# Supplementary material for: Computational modeling of human bone fracture healing affected by different conditions of initial healing stage
Source: BMC Musculoskelet Disord. 2019 Nov 25;20:562. doi: 10.1186/s12891-019-2854-z (PMC6878676; doi:10.1186/s12891-019-2854-z)
Supplement: Supplementary file 9 — Additional file 9. Job-2D-stress-d = 1–0.inp: an ABAQUS input file for stress-strain analysis when callus thickness was 1 mm. (INP 306kb) [file 12891_2019_2854_MOESM9_ESM.inp]

*Heading
** Job name: Job-2D-stress-0 Model name: Model-1
** Generated by: Abaqus/CAE 6.13-2
*Preprint, echo=NO, model=NO, history=NO, contact=NO
**
** PARTS
**
*Part, name=Part-1
*Node
      1,           0., 0.00230000005
      2, 0.00700000022, 0.00230000005
      3, 0.00700000022, 0.0299999993
      4,           0., 0.0299999993
      5, 0.00999999978, 0.00150000001
      6, 0.00999999978, 0.00728010992
      7, 0.00999999978, 0.0299999993
      8, 0.00700000022, 0.00150000001
      9, 0.0109999999,           0.
     10,           0.,           0.
     11, 0.000221659691, 0.00230000005
     12, 0.000392376154, 0.00230000005
     13, 0.000555274251, 0.00230000005
     14, 0.000729568594, 0.00230000005
     15, 0.000927844318, 0.00230000005
     16, 0.00113413145, 0.00230000005
     17, 0.00134291349, 0.00230000005
     18, 0.0015356068, 0.00230000005
     19,  0.001713707, 0.00230000005
     20, 0.00190030946, 0.00230000005
     21, 0.00209951145, 0.00230000005
     22, 0.00228939625, 0.00230000005
     23, 0.00246540084, 0.00230000005
     24, 0.00264864857, 0.00230000005
     25, 0.00283026369, 0.00230000005
     26, 0.0030236789, 0.00230000005
     27, 0.00322004082, 0.00230000005
     28, 0.00341537595, 0.00230000005
     29, 0.00360381603, 0.00230000005
     30, 0.00378691079, 0.00230000005
     31, 0.00397404935, 0.00230000005
     32, 0.00415799581, 0.00230000005
     33, 0.00434380025, 0.00230000005
     34, 0.00452809175, 0.00230000005
     35, 0.00471549761, 0.00230000005
     36, 0.00490976311, 0.00230000005
     37, 0.00510246586, 0.00230000005
     38, 0.00528550241, 0.00230000005
     39, 0.00547047891, 0.00230000005
     40, 0.00568064395, 0.00230000005
     41, 0.00587943755, 0.00230000005
     42, 0.00605435017, 0.00230000005
     43, 0.00622610189, 0.00230000005
     44, 0.00640586764, 0.00230000005
     45, 0.00658710767, 0.00230000005
     46, 0.00677172421, 0.00230000005
     47, 0.00700000022, 0.00328928581
     48, 0.00700000022, 0.00427857134
     49, 0.00700000022, 0.00526785711
     50, 0.00700000022, 0.00625714287
     51, 0.00700000022, 0.00724642863
     52, 0.00700000022, 0.0082357144
     53, 0.00700000022, 0.0092249997
     54, 0.00700000022, 0.0102142859
     55, 0.00700000022, 0.0112035712
     56, 0.00700000022, 0.0121928575
     57, 0.00700000022, 0.0131821427
     58, 0.00700000022,  0.014171429
     59, 0.00700000022, 0.0151607143
     60, 0.00700000022, 0.0161499996
     61, 0.00700000022, 0.0171392858
     62, 0.00700000022,  0.018128572
     63, 0.00700000022, 0.0191178564
     64, 0.00700000022, 0.0201071426
     65, 0.00700000022, 0.0210964289
     66, 0.00700000022, 0.0220857151
     67, 0.00700000022, 0.0230749995
     68, 0.00700000022, 0.0240642857
     69, 0.00700000022, 0.0250535719
     70, 0.00700000022, 0.0260428563
     71, 0.00700000022, 0.0270321425
     72, 0.00700000022, 0.0280214287
     73, 0.00700000022,  0.029010715
     74, 0.00600000005, 0.0299999993
     75, 0.00499999989, 0.0299999993
     76, 0.00400000019, 0.0299999993
     77, 0.00300000003, 0.0299999993
     78, 0.00200000009, 0.0299999993
     79, 0.00100000005, 0.0299999993
     80,           0.,  0.029010715
     81,           0., 0.0280214287
     82,           0., 0.0270321425
     83,           0., 0.0260428563
     84,           0., 0.0250535719
     85,           0., 0.0240642857
     86,           0., 0.0230749995
     87,           0., 0.0220857151
     88,           0., 0.0210964289
     89,           0., 0.0201071426
     90,           0., 0.0191178564
     91,           0.,  0.018128572
     92,           0., 0.0171392858
     93,           0., 0.0161499996
     94,           0., 0.0151607143
     95,           0.,  0.014171429
     96,           0., 0.0131821427
     97,           0., 0.0121928575
     98,           0., 0.0112035712
     99,           0., 0.0102142859
    100,           0., 0.0092249997
    101,           0., 0.0082357144
    102,           0., 0.00724642863
    103,           0., 0.00625714287
    104,           0., 0.00526785711
    105,           0., 0.00427857134
    106,           0., 0.00328928581
    107, 0.00999999978, 0.00170473102
    108, 0.00999999978, 0.00190606562
    109, 0.00999999978, 0.00210780348
    110, 0.00999999978, 0.00231118547
    111, 0.00999999978, 0.00251266803
    112, 0.00999999978, 0.00271019363
    113, 0.00999999978, 0.00290778466
    114, 0.00999999978, 0.0031024823
    115, 0.00999999978, 0.00329894433
    116, 0.00999999978, 0.00350143295
    117, 0.00999999978, 0.00370667735
    118, 0.00999999978, 0.00390252494
    119, 0.00999999978, 0.00410134578
    120, 0.00999999978, 0.00428983849
    121, 0.00999999978, 0.00448971195
    122, 0.00999999978, 0.00466362434
    123, 0.00999999978, 0.00485931151
    124, 0.00999999978, 0.00506163994
    125, 0.00999999978, 0.00526300166
    126, 0.00999999978, 0.00546150655
    127, 0.00999999978, 0.00565752853
    128, 0.00999999978, 0.00585403387
    129, 0.00999999978, 0.00604854058
    130, 0.00999999978, 0.00624546595
    131, 0.00999999978, 0.00644780044
    132, 0.00999999978, 0.00665641436
    133, 0.00999999978, 0.00686342875
    134, 0.00999999978, 0.00705924537
    135, 0.00999999978, 0.00826793164
    136, 0.00999999978, 0.0092557529
    137, 0.00999999978, 0.0102435742
    138, 0.00999999978, 0.0112313954
    139, 0.00999999978, 0.0122192167
    140, 0.00999999978, 0.0132070379
    141, 0.00999999978, 0.0141948592
    142, 0.00999999978, 0.0151826805
    143, 0.00999999978, 0.0161705017
    144, 0.00999999978, 0.0171583239
    145, 0.00999999978, 0.0181461442
    146, 0.00999999978, 0.0191339664
    147, 0.00999999978, 0.0201217867
    148, 0.00999999978, 0.0211096089
    149, 0.00999999978, 0.0220974293
    150, 0.00999999978, 0.0230852515
    151, 0.00999999978, 0.0240730718
    152, 0.00999999978,  0.025060894
    153, 0.00999999978, 0.0260487143
    154, 0.00999999978, 0.0270365365
    155, 0.00999999978, 0.0280243568
    156, 0.00999999978,  0.029012179
    157, 0.00899999961, 0.0299999993
    158, 0.00800000038, 0.0299999993
    159, 0.00700000022, 0.00214679539
    160, 0.00700000022, 0.00194167066
    161, 0.00700000022, 0.0017185912
    162, 0.00722865667, 0.00150000001
    163, 0.00744317984, 0.00150000001
    164, 0.00762567669, 0.00150000001
    165, 0.00782288611, 0.00150000001
    166, 0.00801611878, 0.00150000001
    167, 0.00821480155, 0.00150000001
    168, 0.00841825362, 0.00150000001
    169, 0.00862383191, 0.00150000001
    170, 0.00879999995, 0.00150000001
    171, 0.00901202019, 0.00150000001
    172, 0.0092030447, 0.00150000001
    173, 0.00939761102, 0.00150000001
    174, 0.00959589146, 0.00150000001
    175, 0.00979659893, 0.00150000001
    176,           0.,  0.002108115
    177,           0., 0.00191623194
    178,           0., 0.0017243796
    179,           0., 0.00153258292
    180,           0., 0.00134085782
    181,           0., 0.00114920642
    182,           0., 0.000957615732
    183,           0., 0.000766064506
    184,           0., 0.000574534177
    185,           0., 0.000383014674
    186,           0., 0.000191502928
    187, 0.000196896799,           0.
    188, 0.000393698894,           0.
    189, 0.000590459269,           0.
    190, 0.000787199184,           0.
    191, 0.000983929145,           0.
    192, 0.00118065486,           0.
    193, 0.00137737847,           0.
    194, 0.00157410128,           0.
    195, 0.00177082373,           0.
    196, 0.0019675463,           0.
    197, 0.0021642698,           0.
    198, 0.00236099679,           0.
    199, 0.00255773868,           0.
    200, 0.00275789551,           0.
    201, 0.00295779831,           0.
    202, 0.00315529271,           0.
    203, 0.00335375988,           0.
    204, 0.00355358841,           0.
    205, 0.00375350937,           0.
    206, 0.00395298423,           0.
    207, 0.00415061926,           0.
    208, 0.0043482543,           0.
    209, 0.00454588933,           0.
    210, 0.00474352436,           0.
    211, 0.00494115986,           0.
    212, 0.00513879536,           0.
    213, 0.00533643039,           0.
    214, 0.00553406542,           0.
    215, 0.00573170045,           0.
    216, 0.00592933549,           0.
    217, 0.00612697052,           0.
    218, 0.00632460555,           0.
    219, 0.00652224058,           0.
    220, 0.00671987608,           0.
    221, 0.00691343425,           0.
    222, 0.00710591581,           0.
    223, 0.00729402807,           0.
    224, 0.00747809513,           0.
    225, 0.00765983714,           0.
    226, 0.00784046389,           0.
    227, 0.00802062079,           0.
    228, 0.00820059236,           0.
    229, 0.00838261936,           0.
    230, 0.00856414903,           0.
    231, 0.00874513853,           0.
    232,  0.008923118,           0.
    233, 0.00909700245,           0.
    234, 0.00927526131,           0.
    235, 0.0094549749,           0.
    236,  0.009634207,           0.
    237, 0.0098116966,           0.
    238, 0.00998709351,           0.
    239,  0.010159337,           0.
    240, 0.0103290649,           0.
    241, 0.0104973642,           0.
    242, 0.0106647154,           0.
    243, 0.0108320555,           0.
    244,   0.01099928, 0.000197210058
    245, 0.0109971212, 0.000394278934
    246, 0.0109935245, 0.000591295364
    247, 0.0109884897, 0.000788307691
    248, 0.0109820142, 0.000985351391
    249, 0.0109740943, 0.00118246162
    250, 0.0109646916, 0.00138035824
    251, 0.0109538473, 0.00157800969
    252, 0.0109414756, 0.00177676056
    253, 0.0109276911, 0.0019747084
    254, 0.0109122694, 0.0021747977
    255, 0.0108956303, 0.00237171748
    256, 0.0108775049, 0.00256898953
    257, 0.0108579025, 0.00276641501
    258,  0.010836835, 0.00296382979
    259, 0.0108143119, 0.00316112232
    260, 0.0107901972, 0.00335936667
    261, 0.0107646883, 0.00355689041
    262,    0.0107378, 0.00375366886
    263,  0.010709499, 0.00395002216
    264, 0.0106796771, 0.0041466672
    265,  0.010648449, 0.00434283027
    266, 0.0106161078, 0.00453682523
    267, 0.0105823716, 0.0047304891
    268, 0.0105471471, 0.00492432388
    269, 0.0105101606, 0.00511970744
    270, 0.0104717538, 0.00531472033
    271, 0.0104321465, 0.00550832553
    272, 0.0103913909, 0.00570039311
    273, 0.0103496229, 0.00589044625
    274, 0.0103063704, 0.00608069869
    275, 0.0102603855, 0.00627631694
    276, 0.0102158822, 0.00645968458
    277, 0.0101720532, 0.00663503027
    278, 0.0101303728, 0.00679732347
    279, 0.0100792833, 0.00699077779
    280, 0.00638798252, 0.00260282913
    281, 0.000409476401, 0.00251716981
    282, 0.0017107717, 0.00253636041
    283, 0.00490299147, 0.00258992263
    284, 0.00261461036, 0.00259655481
    285, 0.00231577456, 0.00258470676
    286, 0.00189187564, 0.00269009243
    287, 0.00322117493, 0.00266795978
    288, 0.00156290852, 0.00259440392
    289, 0.00415212009, 0.00266810972
    290, 0.00510668755, 0.00256428169
    291, 0.0036280714, 0.00264123222
    292, 0.00608620699, 0.00285135233
    293, 0.000295045291, 0.00269956188
    294, 0.00205877144, 0.00314777321
    295, 0.00140177587, 0.00315356907
    296, 0.00112692954, 0.00285438215
    297, 0.00300695421, 0.00302242069
    298, 0.000651876966, 0.00272440142
    299, 0.00543049397, 0.00268206513
    300, 0.00449810596, 0.00261512352
    301, 0.0027610769, 0.00300621614
    302, 0.00242534955, 0.00332666817
    303, 0.00176312786, 0.00369599764
    304, 0.00407369155, 0.00322196656
    305, 0.00515618687, 0.00279395608
    306, 0.00275667501, 0.00340391835
    307, 0.00438913284, 0.00300944271
    308, 0.000737813767, 0.00343891536
    309, 0.00497332308, 0.00303721055
    310, 0.00460941624, 0.00350186718
    311, 0.00278173876, 0.00385542307
    312, 0.00344502879, 0.0033531154
    313, 0.00579580665, 0.00317096221
    314, 0.00516731385, 0.00305624306
    315, 0.00509416452, 0.00330970832
    316, 0.00377057842, 0.00373724708
    317, 0.00465050153, 0.00401600637
    318, 0.00510327332, 0.00402886374
    319, 0.00626644585, 0.00357192848
    320, 0.00327772181, 0.00375976926
    321, 0.00235168124, 0.00377636147
    322, 0.00564144924, 0.00392052531
    323, 0.00383691071, 0.00417745439
    324, 0.00335665629, 0.00432403293
    325, 0.00462753186, 0.00448174821
    326, 0.00278624333, 0.00442736922
    327, 0.00571347028, 0.00452263141
    328, 0.00510958023, 0.00454541482
    329, 0.00130649819, 0.00369200553
    330, 0.00208109524, 0.00436007697
    331, 0.00294002634, 0.00514356652
    332, 0.0056464402, 0.0052300333
    333, 0.00499081938, 0.00512610283
    334, 0.00357029354, 0.00492584147
    335, 0.00442018174, 0.00496322475
    336, 0.00546956481, 0.00595596572
    337, 0.00137343153, 0.00444824249
    338, 0.00480125472, 0.00571161695
    339, 0.00324036554, 0.00586688193
    340, 0.00222405093, 0.00529276673
    341, 0.00618181005, 0.00619877037
    342, 0.00430678204, 0.00438693445
    343, 0.0060637393, 0.00932576135
    344, 0.00608958164,  0.010306824
    345, 0.0061025247, 0.0132636465
    346, 0.00610410795, 0.0142533453
    347, 0.00610205391, 0.0172208026
    348, 0.00610450236, 0.0182143413
    349, 0.00610894756, 0.0192073621
    350, 0.00611683121, 0.0211728103
    351, 0.00614087051, 0.0221475773
    352, 0.00617054105, 0.0240723677
    353, 0.00616198452, 0.0250449032
    354, 0.0061258059, 0.0260172822
    355, 0.0060687135, 0.0269968249
    356, 0.00601349119, 0.0279835444
    357, 0.00599180255, 0.0289827324
    358, 0.00081531785, 0.0091782501
    359, 0.000831183803, 0.0101396265
    360, 0.000849158154, 0.0111068357
    361, 0.000866864284, 0.0120806079
    362, 0.000879131723, 0.0130574135
    363, 0.000888135808, 0.0140383933
    364, 0.000895055302, 0.0150227854
    365, 0.000900696265, 0.0160101578
    366, 0.000903675565, 0.0169968586
    367, 0.000906767207, 0.0179851707
    368, 0.000908917747, 0.0189724118
    369, 0.000912639836, 0.0199622605
    370, 0.000915306387, 0.0209542979
    371, 0.000919098558, 0.0219539385
    372, 0.000929031812, 0.0229633376
    373, 0.000944994565, 0.0239855964
    374, 0.000953489798, 0.0250156093
    375, 0.000940414844, 0.0260475073
    376, 0.000930181937, 0.0270667765
    377, 0.000943242339, 0.0280536544
    378, 0.000970499357, 0.0290299188
    379, 0.00584608223, 0.00725057162
    380, 0.000785856741, 0.00725273881
    381, 0.000794983294, 0.0082189925
    382, 0.00076749787, 0.00628483295
    383, 0.00610123808, 0.0112926979
    384, 0.00610687444, 0.0122786686
    385, 0.00610771403, 0.0152444495
    386, 0.00610926002, 0.0162339471
    387, 0.00599827198, 0.00833426882
    388, 0.00611526286, 0.0201941133
    389, 0.00617001485, 0.0231104009
    390, 0.0040219943, 0.00556489406
    391, 0.00512669934, 0.00662225997
    392, 0.00244969944, 0.00629837299
    393, 0.00188454322, 0.0249757562
    394, 0.00182031444, 0.0270941816
    395, 0.00159184064, 0.00819635205
    396, 0.00162494055, 0.00912211742
    397, 0.00519441627, 0.0104278307
    398, 0.00173418154, 0.0119503466
    399, 0.0052322899, 0.0143498369
    400, 0.00179161038, 0.0158616137
    401, 0.00180219987, 0.0178355984
    402, 0.00180729374, 0.0198149774
    403, 0.00180759642, 0.0208118949
    404, 0.00183030765, 0.0228440817
    405, 0.00156845141, 0.00629683817
    406, 0.00514501566, 0.00948064495
    407, 0.00179449492, 0.0168477669
    408, 0.00186071009, 0.0238952246
    409, 0.00183625403, 0.0260593202
    410, 0.00166269275, 0.0100510521
    411, 0.00523090502, 0.0133603821
    412, 0.00175484305, 0.0129193505
    413, 0.00176975247,   0.01389495
    414, 0.00523384754, 0.0173167903
    415, 0.00523751322,  0.018314762
    416, 0.00180239871, 0.0188235343
    417, 0.00525329215, 0.0212731976
    418, 0.00181455351, 0.0218193736
    419, 0.00529679796, 0.0222388878
    420, 0.00539528951, 0.0240735039
    421, 0.00537505001, 0.0250089485
    422, 0.00528707029, 0.0259370301
    423, 0.00514983712, 0.0268966984
    424, 0.00522846729,  0.012378783
    425, 0.00169650721, 0.0109938122
    426, 0.0052381549, 0.0163283423
    427, 0.00177984021, 0.0148759177
    428, 0.0052448581, 0.0202960763
    429, 0.00504279463, 0.00856182724
    430, 0.00484184548, 0.00772400666
    431, 0.00156982266, 0.00725686038
    432, 0.00521772914,  0.011403528
    433, 0.00523936888, 0.0153429918
    434, 0.00524306111, 0.0193110481
    435, 0.00536204316, 0.0231673121
    436, 0.00395466015, 0.0289202984
    437, 0.00294358982, 0.0289834831
    438, 0.00194878667, 0.0290242899
    439, 0.00449741585, 0.00701365341
    440, 0.00356301432, 0.00652226526
    441, 0.00469064992, 0.00621209107
    442, 0.0018798341, 0.0280589089
    443, 0.00147748797, 0.00534576271
    444, 0.00439840881,   0.02140259
    445, 0.00436936039, 0.0134759238
    446, 0.00438801432, 0.0204146579
    447, 0.00455179717, 0.0232913215
    448, 0.00438339496, 0.0164389331
    449, 0.0043851044, 0.0174309276
    450, 0.00438684504, 0.0184281617
    451, 0.0043814457, 0.0154552814
    452, 0.00437694043, 0.0144664161
    453, 0.00438813493, 0.0194254704
    454, 0.00444838312, 0.0223812088
    455, 0.00270714913, 0.0227165688
    456, 0.00268741278, 0.0216839537
    457, 0.00268011284,  0.020672759
    458, 0.00267948327, 0.0196744427
    459, 0.00267864065, 0.0186807588
    460, 0.00274003274, 0.0237786304
    461, 0.00267577963, 0.0176905338
    462, 0.00266987667, 0.0167018436
    463, 0.00348539557, 0.0245001838
    464, 0.00266432739, 0.0157156158
    465, 0.00265584188, 0.0147291636
    466, 0.00264253374, 0.0137491189
    467, 0.00262322812, 0.0127760256
    468, 0.00469627418, 0.0240880623
    469, 0.00285033253, 0.0249399077
    470, 0.0025951725,  0.011811832
    471, 0.00465503708,  0.024935076
    472, 0.00449744472, 0.0257719569
    473, 0.00250345841, 0.0099445181
    474, 0.00255136495, 0.0108670089
    475, 0.00266668317, 0.0261138268
    476, 0.00435805833, 0.0125003373
    477, 0.00430532591, 0.0105734048
    478, 0.00433806004, 0.0115336236
    479, 0.00424092216, 0.00965448935
    480, 0.00243474217, 0.00904979277
    481, 0.00413444825, 0.00878100097
    482, 0.00398156187,  0.007978471
    483, 0.00233377563, 0.00728661148
    484, 0.00236593699, 0.00817055907
    485, 0.00500162272,  0.027901195
    486, 0.00389218586, 0.0277377144
    487, 0.00282379263, 0.0280038211
    488, 0.00379223865, 0.00723753031
    489, 0.00306219584, 0.00734602846
    490, 0.00349301938, 0.0263311286
    491, 0.00371220009, 0.0254758857
    492, 0.00414198963, 0.0241588205
    493, 0.00342155038, 0.0107272435
    494, 0.00366026396, 0.0236408226
    495, 0.000726447324, 0.0053260182
    496, 0.00353454775, 0.0205430146
    497, 0.00353584485, 0.0195473172
    498, 0.00353624346, 0.0185517296
    499, 0.00354328449, 0.0215492975
    500, 0.00357701932, 0.0225725733
    501, 0.00351913576, 0.0145935556
    502, 0.00353375194, 0.0175580699
    503, 0.00352900987,  0.016568223
    504, 0.00352369272, 0.0155832991
    505, 0.00346126361, 0.0116744637
    506, 0.00350632262, 0.0136112403
    507, 0.00348645449, 0.0126395896
    508, 0.00264637452, 0.0271002427
    509, 0.00429080846, 0.0266789999
    510, 0.00315567851, 0.00811744947
    511, 0.00335454592, 0.00981771667
    512, 0.00331807695, 0.0270447582
    513, 0.00497511262, 0.0289437696
    514, 0.000691973371, 0.0043822513
    515, 0.000536261883, 0.00252029113
    516, 0.000902516476, 0.00266393134
    517, 0.00136853382, 0.00267400499
    518, 0.00212039659, 0.00263239327
    519, 0.00246190699, 0.00250728894
    520, 0.00281176437, 0.00264689513
    521, 0.00301673217, 0.0026636913
    522, 0.00382137089, 0.00259990222
    523, 0.0039761737, 0.00253751059
    524, 0.00433915574, 0.00254665292
    525, 0.00469551515, 0.00261409255
    526, 0.00527325785, 0.00252528745
    527, 0.00569216767, 0.00268331449
    528, 0.00591178611, 0.00259309541
    529, 0.0060594948, 0.00249693962
    530, 0.00620674668, 0.00256675715
    531, 0.0065613715, 0.00258640875
    532, 0.00632487331, 0.00528494595
    533, 0.00635923725, 0.00440818071
    534, 0.00669952529, 0.00278821751
    535, 0.00636101561, 0.00296030706
    536, 0.00392972212, 0.00288192881
    537, 0.00368848117, 0.00297379377
    538, 0.00167544116, 0.00284951506
    539, 0.00247754902, 0.0029121479
    540, 0.00342626451, 0.0026585306
    541, 0.00149233581, 0.00289315544
    542, 0.00544208614, 0.00306477165
    543, 0.00222770055, 0.00291442359
    544, 0.00172994705, 0.00320884655
    545, 0.00469520269, 0.00292710424
    546, 0.00492548896, 0.00284205726
    547, 0.00323282136, 0.00299874786
    548, 0.00546485931, 0.00352075323
    549,  0.004180016, 0.00633872673
    550, 0.00345542701, 0.00299670408
    551, 0.00533891842, 0.00330850971
    552, 0.00374197145, 0.00334082521
    553, 0.00399115169, 0.0247793235
    554, 0.00506412378, 0.00360576552
    555, 0.00483712554, 0.00319890538
    556, 0.00418735901, 0.00362787559
    557, 0.00326068513, 0.00894528162
    558, 0.00204559905, 0.00356667512
    559, 0.00304098916, 0.00672447914
    560, 0.0032471891, 0.00326141855
    561, 0.00305718882, 0.00336959143
    562, 0.00424854457, 0.00404883642
    563, 0.00402621273, 0.00462965621
    564, 0.00953861326, 0.00699862326
    565, 0.00982685015, 0.00429487042
    566, 0.00970477611, 0.00527856685
    567, 0.00923427008, 0.00640705833
    568, 0.00959901791, 0.00648751762
    569, 0.0096996231, 0.00587290246
    570, 0.00945409108, 0.00528615341
    571, 0.0096825771, 0.0039559002
    572, 0.00975408405, 0.00311211264
    573, 0.00973199029, 0.00232110079
    574, 0.00840520021, 0.00190534629
    575, 0.0079913931, 0.00183908455
    576, 0.00956613757, 0.00189924357
    577, 0.00940808002, 0.00762007944
    578, 0.00933885947, 0.00253422745
    579, 0.00919095334, 0.00168377766
    580, 0.00765819848, 0.00174750027
    581, 0.00889728032, 0.00178885623
    582, 0.00724440347, 0.00174543913
    583, 0.00946411863, 0.00298281922
    584, 0.00907261111, 0.00717741717
    585, 0.00755707966, 0.00236937404
    586, 0.00906837452, 0.00671687163
    587, 0.00930881407, 0.00601164019
    588, 0.00934365392, 0.00407719146
    589, 0.00940038171, 0.00566902617
    590, 0.00817046501, 0.00214047171
    591, 0.00945100468, 0.00346003356
    592, 0.00891961809, 0.00234652567
    593, 0.00894957222, 0.00535667036
    594, 0.00895912573, 0.00618865481
    595, 0.00741889281, 0.00278001698
    596, 0.00791693293, 0.00242550322
    597, 0.00903982297, 0.00339421211
    598, 0.00877440721, 0.00396188162
    599, 0.00903265271, 0.0029926775
    600, 0.00838261936, 0.0073950314
    601, 0.00860647578, 0.00227426761
    602, 0.00779163186, 0.00296001649
    603, 0.00924769975, 0.00482994085
    604, 0.00900088996, 0.00433025742
    605, 0.00864408072, 0.00350610935
    606, 0.00861209445, 0.00305983564
    607, 0.00861159526, 0.00266681658
    608, 0.00827294216, 0.00262637483
    609, 0.00879665557, 0.00801400281
    610, 0.00846909825, 0.00647083391
    611, 0.00787247531, 0.00530854752
    612, 0.00904956274, 0.00846474245
    613, 0.00863136817, 0.00480286358
    614, 0.00828701165, 0.00418718299
    615, 0.00900818221, 0.0171498228
    616, 0.00900321919, 0.0290116873
    617, 0.00900538918, 0.0280230362
    618, 0.00900670048, 0.0270341989
    619, 0.00900738873, 0.0260454882
    620, 0.00900760107, 0.0250568315
    621, 0.00900735799, 0.0240681861
    622, 0.00900673307,    0.0230802
    623, 0.00900706369, 0.0220920816
    624, 0.00900727697, 0.0211034548
    625, 0.00900670514, 0.0201153513
    626, 0.00900668092, 0.0191273354
    627, 0.00900651608, 0.0181390606
    628, 0.00900721736, 0.0161619559
    629, 0.00900719594,   0.01517375
    630, 0.00900795683, 0.0141847944
    631, 0.00901071727, 0.0131948842
    632, 0.00902002677, 0.0122020897
    633, 0.00904681161, 0.0112018613
    634, 0.00913509727, 0.0102046616
    635, 0.00772809191, 0.00901879277
    636, 0.00813543703, 0.00997736957
    637, 0.00801578723, 0.0131841833
    638, 0.00800972618, 0.0141766667
    639, 0.00800758973,  0.017144097
    640, 0.00800648797, 0.0181332808
    641, 0.00800572615, 0.0191222951
    642, 0.00800684746, 0.0210995488
    643, 0.00800596923, 0.0220885426
    644, 0.00800758041, 0.0240658764
    645, 0.0080073569, 0.0250548683
    646, 0.00800689869, 0.0260437988
    647, 0.00800554827, 0.0270327758
    648, 0.00800363626,  0.028021764
    649, 0.00800164044, 0.0290107429
    650, 0.00764914602, 0.00726315938
    651, 0.00806142855, 0.0111495797
    652, 0.00802865345, 0.0121837547
    653, 0.00800703093, 0.0151666328
    654, 0.0080057811, 0.0161558036
    655, 0.00758378208, 0.00814256817
    656, 0.00800504442, 0.0201111585
    657, 0.00800535548, 0.0230774675
    658,  0.007650482, 0.00354635715
    659, 0.00772316335, 0.00632530591
    660, 0.00875255838, 0.00906793866
    661, 0.00807251129, 0.00806290936
    662, 0.00834750384, 0.00855530798
    663, 0.00726834545, 0.00198324467
    664, 0.0072656502, 0.00222774153
    665, 0.0074635474, 0.00176016334
    666, 0.00719691627,  0.002410986
    667, 0.0078074811, 0.00169928721
    668, 0.00819375925, 0.00176255032
    669, 0.00864969287, 0.00182614359
    670, 0.00902710855, 0.00165641098
    671, 0.0093853781, 0.00169412198
    672, 0.00958572701, 0.00170043705
    673, 0.00978955347, 0.00170349912
    674, 0.00977749843, 0.00190540217
    675, 0.00975984801, 0.00210959115
    676, 0.00970055256, 0.00252769655
    677, 0.00970507693, 0.00272717024
    678, 0.00972988084, 0.00292189769
    679, 0.00975937769, 0.00330771343
    680, 0.00971608609, 0.00351344235
    681, 0.0096658254, 0.00373663311
    682, 0.00974900089, 0.00415155664
    683, 0.0097507881, 0.00444481988
    684, 0.00968563184, 0.00464512734
    685, 0.00965755619, 0.00485793967
    686, 0.00967418589, 0.00507234456
    687, 0.00969957095, 0.00547814136
    688, 0.00970023498, 0.00567187276
    689, 0.00967125967, 0.00606584875
    690, 0.00965305138, 0.00626821863
    691, 0.0096254386, 0.00720912311
    692, 0.00948749483, 0.00840088539
    693, 0.00935564376, 0.00925643835
    694, 0.00767062884, 0.00433072215
    695, 0.00752928993, 0.00203126692
    696, 0.00817781035, 0.00357982074
    697, 0.00819714274, 0.00305585284
    698, 0.00776690338, 0.0020078579
    699, 0.00936193299, 0.00188374391
    700, 0.00954071432, 0.00209442805
    701, 0.00915088039, 0.00186373887
    702, 0.0094846813, 0.00229967968
    703, 0.00954382122, 0.00673432322
    704, 0.00873233657, 0.00206951122
    705, 0.00892037526, 0.00207785168
    706, 0.00835421681, 0.00234299432
    707, 0.00952063687, 0.00316518825
    708, 0.00957357325, 0.0033040517
    709, 0.0092437882, 0.00373919751
    710, 0.0095235426, 0.00430286815
    711, 0.0093810223, 0.00622536149
    712, 0.00945442263, 0.0058464082
    713, 0.00938231312, 0.0054571256
    714, 0.00852068234, 0.00574528379
    715, 0.00914002117, 0.00207767054
    716, 0.00934289582, 0.00206928095
    717, 0.00934190024, 0.00453766389
    718, 0.00932666101, 0.00511284173
    719, 0.00911296997, 0.00573120639
    720, 0.00886387937, 0.00589258736
    721, 0.00918257609, 0.00230763061
    722, 0.00930262171, 0.00328469463
    723, 0.00895697903, 0.00264635682
    724, 0.00933800638, 0.00222686352
    725, 0.00925803185, 0.00309395604
    726, 0.00938365143, 0.0027926499
    727, 0.00999999978, 0.00131249998
    728, 0.00999212824, 0.00112592254
    729, 0.00998875778, 0.000938824145
    730, 0.0099884076, 0.000751190004
    731, 0.00998578686, 0.000563961687
    732, 0.00998604484, 0.000376099691
    733, 0.00998631772, 0.000188077203
    734, 0.0070500127, 0.00131348439
    735, 0.00708857551, 0.00112574687
    736, 0.00712596858, 0.00093801436
    737, 0.00716362707, 0.000750377192
    738, 0.00720059266, 0.000562777335
    739, 0.00723514426, 0.000375186297
    740, 0.00726931728, 0.00018758318
    741, 0.0101047922, 0.00646854565
    742, 0.0104970792, 0.000191304862
    743, 0.0104959551, 0.000382785103
    744, 0.0104941577, 0.000574405363
    745, 0.0104917213, 0.000766168057
    746, 0.0104886899, 0.000958119286
    747,  0.010485149, 0.00115036115
    748, 0.0104810242, 0.00134311488
    749, 0.0104760686, 0.00153671508
    750, 0.0104702571, 0.00173150585
    751, 0.0104636401, 0.00192706869
    752, 0.0104562491, 0.0021231994
    753,   0.01044867, 0.00231635571
    754, 0.0104398206, 0.00251247059
    755, 0.0104297511, 0.00271158968
    756, 0.0104192905, 0.00290841935
    757, 0.0104081854, 0.00310458941
    758, 0.0103964005, 0.00330040581
    759, 0.0103839301, 0.0034961761
    760, 0.0103707612, 0.00369177852
    761, 0.0103568379, 0.00388728525
    762, 0.0103421574, 0.00408263551
    763, 0.0103267338, 0.00427770615
    764, 0.0103105763, 0.00447246525
    765, 0.0102936896, 0.00466675218
    766, 0.0102760773, 0.00486124819
    767, 0.0102576334, 0.00505680684
    768, 0.0102384668, 0.00525243301
    769, 0.0102186464, 0.00544733508
    770, 0.0101983463, 0.00564028416
    771, 0.0101778386, 0.00582934404
    772, 0.0101577444, 0.00601022737
    773, 0.0101379985, 0.0061830827
    774, 0.0101205381, 0.00633496279
    775, 0.0100798663, 0.00650559319
    776, 0.0100426413, 0.00657455763
    777,  0.010144107, 0.00656961743
    778, 0.0101214536, 0.00650562998
    779, 0.0101588219, 0.000188688835
    780,   0.01032844, 0.000189844955
    781, 0.0101581756, 0.000377481512
    782, 0.0103275217, 0.000379856006
    783,  0.010157479, 0.000566293718
    784, 0.0103262737, 0.000569979369
    785, 0.0101574212, 0.00075500895
    786, 0.0103248814, 0.000760186696
    787, 0.0101571511, 0.000943863532
    788, 0.0103232609, 0.000950567715
    789, 0.0101578059, 0.00113281386
    790, 0.0103216544, 0.00114124909
    791, 0.0101592485, 0.00132230809
    792, 0.0103198653, 0.0013326148
    793, 0.0101584774, 0.00151386368
    794, 0.0103170713, 0.00152543816
    795, 0.0101568513, 0.00171106553
    796,  0.010313441, 0.0017206379
    797, 0.0101547763, 0.00190931687
    798, 0.0103091504, 0.00191706279
    799, 0.0101523874, 0.00210826844
    800, 0.0103042945, 0.00211421913
    801, 0.0101497285, 0.00230779545
    802, 0.0102990596, 0.00231094495
    803, 0.0101468172, 0.00250668731
    804, 0.0102932248, 0.00250804168
    805, 0.0101439971, 0.00270087598
    806, 0.0102868378,  0.002704693
    807, 0.0101403408, 0.00290005933
    808, 0.0102798827, 0.00290185818
    809, 0.0101367449, 0.00309572718
    810, 0.0102725476, 0.00309792231
    811, 0.0101328101, 0.00329298037
    812, 0.0102646975, 0.0032945429
    813, 0.0101286294, 0.00349230319
    814, 0.0102563789, 0.00349176093
    815, 0.0101242363, 0.00369213428
    816, 0.0102476003, 0.00368901226
    817,  0.010119617, 0.00388917793
    818, 0.0102383364, 0.00388539629
    819, 0.0101147573, 0.00408563716
    820, 0.0102285799, 0.00408120221
    821, 0.0101096546, 0.00427943189
    822, 0.0102183316, 0.00427603628
    823, 0.0101043079, 0.00447382405
    824, 0.0102075934, 0.00447033811
    825, 0.0100987181, 0.00466281129
    826, 0.0101963691, 0.00466334214
    827, 0.0100928862, 0.00485700509
    828, 0.0101846615, 0.00485767378
    829, 0.0100868158, 0.00505453022
    830, 0.0101724342,  0.005053584
    831, 0.0100805014, 0.00525250984
    832, 0.0101597309, 0.00524984021
    833, 0.0100739803, 0.00544937328
    834, 0.0101466123, 0.00544535881
    835, 0.0100673139, 0.00564469956
    836, 0.0101332106, 0.00563915493
    837, 0.0100606401, 0.00583832758
    838, 0.0101197809, 0.00582967792
    839, 0.0100542149, 0.00602869689
    840, 0.0101067815, 0.00601434428
    841, 0.0100484388, 0.00621571625
    842, 0.0100945774, 0.00619238336
    843, 0.0100440439, 0.00639861682
    844, 0.0100847557, 0.00635788916
    845, 0.0106640588, 0.000193382613
    846, 0.0108312415, 0.000195400266
    847, 0.0106625464, 0.000386844011
    848, 0.0108293667, 0.000390754896
    849, 0.0106601436, 0.000580388238
    850,  0.010826353, 0.000586115988
    851, 0.0106568374, 0.000774034881
    852, 0.0108221751, 0.000781522132
    853, 0.0106526343, 0.000967825297
    854, 0.0108168256, 0.00097701326
    855, 0.0106475558, 0.00116183341
    856, 0.0108103072, 0.00117264153
    857, 0.0106415721, 0.00135618227
    858, 0.0108025856, 0.00136882451
    859, 0.0106345871, 0.00155127281
    860, 0.0107936542, 0.00156519725
    861, 0.0106265955, 0.00174683845
    862, 0.0107834637, 0.00176228886
    863, 0.0106175765, 0.00194310269
    864, 0.0107720587, 0.00195934833
    865, 0.0106075704, 0.00213955063
    866, 0.0107593704, 0.00215717941
    867, 0.0105967037, 0.00233550044
    868,  0.010745557, 0.00235406496
    869, 0.0105847754, 0.00253181951
    870, 0.0107305208, 0.00255088834
    871, 0.0105717294, 0.00272894325
    872, 0.0107142227, 0.00274792872
    873, 0.0105577577, 0.00292565627
    874, 0.0106967092, 0.00294489297
    875, 0.0105428472, 0.00312205264
    876, 0.0106779896, 0.00314169517
    877, 0.0105270222, 0.00331799802
    878, 0.0106580285, 0.00333864242
    879, 0.0105102547, 0.00351377903
    880,  0.010636895, 0.0035351892
    881, 0.0104925353, 0.0037093393
    882, 0.0106145814, 0.00373134459
    883, 0.0104738288, 0.00390481902
    884, 0.0105910655, 0.00392725598
    885, 0.0104546109, 0.00409703469
    886, 0.0105664199, 0.00412243837
    887, 0.0104335546, 0.00429475587
    888, 0.0105403895, 0.00431857025
    889, 0.0104118008, 0.00449041463
    890, 0.0105133206, 0.00451348443
    891, 0.0103892097, 0.00468500983
    892, 0.0104851164, 0.00470780302
    893, 0.0103656147, 0.00487980247
    894, 0.0104556642, 0.00490228971
    895, 0.0103409784, 0.00507509382
    896,  0.010424816, 0.00509768631
    897, 0.0103152813, 0.00527074421
    898, 0.0103927776, 0.00529282168
    899,  0.010288775, 0.00546522671
    900, 0.0103597082, 0.00548676774
    901, 0.0102615673, 0.00565765984
    902, 0.0103256917, 0.00567894243
    903, 0.0102338335, 0.00584655721
    904, 0.0102908779,  0.005868298
    905, 0.0102059292, 0.00602910016
    906, 0.0102552222, 0.00605436414
    907,  0.010177847, 0.00620397227
    908, 0.0102186082, 0.00623656763
    909, 0.0101502044, 0.00636404566
    910,    0.0101822, 0.00640747882
    911, 0.0101045575, 0.00671705324
    912, 0.0100575956, 0.00687584328
    913, 0.0100881048, 0.00661614304
    914, 0.0100470856, 0.00673249317
    915, 0.00725439843, 0.00131282432
    916, 0.00728554185, 0.00112534221
    917, 0.00731958169, 0.000937777571
    918, 0.00735503575, 0.000750214269
    919, 0.0073901033, 0.000562660163
    920, 0.00742267678, 0.000375109434
    921, 0.00745448889, 0.000187546771
    922, 0.00745650847, 0.00131261104
    923, 0.00748189539, 0.00112514524
    924, 0.00751250517, 0.00093763473
    925, 0.0075453585, 0.000750111358
    926, 0.00757814664, 0.00056258624
    927, 0.00760858133, 0.000375060452
    928, 0.00763800461, 0.000187524696
    929, 0.00764859794, 0.00131252862
    930, 0.00767519511, 0.00112505641
    931, 0.00770417927, 0.00093756034
    932, 0.00773477647, 0.000750053849
    933, 0.00776523631, 0.000562543573
    934, 0.00779345306, 0.000375031581
    935, 0.00781858712, 0.000187515543
    936, 0.00784372631, 0.00131251104
    937, 0.00786837377, 0.00112502184
    938, 0.00789538585, 0.000937525707
    939, 0.0079237055, 0.00075002457
    940, 0.00795179047, 0.000562520872
    941, 0.00797773898, 0.00037501569
    942, 0.00800026581, 0.000187508485
    943, 0.00803815667, 0.00131250406
    944, 0.00806152821, 0.00112500833
    945, 0.00808649883, 0.000937510573
    946, 0.00811245199, 0.000750010717
    947, 0.0081380941, 0.000562509522
    948, 0.00816173106, 0.000375007454
    949, 0.00818207301, 0.00018750428
    950, 0.00823448785, 0.0013125015
    951, 0.00825540163, 0.00112500309
    952, 0.0082778465, 0.000937504228
    953, 0.00830122083, 0.000750004547
    954, 0.0083243195, 0.000562504225
    955, 0.00834559649, 0.000375003408
    956, 0.00836452842, 0.000187502039
    957, 0.00843252055, 0.00131250045
    958, 0.00844985619, 0.00112500112
    959, 0.00846938975, 0.000937501609
    960, 0.00849003904, 0.000750001869
    961, 0.00851052813, 0.000562501838
    962, 0.00852958113, 0.000375001517
    963, 0.00854701363, 0.000187500948
    964, 0.00862979703, 0.0013125001
    965, 0.00864384044, 0.00112500042
    966, 0.00866075046, 0.000937500619
    967, 0.00867879018, 0.000750000705
    968, 0.00869672745, 0.000562500732
    969, 0.00871351734, 0.000375000644
    970, 0.00872912724, 0.000187500424
    971, 0.00882082991, 0.00131249998
    972, 0.00883636624, 0.00112500007
    973, 0.00885172654, 0.000937500212
    974, 0.00886742584, 0.000750000239
    975,  0.008882856, 0.000562500267
    976, 0.00889715552, 0.000375000265
    977, 0.00891010091, 0.000187500176
    978, 0.00901871547, 0.00131249998
    979, 0.00903016329, 0.00112499995
    980, 0.00904291309, 0.000937500037
    981,  0.009056082, 0.000750000123
    982, 0.00906893611, 0.000562500092
    983,  0.009080505, 0.00037500012
    984, 0.00908988062, 0.000187500089
    985, 0.00921311695, 0.00131249998
    986, 0.00922338758, 0.00112500356
    987, 0.00923398137, 0.00093750481
    988, 0.00924467109, 0.000750005653
    989, 0.00925494917, 0.000562505855
    990, 0.00926391687, 0.000375005242
    991, 0.0092705572, 0.000187503974
    992, 0.00940774661, 0.00131251081
    993, 0.00941645727, 0.00112503138
    994, 0.00942469388, 0.000937552541
    995, 0.00943277497, 0.000750062231
    996, 0.00944046024, 0.000562559348
    997, 0.00944700278, 0.000375048025
    998, 0.00945151132, 0.00018753027
    999, 0.00960354879, 0.00131254678
   1000, 0.00960920751, 0.00112515595
   1001, 0.00961434469, 0.000937741366
   1002, 0.00961956382, 0.000750260195
   1003, 0.00962453336, 0.000562747126
   1004, 0.00962876529, 0.000375195494
   1005, 0.00963150337, 0.000187614336
   1006, 0.00980046391, 0.00131260895
   1007, 0.00980120245, 0.0011254428
   1008, 0.00980240479, 0.000938147714
   1009, 0.00980450585, 0.000750662526
   1010, 0.00980621111, 0.000563197304
   1011, 0.00980813801, 0.000375556032
   1012, 0.00980941392, 0.000187811893
   1013, 0.00707640918, 0.000187654907
   1014, 0.00704291835, 0.00037531706
   1015, 0.00700737396, 0.00056297821
   1016, 0.00697021745, 0.000750653911
   1017, 0.00693262136, 0.00093845732
   1018, 0.00689611305, 0.00112677133
   1019, 0.00686203595, 0.00131650385
   1020, 0.00683198171, 0.00150983769
   1021, 0.00681896787, 0.00171408814
   1022, 0.00681004254, 0.00192080112
   1023, 0.00679755211, 0.00211880682
   1024, 0.00688259769, 0.00018774459
   1025, 0.00684920186, 0.000375492848
   1026, 0.0068137506, 0.000563241891
   1027, 0.00677693635, 0.000751018408
   1028, 0.00673998892, 0.000939008838
   1029, 0.00670492742, 0.00112776202
   1030, 0.00667416537, 0.00131830655
   1031, 0.00664990395, 0.00151217123
   1032, 0.00663433596, 0.00171095424
   1033, 0.00662190095, 0.00191138301
   1034, 0.00660713669, 0.00210854295
   1035, 0.00668788701, 0.000187846075
   1036, 0.00665466674, 0.00037569413
   1037, 0.00661972817, 0.000563543057
   1038, 0.0065836017, 0.000751429237
   1039, 0.0065475544, 0.000939581252
   1040, 0.00651382469, 0.00112859916
   1041, 0.00648506358, 0.0013194005
   1042, 0.00646112999, 0.00151196425
   1043, 0.00644691475, 0.00170920044
   1044, 0.00643448718, 0.00190739543
   1045, 0.00642126519, 0.00210467074
   1046, 0.00649176491, 0.000187953759
   1047, 0.00645945873, 0.000375908567
   1048, 0.00642537884, 0.000563863898
   1049, 0.00639015716, 0.000751861779
   1050, 0.00635511335, 0.000940148486
   1051, 0.00632255152, 0.00112932827
   1052, 0.00629511755, 0.00132021401
   1053, 0.00627121609, 0.00151218614
   1054, 0.00625842949, 0.00170860696
   1055, 0.00624767598, 0.00190589682
   1056, 0.00623764843, 0.00210324489
   1057, 0.00629522698, 0.000188064339
   1058, 0.00626392616, 0.000376129174
   1059, 0.00623083487, 0.000564194284
   1060, 0.00619662227, 0.000752303866
   1061, 0.00616262155, 0.000940708269
   1062, 0.00613112794, 0.00112999999
   1063, 0.00610472448, 0.00132092531
   1064, 0.00608159043, 0.00151284214
   1065, 0.00606989628, 0.00170869124
   1066, 0.00606148504, 0.00190550601
   1067, 0.00605618302, 0.00210279203
   1068, 0.00609856192, 0.000188176142
   1069, 0.00606825855, 0.000376352546
   1070, 0.00603619264, 0.000564529095
   1071, 0.00600303058, 0.000752750086
   1072, 0.00597008783, 0.000941263221
   1073, 0.00593961496, 0.00113064493
   1074, 0.00591411814, 0.00132159889
   1075, 0.00589252822, 0.00151374645
   1076, 0.00588129507, 0.0017091115
   1077, 0.00587442378, 0.00190559262
   1078, 0.0058725467, 0.00210273219
   1079, 0.00590185635, 0.000188288454
   1080, 0.00587253924, 0.000376577023
   1081, 0.00584150665, 0.000564865652
   1082, 0.00580940861, 0.000753197935
   1083, 0.00577752851, 0.000941815844
   1084, 0.00574805494,  0.001131278
   1085, 0.00572341448, 0.0013222578
   1086, 0.00570439454, 0.00151494308
   1087, 0.00569238979, 0.00170972617
   1088, 0.00568491686, 0.00190588948
   1089, 0.0056807315, 0.00210283464
   1090, 0.00570513774, 0.000188400969
   1091, 0.00567679945, 0.000376801938
   1092, 0.00564680155, 0.000565202965
   1093, 0.00561577175, 0.000753646542
   1094, 0.00558495522, 0.000942367478
   1095, 0.00555647304, 0.00113190641
   1096, 0.0055326689, 0.00132291077
   1097, 0.00551472977, 0.00151569815
   1098, 0.00550255831, 0.00171029172
   1099, 0.00549376896, 0.00190624129
   1100, 0.0054850732, 0.00210299483
   1101, 0.0055084154, 0.000188513528
   1102, 0.00548105268, 0.000377027085
   1103, 0.00545208855, 0.000565540628
   1104, 0.00542212836, 0.000754095381
   1105, 0.00539237633, 0.000942918763
   1106, 0.00536488136, 0.0011325326
   1107, 0.0053419061, 0.0013235613
   1108, 0.00532466173, 0.00151634368
   1109, 0.00531268492, 0.00171082164
   1110, 0.00530382991, 0.00190660299
   1111, 0.00529543683, 0.00210317341
   1112, 0.0053116912, 0.000188626131
   1113, 0.00528530311, 0.000377252261
   1114, 0.00525737228, 0.000565878407
   1115, 0.00522848219, 0.000754544395
   1116, 0.00519979466, 0.000943469815
   1117, 0.00517328503, 0.0011331581
   1118, 0.00515113538, 0.00132421078
   1119, 0.00513452291, 0.00151696184
   1120, 0.00512295589, 0.00171133725
   1121, 0.00511449669, 0.00190696539
   1122, 0.0051073893, 0.00210335711
   1123, 0.00511496607, 0.000188738748
   1124, 0.00508955261, 0.000377477496
   1125, 0.00506265508, 0.000566216244
   1126, 0.00503483508, 0.000754993409
   1127, 0.00500721112, 0.000944020809
   1128, 0.00498168729, 0.00113378349
   1129, 0.00496036187, 0.00132485991
   1130, 0.00494436361, 0.00151757337
   1131, 0.00493312301, 0.00171184819
   1132, 0.0049247155, 0.00190732733
   1133, 0.00491711544, 0.00210354244
   1134, 0.00491824187, 0.000188851351
   1135, 0.00489380211, 0.000377702701
   1136, 0.00486793742, 0.000566554023
   1137, 0.0048411875, 0.000755442423
   1138, 0.00481462805, 0.000944571861
   1139, 0.00479008909, 0.00113440875
   1140, 0.00476958742, 0.00132550881
   1141, 0.00475418009, 0.00151818292
   1142, 0.00474326545, 0.00171235728
   1143, 0.00473484863, 0.0019076888
   1144, 0.00472634751, 0.00210372778
   1145, 0.00472151674, 0.000188963968
   1146, 0.00469805114, 0.000377927936
   1147, 0.00467321975, 0.00056689186
   1148, 0.00464753993, 0.000755891495
   1149, 0.00462204451, 0.000945122913
   1150, 0.00459849043, 0.0011350339
   1151, 0.00457881205, 0.00132615771
   1152, 0.00456401799, 0.00151879224
   1153, 0.00455353968, 0.00171286601
   1154, 0.00454549212, 0.00190805015
   1155, 0.00453747064, 0.00210391311
   1156, 0.00452479208, 0.000189076585
   1157, 0.00450230017, 0.00037815317
   1158, 0.00447850209, 0.000567229697
   1159, 0.00445389235, 0.000756340567
   1160, 0.0044294605, 0.000945673906
   1161, 0.0044068913, 0.00113565905
   1162, 0.00438803714, 0.00132680649
   1163, 0.0043738652, 0.00151940132
   1164, 0.00436387165, 0.00171337463
   1165, 0.00435647555, 0.00190841139
   1166, 0.00434998982, 0.00210409844
   1167, 0.00432806695, 0.000189189188
   1168, 0.00430654874, 0.000378378376
   1169, 0.00428378396, 0.000567567535
   1170, 0.00426024431, 0.000756789639
   1171, 0.00423687696, 0.0009462249
   1172, 0.00421529263, 0.00113628421
   1173, 0.00419726223, 0.00132745539
   1174, 0.00418371474, 0.00152001041
   1175, 0.00417425577, 0.00171388313
   1176, 0.00416768249, 0.00190877274
   1177, 0.00416269619, 0.00210428401
   1178, 0.00413131388, 0.000189301805
   1179, 0.00411077682, 0.00037860361
   1180, 0.00408905558, 0.000567905372
   1181, 0.00406659162, 0.000757238769
   1182, 0.00404429156, 0.000946775952
   1183, 0.00402369304, 0.00113690936
   1184, 0.00400648685, 0.00132810429
   1185, 0.00399357453, 0.00152061949
   1186, 0.0039847265, 0.00171439175
   1187, 0.00397914741, 0.00190913398
   1188, 0.00397587987, 0.00210446934
   1189, 0.0039344253, 0.000189414422
   1190, 0.00391492806, 0.000378828845
   1191, 0.00389429368, 0.000568243209
   1192, 0.00387292658, 0.000757687842
   1193, 0.00385170104, 0.000947326946
   1194, 0.00383209181, 0.00113753462
   1195, 0.00381571054, 0.00132875307
   1196, 0.00380344316, 0.00152122846
   1197, 0.00379525637, 0.00171490037
   1198, 0.00379060861, 0.00190949521
   1199, 0.00378849078, 0.00210465491
   1200, 0.00373690296, 0.000189527025
   1201, 0.00371884415, 0.00037905405
   1202,  0.003699444, 0.000568581047
   1203, 0.00367922895, 0.000758136855
   1204, 0.00365909887, 0.000947877998
   1205, 0.00364048663, 0.00113815977
   1206, 0.00362493307, 0.00132940197
   1207, 0.00361332856, 0.00152183755
   1208, 0.00360579975, 0.00171540887
   1209, 0.00360204186, 0.00190985645
   1210, 0.00360147748, 0.00210484024
   1211, 0.00353908422, 0.000189639642
   1212, 0.00352261099, 0.000379279285
   1213, 0.0035045261, 0.000568918884
   1214, 0.00348550174, 0.000758585928
   1215, 0.0034664846, 0.000948429049
   1216, 0.00344887655, 0.00113878492
   1217, 0.00343415374, 0.00133005087
   1218, 0.00342319696, 0.00152244663
   1219, 0.00341617689, 0.00171591749
   1220, 0.00341276219, 0.0019102178
   1221, 0.00341241388, 0.00210502557
   1222, 0.00334133115, 0.00018975226
   1223, 0.0033263911, 0.00037950452
   1224, 0.00330960262, 0.000569256721
   1225, 0.00329176732,  0.000759035
   1226, 0.00327386614, 0.000948979985
   1227, 0.00325726392, 0.00113941007
   1228, 0.00324337324, 0.00133069966
   1229, 0.0032330323, 0.0015230556
   1230, 0.00322630536, 0.00171642599
   1231, 0.00322249904, 0.00191057904
   1232, 0.00322068483, 0.00210521091
   1233, 0.00314407167, 0.000189864862
   1234, 0.00313034724, 0.000379729725
   1235, 0.00311473873, 0.000569594558
   1236, 0.00309805153, 0.000759484014
   1237, 0.00308125233, 0.000949530979
   1238, 0.00306565268, 0.00114003522
   1239, 0.00305259274, 0.00133134855
   1240, 0.00304283993, 0.00152366469
   1241, 0.00303624105, 0.00171693449
   1242, 0.00303184241, 0.00191094039
   1243, 0.00302829221, 0.00210539647
   1244, 0.00294709508, 0.00018997748
   1245, 0.00293441303, 0.000379954959
   1246, 0.00291992142, 0.000569932396
   1247, 0.00290435483, 0.000759933086
   1248, 0.00288864598, 0.000950081972
   1249, 0.00287404377, 0.00114066037
   1250, 0.00286181364, 0.00133199745
   1251, 0.0028526308, 0.00152427377
   1252, 0.00284624984, 0.00171744311
   1253, 0.00284169661, 0.00191130163
   1254, 0.00283745513, 0.00210558181
   1255, 0.00274972199, 0.000190090097
   1256, 0.00273844134, 0.000380180194
   1257, 0.00272511691, 0.000570270291
   1258,   0.00271067, 0.000760382158
   1259, 0.00269604567, 0.000950632966
   1260, 0.00268243765, 0.00114128552
   1261, 0.00267103501, 0.00133264624
   1262, 0.00266245939, 0.00152488274
   1263, 0.00265652896, 0.00171795161
   1264, 0.0026526344, 0.00191166287
   1265, 0.00265045185, 0.00210576737
   1266, 0.00255225948, 0.0001902027
   1267, 0.00254246546, 0.000380405399
   1268, 0.00253032451, 0.000570608128
   1269, 0.00251699472, 0.000760831172
   1270, 0.00250345073, 0.000951184018
   1271, 0.00249083387, 0.00114191067
   1272, 0.00248025777, 0.00133329502
   1273, 0.0024723073, 0.00152549183
   1274, 0.0024669203, 0.00171846012
   1275, 0.00246431213, 0.00191202422
   1276, 0.00246460759, 0.00210595271
   1277, 0.00235565682, 0.000190315317
   1278, 0.00234671775, 0.000380630634
   1279, 0.00233559823, 0.000570945966
   1280, 0.00232334062, 0.000761280244
   1281, 0.00231086323, 0.00095173507
   1282, 0.00229923311, 0.00114253582
   1283, 0.00228948146, 0.00133394392
   1284, 0.00228216872, 0.00152610079
   1285, 0.00227758056, 0.00171896874
   1286, 0.00227646925, 0.00191238557
   1287, 0.00227997918, 0.00210613804
   1288, 0.00215928257, 0.000190427934
   1289, 0.00215109065, 0.000380855869
   1290, 0.00214092201, 0.000571283803
   1291, 0.00212970609, 0.000761729316
   1292, 0.00211828342, 0.000952286064
   1293, 0.00210763514, 0.00114316109
   1294, 0.00209870632, 0.00133459282
   1295, 0.00209205435, 0.00152670988
   1296, 0.00208807201, 0.00171947735
   1297, 0.00208743592, 0.00191274681
   1298, 0.00209115958, 0.00210632337
   1299, 0.00196296931, 0.000190540537
   1300, 0.00195551082, 0.000381081074
   1301, 0.0019462714, 0.00057162164
   1302, 0.00193608343, 0.000762178388
   1303, 0.00192570861, 0.000952837057
   1304, 0.0019160395, 0.00114378624
   1305, 0.00190793211, 0.00133524172
   1306, 0.00190190109, 0.00152731885
   1307, 0.00189824239, 0.00171998586
   1308, 0.00189745985, 0.00191310805
   1309, 0.00189956406, 0.00210650894
   1310, 0.00176667247, 0.000190653154
   1311, 0.00175994798, 0.000381306309
   1312, 0.00175163196, 0.000571959477
   1313, 0.00174246693, 0.00076262746
   1314, 0.00173313683, 0.000953388109
   1315, 0.00172444491, 0.00114441139
   1316, 0.00171715836, 0.0013358905
   1317, 0.00171173224, 0.00152792793
   1318, 0.00170853548, 0.00172049436
   1319, 0.00170834095, 0.0019134694
   1320, 0.00171124178, 0.00210669427
   1321, 0.00157037994, 0.000190765772
   1322, 0.00156439072, 0.000381531543
   1323, 0.00155699695, 0.000572297315
   1324, 0.00154885324, 0.000763076474
   1325, 0.00154056656, 0.000953939103
   1326, 0.00153285125, 0.00114503654
   1327, 0.0015263852, 0.0013365394
   1328, 0.00152160437, 0.00152853713
   1329, 0.00151909376, 0.00172100298
   1330, 0.00151987572, 0.00191383064
   1331, 0.00152489834, 0.00210687984
   1332, 0.00137408858, 0.000190878374
   1333, 0.00136883499, 0.000381756749
   1334, 0.00136236334, 0.000572635152
   1335, 0.00135524059, 0.000763525546
   1336, 0.00134799699, 0.000954490155
   1337, 0.00134125794, 0.00114566169
   1338, 0.00133561203, 0.00133718818
   1339, 0.00133148534, 0.0015291461
   1340, 0.00132942607, 0.00172151159
   1341, 0.00132995576, 0.00191419199
   1342, 0.00133366685, 0.00210706517
   1343, 0.00117779698, 0.000190990992
   1344, 0.00117327971, 0.000381981983
   1345, 0.00116773043, 0.000572972989
   1346, 0.00116162817, 0.000763974618
   1347, 0.00115542777, 0.000955041149
   1348, 0.00114966487, 0.00114628696
   1349, 0.00114483899, 0.00133783708
   1350, 0.00114130403, 0.00152975507
   1351, 0.00113920856, 0.0017220201
   1352, 0.00113809505, 0.00191455334
   1353, 0.00113670982, 0.0021072505
   1354, 0.000981504214, 0.000191103609
   1355, 0.000977723859, 0.000382207218
   1356, 0.00097309734, 0.000573310826
   1357, 0.000968016044, 0.000764423632
   1358, 0.000962858612, 0.000955592142
   1359, 0.000958071847, 0.00114691211
   1360, 0.000954066054, 0.00133848586
   1361, 0.00095106283, 0.00153036416
   1362, 0.000948799308, 0.0017225286
   1363, 0.000945890031, 0.00191491458
   1364, 0.00093971577, 0.00210743607
   1365, 0.000785208482, 0.000191215891
   1366, 0.000782166491, 0.000382431579
   1367, 0.000778463553, 0.00057364715
   1368, 0.000774403627, 0.000764870492
   1369, 0.000770289334, 0.000956140284
   1370, 0.000766478828, 0.00114753365
   1371, 0.000763293123, 0.00133913057
   1372, 0.000760835479, 0.00153096882
   1373, 0.000758552924, 0.00172303291
   1374, 0.000754871813, 0.00191527233
   1375, 0.000746857841, 0.00210761884
   1376, 0.00058890623, 0.000191324594
   1377, 0.00058660598, 0.000382647733
   1378, 0.00058382866, 0.000573970494
   1379, 0.00058079086, 0.000765299657
   1380, 0.000577719999, 0.00095666619
   1381, 0.000574885868, 0.00114812911
   1382, 0.000572517456, 0.00133974652
   1383, 0.000570629374, 0.00153154437
   1384, 0.000568797986, 0.00172351149
   1385, 0.000566694769, 0.00191561016
   1386, 0.000563052949, 0.00210779021
   1387, 0.000392594346, 0.000191418047
   1388, 0.000391044072, 0.000382832717
   1389, 0.000389195338, 0.00057424698
   1390, 0.000387180073, 0.000765667239
   1391, 0.000385152205, 0.000957117532
   1392, 0.000383287057, 0.0011486396
   1393, 0.000381726539, 0.00134027249
   1394, 0.000380483631, 0.00153203425
   1395, 0.000379826059, 0.0017239172
   1396, 0.000380505342, 0.00191589526
   1397, 0.000383787963, 0.00210793433
   1398, 0.000196279143, 0.000191476778
   1399, 0.000195495115, 0.000382951053
   1400, 0.000194576292, 0.000574427308
   1401, 0.000193579821, 0.000765912118
   1402, 0.000192581851, 0.000957423239
   1403, 0.000191665735, 0.00114898826
   1404, 0.000190896608, 0.00134063326
   1405, 0.000190392195, 0.00153237127
   1406, 0.000190583451, 0.00172419753
   1407, 0.000192576554, 0.0019160941
   1408, 0.000199506059, 0.00210803584
*Element, type=CAX4P
  1, 316, 556, 562, 323
  2, 280, 531, 534, 535
  3, 292, 535, 319, 313
  4, 531, 280,  44,  45
  5, 542, 313, 548, 551
  6,  40, 527, 299,  39
  7,  41, 528, 527,  40
  8, 525,  35,  36, 283
  9,  34,  35, 525, 300
 10, 526,  38,  39, 299
 11, 300, 524,  33,  34
 12, 523,  31,  32, 289
 13, 334, 324, 323, 563
 14,  20,  21, 518, 286
 15, 282,  19,  20, 286
 16,  18, 288, 517,  17
 17, 344, 397, 406, 343
 18, 298,  14,  15, 516
 19,   1,  11, 293, 106
 20,  54,  55, 383, 344
 21, 344, 343,  53,  54
 22,  55,  56, 384, 383
 23, 360,  98,  99, 359
 24,  58,  59, 385, 346
 25, 346, 345,  57,  58
 26,  59,  60, 386, 385
 27, 364,  94,  95, 363
 28,  62,  63, 349, 348
 29, 348, 347,  61,  62
 30, 350, 388,  64,  65
 31,  66,  67, 389, 351
 32, 351, 350,  65,  66
 33, 352, 389,  67,  68
 34,  69,  70, 354, 353
 35, 353, 352,  68,  69
 36, 375, 374, 393, 409
 37, 356, 355,  71,  72
 38,  74, 357,  73,   3
 39,  79,   4,  80, 378
 40, 378,  80,  81, 377
 41, 409, 394, 376, 375
 42, 375,  83,  84, 374
 43, 437,  77,  78, 438
 44, 357, 356,  72,  73
 45, 281, 293,  11,  12
 46, 518,  21,  22, 285
 47,  27, 287, 521,  26
 48, 291, 540,  28,  29
 49, 331, 326, 324, 334
 50, 440, 559, 392, 339
 51, 430, 439, 391, 379
 52, 396, 358, 381, 395
 53, 100, 358, 359,  99
 54, 424, 384, 345, 411
 55, 361,  97,  98, 360
 56, 361, 398, 412, 362
 57, 362,  96,  97, 361
 58, 412, 413, 363, 362
 59, 365,  93,  94, 364
 60, 426, 386, 347, 414
 61, 366,  92,  93, 365
 62, 367,  91,  92, 366
 63, 367, 366, 407, 401
 64, 369, 368, 416, 402
 65, 370,  88,  89, 369
 66, 403, 370, 369, 402
 67, 454, 419, 435, 447
 68, 373,  85,  86, 372
 69, 374,  84,  85, 373
 70,  82, 376, 377,  81
 71,  46, 534, 531,  45
 72, 284,  24,  25, 520
 73,  23, 519, 285,  22
 74, 519,  23,  24, 284
 75, 296, 517, 541, 295
 76,  19, 282, 288,  18
 77, 286, 538, 288, 282
 78, 516,  15,  16, 296
 79, 524, 289,  32,  33
 80, 522, 291,  29,  30
 81,  37, 290, 283,  36
 82, 522, 523, 289, 536
 83, 306, 301, 297, 561
 84, 302, 294, 543, 539
 85, 286, 518, 543, 294
 86,  42, 529, 528,  41
 87, 281,  12,  13, 515
 88, 296, 308, 298, 516
 89, 294, 544, 538, 286
 90, 329, 295, 544, 303
 91, 304, 552, 537, 536
 92, 290,  37,  38, 526
 93, 545, 546, 309, 555
 94, 299, 305, 290, 526
 95, 537, 550, 540, 291
 96, 520, 301, 539, 284
 97,  43, 530, 529,  42
 98, 515,  13,  14, 298
 99, 292, 313, 527, 528
100,  27,  28, 540, 287
101, 302, 539, 301, 306
102, 521, 297, 301, 520
103, 308, 106, 293, 298
104, 295, 541, 538, 544
105, 298, 293, 281, 515
106, 300, 307, 289, 524
107, 304, 307, 310, 556
108, 561, 560, 312, 320
109, 546, 545, 525, 283
110, 300, 525, 545, 307
111, 326, 330, 321, 311
112, 294, 558, 303, 544
113, 527, 313, 542, 299
114, 318, 554, 548, 322
115, 560, 547, 550, 312
116, 306, 311, 321, 302
117, 551, 315, 314, 542
118, 307, 304, 536, 289
119, 547, 287, 540, 550
120, 106, 308, 514, 105
121, 308, 296, 295, 329
122, 542, 314, 305, 299
123, 314, 309, 546, 305
124, 320, 316, 323, 324
125, 561, 320, 311, 306
126, 340, 330, 326, 331
127, 312, 552, 316, 320
128, 552, 312, 550, 537
129, 328, 318, 322, 327
130, 317, 310, 554, 318
131, 309, 314, 315, 555
132, 555, 310, 307, 545
133, 317, 562, 556, 310
134, 554, 310, 555, 315
135, 341, 336, 332, 532
136, 319, 322, 548, 313
137, 328, 327, 332, 333
138, 321, 330, 303, 558
139, 319,  47,  48, 533
140, 319, 533, 327, 322
141, 342, 325, 335, 563
142, 325, 342, 562, 317
143, 338, 390, 335, 333
144, 331, 339, 392, 340
145, 325, 317, 318, 328
146,  52,  53, 343, 387
147, 329, 303, 330, 337
148,  49, 532, 533,  48
149, 332, 327, 533, 532
150,  49,  50, 341, 532
151, 495, 514, 337, 443
152, 329, 337, 514, 308
153, 390, 334, 563, 335
154, 382, 103, 104, 495
155, 379, 341,  50,  51
156, 325, 328, 333, 335
157, 336, 338, 333, 332
158, 387, 379,  51,  52
159, 103, 382, 380, 102
160, 391, 336, 341, 379
161, 102, 380, 381, 101
162, 339, 331, 334, 390
163, 340, 392, 405, 443
164, 337, 330, 340, 443
165, 397, 477, 479, 406
166, 345, 384,  56,  57
167, 347, 386,  60,  61
168, 363,  95,  96, 362
169,  63,  64, 388, 349
170, 407, 366, 365, 400
171, 368,  90,  91, 367
172, 369,  89,  90, 368
173, 371,  87,  88, 370
174, 372,  86,  87, 371
175,  70,  71, 355, 354
176, 373, 372, 404, 408
177, 442, 487, 437, 438
178, 436, 486, 485, 513
179,  74,  75, 513, 357
180, 437, 436,  76,  77
181, 358, 100, 101, 381
182, 396, 410, 359, 358
183, 359, 410, 425, 360
184, 412, 467, 466, 413
185, 413, 466, 465, 427
186, 348, 415, 414, 347
187, 416, 368, 367, 401
188, 350, 417, 428, 388
189, 351, 419, 417, 350
190, 371, 370, 403, 418
191, 415, 450, 449, 414
192, 463, 469, 460, 494
193, 353, 421, 420, 352
194, 355, 423, 422, 354
195, 491, 490, 475, 469
196,  83, 375, 376,  82
197, 394, 442, 377, 376
198,  79, 378, 438,  78
199, 488, 482, 510, 489
200, 382, 495, 443, 405
201, 407, 462, 461, 401
202, 363, 413, 427, 364
203, 406, 479, 481, 429
204, 430, 379, 387, 429
205, 428, 446, 453, 434
206, 404, 455, 460, 408
207, 391, 441, 338, 336
208, 343, 406, 429, 387
209, 374, 373, 408, 393
210, 354, 422, 421, 353
211, 509, 486, 512, 490
212, 381, 380, 431, 395
213, 480, 473, 410, 396
214, 397, 344, 383, 432
215, 432, 383, 384, 424
216, 361, 360, 425, 398
217, 346, 399, 411, 345
218, 399, 346, 385, 433
219, 433, 385, 386, 426
220, 365, 364, 427, 400
221, 417, 444, 446, 428
222, 499, 496, 446, 444
223, 352, 420, 435, 389
224, 447, 435, 420, 468
225, 371, 418, 404, 372
226, 382, 405, 431, 380
227, 488, 489, 559, 440
228, 448, 426, 414, 449
229, 498, 502, 449, 450
230, 471, 472, 491, 553
231, 410, 473, 474, 425
232, 411, 445, 476, 424
233, 467, 507, 506, 466
234, 501, 465, 466, 506
235, 415, 348, 349, 434
236, 434, 349, 388, 428
237, 497, 498, 450, 453
238, 419, 351, 389, 435
239, 403, 457, 456, 418
240, 500, 454, 447, 494
241, 393, 408, 460, 469
242, 423, 355, 356, 485
243, 475, 409, 393, 469
244, 485, 356, 357, 513
245, 398, 470, 467, 412
246, 474, 493, 505, 470
247, 427, 465, 464, 400
248, 426, 448, 451, 433
249, 502, 503, 448, 449
250, 489, 510, 484, 483
251, 432, 478, 477, 397
252, 486, 436, 437, 487
253,  76, 436, 513,  75
254, 442, 438, 378, 377
255, 549, 439, 488, 440
256, 482, 430, 429, 481
257, 441, 549, 390, 338
258, 441, 391, 439, 549
259, 508, 487, 442, 394
260, 418, 456, 455, 404
261, 444, 417, 419, 454
262, 445, 411, 399, 452
263, 452, 399, 433, 451
264, 402, 458, 457, 403
265, 468, 420, 421, 471
266, 494, 492, 553, 463
267, 400, 464, 462, 407
268, 450, 415, 434, 453
269, 401, 461, 459, 416
270, 416, 459, 458, 402
271, 464, 504, 503, 462
272, 496, 457, 458, 497
273, 496, 497, 453, 446
274, 492, 494, 447, 468
275, 456, 499, 500, 455
276, 457, 496, 499, 456
277, 497, 458, 459, 498
278, 461, 502, 498, 459
279, 553, 492, 468, 471
280, 462, 503, 502, 461
281, 465, 501, 504, 464
282, 470, 398, 425, 474
283, 471, 421, 422, 472
284, 424, 476, 478, 432
285, 472, 422, 423, 509
286, 485, 486, 509, 423
287, 490, 491, 472, 509
288, 396, 395, 484, 480
289, 479, 477, 493, 511
290, 477, 478, 505, 493
291, 394, 409, 475, 508
292, 501, 506, 445, 452
293, 506, 507, 476, 445
294, 480, 557, 511, 473
295, 484, 395, 431, 483
296, 482, 481, 557, 510
297, 511, 557, 481, 479
298, 439, 430, 482, 488
299, 483, 431, 405, 392
300, 512, 486, 487, 508
301, 559, 489, 483, 392
302, 469, 463, 553, 491
303, 494, 460, 455, 500
304, 493, 474, 473, 511
305, 495, 104, 105, 514
306, 500, 499, 444, 454
307, 452, 451, 504, 501
308, 451, 448, 503, 504
309, 478, 476, 507, 505
310, 507, 467, 470, 505
311, 475, 490, 512, 508
312, 484, 510, 557, 480
313,  16,  17, 517, 296
314, 541, 517, 288, 538
315, 543, 518, 285, 539
316, 284, 539, 285, 519
317, 520,  25,  26, 521
318, 521, 287, 547, 297
319, 522,  30,  31, 523
320, 292, 528, 529, 530
321, 530,  43,  44, 280
322,   2,  47, 534,  46
323, 535, 534,  47, 319
324, 522, 536, 537, 291
325, 530, 280, 535, 292
326, 558, 294, 302, 321
327, 546, 283, 290, 305
328, 551, 548, 554, 315
329, 552, 304, 556, 316
330, 297, 547, 560, 561
331, 549, 440, 339, 390
332, 323, 562, 342, 563
333, 311, 320, 324, 326
334, 673, 107, 108, 674
335, 112, 677, 676, 111
336, 615, 627, 640, 639
337, 577,   6, 135, 692
338, 568, 567, 711, 690
339, 118, 119, 682, 571
340, 156,   7, 157, 616
341,  71, 647, 648,  72
342, 617, 155, 156, 616
343, 617, 618, 154, 155
344, 618, 619, 153, 154
345, 619, 620, 152, 153
346, 620, 621, 151, 152
347, 621, 622, 150, 151
348, 622, 623, 149, 150
349, 623, 624, 148, 149
350, 624, 625, 147, 148
351, 625, 626, 146, 147
352, 641, 640, 627, 626
353, 615, 628, 143, 144
354, 628, 629, 142, 143
355, 629, 630, 141, 142
356, 630, 631, 140, 141
357, 631, 632, 139, 140
358, 632, 633, 138, 139
359, 137, 634, 693, 136
360, 609, 577, 692, 612
361, 158,   3,  73, 649
362, 616, 157, 158, 649
363, 565, 120, 121, 683
364, 566, 125, 126, 687
365, 689, 129, 130, 690
366, 133, 564, 703, 132
367, 662, 635, 655, 661
368, 651, 636, 634, 633
369, 652, 651, 633, 632
370, 632, 631, 637, 652
371, 638, 637, 631, 630
372, 653, 638, 630, 629
373, 654, 653, 629, 628
374, 628, 615, 639, 654
375,  59, 653, 654,  60
376,  64, 656, 642,  65
377, 625, 624, 642, 656
378, 643, 642, 624, 623
379,  67, 657, 644,  68
380, 622, 621, 644, 657
381, 645, 644, 621, 620
382, 646, 645, 620, 619
383, 647, 646, 619, 618
384, 648, 647, 618, 617
385, 649, 648, 617, 616
386,  72, 648, 649,  73
387, 161,   8, 162, 582
388, 161, 582, 663, 160
389, 107, 673, 175,   5
390, 672, 673, 674, 576
391, 670, 581, 170, 171
392, 665, 695, 663, 582
393, 169, 669, 574, 168
394, 164, 580, 665, 163
395, 134, 691, 564, 133
396, 132, 703, 568, 131
397, 690, 130, 131, 568
398, 125, 566, 686, 124
399, 713, 687, 688, 589
400, 718, 686, 566, 570
401, 682, 119, 120, 565
402, 118, 571, 681, 117
403, 708, 707, 572, 679
404, 577, 584, 564, 691
405, 609, 600, 584, 577
406, 670, 171, 172, 579
407, 575, 166, 167, 668
408, 582, 162, 163, 665
409, 667, 165, 166, 575
410, 111, 676, 573, 110
411, 114, 572, 678, 113
412, 117, 681, 680, 116
413, 122, 684, 683, 121
414, 565, 683, 710, 682
415, 688, 127, 128, 569
416, 678, 583, 726, 677
417, 572, 114, 115, 679
418, 586, 584, 600, 610
419, 569, 128, 129, 689
420, 685, 684, 122, 123
421, 704, 669, 581, 705
422, 675, 109, 110, 573
423, 172, 173, 671, 579
424, 165, 667, 580, 164
425, 668, 167, 168, 574
426, 671, 173, 174, 672
427, 600, 661, 655, 650
428, 705, 592, 601, 704
429, 676, 578, 702, 573
430, 666, 595,  47,   2
431, 574, 669, 704, 601
432, 689, 587, 712, 569
433, 127, 688, 687, 126
434, 714, 720, 594, 610
435, 613, 603, 718, 593
436, 608, 596, 590, 706
437, 707, 708, 591, 722
438, 607, 723, 599, 606
439, 584, 586, 703, 564
440, 574, 590, 575, 668
441, 698, 596, 585, 695
442, 726, 599, 723, 578
443, 574, 601, 706, 590
444, 666, 664, 585, 595
445, 664, 663, 695, 585
446, 567, 594, 587, 711
447, 606, 599, 597, 605
448, 594, 567, 586, 610
449, 719, 587, 594, 720
450, 717, 684, 685, 603
451, 713, 593, 718, 570
452, 571, 682, 710, 588
453, 587, 719, 589, 712
454, 713, 570, 566, 687
455, 598, 614, 696, 605
456, 606, 697, 608, 607
457, 575, 590, 596, 698
458, 722, 591, 709, 597
459, 715, 701, 699, 716
460, 700, 675, 573, 702
461, 716, 724, 721, 715
462, 592, 723, 607, 601
463, 694, 611,  49,  48
464, 714, 610, 659, 611
465, 607, 608, 706, 601
466, 583, 707, 722, 725
467, 595, 585, 596, 602
468, 697, 606, 605, 696
469, 709, 588, 604, 598
470, 658, 602, 697, 696
471,  50, 659, 650,  51
472, 595, 602, 658,  47
473, 605, 597, 709, 598
474, 614, 598, 604, 613
475, 613, 611, 694, 614
476, 593, 719, 720, 714
477,  49, 611, 659,  50
478, 602, 596, 608, 697
479,  51, 650, 655,  52
480, 610, 600, 650, 659
481, 611, 613, 593, 714
482, 633, 634, 137, 138
483, 635, 662, 660, 636
484, 604, 717, 603, 613
485,  48,  47, 658, 694
486, 144, 145, 627, 615
487,  70, 646, 647,  71
488,  69, 645, 646,  70
489,  68, 644, 645,  69
490,  66, 643, 657,  67
491,  65, 642, 643,  66
492,  63, 641, 656,  64
493,  62, 640, 641,  63
494,  61, 639, 640,  62
495, 145, 146, 626, 627
496,  58, 638, 653,  59
497,  57, 637, 638,  58
498,  55, 651, 652,  56
499,  54, 636, 651,  55
500,  53, 635, 636,  54
501, 660, 693, 634, 636
502, 635,  53,  52, 655
503, 637,  57,  56, 652
504, 639,  61,  60, 654
505, 626, 625, 656, 641
506, 623, 622, 657, 643
507, 609, 662, 661, 600
508, 693, 660, 612, 692
509, 612, 660, 662, 609
510, 159, 160, 663, 664
511, 664, 666,   2, 159
512, 695, 665, 580, 698
513, 575, 698, 580, 667
514, 669, 169, 170, 581
515, 581, 670, 579, 701
516, 672, 174, 175, 673
517, 576, 699, 671, 672
518, 674, 108, 109, 675
519, 576, 674, 675, 700
520, 677, 112, 113, 678
521, 676, 677, 726, 578
522, 678, 572, 707, 583
523, 679, 115, 116, 680
524, 680, 681, 709, 591
525, 709, 681, 571, 588
526, 686, 685, 123, 124
527, 718, 603, 685, 686
528, 688, 569, 712, 589
529, 689, 690, 711, 587
530, 691, 134,   6, 577
531, 135, 136, 693, 692
532, 614, 694, 658, 696
533, 699, 576, 700, 716
534, 699, 701, 579, 671
535, 721, 578, 723, 592
536, 705, 581, 701, 715
537, 708, 679, 680, 591
538, 683, 684, 717, 710
539, 713, 589, 719, 593
540, 588, 710, 717, 604
541, 703, 586, 567, 568
542, 715, 721, 592, 705
543, 716, 700, 702, 724
544, 597, 599, 725, 722
545, 702, 578, 721, 724
546, 725, 599, 726, 583
 547,  238,  239,  779,  733
 548,  239,  240,  780,  779
 549,  240,  241,  742,  780
 550,  733,  779,  781,  732
 551,  779,  780,  782,  781
 552,  780,  742,  743,  782
 553,  732,  781,  783,  731
 554,  781,  782,  784,  783
 555,  782,  743,  744,  784
 556,  731,  783,  785,  730
 557,  783,  784,  786,  785
 558,  784,  744,  745,  786
 559,  730,  785,  787,  729
 560,  785,  786,  788,  787
 561,  786,  745,  746,  788
 562,  729,  787,  789,  728
 563,  787,  788,  790,  789
 564,  788,  746,  747,  790
 565,  728,  789,  791,  727
 566,  789,  790,  792,  791
 567,  790,  747,  748,  792
 568,  727,  791,  793,    5
 569,  791,  792,  794,  793
 570,  792,  748,  749,  794
 571,    5,  793,  795,  107
 572,  793,  794,  796,  795
 573,  794,  749,  750,  796
 574,  107,  795,  797,  108
 575,  795,  796,  798,  797
 576,  796,  750,  751,  798
 577,  108,  797,  799,  109
 578,  797,  798,  800,  799
 579,  798,  751,  752,  800
 580,  109,  799,  801,  110
 581,  799,  800,  802,  801
 582,  800,  752,  753,  802
 583,  110,  801,  803,  111
 584,  801,  802,  804,  803
 585,  802,  753,  754,  804
 586,  111,  803,  805,  112
 587,  803,  804,  806,  805
 588,  804,  754,  755,  806
 589,  112,  805,  807,  113
 590,  805,  806,  808,  807
 591,  806,  755,  756,  808
 592,  113,  807,  809,  114
 593,  807,  808,  810,  809
 594,  808,  756,  757,  810
 595,  114,  809,  811,  115
 596,  809,  810,  812,  811
 597,  810,  757,  758,  812
 598,  115,  811,  813,  116
 599,  811,  812,  814,  813
 600,  812,  758,  759,  814
 601,  116,  813,  815,  117
 602,  813,  814,  816,  815
 603,  814,  759,  760,  816
 604,  117,  815,  817,  118
 605,  815,  816,  818,  817
 606,  816,  760,  761,  818
 607,  118,  817,  819,  119
 608,  817,  818,  820,  819
 609,  818,  761,  762,  820
 610,  119,  819,  821,  120
 611,  819,  820,  822,  821
 612,  820,  762,  763,  822
 613,  120,  821,  823,  121
 614,  821,  822,  824,  823
 615,  822,  763,  764,  824
 616,  121,  823,  825,  122
 617,  823,  824,  826,  825
 618,  824,  764,  765,  826
 619,  122,  825,  827,  123
 620,  825,  826,  828,  827
 621,  826,  765,  766,  828
 622,  123,  827,  829,  124
 623,  827,  828,  830,  829
 624,  828,  766,  767,  830
 625,  124,  829,  831,  125
 626,  829,  830,  832,  831
 627,  830,  767,  768,  832
 628,  125,  831,  833,  126
 629,  831,  832,  834,  833
 630,  832,  768,  769,  834
 631,  126,  833,  835,  127
 632,  833,  834,  836,  835
 633,  834,  769,  770,  836
 634,  127,  835,  837,  128
 635,  835,  836,  838,  837
 636,  836,  770,  771,  838
 637,  128,  837,  839,  129
 638,  837,  838,  840,  839
 639,  838,  771,  772,  840
 640,  129,  839,  841,  130
 641,  839,  840,  842,  841
 642,  840,  772,  773,  842
 643,  130,  841,  843,  131
 644,  841,  842,  844,  843
 645,  842,  773,  774,  844
 646,  131,  843,  776,  132
 647,  843,  844,  775,  776
 648,  844,  774,  741,  775
 649,  241,  242,  845,  742
 650,  242,  243,  846,  845
 651,  243,    9,  244,  846
 652,  742,  845,  847,  743
 653,  845,  846,  848,  847
 654,  846,  244,  245,  848
 655,  743,  847,  849,  744
 656,  847,  848,  850,  849
 657,  848,  245,  246,  850
 658,  744,  849,  851,  745
 659,  849,  850,  852,  851
 660,  850,  246,  247,  852
 661,  745,  851,  853,  746
 662,  851,  852,  854,  853
 663,  852,  247,  248,  854
 664,  746,  853,  855,  747
 665,  853,  854,  856,  855
 666,  854,  248,  249,  856
 667,  747,  855,  857,  748
 668,  855,  856,  858,  857
 669,  856,  249,  250,  858
 670,  748,  857,  859,  749
 671,  857,  858,  860,  859
 672,  858,  250,  251,  860
 673,  749,  859,  861,  750
 674,  859,  860,  862,  861
 675,  860,  251,  252,  862
 676,  750,  861,  863,  751
 677,  861,  862,  864,  863
 678,  862,  252,  253,  864
 679,  751,  863,  865,  752
 680,  863,  864,  866,  865
 681,  864,  253,  254,  866
 682,  752,  865,  867,  753
 683,  865,  866,  868,  867
 684,  866,  254,  255,  868
 685,  753,  867,  869,  754
 686,  867,  868,  870,  869
 687,  868,  255,  256,  870
 688,  754,  869,  871,  755
 689,  869,  870,  872,  871
 690,  870,  256,  257,  872
 691,  755,  871,  873,  756
 692,  871,  872,  874,  873
 693,  872,  257,  258,  874
 694,  756,  873,  875,  757
 695,  873,  874,  876,  875
 696,  874,  258,  259,  876
 697,  757,  875,  877,  758
 698,  875,  876,  878,  877
 699,  876,  259,  260,  878
 700,  758,  877,  879,  759
 701,  877,  878,  880,  879
 702,  878,  260,  261,  880
 703,  759,  879,  881,  760
 704,  879,  880,  882,  881
 705,  880,  261,  262,  882
 706,  760,  881,  883,  761
 707,  881,  882,  884,  883
 708,  882,  262,  263,  884
 709,  761,  883,  885,  762
 710,  883,  884,  886,  885
 711,  884,  263,  264,  886
 712,  762,  885,  887,  763
 713,  885,  886,  888,  887
 714,  886,  264,  265,  888
 715,  763,  887,  889,  764
 716,  887,  888,  890,  889
 717,  888,  265,  266,  890
 718,  764,  889,  891,  765
 719,  889,  890,  892,  891
 720,  890,  266,  267,  892
 721,  765,  891,  893,  766
 722,  891,  892,  894,  893
 723,  892,  267,  268,  894
 724,  766,  893,  895,  767
 725,  893,  894,  896,  895
 726,  894,  268,  269,  896
 727,  767,  895,  897,  768
 728,  895,  896,  898,  897
 729,  896,  269,  270,  898
 730,  768,  897,  899,  769
 731,  897,  898,  900,  899
 732,  898,  270,  271,  900
 733,  769,  899,  901,  770
 734,  899,  900,  902,  901
 735,  900,  271,  272,  902
 736,  770,  901,  903,  771
 737,  901,  902,  904,  903
 738,  902,  272,  273,  904
 739,  771,  903,  905,  772
 740,  903,  904,  906,  905
 741,  904,  273,  274,  906
 742,  772,  905,  907,  773
 743,  905,  906,  908,  907
 744,  906,  274,  275,  908
 745,  773,  907,  909,  774
 746,  907,  908,  910,  909
 747,  908,  275,  276,  910
 748,  774,  909,  778,  741
 749,  909,  910,  777,  778
 750,  910,  276,  277,  777
 751,  277,  278,  911,  777
 752,  278,  279,  912,  911
 753,  279,    6,  134,  912
 754,  777,  911,  913,  778
 755,  911,  912,  914,  913
 756,  912,  134,  133,  914
 757,  778,  913,  775,  741
 758,  913,  914,  776,  775
 759,  914,  133,  132,  776
 760,    8,  734,  915,  162
 761,  734,  735,  916,  915
 762,  735,  736,  917,  916
 763,  736,  737,  918,  917
 764,  737,  738,  919,  918
 765,  738,  739,  920,  919
 766,  739,  740,  921,  920
 767,  740,  223,  224,  921
 768,  162,  915,  922,  163
 769,  915,  916,  923,  922
 770,  916,  917,  924,  923
 771,  917,  918,  925,  924
 772,  918,  919,  926,  925
 773,  919,  920,  927,  926
 774,  920,  921,  928,  927
 775,  921,  224,  225,  928
 776,  163,  922,  929,  164
 777,  922,  923,  930,  929
 778,  923,  924,  931,  930
 779,  924,  925,  932,  931
 780,  925,  926,  933,  932
 781,  926,  927,  934,  933
 782,  927,  928,  935,  934
 783,  928,  225,  226,  935
 784,  164,  929,  936,  165
 785,  929,  930,  937,  936
 786,  930,  931,  938,  937
 787,  931,  932,  939,  938
 788,  932,  933,  940,  939
 789,  933,  934,  941,  940
 790,  934,  935,  942,  941
 791,  935,  226,  227,  942
 792,  165,  936,  943,  166
 793,  936,  937,  944,  943
 794,  937,  938,  945,  944
 795,  938,  939,  946,  945
 796,  939,  940,  947,  946
 797,  940,  941,  948,  947
 798,  941,  942,  949,  948
 799,  942,  227,  228,  949
 800,  166,  943,  950,  167
 801,  943,  944,  951,  950
 802,  944,  945,  952,  951
 803,  945,  946,  953,  952
 804,  946,  947,  954,  953
 805,  947,  948,  955,  954
 806,  948,  949,  956,  955
 807,  949,  228,  229,  956
 808,  167,  950,  957,  168
 809,  950,  951,  958,  957
 810,  951,  952,  959,  958
 811,  952,  953,  960,  959
 812,  953,  954,  961,  960
 813,  954,  955,  962,  961
 814,  955,  956,  963,  962
 815,  956,  229,  230,  963
 816,  168,  957,  964,  169
 817,  957,  958,  965,  964
 818,  958,  959,  966,  965
 819,  959,  960,  967,  966
 820,  960,  961,  968,  967
 821,  961,  962,  969,  968
 822,  962,  963,  970,  969
 823,  963,  230,  231,  970
 824,  169,  964,  971,  170
 825,  964,  965,  972,  971
 826,  965,  966,  973,  972
 827,  966,  967,  974,  973
 828,  967,  968,  975,  974
 829,  968,  969,  976,  975
 830,  969,  970,  977,  976
 831,  970,  231,  232,  977
 832,  170,  971,  978,  171
 833,  971,  972,  979,  978
 834,  972,  973,  980,  979
 835,  973,  974,  981,  980
 836,  974,  975,  982,  981
 837,  975,  976,  983,  982
 838,  976,  977,  984,  983
 839,  977,  232,  233,  984
 840,  171,  978,  985,  172
 841,  978,  979,  986,  985
 842,  979,  980,  987,  986
 843,  980,  981,  988,  987
 844,  981,  982,  989,  988
 845,  982,  983,  990,  989
 846,  983,  984,  991,  990
 847,  984,  233,  234,  991
 848,  172,  985,  992,  173
 849,  985,  986,  993,  992
 850,  986,  987,  994,  993
 851,  987,  988,  995,  994
 852,  988,  989,  996,  995
 853,  989,  990,  997,  996
 854,  990,  991,  998,  997
 855,  991,  234,  235,  998
 856,  173,  992,  999,  174
 857,  992,  993, 1000,  999
 858,  993,  994, 1001, 1000
 859,  994,  995, 1002, 1001
 860,  995,  996, 1003, 1002
 861,  996,  997, 1004, 1003
 862,  997,  998, 1005, 1004
 863,  998,  235,  236, 1005
 864,  174,  999, 1006,  175
 865,  999, 1000, 1007, 1006
 866, 1000, 1001, 1008, 1007
 867, 1001, 1002, 1009, 1008
 868, 1002, 1003, 1010, 1009
 869, 1003, 1004, 1011, 1010
 870, 1004, 1005, 1012, 1011
 871, 1005,  236,  237, 1012
 872,  175, 1006,  727,    5
 873, 1006, 1007,  728,  727
 874, 1007, 1008,  729,  728
 875, 1008, 1009,  730,  729
 876, 1009, 1010,  731,  730
 877, 1010, 1011,  732,  731
 878, 1011, 1012,  733,  732
 879, 1012,  237,  238,  733
 880,  223,  740, 1013,  222
 881,  740,  739, 1014, 1013
 882,  739,  738, 1015, 1014
 883,  738,  737, 1016, 1015
 884,  737,  736, 1017, 1016
 885,  736,  735, 1018, 1017
 886,  735,  734, 1019, 1018
 887,  734,    8, 1020, 1019
 888,    8,  161, 1021, 1020
 889,  161,  160, 1022, 1021
 890,  160,  159, 1023, 1022
 891,  159,    2,   46, 1023
 892,  222, 1013, 1024,  221
 893, 1013, 1014, 1025, 1024
 894, 1014, 1015, 1026, 1025
 895, 1015, 1016, 1027, 1026
 896, 1016, 1017, 1028, 1027
 897, 1017, 1018, 1029, 1028
 898, 1018, 1019, 1030, 1029
 899, 1019, 1020, 1031, 1030
 900, 1020, 1021, 1032, 1031
 901, 1021, 1022, 1033, 1032
 902, 1022, 1023, 1034, 1033
 903, 1023,   46,   45, 1034
 904,  221, 1024, 1035,  220
 905, 1024, 1025, 1036, 1035
 906, 1025, 1026, 1037, 1036
 907, 1026, 1027, 1038, 1037
 908, 1027, 1028, 1039, 1038
 909, 1028, 1029, 1040, 1039
 910, 1029, 1030, 1041, 1040
 911, 1030, 1031, 1042, 1041
 912, 1031, 1032, 1043, 1042
 913, 1032, 1033, 1044, 1043
 914, 1033, 1034, 1045, 1044
 915, 1034,   45,   44, 1045
 916,  220, 1035, 1046,  219
 917, 1035, 1036, 1047, 1046
 918, 1036, 1037, 1048, 1047
 919, 1037, 1038, 1049, 1048
 920, 1038, 1039, 1050, 1049
 921, 1039, 1040, 1051, 1050
 922, 1040, 1041, 1052, 1051
 923, 1041, 1042, 1053, 1052
 924, 1042, 1043, 1054, 1053
 925, 1043, 1044, 1055, 1054
 926, 1044, 1045, 1056, 1055
 927, 1045,   44,   43, 1056
 928,  219, 1046, 1057,  218
 929, 1046, 1047, 1058, 1057
 930, 1047, 1048, 1059, 1058
 931, 1048, 1049, 1060, 1059
 932, 1049, 1050, 1061, 1060
 933, 1050, 1051, 1062, 1061
 934, 1051, 1052, 1063, 1062
 935, 1052, 1053, 1064, 1063
 936, 1053, 1054, 1065, 1064
 937, 1054, 1055, 1066, 1065
 938, 1055, 1056, 1067, 1066
 939, 1056,   43,   42, 1067
 940,  218, 1057, 1068,  217
 941, 1057, 1058, 1069, 1068
 942, 1058, 1059, 1070, 1069
 943, 1059, 1060, 1071, 1070
 944, 1060, 1061, 1072, 1071
 945, 1061, 1062, 1073, 1072
 946, 1062, 1063, 1074, 1073
 947, 1063, 1064, 1075, 1074
 948, 1064, 1065, 1076, 1075
 949, 1065, 1066, 1077, 1076
 950, 1066, 1067, 1078, 1077
 951, 1067,   42,   41, 1078
 952,  217, 1068, 1079,  216
 953, 1068, 1069, 1080, 1079
 954, 1069, 1070, 1081, 1080
 955, 1070, 1071, 1082, 1081
 956, 1071, 1072, 1083, 1082
 957, 1072, 1073, 1084, 1083
 958, 1073, 1074, 1085, 1084
 959, 1074, 1075, 1086, 1085
 960, 1075, 1076, 1087, 1086
 961, 1076, 1077, 1088, 1087
 962, 1077, 1078, 1089, 1088
 963, 1078,   41,   40, 1089
 964,  216, 1079, 1090,  215
 965, 1079, 1080, 1091, 1090
 966, 1080, 1081, 1092, 1091
 967, 1081, 1082, 1093, 1092
 968, 1082, 1083, 1094, 1093
 969, 1083, 1084, 1095, 1094
 970, 1084, 1085, 1096, 1095
 971, 1085, 1086, 1097, 1096
 972, 1086, 1087, 1098, 1097
 973, 1087, 1088, 1099, 1098
 974, 1088, 1089, 1100, 1099
 975, 1089,   40,   39, 1100
 976,  215, 1090, 1101,  214
 977, 1090, 1091, 1102, 1101
 978, 1091, 1092, 1103, 1102
 979, 1092, 1093, 1104, 1103
 980, 1093, 1094, 1105, 1104
 981, 1094, 1095, 1106, 1105
 982, 1095, 1096, 1107, 1106
 983, 1096, 1097, 1108, 1107
 984, 1097, 1098, 1109, 1108
 985, 1098, 1099, 1110, 1109
 986, 1099, 1100, 1111, 1110
 987, 1100,   39,   38, 1111
 988,  214, 1101, 1112,  213
 989, 1101, 1102, 1113, 1112
 990, 1102, 1103, 1114, 1113
 991, 1103, 1104, 1115, 1114
 992, 1104, 1105, 1116, 1115
 993, 1105, 1106, 1117, 1116
 994, 1106, 1107, 1118, 1117
 995, 1107, 1108, 1119, 1118
 996, 1108, 1109, 1120, 1119
 997, 1109, 1110, 1121, 1120
 998, 1110, 1111, 1122, 1121
 999, 1111,   38,   37, 1122
1000,  213, 1112, 1123,  212
1001, 1112, 1113, 1124, 1123
1002, 1113, 1114, 1125, 1124
1003, 1114, 1115, 1126, 1125
1004, 1115, 1116, 1127, 1126
1005, 1116, 1117, 1128, 1127
1006, 1117, 1118, 1129, 1128
1007, 1118, 1119, 1130, 1129
1008, 1119, 1120, 1131, 1130
1009, 1120, 1121, 1132, 1131
1010, 1121, 1122, 1133, 1132
1011, 1122,   37,   36, 1133
1012,  212, 1123, 1134,  211
1013, 1123, 1124, 1135, 1134
1014, 1124, 1125, 1136, 1135
1015, 1125, 1126, 1137, 1136
1016, 1126, 1127, 1138, 1137
1017, 1127, 1128, 1139, 1138
1018, 1128, 1129, 1140, 1139
1019, 1129, 1130, 1141, 1140
1020, 1130, 1131, 1142, 1141
1021, 1131, 1132, 1143, 1142
1022, 1132, 1133, 1144, 1143
1023, 1133,   36,   35, 1144
1024,  211, 1134, 1145,  210
1025, 1134, 1135, 1146, 1145
1026, 1135, 1136, 1147, 1146
1027, 1136, 1137, 1148, 1147
1028, 1137, 1138, 1149, 1148
1029, 1138, 1139, 1150, 1149
1030, 1139, 1140, 1151, 1150
1031, 1140, 1141, 1152, 1151
1032, 1141, 1142, 1153, 1152
1033, 1142, 1143, 1154, 1153
1034, 1143, 1144, 1155, 1154
1035, 1144,   35,   34, 1155
1036,  210, 1145, 1156,  209
1037, 1145, 1146, 1157, 1156
1038, 1146, 1147, 1158, 1157
1039, 1147, 1148, 1159, 1158
1040, 1148, 1149, 1160, 1159
1041, 1149, 1150, 1161, 1160
1042, 1150, 1151, 1162, 1161
1043, 1151, 1152, 1163, 1162
1044, 1152, 1153, 1164, 1163
1045, 1153, 1154, 1165, 1164
1046, 1154, 1155, 1166, 1165
1047, 1155,   34,   33, 1166
1048,  209, 1156, 1167,  208
1049, 1156, 1157, 1168, 1167
1050, 1157, 1158, 1169, 1168
1051, 1158, 1159, 1170, 1169
1052, 1159, 1160, 1171, 1170
1053, 1160, 1161, 1172, 1171
1054, 1161, 1162, 1173, 1172
1055, 1162, 1163, 1174, 1173
1056, 1163, 1164, 1175, 1174
1057, 1164, 1165, 1176, 1175
1058, 1165, 1166, 1177, 1176
1059, 1166,   33,   32, 1177
1060,  208, 1167, 1178,  207
1061, 1167, 1168, 1179, 1178
1062, 1168, 1169, 1180, 1179
1063, 1169, 1170, 1181, 1180
1064, 1170, 1171, 1182, 1181
1065, 1171, 1172, 1183, 1182
1066, 1172, 1173, 1184, 1183
1067, 1173, 1174, 1185, 1184
1068, 1174, 1175, 1186, 1185
1069, 1175, 1176, 1187, 1186
1070, 1176, 1177, 1188, 1187
1071, 1177,   32,   31, 1188
1072,  207, 1178, 1189,  206
1073, 1178, 1179, 1190, 1189
1074, 1179, 1180, 1191, 1190
1075, 1180, 1181, 1192, 1191
1076, 1181, 1182, 1193, 1192
1077, 1182, 1183, 1194, 1193
1078, 1183, 1184, 1195, 1194
1079, 1184, 1185, 1196, 1195
1080, 1185, 1186, 1197, 1196
1081, 1186, 1187, 1198, 1197
1082, 1187, 1188, 1199, 1198
1083, 1188,   31,   30, 1199
1084,  206, 1189, 1200,  205
1085, 1189, 1190, 1201, 1200
1086, 1190, 1191, 1202, 1201
1087, 1191, 1192, 1203, 1202
1088, 1192, 1193, 1204, 1203
1089, 1193, 1194, 1205, 1204
1090, 1194, 1195, 1206, 1205
1091, 1195, 1196, 1207, 1206
1092, 1196, 1197, 1208, 1207
1093, 1197, 1198, 1209, 1208
1094, 1198, 1199, 1210, 1209
1095, 1199,   30,   29, 1210
1096,  205, 1200, 1211,  204
1097, 1200, 1201, 1212, 1211
1098, 1201, 1202, 1213, 1212
1099, 1202, 1203, 1214, 1213
1100, 1203, 1204, 1215, 1214
1101, 1204, 1205, 1216, 1215
1102, 1205, 1206, 1217, 1216
1103, 1206, 1207, 1218, 1217
1104, 1207, 1208, 1219, 1218
1105, 1208, 1209, 1220, 1219
1106, 1209, 1210, 1221, 1220
1107, 1210,   29,   28, 1221
1108,  204, 1211, 1222,  203
1109, 1211, 1212, 1223, 1222
1110, 1212, 1213, 1224, 1223
1111, 1213, 1214, 1225, 1224
1112, 1214, 1215, 1226, 1225
1113, 1215, 1216, 1227, 1226
1114, 1216, 1217, 1228, 1227
1115, 1217, 1218, 1229, 1228
1116, 1218, 1219, 1230, 1229
1117, 1219, 1220, 1231, 1230
1118, 1220, 1221, 1232, 1231
1119, 1221,   28,   27, 1232
1120,  203, 1222, 1233,  202
1121, 1222, 1223, 1234, 1233
1122, 1223, 1224, 1235, 1234
1123, 1224, 1225, 1236, 1235
1124, 1225, 1226, 1237, 1236
1125, 1226, 1227, 1238, 1237
1126, 1227, 1228, 1239, 1238
1127, 1228, 1229, 1240, 1239
1128, 1229, 1230, 1241, 1240
1129, 1230, 1231, 1242, 1241
1130, 1231, 1232, 1243, 1242
1131, 1232,   27,   26, 1243
1132,  202, 1233, 1244,  201
1133, 1233, 1234, 1245, 1244
1134, 1234, 1235, 1246, 1245
1135, 1235, 1236, 1247, 1246
1136, 1236, 1237, 1248, 1247
1137, 1237, 1238, 1249, 1248
1138, 1238, 1239, 1250, 1249
1139, 1239, 1240, 1251, 1250
1140, 1240, 1241, 1252, 1251
1141, 1241, 1242, 1253, 1252
1142, 1242, 1243, 1254, 1253
1143, 1243,   26,   25, 1254
1144,  201, 1244, 1255,  200
1145, 1244, 1245, 1256, 1255
1146, 1245, 1246, 1257, 1256
1147, 1246, 1247, 1258, 1257
1148, 1247, 1248, 1259, 1258
1149, 1248, 1249, 1260, 1259
1150, 1249, 1250, 1261, 1260
1151, 1250, 1251, 1262, 1261
1152, 1251, 1252, 1263, 1262
1153, 1252, 1253, 1264, 1263
1154, 1253, 1254, 1265, 1264
1155, 1254,   25,   24, 1265
1156,  200, 1255, 1266,  199
1157, 1255, 1256, 1267, 1266
1158, 1256, 1257, 1268, 1267
1159, 1257, 1258, 1269, 1268
1160, 1258, 1259, 1270, 1269
1161, 1259, 1260, 1271, 1270
1162, 1260, 1261, 1272, 1271
1163, 1261, 1262, 1273, 1272
1164, 1262, 1263, 1274, 1273
1165, 1263, 1264, 1275, 1274
1166, 1264, 1265, 1276, 1275
1167, 1265,   24,   23, 1276
1168,  199, 1266, 1277,  198
1169, 1266, 1267, 1278, 1277
1170, 1267, 1268, 1279, 1278
1171, 1268, 1269, 1280, 1279
1172, 1269, 1270, 1281, 1280
1173, 1270, 1271, 1282, 1281
1174, 1271, 1272, 1283, 1282
1175, 1272, 1273, 1284, 1283
1176, 1273, 1274, 1285, 1284
1177, 1274, 1275, 1286, 1285
1178, 1275, 1276, 1287, 1286
1179, 1276,   23,   22, 1287
1180,  198, 1277, 1288,  197
1181, 1277, 1278, 1289, 1288
1182, 1278, 1279, 1290, 1289
1183, 1279, 1280, 1291, 1290
1184, 1280, 1281, 1292, 1291
1185, 1281, 1282, 1293, 1292
1186, 1282, 1283, 1294, 1293
1187, 1283, 1284, 1295, 1294
1188, 1284, 1285, 1296, 1295
1189, 1285, 1286, 1297, 1296
1190, 1286, 1287, 1298, 1297
1191, 1287,   22,   21, 1298
1192,  197, 1288, 1299,  196
1193, 1288, 1289, 1300, 1299
1194, 1289, 1290, 1301, 1300
1195, 1290, 1291, 1302, 1301
1196, 1291, 1292, 1303, 1302
1197, 1292, 1293, 1304, 1303
1198, 1293, 1294, 1305, 1304
1199, 1294, 1295, 1306, 1305
1200, 1295, 1296, 1307, 1306
1201, 1296, 1297, 1308, 1307
1202, 1297, 1298, 1309, 1308
1203, 1298,   21,   20, 1309
1204,  196, 1299, 1310,  195
1205, 1299, 1300, 1311, 1310
1206, 1300, 1301, 1312, 1311
1207, 1301, 1302, 1313, 1312
1208, 1302, 1303, 1314, 1313
1209, 1303, 1304, 1315, 1314
1210, 1304, 1305, 1316, 1315
1211, 1305, 1306, 1317, 1316
1212, 1306, 1307, 1318, 1317
1213, 1307, 1308, 1319, 1318
1214, 1308, 1309, 1320, 1319
1215, 1309,   20,   19, 1320
1216,  195, 1310, 1321,  194
1217, 1310, 1311, 1322, 1321
1218, 1311, 1312, 1323, 1322
1219, 1312, 1313, 1324, 1323
1220, 1313, 1314, 1325, 1324
1221, 1314, 1315, 1326, 1325
1222, 1315, 1316, 1327, 1326
1223, 1316, 1317, 1328, 1327
1224, 1317, 1318, 1329, 1328
1225, 1318, 1319, 1330, 1329
1226, 1319, 1320, 1331, 1330
1227, 1320,   19,   18, 1331
1228,  194, 1321, 1332,  193
1229, 1321, 1322, 1333, 1332
1230, 1322, 1323, 1334, 1333
1231, 1323, 1324, 1335, 1334
1232, 1324, 1325, 1336, 1335
1233, 1325, 1326, 1337, 1336
1234, 1326, 1327, 1338, 1337
1235, 1327, 1328, 1339, 1338
1236, 1328, 1329, 1340, 1339
1237, 1329, 1330, 1341, 1340
1238, 1330, 1331, 1342, 1341
1239, 1331,   18,   17, 1342
1240,  193, 1332, 1343,  192
1241, 1332, 1333, 1344, 1343
1242, 1333, 1334, 1345, 1344
1243, 1334, 1335, 1346, 1345
1244, 1335, 1336, 1347, 1346
1245, 1336, 1337, 1348, 1347
1246, 1337, 1338, 1349, 1348
1247, 1338, 1339, 1350, 1349
1248, 1339, 1340, 1351, 1350
1249, 1340, 1341, 1352, 1351
1250, 1341, 1342, 1353, 1352
1251, 1342,   17,   16, 1353
1252,  192, 1343, 1354,  191
1253, 1343, 1344, 1355, 1354
1254, 1344, 1345, 1356, 1355
1255, 1345, 1346, 1357, 1356
1256, 1346, 1347, 1358, 1357
1257, 1347, 1348, 1359, 1358
1258, 1348, 1349, 1360, 1359
1259, 1349, 1350, 1361, 1360
1260, 1350, 1351, 1362, 1361
1261, 1351, 1352, 1363, 1362
1262, 1352, 1353, 1364, 1363
1263, 1353,   16,   15, 1364
1264,  191, 1354, 1365,  190
1265, 1354, 1355, 1366, 1365
1266, 1355, 1356, 1367, 1366
1267, 1356, 1357, 1368, 1367
1268, 1357, 1358, 1369, 1368
1269, 1358, 1359, 1370, 1369
1270, 1359, 1360, 1371, 1370
1271, 1360, 1361, 1372, 1371
1272, 1361, 1362, 1373, 1372
1273, 1362, 1363, 1374, 1373
1274, 1363, 1364, 1375, 1374
1275, 1364,   15,   14, 1375
1276,  190, 1365, 1376,  189
1277, 1365, 1366, 1377, 1376
1278, 1366, 1367, 1378, 1377
1279, 1367, 1368, 1379, 1378
1280, 1368, 1369, 1380, 1379
1281, 1369, 1370, 1381, 1380
1282, 1370, 1371, 1382, 1381
1283, 1371, 1372, 1383, 1382
1284, 1372, 1373, 1384, 1383
1285, 1373, 1374, 1385, 1384
1286, 1374, 1375, 1386, 1385
1287, 1375,   14,   13, 1386
1288,  189, 1376, 1387,  188
1289, 1376, 1377, 1388, 1387
1290, 1377, 1378, 1389, 1388
1291, 1378, 1379, 1390, 1389
1292, 1379, 1380, 1391, 1390
1293, 1380, 1381, 1392, 1391
1294, 1381, 1382, 1393, 1392
1295, 1382, 1383, 1394, 1393
1296, 1383, 1384, 1395, 1394
1297, 1384, 1385, 1396, 1395
1298, 1385, 1386, 1397, 1396
1299, 1386,   13,   12, 1397
1300,  188, 1387, 1398,  187
1301, 1387, 1388, 1399, 1398
1302, 1388, 1389, 1400, 1399
1303, 1389, 1390, 1401, 1400
1304, 1390, 1391, 1402, 1401
1305, 1391, 1392, 1403, 1402
1306, 1392, 1393, 1404, 1403
1307, 1393, 1394, 1405, 1404
1308, 1394, 1395, 1406, 1405
1309, 1395, 1396, 1407, 1406
1310, 1396, 1397, 1408, 1407
1311, 1397,   12,   11, 1408
1312,  187, 1398,  186,   10
1313, 1398, 1399,  185,  186
1314, 1399, 1400,  184,  185
1315, 1400, 1401,  183,  184
1316, 1401, 1402,  182,  183
1317, 1402, 1403,  181,  182
1318, 1403, 1404,  180,  181
1319, 1404, 1405,  179,  180
1320, 1405, 1406,  178,  179
1321, 1406, 1407,  177,  178
1322, 1407, 1408,  176,  177
1323, 1408,   11,    1,  176
*Elset, elset=Bone, generate
 334,  546,    1
*Elset, elset=Marrow, generate
   1,  333,    1
*Elset, elset=Whole_Callus, generate
  547,  1323,     1
*Elset, elset=CALLUS-1
 547
*Elset, elset=CALLUS-2
 548
*Elset, elset=CALLUS-3
 549
*Elset, elset=CALLUS-4
 550
*Elset, elset=CALLUS-5
 551
*Elset, elset=CALLUS-6
 552
*Elset, elset=CALLUS-7
 553
*Elset, elset=CALLUS-8
 554
*Elset, elset=CALLUS-9
 555
*Elset, elset=CALLUS-10
 556
*Elset, elset=CALLUS-11
 557
*Elset, elset=CALLUS-12
 558
*Elset, elset=CALLUS-13
 559
*Elset, elset=CALLUS-14
 560
*Elset, elset=CALLUS-15
 561
*Elset, elset=CALLUS-16
 562
*Elset, elset=CALLUS-17
 563
*Elset, elset=CALLUS-18
 564
*Elset, elset=CALLUS-19
 565
*Elset, elset=CALLUS-20
 566
*Elset, elset=CALLUS-21
 567
*Elset, elset=CALLUS-22
 568
*Elset, elset=CALLUS-23
 569
*Elset, elset=CALLUS-24
 570
*Elset, elset=CALLUS-25
 571
*Elset, elset=CALLUS-26
 572
*Elset, elset=CALLUS-27
 573
*Elset, elset=CALLUS-28
 574
*Elset, elset=CALLUS-29
 575
*Elset, elset=CALLUS-30
 576
*Elset, elset=CALLUS-31
 577
*Elset, elset=CALLUS-32
 578
*Elset, elset=CALLUS-33
 579
*Elset, elset=CALLUS-34
 580
*Elset, elset=CALLUS-35
 581
*Elset, elset=CALLUS-36
 582
*Elset, elset=CALLUS-37
 583
*Elset, elset=CALLUS-38
 584
*Elset, elset=CALLUS-39
 585
*Elset, elset=CALLUS-40
 586
*Elset, elset=CALLUS-41
 587
*Elset, elset=CALLUS-42
 588
*Elset, elset=CALLUS-43
 589
*Elset, elset=CALLUS-44
 590
*Elset, elset=CALLUS-45
 591
*Elset, elset=CALLUS-46
 592
*Elset, elset=CALLUS-47
 593
*Elset, elset=CALLUS-48
 594
*Elset, elset=CALLUS-49
 595
*Elset, elset=CALLUS-50
 596
*Elset, elset=CALLUS-51
 597
*Elset, elset=CALLUS-52
 598
*Elset, elset=CALLUS-53
 599
*Elset, elset=CALLUS-54
 600
*Elset, elset=CALLUS-55
 601
*Elset, elset=CALLUS-56
 602
*Elset, elset=CALLUS-57
 603
*Elset, elset=CALLUS-58
 604
*Elset, elset=CALLUS-59
 605
*Elset, elset=CALLUS-60
 606
*Elset, elset=CALLUS-61
 607
*Elset, elset=CALLUS-62
 608
*Elset, elset=CALLUS-63
 609
*Elset, elset=CALLUS-64
 610
*Elset, elset=CALLUS-65
 611
*Elset, elset=CALLUS-66
 612
*Elset, elset=CALLUS-67
 613
*Elset, elset=CALLUS-68
 614
*Elset, elset=CALLUS-69
 615
*Elset, elset=CALLUS-70
 616
*Elset, elset=CALLUS-71
 617
*Elset, elset=CALLUS-72
 618
*Elset, elset=CALLUS-73
 619
*Elset, elset=CALLUS-74
 620
*Elset, elset=CALLUS-75
 621
*Elset, elset=CALLUS-76
 622
*Elset, elset=CALLUS-77
 623
*Elset, elset=CALLUS-78
 624
*Elset, elset=CALLUS-79
 625
*Elset, elset=CALLUS-80
 626
*Elset, elset=CALLUS-81
 627
*Elset, elset=CALLUS-82
 628
*Elset, elset=CALLUS-83
 629
*Elset, elset=CALLUS-84
 630
*Elset, elset=CALLUS-85
 631
*Elset, elset=CALLUS-86
 632
*Elset, elset=CALLUS-87
 633
*Elset, elset=CALLUS-88
 634
*Elset, elset=CALLUS-89
 635
*Elset, elset=CALLUS-90
 636
*Elset, elset=CALLUS-91
 637
*Elset, elset=CALLUS-92
 638
*Elset, elset=CALLUS-93
 639
*Elset, elset=CALLUS-94
 640
*Elset, elset=CALLUS-95
 641
*Elset, elset=CALLUS-96
 642
*Elset, elset=CALLUS-97
 643
*Elset, elset=CALLUS-98
 644
*Elset, elset=CALLUS-99
 645
*Elset, elset=CALLUS-100
 646
*Elset, elset=CALLUS-101
 647
*Elset, elset=CALLUS-102
 648
*Elset, elset=CALLUS-103
 649
*Elset, elset=CALLUS-104
 650
*Elset, elset=CALLUS-105
 651
*Elset, elset=CALLUS-106
 652
*Elset, elset=CALLUS-107
 653
*Elset, elset=CALLUS-108
 654
*Elset, elset=CALLUS-109
 655
*Elset, elset=CALLUS-110
 656
*Elset, elset=CALLUS-111
 657
*Elset, elset=CALLUS-112
 658
*Elset, elset=CALLUS-113
 659
*Elset, elset=CALLUS-114
 660
*Elset, elset=CALLUS-115
 661
*Elset, elset=CALLUS-116
 662
*Elset, elset=CALLUS-117
 663
*Elset, elset=CALLUS-118
 664
*Elset, elset=CALLUS-119
 665
*Elset, elset=CALLUS-120
 666
*Elset, elset=CALLUS-121
 667
*Elset, elset=CALLUS-122
 668
*Elset, elset=CALLUS-123
 669
*Elset, elset=CALLUS-124
 670
*Elset, elset=CALLUS-125
 671
*Elset, elset=CALLUS-126
 672
*Elset, elset=CALLUS-127
 673
*Elset, elset=CALLUS-128
 674
*Elset, elset=CALLUS-129
 675
*Elset, elset=CALLUS-130
 676
*Elset, elset=CALLUS-131
 677
*Elset, elset=CALLUS-132
 678
*Elset, elset=CALLUS-133
 679
*Elset, elset=CALLUS-134
 680
*Elset, elset=CALLUS-135
 681
*Elset, elset=CALLUS-136
 682
*Elset, elset=CALLUS-137
 683
*Elset, elset=CALLUS-138
 684
*Elset, elset=CALLUS-139
 685
*Elset, elset=CALLUS-140
 686
*Elset, elset=CALLUS-141
 687
*Elset, elset=CALLUS-142
 688
*Elset, elset=CALLUS-143
 689
*Elset, elset=CALLUS-144
 690
*Elset, elset=CALLUS-145
 691
*Elset, elset=CALLUS-146
 692
*Elset, elset=CALLUS-147
 693
*Elset, elset=CALLUS-148
 694
*Elset, elset=CALLUS-149
 695
*Elset, elset=CALLUS-150
 696
*Elset, elset=CALLUS-151
 697
*Elset, elset=CALLUS-152
 698
*Elset, elset=CALLUS-153
 699
*Elset, elset=CALLUS-154
 700
*Elset, elset=CALLUS-155
 701
*Elset, elset=CALLUS-156
 702
*Elset, elset=CALLUS-157
 703
*Elset, elset=CALLUS-158
 704
*Elset, elset=CALLUS-159
 705
*Elset, elset=CALLUS-160
 706
*Elset, elset=CALLUS-161
 707
*Elset, elset=CALLUS-162
 708
*Elset, elset=CALLUS-163
 709
*Elset, elset=CALLUS-164
 710
*Elset, elset=CALLUS-165
 711
*Elset, elset=CALLUS-166
 712
*Elset, elset=CALLUS-167
 713
*Elset, elset=CALLUS-168
 714
*Elset, elset=CALLUS-169
 715
*Elset, elset=CALLUS-170
 716
*Elset, elset=CALLUS-171
 717
*Elset, elset=CALLUS-172
 718
*Elset, elset=CALLUS-173
 719
*Elset, elset=CALLUS-174
 720
*Elset, elset=CALLUS-175
 721
*Elset, elset=CALLUS-176
 722
*Elset, elset=CALLUS-177
 723
*Elset, elset=CALLUS-178
 724
*Elset, elset=CALLUS-179
 725
*Elset, elset=CALLUS-180
 726
*Elset, elset=CALLUS-181
 727
*Elset, elset=CALLUS-182
 728
*Elset, elset=CALLUS-183
 729
*Elset, elset=CALLUS-184
 730
*Elset, elset=CALLUS-185
 731
*Elset, elset=CALLUS-186
 732
*Elset, elset=CALLUS-187
 733
*Elset, elset=CALLUS-188
 734
*Elset, elset=CALLUS-189
 735
*Elset, elset=CALLUS-190
 736
*Elset, elset=CALLUS-191
 737
*Elset, elset=CALLUS-192
 738
*Elset, elset=CALLUS-193
 739
*Elset, elset=CALLUS-194
 740
*Elset, elset=CALLUS-195
 741
*Elset, elset=CALLUS-196
 742
*Elset, elset=CALLUS-197
 743
*Elset, elset=CALLUS-198
 744
*Elset, elset=CALLUS-199
 745
*Elset, elset=CALLUS-200
 746
*Elset, elset=CALLUS-201
 747
*Elset, elset=CALLUS-202
 748
*Elset, elset=CALLUS-203
 749
*Elset, elset=CALLUS-204
 750
*Elset, elset=CALLUS-205
 751
*Elset, elset=CALLUS-206
 752
*Elset, elset=CALLUS-207
 753
*Elset, elset=CALLUS-208
 754
*Elset, elset=CALLUS-209
 755
*Elset, elset=CALLUS-210
 756
*Elset, elset=CALLUS-211
 757
*Elset, elset=CALLUS-212
 758
*Elset, elset=CALLUS-213
 759
*Elset, elset=CALLUS-214
 760
*Elset, elset=CALLUS-215
 761
*Elset, elset=CALLUS-216
 762
*Elset, elset=CALLUS-217
 763
*Elset, elset=CALLUS-218
 764
*Elset, elset=CALLUS-219
 765
*Elset, elset=CALLUS-220
 766
*Elset, elset=CALLUS-221
 767
*Elset, elset=CALLUS-222
 768
*Elset, elset=CALLUS-223
 769
*Elset, elset=CALLUS-224
 770
*Elset, elset=CALLUS-225
 771
*Elset, elset=CALLUS-226
 772
*Elset, elset=CALLUS-227
 773
*Elset, elset=CALLUS-228
 774
*Elset, elset=CALLUS-229
 775
*Elset, elset=CALLUS-230
 776
*Elset, elset=CALLUS-231
 777
*Elset, elset=CALLUS-232
 778
*Elset, elset=CALLUS-233
 779
*Elset, elset=CALLUS-234
 780
*Elset, elset=CALLUS-235
 781
*Elset, elset=CALLUS-236
 782
*Elset, elset=CALLUS-237
 783
*Elset, elset=CALLUS-238
 784
*Elset, elset=CALLUS-239
 785
*Elset, elset=CALLUS-240
 786
*Elset, elset=CALLUS-241
 787
*Elset, elset=CALLUS-242
 788
*Elset, elset=CALLUS-243
 789
*Elset, elset=CALLUS-244
 790
*Elset, elset=CALLUS-245
 791
*Elset, elset=CALLUS-246
 792
*Elset, elset=CALLUS-247
 793
*Elset, elset=CALLUS-248
 794
*Elset, elset=CALLUS-249
 795
*Elset, elset=CALLUS-250
 796
*Elset, elset=CALLUS-251
 797
*Elset, elset=CALLUS-252
 798
*Elset, elset=CALLUS-253
 799
*Elset, elset=CALLUS-254
 800
*Elset, elset=CALLUS-255
 801
*Elset, elset=CALLUS-256
 802
*Elset, elset=CALLUS-257
 803
*Elset, elset=CALLUS-258
 804
*Elset, elset=CALLUS-259
 805
*Elset, elset=CALLUS-260
 806
*Elset, elset=CALLUS-261
 807
*Elset, elset=CALLUS-262
 808
*Elset, elset=CALLUS-263
 809
*Elset, elset=CALLUS-264
 810
*Elset, elset=CALLUS-265
 811
*Elset, elset=CALLUS-266
 812
*Elset, elset=CALLUS-267
 813
*Elset, elset=CALLUS-268
 814
*Elset, elset=CALLUS-269
 815
*Elset, elset=CALLUS-270
 816
*Elset, elset=CALLUS-271
 817
*Elset, elset=CALLUS-272
 818
*Elset, elset=CALLUS-273
 819
*Elset, elset=CALLUS-274
 820
*Elset, elset=CALLUS-275
 821
*Elset, elset=CALLUS-276
 822
*Elset, elset=CALLUS-277
 823
*Elset, elset=CALLUS-278
 824
*Elset, elset=CALLUS-279
 825
*Elset, elset=CALLUS-280
 826
*Elset, elset=CALLUS-281
 827
*Elset, elset=CALLUS-282
 828
*Elset, elset=CALLUS-283
 829
*Elset, elset=CALLUS-284
 830
*Elset, elset=CALLUS-285
 831
*Elset, elset=CALLUS-286
 832
*Elset, elset=CALLUS-287
 833
*Elset, elset=CALLUS-288
 834
*Elset, elset=CALLUS-289
 835
*Elset, elset=CALLUS-290
 836
*Elset, elset=CALLUS-291
 837
*Elset, elset=CALLUS-292
 838
*Elset, elset=CALLUS-293
 839
*Elset, elset=CALLUS-294
 840
*Elset, elset=CALLUS-295
 841
*Elset, elset=CALLUS-296
 842
*Elset, elset=CALLUS-297
 843
*Elset, elset=CALLUS-298
 844
*Elset, elset=CALLUS-299
 845
*Elset, elset=CALLUS-300
 846
*Elset, elset=CALLUS-301
 847
*Elset, elset=CALLUS-302
 848
*Elset, elset=CALLUS-303
 849
*Elset, elset=CALLUS-304
 850
*Elset, elset=CALLUS-305
 851
*Elset, elset=CALLUS-306
 852
*Elset, elset=CALLUS-307
 853
*Elset, elset=CALLUS-308
 854
*Elset, elset=CALLUS-309
 855
*Elset, elset=CALLUS-310
 856
*Elset, elset=CALLUS-311
 857
*Elset, elset=CALLUS-312
 858
*Elset, elset=CALLUS-313
 859
*Elset, elset=CALLUS-314
 860
*Elset, elset=CALLUS-315
 861
*Elset, elset=CALLUS-316
 862
*Elset, elset=CALLUS-317
 863
*Elset, elset=CALLUS-318
 864
*Elset, elset=CALLUS-319
 865
*Elset, elset=CALLUS-320
 866
*Elset, elset=CALLUS-321
 867
*Elset, elset=CALLUS-322
 868
*Elset, elset=CALLUS-323
 869
*Elset, elset=CALLUS-324
 870
*Elset, elset=CALLUS-325
 871
*Elset, elset=CALLUS-326
 872
*Elset, elset=CALLUS-327
 873
*Elset, elset=CALLUS-328
 874
*Elset, elset=CALLUS-329
 875
*Elset, elset=CALLUS-330
 876
*Elset, elset=CALLUS-331
 877
*Elset, elset=CALLUS-332
 878
*Elset, elset=CALLUS-333
 879
*Elset, elset=CALLUS-334
 880
*Elset, elset=CALLUS-335
 881
*Elset, elset=CALLUS-336
 882
*Elset, elset=CALLUS-337
 883
*Elset, elset=CALLUS-338
 884
*Elset, elset=CALLUS-339
 885
*Elset, elset=CALLUS-340
 886
*Elset, elset=CALLUS-341
 887
*Elset, elset=CALLUS-342
 888
*Elset, elset=CALLUS-343
 889
*Elset, elset=CALLUS-344
 890
*Elset, elset=CALLUS-345
 891
*Elset, elset=CALLUS-346
 892
*Elset, elset=CALLUS-347
 893
*Elset, elset=CALLUS-348
 894
*Elset, elset=CALLUS-349
 895
*Elset, elset=CALLUS-350
 896
*Elset, elset=CALLUS-351
 897
*Elset, elset=CALLUS-352
 898
*Elset, elset=CALLUS-353
 899
*Elset, elset=CALLUS-354
 900
*Elset, elset=CALLUS-355
 901
*Elset, elset=CALLUS-356
 902
*Elset, elset=CALLUS-357
 903
*Elset, elset=CALLUS-358
 904
*Elset, elset=CALLUS-359
 905
*Elset, elset=CALLUS-360
 906
*Elset, elset=CALLUS-361
 907
*Elset, elset=CALLUS-362
 908
*Elset, elset=CALLUS-363
 909
*Elset, elset=CALLUS-364
 910
*Elset, elset=CALLUS-365
 911
*Elset, elset=CALLUS-366
 912
*Elset, elset=CALLUS-367
 913
*Elset, elset=CALLUS-368
 914
*Elset, elset=CALLUS-369
 915
*Elset, elset=CALLUS-370
 916
*Elset, elset=CALLUS-371
 917
*Elset, elset=CALLUS-372
 918
*Elset, elset=CALLUS-373
 919
*Elset, elset=CALLUS-374
 920
*Elset, elset=CALLUS-375
 921
*Elset, elset=CALLUS-376
 922
*Elset, elset=CALLUS-377
 923
*Elset, elset=CALLUS-378
 924
*Elset, elset=CALLUS-379
 925
*Elset, elset=CALLUS-380
 926
*Elset, elset=CALLUS-381
 927
*Elset, elset=CALLUS-382
 928
*Elset, elset=CALLUS-383
 929
*Elset, elset=CALLUS-384
 930
*Elset, elset=CALLUS-385
 931
*Elset, elset=CALLUS-386
 932
*Elset, elset=CALLUS-387
 933
*Elset, elset=CALLUS-388
 934
*Elset, elset=CALLUS-389
 935
*Elset, elset=CALLUS-390
 936
*Elset, elset=CALLUS-391
 937
*Elset, elset=CALLUS-392
 938
*Elset, elset=CALLUS-393
 939
*Elset, elset=CALLUS-394
 940
*Elset, elset=CALLUS-395
 941
*Elset, elset=CALLUS-396
 942
*Elset, elset=CALLUS-397
 943
*Elset, elset=CALLUS-398
 944
*Elset, elset=CALLUS-399
 945
*Elset, elset=CALLUS-400
 946
*Elset, elset=CALLUS-401
 947
*Elset, elset=CALLUS-402
 948
*Elset, elset=CALLUS-403
 949
*Elset, elset=CALLUS-404
 950
*Elset, elset=CALLUS-405
 951
*Elset, elset=CALLUS-406
 952
*Elset, elset=CALLUS-407
 953
*Elset, elset=CALLUS-408
 954
*Elset, elset=CALLUS-409
 955
*Elset, elset=CALLUS-410
 956
*Elset, elset=CALLUS-411
 957
*Elset, elset=CALLUS-412
 958
*Elset, elset=CALLUS-413
 959
*Elset, elset=CALLUS-414
 960
*Elset, elset=CALLUS-415
 961
*Elset, elset=CALLUS-416
 962
*Elset, elset=CALLUS-417
 963
*Elset, elset=CALLUS-418
 964
*Elset, elset=CALLUS-419
 965
*Elset, elset=CALLUS-420
 966
*Elset, elset=CALLUS-421
 967
*Elset, elset=CALLUS-422
 968
*Elset, elset=CALLUS-423
 969
*Elset, elset=CALLUS-424
 970
*Elset, elset=CALLUS-425
 971
*Elset, elset=CALLUS-426
 972
*Elset, elset=CALLUS-427
 973
*Elset, elset=CALLUS-428
 974
*Elset, elset=CALLUS-429
 975
*Elset, elset=CALLUS-430
 976
*Elset, elset=CALLUS-431
 977
*Elset, elset=CALLUS-432
 978
*Elset, elset=CALLUS-433
 979
*Elset, elset=CALLUS-434
 980
*Elset, elset=CALLUS-435
 981
*Elset, elset=CALLUS-436
 982
*Elset, elset=CALLUS-437
 983
*Elset, elset=CALLUS-438
 984
*Elset, elset=CALLUS-439
 985
*Elset, elset=CALLUS-440
 986
*Elset, elset=CALLUS-441
 987
*Elset, elset=CALLUS-442
 988
*Elset, elset=CALLUS-443
 989
*Elset, elset=CALLUS-444
 990
*Elset, elset=CALLUS-445
 991
*Elset, elset=CALLUS-446
 992
*Elset, elset=CALLUS-447
 993
*Elset, elset=CALLUS-448
 994
*Elset, elset=CALLUS-449
 995
*Elset, elset=CALLUS-450
 996
*Elset, elset=CALLUS-451
 997
*Elset, elset=CALLUS-452
 998
*Elset, elset=CALLUS-453
 999
*Elset, elset=CALLUS-454
 1000
*Elset, elset=CALLUS-455
 1001
*Elset, elset=CALLUS-456
 1002
*Elset, elset=CALLUS-457
 1003
*Elset, elset=CALLUS-458
 1004
*Elset, elset=CALLUS-459
 1005
*Elset, elset=CALLUS-460
 1006
*Elset, elset=CALLUS-461
 1007
*Elset, elset=CALLUS-462
 1008
*Elset, elset=CALLUS-463
 1009
*Elset, elset=CALLUS-464
 1010
*Elset, elset=CALLUS-465
 1011
*Elset, elset=CALLUS-466
 1012
*Elset, elset=CALLUS-467
 1013
*Elset, elset=CALLUS-468
 1014
*Elset, elset=CALLUS-469
 1015
*Elset, elset=CALLUS-470
 1016
*Elset, elset=CALLUS-471
 1017
*Elset, elset=CALLUS-472
 1018
*Elset, elset=CALLUS-473
 1019
*Elset, elset=CALLUS-474
 1020
*Elset, elset=CALLUS-475
 1021
*Elset, elset=CALLUS-476
 1022
*Elset, elset=CALLUS-477
 1023
*Elset, elset=CALLUS-478
 1024
*Elset, elset=CALLUS-479
 1025
*Elset, elset=CALLUS-480
 1026
*Elset, elset=CALLUS-481
 1027
*Elset, elset=CALLUS-482
 1028
*Elset, elset=CALLUS-483
 1029
*Elset, elset=CALLUS-484
 1030
*Elset, elset=CALLUS-485
 1031
*Elset, elset=CALLUS-486
 1032
*Elset, elset=CALLUS-487
 1033
*Elset, elset=CALLUS-488
 1034
*Elset, elset=CALLUS-489
 1035
*Elset, elset=CALLUS-490
 1036
*Elset, elset=CALLUS-491
 1037
*Elset, elset=CALLUS-492
 1038
*Elset, elset=CALLUS-493
 1039
*Elset, elset=CALLUS-494
 1040
*Elset, elset=CALLUS-495
 1041
*Elset, elset=CALLUS-496
 1042
*Elset, elset=CALLUS-497
 1043
*Elset, elset=CALLUS-498
 1044
*Elset, elset=CALLUS-499
 1045
*Elset, elset=CALLUS-500
 1046
*Elset, elset=CALLUS-501
 1047
*Elset, elset=CALLUS-502
 1048
*Elset, elset=CALLUS-503
 1049
*Elset, elset=CALLUS-504
 1050
*Elset, elset=CALLUS-505
 1051
*Elset, elset=CALLUS-506
 1052
*Elset, elset=CALLUS-507
 1053
*Elset, elset=CALLUS-508
 1054
*Elset, elset=CALLUS-509
 1055
*Elset, elset=CALLUS-510
 1056
*Elset, elset=CALLUS-511
 1057
*Elset, elset=CALLUS-512
 1058
*Elset, elset=CALLUS-513
 1059
*Elset, elset=CALLUS-514
 1060
*Elset, elset=CALLUS-515
 1061
*Elset, elset=CALLUS-516
 1062
*Elset, elset=CALLUS-517
 1063
*Elset, elset=CALLUS-518
 1064
*Elset, elset=CALLUS-519
 1065
*Elset, elset=CALLUS-520
 1066
*Elset, elset=CALLUS-521
 1067
*Elset, elset=CALLUS-522
 1068
*Elset, elset=CALLUS-523
 1069
*Elset, elset=CALLUS-524
 1070
*Elset, elset=CALLUS-525
 1071
*Elset, elset=CALLUS-526
 1072
*Elset, elset=CALLUS-527
 1073
*Elset, elset=CALLUS-528
 1074
*Elset, elset=CALLUS-529
 1075
*Elset, elset=CALLUS-530
 1076
*Elset, elset=CALLUS-531
 1077
*Elset, elset=CALLUS-532
 1078
*Elset, elset=CALLUS-533
 1079
*Elset, elset=CALLUS-534
 1080
*Elset, elset=CALLUS-535
 1081
*Elset, elset=CALLUS-536
 1082
*Elset, elset=CALLUS-537
 1083
*Elset, elset=CALLUS-538
 1084
*Elset, elset=CALLUS-539
 1085
*Elset, elset=CALLUS-540
 1086
*Elset, elset=CALLUS-541
 1087
*Elset, elset=CALLUS-542
 1088
*Elset, elset=CALLUS-543
 1089
*Elset, elset=CALLUS-544
 1090
*Elset, elset=CALLUS-545
 1091
*Elset, elset=CALLUS-546
 1092
*Elset, elset=CALLUS-547
 1093
*Elset, elset=CALLUS-548
 1094
*Elset, elset=CALLUS-549
 1095
*Elset, elset=CALLUS-550
 1096
*Elset, elset=CALLUS-551
 1097
*Elset, elset=CALLUS-552
 1098
*Elset, elset=CALLUS-553
 1099
*Elset, elset=CALLUS-554
 1100
*Elset, elset=CALLUS-555
 1101
*Elset, elset=CALLUS-556
 1102
*Elset, elset=CALLUS-557
 1103
*Elset, elset=CALLUS-558
 1104
*Elset, elset=CALLUS-559
 1105
*Elset, elset=CALLUS-560
 1106
*Elset, elset=CALLUS-561
 1107
*Elset, elset=CALLUS-562
 1108
*Elset, elset=CALLUS-563
 1109
*Elset, elset=CALLUS-564
 1110
*Elset, elset=CALLUS-565
 1111
*Elset, elset=CALLUS-566
 1112
*Elset, elset=CALLUS-567
 1113
*Elset, elset=CALLUS-568
 1114
*Elset, elset=CALLUS-569
 1115
*Elset, elset=CALLUS-570
 1116
*Elset, elset=CALLUS-571
 1117
*Elset, elset=CALLUS-572
 1118
*Elset, elset=CALLUS-573
 1119
*Elset, elset=CALLUS-574
 1120
*Elset, elset=CALLUS-575
 1121
*Elset, elset=CALLUS-576
 1122
*Elset, elset=CALLUS-577
 1123
*Elset, elset=CALLUS-578
 1124
*Elset, elset=CALLUS-579
 1125
*Elset, elset=CALLUS-580
 1126
*Elset, elset=CALLUS-581
 1127
*Elset, elset=CALLUS-582
 1128
*Elset, elset=CALLUS-583
 1129
*Elset, elset=CALLUS-584
 1130
*Elset, elset=CALLUS-585
 1131
*Elset, elset=CALLUS-586
 1132
*Elset, elset=CALLUS-587
 1133
*Elset, elset=CALLUS-588
 1134
*Elset, elset=CALLUS-589
 1135
*Elset, elset=CALLUS-590
 1136
*Elset, elset=CALLUS-591
 1137
*Elset, elset=CALLUS-592
 1138
*Elset, elset=CALLUS-593
 1139
*Elset, elset=CALLUS-594
 1140
*Elset, elset=CALLUS-595
 1141
*Elset, elset=CALLUS-596
 1142
*Elset, elset=CALLUS-597
 1143
*Elset, elset=CALLUS-598
 1144
*Elset, elset=CALLUS-599
 1145
*Elset, elset=CALLUS-600
 1146
*Elset, elset=CALLUS-601
 1147
*Elset, elset=CALLUS-602
 1148
*Elset, elset=CALLUS-603
 1149
*Elset, elset=CALLUS-604
 1150
*Elset, elset=CALLUS-605
 1151
*Elset, elset=CALLUS-606
 1152
*Elset, elset=CALLUS-607
 1153
*Elset, elset=CALLUS-608
 1154
*Elset, elset=CALLUS-609
 1155
*Elset, elset=CALLUS-610
 1156
*Elset, elset=CALLUS-611
 1157
*Elset, elset=CALLUS-612
 1158
*Elset, elset=CALLUS-613
 1159
*Elset, elset=CALLUS-614
 1160
*Elset, elset=CALLUS-615
 1161
*Elset, elset=CALLUS-616
 1162
*Elset, elset=CALLUS-617
 1163
*Elset, elset=CALLUS-618
 1164
*Elset, elset=CALLUS-619
 1165
*Elset, elset=CALLUS-620
 1166
*Elset, elset=CALLUS-621
 1167
*Elset, elset=CALLUS-622
 1168
*Elset, elset=CALLUS-623
 1169
*Elset, elset=CALLUS-624
 1170
*Elset, elset=CALLUS-625
 1171
*Elset, elset=CALLUS-626
 1172
*Elset, elset=CALLUS-627
 1173
*Elset, elset=CALLUS-628
 1174
*Elset, elset=CALLUS-629
 1175
*Elset, elset=CALLUS-630
 1176
*Elset, elset=CALLUS-631
 1177
*Elset, elset=CALLUS-632
 1178
*Elset, elset=CALLUS-633
 1179
*Elset, elset=CALLUS-634
 1180
*Elset, elset=CALLUS-635
 1181
*Elset, elset=CALLUS-636
 1182
*Elset, elset=CALLUS-637
 1183
*Elset, elset=CALLUS-638
 1184
*Elset, elset=CALLUS-639
 1185
*Elset, elset=CALLUS-640
 1186
*Elset, elset=CALLUS-641
 1187
*Elset, elset=CALLUS-642
 1188
*Elset, elset=CALLUS-643
 1189
*Elset, elset=CALLUS-644
 1190
*Elset, elset=CALLUS-645
 1191
*Elset, elset=CALLUS-646
 1192
*Elset, elset=CALLUS-647
 1193
*Elset, elset=CALLUS-648
 1194
*Elset, elset=CALLUS-649
 1195
*Elset, elset=CALLUS-650
 1196
*Elset, elset=CALLUS-651
 1197
*Elset, elset=CALLUS-652
 1198
*Elset, elset=CALLUS-653
 1199
*Elset, elset=CALLUS-654
 1200
*Elset, elset=CALLUS-655
 1201
*Elset, elset=CALLUS-656
 1202
*Elset, elset=CALLUS-657
 1203
*Elset, elset=CALLUS-658
 1204
*Elset, elset=CALLUS-659
 1205
*Elset, elset=CALLUS-660
 1206
*Elset, elset=CALLUS-661
 1207
*Elset, elset=CALLUS-662
 1208
*Elset, elset=CALLUS-663
 1209
*Elset, elset=CALLUS-664
 1210
*Elset, elset=CALLUS-665
 1211
*Elset, elset=CALLUS-666
 1212
*Elset, elset=CALLUS-667
 1213
*Elset, elset=CALLUS-668
 1214
*Elset, elset=CALLUS-669
 1215
*Elset, elset=CALLUS-670
 1216
*Elset, elset=CALLUS-671
 1217
*Elset, elset=CALLUS-672
 1218
*Elset, elset=CALLUS-673
 1219
*Elset, elset=CALLUS-674
 1220
*Elset, elset=CALLUS-675
 1221
*Elset, elset=CALLUS-676
 1222
*Elset, elset=CALLUS-677
 1223
*Elset, elset=CALLUS-678
 1224
*Elset, elset=CALLUS-679
 1225
*Elset, elset=CALLUS-680
 1226
*Elset, elset=CALLUS-681
 1227
*Elset, elset=CALLUS-682
 1228
*Elset, elset=CALLUS-683
 1229
*Elset, elset=CALLUS-684
 1230
*Elset, elset=CALLUS-685
 1231
*Elset, elset=CALLUS-686
 1232
*Elset, elset=CALLUS-687
 1233
*Elset, elset=CALLUS-688
 1234
*Elset, elset=CALLUS-689
 1235
*Elset, elset=CALLUS-690
 1236
*Elset, elset=CALLUS-691
 1237
*Elset, elset=CALLUS-692
 1238
*Elset, elset=CALLUS-693
 1239
*Elset, elset=CALLUS-694
 1240
*Elset, elset=CALLUS-695
 1241
*Elset, elset=CALLUS-696
 1242
*Elset, elset=CALLUS-697
 1243
*Elset, elset=CALLUS-698
 1244
*Elset, elset=CALLUS-699
 1245
*Elset, elset=CALLUS-700
 1246
*Elset, elset=CALLUS-701
 1247
*Elset, elset=CALLUS-702
 1248
*Elset, elset=CALLUS-703
 1249
*Elset, elset=CALLUS-704
 1250
*Elset, elset=CALLUS-705
 1251
*Elset, elset=CALLUS-706
 1252
*Elset, elset=CALLUS-707
 1253
*Elset, elset=CALLUS-708
 1254
*Elset, elset=CALLUS-709
 1255
*Elset, elset=CALLUS-710
 1256
*Elset, elset=CALLUS-711
 1257
*Elset, elset=CALLUS-712
 1258
*Elset, elset=CALLUS-713
 1259
*Elset, elset=CALLUS-714
 1260
*Elset, elset=CALLUS-715
 1261
*Elset, elset=CALLUS-716
 1262
*Elset, elset=CALLUS-717
 1263
*Elset, elset=CALLUS-718
 1264
*Elset, elset=CALLUS-719
 1265
*Elset, elset=CALLUS-720
 1266
*Elset, elset=CALLUS-721
 1267
*Elset, elset=CALLUS-722
 1268
*Elset, elset=CALLUS-723
 1269
*Elset, elset=CALLUS-724
 1270
*Elset, elset=CALLUS-725
 1271
*Elset, elset=CALLUS-726
 1272
*Elset, elset=CALLUS-727
 1273
*Elset, elset=CALLUS-728
 1274
*Elset, elset=CALLUS-729
 1275
*Elset, elset=CALLUS-730
 1276
*Elset, elset=CALLUS-731
 1277
*Elset, elset=CALLUS-732
 1278
*Elset, elset=CALLUS-733
 1279
*Elset, elset=CALLUS-734
 1280
*Elset, elset=CALLUS-735
 1281
*Elset, elset=CALLUS-736
 1282
*Elset, elset=CALLUS-737
 1283
*Elset, elset=CALLUS-738
 1284
*Elset, elset=CALLUS-739
 1285
*Elset, elset=CALLUS-740
 1286
*Elset, elset=CALLUS-741
 1287
*Elset, elset=CALLUS-742
 1288
*Elset, elset=CALLUS-743
 1289
*Elset, elset=CALLUS-744
 1290
*Elset, elset=CALLUS-745
 1291
*Elset, elset=CALLUS-746
 1292
*Elset, elset=CALLUS-747
 1293
*Elset, elset=CALLUS-748
 1294
*Elset, elset=CALLUS-749
 1295
*Elset, elset=CALLUS-750
 1296
*Elset, elset=CALLUS-751
 1297
*Elset, elset=CALLUS-752
 1298
*Elset, elset=CALLUS-753
 1299
*Elset, elset=CALLUS-754
 1300
*Elset, elset=CALLUS-755
 1301
*Elset, elset=CALLUS-756
 1302
*Elset, elset=CALLUS-757
 1303
*Elset, elset=CALLUS-758
 1304
*Elset, elset=CALLUS-759
 1305
*Elset, elset=CALLUS-760
 1306
*Elset, elset=CALLUS-761
 1307
*Elset, elset=CALLUS-762
 1308
*Elset, elset=CALLUS-763
 1309
*Elset, elset=CALLUS-764
 1310
*Elset, elset=CALLUS-765
 1311
*Elset, elset=CALLUS-766
 1312
*Elset, elset=CALLUS-767
 1313
*Elset, elset=CALLUS-768
 1314
*Elset, elset=CALLUS-769
 1315
*Elset, elset=CALLUS-770
 1316
*Elset, elset=CALLUS-771
 1317
*Elset, elset=CALLUS-772
 1318
*Elset, elset=CALLUS-773
 1319
*Elset, elset=CALLUS-774
 1320
*Elset, elset=CALLUS-775
 1321
*Elset, elset=CALLUS-776
 1322
*Elset, elset=CALLUS-777
 1323
** Section: Section-1-Bone
*Solid Section, elset=Bone, material=Mat-Bone
,
** Section: Section-2-Marrow
*Solid Section, elset=Marrow, material=Mat-Marrow
,
** Section: Section-3-CALLUS-1
*Solid Section, elset=CALLUS-1, material=MAT-CALLUS-1
,
** Section: Section-4-CALLUS-2
*Solid Section, elset=CALLUS-2, material=MAT-CALLUS-2
,
** Section: Section-5-CALLUS-3
*Solid Section, elset=CALLUS-3, material=MAT-CALLUS-3
,
** Section: Section-6-CALLUS-4
*Solid Section, elset=CALLUS-4, material=MAT-CALLUS-4
,
** Section: Section-7-CALLUS-5
*Solid Section, elset=CALLUS-5, material=MAT-CALLUS-5
,
** Section: Section-8-CALLUS-6
*Solid Section, elset=CALLUS-6, material=MAT-CALLUS-6
,
** Section: Section-9-CALLUS-7
*Solid Section, elset=CALLUS-7, material=MAT-CALLUS-7
,
** Section: Section-10-CALLUS-8
*Solid Section, elset=CALLUS-8, material=MAT-CALLUS-8
,
** Section: Section-11-CALLUS-9
*Solid Section, elset=CALLUS-9, material=MAT-CALLUS-9
,
** Section: Section-12-CALLUS-10
*Solid Section, elset=CALLUS-10, material=MAT-CALLUS-10
,
** Section: Section-13-CALLUS-11
*Solid Section, elset=CALLUS-11, material=MAT-CALLUS-11
,
** Section: Section-14-CALLUS-12
*Solid Section, elset=CALLUS-12, material=MAT-CALLUS-12
,
** Section: Section-15-CALLUS-13
*Solid Section, elset=CALLUS-13, material=MAT-CALLUS-13
,
** Section: Section-16-CALLUS-14
*Solid Section, elset=CALLUS-14, material=MAT-CALLUS-14
,
** Section: Section-17-CALLUS-15
*Solid Section, elset=CALLUS-15, material=MAT-CALLUS-15
,
** Section: Section-18-CALLUS-16
*Solid Section, elset=CALLUS-16, material=MAT-CALLUS-16
,
** Section: Section-19-CALLUS-17
*Solid Section, elset=CALLUS-17, material=MAT-CALLUS-17
,
** Section: Section-20-CALLUS-18
*Solid Section, elset=CALLUS-18, material=MAT-CALLUS-18
,
** Section: Section-21-CALLUS-19
*Solid Section, elset=CALLUS-19, material=MAT-CALLUS-19
,
** Section: Section-22-CALLUS-20
*Solid Section, elset=CALLUS-20, material=MAT-CALLUS-20
,
** Section: Section-23-CALLUS-21
*Solid Section, elset=CALLUS-21, material=MAT-CALLUS-21
,
** Section: Section-24-CALLUS-22
*Solid Section, elset=CALLUS-22, material=MAT-CALLUS-22
,
** Section: Section-25-CALLUS-23
*Solid Section, elset=CALLUS-23, material=MAT-CALLUS-23
,
** Section: Section-26-CALLUS-24
*Solid Section, elset=CALLUS-24, material=MAT-CALLUS-24
,
** Section: Section-27-CALLUS-25
*Solid Section, elset=CALLUS-25, material=MAT-CALLUS-25
,
** Section: Section-28-CALLUS-26
*Solid Section, elset=CALLUS-26, material=MAT-CALLUS-26
,
** Section: Section-29-CALLUS-27
*Solid Section, elset=CALLUS-27, material=MAT-CALLUS-27
,
** Section: Section-30-CALLUS-28
*Solid Section, elset=CALLUS-28, material=MAT-CALLUS-28
,
** Section: Section-31-CALLUS-29
*Solid Section, elset=CALLUS-29, material=MAT-CALLUS-29
,
** Section: Section-32-CALLUS-30
*Solid Section, elset=CALLUS-30, material=MAT-CALLUS-30
,
** Section: Section-33-CALLUS-31
*Solid Section, elset=CALLUS-31, material=MAT-CALLUS-31
,
** Section: Section-34-CALLUS-32
*Solid Section, elset=CALLUS-32, material=MAT-CALLUS-32
,
** Section: Section-35-CALLUS-33
*Solid Section, elset=CALLUS-33, material=MAT-CALLUS-33
,
** Section: Section-36-CALLUS-34
*Solid Section, elset=CALLUS-34, material=MAT-CALLUS-34
,
** Section: Section-37-CALLUS-35
*Solid Section, elset=CALLUS-35, material=MAT-CALLUS-35
,
** Section: Section-38-CALLUS-36
*Solid Section, elset=CALLUS-36, material=MAT-CALLUS-36
,
** Section: Section-39-CALLUS-37
*Solid Section, elset=CALLUS-37, material=MAT-CALLUS-37
,
** Section: Section-40-CALLUS-38
*Solid Section, elset=CALLUS-38, material=MAT-CALLUS-38
,
** Section: Section-41-CALLUS-39
*Solid Section, elset=CALLUS-39, material=MAT-CALLUS-39
,
** Section: Section-42-CALLUS-40
*Solid Section, elset=CALLUS-40, material=MAT-CALLUS-40
,
** Section: Section-43-CALLUS-41
*Solid Section, elset=CALLUS-41, material=MAT-CALLUS-41
,
** Section: Section-44-CALLUS-42
*Solid Section, elset=CALLUS-42, material=MAT-CALLUS-42
,
** Section: Section-45-CALLUS-43
*Solid Section, elset=CALLUS-43, material=MAT-CALLUS-43
,
** Section: Section-46-CALLUS-44
*Solid Section, elset=CALLUS-44, material=MAT-CALLUS-44
,
** Section: Section-47-CALLUS-45
*Solid Section, elset=CALLUS-45, material=MAT-CALLUS-45
,
** Section: Section-48-CALLUS-46
*Solid Section, elset=CALLUS-46, material=MAT-CALLUS-46
,
** Section: Section-49-CALLUS-47
*Solid Section, elset=CALLUS-47, material=MAT-CALLUS-47
,
** Section: Section-50-CALLUS-48
*Solid Section, elset=CALLUS-48, material=MAT-CALLUS-48
,
** Section: Section-51-CALLUS-49
*Solid Section, elset=CALLUS-49, material=MAT-CALLUS-49
,
** Section: Section-52-CALLUS-50
*Solid Section, elset=CALLUS-50, material=MAT-CALLUS-50
,
** Section: Section-53-CALLUS-51
*Solid Section, elset=CALLUS-51, material=MAT-CALLUS-51
,
** Section: Section-54-CALLUS-52
*Solid Section, elset=CALLUS-52, material=MAT-CALLUS-52
,
** Section: Section-55-CALLUS-53
*Solid Section, elset=CALLUS-53, material=MAT-CALLUS-53
,
** Section: Section-56-CALLUS-54
*Solid Section, elset=CALLUS-54, material=MAT-CALLUS-54
,
** Section: Section-57-CALLUS-55
*Solid Section, elset=CALLUS-55, material=MAT-CALLUS-55
,
** Section: Section-58-CALLUS-56
*Solid Section, elset=CALLUS-56, material=MAT-CALLUS-56
,
** Section: Section-59-CALLUS-57
*Solid Section, elset=CALLUS-57, material=MAT-CALLUS-57
,
** Section: Section-60-CALLUS-58
*Solid Section, elset=CALLUS-58, material=MAT-CALLUS-58
,
** Section: Section-61-CALLUS-59
*Solid Section, elset=CALLUS-59, material=MAT-CALLUS-59
,
** Section: Section-62-CALLUS-60
*Solid Section, elset=CALLUS-60, material=MAT-CALLUS-60
,
** Section: Section-63-CALLUS-61
*Solid Section, elset=CALLUS-61, material=MAT-CALLUS-61
,
** Section: Section-64-CALLUS-62
*Solid Section, elset=CALLUS-62, material=MAT-CALLUS-62
,
** Section: Section-65-CALLUS-63
*Solid Section, elset=CALLUS-63, material=MAT-CALLUS-63
,
** Section: Section-66-CALLUS-64
*Solid Section, elset=CALLUS-64, material=MAT-CALLUS-64
,
** Section: Section-67-CALLUS-65
*Solid Section, elset=CALLUS-65, material=MAT-CALLUS-65
,
** Section: Section-68-CALLUS-66
*Solid Section, elset=CALLUS-66, material=MAT-CALLUS-66
,
** Section: Section-69-CALLUS-67
*Solid Section, elset=CALLUS-67, material=MAT-CALLUS-67
,
** Section: Section-70-CALLUS-68
*Solid Section, elset=CALLUS-68, material=MAT-CALLUS-68
,
** Section: Section-71-CALLUS-69
*Solid Section, elset=CALLUS-69, material=MAT-CALLUS-69
,
** Section: Section-72-CALLUS-70
*Solid Section, elset=CALLUS-70, material=MAT-CALLUS-70
,
** Section: Section-73-CALLUS-71
*Solid Section, elset=CALLUS-71, material=MAT-CALLUS-71
,
** Section: Section-74-CALLUS-72
*Solid Section, elset=CALLUS-72, material=MAT-CALLUS-72
,
** Section: Section-75-CALLUS-73
*Solid Section, elset=CALLUS-73, material=MAT-CALLUS-73
,
** Section: Section-76-CALLUS-74
*Solid Section, elset=CALLUS-74, material=MAT-CALLUS-74
,
** Section: Section-77-CALLUS-75
*Solid Section, elset=CALLUS-75, material=MAT-CALLUS-75
,
** Section: Section-78-CALLUS-76
*Solid Section, elset=CALLUS-76, material=MAT-CALLUS-76
,
** Section: Section-79-CALLUS-77
*Solid Section, elset=CALLUS-77, material=MAT-CALLUS-77
,
** Section: Section-80-CALLUS-78
*Solid Section, elset=CALLUS-78, material=MAT-CALLUS-78
,
** Section: Section-81-CALLUS-79
*Solid Section, elset=CALLUS-79, material=MAT-CALLUS-79
,
** Section: Section-82-CALLUS-80
*Solid Section, elset=CALLUS-80, material=MAT-CALLUS-80
,
** Section: Section-83-CALLUS-81
*Solid Section, elset=CALLUS-81, material=MAT-CALLUS-81
,
** Section: Section-84-CALLUS-82
*Solid Section, elset=CALLUS-82, material=MAT-CALLUS-82
,
** Section: Section-85-CALLUS-83
*Solid Section, elset=CALLUS-83, material=MAT-CALLUS-83
,
** Section: Section-86-CALLUS-84
*Solid Section, elset=CALLUS-84, material=MAT-CALLUS-84
,
** Section: Section-87-CALLUS-85
*Solid Section, elset=CALLUS-85, material=MAT-CALLUS-85
,
** Section: Section-88-CALLUS-86
*Solid Section, elset=CALLUS-86, material=MAT-CALLUS-86
,
** Section: Section-89-CALLUS-87
*Solid Section, elset=CALLUS-87, material=MAT-CALLUS-87
,
** Section: Section-90-CALLUS-88
*Solid Section, elset=CALLUS-88, material=MAT-CALLUS-88
,
** Section: Section-91-CALLUS-89
*Solid Section, elset=CALLUS-89, material=MAT-CALLUS-89
,
** Section: Section-92-CALLUS-90
*Solid Section, elset=CALLUS-90, material=MAT-CALLUS-90
,
** Section: Section-93-CALLUS-91
*Solid Section, elset=CALLUS-91, material=MAT-CALLUS-91
,
** Section: Section-94-CALLUS-92
*Solid Section, elset=CALLUS-92, material=MAT-CALLUS-92
,
** Section: Section-95-CALLUS-93
*Solid Section, elset=CALLUS-93, material=MAT-CALLUS-93
,
** Section: Section-96-CALLUS-94
*Solid Section, elset=CALLUS-94, material=MAT-CALLUS-94
,
** Section: Section-97-CALLUS-95
*Solid Section, elset=CALLUS-95, material=MAT-CALLUS-95
,
** Section: Section-98-CALLUS-96
*Solid Section, elset=CALLUS-96, material=MAT-CALLUS-96
,
** Section: Section-99-CALLUS-97
*Solid Section, elset=CALLUS-97, material=MAT-CALLUS-97
,
** Section: Section-100-CALLUS-98
*Solid Section, elset=CALLUS-98, material=MAT-CALLUS-98
,
** Section: Section-101-CALLUS-99
*Solid Section, elset=CALLUS-99, material=MAT-CALLUS-99
,
** Section: Section-102-CALLUS-100
*Solid Section, elset=CALLUS-100, material=MAT-CALLUS-100
,
** Section: Section-103-CALLUS-101
*Solid Section, elset=CALLUS-101, material=MAT-CALLUS-101
,
** Section: Section-104-CALLUS-102
*Solid Section, elset=CALLUS-102, material=MAT-CALLUS-102
,
** Section: Section-105-CALLUS-103
*Solid Section, elset=CALLUS-103, material=MAT-CALLUS-103
,
** Section: Section-106-CALLUS-104
*Solid Section, elset=CALLUS-104, material=MAT-CALLUS-104
,
** Section: Section-107-CALLUS-105
*Solid Section, elset=CALLUS-105, material=MAT-CALLUS-105
,
** Section: Section-108-CALLUS-106
*Solid Section, elset=CALLUS-106, material=MAT-CALLUS-106
,
** Section: Section-109-CALLUS-107
*Solid Section, elset=CALLUS-107, material=MAT-CALLUS-107
,
** Section: Section-110-CALLUS-108
*Solid Section, elset=CALLUS-108, material=MAT-CALLUS-108
,
** Section: Section-111-CALLUS-109
*Solid Section, elset=CALLUS-109, material=MAT-CALLUS-109
,
** Section: Section-112-CALLUS-110
*Solid Section, elset=CALLUS-110, material=MAT-CALLUS-110
,
** Section: Section-113-CALLUS-111
*Solid Section, elset=CALLUS-111, material=MAT-CALLUS-111
,
** Section: Section-114-CALLUS-112
*Solid Section, elset=CALLUS-112, material=MAT-CALLUS-112
,
** Section: Section-115-CALLUS-113
*Solid Section, elset=CALLUS-113, material=MAT-CALLUS-113
,
** Section: Section-116-CALLUS-114
*Solid Section, elset=CALLUS-114, material=MAT-CALLUS-114
,
** Section: Section-117-CALLUS-115
*Solid Section, elset=CALLUS-115, material=MAT-CALLUS-115
,
** Section: Section-118-CALLUS-116
*Solid Section, elset=CALLUS-116, material=MAT-CALLUS-116
,
** Section: Section-119-CALLUS-117
*Solid Section, elset=CALLUS-117, material=MAT-CALLUS-117
,
** Section: Section-120-CALLUS-118
*Solid Section, elset=CALLUS-118, material=MAT-CALLUS-118
,
** Section: Section-121-CALLUS-119
*Solid Section, elset=CALLUS-119, material=MAT-CALLUS-119
,
** Section: Section-122-CALLUS-120
*Solid Section, elset=CALLUS-120, material=MAT-CALLUS-120
,
** Section: Section-123-CALLUS-121
*Solid Section, elset=CALLUS-121, material=MAT-CALLUS-121
,
** Section: Section-124-CALLUS-122
*Solid Section, elset=CALLUS-122, material=MAT-CALLUS-122
,
** Section: Section-125-CALLUS-123
*Solid Section, elset=CALLUS-123, material=MAT-CALLUS-123
,
** Section: Section-126-CALLUS-124
*Solid Section, elset=CALLUS-124, material=MAT-CALLUS-124
,
** Section: Section-127-CALLUS-125
*Solid Section, elset=CALLUS-125, material=MAT-CALLUS-125
,
** Section: Section-128-CALLUS-126
*Solid Section, elset=CALLUS-126, material=MAT-CALLUS-126
,
** Section: Section-129-CALLUS-127
*Solid Section, elset=CALLUS-127, material=MAT-CALLUS-127
,
** Section: Section-130-CALLUS-128
*Solid Section, elset=CALLUS-128, material=MAT-CALLUS-128
,
** Section: Section-131-CALLUS-129
*Solid Section, elset=CALLUS-129, material=MAT-CALLUS-129
,
** Section: Section-132-CALLUS-130
*Solid Section, elset=CALLUS-130, material=MAT-CALLUS-130
,
** Section: Section-133-CALLUS-131
*Solid Section, elset=CALLUS-131, material=MAT-CALLUS-131
,
** Section: Section-134-CALLUS-132
*Solid Section, elset=CALLUS-132, material=MAT-CALLUS-132
,
** Section: Section-135-CALLUS-133
*Solid Section, elset=CALLUS-133, material=MAT-CALLUS-133
,
** Section: Section-136-CALLUS-134
*Solid Section, elset=CALLUS-134, material=MAT-CALLUS-134
,
** Section: Section-137-CALLUS-135
*Solid Section, elset=CALLUS-135, material=MAT-CALLUS-135
,
** Section: Section-138-CALLUS-136
*Solid Section, elset=CALLUS-136, material=MAT-CALLUS-136
,
** Section: Section-139-CALLUS-137
*Solid Section, elset=CALLUS-137, material=MAT-CALLUS-137
,
** Section: Section-140-CALLUS-138
*Solid Section, elset=CALLUS-138, material=MAT-CALLUS-138
,
** Section: Section-141-CALLUS-139
*Solid Section, elset=CALLUS-139, material=MAT-CALLUS-139
,
** Section: Section-142-CALLUS-140
*Solid Section, elset=CALLUS-140, material=MAT-CALLUS-140
,
** Section: Section-143-CALLUS-141
*Solid Section, elset=CALLUS-141, material=MAT-CALLUS-141
,
** Section: Section-144-CALLUS-142
*Solid Section, elset=CALLUS-142, material=MAT-CALLUS-142
,
** Section: Section-145-CALLUS-143
*Solid Section, elset=CALLUS-143, material=MAT-CALLUS-143
,
** Section: Section-146-CALLUS-144
*Solid Section, elset=CALLUS-144, material=MAT-CALLUS-144
,
** Section: Section-147-CALLUS-145
*Solid Section, elset=CALLUS-145, material=MAT-CALLUS-145
,
** Section: Section-148-CALLUS-146
*Solid Section, elset=CALLUS-146, material=MAT-CALLUS-146
,
** Section: Section-149-CALLUS-147
*Solid Section, elset=CALLUS-147, material=MAT-CALLUS-147
,
** Section: Section-150-CALLUS-148
*Solid Section, elset=CALLUS-148, material=MAT-CALLUS-148
,
** Section: Section-151-CALLUS-149
*Solid Section, elset=CALLUS-149, material=MAT-CALLUS-149
,
** Section: Section-152-CALLUS-150
*Solid Section, elset=CALLUS-150, material=MAT-CALLUS-150
,
** Section: Section-153-CALLUS-151
*Solid Section, elset=CALLUS-151, material=MAT-CALLUS-151
,
** Section: Section-154-CALLUS-152
*Solid Section, elset=CALLUS-152, material=MAT-CALLUS-152
,
** Section: Section-155-CALLUS-153
*Solid Section, elset=CALLUS-153, material=MAT-CALLUS-153
,
** Section: Section-156-CALLUS-154
*Solid Section, elset=CALLUS-154, material=MAT-CALLUS-154
,
** Section: Section-157-CALLUS-155
*Solid Section, elset=CALLUS-155, material=MAT-CALLUS-155
,
** Section: Section-158-CALLUS-156
*Solid Section, elset=CALLUS-156, material=MAT-CALLUS-156
,
** Section: Section-159-CALLUS-157
*Solid Section, elset=CALLUS-157, material=MAT-CALLUS-157
,
** Section: Section-160-CALLUS-158
*Solid Section, elset=CALLUS-158, material=MAT-CALLUS-158
,
** Section: Section-161-CALLUS-159
*Solid Section, elset=CALLUS-159, material=MAT-CALLUS-159
,
** Section: Section-162-CALLUS-160
*Solid Section, elset=CALLUS-160, material=MAT-CALLUS-160
,
** Section: Section-163-CALLUS-161
*Solid Section, elset=CALLUS-161, material=MAT-CALLUS-161
,
** Section: Section-164-CALLUS-162
*Solid Section, elset=CALLUS-162, material=MAT-CALLUS-162
,
** Section: Section-165-CALLUS-163
*Solid Section, elset=CALLUS-163, material=MAT-CALLUS-163
,
** Section: Section-166-CALLUS-164
*Solid Section, elset=CALLUS-164, material=MAT-CALLUS-164
,
** Section: Section-167-CALLUS-165
*Solid Section, elset=CALLUS-165, material=MAT-CALLUS-165
,
** Section: Section-168-CALLUS-166
*Solid Section, elset=CALLUS-166, material=MAT-CALLUS-166
,
** Section: Section-169-CALLUS-167
*Solid Section, elset=CALLUS-167, material=MAT-CALLUS-167
,
** Section: Section-170-CALLUS-168
*Solid Section, elset=CALLUS-168, material=MAT-CALLUS-168
,
** Section: Section-171-CALLUS-169
*Solid Section, elset=CALLUS-169, material=MAT-CALLUS-169
,
** Section: Section-172-CALLUS-170
*Solid Section, elset=CALLUS-170, material=MAT-CALLUS-170
,
** Section: Section-173-CALLUS-171
*Solid Section, elset=CALLUS-171, material=MAT-CALLUS-171
,
** Section: Section-174-CALLUS-172
*Solid Section, elset=CALLUS-172, material=MAT-CALLUS-172
,
** Section: Section-175-CALLUS-173
*Solid Section, elset=CALLUS-173, material=MAT-CALLUS-173
,
** Section: Section-176-CALLUS-174
*Solid Section, elset=CALLUS-174, material=MAT-CALLUS-174
,
** Section: Section-177-CALLUS-175
*Solid Section, elset=CALLUS-175, material=MAT-CALLUS-175
,
** Section: Section-178-CALLUS-176
*Solid Section, elset=CALLUS-176, material=MAT-CALLUS-176
,
** Section: Section-179-CALLUS-177
*Solid Section, elset=CALLUS-177, material=MAT-CALLUS-177
,
** Section: Section-180-CALLUS-178
*Solid Section, elset=CALLUS-178, material=MAT-CALLUS-178
,
** Section: Section-181-CALLUS-179
*Solid Section, elset=CALLUS-179, material=MAT-CALLUS-179
,
** Section: Section-182-CALLUS-180
*Solid Section, elset=CALLUS-180, material=MAT-CALLUS-180
,
** Section: Section-183-CALLUS-181
*Solid Section, elset=CALLUS-181, material=MAT-CALLUS-181
,
** Section: Section-184-CALLUS-182
*Solid Section, elset=CALLUS-182, material=MAT-CALLUS-182
,
** Section: Section-185-CALLUS-183
*Solid Section, elset=CALLUS-183, material=MAT-CALLUS-183
,
** Section: Section-186-CALLUS-184
*Solid Section, elset=CALLUS-184, material=MAT-CALLUS-184
,
** Section: Section-187-CALLUS-185
*Solid Section, elset=CALLUS-185, material=MAT-CALLUS-185
,
** Section: Section-188-CALLUS-186
*Solid Section, elset=CALLUS-186, material=MAT-CALLUS-186
,
** Section: Section-189-CALLUS-187
*Solid Section, elset=CALLUS-187, material=MAT-CALLUS-187
,
** Section: Section-190-CALLUS-188
*Solid Section, elset=CALLUS-188, material=MAT-CALLUS-188
,
** Section: Section-191-CALLUS-189
*Solid Section, elset=CALLUS-189, material=MAT-CALLUS-189
,
** Section: Section-192-CALLUS-190
*Solid Section, elset=CALLUS-190, material=MAT-CALLUS-190
,
** Section: Section-193-CALLUS-191
*Solid Section, elset=CALLUS-191, material=MAT-CALLUS-191
,
** Section: Section-194-CALLUS-192
*Solid Section, elset=CALLUS-192, material=MAT-CALLUS-192
,
** Section: Section-195-CALLUS-193
*Solid Section, elset=CALLUS-193, material=MAT-CALLUS-193
,
** Section: Section-196-CALLUS-194
*Solid Section, elset=CALLUS-194, material=MAT-CALLUS-194
,
** Section: Section-197-CALLUS-195
*Solid Section, elset=CALLUS-195, material=MAT-CALLUS-195
,
** Section: Section-198-CALLUS-196
*Solid Section, elset=CALLUS-196, material=MAT-CALLUS-196
,
** Section: Section-199-CALLUS-197
*Solid Section, elset=CALLUS-197, material=MAT-CALLUS-197
,
** Section: Section-200-CALLUS-198
*Solid Section, elset=CALLUS-198, material=MAT-CALLUS-198
,
** Section: Section-201-CALLUS-199
*Solid Section, elset=CALLUS-199, material=MAT-CALLUS-199
,
** Section: Section-202-CALLUS-200
*Solid Section, elset=CALLUS-200, material=MAT-CALLUS-200
,
** Section: Section-203-CALLUS-201
*Solid Section, elset=CALLUS-201, material=MAT-CALLUS-201
,
** Section: Section-204-CALLUS-202
*Solid Section, elset=CALLUS-202, material=MAT-CALLUS-202
,
** Section: Section-205-CALLUS-203
*Solid Section, elset=CALLUS-203, material=MAT-CALLUS-203
,
** Section: Section-206-CALLUS-204
*Solid Section, elset=CALLUS-204, material=MAT-CALLUS-204
,
** Section: Section-207-CALLUS-205
*Solid Section, elset=CALLUS-205, material=MAT-CALLUS-205
,
** Section: Section-208-CALLUS-206
*Solid Section, elset=CALLUS-206, material=MAT-CALLUS-206
,
** Section: Section-209-CALLUS-207
*Solid Section, elset=CALLUS-207, material=MAT-CALLUS-207
,
** Section: Section-210-CALLUS-208
*Solid Section, elset=CALLUS-208, material=MAT-CALLUS-208
,
** Section: Section-211-CALLUS-209
*Solid Section, elset=CALLUS-209, material=MAT-CALLUS-209
,
** Section: Section-212-CALLUS-210
*Solid Section, elset=CALLUS-210, material=MAT-CALLUS-210
,
** Section: Section-213-CALLUS-211
*Solid Section, elset=CALLUS-211, material=MAT-CALLUS-211
,
** Section: Section-214-CALLUS-212
*Solid Section, elset=CALLUS-212, material=MAT-CALLUS-212
,
** Section: Section-215-CALLUS-213
*Solid Section, elset=CALLUS-213, material=MAT-CALLUS-213
,
** Section: Section-216-CALLUS-214
*Solid Section, elset=CALLUS-214, material=MAT-CALLUS-214
,
** Section: Section-217-CALLUS-215
*Solid Section, elset=CALLUS-215, material=MAT-CALLUS-215
,
** Section: Section-218-CALLUS-216
*Solid Section, elset=CALLUS-216, material=MAT-CALLUS-216
,
** Section: Section-219-CALLUS-217
*Solid Section, elset=CALLUS-217, material=MAT-CALLUS-217
,
** Section: Section-220-CALLUS-218
*Solid Section, elset=CALLUS-218, material=MAT-CALLUS-218
,
** Section: Section-221-CALLUS-219
*Solid Section, elset=CALLUS-219, material=MAT-CALLUS-219
,
** Section: Section-222-CALLUS-220
*Solid Section, elset=CALLUS-220, material=MAT-CALLUS-220
,
** Section: Section-223-CALLUS-221
*Solid Section, elset=CALLUS-221, material=MAT-CALLUS-221
,
** Section: Section-224-CALLUS-222
*Solid Section, elset=CALLUS-222, material=MAT-CALLUS-222
,
** Section: Section-225-CALLUS-223
*Solid Section, elset=CALLUS-223, material=MAT-CALLUS-223
,
** Section: Section-226-CALLUS-224
*Solid Section, elset=CALLUS-224, material=MAT-CALLUS-224
,
** Section: Section-227-CALLUS-225
*Solid Section, elset=CALLUS-225, material=MAT-CALLUS-225
,
** Section: Section-228-CALLUS-226
*Solid Section, elset=CALLUS-226, material=MAT-CALLUS-226
,
** Section: Section-229-CALLUS-227
*Solid Section, elset=CALLUS-227, material=MAT-CALLUS-227
,
** Section: Section-230-CALLUS-228
*Solid Section, elset=CALLUS-228, material=MAT-CALLUS-228
,
** Section: Section-231-CALLUS-229
*Solid Section, elset=CALLUS-229, material=MAT-CALLUS-229
,
** Section: Section-232-CALLUS-230
*Solid Section, elset=CALLUS-230, material=MAT-CALLUS-230
,
** Section: Section-233-CALLUS-231
*Solid Section, elset=CALLUS-231, material=MAT-CALLUS-231
,
** Section: Section-234-CALLUS-232
*Solid Section, elset=CALLUS-232, material=MAT-CALLUS-232
,
** Section: Section-235-CALLUS-233
*Solid Section, elset=CALLUS-233, material=MAT-CALLUS-233
,
** Section: Section-236-CALLUS-234
*Solid Section, elset=CALLUS-234, material=MAT-CALLUS-234
,
** Section: Section-237-CALLUS-235
*Solid Section, elset=CALLUS-235, material=MAT-CALLUS-235
,
** Section: Section-238-CALLUS-236
*Solid Section, elset=CALLUS-236, material=MAT-CALLUS-236
,
** Section: Section-239-CALLUS-237
*Solid Section, elset=CALLUS-237, material=MAT-CALLUS-237
,
** Section: Section-240-CALLUS-238
*Solid Section, elset=CALLUS-238, material=MAT-CALLUS-238
,
** Section: Section-241-CALLUS-239
*Solid Section, elset=CALLUS-239, material=MAT-CALLUS-239
,
** Section: Section-242-CALLUS-240
*Solid Section, elset=CALLUS-240, material=MAT-CALLUS-240
,
** Section: Section-243-CALLUS-241
*Solid Section, elset=CALLUS-241, material=MAT-CALLUS-241
,
** Section: Section-244-CALLUS-242
*Solid Section, elset=CALLUS-242, material=MAT-CALLUS-242
,
** Section: Section-245-CALLUS-243
*Solid Section, elset=CALLUS-243, material=MAT-CALLUS-243
,
** Section: Section-246-CALLUS-244
*Solid Section, elset=CALLUS-244, material=MAT-CALLUS-244
,
** Section: Section-247-CALLUS-245
*Solid Section, elset=CALLUS-245, material=MAT-CALLUS-245
,
** Section: Section-248-CALLUS-246
*Solid Section, elset=CALLUS-246, material=MAT-CALLUS-246
,
** Section: Section-249-CALLUS-247
*Solid Section, elset=CALLUS-247, material=MAT-CALLUS-247
,
** Section: Section-250-CALLUS-248
*Solid Section, elset=CALLUS-248, material=MAT-CALLUS-248
,
** Section: Section-251-CALLUS-249
*Solid Section, elset=CALLUS-249, material=MAT-CALLUS-249
,
** Section: Section-252-CALLUS-250
*Solid Section, elset=CALLUS-250, material=MAT-CALLUS-250
,
** Section: Section-253-CALLUS-251
*Solid Section, elset=CALLUS-251, material=MAT-CALLUS-251
,
** Section: Section-254-CALLUS-252
*Solid Section, elset=CALLUS-252, material=MAT-CALLUS-252
,
** Section: Section-255-CALLUS-253
*Solid Section, elset=CALLUS-253, material=MAT-CALLUS-253
,
** Section: Section-256-CALLUS-254
*Solid Section, elset=CALLUS-254, material=MAT-CALLUS-254
,
** Section: Section-257-CALLUS-255
*Solid Section, elset=CALLUS-255, material=MAT-CALLUS-255
,
** Section: Section-258-CALLUS-256
*Solid Section, elset=CALLUS-256, material=MAT-CALLUS-256
,
** Section: Section-259-CALLUS-257
*Solid Section, elset=CALLUS-257, material=MAT-CALLUS-257
,
** Section: Section-260-CALLUS-258
*Solid Section, elset=CALLUS-258, material=MAT-CALLUS-258
,
** Section: Section-261-CALLUS-259
*Solid Section, elset=CALLUS-259, material=MAT-CALLUS-259
,
** Section: Section-262-CALLUS-260
*Solid Section, elset=CALLUS-260, material=MAT-CALLUS-260
,
** Section: Section-263-CALLUS-261
*Solid Section, elset=CALLUS-261, material=MAT-CALLUS-261
,
** Section: Section-264-CALLUS-262
*Solid Section, elset=CALLUS-262, material=MAT-CALLUS-262
,
** Section: Section-265-CALLUS-263
*Solid Section, elset=CALLUS-263, material=MAT-CALLUS-263
,
** Section: Section-266-CALLUS-264
*Solid Section, elset=CALLUS-264, material=MAT-CALLUS-264
,
** Section: Section-267-CALLUS-265
*Solid Section, elset=CALLUS-265, material=MAT-CALLUS-265
,
** Section: Section-268-CALLUS-266
*Solid Section, elset=CALLUS-266, material=MAT-CALLUS-266
,
** Section: Section-269-CALLUS-267
*Solid Section, elset=CALLUS-267, material=MAT-CALLUS-267
,
** Section: Section-270-CALLUS-268
*Solid Section, elset=CALLUS-268, material=MAT-CALLUS-268
,
** Section: Section-271-CALLUS-269
*Solid Section, elset=CALLUS-269, material=MAT-CALLUS-269
,
** Section: Section-272-CALLUS-270
*Solid Section, elset=CALLUS-270, material=MAT-CALLUS-270
,
** Section: Section-273-CALLUS-271
*Solid Section, elset=CALLUS-271, material=MAT-CALLUS-271
,
** Section: Section-274-CALLUS-272
*Solid Section, elset=CALLUS-272, material=MAT-CALLUS-272
,
** Section: Section-275-CALLUS-273
*Solid Section, elset=CALLUS-273, material=MAT-CALLUS-273
,
** Section: Section-276-CALLUS-274
*Solid Section, elset=CALLUS-274, material=MAT-CALLUS-274
,
** Section: Section-277-CALLUS-275
*Solid Section, elset=CALLUS-275, material=MAT-CALLUS-275
,
** Section: Section-278-CALLUS-276
*Solid Section, elset=CALLUS-276, material=MAT-CALLUS-276
,
** Section: Section-279-CALLUS-277
*Solid Section, elset=CALLUS-277, material=MAT-CALLUS-277
,
** Section: Section-280-CALLUS-278
*Solid Section, elset=CALLUS-278, material=MAT-CALLUS-278
,
** Section: Section-281-CALLUS-279
*Solid Section, elset=CALLUS-279, material=MAT-CALLUS-279
,
** Section: Section-282-CALLUS-280
*Solid Section, elset=CALLUS-280, material=MAT-CALLUS-280
,
** Section: Section-283-CALLUS-281
*Solid Section, elset=CALLUS-281, material=MAT-CALLUS-281
,
** Section: Section-284-CALLUS-282
*Solid Section, elset=CALLUS-282, material=MAT-CALLUS-282
,
** Section: Section-285-CALLUS-283
*Solid Section, elset=CALLUS-283, material=MAT-CALLUS-283
,
** Section: Section-286-CALLUS-284
*Solid Section, elset=CALLUS-284, material=MAT-CALLUS-284
,
** Section: Section-287-CALLUS-285
*Solid Section, elset=CALLUS-285, material=MAT-CALLUS-285
,
** Section: Section-288-CALLUS-286
*Solid Section, elset=CALLUS-286, material=MAT-CALLUS-286
,
** Section: Section-289-CALLUS-287
*Solid Section, elset=CALLUS-287, material=MAT-CALLUS-287
,
** Section: Section-290-CALLUS-288
*Solid Section, elset=CALLUS-288, material=MAT-CALLUS-288
,
** Section: Section-291-CALLUS-289
*Solid Section, elset=CALLUS-289, material=MAT-CALLUS-289
,
** Section: Section-292-CALLUS-290
*Solid Section, elset=CALLUS-290, material=MAT-CALLUS-290
,
** Section: Section-293-CALLUS-291
*Solid Section, elset=CALLUS-291, material=MAT-CALLUS-291
,
** Section: Section-294-CALLUS-292
*Solid Section, elset=CALLUS-292, material=MAT-CALLUS-292
,
** Section: Section-295-CALLUS-293
*Solid Section, elset=CALLUS-293, material=MAT-CALLUS-293
,
** Section: Section-296-CALLUS-294
*Solid Section, elset=CALLUS-294, material=MAT-CALLUS-294
,
** Section: Section-297-CALLUS-295
*Solid Section, elset=CALLUS-295, material=MAT-CALLUS-295
,
** Section: Section-298-CALLUS-296
*Solid Section, elset=CALLUS-296, material=MAT-CALLUS-296
,
** Section: Section-299-CALLUS-297
*Solid Section, elset=CALLUS-297, material=MAT-CALLUS-297
,
** Section: Section-300-CALLUS-298
*Solid Section, elset=CALLUS-298, material=MAT-CALLUS-298
,
** Section: Section-301-CALLUS-299
*Solid Section, elset=CALLUS-299, material=MAT-CALLUS-299
,
** Section: Section-302-CALLUS-300
*Solid Section, elset=CALLUS-300, material=MAT-CALLUS-300
,
** Section: Section-303-CALLUS-301
*Solid Section, elset=CALLUS-301, material=MAT-CALLUS-301
,
** Section: Section-304-CALLUS-302
*Solid Section, elset=CALLUS-302, material=MAT-CALLUS-302
,
** Section: Section-305-CALLUS-303
*Solid Section, elset=CALLUS-303, material=MAT-CALLUS-303
,
** Section: Section-306-CALLUS-304
*Solid Section, elset=CALLUS-304, material=MAT-CALLUS-304
,
** Section: Section-307-CALLUS-305
*Solid Section, elset=CALLUS-305, material=MAT-CALLUS-305
,
** Section: Section-308-CALLUS-306
*Solid Section, elset=CALLUS-306, material=MAT-CALLUS-306
,
** Section: Section-309-CALLUS-307
*Solid Section, elset=CALLUS-307, material=MAT-CALLUS-307
,
** Section: Section-310-CALLUS-308
*Solid Section, elset=CALLUS-308, material=MAT-CALLUS-308
,
** Section: Section-311-CALLUS-309
*Solid Section, elset=CALLUS-309, material=MAT-CALLUS-309
,
** Section: Section-312-CALLUS-310
*Solid Section, elset=CALLUS-310, material=MAT-CALLUS-310
,
** Section: Section-313-CALLUS-311
*Solid Section, elset=CALLUS-311, material=MAT-CALLUS-311
,
** Section: Section-314-CALLUS-312
*Solid Section, elset=CALLUS-312, material=MAT-CALLUS-312
,
** Section: Section-315-CALLUS-313
*Solid Section, elset=CALLUS-313, material=MAT-CALLUS-313
,
** Section: Section-316-CALLUS-314
*Solid Section, elset=CALLUS-314, material=MAT-CALLUS-314
,
** Section: Section-317-CALLUS-315
*Solid Section, elset=CALLUS-315, material=MAT-CALLUS-315
,
** Section: Section-318-CALLUS-316
*Solid Section, elset=CALLUS-316, material=MAT-CALLUS-316
,
** Section: Section-319-CALLUS-317
*Solid Section, elset=CALLUS-317, material=MAT-CALLUS-317
,
** Section: Section-320-CALLUS-318
*Solid Section, elset=CALLUS-318, material=MAT-CALLUS-318
,
** Section: Section-321-CALLUS-319
*Solid Section, elset=CALLUS-319, material=MAT-CALLUS-319
,
** Section: Section-322-CALLUS-320
*Solid Section, elset=CALLUS-320, material=MAT-CALLUS-320
,
** Section: Section-323-CALLUS-321
*Solid Section, elset=CALLUS-321, material=MAT-CALLUS-321
,
** Section: Section-324-CALLUS-322
*Solid Section, elset=CALLUS-322, material=MAT-CALLUS-322
,
** Section: Section-325-CALLUS-323
*Solid Section, elset=CALLUS-323, material=MAT-CALLUS-323
,
** Section: Section-326-CALLUS-324
*Solid Section, elset=CALLUS-324, material=MAT-CALLUS-324
,
** Section: Section-327-CALLUS-325
*Solid Section, elset=CALLUS-325, material=MAT-CALLUS-325
,
** Section: Section-328-CALLUS-326
*Solid Section, elset=CALLUS-326, material=MAT-CALLUS-326
,
** Section: Section-329-CALLUS-327
*Solid Section, elset=CALLUS-327, material=MAT-CALLUS-327
,
** Section: Section-330-CALLUS-328
*Solid Section, elset=CALLUS-328, material=MAT-CALLUS-328
,
** Section: Section-331-CALLUS-329
*Solid Section, elset=CALLUS-329, material=MAT-CALLUS-329
,
** Section: Section-332-CALLUS-330
*Solid Section, elset=CALLUS-330, material=MAT-CALLUS-330
,
** Section: Section-333-CALLUS-331
*Solid Section, elset=CALLUS-331, material=MAT-CALLUS-331
,
** Section: Section-334-CALLUS-332
*Solid Section, elset=CALLUS-332, material=MAT-CALLUS-332
,
** Section: Section-335-CALLUS-333
*Solid Section, elset=CALLUS-333, material=MAT-CALLUS-333
,
** Section: Section-336-CALLUS-334
*Solid Section, elset=CALLUS-334, material=MAT-CALLUS-334
,
** Section: Section-337-CALLUS-335
*Solid Section, elset=CALLUS-335, material=MAT-CALLUS-335
,
** Section: Section-338-CALLUS-336
*Solid Section, elset=CALLUS-336, material=MAT-CALLUS-336
,
** Section: Section-339-CALLUS-337
*Solid Section, elset=CALLUS-337, material=MAT-CALLUS-337
,
** Section: Section-340-CALLUS-338
*Solid Section, elset=CALLUS-338, material=MAT-CALLUS-338
,
** Section: Section-341-CALLUS-339
*Solid Section, elset=CALLUS-339, material=MAT-CALLUS-339
,
** Section: Section-342-CALLUS-340
*Solid Section, elset=CALLUS-340, material=MAT-CALLUS-340
,
** Section: Section-343-CALLUS-341
*Solid Section, elset=CALLUS-341, material=MAT-CALLUS-341
,
** Section: Section-344-CALLUS-342
*Solid Section, elset=CALLUS-342, material=MAT-CALLUS-342
,
** Section: Section-345-CALLUS-343
*Solid Section, elset=CALLUS-343, material=MAT-CALLUS-343
,
** Section: Section-346-CALLUS-344
*Solid Section, elset=CALLUS-344, material=MAT-CALLUS-344
,
** Section: Section-347-CALLUS-345
*Solid Section, elset=CALLUS-345, material=MAT-CALLUS-345
,
** Section: Section-348-CALLUS-346
*Solid Section, elset=CALLUS-346, material=MAT-CALLUS-346
,
** Section: Section-349-CALLUS-347
*Solid Section, elset=CALLUS-347, material=MAT-CALLUS-347
,
** Section: Section-350-CALLUS-348
*Solid Section, elset=CALLUS-348, material=MAT-CALLUS-348
,
** Section: Section-351-CALLUS-349
*Solid Section, elset=CALLUS-349, material=MAT-CALLUS-349
,
** Section: Section-352-CALLUS-350
*Solid Section, elset=CALLUS-350, material=MAT-CALLUS-350
,
** Section: Section-353-CALLUS-351
*Solid Section, elset=CALLUS-351, material=MAT-CALLUS-351
,
** Section: Section-354-CALLUS-352
*Solid Section, elset=CALLUS-352, material=MAT-CALLUS-352
,
** Section: Section-355-CALLUS-353
*Solid Section, elset=CALLUS-353, material=MAT-CALLUS-353
,
** Section: Section-356-CALLUS-354
*Solid Section, elset=CALLUS-354, material=MAT-CALLUS-354
,
** Section: Section-357-CALLUS-355
*Solid Section, elset=CALLUS-355, material=MAT-CALLUS-355
,
** Section: Section-358-CALLUS-356
*Solid Section, elset=CALLUS-356, material=MAT-CALLUS-356
,
** Section: Section-359-CALLUS-357
*Solid Section, elset=CALLUS-357, material=MAT-CALLUS-357
,
** Section: Section-360-CALLUS-358
*Solid Section, elset=CALLUS-358, material=MAT-CALLUS-358
,
** Section: Section-361-CALLUS-359
*Solid Section, elset=CALLUS-359, material=MAT-CALLUS-359
,
** Section: Section-362-CALLUS-360
*Solid Section, elset=CALLUS-360, material=MAT-CALLUS-360
,
** Section: Section-363-CALLUS-361
*Solid Section, elset=CALLUS-361, material=MAT-CALLUS-361
,
** Section: Section-364-CALLUS-362
*Solid Section, elset=CALLUS-362, material=MAT-CALLUS-362
,
** Section: Section-365-CALLUS-363
*Solid Section, elset=CALLUS-363, material=MAT-CALLUS-363
,
** Section: Section-366-CALLUS-364
*Solid Section, elset=CALLUS-364, material=MAT-CALLUS-364
,
** Section: Section-367-CALLUS-365
*Solid Section, elset=CALLUS-365, material=MAT-CALLUS-365
,
** Section: Section-368-CALLUS-366
*Solid Section, elset=CALLUS-366, material=MAT-CALLUS-366
,
** Section: Section-369-CALLUS-367
*Solid Section, elset=CALLUS-367, material=MAT-CALLUS-367
,
** Section: Section-370-CALLUS-368
*Solid Section, elset=CALLUS-368, material=MAT-CALLUS-368
,
** Section: Section-371-CALLUS-369
*Solid Section, elset=CALLUS-369, material=MAT-CALLUS-369
,
** Section: Section-372-CALLUS-370
*Solid Section, elset=CALLUS-370, material=MAT-CALLUS-370
,
** Section: Section-373-CALLUS-371
*Solid Section, elset=CALLUS-371, material=MAT-CALLUS-371
,
** Section: Section-374-CALLUS-372
*Solid Section, elset=CALLUS-372, material=MAT-CALLUS-372
,
** Section: Section-375-CALLUS-373
*Solid Section, elset=CALLUS-373, material=MAT-CALLUS-373
,
** Section: Section-376-CALLUS-374
*Solid Section, elset=CALLUS-374, material=MAT-CALLUS-374
,
** Section: Section-377-CALLUS-375
*Solid Section, elset=CALLUS-375, material=MAT-CALLUS-375
,
** Section: Section-378-CALLUS-376
*Solid Section, elset=CALLUS-376, material=MAT-CALLUS-376
,
** Section: Section-379-CALLUS-377
*Solid Section, elset=CALLUS-377, material=MAT-CALLUS-377
,
** Section: Section-380-CALLUS-378
*Solid Section, elset=CALLUS-378, material=MAT-CALLUS-378
,
** Section: Section-381-CALLUS-379
*Solid Section, elset=CALLUS-379, material=MAT-CALLUS-379
,
** Section: Section-382-CALLUS-380
*Solid Section, elset=CALLUS-380, material=MAT-CALLUS-380
,
** Section: Section-383-CALLUS-381
*Solid Section, elset=CALLUS-381, material=MAT-CALLUS-381
,
** Section: Section-384-CALLUS-382
*Solid Section, elset=CALLUS-382, material=MAT-CALLUS-382
,
** Section: Section-385-CALLUS-383
*Solid Section, elset=CALLUS-383, material=MAT-CALLUS-383
,
** Section: Section-386-CALLUS-384
*Solid Section, elset=CALLUS-384, material=MAT-CALLUS-384
,
** Section: Section-387-CALLUS-385
*Solid Section, elset=CALLUS-385, material=MAT-CALLUS-385
,
** Section: Section-388-CALLUS-386
*Solid Section, elset=CALLUS-386, material=MAT-CALLUS-386
,
** Section: Section-389-CALLUS-387
*Solid Section, elset=CALLUS-387, material=MAT-CALLUS-387
,
** Section: Section-390-CALLUS-388
*Solid Section, elset=CALLUS-388, material=MAT-CALLUS-388
,
** Section: Section-391-CALLUS-389
*Solid Section, elset=CALLUS-389, material=MAT-CALLUS-389
,
** Section: Section-392-CALLUS-390
*Solid Section, elset=CALLUS-390, material=MAT-CALLUS-390
,
** Section: Section-393-CALLUS-391
*Solid Section, elset=CALLUS-391, material=MAT-CALLUS-391
,
** Section: Section-394-CALLUS-392
*Solid Section, elset=CALLUS-392, material=MAT-CALLUS-392
,
** Section: Section-395-CALLUS-393
*Solid Section, elset=CALLUS-393, material=MAT-CALLUS-393
,
** Section: Section-396-CALLUS-394
*Solid Section, elset=CALLUS-394, material=MAT-CALLUS-394
,
** Section: Section-397-CALLUS-395
*Solid Section, elset=CALLUS-395, material=MAT-CALLUS-395
,
** Section: Section-398-CALLUS-396
*Solid Section, elset=CALLUS-396, material=MAT-CALLUS-396
,
** Section: Section-399-CALLUS-397
*Solid Section, elset=CALLUS-397, material=MAT-CALLUS-397
,
** Section: Section-400-CALLUS-398
*Solid Section, elset=CALLUS-398, material=MAT-CALLUS-398
,
** Section: Section-401-CALLUS-399
*Solid Section, elset=CALLUS-399, material=MAT-CALLUS-399
,
** Section: Section-402-CALLUS-400
*Solid Section, elset=CALLUS-400, material=MAT-CALLUS-400
,
** Section: Section-403-CALLUS-401
*Solid Section, elset=CALLUS-401, material=MAT-CALLUS-401
,
** Section: Section-404-CALLUS-402
*Solid Section, elset=CALLUS-402, material=MAT-CALLUS-402
,
** Section: Section-405-CALLUS-403
*Solid Section, elset=CALLUS-403, material=MAT-CALLUS-403
,
** Section: Section-406-CALLUS-404
*Solid Section, elset=CALLUS-404, material=MAT-CALLUS-404
,
** Section: Section-407-CALLUS-405
*Solid Section, elset=CALLUS-405, material=MAT-CALLUS-405
,
** Section: Section-408-CALLUS-406
*Solid Section, elset=CALLUS-406, material=MAT-CALLUS-406
,
** Section: Section-409-CALLUS-407
*Solid Section, elset=CALLUS-407, material=MAT-CALLUS-407
,
** Section: Section-410-CALLUS-408
*Solid Section, elset=CALLUS-408, material=MAT-CALLUS-408
,
** Section: Section-411-CALLUS-409
*Solid Section, elset=CALLUS-409, material=MAT-CALLUS-409
,
** Section: Section-412-CALLUS-410
*Solid Section, elset=CALLUS-410, material=MAT-CALLUS-410
,
** Section: Section-413-CALLUS-411
*Solid Section, elset=CALLUS-411, material=MAT-CALLUS-411
,
** Section: Section-414-CALLUS-412
*Solid Section, elset=CALLUS-412, material=MAT-CALLUS-412
,
** Section: Section-415-CALLUS-413
*Solid Section, elset=CALLUS-413, material=MAT-CALLUS-413
,
** Section: Section-416-CALLUS-414
*Solid Section, elset=CALLUS-414, material=MAT-CALLUS-414
,
** Section: Section-417-CALLUS-415
*Solid Section, elset=CALLUS-415, material=MAT-CALLUS-415
,
** Section: Section-418-CALLUS-416
*Solid Section, elset=CALLUS-416, material=MAT-CALLUS-416
,
** Section: Section-419-CALLUS-417
*Solid Section, elset=CALLUS-417, material=MAT-CALLUS-417
,
** Section: Section-420-CALLUS-418
*Solid Section, elset=CALLUS-418, material=MAT-CALLUS-418
,
** Section: Section-421-CALLUS-419
*Solid Section, elset=CALLUS-419, material=MAT-CALLUS-419
,
** Section: Section-422-CALLUS-420
*Solid Section, elset=CALLUS-420, material=MAT-CALLUS-420
,
** Section: Section-423-CALLUS-421
*Solid Section, elset=CALLUS-421, material=MAT-CALLUS-421
,
** Section: Section-424-CALLUS-422
*Solid Section, elset=CALLUS-422, material=MAT-CALLUS-422
,
** Section: Section-425-CALLUS-423
*Solid Section, elset=CALLUS-423, material=MAT-CALLUS-423
,
** Section: Section-426-CALLUS-424
*Solid Section, elset=CALLUS-424, material=MAT-CALLUS-424
,
** Section: Section-427-CALLUS-425
*Solid Section, elset=CALLUS-425, material=MAT-CALLUS-425
,
** Section: Section-428-CALLUS-426
*Solid Section, elset=CALLUS-426, material=MAT-CALLUS-426
,
** Section: Section-429-CALLUS-427
*Solid Section, elset=CALLUS-427, material=MAT-CALLUS-427
,
** Section: Section-430-CALLUS-428
*Solid Section, elset=CALLUS-428, material=MAT-CALLUS-428
,
** Section: Section-431-CALLUS-429
*Solid Section, elset=CALLUS-429, material=MAT-CALLUS-429
,
** Section: Section-432-CALLUS-430
*Solid Section, elset=CALLUS-430, material=MAT-CALLUS-430
,
** Section: Section-433-CALLUS-431
*Solid Section, elset=CALLUS-431, material=MAT-CALLUS-431
,
** Section: Section-434-CALLUS-432
*Solid Section, elset=CALLUS-432, material=MAT-CALLUS-432
,
** Section: Section-435-CALLUS-433
*Solid Section, elset=CALLUS-433, material=MAT-CALLUS-433
,
** Section: Section-436-CALLUS-434
*Solid Section, elset=CALLUS-434, material=MAT-CALLUS-434
,
** Section: Section-437-CALLUS-435
*Solid Section, elset=CALLUS-435, material=MAT-CALLUS-435
,
** Section: Section-438-CALLUS-436
*Solid Section, elset=CALLUS-436, material=MAT-CALLUS-436
,
** Section: Section-439-CALLUS-437
*Solid Section, elset=CALLUS-437, material=MAT-CALLUS-437
,
** Section: Section-440-CALLUS-438
*Solid Section, elset=CALLUS-438, material=MAT-CALLUS-438
,
** Section: Section-441-CALLUS-439
*Solid Section, elset=CALLUS-439, material=MAT-CALLUS-439
,
** Section: Section-442-CALLUS-440
*Solid Section, elset=CALLUS-440, material=MAT-CALLUS-440
,
** Section: Section-443-CALLUS-441
*Solid Section, elset=CALLUS-441, material=MAT-CALLUS-441
,
** Section: Section-444-CALLUS-442
*Solid Section, elset=CALLUS-442, material=MAT-CALLUS-442
,
** Section: Section-445-CALLUS-443
*Solid Section, elset=CALLUS-443, material=MAT-CALLUS-443
,
** Section: Section-446-CALLUS-444
*Solid Section, elset=CALLUS-444, material=MAT-CALLUS-444
,
** Section: Section-447-CALLUS-445
*Solid Section, elset=CALLUS-445, material=MAT-CALLUS-445
,
** Section: Section-448-CALLUS-446
*Solid Section, elset=CALLUS-446, material=MAT-CALLUS-446
,
** Section: Section-449-CALLUS-447
*Solid Section, elset=CALLUS-447, material=MAT-CALLUS-447
,
** Section: Section-450-CALLUS-448
*Solid Section, elset=CALLUS-448, material=MAT-CALLUS-448
,
** Section: Section-451-CALLUS-449
*Solid Section, elset=CALLUS-449, material=MAT-CALLUS-449
,
** Section: Section-452-CALLUS-450
*Solid Section, elset=CALLUS-450, material=MAT-CALLUS-450
,
** Section: Section-453-CALLUS-451
*Solid Section, elset=CALLUS-451, material=MAT-CALLUS-451
,
** Section: Section-454-CALLUS-452
*Solid Section, elset=CALLUS-452, material=MAT-CALLUS-452
,
** Section: Section-455-CALLUS-453
*Solid Section, elset=CALLUS-453, material=MAT-CALLUS-453
,
** Section: Section-456-CALLUS-454
*Solid Section, elset=CALLUS-454, material=MAT-CALLUS-454
,
** Section: Section-457-CALLUS-455
*Solid Section, elset=CALLUS-455, material=MAT-CALLUS-455
,
** Section: Section-458-CALLUS-456
*Solid Section, elset=CALLUS-456, material=MAT-CALLUS-456
,
** Section: Section-459-CALLUS-457
*Solid Section, elset=CALLUS-457, material=MAT-CALLUS-457
,
** Section: Section-460-CALLUS-458
*Solid Section, elset=CALLUS-458, material=MAT-CALLUS-458
,
** Section: Section-461-CALLUS-459
*Solid Section, elset=CALLUS-459, material=MAT-CALLUS-459
,
** Section: Section-462-CALLUS-460
*Solid Section, elset=CALLUS-460, material=MAT-CALLUS-460
,
** Section: Section-463-CALLUS-461
*Solid Section, elset=CALLUS-461, material=MAT-CALLUS-461
,
** Section: Section-464-CALLUS-462
*Solid Section, elset=CALLUS-462, material=MAT-CALLUS-462
,
** Section: Section-465-CALLUS-463
*Solid Section, elset=CALLUS-463, material=MAT-CALLUS-463
,
** Section: Section-466-CALLUS-464
*Solid Section, elset=CALLUS-464, material=MAT-CALLUS-464
,
** Section: Section-467-CALLUS-465
*Solid Section, elset=CALLUS-465, material=MAT-CALLUS-465
,
** Section: Section-468-CALLUS-466
*Solid Section, elset=CALLUS-466, material=MAT-CALLUS-466
,
** Section: Section-469-CALLUS-467
*Solid Section, elset=CALLUS-467, material=MAT-CALLUS-467
,
** Section: Section-470-CALLUS-468
*Solid Section, elset=CALLUS-468, material=MAT-CALLUS-468
,
** Section: Section-471-CALLUS-469
*Solid Section, elset=CALLUS-469, material=MAT-CALLUS-469
,
** Section: Section-472-CALLUS-470
*Solid Section, elset=CALLUS-470, material=MAT-CALLUS-470
,
** Section: Section-473-CALLUS-471
*Solid Section, elset=CALLUS-471, material=MAT-CALLUS-471
,
** Section: Section-474-CALLUS-472
*Solid Section, elset=CALLUS-472, material=MAT-CALLUS-472
,
** Section: Section-475-CALLUS-473
*Solid Section, elset=CALLUS-473, material=MAT-CALLUS-473
,
** Section: Section-476-CALLUS-474
*Solid Section, elset=CALLUS-474, material=MAT-CALLUS-474
,
** Section: Section-477-CALLUS-475
*Solid Section, elset=CALLUS-475, material=MAT-CALLUS-475
,
** Section: Section-478-CALLUS-476
*Solid Section, elset=CALLUS-476, material=MAT-CALLUS-476
,
** Section: Section-479-CALLUS-477
*Solid Section, elset=CALLUS-477, material=MAT-CALLUS-477
,
** Section: Section-480-CALLUS-478
*Solid Section, elset=CALLUS-478, material=MAT-CALLUS-478
,
** Section: Section-481-CALLUS-479
*Solid Section, elset=CALLUS-479, material=MAT-CALLUS-479
,
** Section: Section-482-CALLUS-480
*Solid Section, elset=CALLUS-480, material=MAT-CALLUS-480
,
** Section: Section-483-CALLUS-481
*Solid Section, elset=CALLUS-481, material=MAT-CALLUS-481
,
** Section: Section-484-CALLUS-482
*Solid Section, elset=CALLUS-482, material=MAT-CALLUS-482
,
** Section: Section-485-CALLUS-483
*Solid Section, elset=CALLUS-483, material=MAT-CALLUS-483
,
** Section: Section-486-CALLUS-484
*Solid Section, elset=CALLUS-484, material=MAT-CALLUS-484
,
** Section: Section-487-CALLUS-485
*Solid Section, elset=CALLUS-485, material=MAT-CALLUS-485
,
** Section: Section-488-CALLUS-486
*Solid Section, elset=CALLUS-486, material=MAT-CALLUS-486
,
** Section: Section-489-CALLUS-487
*Solid Section, elset=CALLUS-487, material=MAT-CALLUS-487
,
** Section: Section-490-CALLUS-488
*Solid Section, elset=CALLUS-488, material=MAT-CALLUS-488
,
** Section: Section-491-CALLUS-489
*Solid Section, elset=CALLUS-489, material=MAT-CALLUS-489
,
** Section: Section-492-CALLUS-490
*Solid Section, elset=CALLUS-490, material=MAT-CALLUS-490
,
** Section: Section-493-CALLUS-491
*Solid Section, elset=CALLUS-491, material=MAT-CALLUS-491
,
** Section: Section-494-CALLUS-492
*Solid Section, elset=CALLUS-492, material=MAT-CALLUS-492
,
** Section: Section-495-CALLUS-493
*Solid Section, elset=CALLUS-493, material=MAT-CALLUS-493
,
** Section: Section-496-CALLUS-494
*Solid Section, elset=CALLUS-494, material=MAT-CALLUS-494
,
** Section: Section-497-CALLUS-495
*Solid Section, elset=CALLUS-495, material=MAT-CALLUS-495
,
** Section: Section-498-CALLUS-496
*Solid Section, elset=CALLUS-496, material=MAT-CALLUS-496
,
** Section: Section-499-CALLUS-497
*Solid Section, elset=CALLUS-497, material=MAT-CALLUS-497
,
** Section: Section-500-CALLUS-498
*Solid Section, elset=CALLUS-498, material=MAT-CALLUS-498
,
** Section: Section-501-CALLUS-499
*Solid Section, elset=CALLUS-499, material=MAT-CALLUS-499
,
** Section: Section-502-CALLUS-500
*Solid Section, elset=CALLUS-500, material=MAT-CALLUS-500
,
** Section: Section-503-CALLUS-501
*Solid Section, elset=CALLUS-501, material=MAT-CALLUS-501
,
** Section: Section-504-CALLUS-502
*Solid Section, elset=CALLUS-502, material=MAT-CALLUS-502
,
** Section: Section-505-CALLUS-503
*Solid Section, elset=CALLUS-503, material=MAT-CALLUS-503
,
** Section: Section-506-CALLUS-504
*Solid Section, elset=CALLUS-504, material=MAT-CALLUS-504
,
** Section: Section-507-CALLUS-505
*Solid Section, elset=CALLUS-505, material=MAT-CALLUS-505
,
** Section: Section-508-CALLUS-506
*Solid Section, elset=CALLUS-506, material=MAT-CALLUS-506
,
** Section: Section-509-CALLUS-507
*Solid Section, elset=CALLUS-507, material=MAT-CALLUS-507
,
** Section: Section-510-CALLUS-508
*Solid Section, elset=CALLUS-508, material=MAT-CALLUS-508
,
** Section: Section-511-CALLUS-509
*Solid Section, elset=CALLUS-509, material=MAT-CALLUS-509
,
** Section: Section-512-CALLUS-510
*Solid Section, elset=CALLUS-510, material=MAT-CALLUS-510
,
** Section: Section-513-CALLUS-511
*Solid Section, elset=CALLUS-511, material=MAT-CALLUS-511
,
** Section: Section-514-CALLUS-512
*Solid Section, elset=CALLUS-512, material=MAT-CALLUS-512
,
** Section: Section-515-CALLUS-513
*Solid Section, elset=CALLUS-513, material=MAT-CALLUS-513
,
** Section: Section-516-CALLUS-514
*Solid Section, elset=CALLUS-514, material=MAT-CALLUS-514
,
** Section: Section-517-CALLUS-515
*Solid Section, elset=CALLUS-515, material=MAT-CALLUS-515
,
** Section: Section-518-CALLUS-516
*Solid Section, elset=CALLUS-516, material=MAT-CALLUS-516
,
** Section: Section-519-CALLUS-517
*Solid Section, elset=CALLUS-517, material=MAT-CALLUS-517
,
** Section: Section-520-CALLUS-518
*Solid Section, elset=CALLUS-518, material=MAT-CALLUS-518
,
** Section: Section-521-CALLUS-519
*Solid Section, elset=CALLUS-519, material=MAT-CALLUS-519
,
** Section: Section-522-CALLUS-520
*Solid Section, elset=CALLUS-520, material=MAT-CALLUS-520
,
** Section: Section-523-CALLUS-521
*Solid Section, elset=CALLUS-521, material=MAT-CALLUS-521
,
** Section: Section-524-CALLUS-522
*Solid Section, elset=CALLUS-522, material=MAT-CALLUS-522
,
** Section: Section-525-CALLUS-523
*Solid Section, elset=CALLUS-523, material=MAT-CALLUS-523
,
** Section: Section-526-CALLUS-524
*Solid Section, elset=CALLUS-524, material=MAT-CALLUS-524
,
** Section: Section-527-CALLUS-525
*Solid Section, elset=CALLUS-525, material=MAT-CALLUS-525
,
** Section: Section-528-CALLUS-526
*Solid Section, elset=CALLUS-526, material=MAT-CALLUS-526
,
** Section: Section-529-CALLUS-527
*Solid Section, elset=CALLUS-527, material=MAT-CALLUS-527
,
** Section: Section-530-CALLUS-528
*Solid Section, elset=CALLUS-528, material=MAT-CALLUS-528
,
** Section: Section-531-CALLUS-529
*Solid Section, elset=CALLUS-529, material=MAT-CALLUS-529
,
** Section: Section-532-CALLUS-530
*Solid Section, elset=CALLUS-530, material=MAT-CALLUS-530
,
** Section: Section-533-CALLUS-531
*Solid Section, elset=CALLUS-531, material=MAT-CALLUS-531
,
** Section: Section-534-CALLUS-532
*Solid Section, elset=CALLUS-532, material=MAT-CALLUS-532
,
** Section: Section-535-CALLUS-533
*Solid Section, elset=CALLUS-533, material=MAT-CALLUS-533
,
** Section: Section-536-CALLUS-534
*Solid Section, elset=CALLUS-534, material=MAT-CALLUS-534
,
** Section: Section-537-CALLUS-535
*Solid Section, elset=CALLUS-535, material=MAT-CALLUS-535
,
** Section: Section-538-CALLUS-536
*Solid Section, elset=CALLUS-536, material=MAT-CALLUS-536
,
** Section: Section-539-CALLUS-537
*Solid Section, elset=CALLUS-537, material=MAT-CALLUS-537
,
** Section: Section-540-CALLUS-538
*Solid Section, elset=CALLUS-538, material=MAT-CALLUS-538
,
** Section: Section-541-CALLUS-539
*Solid Section, elset=CALLUS-539, material=MAT-CALLUS-539
,
** Section: Section-542-CALLUS-540
*Solid Section, elset=CALLUS-540, material=MAT-CALLUS-540
,
** Section: Section-543-CALLUS-541
*Solid Section, elset=CALLUS-541, material=MAT-CALLUS-541
,
** Section: Section-544-CALLUS-542
*Solid Section, elset=CALLUS-542, material=MAT-CALLUS-542
,
** Section: Section-545-CALLUS-543
*Solid Section, elset=CALLUS-543, material=MAT-CALLUS-543
,
** Section: Section-546-CALLUS-544
*Solid Section, elset=CALLUS-544, material=MAT-CALLUS-544
,
** Section: Section-547-CALLUS-545
*Solid Section, elset=CALLUS-545, material=MAT-CALLUS-545
,
** Section: Section-548-CALLUS-546
*Solid Section, elset=CALLUS-546, material=MAT-CALLUS-546
,
** Section: Section-549-CALLUS-547
*Solid Section, elset=CALLUS-547, material=MAT-CALLUS-547
,
** Section: Section-550-CALLUS-548
*Solid Section, elset=CALLUS-548, material=MAT-CALLUS-548
,
** Section: Section-551-CALLUS-549
*Solid Section, elset=CALLUS-549, material=MAT-CALLUS-549
,
** Section: Section-552-CALLUS-550
*Solid Section, elset=CALLUS-550, material=MAT-CALLUS-550
,
** Section: Section-553-CALLUS-551
*Solid Section, elset=CALLUS-551, material=MAT-CALLUS-551
,
** Section: Section-554-CALLUS-552
*Solid Section, elset=CALLUS-552, material=MAT-CALLUS-552
,
** Section: Section-555-CALLUS-553
*Solid Section, elset=CALLUS-553, material=MAT-CALLUS-553
,
** Section: Section-556-CALLUS-554
*Solid Section, elset=CALLUS-554, material=MAT-CALLUS-554
,
** Section: Section-557-CALLUS-555
*Solid Section, elset=CALLUS-555, material=MAT-CALLUS-555
,
** Section: Section-558-CALLUS-556
*Solid Section, elset=CALLUS-556, material=MAT-CALLUS-556
,
** Section: Section-559-CALLUS-557
*Solid Section, elset=CALLUS-557, material=MAT-CALLUS-557
,
** Section: Section-560-CALLUS-558
*Solid Section, elset=CALLUS-558, material=MAT-CALLUS-558
,
** Section: Section-561-CALLUS-559
*Solid Section, elset=CALLUS-559, material=MAT-CALLUS-559
,
** Section: Section-562-CALLUS-560
*Solid Section, elset=CALLUS-560, material=MAT-CALLUS-560
,
** Section: Section-563-CALLUS-561
*Solid Section, elset=CALLUS-561, material=MAT-CALLUS-561
,
** Section: Section-564-CALLUS-562
*Solid Section, elset=CALLUS-562, material=MAT-CALLUS-562
,
** Section: Section-565-CALLUS-563
*Solid Section, elset=CALLUS-563, material=MAT-CALLUS-563
,
** Section: Section-566-CALLUS-564
*Solid Section, elset=CALLUS-564, material=MAT-CALLUS-564
,
** Section: Section-567-CALLUS-565
*Solid Section, elset=CALLUS-565, material=MAT-CALLUS-565
,
** Section: Section-568-CALLUS-566
*Solid Section, elset=CALLUS-566, material=MAT-CALLUS-566
,
** Section: Section-569-CALLUS-567
*Solid Section, elset=CALLUS-567, material=MAT-CALLUS-567
,
** Section: Section-570-CALLUS-568
*Solid Section, elset=CALLUS-568, material=MAT-CALLUS-568
,
** Section: Section-571-CALLUS-569
*Solid Section, elset=CALLUS-569, material=MAT-CALLUS-569
,
** Section: Section-572-CALLUS-570
*Solid Section, elset=CALLUS-570, material=MAT-CALLUS-570
,
** Section: Section-573-CALLUS-571
*Solid Section, elset=CALLUS-571, material=MAT-CALLUS-571
,
** Section: Section-574-CALLUS-572
*Solid Section, elset=CALLUS-572, material=MAT-CALLUS-572
,
** Section: Section-575-CALLUS-573
*Solid Section, elset=CALLUS-573, material=MAT-CALLUS-573
,
** Section: Section-576-CALLUS-574
*Solid Section, elset=CALLUS-574, material=MAT-CALLUS-574
,
** Section: Section-577-CALLUS-575
*Solid Section, elset=CALLUS-575, material=MAT-CALLUS-575
,
** Section: Section-578-CALLUS-576
*Solid Section, elset=CALLUS-576, material=MAT-CALLUS-576
,
** Section: Section-579-CALLUS-577
*Solid Section, elset=CALLUS-577, material=MAT-CALLUS-577
,
** Section: Section-580-CALLUS-578
*Solid Section, elset=CALLUS-578, material=MAT-CALLUS-578
,
** Section: Section-581-CALLUS-579
*Solid Section, elset=CALLUS-579, material=MAT-CALLUS-579
,
** Section: Section-582-CALLUS-580
*Solid Section, elset=CALLUS-580, material=MAT-CALLUS-580
,
** Section: Section-583-CALLUS-581
*Solid Section, elset=CALLUS-581, material=MAT-CALLUS-581
,
** Section: Section-584-CALLUS-582
*Solid Section, elset=CALLUS-582, material=MAT-CALLUS-582
,
** Section: Section-585-CALLUS-583
*Solid Section, elset=CALLUS-583, material=MAT-CALLUS-583
,
** Section: Section-586-CALLUS-584
*Solid Section, elset=CALLUS-584, material=MAT-CALLUS-584
,
** Section: Section-587-CALLUS-585
*Solid Section, elset=CALLUS-585, material=MAT-CALLUS-585
,
** Section: Section-588-CALLUS-586
*Solid Section, elset=CALLUS-586, material=MAT-CALLUS-586
,
** Section: Section-589-CALLUS-587
*Solid Section, elset=CALLUS-587, material=MAT-CALLUS-587
,
** Section: Section-590-CALLUS-588
*Solid Section, elset=CALLUS-588, material=MAT-CALLUS-588
,
** Section: Section-591-CALLUS-589
*Solid Section, elset=CALLUS-589, material=MAT-CALLUS-589
,
** Section: Section-592-CALLUS-590
*Solid Section, elset=CALLUS-590, material=MAT-CALLUS-590
,
** Section: Section-593-CALLUS-591
*Solid Section, elset=CALLUS-591, material=MAT-CALLUS-591
,
** Section: Section-594-CALLUS-592
*Solid Section, elset=CALLUS-592, material=MAT-CALLUS-592
,
** Section: Section-595-CALLUS-593
*Solid Section, elset=CALLUS-593, material=MAT-CALLUS-593
,
** Section: Section-596-CALLUS-594
*Solid Section, elset=CALLUS-594, material=MAT-CALLUS-594
,
** Section: Section-597-CALLUS-595
*Solid Section, elset=CALLUS-595, material=MAT-CALLUS-595
,
** Section: Section-598-CALLUS-596
*Solid Section, elset=CALLUS-596, material=MAT-CALLUS-596
,
** Section: Section-599-CALLUS-597
*Solid Section, elset=CALLUS-597, material=MAT-CALLUS-597
,
** Section: Section-600-CALLUS-598
*Solid Section, elset=CALLUS-598, material=MAT-CALLUS-598
,
** Section: Section-601-CALLUS-599
*Solid Section, elset=CALLUS-599, material=MAT-CALLUS-599
,
** Section: Section-602-CALLUS-600
*Solid Section, elset=CALLUS-600, material=MAT-CALLUS-600
,
** Section: Section-603-CALLUS-601
*Solid Section, elset=CALLUS-601, material=MAT-CALLUS-601
,
** Section: Section-604-CALLUS-602
*Solid Section, elset=CALLUS-602, material=MAT-CALLUS-602
,
** Section: Section-605-CALLUS-603
*Solid Section, elset=CALLUS-603, material=MAT-CALLUS-603
,
** Section: Section-606-CALLUS-604
*Solid Section, elset=CALLUS-604, material=MAT-CALLUS-604
,
** Section: Section-607-CALLUS-605
*Solid Section, elset=CALLUS-605, material=MAT-CALLUS-605
,
** Section: Section-608-CALLUS-606
*Solid Section, elset=CALLUS-606, material=MAT-CALLUS-606
,
** Section: Section-609-CALLUS-607
*Solid Section, elset=CALLUS-607, material=MAT-CALLUS-607
,
** Section: Section-610-CALLUS-608
*Solid Section, elset=CALLUS-608, material=MAT-CALLUS-608
,
** Section: Section-611-CALLUS-609
*Solid Section, elset=CALLUS-609, material=MAT-CALLUS-609
,
** Section: Section-612-CALLUS-610
*Solid Section, elset=CALLUS-610, material=MAT-CALLUS-610
,
** Section: Section-613-CALLUS-611
*Solid Section, elset=CALLUS-611, material=MAT-CALLUS-611
,
** Section: Section-614-CALLUS-612
*Solid Section, elset=CALLUS-612, material=MAT-CALLUS-612
,
** Section: Section-615-CALLUS-613
*Solid Section, elset=CALLUS-613, material=MAT-CALLUS-613
,
** Section: Section-616-CALLUS-614
*Solid Section, elset=CALLUS-614, material=MAT-CALLUS-614
,
** Section: Section-617-CALLUS-615
*Solid Section, elset=CALLUS-615, material=MAT-CALLUS-615
,
** Section: Section-618-CALLUS-616
*Solid Section, elset=CALLUS-616, material=MAT-CALLUS-616
,
** Section: Section-619-CALLUS-617
*Solid Section, elset=CALLUS-617, material=MAT-CALLUS-617
,
** Section: Section-620-CALLUS-618
*Solid Section, elset=CALLUS-618, material=MAT-CALLUS-618
,
** Section: Section-621-CALLUS-619
*Solid Section, elset=CALLUS-619, material=MAT-CALLUS-619
,
** Section: Section-622-CALLUS-620
*Solid Section, elset=CALLUS-620, material=MAT-CALLUS-620
,
** Section: Section-623-CALLUS-621
*Solid Section, elset=CALLUS-621, material=MAT-CALLUS-621
,
** Section: Section-624-CALLUS-622
*Solid Section, elset=CALLUS-622, material=MAT-CALLUS-622
,
** Section: Section-625-CALLUS-623
*Solid Section, elset=CALLUS-623, material=MAT-CALLUS-623
,
** Section: Section-626-CALLUS-624
*Solid Section, elset=CALLUS-624, material=MAT-CALLUS-624
,
** Section: Section-627-CALLUS-625
*Solid Section, elset=CALLUS-625, material=MAT-CALLUS-625
,
** Section: Section-628-CALLUS-626
*Solid Section, elset=CALLUS-626, material=MAT-CALLUS-626
,
** Section: Section-629-CALLUS-627
*Solid Section, elset=CALLUS-627, material=MAT-CALLUS-627
,
** Section: Section-630-CALLUS-628
*Solid Section, elset=CALLUS-628, material=MAT-CALLUS-628
,
** Section: Section-631-CALLUS-629
*Solid Section, elset=CALLUS-629, material=MAT-CALLUS-629
,
** Section: Section-632-CALLUS-630
*Solid Section, elset=CALLUS-630, material=MAT-CALLUS-630
,
** Section: Section-633-CALLUS-631
*Solid Section, elset=CALLUS-631, material=MAT-CALLUS-631
,
** Section: Section-634-CALLUS-632
*Solid Section, elset=CALLUS-632, material=MAT-CALLUS-632
,
** Section: Section-635-CALLUS-633
*Solid Section, elset=CALLUS-633, material=MAT-CALLUS-633
,
** Section: Section-636-CALLUS-634
*Solid Section, elset=CALLUS-634, material=MAT-CALLUS-634
,
** Section: Section-637-CALLUS-635
*Solid Section, elset=CALLUS-635, material=MAT-CALLUS-635
,
** Section: Section-638-CALLUS-636
*Solid Section, elset=CALLUS-636, material=MAT-CALLUS-636
,
** Section: Section-639-CALLUS-637
*Solid Section, elset=CALLUS-637, material=MAT-CALLUS-637
,
** Section: Section-640-CALLUS-638
*Solid Section, elset=CALLUS-638, material=MAT-CALLUS-638
,
** Section: Section-641-CALLUS-639
*Solid Section, elset=CALLUS-639, material=MAT-CALLUS-639
,
** Section: Section-642-CALLUS-640
*Solid Section, elset=CALLUS-640, material=MAT-CALLUS-640
,
** Section: Section-643-CALLUS-641
*Solid Section, elset=CALLUS-641, material=MAT-CALLUS-641
,
** Section: Section-644-CALLUS-642
*Solid Section, elset=CALLUS-642, material=MAT-CALLUS-642
,
** Section: Section-645-CALLUS-643
*Solid Section, elset=CALLUS-643, material=MAT-CALLUS-643
,
** Section: Section-646-CALLUS-644
*Solid Section, elset=CALLUS-644, material=MAT-CALLUS-644
,
** Section: Section-647-CALLUS-645
*Solid Section, elset=CALLUS-645, material=MAT-CALLUS-645
,
** Section: Section-648-CALLUS-646
*Solid Section, elset=CALLUS-646, material=MAT-CALLUS-646
,
** Section: Section-649-CALLUS-647
*Solid Section, elset=CALLUS-647, material=MAT-CALLUS-647
,
** Section: Section-650-CALLUS-648
*Solid Section, elset=CALLUS-648, material=MAT-CALLUS-648
,
** Section: Section-651-CALLUS-649
*Solid Section, elset=CALLUS-649, material=MAT-CALLUS-649
,
** Section: Section-652-CALLUS-650
*Solid Section, elset=CALLUS-650, material=MAT-CALLUS-650
,
** Section: Section-653-CALLUS-651
*Solid Section, elset=CALLUS-651, material=MAT-CALLUS-651
,
** Section: Section-654-CALLUS-652
*Solid Section, elset=CALLUS-652, material=MAT-CALLUS-652
,
** Section: Section-655-CALLUS-653
*Solid Section, elset=CALLUS-653, material=MAT-CALLUS-653
,
** Section: Section-656-CALLUS-654
*Solid Section, elset=CALLUS-654, material=MAT-CALLUS-654
,
** Section: Section-657-CALLUS-655
*Solid Section, elset=CALLUS-655, material=MAT-CALLUS-655
,
** Section: Section-658-CALLUS-656
*Solid Section, elset=CALLUS-656, material=MAT-CALLUS-656
,
** Section: Section-659-CALLUS-657
*Solid Section, elset=CALLUS-657, material=MAT-CALLUS-657
,
** Section: Section-660-CALLUS-658
*Solid Section, elset=CALLUS-658, material=MAT-CALLUS-658
,
** Section: Section-661-CALLUS-659
*Solid Section, elset=CALLUS-659, material=MAT-CALLUS-659
,
** Section: Section-662-CALLUS-660
*Solid Section, elset=CALLUS-660, material=MAT-CALLUS-660
,
** Section: Section-663-CALLUS-661
*Solid Section, elset=CALLUS-661, material=MAT-CALLUS-661
,
** Section: Section-664-CALLUS-662
*Solid Section, elset=CALLUS-662, material=MAT-CALLUS-662
,
** Section: Section-665-CALLUS-663
*Solid Section, elset=CALLUS-663, material=MAT-CALLUS-663
,
** Section: Section-666-CALLUS-664
*Solid Section, elset=CALLUS-664, material=MAT-CALLUS-664
,
** Section: Section-667-CALLUS-665
*Solid Section, elset=CALLUS-665, material=MAT-CALLUS-665
,
** Section: Section-668-CALLUS-666
*Solid Section, elset=CALLUS-666, material=MAT-CALLUS-666
,
** Section: Section-669-CALLUS-667
*Solid Section, elset=CALLUS-667, material=MAT-CALLUS-667
,
** Section: Section-670-CALLUS-668
*Solid Section, elset=CALLUS-668, material=MAT-CALLUS-668
,
** Section: Section-671-CALLUS-669
*Solid Section, elset=CALLUS-669, material=MAT-CALLUS-669
,
** Section: Section-672-CALLUS-670
*Solid Section, elset=CALLUS-670, material=MAT-CALLUS-670
,
** Section: Section-673-CALLUS-671
*Solid Section, elset=CALLUS-671, material=MAT-CALLUS-671
,
** Section: Section-674-CALLUS-672
*Solid Section, elset=CALLUS-672, material=MAT-CALLUS-672
,
** Section: Section-675-CALLUS-673
*Solid Section, elset=CALLUS-673, material=MAT-CALLUS-673
,
** Section: Section-676-CALLUS-674
*Solid Section, elset=CALLUS-674, material=MAT-CALLUS-674
,
** Section: Section-677-CALLUS-675
*Solid Section, elset=CALLUS-675, material=MAT-CALLUS-675
,
** Section: Section-678-CALLUS-676
*Solid Section, elset=CALLUS-676, material=MAT-CALLUS-676
,
** Section: Section-679-CALLUS-677
*Solid Section, elset=CALLUS-677, material=MAT-CALLUS-677
,
** Section: Section-680-CALLUS-678
*Solid Section, elset=CALLUS-678, material=MAT-CALLUS-678
,
** Section: Section-681-CALLUS-679
*Solid Section, elset=CALLUS-679, material=MAT-CALLUS-679
,
** Section: Section-682-CALLUS-680
*Solid Section, elset=CALLUS-680, material=MAT-CALLUS-680
,
** Section: Section-683-CALLUS-681
*Solid Section, elset=CALLUS-681, material=MAT-CALLUS-681
,
** Section: Section-684-CALLUS-682
*Solid Section, elset=CALLUS-682, material=MAT-CALLUS-682
,
** Section: Section-685-CALLUS-683
*Solid Section, elset=CALLUS-683, material=MAT-CALLUS-683
,
** Section: Section-686-CALLUS-684
*Solid Section, elset=CALLUS-684, material=MAT-CALLUS-684
,
** Section: Section-687-CALLUS-685
*Solid Section, elset=CALLUS-685, material=MAT-CALLUS-685
,
** Section: Section-688-CALLUS-686
*Solid Section, elset=CALLUS-686, material=MAT-CALLUS-686
,
** Section: Section-689-CALLUS-687
*Solid Section, elset=CALLUS-687, material=MAT-CALLUS-687
,
** Section: Section-690-CALLUS-688
*Solid Section, elset=CALLUS-688, material=MAT-CALLUS-688
,
** Section: Section-691-CALLUS-689
*Solid Section, elset=CALLUS-689, material=MAT-CALLUS-689
,
** Section: Section-692-CALLUS-690
*Solid Section, elset=CALLUS-690, material=MAT-CALLUS-690
,
** Section: Section-693-CALLUS-691
*Solid Section, elset=CALLUS-691, material=MAT-CALLUS-691
,
** Section: Section-694-CALLUS-692
*Solid Section, elset=CALLUS-692, material=MAT-CALLUS-692
,
** Section: Section-695-CALLUS-693
*Solid Section, elset=CALLUS-693, material=MAT-CALLUS-693
,
** Section: Section-696-CALLUS-694
*Solid Section, elset=CALLUS-694, material=MAT-CALLUS-694
,
** Section: Section-697-CALLUS-695
*Solid Section, elset=CALLUS-695, material=MAT-CALLUS-695
,
** Section: Section-698-CALLUS-696
*Solid Section, elset=CALLUS-696, material=MAT-CALLUS-696
,
** Section: Section-699-CALLUS-697
*Solid Section, elset=CALLUS-697, material=MAT-CALLUS-697
,
** Section: Section-700-CALLUS-698
*Solid Section, elset=CALLUS-698, material=MAT-CALLUS-698
,
** Section: Section-701-CALLUS-699
*Solid Section, elset=CALLUS-699, material=MAT-CALLUS-699
,
** Section: Section-702-CALLUS-700
*Solid Section, elset=CALLUS-700, material=MAT-CALLUS-700
,
** Section: Section-703-CALLUS-701
*Solid Section, elset=CALLUS-701, material=MAT-CALLUS-701
,
** Section: Section-704-CALLUS-702
*Solid Section, elset=CALLUS-702, material=MAT-CALLUS-702
,
** Section: Section-705-CALLUS-703
*Solid Section, elset=CALLUS-703, material=MAT-CALLUS-703
,
** Section: Section-706-CALLUS-704
*Solid Section, elset=CALLUS-704, material=MAT-CALLUS-704
,
** Section: Section-707-CALLUS-705
*Solid Section, elset=CALLUS-705, material=MAT-CALLUS-705
,
** Section: Section-708-CALLUS-706
*Solid Section, elset=CALLUS-706, material=MAT-CALLUS-706
,
** Section: Section-709-CALLUS-707
*Solid Section, elset=CALLUS-707, material=MAT-CALLUS-707
,
** Section: Section-710-CALLUS-708
*Solid Section, elset=CALLUS-708, material=MAT-CALLUS-708
,
** Section: Section-711-CALLUS-709
*Solid Section, elset=CALLUS-709, material=MAT-CALLUS-709
,
** Section: Section-712-CALLUS-710
*Solid Section, elset=CALLUS-710, material=MAT-CALLUS-710
,
** Section: Section-713-CALLUS-711
*Solid Section, elset=CALLUS-711, material=MAT-CALLUS-711
,
** Section: Section-714-CALLUS-712
*Solid Section, elset=CALLUS-712, material=MAT-CALLUS-712
,
** Section: Section-715-CALLUS-713
*Solid Section, elset=CALLUS-713, material=MAT-CALLUS-713
,
** Section: Section-716-CALLUS-714
*Solid Section, elset=CALLUS-714, material=MAT-CALLUS-714
,
** Section: Section-717-CALLUS-715
*Solid Section, elset=CALLUS-715, material=MAT-CALLUS-715
,
** Section: Section-718-CALLUS-716
*Solid Section, elset=CALLUS-716, material=MAT-CALLUS-716
,
** Section: Section-719-CALLUS-717
*Solid Section, elset=CALLUS-717, material=MAT-CALLUS-717
,
** Section: Section-720-CALLUS-718
*Solid Section, elset=CALLUS-718, material=MAT-CALLUS-718
,
** Section: Section-721-CALLUS-719
*Solid Section, elset=CALLUS-719, material=MAT-CALLUS-719
,
** Section: Section-722-CALLUS-720
*Solid Section, elset=CALLUS-720, material=MAT-CALLUS-720
,
** Section: Section-723-CALLUS-721
*Solid Section, elset=CALLUS-721, material=MAT-CALLUS-721
,
** Section: Section-724-CALLUS-722
*Solid Section, elset=CALLUS-722, material=MAT-CALLUS-722
,
** Section: Section-725-CALLUS-723
*Solid Section, elset=CALLUS-723, material=MAT-CALLUS-723
,
** Section: Section-726-CALLUS-724
*Solid Section, elset=CALLUS-724, material=MAT-CALLUS-724
,
** Section: Section-727-CALLUS-725
*Solid Section, elset=CALLUS-725, material=MAT-CALLUS-725
,
** Section: Section-728-CALLUS-726
*Solid Section, elset=CALLUS-726, material=MAT-CALLUS-726
,
** Section: Section-729-CALLUS-727
*Solid Section, elset=CALLUS-727, material=MAT-CALLUS-727
,
** Section: Section-730-CALLUS-728
*Solid Section, elset=CALLUS-728, material=MAT-CALLUS-728
,
** Section: Section-731-CALLUS-729
*Solid Section, elset=CALLUS-729, material=MAT-CALLUS-729
,
** Section: Section-732-CALLUS-730
*Solid Section, elset=CALLUS-730, material=MAT-CALLUS-730
,
** Section: Section-733-CALLUS-731
*Solid Section, elset=CALLUS-731, material=MAT-CALLUS-731
,
** Section: Section-734-CALLUS-732
*Solid Section, elset=CALLUS-732, material=MAT-CALLUS-732
,
** Section: Section-735-CALLUS-733
*Solid Section, elset=CALLUS-733, material=MAT-CALLUS-733
,
** Section: Section-736-CALLUS-734
*Solid Section, elset=CALLUS-734, material=MAT-CALLUS-734
,
** Section: Section-737-CALLUS-735
*Solid Section, elset=CALLUS-735, material=MAT-CALLUS-735
,
** Section: Section-738-CALLUS-736
*Solid Section, elset=CALLUS-736, material=MAT-CALLUS-736
,
** Section: Section-739-CALLUS-737
*Solid Section, elset=CALLUS-737, material=MAT-CALLUS-737
,
** Section: Section-740-CALLUS-738
*Solid Section, elset=CALLUS-738, material=MAT-CALLUS-738
,
** Section: Section-741-CALLUS-739
*Solid Section, elset=CALLUS-739, material=MAT-CALLUS-739
,
** Section: Section-742-CALLUS-740
*Solid Section, elset=CALLUS-740, material=MAT-CALLUS-740
,
** Section: Section-743-CALLUS-741
*Solid Section, elset=CALLUS-741, material=MAT-CALLUS-741
,
** Section: Section-744-CALLUS-742
*Solid Section, elset=CALLUS-742, material=MAT-CALLUS-742
,
** Section: Section-745-CALLUS-743
*Solid Section, elset=CALLUS-743, material=MAT-CALLUS-743
,
** Section: Section-746-CALLUS-744
*Solid Section, elset=CALLUS-744, material=MAT-CALLUS-744
,
** Section: Section-747-CALLUS-745
*Solid Section, elset=CALLUS-745, material=MAT-CALLUS-745
,
** Section: Section-748-CALLUS-746
*Solid Section, elset=CALLUS-746, material=MAT-CALLUS-746
,
** Section: Section-749-CALLUS-747
*Solid Section, elset=CALLUS-747, material=MAT-CALLUS-747
,
** Section: Section-750-CALLUS-748
*Solid Section, elset=CALLUS-748, material=MAT-CALLUS-748
,
** Section: Section-751-CALLUS-749
*Solid Section, elset=CALLUS-749, material=MAT-CALLUS-749
,
** Section: Section-752-CALLUS-750
*Solid Section, elset=CALLUS-750, material=MAT-CALLUS-750
,
** Section: Section-753-CALLUS-751
*Solid Section, elset=CALLUS-751, material=MAT-CALLUS-751
,
** Section: Section-754-CALLUS-752
*Solid Section, elset=CALLUS-752, material=MAT-CALLUS-752
,
** Section: Section-755-CALLUS-753
*Solid Section, elset=CALLUS-753, material=MAT-CALLUS-753
,
** Section: Section-756-CALLUS-754
*Solid Section, elset=CALLUS-754, material=MAT-CALLUS-754
,
** Section: Section-757-CALLUS-755
*Solid Section, elset=CALLUS-755, material=MAT-CALLUS-755
,
** Section: Section-758-CALLUS-756
*Solid Section, elset=CALLUS-756, material=MAT-CALLUS-756
,
** Section: Section-759-CALLUS-757
*Solid Section, elset=CALLUS-757, material=MAT-CALLUS-757
,
** Section: Section-760-CALLUS-758
*Solid Section, elset=CALLUS-758, material=MAT-CALLUS-758
,
** Section: Section-761-CALLUS-759
*Solid Section, elset=CALLUS-759, material=MAT-CALLUS-759
,
** Section: Section-762-CALLUS-760
*Solid Section, elset=CALLUS-760, material=MAT-CALLUS-760
,
** Section: Section-763-CALLUS-761
*Solid Section, elset=CALLUS-761, material=MAT-CALLUS-761
,
** Section: Section-764-CALLUS-762
*Solid Section, elset=CALLUS-762, material=MAT-CALLUS-762
,
** Section: Section-765-CALLUS-763
*Solid Section, elset=CALLUS-763, material=MAT-CALLUS-763
,
** Section: Section-766-CALLUS-764
*Solid Section, elset=CALLUS-764, material=MAT-CALLUS-764
,
** Section: Section-767-CALLUS-765
*Solid Section, elset=CALLUS-765, material=MAT-CALLUS-765
,
** Section: Section-768-CALLUS-766
*Solid Section, elset=CALLUS-766, material=MAT-CALLUS-766
,
** Section: Section-769-CALLUS-767
*Solid Section, elset=CALLUS-767, material=MAT-CALLUS-767
,
** Section: Section-770-CALLUS-768
*Solid Section, elset=CALLUS-768, material=MAT-CALLUS-768
,
** Section: Section-771-CALLUS-769
*Solid Section, elset=CALLUS-769, material=MAT-CALLUS-769
,
** Section: Section-772-CALLUS-770
*Solid Section, elset=CALLUS-770, material=MAT-CALLUS-770
,
** Section: Section-773-CALLUS-771
*Solid Section, elset=CALLUS-771, material=MAT-CALLUS-771
,
** Section: Section-774-CALLUS-772
*Solid Section, elset=CALLUS-772, material=MAT-CALLUS-772
,
** Section: Section-775-CALLUS-773
*Solid Section, elset=CALLUS-773, material=MAT-CALLUS-773
,
** Section: Section-776-CALLUS-774
*Solid Section, elset=CALLUS-774, material=MAT-CALLUS-774
,
** Section: Section-777-CALLUS-775
*Solid Section, elset=CALLUS-775, material=MAT-CALLUS-775
,
** Section: Section-778-CALLUS-776
*Solid Section, elset=CALLUS-776, material=MAT-CALLUS-776
,
** Section: Section-779-CALLUS-777
*Solid Section, elset=CALLUS-777, material=MAT-CALLUS-777
,
*End Part
**  
**
** ASSEMBLY
**
*Assembly, name=Assembly
**  
*Instance, name=Part-1-1, part=Part-1
*End Instance
**  
*Nset, nset=Bone-node, instance=Part-1-1
   3,   7,  47,  48,  49,  50,  51,  52,  53,  54,  55,  56,  57,  58,  59,  60
  61,  62,  63,  64,  65,  66,  67,  68,  69,  70,  71,  72,  73, 135, 136, 137
 138, 139, 140, 141, 142, 143, 144, 145, 146, 147, 148, 149, 150, 151, 152, 153
 154, 155, 156, 157, 158, 564, 566, 567, 568, 569, 570, 571, 572, 573, 574, 575
 576, 577, 578, 579, 580, 581, 582, 583, 584, 585, 586, 587, 588, 589, 590, 591
 592, 593, 594, 595, 596, 597, 598, 599, 600, 601, 602, 603, 604, 605, 606, 607
 608, 609, 610, 611, 612, 613, 614, 615, 616, 617, 618, 619, 620, 621, 622, 623
 624, 625, 626, 627, 628, 629, 630, 631, 632, 633, 634, 635, 636, 637, 638, 639
 640, 641, 642, 643, 644, 645, 646, 647, 648, 649, 650, 651, 652, 653, 654, 655
 656, 657, 658, 659, 660, 661, 662, 663, 664, 665, 666, 667, 668, 669, 670, 671
 672, 673, 674, 675, 676, 677, 678, 679, 680, 681, 684, 685, 686, 687, 688, 689
 690, 691, 692, 693, 694, 695, 696, 697, 698, 699, 700, 701, 702, 703, 704, 705
 706, 707, 708, 709, 710, 711, 712, 713, 714, 715, 716, 717, 718, 719, 720, 721
 722, 723, 724, 725, 726
*Nset, nset=Horizontal, instance=Part-1-1
   9,  10, 187, 188, 189, 190, 191, 192, 193, 194, 195, 196, 197, 198, 199, 200
 201, 202, 203, 204, 205, 206, 207, 208, 209, 210, 211, 212, 213, 214, 215, 216
 217, 218, 219, 220, 221, 222, 223, 224, 225, 226, 227, 228, 229, 230, 231, 232
 233, 234, 235, 236, 237, 238, 239, 240, 241, 242, 243
*Nset, nset=Marrow-node, instance=Part-1-1
   4,  74,  75,  76,  77,  78,  79,  80,  81,  82,  83,  84,  85,  86,  87,  88
  89,  90,  91,  92,  93,  94,  95,  96,  97,  98,  99, 100, 101, 102, 103, 104
 105, 106, 280, 281, 282, 283, 284, 285, 286, 287, 288, 289, 290, 291, 292, 293
 294, 295, 296, 297, 298, 299, 300, 301, 302, 303, 304, 305, 306, 307, 308, 309
 310, 311, 312, 313, 314, 315, 316, 317, 318, 319, 320, 321, 322, 323, 324, 325
 326, 327, 328, 329, 330, 331, 332, 333, 334, 335, 336, 337, 338, 339, 340, 341
 342, 343, 344, 345, 346, 347, 348, 349, 350, 351, 352, 353, 354, 355, 356, 357
 358, 359, 360, 361, 362, 363, 364, 365, 366, 367, 368, 369, 370, 371, 372, 373
 374, 375, 376, 377, 378, 379, 380, 381, 382, 383, 384, 385, 386, 387, 388, 389
 390, 391, 392, 393, 394, 395, 396, 397, 398, 399, 400, 401, 402, 403, 404, 405
 406, 407, 408, 409, 410, 411, 412, 413, 414, 415, 416, 417, 418, 419, 420, 421
 422, 423, 424, 425, 426, 427, 428, 429, 430, 431, 432, 433, 434, 435, 436, 437
 438, 439, 440, 441, 442, 443, 444, 445, 446, 447, 448, 449, 450, 451, 452, 453
 454, 455, 456, 457, 458, 459, 460, 461, 462, 463, 464, 465, 466, 467, 468, 469
 470, 471, 472, 473, 474, 475, 476, 477, 478, 479, 480, 481, 482, 483, 484, 485
 486, 487, 488, 489, 490, 491, 492, 493, 494, 495, 496, 497, 498, 499, 500, 501
 502, 503, 504, 505, 506, 507, 508, 509, 510, 511, 512, 513, 514, 515, 516, 517
 518, 519, 520, 521, 522, 523, 524, 525, 526, 527, 528, 529, 530, 531, 532, 533
 534, 535, 536, 537, 538, 539, 540, 541, 542, 543, 544, 545, 546, 547, 548, 549
 550, 551, 552, 553, 554, 555, 556, 557, 558, 559, 560, 561, 562, 563
*Nset, nset=Set-4, instance=Part-1-1
    1,    2,    5,    6,    8,    9,   10,   11,   12,   13,   14,   15,   16,   17,   18,   19
   20,   21,   22,   23,   24,   25,   26,   27,   28,   29,   30,   31,   32,   33,   34,   35
   36,   37,   38,   39,   40,   41,   42,   43,   44,   45,   46,  107,  108,  109,  110,  111
  112,  113,  114,  115,  116,  117,  118,  119,  120,  121,  122,  123,  124,  125,  126,  127
  128,  129,  130,  131,  132,  133,  134,  159,  160,  161,  162,  163,  164,  165,  166,  167
  168,  169,  170,  171,  172,  173,  174,  175,  176,  177,  178,  179,  180,  181,  182,  183
  184,  185,  186,  187,  188,  189,  190,  191,  192,  193,  194,  195,  196,  197,  198,  199
  200,  201,  202,  203,  204,  205,  206,  207,  208,  209,  210,  211,  212,  213,  214,  215
  216,  217,  218,  219,  220,  221,  222,  223,  224,  225,  226,  227,  228,  229,  230,  231
  232,  233,  234,  235,  236,  237,  238,  239,  240,  241,  242,  243,  244,  245,  246,  247
  248,  249,  250,  251,  252,  253,  254,  255,  256,  257,  258,  259,  260,  261,  262,  263
  264,  265,  266,  267,  268,  269,  270,  271,  272,  273,  274,  275,  276,  277,  278,  279
  727,  728,  729,  730,  731,  732,  733,  734,  735,  736,  737,  738,  739,  740,  741,  742
  743,  744,  745,  746,  747,  748,  749,  750,  751,  752,  753,  754,  755,  756,  757,  758
  759,  760,  761,  762,  763,  764,  765,  766,  767,  768,  769,  770,  771,  772,  773,  774
  775,  776,  777,  778,  779,  780,  781,  782,  783,  784,  785,  786,  787,  788,  789,  790
  791,  792,  793,  794,  795,  796,  797,  798,  799,  800,  801,  802,  803,  804,  805,  806
  807,  808,  809,  810,  811,  812,  813,  814,  815,  816,  817,  818,  819,  820,  821,  822
  823,  824,  825,  826,  827,  828,  829,  830,  831,  832,  833,  834,  835,  836,  837,  838
  839,  840,  841,  842,  843,  844,  845,  846,  847,  848,  849,  850,  851,  852,  853,  854
  855,  856,  857,  858,  859,  860,  861,  862,  863,  864,  865,  866,  867,  868,  869,  870
  871,  872,  873,  874,  875,  876,  877,  878,  879,  880,  881,  882,  883,  884,  885,  886
  887,  888,  889,  890,  891,  892,  893,  894,  895,  896,  897,  898,  899,  900,  901,  902
  903,  904,  905,  906,  907,  908,  909,  910,  911,  912,  913,  914,  915,  916,  917,  918
  919,  920,  921,  922,  923,  924,  925,  926,  927,  928,  929,  930,  931,  932,  933,  934
  935,  936,  937,  938,  939,  940,  941,  942,  943,  944,  945,  946,  947,  948,  949,  950
  951,  952,  953,  954,  955,  956,  957,  958,  959,  960,  961,  962,  963,  964,  965,  966
  967,  968,  969,  970,  971,  972,  973,  974,  975,  976,  977,  978,  979,  980,  981,  982
  983,  984,  985,  986,  987,  988,  989,  990,  991,  992,  993,  994,  995,  996,  997,  998
  999, 1000, 1001, 1002, 1003, 1004, 1005, 1006, 1007, 1008, 1009, 1010, 1011, 1012, 1013, 1014
 1015, 1016, 1017, 1018, 1019, 1020, 1021, 1022, 1023, 1024, 1025, 1026, 1027, 1028, 1029, 1030
 1031, 1032, 1033, 1034, 1035, 1036, 1037, 1038, 1039, 1040, 1041, 1042, 1043, 1044, 1045, 1046
 1047, 1048, 1049, 1050, 1051, 1052, 1053, 1054, 1055, 1056, 1057, 1058, 1059, 1060, 1061, 1062
 1063, 1064, 1065, 1066, 1067, 1068, 1069, 1070, 1071, 1072, 1073, 1074, 1075, 1076, 1077, 1078
 1079, 1080, 1081, 1082, 1083, 1084, 1085, 1086, 1087, 1088, 1089, 1090, 1091, 1092, 1093, 1094
 1095, 1096, 1097, 1098, 1099, 1100, 1101, 1102, 1103, 1104, 1105, 1106, 1107, 1108, 1109, 1110
 1111, 1112, 1113, 1114, 1115, 1116, 1117, 1118, 1119, 1120, 1121, 1122, 1123, 1124, 1125, 1126
 1127, 1128, 1129, 1130, 1131, 1132, 1133, 1134, 1135, 1136, 1137, 1138, 1139, 1140, 1141, 1142
 1143, 1144, 1145, 1146, 1147, 1148, 1149, 1150, 1151, 1152, 1153, 1154, 1155, 1156, 1157, 1158
 1159, 1160, 1161, 1162, 1163, 1164, 1165, 1166, 1167, 1168, 1169, 1170, 1171, 1172, 1173, 1174
 1175, 1176, 1177, 1178, 1179, 1180, 1181, 1182, 1183, 1184, 1185, 1186, 1187, 1188, 1189, 1190
 1191, 1192, 1193, 1194, 1195, 1196, 1197, 1198, 1199, 1200, 1201, 1202, 1203, 1204, 1205, 1206
 1207, 1208, 1209, 1210, 1211, 1212, 1213, 1214, 1215, 1216, 1217, 1218, 1219, 1220, 1221, 1222
 1223, 1224, 1225, 1226, 1227, 1228, 1229, 1230, 1231, 1232, 1233, 1234, 1235, 1236, 1237, 1238
 1239, 1240, 1241, 1242, 1243, 1244, 1245, 1246, 1247, 1248, 1249, 1250, 1251, 1252, 1253, 1254
 1255, 1256, 1257, 1258, 1259, 1260, 1261, 1262, 1263, 1264, 1265, 1266, 1267, 1268, 1269, 1270
 1271, 1272, 1273, 1274, 1275, 1276, 1277, 1278, 1279, 1280, 1281, 1282, 1283, 1284, 1285, 1286
 1287, 1288, 1289, 1290, 1291, 1292, 1293, 1294, 1295, 1296, 1297, 1298, 1299, 1300, 1301, 1302
 1303, 1304, 1305, 1306, 1307, 1308, 1309, 1310, 1311, 1312, 1313, 1314, 1315, 1316, 1317, 1318
 1319, 1320, 1321, 1322, 1323, 1324, 1325, 1326, 1327, 1328, 1329, 1330, 1331, 1332, 1333, 1334
 1335, 1336, 1337, 1338, 1339, 1340, 1341, 1342, 1343, 1344, 1345, 1346, 1347, 1348, 1349, 1350
 1351, 1352, 1353, 1354, 1355, 1356, 1357, 1358, 1359, 1360, 1361, 1362, 1363, 1364, 1365, 1366
 1367, 1368, 1369, 1370, 1371, 1372, 1373, 1374, 1375, 1376, 1377, 1378, 1379, 1380, 1381, 1382
 1383, 1384, 1385, 1386, 1387, 1388, 1389, 1390, 1391, 1392, 1393, 1394, 1395, 1396, 1397, 1398
 1399, 1400, 1401, 1402, 1403, 1404, 1405, 1406, 1407, 1408
*Nset, nset=Vertical, instance=Part-1-1
   1,   4,  10,  80,  81,  82,  83,  84,  85,  86,  87,  88,  89,  90,  91,  92
  93,  94,  95,  96,  97,  98,  99, 100, 101, 102, 103, 104, 105, 106, 176, 177
 178, 179, 180, 181, 182, 183, 184, 185, 186
*Elset, elset=_Surf-1_S1, internal, instance=Part-1-1
 361,
*Elset, elset=_Surf-1_S2, internal, instance=Part-1-1
 340, 362
*Surface, type=ELEMENT, name=Surf-1
_Surf-1_S1, S1
_Surf-1_S2, S2
*End Assembly
** 
** MATERIALS
** 
*Material, name=Mat-Bone
*Elastic
 2e+10, 0.3
*Permeability, specific=10000.
 1e-13, 0.04
*Porous Bulk Moduli
 2e+10, 2.3e+09
*Material, name=Mat-Marrow
*Elastic
 2e+06, 0.17
*Permeability, specific=10000.
 1e-10,4.
*Porous Bulk Moduli
 2.3e+09, 2.3e+09
*Material, name=MAT-CALLUS-1 
*Elastic 
 1e+06, 0.17 
*Permeability, specific=10000.
 1e-10,4.
*Porous Bulk Moduli
 2.3e+09, 2.3e+09
*Material, name=MAT-CALLUS-2 
*Elastic 
 1e+06, 0.17 
*Permeability, specific=10000.
 1e-10,4.
*Porous Bulk Moduli
 2.3e+09, 2.3e+09
*Material, name=MAT-CALLUS-3 
*Elastic 
 1e+06, 0.17 
*Permeability, specific=10000.
 1e-10,4.
*Porous Bulk Moduli
 2.3e+09, 2.3e+09
*Material, name=MAT-CALLUS-4 
*Elastic 
 1e+06, 0.17 
*Permeability, specific=10000.
 1e-10,4.
*Porous Bulk Moduli
 2.3e+09, 2.3e+09
*Material, name=MAT-CALLUS-5 
*Elastic 
 1e+06, 0.17 
*Permeability, specific=10000.
 1e-10,4.
*Porous Bulk Moduli
 2.3e+09, 2.3e+09
*Material, name=MAT-CALLUS-6 
*Elastic 
 1e+06, 0.17 
*Permeability, specific=10000.
 1e-10,4.
*Porous Bulk Moduli
 2.3e+09, 2.3e+09
*Material, name=MAT-CALLUS-7 
*Elastic 
 1e+06, 0.17 
*Permeability, specific=10000.
 1e-10,4.
*Porous Bulk Moduli
 2.3e+09, 2.3e+09
*Material, name=MAT-CALLUS-8 
*Elastic 
 1e+06, 0.17 
*Permeability, specific=10000.
 1e-10,4.
*Porous Bulk Moduli
 2.3e+09, 2.3e+09
*Material, name=MAT-CALLUS-9 
*Elastic 
 1e+06, 0.17 
*Permeability, specific=10000.
 1e-10,4.
*Porous Bulk Moduli
 2.3e+09, 2.3e+09
*Material, name=MAT-CALLUS-10 
*Elastic 
 1e+06, 0.17 
*Permeability, specific=10000.
 1e-10,4.
*Porous Bulk Moduli
 2.3e+09, 2.3e+09
*Material, name=MAT-CALLUS-11 
*Elastic 
 1e+06, 0.17 
*Permeability, specific=10000.
 1e-10,4.
*Porous Bulk Moduli
 2.3e+09, 2.3e+09
*Material, name=MAT-CALLUS-12 
*Elastic 
 1e+06, 0.17 
*Permeability, specific=10000.
 1e-10,4.
*Porous Bulk Moduli
 2.3e+09, 2.3e+09
*Material, name=MAT-CALLUS-13 
*Elastic 
 1e+06, 0.17 
*Permeability, specific=10000.
 1e-10,4.
*Porous Bulk Moduli
 2.3e+09, 2.3e+09
*Material, name=MAT-CALLUS-14 
*Elastic 
 1e+06, 0.17 
*Permeability, specific=10000.
 1e-10,4.
*Porous Bulk Moduli
 2.3e+09, 2.3e+09
*Material, name=MAT-CALLUS-15 
*Elastic 
 1e+06, 0.17 
*Permeability, specific=10000.
 1e-10,4.
*Porous Bulk Moduli
 2.3e+09, 2.3e+09
*Material, name=MAT-CALLUS-16 
*Elastic 
 1e+06, 0.17 
*Permeability, specific=10000.
 1e-10,4.
*Porous Bulk Moduli
 2.3e+09, 2.3e+09
*Material, name=MAT-CALLUS-17 
*Elastic 
 1e+06, 0.17 
*Permeability, specific=10000.
 1e-10,4.
*Porous Bulk Moduli
 2.3e+09, 2.3e+09
*Material, name=MAT-CALLUS-18 
*Elastic 
 1e+06, 0.17 
*Permeability, specific=10000.
 1e-10,4.
*Porous Bulk Moduli
 2.3e+09, 2.3e+09
*Material, name=MAT-CALLUS-19 
*Elastic 
 1e+06, 0.17 
*Permeability, specific=10000.
 1e-10,4.
*Porous Bulk Moduli
 2.3e+09, 2.3e+09
*Material, name=MAT-CALLUS-20 
*Elastic 
 1e+06, 0.17 
*Permeability, specific=10000.
 1e-10,4.
*Porous Bulk Moduli
 2.3e+09, 2.3e+09
*Material, name=MAT-CALLUS-21 
*Elastic 
 1e+06, 0.17 
*Permeability, specific=10000.
 1e-10,4.
*Porous Bulk Moduli
 2.3e+09, 2.3e+09
*Material, name=MAT-CALLUS-22 
*Elastic 
 1e+06, 0.17 
*Permeability, specific=10000.
 1e-10,4.
*Porous Bulk Moduli
 2.3e+09, 2.3e+09
*Material, name=MAT-CALLUS-23 
*Elastic 
 1e+06, 0.17 
*Permeability, specific=10000.
 1e-10,4.
*Porous Bulk Moduli
 2.3e+09, 2.3e+09
*Material, name=MAT-CALLUS-24 
*Elastic 
 1e+06, 0.17 
*Permeability, specific=10000.
 1e-10,4.
*Porous Bulk Moduli
 2.3e+09, 2.3e+09
*Material, name=MAT-CALLUS-25 
*Elastic 
 1e+06, 0.17 
*Permeability, specific=10000.
 1e-10,4.
*Porous Bulk Moduli
 2.3e+09, 2.3e+09
*Material, name=MAT-CALLUS-26 
*Elastic 
 1e+06, 0.17 
*Permeability, specific=10000.
 1e-10,4.
*Porous Bulk Moduli
 2.3e+09, 2.3e+09
*Material, name=MAT-CALLUS-27 
*Elastic 
 1e+06, 0.17 
*Permeability, specific=10000.
 1e-10,4.
*Porous Bulk Moduli
 2.3e+09, 2.3e+09
*Material, name=MAT-CALLUS-28 
*Elastic 
 1e+06, 0.17 
*Permeability, specific=10000.
 1e-10,4.
*Porous Bulk Moduli
 2.3e+09, 2.3e+09
*Material, name=MAT-CALLUS-29 
*Elastic 
 1e+06, 0.17 
*Permeability, specific=10000.
 1e-10,4.
*Porous Bulk Moduli
 2.3e+09, 2.3e+09
*Material, name=MAT-CALLUS-30 
*Elastic 
 1e+06, 0.17 
*Permeability, specific=10000.
 1e-10,4.
*Porous Bulk Moduli
 2.3e+09, 2.3e+09
*Material, name=MAT-CALLUS-31 
*Elastic 
 1e+06, 0.17 
*Permeability, specific=10000.
 1e-10,4.
*Porous Bulk Moduli
 2.3e+09, 2.3e+09
*Material, name=MAT-CALLUS-32 
*Elastic 
 1e+06, 0.17 
*Permeability, specific=10000.
 1e-10,4.
*Porous Bulk Moduli
 2.3e+09, 2.3e+09
*Material, name=MAT-CALLUS-33 
*Elastic 
 1e+06, 0.17 
*Permeability, specific=10000.
 1e-10,4.
*Porous Bulk Moduli
 2.3e+09, 2.3e+09
*Material, name=MAT-CALLUS-34 
*Elastic 
 1e+06, 0.17 
*Permeability, specific=10000.
 1e-10,4.
*Porous Bulk Moduli
 2.3e+09, 2.3e+09
*Material, name=MAT-CALLUS-35 
*Elastic 
 1e+06, 0.17 
*Permeability, specific=10000.
 1e-10,4.
*Porous Bulk Moduli
 2.3e+09, 2.3e+09
*Material, name=MAT-CALLUS-36 
*Elastic 
 1e+06, 0.17 
*Permeability, specific=10000.
 1e-10,4.
*Porous Bulk Moduli
 2.3e+09, 2.3e+09
*Material, name=MAT-CALLUS-37 
*Elastic 
 1e+06, 0.17 
*Permeability, specific=10000.
 1e-10,4.
*Porous Bulk Moduli
 2.3e+09, 2.3e+09
*Material, name=MAT-CALLUS-38 
*Elastic 
 1e+06, 0.17 
*Permeability, specific=10000.
 1e-10,4.
*Porous Bulk Moduli
 2.3e+09, 2.3e+09
*Material, name=MAT-CALLUS-39 
*Elastic 
 1e+06, 0.17 
*Permeability, specific=10000.
 1e-10,4.
*Porous Bulk Moduli
 2.3e+09, 2.3e+09
*Material, name=MAT-CALLUS-40 
*Elastic 
 1e+06, 0.17 
*Permeability, specific=10000.
 1e-10,4.
*Porous Bulk Moduli
 2.3e+09, 2.3e+09
*Material, name=MAT-CALLUS-41 
*Elastic 
 1e+06, 0.17 
*Permeability, specific=10000.
 1e-10,4.
*Porous Bulk Moduli
 2.3e+09, 2.3e+09
*Material, name=MAT-CALLUS-42 
*Elastic 
 1e+06, 0.17 
*Permeability, specific=10000.
 1e-10,4.
*Porous Bulk Moduli
 2.3e+09, 2.3e+09
*Material, name=MAT-CALLUS-43 
*Elastic 
 1e+06, 0.17 
*Permeability, specific=10000.
 1e-10,4.
*Porous Bulk Moduli
 2.3e+09, 2.3e+09
*Material, name=MAT-CALLUS-44 
*Elastic 
 1e+06, 0.17 
*Permeability, specific=10000.
 1e-10,4.
*Porous Bulk Moduli
 2.3e+09, 2.3e+09
*Material, name=MAT-CALLUS-45 
*Elastic 
 1e+06, 0.17 
*Permeability, specific=10000.
 1e-10,4.
*Porous Bulk Moduli
 2.3e+09, 2.3e+09
*Material, name=MAT-CALLUS-46 
*Elastic 
 1e+06, 0.17 
*Permeability, specific=10000.
 1e-10,4.
*Porous Bulk Moduli
 2.3e+09, 2.3e+09
*Material, name=MAT-CALLUS-47 
*Elastic 
 1e+06, 0.17 
*Permeability, specific=10000.
 1e-10,4.
*Porous Bulk Moduli
 2.3e+09, 2.3e+09
*Material, name=MAT-CALLUS-48 
*Elastic 
 1e+06, 0.17 
*Permeability, specific=10000.
 1e-10,4.
*Porous Bulk Moduli
 2.3e+09, 2.3e+09
*Material, name=MAT-CALLUS-49 
*Elastic 
 1e+06, 0.17 
*Permeability, specific=10000.
 1e-10,4.
*Porous Bulk Moduli
 2.3e+09, 2.3e+09
*Material, name=MAT-CALLUS-50 
*Elastic 
 1e+06, 0.17 
*Permeability, specific=10000.
 1e-10,4.
*Porous Bulk Moduli
 2.3e+09, 2.3e+09
*Material, name=MAT-CALLUS-51 
*Elastic 
 1e+06, 0.17 
*Permeability, specific=10000.
 1e-10,4.
*Porous Bulk Moduli
 2.3e+09, 2.3e+09
*Material, name=MAT-CALLUS-52 
*Elastic 
 1e+06, 0.17 
*Permeability, specific=10000.
 1e-10,4.
*Porous Bulk Moduli
 2.3e+09, 2.3e+09
*Material, name=MAT-CALLUS-53 
*Elastic 
 1e+06, 0.17 
*Permeability, specific=10000.
 1e-10,4.
*Porous Bulk Moduli
 2.3e+09, 2.3e+09
*Material, name=MAT-CALLUS-54 
*Elastic 
 1e+06, 0.17 
*Permeability, specific=10000.
 1e-10,4.
*Porous Bulk Moduli
 2.3e+09, 2.3e+09
*Material, name=MAT-CALLUS-55 
*Elastic 
 1e+06, 0.17 
*Permeability, specific=10000.
 1e-10,4.
*Porous Bulk Moduli
 2.3e+09, 2.3e+09
*Material, name=MAT-CALLUS-56 
*Elastic 
 1e+06, 0.17 
*Permeability, specific=10000.
 1e-10,4.
*Porous Bulk Moduli
 2.3e+09, 2.3e+09
*Material, name=MAT-CALLUS-57 
*Elastic 
 1e+06, 0.17 
*Permeability, specific=10000.
 1e-10,4.
*Porous Bulk Moduli
 2.3e+09, 2.3e+09
*Material, name=MAT-CALLUS-58 
*Elastic 
 1e+06, 0.17 
*Permeability, specific=10000.
 1e-10,4.
*Porous Bulk Moduli
 2.3e+09, 2.3e+09
*Material, name=MAT-CALLUS-59 
*Elastic 
 1e+06, 0.17 
*Permeability, specific=10000.
 1e-10,4.
*Porous Bulk Moduli
 2.3e+09, 2.3e+09
*Material, name=MAT-CALLUS-60 
*Elastic 
 1e+06, 0.17 
*Permeability, specific=10000.
 1e-10,4.
*Porous Bulk Moduli
 2.3e+09, 2.3e+09
*Material, name=MAT-CALLUS-61 
*Elastic 
 1e+06, 0.17 
*Permeability, specific=10000.
 1e-10,4.
*Porous Bulk Moduli
 2.3e+09, 2.3e+09
*Material, name=MAT-CALLUS-62 
*Elastic 
 1e+06, 0.17 
*Permeability, specific=10000.
 1e-10,4.
*Porous Bulk Moduli
 2.3e+09, 2.3e+09
*Material, name=MAT-CALLUS-63 
*Elastic 
 1e+06, 0.17 
*Permeability, specific=10000.
 1e-10,4.
*Porous Bulk Moduli
 2.3e+09, 2.3e+09
*Material, name=MAT-CALLUS-64 
*Elastic 
 1e+06, 0.17 
*Permeability, specific=10000.
 1e-10,4.
*Porous Bulk Moduli
 2.3e+09, 2.3e+09
*Material, name=MAT-CALLUS-65 
*Elastic 
 1e+06, 0.17 
*Permeability, specific=10000.
 1e-10,4.
*Porous Bulk Moduli
 2.3e+09, 2.3e+09
*Material, name=MAT-CALLUS-66 
*Elastic 
 1e+06, 0.17 
*Permeability, specific=10000.
 1e-10,4.
*Porous Bulk Moduli
 2.3e+09, 2.3e+09
*Material, name=MAT-CALLUS-67 
*Elastic 
 1e+06, 0.17 
*Permeability, specific=10000.
 1e-10,4.
*Porous Bulk Moduli
 2.3e+09, 2.3e+09
*Material, name=MAT-CALLUS-68 
*Elastic 
 1e+06, 0.17 
*Permeability, specific=10000.
 1e-10,4.
*Porous Bulk Moduli
 2.3e+09, 2.3e+09
*Material, name=MAT-CALLUS-69 
*Elastic 
 1e+06, 0.17 
*Permeability, specific=10000.
 1e-10,4.
*Porous Bulk Moduli
 2.3e+09, 2.3e+09
*Material, name=MAT-CALLUS-70 
*Elastic 
 1e+06, 0.17 
*Permeability, specific=10000.
 1e-10,4.
*Porous Bulk Moduli
 2.3e+09, 2.3e+09
*Material, name=MAT-CALLUS-71 
*Elastic 
 1e+06, 0.17 
*Permeability, specific=10000.
 1e-10,4.
*Porous Bulk Moduli
 2.3e+09, 2.3e+09
*Material, name=MAT-CALLUS-72 
*Elastic 
 1e+06, 0.17 
*Permeability, specific=10000.
 1e-10,4.
*Porous Bulk Moduli
 2.3e+09, 2.3e+09
*Material, name=MAT-CALLUS-73 
*Elastic 
 1e+06, 0.17 
*Permeability, specific=10000.
 1e-10,4.
*Porous Bulk Moduli
 2.3e+09, 2.3e+09
*Material, name=MAT-CALLUS-74 
*Elastic 
 1e+06, 0.17 
*Permeability, specific=10000.
 1e-10,4.
*Porous Bulk Moduli
 2.3e+09, 2.3e+09
*Material, name=MAT-CALLUS-75 
*Elastic 
 1e+06, 0.17 
*Permeability, specific=10000.
 1e-10,4.
*Porous Bulk Moduli
 2.3e+09, 2.3e+09
*Material, name=MAT-CALLUS-76 
*Elastic 
 1e+06, 0.17 
*Permeability, specific=10000.
 1e-10,4.
*Porous Bulk Moduli
 2.3e+09, 2.3e+09
*Material, name=MAT-CALLUS-77 
*Elastic 
 1e+06, 0.17 
*Permeability, specific=10000.
 1e-10,4.
*Porous Bulk Moduli
 2.3e+09, 2.3e+09
*Material, name=MAT-CALLUS-78 
*Elastic 
 1e+06, 0.17 
*Permeability, specific=10000.
 1e-10,4.
*Porous Bulk Moduli
 2.3e+09, 2.3e+09
*Material, name=MAT-CALLUS-79 
*Elastic 
 1e+06, 0.17 
*Permeability, specific=10000.
 1e-10,4.
*Porous Bulk Moduli
 2.3e+09, 2.3e+09
*Material, name=MAT-CALLUS-80 
*Elastic 
 1e+06, 0.17 
*Permeability, specific=10000.
 1e-10,4.
*Porous Bulk Moduli
 2.3e+09, 2.3e+09
*Material, name=MAT-CALLUS-81 
*Elastic 
 1e+06, 0.17 
*Permeability, specific=10000.
 1e-10,4.
*Porous Bulk Moduli
 2.3e+09, 2.3e+09
*Material, name=MAT-CALLUS-82 
*Elastic 
 1e+06, 0.17 
*Permeability, specific=10000.
 1e-10,4.
*Porous Bulk Moduli
 2.3e+09, 2.3e+09
*Material, name=MAT-CALLUS-83 
*Elastic 
 1e+06, 0.17 
*Permeability, specific=10000.
 1e-10,4.
*Porous Bulk Moduli
 2.3e+09, 2.3e+09
*Material, name=MAT-CALLUS-84 
*Elastic 
 1e+06, 0.17 
*Permeability, specific=10000.
 1e-10,4.
*Porous Bulk Moduli
 2.3e+09, 2.3e+09
*Material, name=MAT-CALLUS-85 
*Elastic 
 1e+06, 0.17 
*Permeability, specific=10000.
 1e-10,4.
*Porous Bulk Moduli
 2.3e+09, 2.3e+09
*Material, name=MAT-CALLUS-86 
*Elastic 
 1e+06, 0.17 
*Permeability, specific=10000.
 1e-10,4.
*Porous Bulk Moduli
 2.3e+09, 2.3e+09
*Material, name=MAT-CALLUS-87 
*Elastic 
 1e+06, 0.17 
*Permeability, specific=10000.
 1e-10,4.
*Porous Bulk Moduli
 2.3e+09, 2.3e+09
*Material, name=MAT-CALLUS-88 
*Elastic 
 1e+06, 0.17 
*Permeability, specific=10000.
 1e-10,4.
*Porous Bulk Moduli
 2.3e+09, 2.3e+09
*Material, name=MAT-CALLUS-89 
*Elastic 
 1e+06, 0.17 
*Permeability, specific=10000.
 1e-10,4.
*Porous Bulk Moduli
 2.3e+09, 2.3e+09
*Material, name=MAT-CALLUS-90 
*Elastic 
 1e+06, 0.17 
*Permeability, specific=10000.
 1e-10,4.
*Porous Bulk Moduli
 2.3e+09, 2.3e+09
*Material, name=MAT-CALLUS-91 
*Elastic 
 1e+06, 0.17 
*Permeability, specific=10000.
 1e-10,4.
*Porous Bulk Moduli
 2.3e+09, 2.3e+09
*Material, name=MAT-CALLUS-92 
*Elastic 
 1e+06, 0.17 
*Permeability, specific=10000.
 1e-10,4.
*Porous Bulk Moduli
 2.3e+09, 2.3e+09
*Material, name=MAT-CALLUS-93 
*Elastic 
 1e+06, 0.17 
*Permeability, specific=10000.
 1e-10,4.
*Porous Bulk Moduli
 2.3e+09, 2.3e+09
*Material, name=MAT-CALLUS-94 
*Elastic 
 1e+06, 0.17 
*Permeability, specific=10000.
 1e-10,4.
*Porous Bulk Moduli
 2.3e+09, 2.3e+09
*Material, name=MAT-CALLUS-95 
*Elastic 
 1e+06, 0.17 
*Permeability, specific=10000.
 1e-10,4.
*Porous Bulk Moduli
 2.3e+09, 2.3e+09
*Material, name=MAT-CALLUS-96 
*Elastic 
 1e+06, 0.17 
*Permeability, specific=10000.
 1e-10,4.
*Porous Bulk Moduli
 2.3e+09, 2.3e+09
*Material, name=MAT-CALLUS-97 
*Elastic 
 1e+06, 0.17 
*Permeability, specific=10000.
 1e-10,4.
*Porous Bulk Moduli
 2.3e+09, 2.3e+09
*Material, name=MAT-CALLUS-98 
*Elastic 
 1e+06, 0.17 
*Permeability, specific=10000.
 1e-10,4.
*Porous Bulk Moduli
 2.3e+09, 2.3e+09
*Material, name=MAT-CALLUS-99 
*Elastic 
 1e+06, 0.17 
*Permeability, specific=10000.
 1e-10,4.
*Porous Bulk Moduli
 2.3e+09, 2.3e+09
*Material, name=MAT-CALLUS-100 
*Elastic 
 1e+06, 0.17 
*Permeability, specific=10000.
 1e-10,4.
*Porous Bulk Moduli
 2.3e+09, 2.3e+09
*Material, name=MAT-CALLUS-101 
*Elastic 
 1e+06, 0.17 
*Permeability, specific=10000.
 1e-10,4.
*Porous Bulk Moduli
 2.3e+09, 2.3e+09
*Material, name=MAT-CALLUS-102 
*Elastic 
 1e+06, 0.17 
*Permeability, specific=10000.
 1e-10,4.
*Porous Bulk Moduli
 2.3e+09, 2.3e+09
*Material, name=MAT-CALLUS-103 
*Elastic 
 1e+06, 0.17 
*Permeability, specific=10000.
 1e-10,4.
*Porous Bulk Moduli
 2.3e+09, 2.3e+09
*Material, name=MAT-CALLUS-104 
*Elastic 
 1e+06, 0.17 
*Permeability, specific=10000.
 1e-10,4.
*Porous Bulk Moduli
 2.3e+09, 2.3e+09
*Material, name=MAT-CALLUS-105 
*Elastic 
 1e+06, 0.17 
*Permeability, specific=10000.
 1e-10,4.
*Porous Bulk Moduli
 2.3e+09, 2.3e+09
*Material, name=MAT-CALLUS-106 
*Elastic 
 1e+06, 0.17 
*Permeability, specific=10000.
 1e-10,4.
*Porous Bulk Moduli
 2.3e+09, 2.3e+09
*Material, name=MAT-CALLUS-107 
*Elastic 
 1e+06, 0.17 
*Permeability, specific=10000.
 1e-10,4.
*Porous Bulk Moduli
 2.3e+09, 2.3e+09
*Material, name=MAT-CALLUS-108 
*Elastic 
 1e+06, 0.17 
*Permeability, specific=10000.
 1e-10,4.
*Porous Bulk Moduli
 2.3e+09, 2.3e+09
*Material, name=MAT-CALLUS-109 
*Elastic 
 1e+06, 0.17 
*Permeability, specific=10000.
 1e-10,4.
*Porous Bulk Moduli
 2.3e+09, 2.3e+09
*Material, name=MAT-CALLUS-110 
*Elastic 
 1e+06, 0.17 
*Permeability, specific=10000.
 1e-10,4.
*Porous Bulk Moduli
 2.3e+09, 2.3e+09
*Material, name=MAT-CALLUS-111 
*Elastic 
 1e+06, 0.17 
*Permeability, specific=10000.
 1e-10,4.
*Porous Bulk Moduli
 2.3e+09, 2.3e+09
*Material, name=MAT-CALLUS-112 
*Elastic 
 1e+06, 0.17 
*Permeability, specific=10000.
 1e-10,4.
*Porous Bulk Moduli
 2.3e+09, 2.3e+09
*Material, name=MAT-CALLUS-113 
*Elastic 
 1e+06, 0.17 
*Permeability, specific=10000.
 1e-10,4.
*Porous Bulk Moduli
 2.3e+09, 2.3e+09
*Material, name=MAT-CALLUS-114 
*Elastic 
 1e+06, 0.17 
*Permeability, specific=10000.
 1e-10,4.
*Porous Bulk Moduli
 2.3e+09, 2.3e+09
*Material, name=MAT-CALLUS-115 
*Elastic 
 1e+06, 0.17 
*Permeability, specific=10000.
 1e-10,4.
*Porous Bulk Moduli
 2.3e+09, 2.3e+09
*Material, name=MAT-CALLUS-116 
*Elastic 
 1e+06, 0.17 
*Permeability, specific=10000.
 1e-10,4.
*Porous Bulk Moduli
 2.3e+09, 2.3e+09
*Material, name=MAT-CALLUS-117 
*Elastic 
 1e+06, 0.17 
*Permeability, specific=10000.
 1e-10,4.
*Porous Bulk Moduli
 2.3e+09, 2.3e+09
*Material, name=MAT-CALLUS-118 
*Elastic 
 1e+06, 0.17 
*Permeability, specific=10000.
 1e-10,4.
*Porous Bulk Moduli
 2.3e+09, 2.3e+09
*Material, name=MAT-CALLUS-119 
*Elastic 
 1e+06, 0.17 
*Permeability, specific=10000.
 1e-10,4.
*Porous Bulk Moduli
 2.3e+09, 2.3e+09
*Material, name=MAT-CALLUS-120 
*Elastic 
 1e+06, 0.17 
*Permeability, specific=10000.
 1e-10,4.
*Porous Bulk Moduli
 2.3e+09, 2.3e+09
*Material, name=MAT-CALLUS-121 
*Elastic 
 1e+06, 0.17 
*Permeability, specific=10000.
 1e-10,4.
*Porous Bulk Moduli
 2.3e+09, 2.3e+09
*Material, name=MAT-CALLUS-122 
*Elastic 
 1e+06, 0.17 
*Permeability, specific=10000.
 1e-10,4.
*Porous Bulk Moduli
 2.3e+09, 2.3e+09
*Material, name=MAT-CALLUS-123 
*Elastic 
 1e+06, 0.17 
*Permeability, specific=10000.
 1e-10,4.
*Porous Bulk Moduli
 2.3e+09, 2.3e+09
*Material, name=MAT-CALLUS-124 
*Elastic 
 1e+06, 0.17 
*Permeability, specific=10000.
 1e-10,4.
*Porous Bulk Moduli
 2.3e+09, 2.3e+09
*Material, name=MAT-CALLUS-125 
*Elastic 
 1e+06, 0.17 
*Permeability, specific=10000.
 1e-10,4.
*Porous Bulk Moduli
 2.3e+09, 2.3e+09
*Material, name=MAT-CALLUS-126 
*Elastic 
 1e+06, 0.17 
*Permeability, specific=10000.
 1e-10,4.
*Porous Bulk Moduli
 2.3e+09, 2.3e+09
*Material, name=MAT-CALLUS-127 
*Elastic 
 1e+06, 0.17 
*Permeability, specific=10000.
 1e-10,4.
*Porous Bulk Moduli
 2.3e+09, 2.3e+09
*Material, name=MAT-CALLUS-128 
*Elastic 
 1e+06, 0.17 
*Permeability, specific=10000.
 1e-10,4.
*Porous Bulk Moduli
 2.3e+09, 2.3e+09
*Material, name=MAT-CALLUS-129 
*Elastic 
 1e+06, 0.17 
*Permeability, specific=10000.
 1e-10,4.
*Porous Bulk Moduli
 2.3e+09, 2.3e+09
*Material, name=MAT-CALLUS-130 
*Elastic 
 1e+06, 0.17 
*Permeability, specific=10000.
 1e-10,4.
*Porous Bulk Moduli
 2.3e+09, 2.3e+09
*Material, name=MAT-CALLUS-131 
*Elastic 
 1e+06, 0.17 
*Permeability, specific=10000.
 1e-10,4.
*Porous Bulk Moduli
 2.3e+09, 2.3e+09
*Material, name=MAT-CALLUS-132 
*Elastic 
 1e+06, 0.17 
*Permeability, specific=10000.
 1e-10,4.
*Porous Bulk Moduli
 2.3e+09, 2.3e+09
*Material, name=MAT-CALLUS-133 
*Elastic 
 1e+06, 0.17 
*Permeability, specific=10000.
 1e-10,4.
*Porous Bulk Moduli
 2.3e+09, 2.3e+09
*Material, name=MAT-CALLUS-134 
*Elastic 
 1e+06, 0.17 
*Permeability, specific=10000.
 1e-10,4.
*Porous Bulk Moduli
 2.3e+09, 2.3e+09
*Material, name=MAT-CALLUS-135 
*Elastic 
 1e+06, 0.17 
*Permeability, specific=10000.
 1e-10,4.
*Porous Bulk Moduli
 2.3e+09, 2.3e+09
*Material, name=MAT-CALLUS-136 
*Elastic 
 1e+06, 0.17 
*Permeability, specific=10000.
 1e-10,4.
*Porous Bulk Moduli
 2.3e+09, 2.3e+09
*Material, name=MAT-CALLUS-137 
*Elastic 
 1e+06, 0.17 
*Permeability, specific=10000.
 1e-10,4.
*Porous Bulk Moduli
 2.3e+09, 2.3e+09
*Material, name=MAT-CALLUS-138 
*Elastic 
 1e+06, 0.17 
*Permeability, specific=10000.
 1e-10,4.
*Porous Bulk Moduli
 2.3e+09, 2.3e+09
*Material, name=MAT-CALLUS-139 
*Elastic 
 1e+06, 0.17 
*Permeability, specific=10000.
 1e-10,4.
*Porous Bulk Moduli
 2.3e+09, 2.3e+09
*Material, name=MAT-CALLUS-140 
*Elastic 
 1e+06, 0.17 
*Permeability, specific=10000.
 1e-10,4.
*Porous Bulk Moduli
 2.3e+09, 2.3e+09
*Material, name=MAT-CALLUS-141 
*Elastic 
 1e+06, 0.17 
*Permeability, specific=10000.
 1e-10,4.
*Porous Bulk Moduli
 2.3e+09, 2.3e+09
*Material, name=MAT-CALLUS-142 
*Elastic 
 1e+06, 0.17 
*Permeability, specific=10000.
 1e-10,4.
*Porous Bulk Moduli
 2.3e+09, 2.3e+09
*Material, name=MAT-CALLUS-143 
*Elastic 
 1e+06, 0.17 
*Permeability, specific=10000.
 1e-10,4.
*Porous Bulk Moduli
 2.3e+09, 2.3e+09
*Material, name=MAT-CALLUS-144 
*Elastic 
 1e+06, 0.17 
*Permeability, specific=10000.
 1e-10,4.
*Porous Bulk Moduli
 2.3e+09, 2.3e+09
*Material, name=MAT-CALLUS-145 
*Elastic 
 1e+06, 0.17 
*Permeability, specific=10000.
 1e-10,4.
*Porous Bulk Moduli
 2.3e+09, 2.3e+09
*Material, name=MAT-CALLUS-146 
*Elastic 
 1e+06, 0.17 
*Permeability, specific=10000.
 1e-10,4.
*Porous Bulk Moduli
 2.3e+09, 2.3e+09
*Material, name=MAT-CALLUS-147 
*Elastic 
 1e+06, 0.17 
*Permeability, specific=10000.
 1e-10,4.
*Porous Bulk Moduli
 2.3e+09, 2.3e+09
*Material, name=MAT-CALLUS-148 
*Elastic 
 1e+06, 0.17 
*Permeability, specific=10000.
 1e-10,4.
*Porous Bulk Moduli
 2.3e+09, 2.3e+09
*Material, name=MAT-CALLUS-149 
*Elastic 
 1e+06, 0.17 
*Permeability, specific=10000.
 1e-10,4.
*Porous Bulk Moduli
 2.3e+09, 2.3e+09
*Material, name=MAT-CALLUS-150 
*Elastic 
 1e+06, 0.17 
*Permeability, specific=10000.
 1e-10,4.
*Porous Bulk Moduli
 2.3e+09, 2.3e+09
*Material, name=MAT-CALLUS-151 
*Elastic 
 1e+06, 0.17 
*Permeability, specific=10000.
 1e-10,4.
*Porous Bulk Moduli
 2.3e+09, 2.3e+09
*Material, name=MAT-CALLUS-152 
*Elastic 
 1e+06, 0.17 
*Permeability, specific=10000.
 1e-10,4.
*Porous Bulk Moduli
 2.3e+09, 2.3e+09
*Material, name=MAT-CALLUS-153 
*Elastic 
 1e+06, 0.17 
*Permeability, specific=10000.
 1e-10,4.
*Porous Bulk Moduli
 2.3e+09, 2.3e+09
*Material, name=MAT-CALLUS-154 
*Elastic 
 1e+06, 0.17 
*Permeability, specific=10000.
 1e-10,4.
*Porous Bulk Moduli
 2.3e+09, 2.3e+09
*Material, name=MAT-CALLUS-155 
*Elastic 
 1e+06, 0.17 
*Permeability, specific=10000.
 1e-10,4.
*Porous Bulk Moduli
 2.3e+09, 2.3e+09
*Material, name=MAT-CALLUS-156 
*Elastic 
 1e+06, 0.17 
*Permeability, specific=10000.
 1e-10,4.
*Porous Bulk Moduli
 2.3e+09, 2.3e+09
*Material, name=MAT-CALLUS-157 
*Elastic 
 1e+06, 0.17 
*Permeability, specific=10000.
 1e-10,4.
*Porous Bulk Moduli
 2.3e+09, 2.3e+09
*Material, name=MAT-CALLUS-158 
*Elastic 
 1e+06, 0.17 
*Permeability, specific=10000.
 1e-10,4.
*Porous Bulk Moduli
 2.3e+09, 2.3e+09
*Material, name=MAT-CALLUS-159 
*Elastic 
 1e+06, 0.17 
*Permeability, specific=10000.
 1e-10,4.
*Porous Bulk Moduli
 2.3e+09, 2.3e+09
*Material, name=MAT-CALLUS-160 
*Elastic 
 1e+06, 0.17 
*Permeability, specific=10000.
 1e-10,4.
*Porous Bulk Moduli
 2.3e+09, 2.3e+09
*Material, name=MAT-CALLUS-161 
*Elastic 
 1e+06, 0.17 
*Permeability, specific=10000.
 1e-10,4.
*Porous Bulk Moduli
 2.3e+09, 2.3e+09
*Material, name=MAT-CALLUS-162 
*Elastic 
 1e+06, 0.17 
*Permeability, specific=10000.
 1e-10,4.
*Porous Bulk Moduli
 2.3e+09, 2.3e+09
*Material, name=MAT-CALLUS-163 
*Elastic 
 1e+06, 0.17 
*Permeability, specific=10000.
 1e-10,4.
*Porous Bulk Moduli
 2.3e+09, 2.3e+09
*Material, name=MAT-CALLUS-164 
*Elastic 
 1e+06, 0.17 
*Permeability, specific=10000.
 1e-10,4.
*Porous Bulk Moduli
 2.3e+09, 2.3e+09
*Material, name=MAT-CALLUS-165 
*Elastic 
 1e+06, 0.17 
*Permeability, specific=10000.
 1e-10,4.
*Porous Bulk Moduli
 2.3e+09, 2.3e+09
*Material, name=MAT-CALLUS-166 
*Elastic 
 1e+06, 0.17 
*Permeability, specific=10000.
 1e-10,4.
*Porous Bulk Moduli
 2.3e+09, 2.3e+09
*Material, name=MAT-CALLUS-167 
*Elastic 
 1e+06, 0.17 
*Permeability, specific=10000.
 1e-10,4.
*Porous Bulk Moduli
 2.3e+09, 2.3e+09
*Material, name=MAT-CALLUS-168 
*Elastic 
 1e+06, 0.17 
*Permeability, specific=10000.
 1e-10,4.
*Porous Bulk Moduli
 2.3e+09, 2.3e+09
*Material, name=MAT-CALLUS-169 
*Elastic 
 1e+06, 0.17 
*Permeability, specific=10000.
 1e-10,4.
*Porous Bulk Moduli
 2.3e+09, 2.3e+09
*Material, name=MAT-CALLUS-170 
*Elastic 
 1e+06, 0.17 
*Permeability, specific=10000.
 1e-10,4.
*Porous Bulk Moduli
 2.3e+09, 2.3e+09
*Material, name=MAT-CALLUS-171 
*Elastic 
 1e+06, 0.17 
*Permeability, specific=10000.
 1e-10,4.
*Porous Bulk Moduli
 2.3e+09, 2.3e+09
*Material, name=MAT-CALLUS-172 
*Elastic 
 1e+06, 0.17 
*Permeability, specific=10000.
 1e-10,4.
*Porous Bulk Moduli
 2.3e+09, 2.3e+09
*Material, name=MAT-CALLUS-173 
*Elastic 
 1e+06, 0.17 
*Permeability, specific=10000.
 1e-10,4.
*Porous Bulk Moduli
 2.3e+09, 2.3e+09
*Material, name=MAT-CALLUS-174 
*Elastic 
 1e+06, 0.17 
*Permeability, specific=10000.
 1e-10,4.
*Porous Bulk Moduli
 2.3e+09, 2.3e+09
*Material, name=MAT-CALLUS-175 
*Elastic 
 1e+06, 0.17 
*Permeability, specific=10000.
 1e-10,4.
*Porous Bulk Moduli
 2.3e+09, 2.3e+09
*Material, name=MAT-CALLUS-176 
*Elastic 
 1e+06, 0.17 
*Permeability, specific=10000.
 1e-10,4.
*Porous Bulk Moduli
 2.3e+09, 2.3e+09
*Material, name=MAT-CALLUS-177 
*Elastic 
 1e+06, 0.17 
*Permeability, specific=10000.
 1e-10,4.
*Porous Bulk Moduli
 2.3e+09, 2.3e+09
*Material, name=MAT-CALLUS-178 
*Elastic 
 1e+06, 0.17 
*Permeability, specific=10000.
 1e-10,4.
*Porous Bulk Moduli
 2.3e+09, 2.3e+09
*Material, name=MAT-CALLUS-179 
*Elastic 
 1e+06, 0.17 
*Permeability, specific=10000.
 1e-10,4.
*Porous Bulk Moduli
 2.3e+09, 2.3e+09
*Material, name=MAT-CALLUS-180 
*Elastic 
 1e+06, 0.17 
*Permeability, specific=10000.
 1e-10,4.
*Porous Bulk Moduli
 2.3e+09, 2.3e+09
*Material, name=MAT-CALLUS-181 
*Elastic 
 1e+06, 0.17 
*Permeability, specific=10000.
 1e-10,4.
*Porous Bulk Moduli
 2.3e+09, 2.3e+09
*Material, name=MAT-CALLUS-182 
*Elastic 
 1e+06, 0.17 
*Permeability, specific=10000.
 1e-10,4.
*Porous Bulk Moduli
 2.3e+09, 2.3e+09
*Material, name=MAT-CALLUS-183 
*Elastic 
 1e+06, 0.17 
*Permeability, specific=10000.
 1e-10,4.
*Porous Bulk Moduli
 2.3e+09, 2.3e+09
*Material, name=MAT-CALLUS-184 
*Elastic 
 1e+06, 0.17 
*Permeability, specific=10000.
 1e-10,4.
*Porous Bulk Moduli
 2.3e+09, 2.3e+09
*Material, name=MAT-CALLUS-185 
*Elastic 
 1e+06, 0.17 
*Permeability, specific=10000.
 1e-10,4.
*Porous Bulk Moduli
 2.3e+09, 2.3e+09
*Material, name=MAT-CALLUS-186 
*Elastic 
 1e+06, 0.17 
*Permeability, specific=10000.
 1e-10,4.
*Porous Bulk Moduli
 2.3e+09, 2.3e+09
*Material, name=MAT-CALLUS-187 
*Elastic 
 1e+06, 0.17 
*Permeability, specific=10000.
 1e-10,4.
*Porous Bulk Moduli
 2.3e+09, 2.3e+09
*Material, name=MAT-CALLUS-188 
*Elastic 
 1e+06, 0.17 
*Permeability, specific=10000.
 1e-10,4.
*Porous Bulk Moduli
 2.3e+09, 2.3e+09
*Material, name=MAT-CALLUS-189 
*Elastic 
 1e+06, 0.17 
*Permeability, specific=10000.
 1e-10,4.
*Porous Bulk Moduli
 2.3e+09, 2.3e+09
*Material, name=MAT-CALLUS-190 
*Elastic 
 1e+06, 0.17 
*Permeability, specific=10000.
 1e-10,4.
*Porous Bulk Moduli
 2.3e+09, 2.3e+09
*Material, name=MAT-CALLUS-191 
*Elastic 
 1e+06, 0.17 
*Permeability, specific=10000.
 1e-10,4.
*Porous Bulk Moduli
 2.3e+09, 2.3e+09
*Material, name=MAT-CALLUS-192 
*Elastic 
 1e+06, 0.17 
*Permeability, specific=10000.
 1e-10,4.
*Porous Bulk Moduli
 2.3e+09, 2.3e+09
*Material, name=MAT-CALLUS-193 
*Elastic 
 1e+06, 0.17 
*Permeability, specific=10000.
 1e-10,4.
*Porous Bulk Moduli
 2.3e+09, 2.3e+09
*Material, name=MAT-CALLUS-194 
*Elastic 
 1e+06, 0.17 
*Permeability, specific=10000.
 1e-10,4.
*Porous Bulk Moduli
 2.3e+09, 2.3e+09
*Material, name=MAT-CALLUS-195 
*Elastic 
 1e+06, 0.17 
*Permeability, specific=10000.
 1e-10,4.
*Porous Bulk Moduli
 2.3e+09, 2.3e+09
*Material, name=MAT-CALLUS-196 
*Elastic 
 1e+06, 0.17 
*Permeability, specific=10000.
 1e-10,4.
*Porous Bulk Moduli
 2.3e+09, 2.3e+09
*Material, name=MAT-CALLUS-197 
*Elastic 
 1e+06, 0.17 
*Permeability, specific=10000.
 1e-10,4.
*Porous Bulk Moduli
 2.3e+09, 2.3e+09
*Material, name=MAT-CALLUS-198 
*Elastic 
 1e+06, 0.17 
*Permeability, specific=10000.
 1e-10,4.
*Porous Bulk Moduli
 2.3e+09, 2.3e+09
*Material, name=MAT-CALLUS-199 
*Elastic 
 1e+06, 0.17 
*Permeability, specific=10000.
 1e-10,4.
*Porous Bulk Moduli
 2.3e+09, 2.3e+09
*Material, name=MAT-CALLUS-200 
*Elastic 
 1e+06, 0.17 
*Permeability, specific=10000.
 1e-10,4.
*Porous Bulk Moduli
 2.3e+09, 2.3e+09
*Material, name=MAT-CALLUS-201 
*Elastic 
 1e+06, 0.17 
*Permeability, specific=10000.
 1e-10,4.
*Porous Bulk Moduli
 2.3e+09, 2.3e+09
*Material, name=MAT-CALLUS-202 
*Elastic 
 1e+06, 0.17 
*Permeability, specific=10000.
 1e-10,4.
*Porous Bulk Moduli
 2.3e+09, 2.3e+09
*Material, name=MAT-CALLUS-203 
*Elastic 
 1e+06, 0.17 
*Permeability, specific=10000.
 1e-10,4.
*Porous Bulk Moduli
 2.3e+09, 2.3e+09
*Material, name=MAT-CALLUS-204 
*Elastic 
 1e+06, 0.17 
*Permeability, specific=10000.
 1e-10,4.
*Porous Bulk Moduli
 2.3e+09, 2.3e+09
*Material, name=MAT-CALLUS-205 
*Elastic 
 1e+06, 0.17 
*Permeability, specific=10000.
 1e-10,4.
*Porous Bulk Moduli
 2.3e+09, 2.3e+09
*Material, name=MAT-CALLUS-206 
*Elastic 
 1e+06, 0.17 
*Permeability, specific=10000.
 1e-10,4.
*Porous Bulk Moduli
 2.3e+09, 2.3e+09
*Material, name=MAT-CALLUS-207 
*Elastic 
 1e+06, 0.17 
*Permeability, specific=10000.
 1e-10,4.
*Porous Bulk Moduli
 2.3e+09, 2.3e+09
*Material, name=MAT-CALLUS-208 
*Elastic 
 1e+06, 0.17 
*Permeability, specific=10000.
 1e-10,4.
*Porous Bulk Moduli
 2.3e+09, 2.3e+09
*Material, name=MAT-CALLUS-209 
*Elastic 
 1e+06, 0.17 
*Permeability, specific=10000.
 1e-10,4.
*Porous Bulk Moduli
 2.3e+09, 2.3e+09
*Material, name=MAT-CALLUS-210 
*Elastic 
 1e+06, 0.17 
*Permeability, specific=10000.
 1e-10,4.
*Porous Bulk Moduli
 2.3e+09, 2.3e+09
*Material, name=MAT-CALLUS-211 
*Elastic 
 1e+06, 0.17 
*Permeability, specific=10000.
 1e-10,4.
*Porous Bulk Moduli
 2.3e+09, 2.3e+09
*Material, name=MAT-CALLUS-212 
*Elastic 
 1e+06, 0.17 
*Permeability, specific=10000.
 1e-10,4.
*Porous Bulk Moduli
 2.3e+09, 2.3e+09
*Material, name=MAT-CALLUS-213 
*Elastic 
 1e+06, 0.17 
*Permeability, specific=10000.
 1e-10,4.
*Porous Bulk Moduli
 2.3e+09, 2.3e+09
*Material, name=MAT-CALLUS-214 
*Elastic 
 1e+06, 0.17 
*Permeability, specific=10000.
 1e-10,4.
*Porous Bulk Moduli
 2.3e+09, 2.3e+09
*Material, name=MAT-CALLUS-215 
*Elastic 
 1e+06, 0.17 
*Permeability, specific=10000.
 1e-10,4.
*Porous Bulk Moduli
 2.3e+09, 2.3e+09
*Material, name=MAT-CALLUS-216 
*Elastic 
 1e+06, 0.17 
*Permeability, specific=10000.
 1e-10,4.
*Porous Bulk Moduli
 2.3e+09, 2.3e+09
*Material, name=MAT-CALLUS-217 
*Elastic 
 1e+06, 0.17 
*Permeability, specific=10000.
 1e-10,4.
*Porous Bulk Moduli
 2.3e+09, 2.3e+09
*Material, name=MAT-CALLUS-218 
*Elastic 
 1e+06, 0.17 
*Permeability, specific=10000.
 1e-10,4.
*Porous Bulk Moduli
 2.3e+09, 2.3e+09
*Material, name=MAT-CALLUS-219 
*Elastic 
 1e+06, 0.17 
*Permeability, specific=10000.
 1e-10,4.
*Porous Bulk Moduli
 2.3e+09, 2.3e+09
*Material, name=MAT-CALLUS-220 
*Elastic 
 1e+06, 0.17 
*Permeability, specific=10000.
 1e-10,4.
*Porous Bulk Moduli
 2.3e+09, 2.3e+09
*Material, name=MAT-CALLUS-221 
*Elastic 
 1e+06, 0.17 
*Permeability, specific=10000.
 1e-10,4.
*Porous Bulk Moduli
 2.3e+09, 2.3e+09
*Material, name=MAT-CALLUS-222 
*Elastic 
 1e+06, 0.17 
*Permeability, specific=10000.
 1e-10,4.
*Porous Bulk Moduli
 2.3e+09, 2.3e+09
*Material, name=MAT-CALLUS-223 
*Elastic 
 1e+06, 0.17 
*Permeability, specific=10000.
 1e-10,4.
*Porous Bulk Moduli
 2.3e+09, 2.3e+09
*Material, name=MAT-CALLUS-224 
*Elastic 
 1e+06, 0.17 
*Permeability, specific=10000.
 1e-10,4.
*Porous Bulk Moduli
 2.3e+09, 2.3e+09
*Material, name=MAT-CALLUS-225 
*Elastic 
 1e+06, 0.17 
*Permeability, specific=10000.
 1e-10,4.
*Porous Bulk Moduli
 2.3e+09, 2.3e+09
*Material, name=MAT-CALLUS-226 
*Elastic 
 1e+06, 0.17 
*Permeability, specific=10000.
 1e-10,4.
*Porous Bulk Moduli
 2.3e+09, 2.3e+09
*Material, name=MAT-CALLUS-227 
*Elastic 
 1e+06, 0.17 
*Permeability, specific=10000.
 1e-10,4.
*Porous Bulk Moduli
 2.3e+09, 2.3e+09
*Material, name=MAT-CALLUS-228 
*Elastic 
 1e+06, 0.17 
*Permeability, specific=10000.
 1e-10,4.
*Porous Bulk Moduli
 2.3e+09, 2.3e+09
*Material, name=MAT-CALLUS-229 
*Elastic 
 1e+06, 0.17 
*Permeability, specific=10000.
 1e-10,4.
*Porous Bulk Moduli
 2.3e+09, 2.3e+09
*Material, name=MAT-CALLUS-230 
*Elastic 
 1e+06, 0.17 
*Permeability, specific=10000.
 1e-10,4.
*Porous Bulk Moduli
 2.3e+09, 2.3e+09
*Material, name=MAT-CALLUS-231 
*Elastic 
 1e+06, 0.17 
*Permeability, specific=10000.
 1e-10,4.
*Porous Bulk Moduli
 2.3e+09, 2.3e+09
*Material, name=MAT-CALLUS-232 
*Elastic 
 1e+06, 0.17 
*Permeability, specific=10000.
 1e-10,4.
*Porous Bulk Moduli
 2.3e+09, 2.3e+09
*Material, name=MAT-CALLUS-233 
*Elastic 
 1e+06, 0.17 
*Permeability, specific=10000.
 1e-10,4.
*Porous Bulk Moduli
 2.3e+09, 2.3e+09
*Material, name=MAT-CALLUS-234 
*Elastic 
 1e+06, 0.17 
*Permeability, specific=10000.
 1e-10,4.
*Porous Bulk Moduli
 2.3e+09, 2.3e+09
*Material, name=MAT-CALLUS-235 
*Elastic 
 1e+06, 0.17 
*Permeability, specific=10000.
 1e-10,4.
*Porous Bulk Moduli
 2.3e+09, 2.3e+09
*Material, name=MAT-CALLUS-236 
*Elastic 
 1e+06, 0.17 
*Permeability, specific=10000.
 1e-10,4.
*Porous Bulk Moduli
 2.3e+09, 2.3e+09
*Material, name=MAT-CALLUS-237 
*Elastic 
 1e+06, 0.17 
*Permeability, specific=10000.
 1e-10,4.
*Porous Bulk Moduli
 2.3e+09, 2.3e+09
*Material, name=MAT-CALLUS-238 
*Elastic 
 1e+06, 0.17 
*Permeability, specific=10000.
 1e-10,4.
*Porous Bulk Moduli
 2.3e+09, 2.3e+09
*Material, name=MAT-CALLUS-239 
*Elastic 
 1e+06, 0.17 
*Permeability, specific=10000.
 1e-10,4.
*Porous Bulk Moduli
 2.3e+09, 2.3e+09
*Material, name=MAT-CALLUS-240 
*Elastic 
 1e+06, 0.17 
*Permeability, specific=10000.
 1e-10,4.
*Porous Bulk Moduli
 2.3e+09, 2.3e+09
*Material, name=MAT-CALLUS-241 
*Elastic 
 1e+06, 0.17 
*Permeability, specific=10000.
 1e-10,4.
*Porous Bulk Moduli
 2.3e+09, 2.3e+09
*Material, name=MAT-CALLUS-242 
*Elastic 
 1e+06, 0.17 
*Permeability, specific=10000.
 1e-10,4.
*Porous Bulk Moduli
 2.3e+09, 2.3e+09
*Material, name=MAT-CALLUS-243 
*Elastic 
 1e+06, 0.17 
*Permeability, specific=10000.
 1e-10,4.
*Porous Bulk Moduli
 2.3e+09, 2.3e+09
*Material, name=MAT-CALLUS-244 
*Elastic 
 1e+06, 0.17 
*Permeability, specific=10000.
 1e-10,4.
*Porous Bulk Moduli
 2.3e+09, 2.3e+09
*Material, name=MAT-CALLUS-245 
*Elastic 
 1e+06, 0.17 
*Permeability, specific=10000.
 1e-10,4.
*Porous Bulk Moduli
 2.3e+09, 2.3e+09
*Material, name=MAT-CALLUS-246 
*Elastic 
 1e+06, 0.17 
*Permeability, specific=10000.
 1e-10,4.
*Porous Bulk Moduli
 2.3e+09, 2.3e+09
*Material, name=MAT-CALLUS-247 
*Elastic 
 1e+06, 0.17 
*Permeability, specific=10000.
 1e-10,4.
*Porous Bulk Moduli
 2.3e+09, 2.3e+09
*Material, name=MAT-CALLUS-248 
*Elastic 
 1e+06, 0.17 
*Permeability, specific=10000.
 1e-10,4.
*Porous Bulk Moduli
 2.3e+09, 2.3e+09
*Material, name=MAT-CALLUS-249 
*Elastic 
 1e+06, 0.17 
*Permeability, specific=10000.
 1e-10,4.
*Porous Bulk Moduli
 2.3e+09, 2.3e+09
*Material, name=MAT-CALLUS-250 
*Elastic 
 1e+06, 0.17 
*Permeability, specific=10000.
 1e-10,4.
*Porous Bulk Moduli
 2.3e+09, 2.3e+09
*Material, name=MAT-CALLUS-251 
*Elastic 
 1e+06, 0.17 
*Permeability, specific=10000.
 1e-10,4.
*Porous Bulk Moduli
 2.3e+09, 2.3e+09
*Material, name=MAT-CALLUS-252 
*Elastic 
 1e+06, 0.17 
*Permeability, specific=10000.
 1e-10,4.
*Porous Bulk Moduli
 2.3e+09, 2.3e+09
*Material, name=MAT-CALLUS-253 
*Elastic 
 1e+06, 0.17 
*Permeability, specific=10000.
 1e-10,4.
*Porous Bulk Moduli
 2.3e+09, 2.3e+09
*Material, name=MAT-CALLUS-254 
*Elastic 
 1e+06, 0.17 
*Permeability, specific=10000.
 1e-10,4.
*Porous Bulk Moduli
 2.3e+09, 2.3e+09
*Material, name=MAT-CALLUS-255 
*Elastic 
 1e+06, 0.17 
*Permeability, specific=10000.
 1e-10,4.
*Porous Bulk Moduli
 2.3e+09, 2.3e+09
*Material, name=MAT-CALLUS-256 
*Elastic 
 1e+06, 0.17 
*Permeability, specific=10000.
 1e-10,4.
*Porous Bulk Moduli
 2.3e+09, 2.3e+09
*Material, name=MAT-CALLUS-257 
*Elastic 
 1e+06, 0.17 
*Permeability, specific=10000.
 1e-10,4.
*Porous Bulk Moduli
 2.3e+09, 2.3e+09
*Material, name=MAT-CALLUS-258 
*Elastic 
 1e+06, 0.17 
*Permeability, specific=10000.
 1e-10,4.
*Porous Bulk Moduli
 2.3e+09, 2.3e+09
*Material, name=MAT-CALLUS-259 
*Elastic 
 1e+06, 0.17 
*Permeability, specific=10000.
 1e-10,4.
*Porous Bulk Moduli
 2.3e+09, 2.3e+09
*Material, name=MAT-CALLUS-260 
*Elastic 
 1e+06, 0.17 
*Permeability, specific=10000.
 1e-10,4.
*Porous Bulk Moduli
 2.3e+09, 2.3e+09
*Material, name=MAT-CALLUS-261 
*Elastic 
 1e+06, 0.17 
*Permeability, specific=10000.
 1e-10,4.
*Porous Bulk Moduli
 2.3e+09, 2.3e+09
*Material, name=MAT-CALLUS-262 
*Elastic 
 1e+06, 0.17 
*Permeability, specific=10000.
 1e-10,4.
*Porous Bulk Moduli
 2.3e+09, 2.3e+09
*Material, name=MAT-CALLUS-263 
*Elastic 
 1e+06, 0.17 
*Permeability, specific=10000.
 1e-10,4.
*Porous Bulk Moduli
 2.3e+09, 2.3e+09
*Material, name=MAT-CALLUS-264 
*Elastic 
 1e+06, 0.17 
*Permeability, specific=10000.
 1e-10,4.
*Porous Bulk Moduli
 2.3e+09, 2.3e+09
*Material, name=MAT-CALLUS-265 
*Elastic 
 1e+06, 0.17 
*Permeability, specific=10000.
 1e-10,4.
*Porous Bulk Moduli
 2.3e+09, 2.3e+09
*Material, name=MAT-CALLUS-266 
*Elastic 
 1e+06, 0.17 
*Permeability, specific=10000.
 1e-10,4.
*Porous Bulk Moduli
 2.3e+09, 2.3e+09
*Material, name=MAT-CALLUS-267 
*Elastic 
 1e+06, 0.17 
*Permeability, specific=10000.
 1e-10,4.
*Porous Bulk Moduli
 2.3e+09, 2.3e+09
*Material, name=MAT-CALLUS-268 
*Elastic 
 1e+06, 0.17 
*Permeability, specific=10000.
 1e-10,4.
*Porous Bulk Moduli
 2.3e+09, 2.3e+09
*Material, name=MAT-CALLUS-269 
*Elastic 
 1e+06, 0.17 
*Permeability, specific=10000.
 1e-10,4.
*Porous Bulk Moduli
 2.3e+09, 2.3e+09
*Material, name=MAT-CALLUS-270 
*Elastic 
 1e+06, 0.17 
*Permeability, specific=10000.
 1e-10,4.
*Porous Bulk Moduli
 2.3e+09, 2.3e+09
*Material, name=MAT-CALLUS-271 
*Elastic 
 1e+06, 0.17 
*Permeability, specific=10000.
 1e-10,4.
*Porous Bulk Moduli
 2.3e+09, 2.3e+09
*Material, name=MAT-CALLUS-272 
*Elastic 
 1e+06, 0.17 
*Permeability, specific=10000.
 1e-10,4.
*Porous Bulk Moduli
 2.3e+09, 2.3e+09
*Material, name=MAT-CALLUS-273 
*Elastic 
 1e+06, 0.17 
*Permeability, specific=10000.
 1e-10,4.
*Porous Bulk Moduli
 2.3e+09, 2.3e+09
*Material, name=MAT-CALLUS-274 
*Elastic 
 1e+06, 0.17 
*Permeability, specific=10000.
 1e-10,4.
*Porous Bulk Moduli
 2.3e+09, 2.3e+09
*Material, name=MAT-CALLUS-275 
*Elastic 
 1e+06, 0.17 
*Permeability, specific=10000.
 1e-10,4.
*Porous Bulk Moduli
 2.3e+09, 2.3e+09
*Material, name=MAT-CALLUS-276 
*Elastic 
 1e+06, 0.17 
*Permeability, specific=10000.
 1e-10,4.
*Porous Bulk Moduli
 2.3e+09, 2.3e+09
*Material, name=MAT-CALLUS-277 
*Elastic 
 1e+06, 0.17 
*Permeability, specific=10000.
 1e-10,4.
*Porous Bulk Moduli
 2.3e+09, 2.3e+09
*Material, name=MAT-CALLUS-278 
*Elastic 
 1e+06, 0.17 
*Permeability, specific=10000.
 1e-10,4.
*Porous Bulk Moduli
 2.3e+09, 2.3e+09
*Material, name=MAT-CALLUS-279 
*Elastic 
 1e+06, 0.17 
*Permeability, specific=10000.
 1e-10,4.
*Porous Bulk Moduli
 2.3e+09, 2.3e+09
*Material, name=MAT-CALLUS-280 
*Elastic 
 1e+06, 0.17 
*Permeability, specific=10000.
 1e-10,4.
*Porous Bulk Moduli
 2.3e+09, 2.3e+09
*Material, name=MAT-CALLUS-281 
*Elastic 
 1e+06, 0.17 
*Permeability, specific=10000.
 1e-10,4.
*Porous Bulk Moduli
 2.3e+09, 2.3e+09
*Material, name=MAT-CALLUS-282 
*Elastic 
 1e+06, 0.17 
*Permeability, specific=10000.
 1e-10,4.
*Porous Bulk Moduli
 2.3e+09, 2.3e+09
*Material, name=MAT-CALLUS-283 
*Elastic 
 1e+06, 0.17 
*Permeability, specific=10000.
 1e-10,4.
*Porous Bulk Moduli
 2.3e+09, 2.3e+09
*Material, name=MAT-CALLUS-284 
*Elastic 
 1e+06, 0.17 
*Permeability, specific=10000.
 1e-10,4.
*Porous Bulk Moduli
 2.3e+09, 2.3e+09
*Material, name=MAT-CALLUS-285 
*Elastic 
 1e+06, 0.17 
*Permeability, specific=10000.
 1e-10,4.
*Porous Bulk Moduli
 2.3e+09, 2.3e+09
*Material, name=MAT-CALLUS-286 
*Elastic 
 1e+06, 0.17 
*Permeability, specific=10000.
 1e-10,4.
*Porous Bulk Moduli
 2.3e+09, 2.3e+09
*Material, name=MAT-CALLUS-287 
*Elastic 
 1e+06, 0.17 
*Permeability, specific=10000.
 1e-10,4.
*Porous Bulk Moduli
 2.3e+09, 2.3e+09
*Material, name=MAT-CALLUS-288 
*Elastic 
 1e+06, 0.17 
*Permeability, specific=10000.
 1e-10,4.
*Porous Bulk Moduli
 2.3e+09, 2.3e+09
*Material, name=MAT-CALLUS-289 
*Elastic 
 1e+06, 0.17 
*Permeability, specific=10000.
 1e-10,4.
*Porous Bulk Moduli
 2.3e+09, 2.3e+09
*Material, name=MAT-CALLUS-290 
*Elastic 
 1e+06, 0.17 
*Permeability, specific=10000.
 1e-10,4.
*Porous Bulk Moduli
 2.3e+09, 2.3e+09
*Material, name=MAT-CALLUS-291 
*Elastic 
 1e+06, 0.17 
*Permeability, specific=10000.
 1e-10,4.
*Porous Bulk Moduli
 2.3e+09, 2.3e+09
*Material, name=MAT-CALLUS-292 
*Elastic 
 1e+06, 0.17 
*Permeability, specific=10000.
 1e-10,4.
*Porous Bulk Moduli
 2.3e+09, 2.3e+09
*Material, name=MAT-CALLUS-293 
*Elastic 
 1e+06, 0.17 
*Permeability, specific=10000.
 1e-10,4.
*Porous Bulk Moduli
 2.3e+09, 2.3e+09
*Material, name=MAT-CALLUS-294 
*Elastic 
 1e+06, 0.17 
*Permeability, specific=10000.
 1e-10,4.
*Porous Bulk Moduli
 2.3e+09, 2.3e+09
*Material, name=MAT-CALLUS-295 
*Elastic 
 1e+06, 0.17 
*Permeability, specific=10000.
 1e-10,4.
*Porous Bulk Moduli
 2.3e+09, 2.3e+09
*Material, name=MAT-CALLUS-296 
*Elastic 
 1e+06, 0.17 
*Permeability, specific=10000.
 1e-10,4.
*Porous Bulk Moduli
 2.3e+09, 2.3e+09
*Material, name=MAT-CALLUS-297 
*Elastic 
 1e+06, 0.17 
*Permeability, specific=10000.
 1e-10,4.
*Porous Bulk Moduli
 2.3e+09, 2.3e+09
*Material, name=MAT-CALLUS-298 
*Elastic 
 1e+06, 0.17 
*Permeability, specific=10000.
 1e-10,4.
*Porous Bulk Moduli
 2.3e+09, 2.3e+09
*Material, name=MAT-CALLUS-299 
*Elastic 
 1e+06, 0.17 
*Permeability, specific=10000.
 1e-10,4.
*Porous Bulk Moduli
 2.3e+09, 2.3e+09
*Material, name=MAT-CALLUS-300 
*Elastic 
 1e+06, 0.17 
*Permeability, specific=10000.
 1e-10,4.
*Porous Bulk Moduli
 2.3e+09, 2.3e+09
*Material, name=MAT-CALLUS-301 
*Elastic 
 1e+06, 0.17 
*Permeability, specific=10000.
 1e-10,4.
*Porous Bulk Moduli
 2.3e+09, 2.3e+09
*Material, name=MAT-CALLUS-302 
*Elastic 
 1e+06, 0.17 
*Permeability, specific=10000.
 1e-10,4.
*Porous Bulk Moduli
 2.3e+09, 2.3e+09
*Material, name=MAT-CALLUS-303 
*Elastic 
 1e+06, 0.17 
*Permeability, specific=10000.
 1e-10,4.
*Porous Bulk Moduli
 2.3e+09, 2.3e+09
*Material, name=MAT-CALLUS-304 
*Elastic 
 1e+06, 0.17 
*Permeability, specific=10000.
 1e-10,4.
*Porous Bulk Moduli
 2.3e+09, 2.3e+09
*Material, name=MAT-CALLUS-305 
*Elastic 
 1e+06, 0.17 
*Permeability, specific=10000.
 1e-10,4.
*Porous Bulk Moduli
 2.3e+09, 2.3e+09
*Material, name=MAT-CALLUS-306 
*Elastic 
 1e+06, 0.17 
*Permeability, specific=10000.
 1e-10,4.
*Porous Bulk Moduli
 2.3e+09, 2.3e+09
*Material, name=MAT-CALLUS-307 
*Elastic 
 1e+06, 0.17 
*Permeability, specific=10000.
 1e-10,4.
*Porous Bulk Moduli
 2.3e+09, 2.3e+09
*Material, name=MAT-CALLUS-308 
*Elastic 
 1e+06, 0.17 
*Permeability, specific=10000.
 1e-10,4.
*Porous Bulk Moduli
 2.3e+09, 2.3e+09
*Material, name=MAT-CALLUS-309 
*Elastic 
 1e+06, 0.17 
*Permeability, specific=10000.
 1e-10,4.
*Porous Bulk Moduli
 2.3e+09, 2.3e+09
*Material, name=MAT-CALLUS-310 
*Elastic 
 1e+06, 0.17 
*Permeability, specific=10000.
 1e-10,4.
*Porous Bulk Moduli
 2.3e+09, 2.3e+09
*Material, name=MAT-CALLUS-311 
*Elastic 
 1e+06, 0.17 
*Permeability, specific=10000.
 1e-10,4.
*Porous Bulk Moduli
 2.3e+09, 2.3e+09
*Material, name=MAT-CALLUS-312 
*Elastic 
 1e+06, 0.17 
*Permeability, specific=10000.
 1e-10,4.
*Porous Bulk Moduli
 2.3e+09, 2.3e+09
*Material, name=MAT-CALLUS-313 
*Elastic 
 1e+06, 0.17 
*Permeability, specific=10000.
 1e-10,4.
*Porous Bulk Moduli
 2.3e+09, 2.3e+09
*Material, name=MAT-CALLUS-314 
*Elastic 
 1e+06, 0.17 
*Permeability, specific=10000.
 1e-10,4.
*Porous Bulk Moduli
 2.3e+09, 2.3e+09
*Material, name=MAT-CALLUS-315 
*Elastic 
 1e+06, 0.17 
*Permeability, specific=10000.
 1e-10,4.
*Porous Bulk Moduli
 2.3e+09, 2.3e+09
*Material, name=MAT-CALLUS-316 
*Elastic 
 1e+06, 0.17 
*Permeability, specific=10000.
 1e-10,4.
*Porous Bulk Moduli
 2.3e+09, 2.3e+09
*Material, name=MAT-CALLUS-317 
*Elastic 
 1e+06, 0.17 
*Permeability, specific=10000.
 1e-10,4.
*Porous Bulk Moduli
 2.3e+09, 2.3e+09
*Material, name=MAT-CALLUS-318 
*Elastic 
 1e+06, 0.17 
*Permeability, specific=10000.
 1e-10,4.
*Porous Bulk Moduli
 2.3e+09, 2.3e+09
*Material, name=MAT-CALLUS-319 
*Elastic 
 1e+06, 0.17 
*Permeability, specific=10000.
 1e-10,4.
*Porous Bulk Moduli
 2.3e+09, 2.3e+09
*Material, name=MAT-CALLUS-320 
*Elastic 
 1e+06, 0.17 
*Permeability, specific=10000.
 1e-10,4.
*Porous Bulk Moduli
 2.3e+09, 2.3e+09
*Material, name=MAT-CALLUS-321 
*Elastic 
 1e+06, 0.17 
*Permeability, specific=10000.
 1e-10,4.
*Porous Bulk Moduli
 2.3e+09, 2.3e+09
*Material, name=MAT-CALLUS-322 
*Elastic 
 1e+06, 0.17 
*Permeability, specific=10000.
 1e-10,4.
*Porous Bulk Moduli
 2.3e+09, 2.3e+09
*Material, name=MAT-CALLUS-323 
*Elastic 
 1e+06, 0.17 
*Permeability, specific=10000.
 1e-10,4.
*Porous Bulk Moduli
 2.3e+09, 2.3e+09
*Material, name=MAT-CALLUS-324 
*Elastic 
 1e+06, 0.17 
*Permeability, specific=10000.
 1e-10,4.
*Porous Bulk Moduli
 2.3e+09, 2.3e+09
*Material, name=MAT-CALLUS-325 
*Elastic 
 1e+06, 0.17 
*Permeability, specific=10000.
 1e-10,4.
*Porous Bulk Moduli
 2.3e+09, 2.3e+09
*Material, name=MAT-CALLUS-326 
*Elastic 
 1e+06, 0.17 
*Permeability, specific=10000.
 1e-10,4.
*Porous Bulk Moduli
 2.3e+09, 2.3e+09
*Material, name=MAT-CALLUS-327 
*Elastic 
 1e+06, 0.17 
*Permeability, specific=10000.
 1e-10,4.
*Porous Bulk Moduli
 2.3e+09, 2.3e+09
*Material, name=MAT-CALLUS-328 
*Elastic 
 1e+06, 0.17 
*Permeability, specific=10000.
 1e-10,4.
*Porous Bulk Moduli
 2.3e+09, 2.3e+09
*Material, name=MAT-CALLUS-329 
*Elastic 
 1e+06, 0.17 
*Permeability, specific=10000.
 1e-10,4.
*Porous Bulk Moduli
 2.3e+09, 2.3e+09
*Material, name=MAT-CALLUS-330 
*Elastic 
 1e+06, 0.17 
*Permeability, specific=10000.
 1e-10,4.
*Porous Bulk Moduli
 2.3e+09, 2.3e+09
*Material, name=MAT-CALLUS-331 
*Elastic 
 1e+06, 0.17 
*Permeability, specific=10000.
 1e-10,4.
*Porous Bulk Moduli
 2.3e+09, 2.3e+09
*Material, name=MAT-CALLUS-332 
*Elastic 
 1e+06, 0.17 
*Permeability, specific=10000.
 1e-10,4.
*Porous Bulk Moduli
 2.3e+09, 2.3e+09
*Material, name=MAT-CALLUS-333 
*Elastic 
 1e+06, 0.17 
*Permeability, specific=10000.
 1e-10,4.
*Porous Bulk Moduli
 2.3e+09, 2.3e+09
*Material, name=MAT-CALLUS-334 
*Elastic 
 1e+06, 0.17 
*Permeability, specific=10000.
 1e-10,4.
*Porous Bulk Moduli
 2.3e+09, 2.3e+09
*Material, name=MAT-CALLUS-335 
*Elastic 
 1e+06, 0.17 
*Permeability, specific=10000.
 1e-10,4.
*Porous Bulk Moduli
 2.3e+09, 2.3e+09
*Material, name=MAT-CALLUS-336 
*Elastic 
 1e+06, 0.17 
*Permeability, specific=10000.
 1e-10,4.
*Porous Bulk Moduli
 2.3e+09, 2.3e+09
*Material, name=MAT-CALLUS-337 
*Elastic 
 1e+06, 0.17 
*Permeability, specific=10000.
 1e-10,4.
*Porous Bulk Moduli
 2.3e+09, 2.3e+09
*Material, name=MAT-CALLUS-338 
*Elastic 
 1e+06, 0.17 
*Permeability, specific=10000.
 1e-10,4.
*Porous Bulk Moduli
 2.3e+09, 2.3e+09
*Material, name=MAT-CALLUS-339 
*Elastic 
 1e+06, 0.17 
*Permeability, specific=10000.
 1e-10,4.
*Porous Bulk Moduli
 2.3e+09, 2.3e+09
*Material, name=MAT-CALLUS-340 
*Elastic 
 1e+06, 0.17 
*Permeability, specific=10000.
 1e-10,4.
*Porous Bulk Moduli
 2.3e+09, 2.3e+09
*Material, name=MAT-CALLUS-341 
*Elastic 
 1e+06, 0.17 
*Permeability, specific=10000.
 1e-10,4.
*Porous Bulk Moduli
 2.3e+09, 2.3e+09
*Material, name=MAT-CALLUS-342 
*Elastic 
 1e+06, 0.17 
*Permeability, specific=10000.
 1e-10,4.
*Porous Bulk Moduli
 2.3e+09, 2.3e+09
*Material, name=MAT-CALLUS-343 
*Elastic 
 1e+06, 0.17 
*Permeability, specific=10000.
 1e-10,4.
*Porous Bulk Moduli
 2.3e+09, 2.3e+09
*Material, name=MAT-CALLUS-344 
*Elastic 
 1e+06, 0.17 
*Permeability, specific=10000.
 1e-10,4.
*Porous Bulk Moduli
 2.3e+09, 2.3e+09
*Material, name=MAT-CALLUS-345 
*Elastic 
 1e+06, 0.17 
*Permeability, specific=10000.
 1e-10,4.
*Porous Bulk Moduli
 2.3e+09, 2.3e+09
*Material, name=MAT-CALLUS-346 
*Elastic 
 1e+06, 0.17 
*Permeability, specific=10000.
 1e-10,4.
*Porous Bulk Moduli
 2.3e+09, 2.3e+09
*Material, name=MAT-CALLUS-347 
*Elastic 
 1e+06, 0.17 
*Permeability, specific=10000.
 1e-10,4.
*Porous Bulk Moduli
 2.3e+09, 2.3e+09
*Material, name=MAT-CALLUS-348 
*Elastic 
 1e+06, 0.17 
*Permeability, specific=10000.
 1e-10,4.
*Porous Bulk Moduli
 2.3e+09, 2.3e+09
*Material, name=MAT-CALLUS-349 
*Elastic 
 1e+06, 0.17 
*Permeability, specific=10000.
 1e-10,4.
*Porous Bulk Moduli
 2.3e+09, 2.3e+09
*Material, name=MAT-CALLUS-350 
*Elastic 
 1e+06, 0.17 
*Permeability, specific=10000.
 1e-10,4.
*Porous Bulk Moduli
 2.3e+09, 2.3e+09
*Material, name=MAT-CALLUS-351 
*Elastic 
 1e+06, 0.17 
*Permeability, specific=10000.
 1e-10,4.
*Porous Bulk Moduli
 2.3e+09, 2.3e+09
*Material, name=MAT-CALLUS-352 
*Elastic 
 1e+06, 0.17 
*Permeability, specific=10000.
 1e-10,4.
*Porous Bulk Moduli
 2.3e+09, 2.3e+09
*Material, name=MAT-CALLUS-353 
*Elastic 
 1e+06, 0.17 
*Permeability, specific=10000.
 1e-10,4.
*Porous Bulk Moduli
 2.3e+09, 2.3e+09
*Material, name=MAT-CALLUS-354 
*Elastic 
 1e+06, 0.17 
*Permeability, specific=10000.
 1e-10,4.
*Porous Bulk Moduli
 2.3e+09, 2.3e+09
*Material, name=MAT-CALLUS-355 
*Elastic 
 1e+06, 0.17 
*Permeability, specific=10000.
 1e-10,4.
*Porous Bulk Moduli
 2.3e+09, 2.3e+09
*Material, name=MAT-CALLUS-356 
*Elastic 
 1e+06, 0.17 
*Permeability, specific=10000.
 1e-10,4.
*Porous Bulk Moduli
 2.3e+09, 2.3e+09
*Material, name=MAT-CALLUS-357 
*Elastic 
 1e+06, 0.17 
*Permeability, specific=10000.
 1e-10,4.
*Porous Bulk Moduli
 2.3e+09, 2.3e+09
*Material, name=MAT-CALLUS-358 
*Elastic 
 1e+06, 0.17 
*Permeability, specific=10000.
 1e-10,4.
*Porous Bulk Moduli
 2.3e+09, 2.3e+09
*Material, name=MAT-CALLUS-359 
*Elastic 
 1e+06, 0.17 
*Permeability, specific=10000.
 1e-10,4.
*Porous Bulk Moduli
 2.3e+09, 2.3e+09
*Material, name=MAT-CALLUS-360 
*Elastic 
 1e+06, 0.17 
*Permeability, specific=10000.
 1e-10,4.
*Porous Bulk Moduli
 2.3e+09, 2.3e+09
*Material, name=MAT-CALLUS-361 
*Elastic 
 1e+06, 0.17 
*Permeability, specific=10000.
 1e-10,4.
*Porous Bulk Moduli
 2.3e+09, 2.3e+09
*Material, name=MAT-CALLUS-362 
*Elastic 
 1e+06, 0.17 
*Permeability, specific=10000.
 1e-10,4.
*Porous Bulk Moduli
 2.3e+09, 2.3e+09
*Material, name=MAT-CALLUS-363 
*Elastic 
 1e+06, 0.17 
*Permeability, specific=10000.
 1e-10,4.
*Porous Bulk Moduli
 2.3e+09, 2.3e+09
*Material, name=MAT-CALLUS-364 
*Elastic 
 1e+06, 0.17 
*Permeability, specific=10000.
 1e-10,4.
*Porous Bulk Moduli
 2.3e+09, 2.3e+09
*Material, name=MAT-CALLUS-365 
*Elastic 
 1e+06, 0.17 
*Permeability, specific=10000.
 1e-10,4.
*Porous Bulk Moduli
 2.3e+09, 2.3e+09
*Material, name=MAT-CALLUS-366 
*Elastic 
 1e+06, 0.17 
*Permeability, specific=10000.
 1e-10,4.
*Porous Bulk Moduli
 2.3e+09, 2.3e+09
*Material, name=MAT-CALLUS-367 
*Elastic 
 1e+06, 0.17 
*Permeability, specific=10000.
 1e-10,4.
*Porous Bulk Moduli
 2.3e+09, 2.3e+09
*Material, name=MAT-CALLUS-368 
*Elastic 
 1e+06, 0.17 
*Permeability, specific=10000.
 1e-10,4.
*Porous Bulk Moduli
 2.3e+09, 2.3e+09
*Material, name=MAT-CALLUS-369 
*Elastic 
 1e+06, 0.17 
*Permeability, specific=10000.
 1e-10,4.
*Porous Bulk Moduli
 2.3e+09, 2.3e+09
*Material, name=MAT-CALLUS-370 
*Elastic 
 1e+06, 0.17 
*Permeability, specific=10000.
 1e-10,4.
*Porous Bulk Moduli
 2.3e+09, 2.3e+09
*Material, name=MAT-CALLUS-371 
*Elastic 
 1e+06, 0.17 
*Permeability, specific=10000.
 1e-10,4.
*Porous Bulk Moduli
 2.3e+09, 2.3e+09
*Material, name=MAT-CALLUS-372 
*Elastic 
 1e+06, 0.17 
*Permeability, specific=10000.
 1e-10,4.
*Porous Bulk Moduli
 2.3e+09, 2.3e+09
*Material, name=MAT-CALLUS-373 
*Elastic 
 1e+06, 0.17 
*Permeability, specific=10000.
 1e-10,4.
*Porous Bulk Moduli
 2.3e+09, 2.3e+09
*Material, name=MAT-CALLUS-374 
*Elastic 
 1e+06, 0.17 
*Permeability, specific=10000.
 1e-10,4.
*Porous Bulk Moduli
 2.3e+09, 2.3e+09
*Material, name=MAT-CALLUS-375 
*Elastic 
 1e+06, 0.17 
*Permeability, specific=10000.
 1e-10,4.
*Porous Bulk Moduli
 2.3e+09, 2.3e+09
*Material, name=MAT-CALLUS-376 
*Elastic 
 1e+06, 0.17 
*Permeability, specific=10000.
 1e-10,4.
*Porous Bulk Moduli
 2.3e+09, 2.3e+09
*Material, name=MAT-CALLUS-377 
*Elastic 
 1e+06, 0.17 
*Permeability, specific=10000.
 1e-10,4.
*Porous Bulk Moduli
 2.3e+09, 2.3e+09
*Material, name=MAT-CALLUS-378 
*Elastic 
 1e+06, 0.17 
*Permeability, specific=10000.
 1e-10,4.
*Porous Bulk Moduli
 2.3e+09, 2.3e+09
*Material, name=MAT-CALLUS-379 
*Elastic 
 1e+06, 0.17 
*Permeability, specific=10000.
 1e-10,4.
*Porous Bulk Moduli
 2.3e+09, 2.3e+09
*Material, name=MAT-CALLUS-380 
*Elastic 
 1e+06, 0.17 
*Permeability, specific=10000.
 1e-10,4.
*Porous Bulk Moduli
 2.3e+09, 2.3e+09
*Material, name=MAT-CALLUS-381 
*Elastic 
 1e+06, 0.17 
*Permeability, specific=10000.
 1e-10,4.
*Porous Bulk Moduli
 2.3e+09, 2.3e+09
*Material, name=MAT-CALLUS-382 
*Elastic 
 1e+06, 0.17 
*Permeability, specific=10000.
 1e-10,4.
*Porous Bulk Moduli
 2.3e+09, 2.3e+09
*Material, name=MAT-CALLUS-383 
*Elastic 
 1e+06, 0.17 
*Permeability, specific=10000.
 1e-10,4.
*Porous Bulk Moduli
 2.3e+09, 2.3e+09
*Material, name=MAT-CALLUS-384 
*Elastic 
 1e+06, 0.17 
*Permeability, specific=10000.
 1e-10,4.
*Porous Bulk Moduli
 2.3e+09, 2.3e+09
*Material, name=MAT-CALLUS-385 
*Elastic 
 1e+06, 0.17 
*Permeability, specific=10000.
 1e-10,4.
*Porous Bulk Moduli
 2.3e+09, 2.3e+09
*Material, name=MAT-CALLUS-386 
*Elastic 
 1e+06, 0.17 
*Permeability, specific=10000.
 1e-10,4.
*Porous Bulk Moduli
 2.3e+09, 2.3e+09
*Material, name=MAT-CALLUS-387 
*Elastic 
 1e+06, 0.17 
*Permeability, specific=10000.
 1e-10,4.
*Porous Bulk Moduli
 2.3e+09, 2.3e+09
*Material, name=MAT-CALLUS-388 
*Elastic 
 1e+06, 0.17 
*Permeability, specific=10000.
 1e-10,4.
*Porous Bulk Moduli
 2.3e+09, 2.3e+09
*Material, name=MAT-CALLUS-389 
*Elastic 
 1e+06, 0.17 
*Permeability, specific=10000.
 1e-10,4.
*Porous Bulk Moduli
 2.3e+09, 2.3e+09
*Material, name=MAT-CALLUS-390 
*Elastic 
 1e+06, 0.17 
*Permeability, specific=10000.
 1e-10,4.
*Porous Bulk Moduli
 2.3e+09, 2.3e+09
*Material, name=MAT-CALLUS-391 
*Elastic 
 1e+06, 0.17 
*Permeability, specific=10000.
 1e-10,4.
*Porous Bulk Moduli
 2.3e+09, 2.3e+09
*Material, name=MAT-CALLUS-392 
*Elastic 
 1e+06, 0.17 
*Permeability, specific=10000.
 1e-10,4.
*Porous Bulk Moduli
 2.3e+09, 2.3e+09
*Material, name=MAT-CALLUS-393 
*Elastic 
 1e+06, 0.17 
*Permeability, specific=10000.
 1e-10,4.
*Porous Bulk Moduli
 2.3e+09, 2.3e+09
*Material, name=MAT-CALLUS-394 
*Elastic 
 1e+06, 0.17 
*Permeability, specific=10000.
 1e-10,4.
*Porous Bulk Moduli
 2.3e+09, 2.3e+09
*Material, name=MAT-CALLUS-395 
*Elastic 
 1e+06, 0.17 
*Permeability, specific=10000.
 1e-10,4.
*Porous Bulk Moduli
 2.3e+09, 2.3e+09
*Material, name=MAT-CALLUS-396 
*Elastic 
 1e+06, 0.17 
*Permeability, specific=10000.
 1e-10,4.
*Porous Bulk Moduli
 2.3e+09, 2.3e+09
*Material, name=MAT-CALLUS-397 
*Elastic 
 1e+06, 0.17 
*Permeability, specific=10000.
 1e-10,4.
*Porous Bulk Moduli
 2.3e+09, 2.3e+09
*Material, name=MAT-CALLUS-398 
*Elastic 
 1e+06, 0.17 
*Permeability, specific=10000.
 1e-10,4.
*Porous Bulk Moduli
 2.3e+09, 2.3e+09
*Material, name=MAT-CALLUS-399 
*Elastic 
 1e+06, 0.17 
*Permeability, specific=10000.
 1e-10,4.
*Porous Bulk Moduli
 2.3e+09, 2.3e+09
*Material, name=MAT-CALLUS-400 
*Elastic 
 1e+06, 0.17 
*Permeability, specific=10000.
 1e-10,4.
*Porous Bulk Moduli
 2.3e+09, 2.3e+09
*Material, name=MAT-CALLUS-401 
*Elastic 
 1e+06, 0.17 
*Permeability, specific=10000.
 1e-10,4.
*Porous Bulk Moduli
 2.3e+09, 2.3e+09
*Material, name=MAT-CALLUS-402 
*Elastic 
 1e+06, 0.17 
*Permeability, specific=10000.
 1e-10,4.
*Porous Bulk Moduli
 2.3e+09, 2.3e+09
*Material, name=MAT-CALLUS-403 
*Elastic 
 1e+06, 0.17 
*Permeability, specific=10000.
 1e-10,4.
*Porous Bulk Moduli
 2.3e+09, 2.3e+09
*Material, name=MAT-CALLUS-404 
*Elastic 
 1e+06, 0.17 
*Permeability, specific=10000.
 1e-10,4.
*Porous Bulk Moduli
 2.3e+09, 2.3e+09
*Material, name=MAT-CALLUS-405 
*Elastic 
 1e+06, 0.17 
*Permeability, specific=10000.
 1e-10,4.
*Porous Bulk Moduli
 2.3e+09, 2.3e+09
*Material, name=MAT-CALLUS-406 
*Elastic 
 1e+06, 0.17 
*Permeability, specific=10000.
 1e-10,4.
*Porous Bulk Moduli
 2.3e+09, 2.3e+09
*Material, name=MAT-CALLUS-407 
*Elastic 
 1e+06, 0.17 
*Permeability, specific=10000.
 1e-10,4.
*Porous Bulk Moduli
 2.3e+09, 2.3e+09
*Material, name=MAT-CALLUS-408 
*Elastic 
 1e+06, 0.17 
*Permeability, specific=10000.
 1e-10,4.
*Porous Bulk Moduli
 2.3e+09, 2.3e+09
*Material, name=MAT-CALLUS-409 
*Elastic 
 1e+06, 0.17 
*Permeability, specific=10000.
 1e-10,4.
*Porous Bulk Moduli
 2.3e+09, 2.3e+09
*Material, name=MAT-CALLUS-410 
*Elastic 
 1e+06, 0.17 
*Permeability, specific=10000.
 1e-10,4.
*Porous Bulk Moduli
 2.3e+09, 2.3e+09
*Material, name=MAT-CALLUS-411 
*Elastic 
 1e+06, 0.17 
*Permeability, specific=10000.
 1e-10,4.
*Porous Bulk Moduli
 2.3e+09, 2.3e+09
*Material, name=MAT-CALLUS-412 
*Elastic 
 1e+06, 0.17 
*Permeability, specific=10000.
 1e-10,4.
*Porous Bulk Moduli
 2.3e+09, 2.3e+09
*Material, name=MAT-CALLUS-413 
*Elastic 
 1e+06, 0.17 
*Permeability, specific=10000.
 1e-10,4.
*Porous Bulk Moduli
 2.3e+09, 2.3e+09
*Material, name=MAT-CALLUS-414 
*Elastic 
 1e+06, 0.17 
*Permeability, specific=10000.
 1e-10,4.
*Porous Bulk Moduli
 2.3e+09, 2.3e+09
*Material, name=MAT-CALLUS-415 
*Elastic 
 1e+06, 0.17 
*Permeability, specific=10000.
 1e-10,4.
*Porous Bulk Moduli
 2.3e+09, 2.3e+09
*Material, name=MAT-CALLUS-416 
*Elastic 
 1e+06, 0.17 
*Permeability, specific=10000.
 1e-10,4.
*Porous Bulk Moduli
 2.3e+09, 2.3e+09
*Material, name=MAT-CALLUS-417 
*Elastic 
 1e+06, 0.17 
*Permeability, specific=10000.
 1e-10,4.
*Porous Bulk Moduli
 2.3e+09, 2.3e+09
*Material, name=MAT-CALLUS-418 
*Elastic 
 1e+06, 0.17 
*Permeability, specific=10000.
 1e-10,4.
*Porous Bulk Moduli
 2.3e+09, 2.3e+09
*Material, name=MAT-CALLUS-419 
*Elastic 
 1e+06, 0.17 
*Permeability, specific=10000.
 1e-10,4.
*Porous Bulk Moduli
 2.3e+09, 2.3e+09
*Material, name=MAT-CALLUS-420 
*Elastic 
 1e+06, 0.17 
*Permeability, specific=10000.
 1e-10,4.
*Porous Bulk Moduli
 2.3e+09, 2.3e+09
*Material, name=MAT-CALLUS-421 
*Elastic 
 1e+06, 0.17 
*Permeability, specific=10000.
 1e-10,4.
*Porous Bulk Moduli
 2.3e+09, 2.3e+09
*Material, name=MAT-CALLUS-422 
*Elastic 
 1e+06, 0.17 
*Permeability, specific=10000.
 1e-10,4.
*Porous Bulk Moduli
 2.3e+09, 2.3e+09
*Material, name=MAT-CALLUS-423 
*Elastic 
 1e+06, 0.17 
*Permeability, specific=10000.
 1e-10,4.
*Porous Bulk Moduli
 2.3e+09, 2.3e+09
*Material, name=MAT-CALLUS-424 
*Elastic 
 1e+06, 0.17 
*Permeability, specific=10000.
 1e-10,4.
*Porous Bulk Moduli
 2.3e+09, 2.3e+09
*Material, name=MAT-CALLUS-425 
*Elastic 
 1e+06, 0.17 
*Permeability, specific=10000.
 1e-10,4.
*Porous Bulk Moduli
 2.3e+09, 2.3e+09
*Material, name=MAT-CALLUS-426 
*Elastic 
 1e+06, 0.17 
*Permeability, specific=10000.
 1e-10,4.
*Porous Bulk Moduli
 2.3e+09, 2.3e+09
*Material, name=MAT-CALLUS-427 
*Elastic 
 1e+06, 0.17 
*Permeability, specific=10000.
 1e-10,4.
*Porous Bulk Moduli
 2.3e+09, 2.3e+09
*Material, name=MAT-CALLUS-428 
*Elastic 
 1e+06, 0.17 
*Permeability, specific=10000.
 1e-10,4.
*Porous Bulk Moduli
 2.3e+09, 2.3e+09
*Material, name=MAT-CALLUS-429 
*Elastic 
 1e+06, 0.17 
*Permeability, specific=10000.
 1e-10,4.
*Porous Bulk Moduli
 2.3e+09, 2.3e+09
*Material, name=MAT-CALLUS-430 
*Elastic 
 1e+06, 0.17 
*Permeability, specific=10000.
 1e-10,4.
*Porous Bulk Moduli
 2.3e+09, 2.3e+09
*Material, name=MAT-CALLUS-431 
*Elastic 
 1e+06, 0.17 
*Permeability, specific=10000.
 1e-10,4.
*Porous Bulk Moduli
 2.3e+09, 2.3e+09
*Material, name=MAT-CALLUS-432 
*Elastic 
 1e+06, 0.17 
*Permeability, specific=10000.
 1e-10,4.
*Porous Bulk Moduli
 2.3e+09, 2.3e+09
*Material, name=MAT-CALLUS-433 
*Elastic 
 1e+06, 0.17 
*Permeability, specific=10000.
 1e-10,4.
*Porous Bulk Moduli
 2.3e+09, 2.3e+09
*Material, name=MAT-CALLUS-434 
*Elastic 
 1e+06, 0.17 
*Permeability, specific=10000.
 1e-10,4.
*Porous Bulk Moduli
 2.3e+09, 2.3e+09
*Material, name=MAT-CALLUS-435 
*Elastic 
 1e+06, 0.17 
*Permeability, specific=10000.
 1e-10,4.
*Porous Bulk Moduli
 2.3e+09, 2.3e+09
*Material, name=MAT-CALLUS-436 
*Elastic 
 1e+06, 0.17 
*Permeability, specific=10000.
 1e-10,4.
*Porous Bulk Moduli
 2.3e+09, 2.3e+09
*Material, name=MAT-CALLUS-437 
*Elastic 
 1e+06, 0.17 
*Permeability, specific=10000.
 1e-10,4.
*Porous Bulk Moduli
 2.3e+09, 2.3e+09
*Material, name=MAT-CALLUS-438 
*Elastic 
 1e+06, 0.17 
*Permeability, specific=10000.
 1e-10,4.
*Porous Bulk Moduli
 2.3e+09, 2.3e+09
*Material, name=MAT-CALLUS-439 
*Elastic 
 1e+06, 0.17 
*Permeability, specific=10000.
 1e-10,4.
*Porous Bulk Moduli
 2.3e+09, 2.3e+09
*Material, name=MAT-CALLUS-440 
*Elastic 
 1e+06, 0.17 
*Permeability, specific=10000.
 1e-10,4.
*Porous Bulk Moduli
 2.3e+09, 2.3e+09
*Material, name=MAT-CALLUS-441 
*Elastic 
 1e+06, 0.17 
*Permeability, specific=10000.
 1e-10,4.
*Porous Bulk Moduli
 2.3e+09, 2.3e+09
*Material, name=MAT-CALLUS-442 
*Elastic 
 1e+06, 0.17 
*Permeability, specific=10000.
 1e-10,4.
*Porous Bulk Moduli
 2.3e+09, 2.3e+09
*Material, name=MAT-CALLUS-443 
*Elastic 
 1e+06, 0.17 
*Permeability, specific=10000.
 1e-10,4.
*Porous Bulk Moduli
 2.3e+09, 2.3e+09
*Material, name=MAT-CALLUS-444 
*Elastic 
 1e+06, 0.17 
*Permeability, specific=10000.
 1e-10,4.
*Porous Bulk Moduli
 2.3e+09, 2.3e+09
*Material, name=MAT-CALLUS-445 
*Elastic 
 1e+06, 0.17 
*Permeability, specific=10000.
 1e-10,4.
*Porous Bulk Moduli
 2.3e+09, 2.3e+09
*Material, name=MAT-CALLUS-446 
*Elastic 
 1e+06, 0.17 
*Permeability, specific=10000.
 1e-10,4.
*Porous Bulk Moduli
 2.3e+09, 2.3e+09
*Material, name=MAT-CALLUS-447 
*Elastic 
 1e+06, 0.17 
*Permeability, specific=10000.
 1e-10,4.
*Porous Bulk Moduli
 2.3e+09, 2.3e+09
*Material, name=MAT-CALLUS-448 
*Elastic 
 1e+06, 0.17 
*Permeability, specific=10000.
 1e-10,4.
*Porous Bulk Moduli
 2.3e+09, 2.3e+09
*Material, name=MAT-CALLUS-449 
*Elastic 
 1e+06, 0.17 
*Permeability, specific=10000.
 1e-10,4.
*Porous Bulk Moduli
 2.3e+09, 2.3e+09
*Material, name=MAT-CALLUS-450 
*Elastic 
 1e+06, 0.17 
*Permeability, specific=10000.
 1e-10,4.
*Porous Bulk Moduli
 2.3e+09, 2.3e+09
*Material, name=MAT-CALLUS-451 
*Elastic 
 1e+06, 0.17 
*Permeability, specific=10000.
 1e-10,4.
*Porous Bulk Moduli
 2.3e+09, 2.3e+09
*Material, name=MAT-CALLUS-452 
*Elastic 
 1e+06, 0.17 
*Permeability, specific=10000.
 1e-10,4.
*Porous Bulk Moduli
 2.3e+09, 2.3e+09
*Material, name=MAT-CALLUS-453 
*Elastic 
 1e+06, 0.17 
*Permeability, specific=10000.
 1e-10,4.
*Porous Bulk Moduli
 2.3e+09, 2.3e+09
*Material, name=MAT-CALLUS-454 
*Elastic 
 1e+06, 0.17 
*Permeability, specific=10000.
 1e-10,4.
*Porous Bulk Moduli
 2.3e+09, 2.3e+09
*Material, name=MAT-CALLUS-455 
*Elastic 
 1e+06, 0.17 
*Permeability, specific=10000.
 1e-10,4.
*Porous Bulk Moduli
 2.3e+09, 2.3e+09
*Material, name=MAT-CALLUS-456 
*Elastic 
 1e+06, 0.17 
*Permeability, specific=10000.
 1e-10,4.
*Porous Bulk Moduli
 2.3e+09, 2.3e+09
*Material, name=MAT-CALLUS-457 
*Elastic 
 1e+06, 0.17 
*Permeability, specific=10000.
 1e-10,4.
*Porous Bulk Moduli
 2.3e+09, 2.3e+09
*Material, name=MAT-CALLUS-458 
*Elastic 
 1e+06, 0.17 
*Permeability, specific=10000.
 1e-10,4.
*Porous Bulk Moduli
 2.3e+09, 2.3e+09
*Material, name=MAT-CALLUS-459 
*Elastic 
 1e+06, 0.17 
*Permeability, specific=10000.
 1e-10,4.
*Porous Bulk Moduli
 2.3e+09, 2.3e+09
*Material, name=MAT-CALLUS-460 
*Elastic 
 1e+06, 0.17 
*Permeability, specific=10000.
 1e-10,4.
*Porous Bulk Moduli
 2.3e+09, 2.3e+09
*Material, name=MAT-CALLUS-461 
*Elastic 
 1e+06, 0.17 
*Permeability, specific=10000.
 1e-10,4.
*Porous Bulk Moduli
 2.3e+09, 2.3e+09
*Material, name=MAT-CALLUS-462 
*Elastic 
 1e+06, 0.17 
*Permeability, specific=10000.
 1e-10,4.
*Porous Bulk Moduli
 2.3e+09, 2.3e+09
*Material, name=MAT-CALLUS-463 
*Elastic 
 1e+06, 0.17 
*Permeability, specific=10000.
 1e-10,4.
*Porous Bulk Moduli
 2.3e+09, 2.3e+09
*Material, name=MAT-CALLUS-464 
*Elastic 
 1e+06, 0.17 
*Permeability, specific=10000.
 1e-10,4.
*Porous Bulk Moduli
 2.3e+09, 2.3e+09
*Material, name=MAT-CALLUS-465 
*Elastic 
 1e+06, 0.17 
*Permeability, specific=10000.
 1e-10,4.
*Porous Bulk Moduli
 2.3e+09, 2.3e+09
*Material, name=MAT-CALLUS-466 
*Elastic 
 1e+06, 0.17 
*Permeability, specific=10000.
 1e-10,4.
*Porous Bulk Moduli
 2.3e+09, 2.3e+09
*Material, name=MAT-CALLUS-467 
*Elastic 
 1e+06, 0.17 
*Permeability, specific=10000.
 1e-10,4.
*Porous Bulk Moduli
 2.3e+09, 2.3e+09
*Material, name=MAT-CALLUS-468 
*Elastic 
 1e+06, 0.17 
*Permeability, specific=10000.
 1e-10,4.
*Porous Bulk Moduli
 2.3e+09, 2.3e+09
*Material, name=MAT-CALLUS-469 
*Elastic 
 1e+06, 0.17 
*Permeability, specific=10000.
 1e-10,4.
*Porous Bulk Moduli
 2.3e+09, 2.3e+09
*Material, name=MAT-CALLUS-470 
*Elastic 
 1e+06, 0.17 
*Permeability, specific=10000.
 1e-10,4.
*Porous Bulk Moduli
 2.3e+09, 2.3e+09
*Material, name=MAT-CALLUS-471 
*Elastic 
 1e+06, 0.17 
*Permeability, specific=10000.
 1e-10,4.
*Porous Bulk Moduli
 2.3e+09, 2.3e+09
*Material, name=MAT-CALLUS-472 
*Elastic 
 1e+06, 0.17 
*Permeability, specific=10000.
 1e-10,4.
*Porous Bulk Moduli
 2.3e+09, 2.3e+09
*Material, name=MAT-CALLUS-473 
*Elastic 
 1e+06, 0.17 
*Permeability, specific=10000.
 1e-10,4.
*Porous Bulk Moduli
 2.3e+09, 2.3e+09
*Material, name=MAT-CALLUS-474 
*Elastic 
 1e+06, 0.17 
*Permeability, specific=10000.
 1e-10,4.
*Porous Bulk Moduli
 2.3e+09, 2.3e+09
*Material, name=MAT-CALLUS-475 
*Elastic 
 1e+06, 0.17 
*Permeability, specific=10000.
 1e-10,4.
*Porous Bulk Moduli
 2.3e+09, 2.3e+09
*Material, name=MAT-CALLUS-476 
*Elastic 
 1e+06, 0.17 
*Permeability, specific=10000.
 1e-10,4.
*Porous Bulk Moduli
 2.3e+09, 2.3e+09
*Material, name=MAT-CALLUS-477 
*Elastic 
 1e+06, 0.17 
*Permeability, specific=10000.
 1e-10,4.
*Porous Bulk Moduli
 2.3e+09, 2.3e+09
*Material, name=MAT-CALLUS-478 
*Elastic 
 1e+06, 0.17 
*Permeability, specific=10000.
 1e-10,4.
*Porous Bulk Moduli
 2.3e+09, 2.3e+09
*Material, name=MAT-CALLUS-479 
*Elastic 
 1e+06, 0.17 
*Permeability, specific=10000.
 1e-10,4.
*Porous Bulk Moduli
 2.3e+09, 2.3e+09
*Material, name=MAT-CALLUS-480 
*Elastic 
 1e+06, 0.17 
*Permeability, specific=10000.
 1e-10,4.
*Porous Bulk Moduli
 2.3e+09, 2.3e+09
*Material, name=MAT-CALLUS-481 
*Elastic 
 1e+06, 0.17 
*Permeability, specific=10000.
 1e-10,4.
*Porous Bulk Moduli
 2.3e+09, 2.3e+09
*Material, name=MAT-CALLUS-482 
*Elastic 
 1e+06, 0.17 
*Permeability, specific=10000.
 1e-10,4.
*Porous Bulk Moduli
 2.3e+09, 2.3e+09
*Material, name=MAT-CALLUS-483 
*Elastic 
 1e+06, 0.17 
*Permeability, specific=10000.
 1e-10,4.
*Porous Bulk Moduli
 2.3e+09, 2.3e+09
*Material, name=MAT-CALLUS-484 
*Elastic 
 1e+06, 0.17 
*Permeability, specific=10000.
 1e-10,4.
*Porous Bulk Moduli
 2.3e+09, 2.3e+09
*Material, name=MAT-CALLUS-485 
*Elastic 
 1e+06, 0.17 
*Permeability, specific=10000.
 1e-10,4.
*Porous Bulk Moduli
 2.3e+09, 2.3e+09
*Material, name=MAT-CALLUS-486 
*Elastic 
 1e+06, 0.17 
*Permeability, specific=10000.
 1e-10,4.
*Porous Bulk Moduli
 2.3e+09, 2.3e+09
*Material, name=MAT-CALLUS-487 
*Elastic 
 1e+06, 0.17 
*Permeability, specific=10000.
 1e-10,4.
*Porous Bulk Moduli
 2.3e+09, 2.3e+09
*Material, name=MAT-CALLUS-488 
*Elastic 
 1e+06, 0.17 
*Permeability, specific=10000.
 1e-10,4.
*Porous Bulk Moduli
 2.3e+09, 2.3e+09
*Material, name=MAT-CALLUS-489 
*Elastic 
 1e+06, 0.17 
*Permeability, specific=10000.
 1e-10,4.
*Porous Bulk Moduli
 2.3e+09, 2.3e+09
*Material, name=MAT-CALLUS-490 
*Elastic 
 1e+06, 0.17 
*Permeability, specific=10000.
 1e-10,4.
*Porous Bulk Moduli
 2.3e+09, 2.3e+09
*Material, name=MAT-CALLUS-491 
*Elastic 
 1e+06, 0.17 
*Permeability, specific=10000.
 1e-10,4.
*Porous Bulk Moduli
 2.3e+09, 2.3e+09
*Material, name=MAT-CALLUS-492 
*Elastic 
 1e+06, 0.17 
*Permeability, specific=10000.
 1e-10,4.
*Porous Bulk Moduli
 2.3e+09, 2.3e+09
*Material, name=MAT-CALLUS-493 
*Elastic 
 1e+06, 0.17 
*Permeability, specific=10000.
 1e-10,4.
*Porous Bulk Moduli
 2.3e+09, 2.3e+09
*Material, name=MAT-CALLUS-494 
*Elastic 
 1e+06, 0.17 
*Permeability, specific=10000.
 1e-10,4.
*Porous Bulk Moduli
 2.3e+09, 2.3e+09
*Material, name=MAT-CALLUS-495 
*Elastic 
 1e+06, 0.17 
*Permeability, specific=10000.
 1e-10,4.
*Porous Bulk Moduli
 2.3e+09, 2.3e+09
*Material, name=MAT-CALLUS-496 
*Elastic 
 1e+06, 0.17 
*Permeability, specific=10000.
 1e-10,4.
*Porous Bulk Moduli
 2.3e+09, 2.3e+09
*Material, name=MAT-CALLUS-497 
*Elastic 
 1e+06, 0.17 
*Permeability, specific=10000.
 1e-10,4.
*Porous Bulk Moduli
 2.3e+09, 2.3e+09
*Material, name=MAT-CALLUS-498 
*Elastic 
 1e+06, 0.17 
*Permeability, specific=10000.
 1e-10,4.
*Porous Bulk Moduli
 2.3e+09, 2.3e+09
*Material, name=MAT-CALLUS-499 
*Elastic 
 1e+06, 0.17 
*Permeability, specific=10000.
 1e-10,4.
*Porous Bulk Moduli
 2.3e+09, 2.3e+09
*Material, name=MAT-CALLUS-500 
*Elastic 
 1e+06, 0.17 
*Permeability, specific=10000.
 1e-10,4.
*Porous Bulk Moduli
 2.3e+09, 2.3e+09
*Material, name=MAT-CALLUS-501 
*Elastic 
 1e+06, 0.17 
*Permeability, specific=10000.
 1e-10,4.
*Porous Bulk Moduli
 2.3e+09, 2.3e+09
*Material, name=MAT-CALLUS-502 
*Elastic 
 1e+06, 0.17 
*Permeability, specific=10000.
 1e-10,4.
*Porous Bulk Moduli
 2.3e+09, 2.3e+09
*Material, name=MAT-CALLUS-503 
*Elastic 
 1e+06, 0.17 
*Permeability, specific=10000.
 1e-10,4.
*Porous Bulk Moduli
 2.3e+09, 2.3e+09
*Material, name=MAT-CALLUS-504 
*Elastic 
 1e+06, 0.17 
*Permeability, specific=10000.
 1e-10,4.
*Porous Bulk Moduli
 2.3e+09, 2.3e+09
*Material, name=MAT-CALLUS-505 
*Elastic 
 1e+06, 0.17 
*Permeability, specific=10000.
 1e-10,4.
*Porous Bulk Moduli
 2.3e+09, 2.3e+09
*Material, name=MAT-CALLUS-506 
*Elastic 
 1e+06, 0.17 
*Permeability, specific=10000.
 1e-10,4.
*Porous Bulk Moduli
 2.3e+09, 2.3e+09
*Material, name=MAT-CALLUS-507 
*Elastic 
 1e+06, 0.17 
*Permeability, specific=10000.
 1e-10,4.
*Porous Bulk Moduli
 2.3e+09, 2.3e+09
*Material, name=MAT-CALLUS-508 
*Elastic 
 1e+06, 0.17 
*Permeability, specific=10000.
 1e-10,4.
*Porous Bulk Moduli
 2.3e+09, 2.3e+09
*Material, name=MAT-CALLUS-509 
*Elastic 
 1e+06, 0.17 
*Permeability, specific=10000.
 1e-10,4.
*Porous Bulk Moduli
 2.3e+09, 2.3e+09
*Material, name=MAT-CALLUS-510 
*Elastic 
 1e+06, 0.17 
*Permeability, specific=10000.
 1e-10,4.
*Porous Bulk Moduli
 2.3e+09, 2.3e+09
*Material, name=MAT-CALLUS-511 
*Elastic 
 1e+06, 0.17 
*Permeability, specific=10000.
 1e-10,4.
*Porous Bulk Moduli
 2.3e+09, 2.3e+09
*Material, name=MAT-CALLUS-512 
*Elastic 
 1e+06, 0.17 
*Permeability, specific=10000.
 1e-10,4.
*Porous Bulk Moduli
 2.3e+09, 2.3e+09
*Material, name=MAT-CALLUS-513 
*Elastic 
 1e+06, 0.17 
*Permeability, specific=10000.
 1e-10,4.
*Porous Bulk Moduli
 2.3e+09, 2.3e+09
*Material, name=MAT-CALLUS-514 
*Elastic 
 1e+06, 0.17 
*Permeability, specific=10000.
 1e-10,4.
*Porous Bulk Moduli
 2.3e+09, 2.3e+09
*Material, name=MAT-CALLUS-515 
*Elastic 
 1e+06, 0.17 
*Permeability, specific=10000.
 1e-10,4.
*Porous Bulk Moduli
 2.3e+09, 2.3e+09
*Material, name=MAT-CALLUS-516 
*Elastic 
 1e+06, 0.17 
*Permeability, specific=10000.
 1e-10,4.
*Porous Bulk Moduli
 2.3e+09, 2.3e+09
*Material, name=MAT-CALLUS-517 
*Elastic 
 1e+06, 0.17 
*Permeability, specific=10000.
 1e-10,4.
*Porous Bulk Moduli
 2.3e+09, 2.3e+09
*Material, name=MAT-CALLUS-518 
*Elastic 
 1e+06, 0.17 
*Permeability, specific=10000.
 1e-10,4.
*Porous Bulk Moduli
 2.3e+09, 2.3e+09
*Material, name=MAT-CALLUS-519 
*Elastic 
 1e+06, 0.17 
*Permeability, specific=10000.
 1e-10,4.
*Porous Bulk Moduli
 2.3e+09, 2.3e+09
*Material, name=MAT-CALLUS-520 
*Elastic 
 1e+06, 0.17 
*Permeability, specific=10000.
 1e-10,4.
*Porous Bulk Moduli
 2.3e+09, 2.3e+09
*Material, name=MAT-CALLUS-521 
*Elastic 
 1e+06, 0.17 
*Permeability, specific=10000.
 1e-10,4.
*Porous Bulk Moduli
 2.3e+09, 2.3e+09
*Material, name=MAT-CALLUS-522 
*Elastic 
 1e+06, 0.17 
*Permeability, specific=10000.
 1e-10,4.
*Porous Bulk Moduli
 2.3e+09, 2.3e+09
*Material, name=MAT-CALLUS-523 
*Elastic 
 1e+06, 0.17 
*Permeability, specific=10000.
 1e-10,4.
*Porous Bulk Moduli
 2.3e+09, 2.3e+09
*Material, name=MAT-CALLUS-524 
*Elastic 
 1e+06, 0.17 
*Permeability, specific=10000.
 1e-10,4.
*Porous Bulk Moduli
 2.3e+09, 2.3e+09
*Material, name=MAT-CALLUS-525 
*Elastic 
 1e+06, 0.17 
*Permeability, specific=10000.
 1e-10,4.
*Porous Bulk Moduli
 2.3e+09, 2.3e+09
*Material, name=MAT-CALLUS-526 
*Elastic 
 1e+06, 0.17 
*Permeability, specific=10000.
 1e-10,4.
*Porous Bulk Moduli
 2.3e+09, 2.3e+09
*Material, name=MAT-CALLUS-527 
*Elastic 
 1e+06, 0.17 
*Permeability, specific=10000.
 1e-10,4.
*Porous Bulk Moduli
 2.3e+09, 2.3e+09
*Material, name=MAT-CALLUS-528 
*Elastic 
 1e+06, 0.17 
*Permeability, specific=10000.
 1e-10,4.
*Porous Bulk Moduli
 2.3e+09, 2.3e+09
*Material, name=MAT-CALLUS-529 
*Elastic 
 1e+06, 0.17 
*Permeability, specific=10000.
 1e-10,4.
*Porous Bulk Moduli
 2.3e+09, 2.3e+09
*Material, name=MAT-CALLUS-530 
*Elastic 
 1e+06, 0.17 
*Permeability, specific=10000.
 1e-10,4.
*Porous Bulk Moduli
 2.3e+09, 2.3e+09
*Material, name=MAT-CALLUS-531 
*Elastic 
 1e+06, 0.17 
*Permeability, specific=10000.
 1e-10,4.
*Porous Bulk Moduli
 2.3e+09, 2.3e+09
*Material, name=MAT-CALLUS-532 
*Elastic 
 1e+06, 0.17 
*Permeability, specific=10000.
 1e-10,4.
*Porous Bulk Moduli
 2.3e+09, 2.3e+09
*Material, name=MAT-CALLUS-533 
*Elastic 
 1e+06, 0.17 
*Permeability, specific=10000.
 1e-10,4.
*Porous Bulk Moduli
 2.3e+09, 2.3e+09
*Material, name=MAT-CALLUS-534 
*Elastic 
 1e+06, 0.17 
*Permeability, specific=10000.
 1e-10,4.
*Porous Bulk Moduli
 2.3e+09, 2.3e+09
*Material, name=MAT-CALLUS-535 
*Elastic 
 1e+06, 0.17 
*Permeability, specific=10000.
 1e-10,4.
*Porous Bulk Moduli
 2.3e+09, 2.3e+09
*Material, name=MAT-CALLUS-536 
*Elastic 
 1e+06, 0.17 
*Permeability, specific=10000.
 1e-10,4.
*Porous Bulk Moduli
 2.3e+09, 2.3e+09
*Material, name=MAT-CALLUS-537 
*Elastic 
 1e+06, 0.17 
*Permeability, specific=10000.
 1e-10,4.
*Porous Bulk Moduli
 2.3e+09, 2.3e+09
*Material, name=MAT-CALLUS-538 
*Elastic 
 1e+06, 0.17 
*Permeability, specific=10000.
 1e-10,4.
*Porous Bulk Moduli
 2.3e+09, 2.3e+09
*Material, name=MAT-CALLUS-539 
*Elastic 
 1e+06, 0.17 
*Permeability, specific=10000.
 1e-10,4.
*Porous Bulk Moduli
 2.3e+09, 2.3e+09
*Material, name=MAT-CALLUS-540 
*Elastic 
 1e+06, 0.17 
*Permeability, specific=10000.
 1e-10,4.
*Porous Bulk Moduli
 2.3e+09, 2.3e+09
*Material, name=MAT-CALLUS-541 
*Elastic 
 1e+06, 0.17 
*Permeability, specific=10000.
 1e-10,4.
*Porous Bulk Moduli
 2.3e+09, 2.3e+09
*Material, name=MAT-CALLUS-542 
*Elastic 
 1e+06, 0.17 
*Permeability, specific=10000.
 1e-10,4.
*Porous Bulk Moduli
 2.3e+09, 2.3e+09
*Material, name=MAT-CALLUS-543 
*Elastic 
 1e+06, 0.17 
*Permeability, specific=10000.
 1e-10,4.
*Porous Bulk Moduli
 2.3e+09, 2.3e+09
*Material, name=MAT-CALLUS-544 
*Elastic 
 1e+06, 0.17 
*Permeability, specific=10000.
 1e-10,4.
*Porous Bulk Moduli
 2.3e+09, 2.3e+09
*Material, name=MAT-CALLUS-545 
*Elastic 
 1e+06, 0.17 
*Permeability, specific=10000.
 1e-10,4.
*Porous Bulk Moduli
 2.3e+09, 2.3e+09
*Material, name=MAT-CALLUS-546 
*Elastic 
 1e+06, 0.17 
*Permeability, specific=10000.
 1e-10,4.
*Porous Bulk Moduli
 2.3e+09, 2.3e+09
*Material, name=MAT-CALLUS-547 
*Elastic 
 1e+06, 0.17 
*Permeability, specific=10000.
 1e-10,4.
*Porous Bulk Moduli
 2.3e+09, 2.3e+09
*Material, name=MAT-CALLUS-548 
*Elastic 
 1e+06, 0.17 
*Permeability, specific=10000.
 1e-10,4.
*Porous Bulk Moduli
 2.3e+09, 2.3e+09
*Material, name=MAT-CALLUS-549 
*Elastic 
 1e+06, 0.17 
*Permeability, specific=10000.
 1e-10,4.
*Porous Bulk Moduli
 2.3e+09, 2.3e+09
*Material, name=MAT-CALLUS-550 
*Elastic 
 1e+06, 0.17 
*Permeability, specific=10000.
 1e-10,4.
*Porous Bulk Moduli
 2.3e+09, 2.3e+09
*Material, name=MAT-CALLUS-551 
*Elastic 
 1e+06, 0.17 
*Permeability, specific=10000.
 1e-10,4.
*Porous Bulk Moduli
 2.3e+09, 2.3e+09
*Material, name=MAT-CALLUS-552 
*Elastic 
 1e+06, 0.17 
*Permeability, specific=10000.
 1e-10,4.
*Porous Bulk Moduli
 2.3e+09, 2.3e+09
*Material, name=MAT-CALLUS-553 
*Elastic 
 1e+06, 0.17 
*Permeability, specific=10000.
 1e-10,4.
*Porous Bulk Moduli
 2.3e+09, 2.3e+09
*Material, name=MAT-CALLUS-554 
*Elastic 
 1e+06, 0.17 
*Permeability, specific=10000.
 1e-10,4.
*Porous Bulk Moduli
 2.3e+09, 2.3e+09
*Material, name=MAT-CALLUS-555 
*Elastic 
 1e+06, 0.17 
*Permeability, specific=10000.
 1e-10,4.
*Porous Bulk Moduli
 2.3e+09, 2.3e+09
*Material, name=MAT-CALLUS-556 
*Elastic 
 1e+06, 0.17 
*Permeability, specific=10000.
 1e-10,4.
*Porous Bulk Moduli
 2.3e+09, 2.3e+09
*Material, name=MAT-CALLUS-557 
*Elastic 
 1e+06, 0.17 
*Permeability, specific=10000.
 1e-10,4.
*Porous Bulk Moduli
 2.3e+09, 2.3e+09
*Material, name=MAT-CALLUS-558 
*Elastic 
 1e+06, 0.17 
*Permeability, specific=10000.
 1e-10,4.
*Porous Bulk Moduli
 2.3e+09, 2.3e+09
*Material, name=MAT-CALLUS-559 
*Elastic 
 1e+06, 0.17 
*Permeability, specific=10000.
 1e-10,4.
*Porous Bulk Moduli
 2.3e+09, 2.3e+09
*Material, name=MAT-CALLUS-560 
*Elastic 
 1e+06, 0.17 
*Permeability, specific=10000.
 1e-10,4.
*Porous Bulk Moduli
 2.3e+09, 2.3e+09
*Material, name=MAT-CALLUS-561 
*Elastic 
 1e+06, 0.17 
*Permeability, specific=10000.
 1e-10,4.
*Porous Bulk Moduli
 2.3e+09, 2.3e+09
*Material, name=MAT-CALLUS-562 
*Elastic 
 1e+06, 0.17 
*Permeability, specific=10000.
 1e-10,4.
*Porous Bulk Moduli
 2.3e+09, 2.3e+09
*Material, name=MAT-CALLUS-563 
*Elastic 
 1e+06, 0.17 
*Permeability, specific=10000.
 1e-10,4.
*Porous Bulk Moduli
 2.3e+09, 2.3e+09
*Material, name=MAT-CALLUS-564 
*Elastic 
 1e+06, 0.17 
*Permeability, specific=10000.
 1e-10,4.
*Porous Bulk Moduli
 2.3e+09, 2.3e+09
*Material, name=MAT-CALLUS-565 
*Elastic 
 1e+06, 0.17 
*Permeability, specific=10000.
 1e-10,4.
*Porous Bulk Moduli
 2.3e+09, 2.3e+09
*Material, name=MAT-CALLUS-566 
*Elastic 
 1e+06, 0.17 
*Permeability, specific=10000.
 1e-10,4.
*Porous Bulk Moduli
 2.3e+09, 2.3e+09
*Material, name=MAT-CALLUS-567 
*Elastic 
 1e+06, 0.17 
*Permeability, specific=10000.
 1e-10,4.
*Porous Bulk Moduli
 2.3e+09, 2.3e+09
*Material, name=MAT-CALLUS-568 
*Elastic 
 1e+06, 0.17 
*Permeability, specific=10000.
 1e-10,4.
*Porous Bulk Moduli
 2.3e+09, 2.3e+09
*Material, name=MAT-CALLUS-569 
*Elastic 
 1e+06, 0.17 
*Permeability, specific=10000.
 1e-10,4.
*Porous Bulk Moduli
 2.3e+09, 2.3e+09
*Material, name=MAT-CALLUS-570 
*Elastic 
 1e+06, 0.17 
*Permeability, specific=10000.
 1e-10,4.
*Porous Bulk Moduli
 2.3e+09, 2.3e+09
*Material, name=MAT-CALLUS-571 
*Elastic 
 1e+06, 0.17 
*Permeability, specific=10000.
 1e-10,4.
*Porous Bulk Moduli
 2.3e+09, 2.3e+09
*Material, name=MAT-CALLUS-572 
*Elastic 
 1e+06, 0.17 
*Permeability, specific=10000.
 1e-10,4.
*Porous Bulk Moduli
 2.3e+09, 2.3e+09
*Material, name=MAT-CALLUS-573 
*Elastic 
 1e+06, 0.17 
*Permeability, specific=10000.
 1e-10,4.
*Porous Bulk Moduli
 2.3e+09, 2.3e+09
*Material, name=MAT-CALLUS-574 
*Elastic 
 1e+06, 0.17 
*Permeability, specific=10000.
 1e-10,4.
*Porous Bulk Moduli
 2.3e+09, 2.3e+09
*Material, name=MAT-CALLUS-575 
*Elastic 
 1e+06, 0.17 
*Permeability, specific=10000.
 1e-10,4.
*Porous Bulk Moduli
 2.3e+09, 2.3e+09
*Material, name=MAT-CALLUS-576 
*Elastic 
 1e+06, 0.17 
*Permeability, specific=10000.
 1e-10,4.
*Porous Bulk Moduli
 2.3e+09, 2.3e+09
*Material, name=MAT-CALLUS-577 
*Elastic 
 1e+06, 0.17 
*Permeability, specific=10000.
 1e-10,4.
*Porous Bulk Moduli
 2.3e+09, 2.3e+09
*Material, name=MAT-CALLUS-578 
*Elastic 
 1e+06, 0.17 
*Permeability, specific=10000.
 1e-10,4.
*Porous Bulk Moduli
 2.3e+09, 2.3e+09
*Material, name=MAT-CALLUS-579 
*Elastic 
 1e+06, 0.17 
*Permeability, specific=10000.
 1e-10,4.
*Porous Bulk Moduli
 2.3e+09, 2.3e+09
*Material, name=MAT-CALLUS-580 
*Elastic 
 1e+06, 0.17 
*Permeability, specific=10000.
 1e-10,4.
*Porous Bulk Moduli
 2.3e+09, 2.3e+09
*Material, name=MAT-CALLUS-581 
*Elastic 
 1e+06, 0.17 
*Permeability, specific=10000.
 1e-10,4.
*Porous Bulk Moduli
 2.3e+09, 2.3e+09
*Material, name=MAT-CALLUS-582 
*Elastic 
 1e+06, 0.17 
*Permeability, specific=10000.
 1e-10,4.
*Porous Bulk Moduli
 2.3e+09, 2.3e+09
*Material, name=MAT-CALLUS-583 
*Elastic 
 1e+06, 0.17 
*Permeability, specific=10000.
 1e-10,4.
*Porous Bulk Moduli
 2.3e+09, 2.3e+09
*Material, name=MAT-CALLUS-584 
*Elastic 
 1e+06, 0.17 
*Permeability, specific=10000.
 1e-10,4.
*Porous Bulk Moduli
 2.3e+09, 2.3e+09
*Material, name=MAT-CALLUS-585 
*Elastic 
 1e+06, 0.17 
*Permeability, specific=10000.
 1e-10,4.
*Porous Bulk Moduli
 2.3e+09, 2.3e+09
*Material, name=MAT-CALLUS-586 
*Elastic 
 1e+06, 0.17 
*Permeability, specific=10000.
 1e-10,4.
*Porous Bulk Moduli
 2.3e+09, 2.3e+09
*Material, name=MAT-CALLUS-587 
*Elastic 
 1e+06, 0.17 
*Permeability, specific=10000.
 1e-10,4.
*Porous Bulk Moduli
 2.3e+09, 2.3e+09
*Material, name=MAT-CALLUS-588 
*Elastic 
 1e+06, 0.17 
*Permeability, specific=10000.
 1e-10,4.
*Porous Bulk Moduli
 2.3e+09, 2.3e+09
*Material, name=MAT-CALLUS-589 
*Elastic 
 1e+06, 0.17 
*Permeability, specific=10000.
 1e-10,4.
*Porous Bulk Moduli
 2.3e+09, 2.3e+09
*Material, name=MAT-CALLUS-590 
*Elastic 
 1e+06, 0.17 
*Permeability, specific=10000.
 1e-10,4.
*Porous Bulk Moduli
 2.3e+09, 2.3e+09
*Material, name=MAT-CALLUS-591 
*Elastic 
 1e+06, 0.17 
*Permeability, specific=10000.
 1e-10,4.
*Porous Bulk Moduli
 2.3e+09, 2.3e+09
*Material, name=MAT-CALLUS-592 
*Elastic 
 1e+06, 0.17 
*Permeability, specific=10000.
 1e-10,4.
*Porous Bulk Moduli
 2.3e+09, 2.3e+09
*Material, name=MAT-CALLUS-593 
*Elastic 
 1e+06, 0.17 
*Permeability, specific=10000.
 1e-10,4.
*Porous Bulk Moduli
 2.3e+09, 2.3e+09
*Material, name=MAT-CALLUS-594 
*Elastic 
 1e+06, 0.17 
*Permeability, specific=10000.
 1e-10,4.
*Porous Bulk Moduli
 2.3e+09, 2.3e+09
*Material, name=MAT-CALLUS-595 
*Elastic 
 1e+06, 0.17 
*Permeability, specific=10000.
 1e-10,4.
*Porous Bulk Moduli
 2.3e+09, 2.3e+09
*Material, name=MAT-CALLUS-596 
*Elastic 
 1e+06, 0.17 
*Permeability, specific=10000.
 1e-10,4.
*Porous Bulk Moduli
 2.3e+09, 2.3e+09
*Material, name=MAT-CALLUS-597 
*Elastic 
 1e+06, 0.17 
*Permeability, specific=10000.
 1e-10,4.
*Porous Bulk Moduli
 2.3e+09, 2.3e+09
*Material, name=MAT-CALLUS-598 
*Elastic 
 1e+06, 0.17 
*Permeability, specific=10000.
 1e-10,4.
*Porous Bulk Moduli
 2.3e+09, 2.3e+09
*Material, name=MAT-CALLUS-599 
*Elastic 
 1e+06, 0.17 
*Permeability, specific=10000.
 1e-10,4.
*Porous Bulk Moduli
 2.3e+09, 2.3e+09
*Material, name=MAT-CALLUS-600 
*Elastic 
 1e+06, 0.17 
*Permeability, specific=10000.
 1e-10,4.
*Porous Bulk Moduli
 2.3e+09, 2.3e+09
*Material, name=MAT-CALLUS-601 
*Elastic 
 1e+06, 0.17 
*Permeability, specific=10000.
 1e-10,4.
*Porous Bulk Moduli
 2.3e+09, 2.3e+09
*Material, name=MAT-CALLUS-602 
*Elastic 
 1e+06, 0.17 
*Permeability, specific=10000.
 1e-10,4.
*Porous Bulk Moduli
 2.3e+09, 2.3e+09
*Material, name=MAT-CALLUS-603 
*Elastic 
 1e+06, 0.17 
*Permeability, specific=10000.
 1e-10,4.
*Porous Bulk Moduli
 2.3e+09, 2.3e+09
*Material, name=MAT-CALLUS-604 
*Elastic 
 1e+06, 0.17 
*Permeability, specific=10000.
 1e-10,4.
*Porous Bulk Moduli
 2.3e+09, 2.3e+09
*Material, name=MAT-CALLUS-605 
*Elastic 
 1e+06, 0.17 
*Permeability, specific=10000.
 1e-10,4.
*Porous Bulk Moduli
 2.3e+09, 2.3e+09
*Material, name=MAT-CALLUS-606 
*Elastic 
 1e+06, 0.17 
*Permeability, specific=10000.
 1e-10,4.
*Porous Bulk Moduli
 2.3e+09, 2.3e+09
*Material, name=MAT-CALLUS-607 
*Elastic 
 1e+06, 0.17 
*Permeability, specific=10000.
 1e-10,4.
*Porous Bulk Moduli
 2.3e+09, 2.3e+09
*Material, name=MAT-CALLUS-608 
*Elastic 
 1e+06, 0.17 
*Permeability, specific=10000.
 1e-10,4.
*Porous Bulk Moduli
 2.3e+09, 2.3e+09
*Material, name=MAT-CALLUS-609 
*Elastic 
 1e+06, 0.17 
*Permeability, specific=10000.
 1e-10,4.
*Porous Bulk Moduli
 2.3e+09, 2.3e+09
*Material, name=MAT-CALLUS-610 
*Elastic 
 1e+06, 0.17 
*Permeability, specific=10000.
 1e-10,4.
*Porous Bulk Moduli
 2.3e+09, 2.3e+09
*Material, name=MAT-CALLUS-611 
*Elastic 
 1e+06, 0.17 
*Permeability, specific=10000.
 1e-10,4.
*Porous Bulk Moduli
 2.3e+09, 2.3e+09
*Material, name=MAT-CALLUS-612 
*Elastic 
 1e+06, 0.17 
*Permeability, specific=10000.
 1e-10,4.
*Porous Bulk Moduli
 2.3e+09, 2.3e+09
*Material, name=MAT-CALLUS-613 
*Elastic 
 1e+06, 0.17 
*Permeability, specific=10000.
 1e-10,4.
*Porous Bulk Moduli
 2.3e+09, 2.3e+09
*Material, name=MAT-CALLUS-614 
*Elastic 
 1e+06, 0.17 
*Permeability, specific=10000.
 1e-10,4.
*Porous Bulk Moduli
 2.3e+09, 2.3e+09
*Material, name=MAT-CALLUS-615 
*Elastic 
 1e+06, 0.17 
*Permeability, specific=10000.
 1e-10,4.
*Porous Bulk Moduli
 2.3e+09, 2.3e+09
*Material, name=MAT-CALLUS-616 
*Elastic 
 1e+06, 0.17 
*Permeability, specific=10000.
 1e-10,4.
*Porous Bulk Moduli
 2.3e+09, 2.3e+09
*Material, name=MAT-CALLUS-617 
*Elastic 
 1e+06, 0.17 
*Permeability, specific=10000.
 1e-10,4.
*Porous Bulk Moduli
 2.3e+09, 2.3e+09
*Material, name=MAT-CALLUS-618 
*Elastic 
 1e+06, 0.17 
*Permeability, specific=10000.
 1e-10,4.
*Porous Bulk Moduli
 2.3e+09, 2.3e+09
*Material, name=MAT-CALLUS-619 
*Elastic 
 1e+06, 0.17 
*Permeability, specific=10000.
 1e-10,4.
*Porous Bulk Moduli
 2.3e+09, 2.3e+09
*Material, name=MAT-CALLUS-620 
*Elastic 
 1e+06, 0.17 
*Permeability, specific=10000.
 1e-10,4.
*Porous Bulk Moduli
 2.3e+09, 2.3e+09
*Material, name=MAT-CALLUS-621 
*Elastic 
 1e+06, 0.17 
*Permeability, specific=10000.
 1e-10,4.
*Porous Bulk Moduli
 2.3e+09, 2.3e+09
*Material, name=MAT-CALLUS-622 
*Elastic 
 1e+06, 0.17 
*Permeability, specific=10000.
 1e-10,4.
*Porous Bulk Moduli
 2.3e+09, 2.3e+09
*Material, name=MAT-CALLUS-623 
*Elastic 
 1e+06, 0.17 
*Permeability, specific=10000.
 1e-10,4.
*Porous Bulk Moduli
 2.3e+09, 2.3e+09
*Material, name=MAT-CALLUS-624 
*Elastic 
 1e+06, 0.17 
*Permeability, specific=10000.
 1e-10,4.
*Porous Bulk Moduli
 2.3e+09, 2.3e+09
*Material, name=MAT-CALLUS-625 
*Elastic 
 1e+06, 0.17 
*Permeability, specific=10000.
 1e-10,4.
*Porous Bulk Moduli
 2.3e+09, 2.3e+09
*Material, name=MAT-CALLUS-626 
*Elastic 
 1e+06, 0.17 
*Permeability, specific=10000.
 1e-10,4.
*Porous Bulk Moduli
 2.3e+09, 2.3e+09
*Material, name=MAT-CALLUS-627 
*Elastic 
 1e+06, 0.17 
*Permeability, specific=10000.
 1e-10,4.
*Porous Bulk Moduli
 2.3e+09, 2.3e+09
*Material, name=MAT-CALLUS-628 
*Elastic 
 1e+06, 0.17 
*Permeability, specific=10000.
 1e-10,4.
*Porous Bulk Moduli
 2.3e+09, 2.3e+09
*Material, name=MAT-CALLUS-629 
*Elastic 
 1e+06, 0.17 
*Permeability, specific=10000.
 1e-10,4.
*Porous Bulk Moduli
 2.3e+09, 2.3e+09
*Material, name=MAT-CALLUS-630 
*Elastic 
 1e+06, 0.17 
*Permeability, specific=10000.
 1e-10,4.
*Porous Bulk Moduli
 2.3e+09, 2.3e+09
*Material, name=MAT-CALLUS-631 
*Elastic 
 1e+06, 0.17 
*Permeability, specific=10000.
 1e-10,4.
*Porous Bulk Moduli
 2.3e+09, 2.3e+09
*Material, name=MAT-CALLUS-632 
*Elastic 
 1e+06, 0.17 
*Permeability, specific=10000.
 1e-10,4.
*Porous Bulk Moduli
 2.3e+09, 2.3e+09
*Material, name=MAT-CALLUS-633 
*Elastic 
 1e+06, 0.17 
*Permeability, specific=10000.
 1e-10,4.
*Porous Bulk Moduli
 2.3e+09, 2.3e+09
*Material, name=MAT-CALLUS-634 
*Elastic 
 1e+06, 0.17 
*Permeability, specific=10000.
 1e-10,4.
*Porous Bulk Moduli
 2.3e+09, 2.3e+09
*Material, name=MAT-CALLUS-635 
*Elastic 
 1e+06, 0.17 
*Permeability, specific=10000.
 1e-10,4.
*Porous Bulk Moduli
 2.3e+09, 2.3e+09
*Material, name=MAT-CALLUS-636 
*Elastic 
 1e+06, 0.17 
*Permeability, specific=10000.
 1e-10,4.
*Porous Bulk Moduli
 2.3e+09, 2.3e+09
*Material, name=MAT-CALLUS-637 
*Elastic 
 1e+06, 0.17 
*Permeability, specific=10000.
 1e-10,4.
*Porous Bulk Moduli
 2.3e+09, 2.3e+09
*Material, name=MAT-CALLUS-638 
*Elastic 
 1e+06, 0.17 
*Permeability, specific=10000.
 1e-10,4.
*Porous Bulk Moduli
 2.3e+09, 2.3e+09
*Material, name=MAT-CALLUS-639 
*Elastic 
 1e+06, 0.17 
*Permeability, specific=10000.
 1e-10,4.
*Porous Bulk Moduli
 2.3e+09, 2.3e+09
*Material, name=MAT-CALLUS-640 
*Elastic 
 1e+06, 0.17 
*Permeability, specific=10000.
 1e-10,4.
*Porous Bulk Moduli
 2.3e+09, 2.3e+09
*Material, name=MAT-CALLUS-641 
*Elastic 
 1e+06, 0.17 
*Permeability, specific=10000.
 1e-10,4.
*Porous Bulk Moduli
 2.3e+09, 2.3e+09
*Material, name=MAT-CALLUS-642 
*Elastic 
 1e+06, 0.17 
*Permeability, specific=10000.
 1e-10,4.
*Porous Bulk Moduli
 2.3e+09, 2.3e+09
*Material, name=MAT-CALLUS-643 
*Elastic 
 1e+06, 0.17 
*Permeability, specific=10000.
 1e-10,4.
*Porous Bulk Moduli
 2.3e+09, 2.3e+09
*Material, name=MAT-CALLUS-644 
*Elastic 
 1e+06, 0.17 
*Permeability, specific=10000.
 1e-10,4.
*Porous Bulk Moduli
 2.3e+09, 2.3e+09
*Material, name=MAT-CALLUS-645 
*Elastic 
 1e+06, 0.17 
*Permeability, specific=10000.
 1e-10,4.
*Porous Bulk Moduli
 2.3e+09, 2.3e+09
*Material, name=MAT-CALLUS-646 
*Elastic 
 1e+06, 0.17 
*Permeability, specific=10000.
 1e-10,4.
*Porous Bulk Moduli
 2.3e+09, 2.3e+09
*Material, name=MAT-CALLUS-647 
*Elastic 
 1e+06, 0.17 
*Permeability, specific=10000.
 1e-10,4.
*Porous Bulk Moduli
 2.3e+09, 2.3e+09
*Material, name=MAT-CALLUS-648 
*Elastic 
 1e+06, 0.17 
*Permeability, specific=10000.
 1e-10,4.
*Porous Bulk Moduli
 2.3e+09, 2.3e+09
*Material, name=MAT-CALLUS-649 
*Elastic 
 1e+06, 0.17 
*Permeability, specific=10000.
 1e-10,4.
*Porous Bulk Moduli
 2.3e+09, 2.3e+09
*Material, name=MAT-CALLUS-650 
*Elastic 
 1e+06, 0.17 
*Permeability, specific=10000.
 1e-10,4.
*Porous Bulk Moduli
 2.3e+09, 2.3e+09
*Material, name=MAT-CALLUS-651 
*Elastic 
 1e+06, 0.17 
*Permeability, specific=10000.
 1e-10,4.
*Porous Bulk Moduli
 2.3e+09, 2.3e+09
*Material, name=MAT-CALLUS-652 
*Elastic 
 1e+06, 0.17 
*Permeability, specific=10000.
 1e-10,4.
*Porous Bulk Moduli
 2.3e+09, 2.3e+09
*Material, name=MAT-CALLUS-653 
*Elastic 
 1e+06, 0.17 
*Permeability, specific=10000.
 1e-10,4.
*Porous Bulk Moduli
 2.3e+09, 2.3e+09
*Material, name=MAT-CALLUS-654 
*Elastic 
 1e+06, 0.17 
*Permeability, specific=10000.
 1e-10,4.
*Porous Bulk Moduli
 2.3e+09, 2.3e+09
*Material, name=MAT-CALLUS-655 
*Elastic 
 1e+06, 0.17 
*Permeability, specific=10000.
 1e-10,4.
*Porous Bulk Moduli
 2.3e+09, 2.3e+09
*Material, name=MAT-CALLUS-656 
*Elastic 
 1e+06, 0.17 
*Permeability, specific=10000.
 1e-10,4.
*Porous Bulk Moduli
 2.3e+09, 2.3e+09
*Material, name=MAT-CALLUS-657 
*Elastic 
 1e+06, 0.17 
*Permeability, specific=10000.
 1e-10,4.
*Porous Bulk Moduli
 2.3e+09, 2.3e+09
*Material, name=MAT-CALLUS-658 
*Elastic 
 1e+06, 0.17 
*Permeability, specific=10000.
 1e-10,4.
*Porous Bulk Moduli
 2.3e+09, 2.3e+09
*Material, name=MAT-CALLUS-659 
*Elastic 
 1e+06, 0.17 
*Permeability, specific=10000.
 1e-10,4.
*Porous Bulk Moduli
 2.3e+09, 2.3e+09
*Material, name=MAT-CALLUS-660 
*Elastic 
 1e+06, 0.17 
*Permeability, specific=10000.
 1e-10,4.
*Porous Bulk Moduli
 2.3e+09, 2.3e+09
*Material, name=MAT-CALLUS-661 
*Elastic 
 1e+06, 0.17 
*Permeability, specific=10000.
 1e-10,4.
*Porous Bulk Moduli
 2.3e+09, 2.3e+09
*Material, name=MAT-CALLUS-662 
*Elastic 
 1e+06, 0.17 
*Permeability, specific=10000.
 1e-10,4.
*Porous Bulk Moduli
 2.3e+09, 2.3e+09
*Material, name=MAT-CALLUS-663 
*Elastic 
 1e+06, 0.17 
*Permeability, specific=10000.
 1e-10,4.
*Porous Bulk Moduli
 2.3e+09, 2.3e+09
*Material, name=MAT-CALLUS-664 
*Elastic 
 1e+06, 0.17 
*Permeability, specific=10000.
 1e-10,4.
*Porous Bulk Moduli
 2.3e+09, 2.3e+09
*Material, name=MAT-CALLUS-665 
*Elastic 
 1e+06, 0.17 
*Permeability, specific=10000.
 1e-10,4.
*Porous Bulk Moduli
 2.3e+09, 2.3e+09
*Material, name=MAT-CALLUS-666 
*Elastic 
 1e+06, 0.17 
*Permeability, specific=10000.
 1e-10,4.
*Porous Bulk Moduli
 2.3e+09, 2.3e+09
*Material, name=MAT-CALLUS-667 
*Elastic 
 1e+06, 0.17 
*Permeability, specific=10000.
 1e-10,4.
*Porous Bulk Moduli
 2.3e+09, 2.3e+09
*Material, name=MAT-CALLUS-668 
*Elastic 
 1e+06, 0.17 
*Permeability, specific=10000.
 1e-10,4.
*Porous Bulk Moduli
 2.3e+09, 2.3e+09
*Material, name=MAT-CALLUS-669 
*Elastic 
 1e+06, 0.17 
*Permeability, specific=10000.
 1e-10,4.
*Porous Bulk Moduli
 2.3e+09, 2.3e+09
*Material, name=MAT-CALLUS-670 
*Elastic 
 1e+06, 0.17 
*Permeability, specific=10000.
 1e-10,4.
*Porous Bulk Moduli
 2.3e+09, 2.3e+09
*Material, name=MAT-CALLUS-671 
*Elastic 
 1e+06, 0.17 
*Permeability, specific=10000.
 1e-10,4.
*Porous Bulk Moduli
 2.3e+09, 2.3e+09
*Material, name=MAT-CALLUS-672 
*Elastic 
 1e+06, 0.17 
*Permeability, specific=10000.
 1e-10,4.
*Porous Bulk Moduli
 2.3e+09, 2.3e+09
*Material, name=MAT-CALLUS-673 
*Elastic 
 1e+06, 0.17 
*Permeability, specific=10000.
 1e-10,4.
*Porous Bulk Moduli
 2.3e+09, 2.3e+09
*Material, name=MAT-CALLUS-674 
*Elastic 
 1e+06, 0.17 
*Permeability, specific=10000.
 1e-10,4.
*Porous Bulk Moduli
 2.3e+09, 2.3e+09
*Material, name=MAT-CALLUS-675 
*Elastic 
 1e+06, 0.17 
*Permeability, specific=10000.
 1e-10,4.
*Porous Bulk Moduli
 2.3e+09, 2.3e+09
*Material, name=MAT-CALLUS-676 
*Elastic 
 1e+06, 0.17 
*Permeability, specific=10000.
 1e-10,4.
*Porous Bulk Moduli
 2.3e+09, 2.3e+09
*Material, name=MAT-CALLUS-677 
*Elastic 
 1e+06, 0.17 
*Permeability, specific=10000.
 1e-10,4.
*Porous Bulk Moduli
 2.3e+09, 2.3e+09
*Material, name=MAT-CALLUS-678 
*Elastic 
 1e+06, 0.17 
*Permeability, specific=10000.
 1e-10,4.
*Porous Bulk Moduli
 2.3e+09, 2.3e+09
*Material, name=MAT-CALLUS-679 
*Elastic 
 1e+06, 0.17 
*Permeability, specific=10000.
 1e-10,4.
*Porous Bulk Moduli
 2.3e+09, 2.3e+09
*Material, name=MAT-CALLUS-680 
*Elastic 
 1e+06, 0.17 
*Permeability, specific=10000.
 1e-10,4.
*Porous Bulk Moduli
 2.3e+09, 2.3e+09
*Material, name=MAT-CALLUS-681 
*Elastic 
 1e+06, 0.17 
*Permeability, specific=10000.
 1e-10,4.
*Porous Bulk Moduli
 2.3e+09, 2.3e+09
*Material, name=MAT-CALLUS-682 
*Elastic 
 1e+06, 0.17 
*Permeability, specific=10000.
 1e-10,4.
*Porous Bulk Moduli
 2.3e+09, 2.3e+09
*Material, name=MAT-CALLUS-683 
*Elastic 
 1e+06, 0.17 
*Permeability, specific=10000.
 1e-10,4.
*Porous Bulk Moduli
 2.3e+09, 2.3e+09
*Material, name=MAT-CALLUS-684 
*Elastic 
 1e+06, 0.17 
*Permeability, specific=10000.
 1e-10,4.
*Porous Bulk Moduli
 2.3e+09, 2.3e+09
*Material, name=MAT-CALLUS-685 
*Elastic 
 1e+06, 0.17 
*Permeability, specific=10000.
 1e-10,4.
*Porous Bulk Moduli
 2.3e+09, 2.3e+09
*Material, name=MAT-CALLUS-686 
*Elastic 
 1e+06, 0.17 
*Permeability, specific=10000.
 1e-10,4.
*Porous Bulk Moduli
 2.3e+09, 2.3e+09
*Material, name=MAT-CALLUS-687 
*Elastic 
 1e+06, 0.17 
*Permeability, specific=10000.
 1e-10,4.
*Porous Bulk Moduli
 2.3e+09, 2.3e+09
*Material, name=MAT-CALLUS-688 
*Elastic 
 1e+06, 0.17 
*Permeability, specific=10000.
 1e-10,4.
*Porous Bulk Moduli
 2.3e+09, 2.3e+09
*Material, name=MAT-CALLUS-689 
*Elastic 
 1e+06, 0.17 
*Permeability, specific=10000.
 1e-10,4.
*Porous Bulk Moduli
 2.3e+09, 2.3e+09
*Material, name=MAT-CALLUS-690 
*Elastic 
 1e+06, 0.17 
*Permeability, specific=10000.
 1e-10,4.
*Porous Bulk Moduli
 2.3e+09, 2.3e+09
*Material, name=MAT-CALLUS-691 
*Elastic 
 1e+06, 0.17 
*Permeability, specific=10000.
 1e-10,4.
*Porous Bulk Moduli
 2.3e+09, 2.3e+09
*Material, name=MAT-CALLUS-692 
*Elastic 
 1e+06, 0.17 
*Permeability, specific=10000.
 1e-10,4.
*Porous Bulk Moduli
 2.3e+09, 2.3e+09
*Material, name=MAT-CALLUS-693 
*Elastic 
 1e+06, 0.17 
*Permeability, specific=10000.
 1e-10,4.
*Porous Bulk Moduli
 2.3e+09, 2.3e+09
*Material, name=MAT-CALLUS-694 
*Elastic 
 1e+06, 0.17 
*Permeability, specific=10000.
 1e-10,4.
*Porous Bulk Moduli
 2.3e+09, 2.3e+09
*Material, name=MAT-CALLUS-695 
*Elastic 
 1e+06, 0.17 
*Permeability, specific=10000.
 1e-10,4.
*Porous Bulk Moduli
 2.3e+09, 2.3e+09
*Material, name=MAT-CALLUS-696 
*Elastic 
 1e+06, 0.17 
*Permeability, specific=10000.
 1e-10,4.
*Porous Bulk Moduli
 2.3e+09, 2.3e+09
*Material, name=MAT-CALLUS-697 
*Elastic 
 1e+06, 0.17 
*Permeability, specific=10000.
 1e-10,4.
*Porous Bulk Moduli
 2.3e+09, 2.3e+09
*Material, name=MAT-CALLUS-698 
*Elastic 
 1e+06, 0.17 
*Permeability, specific=10000.
 1e-10,4.
*Porous Bulk Moduli
 2.3e+09, 2.3e+09
*Material, name=MAT-CALLUS-699 
*Elastic 
 1e+06, 0.17 
*Permeability, specific=10000.
 1e-10,4.
*Porous Bulk Moduli
 2.3e+09, 2.3e+09
*Material, name=MAT-CALLUS-700 
*Elastic 
 1e+06, 0.17 
*Permeability, specific=10000.
 1e-10,4.
*Porous Bulk Moduli
 2.3e+09, 2.3e+09
*Material, name=MAT-CALLUS-701 
*Elastic 
 1e+06, 0.17 
*Permeability, specific=10000.
 1e-10,4.
*Porous Bulk Moduli
 2.3e+09, 2.3e+09
*Material, name=MAT-CALLUS-702 
*Elastic 
 1e+06, 0.17 
*Permeability, specific=10000.
 1e-10,4.
*Porous Bulk Moduli
 2.3e+09, 2.3e+09
*Material, name=MAT-CALLUS-703 
*Elastic 
 1e+06, 0.17 
*Permeability, specific=10000.
 1e-10,4.
*Porous Bulk Moduli
 2.3e+09, 2.3e+09
*Material, name=MAT-CALLUS-704 
*Elastic 
 1e+06, 0.17 
*Permeability, specific=10000.
 1e-10,4.
*Porous Bulk Moduli
 2.3e+09, 2.3e+09
*Material, name=MAT-CALLUS-705 
*Elastic 
 1e+06, 0.17 
*Permeability, specific=10000.
 1e-10,4.
*Porous Bulk Moduli
 2.3e+09, 2.3e+09
*Material, name=MAT-CALLUS-706 
*Elastic 
 1e+06, 0.17 
*Permeability, specific=10000.
 1e-10,4.
*Porous Bulk Moduli
 2.3e+09, 2.3e+09
*Material, name=MAT-CALLUS-707 
*Elastic 
 1e+06, 0.17 
*Permeability, specific=10000.
 1e-10,4.
*Porous Bulk Moduli
 2.3e+09, 2.3e+09
*Material, name=MAT-CALLUS-708 
*Elastic 
 1e+06, 0.17 
*Permeability, specific=10000.
 1e-10,4.
*Porous Bulk Moduli
 2.3e+09, 2.3e+09
*Material, name=MAT-CALLUS-709 
*Elastic 
 1e+06, 0.17 
*Permeability, specific=10000.
 1e-10,4.
*Porous Bulk Moduli
 2.3e+09, 2.3e+09
*Material, name=MAT-CALLUS-710 
*Elastic 
 1e+06, 0.17 
*Permeability, specific=10000.
 1e-10,4.
*Porous Bulk Moduli
 2.3e+09, 2.3e+09
*Material, name=MAT-CALLUS-711 
*Elastic 
 1e+06, 0.17 
*Permeability, specific=10000.
 1e-10,4.
*Porous Bulk Moduli
 2.3e+09, 2.3e+09
*Material, name=MAT-CALLUS-712 
*Elastic 
 1e+06, 0.17 
*Permeability, specific=10000.
 1e-10,4.
*Porous Bulk Moduli
 2.3e+09, 2.3e+09
*Material, name=MAT-CALLUS-713 
*Elastic 
 1e+06, 0.17 
*Permeability, specific=10000.
 1e-10,4.
*Porous Bulk Moduli
 2.3e+09, 2.3e+09
*Material, name=MAT-CALLUS-714 
*Elastic 
 1e+06, 0.17 
*Permeability, specific=10000.
 1e-10,4.
*Porous Bulk Moduli
 2.3e+09, 2.3e+09
*Material, name=MAT-CALLUS-715 
*Elastic 
 1e+06, 0.17 
*Permeability, specific=10000.
 1e-10,4.
*Porous Bulk Moduli
 2.3e+09, 2.3e+09
*Material, name=MAT-CALLUS-716 
*Elastic 
 1e+06, 0.17 
*Permeability, specific=10000.
 1e-10,4.
*Porous Bulk Moduli
 2.3e+09, 2.3e+09
*Material, name=MAT-CALLUS-717 
*Elastic 
 1e+06, 0.17 
*Permeability, specific=10000.
 1e-10,4.
*Porous Bulk Moduli
 2.3e+09, 2.3e+09
*Material, name=MAT-CALLUS-718 
*Elastic 
 1e+06, 0.17 
*Permeability, specific=10000.
 1e-10,4.
*Porous Bulk Moduli
 2.3e+09, 2.3e+09
*Material, name=MAT-CALLUS-719 
*Elastic 
 1e+06, 0.17 
*Permeability, specific=10000.
 1e-10,4.
*Porous Bulk Moduli
 2.3e+09, 2.3e+09
*Material, name=MAT-CALLUS-720 
*Elastic 
 1e+06, 0.17 
*Permeability, specific=10000.
 1e-10,4.
*Porous Bulk Moduli
 2.3e+09, 2.3e+09
*Material, name=MAT-CALLUS-721 
*Elastic 
 1e+06, 0.17 
*Permeability, specific=10000.
 1e-10,4.
*Porous Bulk Moduli
 2.3e+09, 2.3e+09
*Material, name=MAT-CALLUS-722 
*Elastic 
 1e+06, 0.17 
*Permeability, specific=10000.
 1e-10,4.
*Porous Bulk Moduli
 2.3e+09, 2.3e+09
*Material, name=MAT-CALLUS-723 
*Elastic 
 1e+06, 0.17 
*Permeability, specific=10000.
 1e-10,4.
*Porous Bulk Moduli
 2.3e+09, 2.3e+09
*Material, name=MAT-CALLUS-724 
*Elastic 
 1e+06, 0.17 
*Permeability, specific=10000.
 1e-10,4.
*Porous Bulk Moduli
 2.3e+09, 2.3e+09
*Material, name=MAT-CALLUS-725 
*Elastic 
 1e+06, 0.17 
*Permeability, specific=10000.
 1e-10,4.
*Porous Bulk Moduli
 2.3e+09, 2.3e+09
*Material, name=MAT-CALLUS-726 
*Elastic 
 1e+06, 0.17 
*Permeability, specific=10000.
 1e-10,4.
*Porous Bulk Moduli
 2.3e+09, 2.3e+09
*Material, name=MAT-CALLUS-727 
*Elastic 
 1e+06, 0.17 
*Permeability, specific=10000.
 1e-10,4.
*Porous Bulk Moduli
 2.3e+09, 2.3e+09
*Material, name=MAT-CALLUS-728 
*Elastic 
 1e+06, 0.17 
*Permeability, specific=10000.
 1e-10,4.
*Porous Bulk Moduli
 2.3e+09, 2.3e+09
*Material, name=MAT-CALLUS-729 
*Elastic 
 1e+06, 0.17 
*Permeability, specific=10000.
 1e-10,4.
*Porous Bulk Moduli
 2.3e+09, 2.3e+09
*Material, name=MAT-CALLUS-730 
*Elastic 
 1e+06, 0.17 
*Permeability, specific=10000.
 1e-10,4.
*Porous Bulk Moduli
 2.3e+09, 2.3e+09
*Material, name=MAT-CALLUS-731 
*Elastic 
 1e+06, 0.17 
*Permeability, specific=10000.
 1e-10,4.
*Porous Bulk Moduli
 2.3e+09, 2.3e+09
*Material, name=MAT-CALLUS-732 
*Elastic 
 1e+06, 0.17 
*Permeability, specific=10000.
 1e-10,4.
*Porous Bulk Moduli
 2.3e+09, 2.3e+09
*Material, name=MAT-CALLUS-733 
*Elastic 
 1e+06, 0.17 
*Permeability, specific=10000.
 1e-10,4.
*Porous Bulk Moduli
 2.3e+09, 2.3e+09
*Material, name=MAT-CALLUS-734 
*Elastic 
 1e+06, 0.17 
*Permeability, specific=10000.
 1e-10,4.
*Porous Bulk Moduli
 2.3e+09, 2.3e+09
*Material, name=MAT-CALLUS-735 
*Elastic 
 1e+06, 0.17 
*Permeability, specific=10000.
 1e-10,4.
*Porous Bulk Moduli
 2.3e+09, 2.3e+09
*Material, name=MAT-CALLUS-736 
*Elastic 
 1e+06, 0.17 
*Permeability, specific=10000.
 1e-10,4.
*Porous Bulk Moduli
 2.3e+09, 2.3e+09
*Material, name=MAT-CALLUS-737 
*Elastic 
 1e+06, 0.17 
*Permeability, specific=10000.
 1e-10,4.
*Porous Bulk Moduli
 2.3e+09, 2.3e+09
*Material, name=MAT-CALLUS-738 
*Elastic 
 1e+06, 0.17 
*Permeability, specific=10000.
 1e-10,4.
*Porous Bulk Moduli
 2.3e+09, 2.3e+09
*Material, name=MAT-CALLUS-739 
*Elastic 
 1e+06, 0.17 
*Permeability, specific=10000.
 1e-10,4.
*Porous Bulk Moduli
 2.3e+09, 2.3e+09
*Material, name=MAT-CALLUS-740 
*Elastic 
 1e+06, 0.17 
*Permeability, specific=10000.
 1e-10,4.
*Porous Bulk Moduli
 2.3e+09, 2.3e+09
*Material, name=MAT-CALLUS-741 
*Elastic 
 1e+06, 0.17 
*Permeability, specific=10000.
 1e-10,4.
*Porous Bulk Moduli
 2.3e+09, 2.3e+09
*Material, name=MAT-CALLUS-742 
*Elastic 
 1e+06, 0.17 
*Permeability, specific=10000.
 1e-10,4.
*Porous Bulk Moduli
 2.3e+09, 2.3e+09
*Material, name=MAT-CALLUS-743 
*Elastic 
 1e+06, 0.17 
*Permeability, specific=10000.
 1e-10,4.
*Porous Bulk Moduli
 2.3e+09, 2.3e+09
*Material, name=MAT-CALLUS-744 
*Elastic 
 1e+06, 0.17 
*Permeability, specific=10000.
 1e-10,4.
*Porous Bulk Moduli
 2.3e+09, 2.3e+09
*Material, name=MAT-CALLUS-745 
*Elastic 
 1e+06, 0.17 
*Permeability, specific=10000.
 1e-10,4.
*Porous Bulk Moduli
 2.3e+09, 2.3e+09
*Material, name=MAT-CALLUS-746 
*Elastic 
 1e+06, 0.17 
*Permeability, specific=10000.
 1e-10,4.
*Porous Bulk Moduli
 2.3e+09, 2.3e+09
*Material, name=MAT-CALLUS-747 
*Elastic 
 1e+06, 0.17 
*Permeability, specific=10000.
 1e-10,4.
*Porous Bulk Moduli
 2.3e+09, 2.3e+09
*Material, name=MAT-CALLUS-748 
*Elastic 
 1e+06, 0.17 
*Permeability, specific=10000.
 1e-10,4.
*Porous Bulk Moduli
 2.3e+09, 2.3e+09
*Material, name=MAT-CALLUS-749 
*Elastic 
 1e+06, 0.17 
*Permeability, specific=10000.
 1e-10,4.
*Porous Bulk Moduli
 2.3e+09, 2.3e+09
*Material, name=MAT-CALLUS-750 
*Elastic 
 1e+06, 0.17 
*Permeability, specific=10000.
 1e-10,4.
*Porous Bulk Moduli
 2.3e+09, 2.3e+09
*Material, name=MAT-CALLUS-751 
*Elastic 
 1e+06, 0.17 
*Permeability, specific=10000.
 1e-10,4.
*Porous Bulk Moduli
 2.3e+09, 2.3e+09
*Material, name=MAT-CALLUS-752 
*Elastic 
 1e+06, 0.17 
*Permeability, specific=10000.
 1e-10,4.
*Porous Bulk Moduli
 2.3e+09, 2.3e+09
*Material, name=MAT-CALLUS-753 
*Elastic 
 1e+06, 0.17 
*Permeability, specific=10000.
 1e-10,4.
*Porous Bulk Moduli
 2.3e+09, 2.3e+09
*Material, name=MAT-CALLUS-754 
*Elastic 
 1e+06, 0.17 
*Permeability, specific=10000.
 1e-10,4.
*Porous Bulk Moduli
 2.3e+09, 2.3e+09
*Material, name=MAT-CALLUS-755 
*Elastic 
 1e+06, 0.17 
*Permeability, specific=10000.
 1e-10,4.
*Porous Bulk Moduli
 2.3e+09, 2.3e+09
*Material, name=MAT-CALLUS-756 
*Elastic 
 1e+06, 0.17 
*Permeability, specific=10000.
 1e-10,4.
*Porous Bulk Moduli
 2.3e+09, 2.3e+09
*Material, name=MAT-CALLUS-757 
*Elastic 
 1e+06, 0.17 
*Permeability, specific=10000.
 1e-10,4.
*Porous Bulk Moduli
 2.3e+09, 2.3e+09
*Material, name=MAT-CALLUS-758 
*Elastic 
 1e+06, 0.17 
*Permeability, specific=10000.
 1e-10,4.
*Porous Bulk Moduli
 2.3e+09, 2.3e+09
*Material, name=MAT-CALLUS-759 
*Elastic 
 1e+06, 0.17 
*Permeability, specific=10000.
 1e-10,4.
*Porous Bulk Moduli
 2.3e+09, 2.3e+09
*Material, name=MAT-CALLUS-760 
*Elastic 
 1e+06, 0.17 
*Permeability, specific=10000.
 1e-10,4.
*Porous Bulk Moduli
 2.3e+09, 2.3e+09
*Material, name=MAT-CALLUS-761 
*Elastic 
 1e+06, 0.17 
*Permeability, specific=10000.
 1e-10,4.
*Porous Bulk Moduli
 2.3e+09, 2.3e+09
*Material, name=MAT-CALLUS-762 
*Elastic 
 1e+06, 0.17 
*Permeability, specific=10000.
 1e-10,4.
*Porous Bulk Moduli
 2.3e+09, 2.3e+09
*Material, name=MAT-CALLUS-763 
*Elastic 
 1e+06, 0.17 
*Permeability, specific=10000.
 1e-10,4.
*Porous Bulk Moduli
 2.3e+09, 2.3e+09
*Material, name=MAT-CALLUS-764 
*Elastic 
 1e+06, 0.17 
*Permeability, specific=10000.
 1e-10,4.
*Porous Bulk Moduli
 2.3e+09, 2.3e+09
*Material, name=MAT-CALLUS-765 
*Elastic 
 1e+06, 0.17 
*Permeability, specific=10000.
 1e-10,4.
*Porous Bulk Moduli
 2.3e+09, 2.3e+09
*Material, name=MAT-CALLUS-766 
*Elastic 
 1e+06, 0.17 
*Permeability, specific=10000.
 1e-10,4.
*Porous Bulk Moduli
 2.3e+09, 2.3e+09
*Material, name=MAT-CALLUS-767 
*Elastic 
 1e+06, 0.17 
*Permeability, specific=10000.
 1e-10,4.
*Porous Bulk Moduli
 2.3e+09, 2.3e+09
*Material, name=MAT-CALLUS-768 
*Elastic 
 1e+06, 0.17 
*Permeability, specific=10000.
 1e-10,4.
*Porous Bulk Moduli
 2.3e+09, 2.3e+09
*Material, name=MAT-CALLUS-769 
*Elastic 
 1e+06, 0.17 
*Permeability, specific=10000.
 1e-10,4.
*Porous Bulk Moduli
 2.3e+09, 2.3e+09
*Material, name=MAT-CALLUS-770 
*Elastic 
 1e+06, 0.17 
*Permeability, specific=10000.
 1e-10,4.
*Porous Bulk Moduli
 2.3e+09, 2.3e+09
*Material, name=MAT-CALLUS-771 
*Elastic 
 1e+06, 0.17 
*Permeability, specific=10000.
 1e-10,4.
*Porous Bulk Moduli
 2.3e+09, 2.3e+09
*Material, name=MAT-CALLUS-772 
*Elastic 
 1e+06, 0.17 
*Permeability, specific=10000.
 1e-10,4.
*Porous Bulk Moduli
 2.3e+09, 2.3e+09
*Material, name=MAT-CALLUS-773 
*Elastic 
 1e+06, 0.17 
*Permeability, specific=10000.
 1e-10,4.
*Porous Bulk Moduli
 2.3e+09, 2.3e+09
*Material, name=MAT-CALLUS-774 
*Elastic 
 1e+06, 0.17 
*Permeability, specific=10000.
 1e-10,4.
*Porous Bulk Moduli
 2.3e+09, 2.3e+09
*Material, name=MAT-CALLUS-775 
*Elastic 
 1e+06, 0.17 
*Permeability, specific=10000.
 1e-10,4.
*Porous Bulk Moduli
 2.3e+09, 2.3e+09
*Material, name=MAT-CALLUS-776 
*Elastic 
 1e+06, 0.17 
*Permeability, specific=10000.
 1e-10,4.
*Porous Bulk Moduli
 2.3e+09, 2.3e+09
*Material, name=MAT-CALLUS-777 
*Elastic 
 1e+06, 0.17 
*Permeability, specific=10000.
 1e-10,4.
*Porous Bulk Moduli
 2.3e+09, 2.3e+09
** 
** PREDEFINED FIELDS
** 
** Name: Predefined Field-1   Type: Void ratio
*Initial Conditions, TYPE=RATIO
Set-4, 4.
** Name: Predefined Field-2   Type: Void ratio
*Initial Conditions, TYPE=RATIO
Marrow-node, 4.
** Name: Predefined Field-3   Type: Void ratio
*Initial Conditions, TYPE=RATIO
Bone-node, 0.04
** ----------------------------------------------------------------
** 
** STEP: Step-1
** 
*Step, name=Step-1, nlgeom=YES, amplitude=RAMP, inc=1000000000
*Soils, consolidation, end=PERIOD, utol=1e+07
0.01, 1., 1e-05, 1., 
** 
** BOUNDARY CONDITIONS
** 
** Name: BC-1 Type: Symmetry/Antisymmetry/Encastre
*Boundary
Horizontal, ENCASTRE
** Name: BC-2 Type: Symmetry/Antisymmetry/Encastre
*Boundary
Vertical, ZASYMM
** 
** LOADS
** 
** Name: Load-1   Type: Pressure
*Dsload
Surf-1, P, 3e+06
** 
** OUTPUT REQUESTS
** 
*Restart, write, frequency=0
** 
** FIELD OUTPUT: F-Output-1
** 
*Output, field
*Node Output
CF, POR, RF, U
*Element Output, directions=YES
FLVEL, LE, S, SAT, VOIDR
*Contact Output
PFL, PFLA, PTL, PTLA
** 
** HISTORY OUTPUT: H-Output-1
** 
*Output, history, variable=PRESELECT
*End Step
