# Supplementary material for: Computational modeling of human bone fracture healing affected by different conditions of initial healing stage
Source: BMC Musculoskelet Disord. 2019 Nov 25;20:562. doi: 10.1186/s12891-019-2854-z (PMC6878676; doi:10.1186/s12891-019-2854-z)
Supplement: Supplementary file 11 — Additional file 11. Job-2D-stress-d = 3–0.inp: an ABAQUS input file for stress-strain analysis when callus thickness was 3 mm. (INP 573kb) [file 12891_2019_2854_MOESM11_ESM.inp]

*Heading
** Job name: Job-2D-stress-0 Model name: Model-1
** Generated by: Abaqus/CAE 6.13-2
*Preprint, echo=NO, model=NO, history=NO, contact=NO
**
** PARTS
**
*Part, name=Part-1
*Node
      1,           0., 0.00230000005
      2, 0.00700000022, 0.00230000005
      3, 0.00700000022, 0.0299999993
      4,           0., 0.0299999993
      5, 0.00999999978, 0.00150000001
      6, 0.00999999978, 0.0128452322
      7, 0.00999999978, 0.0299999993
      8, 0.00700000022, 0.00150000001
      9, 0.0130000003,           0.
     10,           0.,           0.
     11, 0.000253646082, 0.00230000005
     12, 0.00044052166, 0.00230000005
     13, 0.00062580785, 0.00230000005
     14, 0.000824931194, 0.00230000005
     15, 0.00102782086, 0.00230000005
     16, 0.0012313847, 0.00230000005
     17, 0.00142851088, 0.00230000005
     18, 0.00160764914, 0.00230000005
     19, 0.00178908743, 0.00230000005
     20, 0.0019864128, 0.00230000005
     21, 0.0021822229, 0.00230000005
     22, 0.00237650261, 0.00230000005
     23, 0.00257701823, 0.00230000005
     24, 0.00280259689, 0.00230000005
     25, 0.00300446944, 0.00230000005
     26, 0.00320092402, 0.00230000005
     27, 0.00340923294, 0.00230000005
     28, 0.00363104418, 0.00230000005
     29, 0.00383835589, 0.00230000005
     30, 0.00402021175, 0.00230000005
     31, 0.00420497358, 0.00230000005
     32, 0.00440497231, 0.00230000005
     33, 0.00461461768, 0.00230000005
     34, 0.00480489153, 0.00230000005
     35, 0.00499180518, 0.00230000005
     36, 0.0051869303, 0.00230000005
     37, 0.00537929218, 0.00230000005
     38, 0.0055775675, 0.00230000005
     39, 0.0057875989, 0.00230000005
     40, 0.00599163212, 0.00230000005
     41, 0.00617912877, 0.00230000005
     42, 0.00636010338, 0.00230000005
     43, 0.00655993028, 0.00230000005
     44, 0.00677514588, 0.00230000005
     45, 0.00700000022, 0.00328928581
     46, 0.00700000022, 0.00427857134
     47, 0.00700000022, 0.00526785711
     48, 0.00700000022, 0.00625714287
     49, 0.00700000022, 0.00724642863
     50, 0.00700000022, 0.0082357144
     51, 0.00700000022, 0.0092249997
     52, 0.00700000022, 0.0102142859
     53, 0.00700000022, 0.0112035712
     54, 0.00700000022, 0.0121928575
     55, 0.00700000022, 0.0131821427
     56, 0.00700000022,  0.014171429
     57, 0.00700000022, 0.0151607143
     58, 0.00700000022, 0.0161499996
     59, 0.00700000022, 0.0171392858
     60, 0.00700000022,  0.018128572
     61, 0.00700000022, 0.0191178564
     62, 0.00700000022, 0.0201071426
     63, 0.00700000022, 0.0210964289
     64, 0.00700000022, 0.0220857151
     65, 0.00700000022, 0.0230749995
     66, 0.00700000022, 0.0240642857
     67, 0.00700000022, 0.0250535719
     68, 0.00700000022, 0.0260428563
     69, 0.00700000022, 0.0270321425
     70, 0.00700000022, 0.0280214287
     71, 0.00700000022,  0.029010715
     72, 0.00600000005, 0.0299999993
     73, 0.00499999989, 0.0299999993
     74, 0.00400000019, 0.0299999993
     75, 0.00300000003, 0.0299999993
     76, 0.00200000009, 0.0299999993
     77, 0.00100000005, 0.0299999993
     78,           0.,  0.029010715
     79,           0., 0.0280214287
     80,           0., 0.0270321425
     81,           0., 0.0260428563
     82,           0., 0.0250535719
     83,           0., 0.0240642857
     84,           0., 0.0230749995
     85,           0., 0.0220857151
     86,           0., 0.0210964289
     87,           0., 0.0201071426
     88,           0., 0.0191178564
     89,           0.,  0.018128572
     90,           0., 0.0171392858
     91,           0., 0.0161499996
     92,           0., 0.0151607143
     93,           0.,  0.014171429
     94,           0., 0.0131821427
     95,           0., 0.0121928575
     96,           0., 0.0112035712
     97,           0., 0.0102142859
     98,           0., 0.0092249997
     99,           0., 0.0082357144
    100,           0., 0.00724642863
    101,           0., 0.00625714287
    102,           0., 0.00526785711
    103,           0., 0.00427857134
    104,           0., 0.00328928581
    105, 0.00999999978, 0.00169947057
    106, 0.00999999978, 0.00189860398
    107, 0.00999999978, 0.00209635193
    108, 0.00999999978, 0.00229615672
    109, 0.00999999978, 0.00244503515
    110, 0.00999999978, 0.00263241376
    111, 0.00999999978, 0.00282644993
    112, 0.00999999978, 0.00302554038
    113, 0.00999999978, 0.00323108654
    114, 0.00999999978, 0.00344233727
    115, 0.00999999978, 0.00365146296
    116, 0.00999999978, 0.00385795394
    117, 0.00999999978, 0.00406338787
    118, 0.00999999978, 0.00427001901
    119, 0.00999999978, 0.00447932165
    120, 0.00999999978, 0.00469194632
    121, 0.00999999978, 0.00488985423
    122, 0.00999999978, 0.00506552588
    123, 0.00999999978, 0.00524715893
    124, 0.00999999978, 0.00544449966
    125, 0.00999999978, 0.00564787304
    126, 0.00999999978, 0.0058513321
    127, 0.00999999978, 0.00605766661
    128, 0.00999999978, 0.00624397444
    129, 0.00999999978, 0.00642753206
    130, 0.00999999978, 0.00661992142
    131, 0.00999999978, 0.00681431871
    132, 0.00999999978, 0.00701290322
    133, 0.00999999978, 0.00721040368
    134, 0.00999999978, 0.00741384318
    135, 0.00999999978, 0.00762365293
    136, 0.00999999978, 0.00784251187
    137, 0.00999999978, 0.00804346334
    138, 0.00999999978, 0.0082376739
    139, 0.00999999978, 0.00842015166
    140, 0.00999999978, 0.00861376338
    141, 0.00999999978, 0.00881403312
    142, 0.00999999978, 0.00898972899
    143, 0.00999999978, 0.0091714859
    144, 0.00999999978, 0.00937589817
    145, 0.00999999978, 0.0095827058
    146, 0.00999999978, 0.00978316646
    147, 0.00999999978, 0.00997632556
    148, 0.00999999978, 0.0101931132
    149, 0.00999999978, 0.0104044527
    150, 0.00999999978, 0.0105869137
    151, 0.00999999978, 0.0107774353
    152, 0.00999999978, 0.0109724952
    153, 0.00999999978, 0.0111769522
    154, 0.00999999978, 0.0113355527
    155, 0.00999999978, 0.0115206046
    156, 0.00999999978, 0.0117274085
    157, 0.00999999978,  0.011935778
    158, 0.00999999978, 0.0121402247
    159, 0.00999999978, 0.0123389177
    160, 0.00999999978, 0.0125486087
    161, 0.00999999978, 0.0129871378
    162, 0.00999999978, 0.0132236462
    163, 0.00999999978, 0.0138543369
    164, 0.00999999978, 0.0148634408
    165, 0.00999999978, 0.0158725437
    166, 0.00999999978, 0.0168816485
    167, 0.00999999978, 0.0178907532
    168, 0.00999999978, 0.0188998561
    169, 0.00999999978, 0.0199089609
    170, 0.00999999978, 0.0209180638
    171, 0.00999999978, 0.0219271686
    172, 0.00999999978, 0.0229362715
    173, 0.00999999978, 0.0239453763
    174, 0.00999999978, 0.0249544811
    175, 0.00999999978,  0.025963584
    176, 0.00999999978, 0.0269726887
    177, 0.00999999978, 0.0279817916
    178, 0.00999999978, 0.0289908964
    179, 0.00899999961, 0.0299999993
    180, 0.00800000038, 0.0299999993
    181, 0.00700000022, 0.00208431692
    182, 0.00700000022, 0.00189236063
    183, 0.00700000022, 0.0016985517
    184, 0.00720069092, 0.00150000001
    185, 0.00739659369, 0.00150000001
    186, 0.0075842971, 0.00150000001
    187, 0.00777320005, 0.00150000001
    188, 0.0079948958, 0.00150000001
    189, 0.00820905156, 0.00150000001
    190, 0.00840991922, 0.00150000001
    191,  0.008613782, 0.00150000001
    192,   0.00881375, 0.00150000001
    193, 0.00901231542, 0.00150000001
    194, 0.00920916721, 0.00150000001
    195, 0.00940644462, 0.00150000001
    196, 0.00960339233, 0.00150000001
    197, 0.00980067346, 0.00150000001
    198,           0., 0.00210805587
    199,           0., 0.00191612344
    200,           0., 0.00172423478
    201,           0., 0.00153241691
    202,           0., 0.00134068646
    203,           0., 0.00114904344
    204,           0., 0.000957471551
    205,           0., 0.000765946053
    206,           0., 0.000574444886
    207,           0., 0.000382955564
    208,           0., 0.000191473766
    209, 0.000200000009,           0.
    210, 0.00039999999,           0.
    211, 0.00059999997,           0.
    212, 0.000800000038,           0.
    213, 0.00100000005,           0.
    214, 0.00119999994,           0.
    215, 0.00139999995,           0.
    216, 0.00160000008,           0.
    217, 0.00180000009,           0.
    218, 0.00200000009,           0.
    219, 0.00219999999,           0.
    220, 0.00239999988,           0.
    221, 0.00260000001,           0.
    222, 0.0027999999,           0.
    223, 0.00299999979,           0.
    224, 0.00319999992,           0.
    225, 0.00340000005,           0.
    226, 0.00360000017,           0.
    227, 0.00380000006,           0.
    228, 0.00400000019,           0.
    229, 0.00420000032,           0.
    230, 0.00439999998,           0.
    231, 0.0046000001,           0.
    232, 0.00479999976,           0.
    233, 0.00499999942,           0.
    234, 0.00520000001,           0.
    235, 0.00540000014,           0.
    236, 0.0055999998,           0.
    237, 0.00579999993,           0.
    238, 0.00599999959,           0.
    239, 0.00620000018,           0.
    240, 0.0064000003,           0.
    241, 0.00659999996,           0.
    242, 0.00680000009,           0.
    243, 0.00700000068,           0.
    244, 0.00720000034,           0.
    245, 0.00739999721,           0.
    246, 0.00759999268,           0.
    247, 0.00779999001,           0.
    248, 0.00799999293,           0.
    249, 0.00820000004,           0.
    250, 0.00840001181,           0.
    251, 0.00860002358,           0.
    252, 0.00880003348,           0.
    253, 0.0090000378,           0.
    254, 0.00919991359,           0.
    255, 0.00939923804,           0.
    256, 0.00959739741,           0.
    257, 0.00979391206,           0.
    258, 0.00998871401,           0.
    259,  0.010181345,           0.
    260, 0.0103721581,           0.
    261, 0.0105616972,           0.
    262, 0.0107504204,           0.
    263, 0.0109386332,           0.
    264, 0.0111265136,           0.
    265, 0.0113141434,           0.
    266, 0.0115015646,           0.
    267, 0.0116888033,           0.
    268, 0.0118758576,           0.
    269, 0.0120627666,           0.
    270, 0.0122496141,           0.
    271, 0.0124365417,           0.
    272, 0.0126237599,           0.
    273, 0.0128115118,           0.
    274, 0.0129993344, 0.000196544337
    275, 0.0129973376, 0.000392920367
    276, 0.0129940137, 0.000589193602
    277, 0.0129893627, 0.000785398472
    278, 0.0129833845, 0.0009815495
    279, 0.0129760792, 0.0011776496
    280, 0.0129674468, 0.00137369521
    281,  0.012957436, 0.00157063932
    282, 0.0129458811, 0.00177086587
    283, 0.0129330289, 0.00196973537
    284, 0.0129189305, 0.00216690497
    285, 0.0129035311, 0.00236345152
    286, 0.0128868315, 0.00255948352
    287, 0.0128682023, 0.00276168226
    288, 0.0128487023, 0.00295844208
    289, 0.0128269168, 0.00316368393
    290, 0.0128043992, 0.00336252595
    291, 0.0127803478, 0.00356252631
    292, 0.0127553036, 0.00375932222
    293, 0.0127289109, 0.00395596446
    294, 0.0127011742, 0.00415242137
    295, 0.0126720937, 0.00434868084
    296,  0.012641672, 0.00454473449
    297, 0.0126099102,  0.004740573
    298, 0.0125768101, 0.00493618613
    299, 0.0125423726, 0.0051315655
    300, 0.0125065995, 0.00532670366
    301, 0.0124694938, 0.00552158896
    302, 0.0124310553, 0.00571621209
    303, 0.0123912878, 0.00591056561
    304, 0.0123501914, 0.00610464066
    305, 0.0123077696, 0.0062984284
    306, 0.0122640245, 0.00649191113
    307, 0.0122189578, 0.00668508792
    308, 0.0121725714, 0.00687795132
    309, 0.0121248672, 0.00707049156
    310,  0.012075847, 0.00726269931
    311, 0.0120255146, 0.00745456386
    312, 0.0119738718, 0.00764607731
    313, 0.0119209215, 0.00783722941
    314, 0.0118666627, 0.00802802108
    315, 0.0118110999, 0.0082184365
    316,  0.011754239, 0.00840845983
    317, 0.0116960825, 0.0085980827
    318, 0.0116366316, 0.00878729764
    319, 0.0115758898, 0.00897609722
    320,  0.011513859, 0.00916447304
    321, 0.0114505431, 0.0093524158
    322, 0.0113859447, 0.00953991804
    323, 0.0113200676, 0.00972696859
    324, 0.0112529155, 0.00991355535
    325, 0.0111844959, 0.0100996625
    326, 0.0111148162, 0.0102852676
    327, 0.0110438894,   0.01047034
    328, 0.0109717296, 0.0106548481
    329, 0.0108983535, 0.0108387526
    330, 0.0108237788, 0.0110220173
    331, 0.0107480735, 0.0112044886
    332,  0.010671041, 0.0113866394
    333,   0.01059274, 0.0115683274
    334, 0.0105131809,   0.01174952
    335, 0.0104323719, 0.0119302031
    336,  0.010358138,  0.012093327
    337, 0.0102832876, 0.0122551536
    338,  0.010208887,  0.012413471
    339, 0.0101277279, 0.0125833964
    340, 0.000467173173, 0.00256162276
    341, 0.00176660134, 0.00253212499
    342, 0.00651882449, 0.00277720322
    343, 0.0061743604, 0.00253113266
    344, 0.00600429671, 0.00260268291
    345, 0.00282591069, 0.00273042591
    346, 0.00217282353, 0.00258074841
    347, 0.00190988393, 0.00289574405
    348, 0.00498073967, 0.00256804354
    349, 0.00464569079, 0.00266632438
    350, 0.00366155058, 0.00273863995
    351, 0.000624257897, 0.00256174477
    352, 0.00126586447, 0.00264382339
    353, 0.000835037965, 0.00284130848
    354, 0.00402979041, 0.00250249426
    355, 0.000354403019, 0.00275361608
    356, 0.00631406344, 0.00335282297
    357, 0.00552014401, 0.0027408204
    358, 0.00136764196, 0.00310655357
    359, 0.00414467324, 0.00329485303
    360, 0.00312710367, 0.00295983674
    361, 0.0045435885, 0.00305793132
    362, 0.00491857389,  0.002828639
    363, 0.00294988859, 0.00325928116
    364, 0.00222373172, 0.00330256764
    365, 0.00182862475, 0.00390423322
    366, 0.00483312132, 0.00316969049
    367, 0.00237989309, 0.00389061891
    368, 0.0051700105, 0.00329346582
    369, 0.00126689742, 0.00379441166
    370, 0.00351305096, 0.00303462869
    371, 0.00441684993, 0.00343003846
    372, 0.00299787638, 0.00377023104
    373, 0.00333303772, 0.00322283222
    374, 0.0048869187, 0.00380654633
    375, 0.00187066547, 0.00459363498
    376, 0.00371513609, 0.00328750582
    377, 0.00348063279, 0.00365167391
    378, 0.00473863119, 0.00437232293
    379, 0.00419735024, 0.00434364006
    380, 0.00519915856, 0.0044033248
    381, 0.00061942637, 0.00443202909
    382, 0.00470949197, 0.00493383873
    383, 0.00278772856, 0.0040139854
    384, 0.0054878532, 0.00397516508
    385, 0.00130545255, 0.00537110353
    386, 0.000682096928, 0.00360767846
    387, 0.00296507473, 0.00438041985
    388, 0.00537203066, 0.00481956452
    389, 0.00612557353, 0.00437546102
    390, 0.00400837371, 0.00550776813
    391, 0.000637399149, 0.00533970818
    392, 0.00469075749, 0.0055546225
    393, 0.00246206648, 0.00454121595
    394, 0.00199637911, 0.00532995397
    395, 0.00543320179, 0.0055194837
    396, 0.00142952451, 0.00625215517
    397, 0.00335164252, 0.00484039309
    398, 0.00382875302, 0.0061144568
    399, 0.00300488365, 0.00588408345
    400,  0.006207556, 0.00538525917
    401, 0.00363273546, 0.00677170791
    402, 0.00457322272, 0.00625856267
    403, 0.00610819971,  0.011240067
    404, 0.00611303654, 0.0122250235
    405, 0.00610167114, 0.0151996557
    406, 0.00610928517, 0.0161861423
    407, 0.00610123761, 0.0181715246
    408, 0.0061056097, 0.0191570949
    409, 0.00610776106, 0.0201450177
    410, 0.0061076791, 0.0211374573
    411, 0.0060917316, 0.0231298152
    412, 0.00608797837, 0.0241170414
    413, 0.00607349724,   0.02509702
    414, 0.00605438184,  0.026075026
    415,  0.006037327, 0.0270544495
    416, 0.00602315832, 0.0280357655
    417, 0.00601117359, 0.0290181804
    418, 0.00081630575, 0.0101785753
    419, 0.000820059155, 0.0111708138
    420, 0.000822133676,  0.012161335
    421, 0.000822565693, 0.0131537355
    422, 0.000825938419, 0.0141411275
    423, 0.000825706637, 0.0151319327
    424, 0.000823644164, 0.0161251053
    425, 0.000824717165, 0.0171138439
    426, 0.000822688569, 0.0181042999
    427, 0.000816057494, 0.0190945473
    428, 0.000801148242, 0.0200763587
    429, 0.000771928637, 0.0210401248
    430, 0.000750028645, 0.0219754335
    431, 0.000775464461, 0.0229028072
    432, 0.000896581216, 0.0238764696
    433, 0.00105661375, 0.0248756129
    434, 0.00108027086, 0.0259397812
    435, 0.00105402456, 0.0269846283
    436, 0.00102955266, 0.0280012321
    437, 0.00101260468, 0.0290030893
    438, 0.00611610385, 0.00730037317
    439, 0.000804115145, 0.00919224508
    440, 0.000787051104, 0.00820660032
    441, 0.000752216962, 0.00723445462
    442, 0.000694332644, 0.00627972698
    443, 0.00612399215, 0.0102522681
    444, 0.00611574901, 0.0132147651
    445, 0.00611445401, 0.0142065119
    446, 0.00613909587, 0.00926910993
    447, 0.00611427659, 0.0171762705
    448, 0.0061048572, 0.0221338496
    449, 0.00301114307, 0.0290091429
    450, 0.00401331531, 0.0290144328
    451, 0.00218897313, 0.00613867026
    452, 0.00402898202, 0.00764296157
    453, 0.00246815989, 0.00709514879
    454, 0.00434770063, 0.00698353397
    455, 0.00614063302, 0.00828410126
    456, 0.00528158853, 0.0112512484
    457, 0.00218652887, 0.0246024877
    458, 0.00159012934, 0.00817666575
    459, 0.00159226649, 0.00917673763
    460, 0.00159486907, 0.0101696448
    461,  0.005287732, 0.0122355446
    462, 0.00161067827, 0.0141331824
    463, 0.00160580908, 0.0151287243
    464, 0.00160632632,  0.017112026
    465, 0.00157939654,  0.020077223
    466, 0.00148873916, 0.0219066702
    467, 0.0053078332, 0.0102671534
    468, 0.00160012837, 0.0181065202
    469, 0.00158906553,  0.019098809
    470, 0.0014799583,  0.022730194
    471, 0.00170311518,  0.023590656
    472, 0.00211469363, 0.0258803032
    473, 0.00206761458, 0.0269693658
    474, 0.00159826502, 0.0111622959
    475, 0.00160050625, 0.0121538797
    476, 0.00526822126, 0.0152125163
    477, 0.00159928971, 0.0161244981
    478, 0.00527929561, 0.0162012763
    479, 0.00526608713, 0.0181876123
    480, 0.00527073117, 0.0191739239
    481, 0.00527422223, 0.0201633759
    482, 0.00153669913, 0.0210253652
    483, 0.00523812231, 0.0231629703
    484, 0.0052048522, 0.0241418891
    485, 0.00514963269, 0.0251069851
    486, 0.00509729236, 0.0260761697
    487, 0.00505828904,  0.027053427
    488, 0.00528039876, 0.0142179662
    489, 0.00159842498, 0.0131487316
    490, 0.00526192086, 0.0221609417
    491, 0.00155850919, 0.00719025778
    492, 0.00529488549, 0.0132223275
    493, 0.00527949585, 0.0211591255
    494, 0.00533669535, 0.0093052648
    495,  0.005284674, 0.0171903949
    496, 0.00403271103, 0.0280261375
    497, 0.00303145428, 0.0280093066
    498, 0.00201428379, 0.0290036649
    499, 0.00535091804, 0.00636583986
    500, 0.00516749546, 0.00735236565
    501, 0.00457695452, 0.00782398507
    502, 0.0033271038, 0.00745914038
    503, 0.00203673472, 0.0279976539
    504, 0.00450935354, 0.0142074907
    505, 0.00449821493, 0.0181793217
    506, 0.00448845653, 0.0221632589
    507, 0.00234552752, 0.0121633941
    508, 0.00235089799, 0.0141451433
    509, 0.00234133564, 0.0191154312
    510, 0.00446254574, 0.0231448915
    511, 0.0023463727,  0.015142872
    512, 0.00234213844, 0.0161374416
    513, 0.00230302871, 0.0210634507
    514, 0.00451851496, 0.0112393871
    515, 0.00234053982, 0.0181224216
    516, 0.00203147787, 0.0225926079
    517, 0.00451071886, 0.0171837434
    518, 0.00234132959, 0.0111725079
    519, 0.00234238291, 0.0131576462
    520, 0.00450963853, 0.0152024636
    521, 0.00450073741, 0.0191700328
    522, 0.00232703961, 0.0201022718
    523, 0.00450473838, 0.0201644041
    524, 0.00233886158, 0.0171293039
    525, 0.00452054339, 0.0122254724
    526, 0.00452555437, 0.0132106785
    527, 0.00451645162, 0.0161931515
    528, 0.00450620241, 0.0211631451
    529, 0.00238288636, 0.0230353456
    530, 0.00284358114, 0.0236509833
    531, 0.00435546087, 0.0241053421
    532, 0.00421913899, 0.0250569955
    533, 0.00412077922, 0.0260346383
    534, 0.0023399638, 0.0101826936
    535, 0.00454356195, 0.0102602243
    536, 0.00457737688, 0.00932593644
    537, 0.00234679342, 0.00919466931
    538, 0.00237737992, 0.00819182489
    539, 0.00503238384, 0.0280345697
    540, 0.00534050399, 0.00836253259
    541, 0.00315311807, 0.00831477996
    542, 0.00461092545, 0.00847954117
    543, 0.00312076765, 0.0259527322
    544, 0.00325800851, 0.0249139629
    545, 0.00354828127, 0.0239678845
    546, 0.00376379513, 0.0230739862
    547,  0.003787847, 0.0122040436
    548, 0.0037752979, 0.0191549193
    549, 0.0037594575, 0.0211594626
    550, 0.00378041761, 0.0161759853
    551, 0.00378109771, 0.0171652269
    552, 0.00378258503, 0.0151825184
    553, 0.0037796183, 0.0181584153
    554, 0.0037751107, 0.0201526787
    555, 0.00378636783, 0.0141850365
    556, 0.00379217463,    0.0131909
    557, 0.00375057128,  0.022156667
    558, 0.0037925241, 0.0112146959
    559, 0.00406435831,  0.027028067
    560, 0.00306433393, 0.0269909389
    561, 0.00380613795, 0.0102363946
    562, 0.00383332442, 0.00929821283
    563, 0.00501412898, 0.0290172901
    564, 0.00389172882, 0.00843609218
    565, 0.00617506728, 0.00633971998
    566, 0.00104378001, 0.00262190611
    567, 0.00146659976, 0.00255694962
    568, 0.00161031645, 0.00246673287
    569, 0.00196540495, 0.0025780045
    570, 0.00235547265, 0.00255183107
    571, 0.00251273671, 0.00272936444
    572, 0.00301073771, 0.00257154135
    573, 0.00318704685, 0.00262417505
    574, 0.00340002263, 0.00264819176
    575, 0.00388607522, 0.00260505872
    576, 0.00419192435, 0.00256673153
    577, 0.00439878087, 0.00262373686
    578, 0.00481383549, 0.00252074003
    579, 0.00518347137, 0.00258327136
    580, 0.00536113232, 0.00255570747
    581, 0.00578379584, 0.00266104704
    582, 0.00674819294, 0.00280792895
    583, 0.00164079014,  0.002794042
    584, 0.00567499874, 0.00330199022
    585, 0.00125210418, 0.00455167843
    586, 0.00587215321, 0.00296440534
    587, 0.00611302815, 0.00291484618
    588, 0.00632078853, 0.0026443277
    589, 0.00219351519, 0.00288503058
    590, 0.00520362472, 0.00286971848
    591, 0.00334604573, 0.00288862339
    592, 0.00430609565, 0.00295602391
    593, 0.00407991791, 0.00281758094
    594, 0.00390862627, 0.00305025117
    595, 0.00388715905, 0.00367400958
    596, 0.00276224432, 0.00306878518
    597, 0.00254262355, 0.00316067692
    598, 0.00183725671, 0.00331328483
    599, 0.00271669845, 0.00352633931
    600, 0.00317982421, 0.00347392634
    601, 0.00266993325, 0.00516519835
    602, 0.00432697404, 0.0038277118
    603, 0.00407664571, 0.00491744513
    604, 0.00369180134, 0.00422987808
    605, 0.00330557604, 0.00402268721
    606, 0.00351945939, 0.00338610145
    607, 0.00470388355, 0.00347165694
    608, 0.00345735508, 0.00540047651
    609, 0.00309267803, 0.00924685411
    610, 0.00307453913, 0.0102098519
    611, 0.00306930253, 0.0111926123
    612, 0.00306808576, 0.0121830693
    613, 0.00306871533, 0.0131733818
    614, 0.00306912069, 0.0141647989
    615, 0.00306615932, 0.0151621681
    616, 0.00306340773, 0.0161564015
    617, 0.00306218909, 0.0171474088
    618,  0.003062709, 0.0181402639
    619, 0.0030626459, 0.0191362835
    620, 0.00305552268, 0.0201320723
    621, 0.00302729942, 0.0211401042
    622, 0.00293191196, 0.0222499333
    623, 0.00322152046, 0.0230000429
    624, 0.00304562505, 0.00657834811
    625, 0.00220292481,  0.021958163
    626, 0.00792245753, 0.00290114619
    627, 0.00888776872, 0.00576453144
    628, 0.00770789711, 0.00602766452
    629, 0.00820243452, 0.00729270233
    630, 0.00763233658, 0.00848135259
    631, 0.00754139153, 0.0101159103
    632, 0.00813648012, 0.0113391308
    633, 0.00903778151,  0.012698736
    634, 0.00767714111, 0.0124666896
    635, 0.0094016362,  0.013866107
    636, 0.00771937473, 0.0141465142
    637, 0.00895726122, 0.0147784175
    638, 0.00790701993, 0.0150608923
    639, 0.00900355633, 0.0169543885
    640, 0.00800378993, 0.0170465838
    641, 0.00801099092, 0.0190442204
    642, 0.00900957175, 0.0199748483
    643, 0.00800993294, 0.0200405475
    644, 0.00900035538, 0.0219844133
    645, 0.00800742675, 0.0210367218
    646, 0.00898568798, 0.0229967944
    647, 0.00895636436, 0.0240336731
    648, 0.00796195306, 0.0240333099
    649, 0.00850205589, 0.0264946762
    650, 0.00866307784, 0.0271067284
    651, 0.00778876338, 0.0268248282
    652, 0.00903787464, 0.0289901234
    653, 0.00961515587, 0.0128913298
    654, 0.00960220397, 0.0133153321
    655, 0.00936651323, 0.00743918121
    656, 0.00967334583, 0.0100304866
    657, 0.00967296865,  0.011338599
    658, 0.00969056971, 0.0122494316
    659, 0.00979115069, 0.0108324504
    660, 0.00962240342, 0.00966898724
    661, 0.00946466345, 0.00937615428
    662, 0.00977745559, 0.00865687523
    663, 0.00976666994, 0.00828178506
    664,  0.009639211, 0.00767921424
    665, 0.0097118346, 0.00685490808
    666, 0.00968975481, 0.00613641087
    667, 0.00961747859, 0.00476137316
    668, 0.00965180527, 0.00409113849
    669, 0.00964543968, 0.00344998972
    670, 0.00977141969, 0.00239376607
    671, 0.00983487908, 0.00211069314
    672, 0.00766152609, 0.00232606195
    673, 0.00720607582, 0.0016991226
    674, 0.00944016315, 0.00198229798
    675, 0.00882217567, 0.00175974006
    676, 0.00843176246, 0.00179646001
    677, 0.00980093703, 0.00170917006
    678, 0.00954893511, 0.0126038445
    679, 0.00925853755, 0.0130998529
    680, 0.00937171187, 0.00545547344
    681, 0.00946293492, 0.00818736665
    682, 0.00930686854, 0.00451990403
    683, 0.00975853391, 0.00645744614
    684, 0.00928882044, 0.00472592982
    685, 0.0094929887, 0.00517328735
    686, 0.0093933614, 0.00266580493
    687, 0.00961970352, 0.0118196933
    688, 0.00964686275, 0.00367045309
    689, 0.00887889881, 0.0134682171
    690, 0.00939173158, 0.0123010837
    691, 0.00915900432, 0.0107100094
    692, 0.0093268929, 0.00949781854
    693, 0.00896728411, 0.00992477499
    694, 0.00941689406, 0.00606765505
    695, 0.00928249396, 0.00719709834
    696, 0.00922434125, 0.0115150614
    697, 0.0092132818, 0.00766941812
    698, 0.00932251662, 0.00315719214
    699, 0.00933285803, 0.00895469077
    700, 0.00909922644, 0.00688710902
    701, 0.00940449536, 0.0110738287
    702, 0.00932237506, 0.00409601303
    703, 0.00882751029, 0.00201738975
    704, 0.00853506941, 0.00206287741
    705, 0.00805519614, 0.00240580575
    706, 0.00751677155, 0.00273959525
    707, 0.00842198823, 0.0128119839
    708, 0.00900500454, 0.0122737922
    709, 0.00939968973, 0.0120818559
    710, 0.00840471499, 0.0139394086
    711, 0.00893180352, 0.0049672192
    712, 0.00928247813, 0.00839682389
    713, 0.00891529582, 0.00452826312
    714, 0.0093205208, 0.00229364471
    715, 0.00894829817, 0.00535542471
    716, 0.00846895296, 0.0121373311
    717, 0.00905877445, 0.00339382305
    718, 0.00889900979, 0.00785083883
    719, 0.00850762147,  0.003845823
    720, 0.00897395983, 0.00609052507
    721, 0.00894275866, 0.00276398496
    722, 0.00807353761, 0.0100437328
    723, 0.00861768145,  0.010057007
    724, 0.00743703591, 0.00340864784
    725, 0.00864689518, 0.0042594769
    726, 0.00892144907, 0.00737440679
    727, 0.00870623533, 0.00919469167
    728, 0.00841050036, 0.00269164285
    729, 0.00835789926, 0.00588423712
    730, 0.00868027285, 0.00699901208
    731, 0.00857836846, 0.00956464652
    732, 0.00905157998,  0.011059165
    733, 0.00883762725, 0.0107103856
    734, 0.00858940743, 0.00484853843
    735, 0.00829475094, 0.00875310786
    736, 0.00759981479, 0.0132736685
    737, 0.00782772526, 0.0117946425
    738, 0.00860253721, 0.00248212623
    739, 0.00883161929,  0.011318055
    740, 0.00823369995, 0.00456340378
    741, 0.00863405131,  0.011672711
    742, 0.00908286031, 0.00657007238
    743, 0.00858702324, 0.0076592844
    744, 0.00827036053, 0.00301185949
    745, 0.00828909036, 0.00341760367
    746, 0.00788820256, 0.00345629454
    747, 0.00853621121, 0.0104472516
    748, 0.00808374863, 0.00941909011
    749, 0.00847889297, 0.0110000055
    750, 0.0089196302, 0.00820664689
    751, 0.00799626205, 0.00405207975
    752, 0.00837646425, 0.00531107746
    753, 0.00855763536, 0.00645583495
    754, 0.00818321388,  0.010579343
    755, 0.00779889897, 0.0077844928
    756, 0.00770752691, 0.00510047982
    757, 0.00748888729, 0.00422133598
    758, 0.00785858836, 0.00675775297
    759, 0.00769986305, 0.0108169112
    760, 0.00773977442, 0.0259057377
    761, 0.00752928108, 0.00930015277
    762, 0.00804451015, 0.0289578736
    763, 0.00899044517, 0.0159186348
    764, 0.00787675288, 0.0250091944
    765, 0.00798301119, 0.0160434004
    766, 0.00900779758, 0.0179658327
    767, 0.00799152441, 0.0230324324
    768, 0.00900910795, 0.0189711172
    769, 0.00800294336, 0.0220335722
    770, 0.00900613982, 0.0209784862
    771, 0.00811246503, 0.0278185066
    772, 0.00720686838, 0.00188815722
    773, 0.00718328636, 0.00204933295
    774, 0.00740282144, 0.00170470471
    775, 0.00757195568, 0.00168979156
    776, 0.00771805597, 0.0018691062
    777, 0.00799154397, 0.00190293672
    778, 0.00822697766, 0.00185691146
    779, 0.00862457044, 0.00175562617
    780, 0.00902051572, 0.00176627585
    781, 0.00921353884, 0.00175789092
    782, 0.00981338508, 0.00191345916
    783, 0.00987222604, 0.00227421871
    784, 0.00973613746, 0.0026132965
    785, 0.00960542448, 0.00172343722
    786, 0.00969209336, 0.00280248071
    787, 0.00965990406, 0.00300273066
    788, 0.00964739639, 0.00322242244
    789, 0.00964897871, 0.00388238789
    790, 0.00965103414, 0.00430259295
    791, 0.00941033941, 0.00174050219
    792, 0.00964022893, 0.0045192237
    793, 0.00973003823, 0.00496931002
    794, 0.0098194154, 0.00510307029
    795, 0.00970424805, 0.00547902845
    796, 0.00969778374, 0.00568503886
    797, 0.00971660763, 0.00589485746
    798, 0.00981095713, 0.00629186351
    799, 0.0097248964, 0.00665627047
    800, 0.00970243663, 0.00705771148
    801, 0.00966859236, 0.00725537725
    802, 0.00965924561, 0.00746371178
    803, 0.00966530852, 0.00789265987
    804, 0.00972102862, 0.00809384603
    805, 0.00977362599, 0.00847121514
    806, 0.00980771519, 0.00882524811
    807, 0.00966885127, 0.00895504374
    808, 0.00968876109, 0.00920630712
    809, 0.00968735944, 0.00943240523
    810, 0.00975027028, 0.00985765643
    811, 0.00958300103, 0.0102929045
    812, 0.00973144546, 0.0105383629
    813, 0.00983802974, 0.0106747802
    814, 0.00979264826, 0.0110354023
    815, 0.00981781539, 0.0112114036
    816, 0.00962341018, 0.0115880975
    817, 0.00966727268, 0.0120409057
    818, 0.00973089598, 0.0124253593
    819, 0.00971477386, 0.0130562885
    820, 0.00912647136, 0.0280023683
    821, 0.00926611945, 0.0270949397
    822, 0.00921682175, 0.0261672642
    823, 0.00889263209, 0.0251729526
    824, 0.00800857134, 0.0180466492
    825, 0.0096301809, 0.00194242178
    826, 0.00924567319, 0.00202617282
    827, 0.00731525291, 0.00215922971
    828, 0.00741550932,  0.001913246
    829, 0.00837682094, 0.00809742324
    830, 0.00967912562, 0.0021554057
    831, 0.00950503722, 0.00220287917
    832, 0.00904593896, 0.00205511437
    833, 0.00834177621, 0.0258876923
    834, 0.00908267777, 0.00242647319
    835, 0.00811542291,  0.013319606
    836, 0.0095990207, 0.0110515403
    837, 0.00953807961, 0.0107613103
    838, 0.00955133699, 0.00868098158
    839, 0.0095185414, 0.00638400763
    840, 0.00866133999, 0.00195611781
    841, 0.00939212274, 0.00988110341
    842, 0.00923578627, 0.0101117212
    843, 0.00916112401, 0.0118665714
    844, 0.0093264794, 0.0112594701
    845, 0.00931452028, 0.0105225546
    846, 0.00901301485, 0.0103506735
    847, 0.00933028106, 0.00431075692
    848, 0.00931248348, 0.00388023583
    849, 0.00931963231, 0.00365649606
    850, 0.00932879094, 0.00341609796
    851, 0.00932603795, 0.00288773514
    852, 0.00950127747, 0.00249732262
    853, 0.00959058292, 0.00237372098
    854, 0.00944096968, 0.00497172913
    855, 0.00921769999, 0.00495687779
    856, 0.00974874105,  0.005269696
    857, 0.00933752675, 0.00573455403
    858, 0.00948718376, 0.00590336602
    859, 0.00923941843, 0.0062859715
    860, 0.00941143557, 0.00919634011
    861, 0.00925421994, 0.00866923947
    862, 0.00904009491, 0.00965168793
    863, 0.00954229943, 0.00847113691
    864, 0.00945359375, 0.0070235366
    865, 0.00931517128, 0.00797727425
    866, 0.00943219289, 0.00661816355
    867, 0.00958322454, 0.00831592735
    868, 0.00886010844, 0.00865105726
    869, 0.00941639952, 0.00683997013
    870, 0.00928026624,  0.010899744
    871, 0.00922237989, 0.00515197078
    872, 0.00834476762,  0.002205892
    873, 0.0087533975, 0.00226987945
    874, 0.00902760588, 0.00312439329
    875, 0.00866942108, 0.00292359921
    876, 0.00850043166, 0.00307669304
    877, 0.00856900588, 0.00331316679
    878, 0.00873251166, 0.00354530942
    879,  0.009011494, 0.00363393384
    880, 0.00895918999, 0.00387929776
    881, 0.00898938812, 0.00412777904
    882, 0.00900231767, 0.00901180599
    883, 0.0090622399, 0.00431419909
    884, 0.00898379274, 0.00937904976
    885, 0.00916965865, 0.0092714671
    886, 0.00924821571, 0.00595919369
    887, 0.00878877565, 0.00318190758
    888, 0.00903262105, 0.0047326046
    889, 0.00886142068, 0.00337412232
    890, 0.00999415293, 0.00130961032
    891, 0.00999182742, 0.00112100923
    892, 0.00999078527, 0.000933377712
    893, 0.00999023207, 0.000746289501
    894, 0.00998982508, 0.000559508393
    895, 0.00998938084, 0.000372905779
    896, 0.00998875778, 0.000186414021
    897, 0.00700005237, 0.00131347845
    898, 0.00700002303, 0.00112579775
    899, 0.00700000767, 0.000938077574
    900, 0.00700000208, 0.000750435749
    901, 0.00700000115, 0.000562824076
    902, 0.00700000068, 0.000375218107
    903, 0.00700000022, 0.000187611149
    904, 0.0106133446,   0.01043138
    905, 0.0116888983, 0.000182636577
    906, 0.0116889449, 0.000365475018
    907, 0.0116887596, 0.000548494514
    908, 0.0116881877, 0.000731688808
    909, 0.0116871092, 0.000915062497
    910, 0.0116854385, 0.00109862536
    911, 0.0116831213, 0.00128238625
    912, 0.0116801187, 0.00146634644
    913, 0.0116764056, 0.00165049732
    914, 0.0116719678, 0.00183481886
    915, 0.0116667915, 0.00201928243
    916, 0.0116608711, 0.00220385497
    917, 0.0116542019, 0.0023885027
    918, 0.0116479546, 0.00256962841
    919, 0.0116406986, 0.00275138766
    920, 0.0116323177, 0.00293420395
    921, 0.0116231013, 0.00311716017
    922, 0.0116113322, 0.00330598466
    923, 0.0115997633, 0.00349170645
    924, 0.0115873851, 0.00367757818
    925, 0.0115743615, 0.00386302918
    926, 0.0115608405, 0.00404753257
    927, 0.0115468521, 0.00423095003
    928, 0.0115318913, 0.00441502733
    929, 0.0115161054, 0.00459927507
    930, 0.0114994794, 0.00478373282
    931, 0.0114820711, 0.00496819941
    932, 0.0114639858, 0.00515228882
    933,  0.011445188, 0.00533610675
    934, 0.0114255883, 0.0055199815
    935, 0.0114052305, 0.00570373517
    936,  0.011383961, 0.00588793214
    937,  0.011361978, 0.00607184926
    938, 0.0113392994, 0.00625541294
    939, 0.0113159036, 0.00643869117
    940, 0.0112917684, 0.00662175054
    941, 0.0112668807, 0.00680463295
    942, 0.0112412339, 0.00698735844
    943, 0.0112148216, 0.00716993399
    944, 0.0111876437, 0.00735235773
    945, 0.0111596724, 0.00753472326
    946, 0.0111309327, 0.00771693233
    947, 0.0111014359, 0.00789894536
    948, 0.0110711781, 0.00808076002
    949, 0.0110401595, 0.00826238841
    950,  0.011008379, 0.00844383333
    951, 0.0109758386, 0.00862509571
    952, 0.0109425448, 0.00880616717
    953, 0.0109085124, 0.00898701698
    954, 0.0108737852, 0.00916753896
    955,  0.010838449, 0.00934746396
    956, 0.0108026713, 0.00952620897
    957, 0.0107667483, 0.00970263407
    958, 0.0107311914, 0.00987466797
    959, 0.0106969029, 0.0100385109
    960, 0.0106654195, 0.0101875514
    961, 0.0106395045,  0.010309875
    962, 0.0105818827, 0.0104629099
    963, 0.0105296317, 0.0105419066
    964, 0.0104674706,  0.010638197
    965, 0.0103965383, 0.0107610151
    966, 0.0103215612, 0.0108884741
    967, 0.0102435425, 0.0110179968
    968, 0.0101634301, 0.0111411493
    969, 0.0100820512, 0.0112425536
    970, 0.0107242018, 0.0110655306
    971, 0.0107024293, 0.0109271966
    972, 0.0106822969, 0.0107935332
    973,  0.010663325, 0.0106692733
    974, 0.0106455944, 0.0105588306
    975, 0.0106287617, 0.0104730222
    976, 0.0101815145, 0.000185758428
    977, 0.0103723686, 0.000184895951
    978, 0.0105619449, 0.00018395111
    979, 0.0107507017, 0.000183044613
    980, 0.0109389331, 0.000182295131
    981, 0.0111268032, 0.000181816926
    982, 0.0113143921, 0.000181710318
    983, 0.0115017276, 0.000182048549
    984,  0.010181902, 0.000371553935
    985, 0.0103727281, 0.000369844638
    986, 0.0105623361, 0.000367988076
    987,  0.010751131, 0.00036621085
    988, 0.0109393774, 0.000364744919
    989, 0.0111272195, 0.00036381575
    990, 0.0113147181, 0.000363620813
    991, 0.0115018934, 0.000364303938
    992, 0.0101822885, 0.000557466876
    993,   0.01037311, 0.00055493426
    994, 0.0105627459, 0.00055219268
    995, 0.0107515659, 0.000549566466
    996, 0.0109398076, 0.000547398464
    997, 0.0111275883, 0.000546025112
    998, 0.0113149481, 0.000545740826
    999,  0.011501899, 0.000546759693
   1000, 0.0101826508, 0.000743601879
   1001, 0.0103734527, 0.000740282936
   1002, 0.0105630858, 0.000736677088
   1003, 0.0107518975, 0.000733206107
   1004, 0.0109400945, 0.000730327505
   1005, 0.0111277672, 0.000728492683
   1006, 0.0113149351, 0.000728095998
   1007, 0.0115015991, 0.000729423831
   1008, 0.0101830801, 0.000930132112
   1009, 0.0103737712, 0.000926068926
   1010, 0.0105633214, 0.000921598519
   1011, 0.0107520567, 0.000917255355
   1012, 0.0109401476, 0.000913624826
   1013, 0.0111276526, 0.000911281793
   1014, 0.0113145672, 0.000910725037
   1015, 0.0115008773, 0.000912315387
   1016, 0.0101837879, 0.00111735449
   1017,  0.010374154, 0.00111256191
   1018, 0.0105634667, 0.0011071678
   1019,  0.010752013, 0.00110186741
   1020, 0.0109399138, 0.00109739671
   1021, 0.0111271767, 0.00109446235
   1022, 0.0113137681, 0.00109367073
   1023, 0.0114996536, 0.00109545724
   1024,  0.010185089, 0.0013057685
   1025, 0.0103746876, 0.0013001411
   1026, 0.0105635254, 0.00129363721
   1027, 0.0107517466, 0.00128720363
   1028, 0.0109393569, 0.0012817448
   1029, 0.0111262966, 0.00127809762
   1030, 0.0113124866, 0.00127697026
   1031, 0.0114978692, 0.00127886934
   1032, 0.0101870839, 0.00149622175
   1033, 0.0103752688, 0.0014892685
   1034, 0.0105634267, 0.00148124387
   1035, 0.0107512092, 0.00147339003
   1036, 0.0109384414, 0.00146673888
   1037,  0.011124975, 0.0014622258
   1038, 0.0113106854, 0.0014606436
   1039, 0.0114954878, 0.0014625598
   1040, 0.0101875458, 0.00169020775
   1041, 0.0103753023, 0.00168024469
   1042, 0.0105629833, 0.00167004275
   1043,  0.010750331, 0.00166043313
   1044, 0.0109371291, 0.00165237638
   1045, 0.0111231869, 0.00164684211
   1046, 0.0113083404,  0.001644684
   1047, 0.0114924815, 0.00164652069
   1048, 0.0101874769,  0.001885192
   1049, 0.0103749158, 0.00187221484
   1050, 0.0105621852, 0.00185968028
   1051, 0.0107490867, 0.00184816378
   1052, 0.0109354015, 0.0018385665
   1053, 0.0111209136, 0.00183189241
   1054, 0.0113054337, 0.00182905595
   1055, 0.0114888344, 0.00183072616
   1056, 0.0101871844, 0.00207992806
   1057, 0.0103742443, 0.00206441246
   1058, 0.0105610695, 0.0020497404
   1059, 0.0107474811, 0.00203635474
   1060,  0.010933253, 0.0020251777
   1061, 0.0111181475, 0.00201729452
   1062, 0.0113019552, 0.00201370451
   1063, 0.0114845335, 0.00201513758
   1064, 0.0101867598, 0.00227253698
   1065, 0.0103733521, 0.00225567212
   1066, 0.0105596678, 0.0022396869
   1067, 0.0107455235, 0.00222474802
   1068, 0.0109306797, 0.00221206667
   1069, 0.0111148823, 0.0022029581
   1070, 0.0112978993, 0.00219856761
   1071, 0.0114795733, 0.00219971058
   1072, 0.0101863304, 0.00245780405
   1073, 0.0103722997, 0.00244569546
   1074, 0.0105580064, 0.00242957007
   1075,  0.010743225, 0.00241331966
   1076, 0.0109276883, 0.00239917217
   1077,  0.011111116, 0.00238881935
   1078, 0.0112932604, 0.00238359114
   1079, 0.0114739481, 0.00238440232
   1080, 0.0101856394, 0.00264384877
   1081, 0.0103710229, 0.00263486221
   1082, 0.0105560729, 0.00261908118
   1083, 0.0107405819, 0.00260185637
   1084, 0.0109242732, 0.00258636987
   1085, 0.0111068487, 0.00257479912
   1086, 0.0112880375, 0.00256871968
   1087, 0.0114680026, 0.00256811245
   1088,  0.010185007, 0.00284126354
   1089, 0.0103696017, 0.00282734726
   1090, 0.0105538871, 0.00280950963
   1091, 0.0107376007, 0.00279068178
   1092, 0.0109204371, 0.00277370401
   1093, 0.0111020748, 0.00276087178
   1094, 0.0112822801, 0.00275374926
   1095, 0.0114614284, 0.00275168964
   1096, 0.0101841222, 0.00303091086
   1097,   0.01036797, 0.00301877433
   1098, 0.0105514359, 0.00300000468
   1099, 0.0107342787, 0.00297965878
   1100,  0.010916179, 0.00296114548
   1101, 0.0110967979, 0.00294701383
   1102, 0.0112759694, 0.0029387041
   1103, 0.0114541501, 0.00293533504
   1104, 0.0101833101, 0.00323280413
   1105, 0.0103662033, 0.00321378186
   1106, 0.0105487388, 0.00319168298
   1107, 0.0107306205, 0.00316907279
   1108, 0.0109115001, 0.00314876437
   1109, 0.0110910302, 0.00313318195
   1110, 0.0112691317, 0.00312347012
   1111,  0.011446177, 0.00311900093
   1112, 0.0101824068, 0.00343620265
   1113, 0.0103642698, 0.00341012259
   1114, 0.0105457893, 0.00338411122
   1115, 0.0107266242, 0.00335885445
   1116, 0.0109063992, 0.0033365502
   1117, 0.0110847745, 0.00331935752
   1118, 0.0112617183, 0.00330819329
   1119, 0.0114369262, 0.00330463215
   1120, 0.0101812128, 0.00363158132
   1121, 0.0103621176, 0.0036049718
   1122, 0.0105425753, 0.00357645028
   1123, 0.0107222879, 0.00354875438
   1124, 0.0109008793, 0.00352441124
   1125, 0.0110780168, 0.00350555731
   1126, 0.0112535348, 0.00349351438
   1127, 0.0114270449, 0.0034901239
   1128, 0.0101800375, 0.00383092742
   1129, 0.0103598116, 0.00380058261
   1130, 0.0105391089, 0.00376903103
   1131, 0.0107176146, 0.00373877725
   1132, 0.0108949356, 0.00371234585
   1133, 0.0110707209, 0.00369188492
   1134, 0.0112446966, 0.00367904315
   1135, 0.0114164781, 0.00367564731
   1136, 0.0101788044, 0.0040312754
   1137, 0.0103573482, 0.00399678107
   1138, 0.0105353929, 0.00396188814
   1139,  0.010712604, 0.0039289277
   1140, 0.0108885681, 0.00390034076
   1141, 0.0110628996, 0.00387828611
   1142, 0.0112352446, 0.00386464549
   1143,  0.011405305, 0.00386090321
   1144, 0.0101774959, 0.00423253234
   1145, 0.0103547219, 0.00419348944
   1146, 0.0105314264, 0.00415499182
   1147, 0.0107072573, 0.0041191848
   1148, 0.0108817769, 0.00408837199
   1149, 0.0110545568, 0.00406473223
   1150, 0.0112252869, 0.00404991768
   1151, 0.0113935703, 0.00404572673
   1152, 0.0101761054, 0.00443470618
   1153, 0.0103519289, 0.00439045485
   1154, 0.0105272084, 0.00434815325
   1155, 0.0107015725, 0.00430944515
   1156, 0.0108745648, 0.0042763846
   1157, 0.0110457595, 0.00425097067
   1158, 0.0112147704, 0.00423503947
   1159, 0.0113813151, 0.00422996562
   1160, 0.0101746302, 0.00463632308
   1161, 0.0103489682, 0.00458666077
   1162, 0.0105227381, 0.0045408546
   1163, 0.0106955525, 0.00449946895
   1164,   0.01086694, 0.00446424447
   1165, 0.0110364547,  0.004437136
   1166, 0.0112037212, 0.00441989675
   1167, 0.0113683324, 0.00441432092
   1168, 0.0101730712, 0.00483171176
   1169,  0.010345839, 0.00478021195
   1170, 0.0105180144, 0.00473241322
   1171, 0.0106891943, 0.00468899263
   1172, 0.0108588934, 0.00465187803
   1173, 0.0110266507, 0.00462315744
   1174,   0.01119202, 0.00460488442
   1175, 0.0113546122, 0.0045988285
   1176, 0.0101714283, 0.00501968479
   1177, 0.0103425412, 0.00497098919
   1178, 0.0105130384, 0.00492283236
   1179,    0.0106825,  0.004878012
   1180, 0.0108504239, 0.00483927038
   1181, 0.0110163093, 0.00480915606
   1182, 0.0111796819, 0.00478995405
   1183, 0.0113401534, 0.00478348648
   1184, 0.0101696998, 0.00520891324
   1185, 0.0103390738, 0.00516175944
   1186, 0.0105078081, 0.00511304289
   1187, 0.0106754666, 0.00506684929
   1188, 0.0108415242, 0.00502655841
   1189, 0.0110054417, 0.00499512348
   1190,  0.011166716, 0.00497507025
   1191, 0.0113249924, 0.00496816076
   1192, 0.0101678874, 0.00540300738
   1193,  0.010335438, 0.00535411201
   1194, 0.0105023254, 0.00530373538
   1195, 0.0106680952, 0.00525579788
   1196,  0.010832198, 0.00521384832
   1197, 0.0109940618, 0.0051810639
   1198, 0.0111531578, 0.00516012264
   1199, 0.0113091841, 0.00515266275
   1200, 0.0101659913, 0.00559973158
   1201, 0.0103316326, 0.00554773211
   1202, 0.0104965875, 0.00549496897
   1203, 0.0106603848, 0.00544494297
   1204, 0.0108224507, 0.00540117826
   1205, 0.0109821791, 0.00536696054
   1206, 0.0111390296, 0.00534504512
   1207, 0.0112927333, 0.00533696543
   1208, 0.0101640094, 0.00579772983
   1209, 0.0103276577, 0.00574201439
   1210, 0.0104905963, 0.00568650197
   1211, 0.0106523372, 0.00563420355
   1212, 0.0108122826, 0.00558852311
   1213,  0.010969799, 0.00555279665
   1214, 0.0111243315, 0.00552983163
   1215, 0.0112756174, 0.00552115357
   1216, 0.0101619512, 0.00599565776
   1217, 0.0103235189, 0.0059361225
   1218, 0.0104843527, 0.00587795163
   1219, 0.0106439507, 0.00582341896
   1220, 0.0108016934, 0.00577581953
   1221, 0.0109569188, 0.00573855173
   1222, 0.0111090578, 0.00571449101
   1223, 0.0112578329, 0.00570522249
   1224, 0.0101598566, 0.00618950557
   1225, 0.0103192367, 0.00612922292
   1226,  0.010477866, 0.00606909767
   1227, 0.0106352288, 0.00601250958
   1228, 0.0107906805, 0.00596303446
   1229, 0.0109435339, 0.00592421787
   1230, 0.0110931983, 0.00589904189
   1231, 0.0112393349, 0.00588933099
   1232, 0.0101579335, 0.00638763886
   1233, 0.0103148464, 0.00632305304
   1234,   0.01047114, 0.00626034243
   1235, 0.0106261717, 0.00620157924
   1236, 0.0107792448, 0.00615019584
   1237, 0.0109296413, 0.00610980857
   1238, 0.0110767446, 0.00608351082
   1239, 0.0112201646, 0.0060733282
   1240, 0.0101556145, 0.00658101449
   1241, 0.0103102177, 0.00651604589
   1242,  0.010464143, 0.00645145867
   1243, 0.0106167691, 0.00639061909
   1244, 0.0107673807, 0.00633731857
   1245, 0.0109152384, 0.00629533455
   1246, 0.0110596986, 0.0062678922
   1247, 0.0112003358, 0.00625715218
   1248, 0.0101529611, 0.00676871929
   1249, 0.0103053264, 0.00670702243
   1250, 0.0104568582, 0.00664193463
   1251, 0.0106070135, 0.00657945499
   1252, 0.0107550863, 0.00652435049
   1253, 0.0109003242, 0.00648078509
   1254, 0.0110420594, 0.00645217579
   1255, 0.0111798467, 0.00644080434
   1256, 0.0101505099, 0.0069657811
   1257, 0.0103003206, 0.00690035708
   1258, 0.0104493238, 0.00683295168
   1259, 0.0105969151, 0.00676838541
   1260, 0.0107423626, 0.00671136286
   1261,  0.010884895, 0.00666617462
   1262,  0.011023825, 0.00663636578
   1263, 0.0111586899, 0.00662430469
   1264, 0.0101478212, 0.00715948967
   1265, 0.0102951108, 0.00709338905
   1266,  0.010441523, 0.00702406373
   1267, 0.0105864685, 0.00695737032
   1268, 0.0107292086, 0.00689836452
   1269, 0.0108689526, 0.00685150921
   1270, 0.0110049937, 0.00682046451
   1271, 0.0111368578,   0.00680767
   1272, 0.0101451101, 0.00735692494
   1273,  0.010289738, 0.0072876811
   1274, 0.0104334634, 0.00721563585
   1275, 0.0105756773, 0.00714650704
   1276, 0.0107156234, 0.0070853848
   1277, 0.0108524933, 0.0070367977
   1278, 0.0109855626, 0.00700447615
   1279, 0.0111143459, 0.00699091004
   1280, 0.0101423375, 0.00755804684
   1281, 0.0102842031, 0.00748352101
   1282, 0.0104251467, 0.00740779424
   1283, 0.0105645396, 0.00733583514
   1284, 0.0107016051, 0.00727243302
   1285, 0.0108355163, 0.00722204056
   1286, 0.0109655298, 0.00718839932
   1287, 0.0110911503, 0.00717402808
   1288, 0.0101394895, 0.00776107563
   1289, 0.0102785015, 0.00767997326
   1290, 0.0104165729, 0.0076001673
   1291, 0.0105530554, 0.00752521865
   1292, 0.0106871538, 0.00745945983
   1293, 0.0108180204, 0.00740721729
   1294, 0.0109448973, 0.00737222517
   1295, 0.0110672722, 0.00735702086
   1296, 0.0101365577, 0.00795968063
   1297, 0.0102726305, 0.00787508674
   1298, 0.0104077403, 0.00779209891
   1299, 0.0105412249, 0.00771442428
   1300, 0.0106722685, 0.0076463786
   1301, 0.0108000059, 0.0075922953
   1302, 0.0109236613, 0.00755594112
   1303, 0.0110427011, 0.00753990654
   1304, 0.0101335403, 0.00815493427
   1305, 0.0102665853, 0.00806871802
   1306, 0.0103986468, 0.00798339024
   1307, 0.0105290469, 0.00790333562
   1308, 0.0106569501, 0.00783313252
   1309, 0.0107814725, 0.00777724711
   1310, 0.0109018218, 0.00773953134
   1311, 0.0110174436, 0.00772265997
   1312, 0.0101304362, 0.00834594201
   1313, 0.0102603668, 0.00826064497
   1314, 0.0103892926, 0.00817394443
   1315, 0.0105165197, 0.00809189864
   1316, 0.0106411967, 0.0080196904
   1317, 0.0107624214, 0.0079620555
   1318, 0.0108793788, 0.00792298745
   1319, 0.0109915016, 0.00790526159
   1320, 0.0101272725, 0.00853906758
   1321, 0.0102539882, 0.00845270511
   1322, 0.0103796823, 0.00836429466
   1323, 0.0105036469, 0.00828026049
   1324, 0.0106250113, 0.00820608903
   1325, 0.0107428487, 0.00814672559
   1326, 0.0108563332, 0.0081063062
   1327,  0.010964877, 0.00808770396
   1328, 0.0101241805, 0.00873920601
   1329, 0.0102474792, 0.00864637457
   1330, 0.0103698233, 0.00855488423
   1331, 0.0104904296, 0.00846855715
   1332, 0.0106083918, 0.00839236751
   1333, 0.0107227592, 0.00833126716
   1334, 0.0108326841, 0.00828948803
   1335, 0.0109375697, 0.00826998707
   1336, 0.0101208771, 0.00893272739
   1337,  0.010240769, 0.00883820839
   1338, 0.0103596989, 0.00874488149
   1339, 0.0104768658, 0.00865659676
   1340, 0.0105913403, 0.00857848581
   1341, 0.0107021518, 0.00851567276
   1342, 0.0108084371, 0.00847253017
   1343, 0.0109095816, 0.00845211186
   1344, 0.0101172468, 0.0091140084
   1345, 0.0102338139, 0.00902662054
   1346, 0.0103492932, 0.00893387571
   1347, 0.0104629509, 0.00884428807
   1348, 0.0105738565, 0.00876442716
   1349, 0.0106810313, 0.00869994052
   1350, 0.0107835922, 0.00865543261
   1351, 0.0108809154, 0.00863407645
   1352, 0.0101136547, 0.00930629112
   1353, 0.0102267023, 0.00921745412
   1354, 0.0103386324, 0.00912335422
   1355, 0.0104486952, 0.00903202035
   1356, 0.0105559528, 0.00895029865
   1357, 0.0106594078, 0.00888409652
   1358, 0.0107581634, 0.00883819535
   1359, 0.0108515834, 0.00881587341
   1360,  0.010110015, 0.00950277038
   1361, 0.0102194399, 0.00940990634
   1362, 0.0103277331, 0.00931335799
   1363, 0.0104341228, 0.0092198737
   1364, 0.0105376542, 0.00913613662
   1365, 0.0106373103, 0.00906814821
   1366, 0.0107321786, 0.0090208035
   1367, 0.0108216107, 0.00899746828
   1368, 0.0101064434, 0.00970193092
   1369, 0.0102120806, 0.00960360374
   1370, 0.0103166439, 0.00950387027
   1371, 0.0104192868, 0.00940787885
   1372, 0.0105190212, 0.00932194665
   1373, 0.0106148049, 0.00925206114
   1374, 0.0107057039, 0.0092031844
   1375, 0.0107910596, 0.00917875301
   1376, 0.0101026054, 0.00989509188
   1377, 0.0102045927, 0.00979680382
   1378,  0.010305427, 0.00969460234
   1379, 0.0104042897, 0.00959599018
   1380, 0.0105001777, 0.00950767659
   1381, 0.0105920266, 0.00943571981
   1382, 0.0106788781, 0.00938514248
   1383, 0.0107600521, 0.00935945846
   1384, 0.0100988522, 0.0100967512
   1385, 0.0101971319, 0.00999202579
   1386, 0.0102942344, 0.00988584757
   1387,  0.010389315, 0.00978412386
   1388, 0.0104813408, 0.00969312899
   1389, 0.0105692167, 0.00961879268
   1390, 0.0106519442, 0.00956620835
   1391, 0.0107288156, 0.00953899696
   1392, 0.0100952024, 0.0102965636
   1393, 0.0101898462, 0.0101863854
   1394, 0.0102832876, 0.0100765564
   1395, 0.0103746448, 0.00997172482
   1396, 0.0104628596, 0.00987772923
   1397, 0.0105467634, 0.00980059616
   1398, 0.0106253037, 0.00974549353
   1399, 0.0106977299, 0.00971626397
   1400, 0.0100917444, 0.0104878638
   1401,  0.010182932,   0.01037776
   1402, 0.0102728773,  0.010265857
   1403, 0.0103606824, 0.0101580694
   1404, 0.0104452046, 0.0100607928
   1405, 0.0105252201, 0.00998012442
   1406,  0.010599588, 0.00992144831
   1407, 0.0106674284, 0.00988925993
   1408, 0.0100885909, 0.0106791658
   1409, 0.0101766158, 0.0105681382
   1410, 0.0102633601, 0.0104540121
   1411, 0.0103478711, 0.0103430226
   1412, 0.0104289781, 0.0102415942
   1413, 0.0105054034, 0.0101556983
   1414, 0.0105758207, 0.0100912619
   1415, 0.0106389588, 0.0100545352
   1416, 0.0100858593, 0.0108707882
   1417, 0.0101711312, 0.0107582016
   1418, 0.0102550751,  0.010641465
   1419, 0.0103367306, 0.0105264168
   1420, 0.0104149561, 0.0104189944
   1421, 0.0104884524, 0.0103247436
   1422, 0.0105551463, 0.0102526769
   1423, 0.0106136659, 0.0102083366
   1424, 0.0100836512, 0.0110621508
   1425, 0.0101666832, 0.0109477695
   1426, 0.0102483602, 0.0108284755
   1427, 0.0103277825, 0.0107081253
   1428, 0.0104039107, 0.0105922939
   1429, 0.0104751149, 0.0104877073
   1430, 0.0105400104, 0.0103987716
   1431, 0.0105937663, 0.0103449728
   1432, 0.0118757989, 0.000183947268
   1433,   0.01206253, 0.000185708966
   1434, 0.0122491904, 0.000187843485
   1435, 0.0124359429, 0.000190215171
   1436, 0.0126230177, 0.000192595195
   1437, 0.0128107043, 0.000194695938
   1438, 0.0118755568, 0.000368078589
   1439, 0.0120619573, 0.000371573929
   1440, 0.0122482693, 0.000375802367
   1441, 0.0124346772, 0.000380482932
   1442, 0.0126214409, 0.000385158084
   1443,  0.012808877, 0.000389279099
   1444, 0.0118749794, 0.000552367943
   1445, 0.0120609272, 0.000557568215
   1446, 0.0122467484, 0.000563854468
   1447,   0.01243266, 0.000570795732
   1448, 0.0126189459, 0.000577707542
   1449, 0.0128059452, 0.000583794899
   1450,  0.011873927, 0.000736801187
   1451,  0.012059316, 0.000743674289
   1452, 0.0122445291, 0.000751984073
   1453, 0.0124298064, 0.000761147006
   1454, 0.0126154628, 0.000770253013
   1455, 0.0128018633, 0.000778268033
   1456,  0.011872285, 0.000921373197
   1457, 0.0120570231, 0.00092988211
   1458, 0.0122415191, 0.000940180325
   1459, 0.0124260439, 0.000951530412
   1460, 0.0126109403, 0.000962796563
   1461, 0.0127966013, 0.000972708978
   1462, 0.0118699707, 0.00110608409
   1463, 0.0120539702, 0.0011161858
   1464, 0.0122376513, 0.00112843537
   1465, 0.0124213137, 0.00114193931
   1466, 0.0126053337, 0.00115533569
   1467, 0.0127901351, 0.00116711925
   1468,  0.011866929, 0.00129093428
   1469, 0.0120501015, 0.0013025807
   1470, 0.0122328745, 0.00131674204
   1471, 0.0124155749, 0.00133236684
   1472, 0.0125986133, 0.00134786475
   1473,  0.012782448, 0.00136149523
   1474,  0.011863119, 0.00147592055
   1475, 0.0120453797, 0.0014890607
   1476, 0.0122271534, 0.0015050926
   1477, 0.0124087976, 0.00152280449
   1478, 0.0125907585, 0.00154037587
   1479, 0.0127735008, 0.00155634398
   1480, 0.0118585173, 0.00166103337
   1481, 0.0120397788, 0.00167561602
   1482, 0.0122204656, 0.00169347762
   1483, 0.0124009624, 0.0017132432
   1484, 0.0125817256, 0.00173327106
   1485, 0.0127632413, 0.00175223663
   1486, 0.0118531026, 0.00184625655
   1487, 0.0120332809, 0.00186223304
   1488, 0.0122127924, 0.00188188499
   1489, 0.0123920403, 0.00190386001
   1490,  0.012571522, 0.00192624633
   1491, 0.0127517274, 0.00194794824
   1492, 0.0118468674, 0.00203156844
   1493,  0.012025876, 0.00204889453
   1494, 0.0122041218, 0.00207036128
   1495, 0.0123820379, 0.00209443457
   1496, 0.0125601534, 0.00211908901
   1497, 0.0127389897, 0.00214305497
   1498, 0.0118398033, 0.00221694354
   1499, 0.0120175546, 0.00223559071
   1500, 0.0121944509, 0.00225881627
   1501, 0.0123709468, 0.00228497153
   1502, 0.0125476234, 0.0023117247
   1503, 0.0127250077, 0.00233785063
   1504, 0.0118319057, 0.00240235706
   1505,  0.012008315, 0.00242228829
   1506, 0.0121837724, 0.00244725868
   1507, 0.0123587716, 0.00247538695
   1508, 0.0125338994, 0.00250445656
   1509, 0.0127097229, 0.00253297482
   1510, 0.0118235163, 0.0025867261
   1511,  0.011998252, 0.00260866946
   1512, 0.0121721178, 0.00263554044
   1513, 0.0123454928, 0.00266588316
   1514,   0.01251892, 0.00269788271
   1515, 0.0126929618, 0.00273018749
   1516, 0.0118143307, 0.00277091004
   1517, 0.0119873136, 0.00279485201
   1518, 0.0121594723, 0.00282372953
   1519,  0.012331102, 0.00285652908
   1520, 0.0125026908, 0.00289184228
   1521, 0.0126750004, 0.00292645441
   1522, 0.0118042734, 0.00295511726
   1523, 0.0119754719, 0.00298089813
   1524, 0.0121458303, 0.00301183527
   1525, 0.0123156086, 0.00304717291
   1526, 0.0124852955, 0.00308546913
   1527, 0.0126555888, 0.00312417559
   1528, 0.0117940996, 0.00313700177
   1529, 0.0119628999, 0.00316625647
   1530, 0.0121312365, 0.00319966394
   1531, 0.0122990562, 0.00323746959
   1532, 0.0124667697, 0.00327847293
   1533, 0.0126350531, 0.00332026882
   1534, 0.0117824236, 0.0033207722
   1535, 0.0119493017, 0.00335181924
   1536, 0.0121156257, 0.00338738807
   1537, 0.0122814244, 0.0034275027
   1538, 0.0124471039, 0.00347095937
   1539, 0.0126132546, 0.00351603702
   1540, 0.0117683411, 0.00350963604
   1541, 0.0119351447, 0.00353618176
   1542, 0.0120991487, 0.00357455667
   1543, 0.0122627532, 0.00361719425
   1544, 0.0124262888, 0.00366309751
   1545, 0.0125902928, 0.00371078122
   1546, 0.0117543014, 0.00369562302
   1547, 0.0119207585, 0.00371816871
   1548, 0.0120818615, 0.00376094412
   1549, 0.0122430595, 0.00380650489
   1550, 0.0124043263, 0.00385494996
   1551, 0.0125661017, 0.00390511053
   1552, 0.0117396321, 0.00388080906
   1553, 0.0119043607, 0.00390341575
   1554, 0.0120633971, 0.00394770922
   1555, 0.0122222612, 0.00399568817
   1556,  0.012381196, 0.00404659612
   1557, 0.0125406608, 0.00409918837
   1558, 0.0117245708, 0.00406439649
   1559, 0.0118880589, 0.00408521295
   1560, 0.0120440461, 0.0041339295
   1561,  0.012200376, 0.00418469403
   1562, 0.0123568885, 0.00423807278
   1563, 0.0125139616, 0.00429306831
   1564, 0.0117082875, 0.00424912665
   1565, 0.0118691698, 0.00427232031
   1566, 0.0120232981, 0.00432127155
   1567, 0.0121772978, 0.00437386613
   1568, 0.0123313777, 0.0044294633
   1569, 0.0124859978, 0.00448677829
   1570,  0.011691194, 0.00443364587
   1571, 0.0118493633, 0.00445927633
   1572, 0.0120018981, 0.00450731907
   1573, 0.0121532055, 0.00456263125
   1574, 0.0123047065, 0.00462062657
   1575, 0.0124567784, 0.00468028197
   1576, 0.0116733853, 0.00461766543
   1577, 0.0118278367, 0.00464895833
   1578, 0.0119795967, 0.00469282409
   1579, 0.0121281091, 0.00475093396
   1580, 0.0122768991, 0.00481148111
   1581, 0.0124263167, 0.00487353746
   1582,  0.011654513, 0.00480235182
   1583, 0.0118065169, 0.00483470643
   1584, 0.0119566601, 0.0048769745
   1585, 0.0121020209, 0.00493874494
   1586, 0.0122479526, 0.00500203483
   1587, 0.0123946099, 0.00506654195
   1588, 0.0116348825, 0.00498664891
   1589,  0.011784547, 0.00501937233
   1590,  0.011932062, 0.00506308163
   1591, 0.0120747052, 0.00512681995
   1592, 0.0122178085, 0.00519246934
   1593, 0.0123616476, 0.00525933597
   1594, 0.0116145853, 0.00517022004
   1595, 0.0117612192, 0.00520543288
   1596, 0.0119066397, 0.00524840644
   1597, 0.0120463185, 0.00531464256
   1598, 0.0121864965, 0.00538268778
   1599, 0.0123274336, 0.0054518953
   1600, 0.0115928389, 0.00535581633
   1601, 0.0117370421, 0.00539110135
   1602, 0.0118801622, 0.00543372193
   1603, 0.0120168682, 0.00550219417
   1604, 0.0121540278, 0.00557264499
   1605, 0.0122919735, 0.0056441999
   1606, 0.0115704481, 0.00554061029
   1607, 0.0117120594, 0.00557625107
   1608, 0.0118532302, 0.00561704906
   1609, 0.0119864382, 0.00568919629
   1610, 0.0121204145, 0.00576230697
   1611,  0.012255271, 0.00583624188
   1612, 0.0115470355, 0.00572593044
   1613, 0.0116859926, 0.00576179381
   1614, 0.0118245455, 0.00580268493
   1615, 0.0119547518, 0.00587655697
   1616,  0.012085598, 0.00595185766
   1617, 0.0122173131, 0.00602804963
   1618, 0.0115228202, 0.00591098843
   1619, 0.0116590671, 0.00594695192
   1620, 0.0117947133, 0.00598865794
   1621, 0.0119219813, 0.00606370531
   1622, 0.0120496256, 0.00614113407
   1623, 0.0121781155, 0.00621957518
   1624, 0.0114979586, 0.00609521801
   1625, 0.0116316006, 0.00613060687
   1626,   0.01176525, 0.00616965443
   1627, 0.0118884211, 0.00624960056
   1628, 0.0120125543, 0.00632993272
   1629, 0.0121376868, 0.00641077664
   1630, 0.0114723146, 0.00627908204
   1631, 0.0116030183, 0.00631474424
   1632, 0.0117335673, 0.00635464955
   1633, 0.0118535114, 0.00643618079
   1634, 0.0119742537, 0.00651869643
   1635, 0.0120959999, 0.00660175364
   1636, 0.0114458632, 0.00646265922
   1637, 0.0115734758, 0.00649882387
   1638, 0.0117008779, 0.0065394491
   1639, 0.0118174348, 0.0066228183
   1640, 0.0119347461, 0.00670735911
   1641,  0.012053052, 0.0067925062
   1642, 0.0114185903, 0.00664599845
   1643, 0.0115430066, 0.00668272516
   1644, 0.0116634946, 0.00673739426
   1645, 0.0117791351, 0.00681334082
   1646, 0.0118937232, 0.00689702434
   1647, 0.0120087583, 0.0069833491
   1648, 0.0113904849, 0.00682913419
   1649, 0.0115108583, 0.00686917128
   1650, 0.0116271013, 0.00692797825
   1651, 0.0117399404, 0.0070029581
   1652, 0.0118514728, 0.0070866663
   1653, 0.0119631737, 0.00717407838
   1654, 0.0113614928, 0.00701225176
   1655, 0.0114779007, 0.00705502322
   1656, 0.0115903709, 0.00711595919
   1657, 0.0116998954, 0.00719150063
   1658, 0.0118080946, 0.00727591524
   1659, 0.0119163441, 0.00736452825
   1660, 0.0113315722, 0.00719550066
   1661,  0.011444144, 0.00724022929
   1662, 0.0115529168, 0.00730271637
   1663, 0.0116589209, 0.00737924408
   1664, 0.0117636072, 0.00746470504
   1665, 0.0118682906, 0.00755462237
   1666,  0.011300765, 0.00737872114
   1667, 0.0114095621, 0.00742488028
   1668,  0.011514619, 0.00748866703
   1669,  0.011616976, 0.00756633328
   1670, 0.0117180124, 0.00765301939
   1671, 0.0118190227, 0.00774432346
   1672,  0.011269128, 0.00756170508
   1673, 0.0113741569, 0.00760895666
   1674, 0.0114754457, 0.00767392572
   1675, 0.0115740439, 0.00775281899
   1676, 0.0116713131, 0.00784084946
   1677,  0.011768546, 0.00793361105
   1678, 0.0112366872, 0.00774434116
   1679, 0.0113379192, 0.0077924775
   1680, 0.0114353718, 0.00785856694
   1681, 0.0115301106, 0.0079387445
   1682, 0.0116235055, 0.00802819896
   1683, 0.0117168603, 0.00812247768
   1684, 0.0112034418, 0.00792663731
   1685, 0.0113008283, 0.00797552336
   1686, 0.0113943703, 0.00804268755
   1687, 0.0114851585, 0.00812417269
   1688, 0.0115745841, 0.00821509399
   1689, 0.0116639677, 0.00831092335
   1690, 0.0111693768, 0.00810863823
   1691, 0.0112628564, 0.00815818459
   1692, 0.0113524161, 0.00822637975
   1693, 0.0114391707, 0.00830916688
   1694, 0.0115245385, 0.00840156712
   1695, 0.0116098654, 0.00849895924
   1696,  0.011134482, 0.00829038862
   1697, 0.0112239849, 0.00834053196
   1698, 0.0113094896, 0.00840971246
   1699, 0.0113921305, 0.00849377923
   1700, 0.0114733614, 0.00858764537
   1701, 0.0115545504, 0.00868659467
   1702, 0.0110987509, 0.00847191084
   1703, 0.0111842053, 0.00852260087
   1704, 0.0112655796, 0.00859272573
   1705, 0.0113440314, 0.00867804233
   1706, 0.0114210472, 0.00877335016
   1707,   0.01149802, 0.00887383334
   1708, 0.0110621825, 0.00865321327
   1709, 0.0111435112,  0.008704409
   1710, 0.0112206796, 0.00877543911
   1711, 0.0112948669, 0.00886196923
   1712,  0.011367593, 0.00895868614
   1713, 0.0114402752, 0.00906067342
   1714, 0.0110247787, 0.00883428939
   1715, 0.0111019053, 0.00888595264
   1716, 0.0111747887, 0.00895784982
   1717, 0.0112446351, 0.00904555712
   1718,  0.011312997, 0.0091436496
   1719, 0.0113813179, 0.00924711023
   1720, 0.0109865526, 0.00901510008
   1721, 0.0110593904, 0.00906719081
   1722, 0.0111279078, 0.00913991965
   1723, 0.0111933332, 0.00922877342
   1724, 0.0112572554, 0.00932821352
   1725, 0.0113211442, 0.00943312328
   1726, 0.0109475311, 0.00919552986
   1727, 0.0110159796, 0.00924800895
   1728, 0.0110800369, 0.00932154339
   1729, 0.0111409547, 0.00941152871
   1730, 0.0112003628, 0.00951231085
   1731, 0.0112597533, 0.00961867068
   1732, 0.0109077692, 0.00937529095
   1733, 0.0109717026, 0.00942813326
   1734, 0.0110311806, 0.00950248446
   1735, 0.0110874949, 0.00959363673
   1736, 0.0111423107, 0.00969580933
   1737, 0.0111971432, 0.00980367977
   1738, 0.0108673815, 0.00955379289
   1739, 0.0109266136, 0.00960702635
   1740, 0.0109813567, 0.00968229678
   1741, 0.0110329473, 0.00977475662
   1742, 0.0110830879, 0.00987847708
   1743, 0.0111333067, 0.0099880239
   1744, 0.0108265625, 0.00972993579
   1745, 0.0108808167, 0.0097837355
   1746, 0.0109306015, 0.00986022316
   1747, 0.0109773111, 0.0099543361
   1748, 0.0110226832, 0.0100599509
   1749, 0.0110682407, 0.0101715131
   1750, 0.0107856514, 0.00990179833
   1751,  0.010834489, 0.00995666999
   1752, 0.0108789811, 0.0100350538
   1753, 0.0109205954, 0.0101315314
   1754, 0.0109610874, 0.0102397036
   1755, 0.0110019427,   0.01035388
   1756, 0.0107451808,    0.0100662
   1757, 0.0107878679,  0.010123495
   1758, 0.0108265821, 0.0102051087
   1759, 0.0108628087, 0.0103052352
   1760, 0.0108982911, 0.0104170553
   1761,  0.010934433, 0.0105347335
   1762, 0.0107057281, 0.0102189332
   1763, 0.0107410671, 0.0102814939
   1764, 0.0107732937, 0.0103688771
   1765, 0.0108038615, 0.0104744146
   1766, 0.0108343186, 0.0105911829
   1767, 0.0108657107, 0.0107137281
   1768, 0.0106673613, 0.0103558786
   1769, 0.0106936013, 0.0104288328
   1770, 0.0107187126,  0.010525303
   1771, 0.0107435547, 0.0106383394
   1772, 0.0107690096, 0.0107617415
   1773, 0.0107956752, 0.0108907549
   1774, 0.0106506655, 0.0112407394
   1775, 0.0105751986, 0.0114157749
   1776, 0.0104979416, 0.0115905888
   1777, 0.0104190409, 0.0117652006
   1778, 0.0103386445, 0.0119393561
   1779, 0.0102602262, 0.0121033192
   1780,  0.010181712, 0.0122585846
   1781, 0.0100991027, 0.0124037359
   1782, 0.0106325503, 0.0110950256
   1783, 0.0105600636, 0.0112628546
   1784, 0.0104852328, 0.0114306761
   1785, 0.0104083223, 0.0115986224
   1786, 0.0103296116, 0.0117662624
   1787, 0.0102492832, 0.0119318906
   1788,  0.010169033, 0.0120866941
   1789, 0.0100869695, 0.0122243538
   1790, 0.0106165092, 0.0109524084
   1791, 0.0105473232, 0.0111114942
   1792, 0.0104750823, 0.0112710819
   1793, 0.0104001919, 0.0114314528
   1794, 0.0103230961, 0.0115922196
   1795, 0.0102441963,  0.011751527
   1796, 0.0101643233, 0.0119025744
   1797, 0.0100831175, 0.0120328777
   1798, 0.0106027313, 0.0108149135
   1799, 0.0105372649, 0.0109626874
   1800, 0.0104676411, 0.0111126807
   1801, 0.0103946459, 0.0112645309
   1802, 0.0103189368, 0.0114179244
   1803, 0.0102411201, 0.0115710348
   1804, 0.0101618664, 0.0117142079
   1805,   0.01008147, 0.0118281739
   1806, 0.0105927307, 0.0106804352
   1807, 0.0105309524, 0.0108147189
   1808, 0.0104634091, 0.0109553114
   1809, 0.0103919134, 0.0110979304
   1810, 0.0103171691, 0.0112432661
   1811, 0.0102399588, 0.0113878027
   1812, 0.0101610133, 0.0115216393
   1813, 0.0100809019, 0.0116271451
   1814, 0.0105846794, 0.0105640255
   1815, 0.0105277356, 0.0106759137
   1816,  0.010462774, 0.0107996995
   1817, 0.0103923045, 0.0109313196
   1818, 0.0103179337, 0.0110670831
   1819,  0.010240728, 0.0112022664
   1820, 0.0101615563, 0.0113276374
   1821, 0.0100811273, 0.0114294849
   1822, 0.00719974842, 0.00131283887
   1823, 0.00719972886, 0.00112537818
   1824, 0.00719984435, 0.000937821693
   1825, 0.00719992677, 0.000750256761
   1826, 0.00719996914, 0.00056269503
   1827, 0.0071999887, 0.000375133648
   1828, 0.00719999615, 0.000187569589
   1829, 0.00739751477, 0.00131262362
   1830, 0.00739868078, 0.00112516864
   1831, 0.00739938766, 0.000937663135
   1832, 0.00739973737, 0.000750139356
   1833, 0.00739989337, 0.000562609814
   1834, 0.00739995856, 0.000375077245
   1835, 0.00739998417, 0.000187541184
   1836, 0.00759317912, 0.00131254643
   1837, 0.00759710558, 0.00112507259
   1838, 0.00759879686, 0.000937577686
   1839, 0.00759951072, 0.000750070903
   1840, 0.00759980455, 0.0005625583
   1841, 0.00759992376, 0.000375042262
   1842, 0.00759997033, 0.000187523139
   1843, 0.00779043045, 0.00131251768
   1844, 0.0077963993, 0.00112503045
   1845, 0.00779859908, 0.000937535311
   1846, 0.00779944565, 0.000750034174
   1847, 0.00779977906, 0.000562529371
   1848, 0.00779991224, 0.000375022035
   1849, 0.00779996486, 0.0001875124
   1850, 0.00799692795, 0.00131250673
   1851, 0.00799853075, 0.00112501252
   1852, 0.00799934566, 0.00093751552
   1853, 0.0079997154, 0.000750015839
   1854, 0.00799987651, 0.000562514178
   1855, 0.00799994729, 0.000375011005
   1856, 0.0079999771, 0.000187506361
   1857, 0.00820313953, 0.00131250254
   1858, 0.00820115954, 0.00112500507
   1859, 0.00820043869, 0.000937506557
   1860, 0.00820016302, 0.00075000705
   1861, 0.00820005685, 0.000562506611
   1862, 0.00820001867, 0.0003750053
   1863, 0.0082000047, 0.000187503159
   1864, 0.0084056193, 0.0013125008
   1865, 0.00840280391, 0.00112500193
   1866, 0.00840130541, 0.000937502657
   1867, 0.00840057805, 0.000750003033
   1868, 0.00840024464, 0.000562502944
   1869, 0.00840009935, 0.000375002448
   1870, 0.00840003975, 0.000187501515
   1871, 0.00860744994, 0.00131250033
   1872, 0.00860382896, 0.00112500065
   1873, 0.00860186853, 0.000937501027
   1874, 0.00860087108, 0.000750001287
   1875, 0.00860038958, 0.000562501315
   1876, 0.00860016793, 0.000375001109
   1877, 0.00860007294, 0.0001875007
   1878, 0.00880777556, 0.0013125001
   1879, 0.00880413968, 0.00112500018
   1880, 0.00880209357, 0.000937500386
   1881, 0.00880101137, 0.00075000053
   1882, 0.00880046934, 0.000562500558
   1883, 0.00880021043, 0.000375000469
   1884, 0.00880009495, 0.000187500307
   1885, 0.00900708698, 0.00131249859
   1886, 0.00900387298, 0.00112499646
   1887, 0.00900201127, 0.000937494682
   1888, 0.00900099427, 0.000749993837
   1889, 0.00900046807, 0.000562493864
   1890, 0.00900020823, 0.000374994503
   1891, 0.00900008809, 0.000187495578
   1892, 0.00920558907, 0.00131247938
   1893, 0.00920313038, 0.00112495688
   1894, 0.00920161791, 0.000937442004
   1895, 0.00920075551, 0.000749937142
   1896, 0.00920029171, 0.000562440546
   1897, 0.00920004863, 0.000374949828
   1898, 0.00919989496, 0.000187466998
   1899, 0.00940379594, 0.0013123753
   1900, 0.0094019277, 0.00112476875
   1901, 0.00940073002, 0.000937212317
   1902, 0.00940002035, 0.00074970501
   1903, 0.00939961337, 0.000562233967
   1904, 0.0093993526, 0.00037479063
   1905, 0.00939909648, 0.000187376412
   1906, 0.00960145146, 0.00131203735
   1907, 0.0095999036, 0.00112421415
   1908, 0.00959887356, 0.000936579832
   1909, 0.00959823932, 0.000749098021
   1910, 0.00959783141, 0.00056172139
   1911, 0.00959749706, 0.000374418625
   1912, 0.00959710777, 0.00018717807
   1913, 0.00979832094, 0.00131122291
   1914, 0.00979654212, 0.00112300413
   1915, 0.00979545154, 0.000935288845
   1916, 0.00979479402, 0.000747918384
   1917, 0.00979433767, 0.000560765679
   1918, 0.00979391392, 0.000373751827
   1919, 0.00979342312, 0.000186835969
   1920, 0.00680000056, 0.0001876764
   1921, 0.00680000102, 0.000375354663
   1922, 0.00680000288, 0.000563032925
   1923, 0.00680000708, 0.000750723761
   1924, 0.00680001499, 0.000938536774
   1925, 0.00680002524, 0.00112679857
   1926, 0.00680001499, 0.00131601281
   1927, 0.00679987483, 0.00150691089
   1928, 0.00679914746, 0.00170204579
   1929, 0.00679611135, 0.00189779978
   1930, 0.00678860769, 0.0020953815
   1931, 0.00660000043, 0.00018776588
   1932, 0.0066000009, 0.000375534437
   1933, 0.00660000183, 0.000563303591
   1934, 0.00660000509, 0.000751098851
   1935, 0.00660001021, 0.000939103775
   1936, 0.00660001487, 0.00112781185
   1937, 0.00659999158, 0.0013179268
   1938, 0.00659970706, 0.00151012209
   1939, 0.00659811869, 0.00170487945
   1940, 0.00659284694, 0.00190124486
   1941, 0.00658097118, 0.00209939014
   1942, 0.0064000003, 0.000187869853
   1943, 0.00640000077, 0.000375741773
   1944, 0.00640000124, 0.00056361442
   1945, 0.00640000263, 0.000751523476
   1946, 0.00640000496, 0.000939695281
   1947, 0.00640000729, 0.00112869311
   1948, 0.00639996491, 0.00131925358
   1949, 0.00639954675, 0.00151190674
   1950, 0.0063976096, 0.00170670834
   1951, 0.00639206357, 0.00190318516
   1952, 0.00638056453, 0.00210105488
   1953, 0.00620000018, 0.000187981743
   1954, 0.00620000018, 0.000375964737
   1955, 0.00620000018, 0.000563948299
   1956, 0.00620000064, 0.000751973828
   1957, 0.00620000251, 0.000940285623
   1958, 0.00620000344, 0.00112946657
   1959, 0.00619995128, 0.00132024218
   1960, 0.00619954057, 0.00151306367
   1961, 0.00619789958, 0.00170788716
   1962, 0.00619384227, 0.00190430228
   1963, 0.00618675817, 0.00210185116
   1964, 0.00599999959, 0.000188097561
   1965, 0.00599999959, 0.000376195821
   1966, 0.00599999959, 0.000564294402
   1967, 0.00599999959, 0.000752437045
   1968, 0.00600000052, 0.000940871891
   1969, 0.00600000098, 0.00113017869
   1970, 0.00599995721, 0.00132106221
   1971, 0.00599964056, 0.00151393423
   1972, 0.00599851599, 0.00170872174
   1973, 0.00599589152, 0.00190501614
   1974, 0.00599198602, 0.00210229983
   1975, 0.00579999993, 0.000188215214
   1976, 0.00579999993, 0.000376430806
   1977, 0.00579999993, 0.000564646558
   1978, 0.00579999993, 0.000752906373
   1979, 0.00579999993, 0.000941455539
   1980, 0.00579999993,  0.001130861
   1981, 0.00579996733, 0.00132180471
   1982, 0.00579974893, 0.00151467521
   1983, 0.00579886092, 0.00170939055
   1984, 0.00579642784, 0.00190554315
   1985, 0.00579181081, 0.0021026032
   1986, 0.0055999998, 0.000188333695
   1987, 0.0055999998, 0.000376667536
   1988, 0.0055999998, 0.000565001508
   1989, 0.0055999998, 0.00075337867
   1990, 0.0055999998, 0.000942038256
   1991, 0.0055999998, 0.00113153039
   1992, 0.00559997931, 0.00132251356
   1993, 0.00559978327, 0.00151535938
   1994, 0.00559881888, 0.00170998403
   1995, 0.00559583725, 0.00190598692
   1996, 0.00558900088, 0.00210284442
   1997, 0.00540000014, 0.000188452512
   1998, 0.00540000014, 0.000376905082
   1999, 0.00540000014, 0.000565357739
   2000, 0.00540000014, 0.000753852364
   2001, 0.00540000014, 0.00094262074
   2002, 0.00540000014, 0.00113219442
   2003, 0.00539997919, 0.00132320845
   2004, 0.0053997552, 0.00151601958
   2005, 0.00539868698, 0.00171054481
   2006, 0.00539563503, 0.00190639473
   2007, 0.00538922893, 0.00210305955
   2008, 0.00520000048, 0.000188571488
   2009, 0.00520000048, 0.000377142977
   2010, 0.00520000048, 0.000565714494
   2011, 0.00520000048, 0.000754326698
   2012, 0.00520000048, 0.000943203166
   2013, 0.00520000048, 0.00113285636
   2014, 0.00519997627, 0.00132389786
   2015, 0.00519973878, 0.00151666976
   2016, 0.00519877393, 0.00171109161
   2017, 0.00519638788, 0.00190678716
   2018, 0.00519209728, 0.00210326328
   2019, 0.00499999989, 0.000188690494
   2020, 0.00499999989, 0.000377380988
   2021, 0.00499999989, 0.000566071481
   2022, 0.00499999989, 0.000754801207
   2023, 0.00499999989, 0.000943785533
   2024, 0.00499999989, 0.00113351771
   2025, 0.00499997428, 0.00132458506
   2026, 0.00499977637, 0.00151731609
   2027, 0.00499912025, 0.00171163294
   2028, 0.00499775028, 0.00190717331
   2029, 0.00499552209, 0.00210346258
   2030, 0.00480000023, 0.000188809528
   2031, 0.00480000023, 0.000377619057
   2032, 0.00480000023, 0.000566428585
   2033, 0.00480000023, 0.000755275832
   2034, 0.00480000023, 0.000944368017
   2035, 0.00480000023, 0.00113417872
   2036, 0.0047999816, 0.00132527133
   2037, 0.00479988195, 0.0015179608
   2038, 0.00479967846, 0.00171217194
   2039, 0.00479962304, 0.00190755678
   2040, 0.0048010028, 0.00210365979
   2041, 0.0046000001, 0.000188928563
   2042, 0.0046000001, 0.000377857126
   2043, 0.0046000001, 0.000566785689
   2044, 0.0046000001, 0.000755750574
   2045, 0.0046000001, 0.00094495056
   2046, 0.0046000001, 0.00113483961
   2047, 0.00459999405, 0.00132595748
   2048, 0.00459998613, 0.00151860504
   2049, 0.00460009417, 0.00171271013
   2050, 0.00460107066, 0.00190793944
   2051, 0.00460484158, 0.0021038563
   2052, 0.00439999998, 0.000189047627
   2053, 0.00439999998, 0.000378095254
   2054, 0.00439999998, 0.000567142852
   2055, 0.00439999998, 0.000756225316
   2056, 0.00439999998, 0.000945533044
   2057, 0.00439999998, 0.0011355005
   2058, 0.00440000091, 0.0013266434
   2059, 0.00440001814, 0.00151924905
   2060, 0.0044002058, 0.00171324785
   2061, 0.00440128474, 0.00190832152
   2062, 0.00440376438, 0.00210405234
   2063, 0.00420000032, 0.000189166676
   2064, 0.00420000032, 0.000378333352
   2065, 0.00420000032, 0.000567500014
   2066, 0.00420000032, 0.000756700058
   2067, 0.00420000032, 0.000946115586
   2068, 0.00420000032, 0.00113616139
   2069, 0.00420000125, 0.00132732932
   2070, 0.00420004129, 0.00151989295
   2071, 0.00420050882, 0.00171378558
   2072, 0.0042023058, 0.00190870359
   2073, 0.00420529582, 0.00210424839
   2074, 0.00400000066, 0.000189285711
   2075, 0.00400000066, 0.000378571422
   2076, 0.00400000066, 0.000567857176
   2077, 0.00400000066, 0.000757174741
   2078, 0.00400000066, 0.000946698012
   2079, 0.00400000066, 0.00113682228
   2080, 0.00400000717, 0.00132801523
   2081, 0.00400019158, 0.00152053684
   2082, 0.00400137436, 0.00171432318
   2083, 0.00400488079, 0.00190908555
   2084, 0.00401156768, 0.00210444466
   2085, 0.00380000006, 0.00018940476
   2086, 0.00380000006, 0.00037880952
   2087, 0.00380000006, 0.00056821428
   2088, 0.00380000006, 0.000757649424
   2089, 0.00380000006, 0.000947280496
   2090, 0.00380000006, 0.00113748317
   2091, 0.0038000308, 0.00132870115
   2092, 0.00380043406, 0.00152118062
   2093, 0.00380224898, 0.00171486079
   2094, 0.00380707951, 0.00190946739
   2095, 0.00381722278, 0.00210464047
   2096, 0.00359999994, 0.000189523795
   2097, 0.00359999994, 0.000379047589
   2098, 0.00359999994, 0.000568571384
   2099, 0.00359999994, 0.000758124166
   2100, 0.00359999994, 0.00094786298
   2101, 0.00359999994, 0.00113814406
   2102, 0.00360005489, 0.00132938707
   2103, 0.00360053522, 0.00152182439
   2104, 0.00360228261, 0.00171539839
   2105, 0.0036064391, 0.00190984935
   2106,  0.003615038, 0.00210483652
   2107, 0.00340000005, 0.000189642858
   2108, 0.00340000005, 0.000379285717
   2109, 0.00340000005, 0.000568928546
   2110, 0.00340000005, 0.00075859885
   2111, 0.00340000005, 0.000948445522
   2112, 0.00340000005, 0.00113880495
   2113, 0.00340005592, 0.00133007299
   2114, 0.00340043241, 0.00152246829
   2115, 0.00340161845,  0.001715936
   2116, 0.00340407644, 0.00191023131
   2117, 0.00340777775, 0.00210503256
   2118, 0.00319999992, 0.000189761908
   2119, 0.00319999992, 0.000379523815
   2120, 0.00319999992, 0.000569285708
   2121, 0.00319999992, 0.000759073591
   2122, 0.00319999992, 0.000949028064
   2123, 0.00319999992, 0.00113946584
   2124, 0.0032000381, 0.00133075891
   2125, 0.0032002693, 0.00152311218
   2126, 0.00320099294, 0.00171647361
   2127, 0.00320228119, 0.00191061315
   2128, 0.00320336269, 0.0021052286
   2129, 0.00299999979, 0.000189880942
   2130, 0.00299999979, 0.000379761885
   2131, 0.00299999979, 0.000569642812
   2132, 0.00299999979, 0.000759548275
   2133, 0.00299999979, 0.000949610607
   2134, 0.00299999979, 0.00114012673
   2135, 0.00300002284, 0.00133144495
   2136, 0.00300018978, 0.00152375607
   2137, 0.00300069153, 0.00171701121
   2138, 0.00300147384, 0.00191099511
   2139, 0.00300238654, 0.00210542465
   2140, 0.0027999999, 0.000189999992
   2141, 0.0027999999, 0.000379999983
   2142, 0.0027999999, 0.000569999975
   2143, 0.0027999999, 0.000760023016
   2144, 0.0027999999, 0.000950193091
   2145, 0.0027999999, 0.00114078762
   2146, 0.00280001946, 0.00133213087
   2147, 0.00280012866, 0.00152439985
   2148, 0.00280026533, 0.00171754882
   2149, 0.00280001946, 0.00191137707
   2150, 0.00279935868, 0.00210562069
   2151, 0.00260000024, 0.000190119055
   2152, 0.00260000024, 0.000380238111
   2153, 0.00260000024, 0.000570357137
   2154, 0.00260000024, 0.000760497758
   2155, 0.00260000024, 0.000950775575
   2156, 0.00260000024, 0.00114144851
   2157, 0.00260000862, 0.00133281667
   2158, 0.00259996788, 0.00152504374
   2159, 0.00259941188, 0.00171808642
   2160, 0.00259714434, 0.00191175891
   2161, 0.00259087281, 0.00210581673
   2162, 0.00240000011, 0.000190238105
   2163, 0.00240000011, 0.000380476209
   2164, 0.00240000011, 0.000570714299
   2165, 0.00240000011, 0.000760972442
   2166, 0.00240000011, 0.000951358059
   2167, 0.00240000011, 0.00114210951
   2168, 0.00239998894, 0.00133350282
   2169, 0.00239979476, 0.00152568775
   2170, 0.00239877962, 0.00171862415
   2171, 0.00239566341, 0.00191214099
   2172, 0.0023885814, 0.00210601254
   2173, 0.00219999999, 0.000190357139
   2174, 0.00219999999, 0.000380714278
   2175, 0.00219999999, 0.000571071403
   2176, 0.00219999999, 0.000761447183
   2177, 0.00219999999, 0.000951940543
   2178, 0.00219999999, 0.00114277028
   2179, 0.00219997368, 0.00133418874
   2180, 0.00219971943, 0.00152633153
   2181, 0.00219864654, 0.00171916164
   2182, 0.00219576852, 0.00191252294
   2183, 0.00218998687, 0.00210620882
   2184, 0.00200000009, 0.000190476188
   2185, 0.00200000009, 0.000380952377
   2186, 0.00200000009, 0.000571428565
   2187, 0.00200000009, 0.000761921925
   2188, 0.00200000009, 0.000952523027
   2189, 0.00200000009, 0.00114343117
   2190, 0.00199997122, 0.00133487454
   2191, 0.00199973723, 0.00152697519
   2192, 0.00199884945, 0.00171969936
   2193, 0.00199661846, 0.00191290479
   2194, 0.00199227571, 0.00210640486
   2195, 0.00179999997, 0.000190595223
   2196, 0.00179999997, 0.000381190446
   2197, 0.00179999997, 0.000571785728
   2198, 0.00179999997, 0.000762396608
   2199, 0.00179999997, 0.000953105569
   2200, 0.00179999997, 0.00114409206
   2201, 0.00179997575, 0.00133556046
   2202, 0.00179980393, 0.00152761908
   2203, 0.00179929659, 0.00172023685
   2204, 0.00179826526, 0.00191328675
   2205, 0.00179583288, 0.00210660067
   2206, 0.00159999996, 0.000190714287
   2207, 0.00159999996, 0.000381428574
   2208, 0.00159999996, 0.00057214289
   2209, 0.00159999996, 0.00076287135
   2210, 0.00159999996, 0.000953688053
   2211, 0.00159999996, 0.00114475295
   2212, 0.00159998552, 0.00133624638
   2213, 0.00159997353, 0.00152826309
   2214, 0.00160029228, 0.00172077457
   2215, 0.00160156691, 0.00191366859
   2216, 0.00160423107, 0.00210679648
   2217, 0.00139999995, 0.000190833336
   2218, 0.00139999995, 0.000381666672
   2219, 0.00139999995, 0.000572500052
   2220, 0.00139999995, 0.000763346092
   2221, 0.00139999995, 0.000954270596
   2222, 0.00139999995, 0.00114541384
   2223, 0.00140000973, 0.0013369323
   2224, 0.00140024116, 0.00152890687
   2225, 0.00140146562, 0.00172131229
   2226, 0.00140506797, 0.00191405055
   2227, 0.00141302869, 0.00210699276
   2228, 0.00119999994, 0.000190952385
   2229, 0.00119999994, 0.000381904771
   2230, 0.00119999994, 0.000572857156
   2231, 0.00119999994, 0.000763820775
   2232, 0.00119999994, 0.000954853022
   2233, 0.00119999994, 0.00114607462
   2234, 0.00120003824, 0.00133761822
   2235, 0.00120044651, 0.00152955065
   2236, 0.00120218692, 0.00172184967
   2237, 0.00120678416, 0.00191443251
   2238, 0.00121597503, 0.0021071888
   2239, 0.00100000005, 0.000191071333
   2240, 0.00100000005, 0.000382142607
   2241, 0.00100000005, 0.000573213852
   2242, 0.00100000005, 0.000764294877
   2243, 0.00100000005, 0.000955434574
   2244, 0.00100000005, 0.00114673434
   2245, 0.00100005569, 0.00133830262
   2246, 0.0010005394, 0.00153019291
   2247, 0.00100242114, 0.00172238576
   2248, 0.00100719754, 0.00191481307
   2249, 0.00101608387, 0.00210738368
   2250, 0.000800000038, 0.000191189116
   2251, 0.000800000038, 0.000382377533
   2252, 0.000800000038, 0.000573565601
   2253, 0.000800000038, 0.000764761993
   2254, 0.000800000038, 0.000956007279
   2255, 0.000800000038, 0.00114738336
   2256, 0.000800059934, 0.00133897504
   2257, 0.000800535025, 0.0015308226
   2258, 0.000802409719, 0.00172291033
   2259, 0.000807006261, 0.00191518397
   2260, 0.000815633684, 0.00210757274
   2261, 0.00059999997, 0.00019130038
   2262, 0.00059999997, 0.000382598373
   2263, 0.00059999997, 0.000573895581
   2264, 0.00059999997, 0.000765199657
   2265, 0.00059999997, 0.000956543314
   2266, 0.00059999997, 0.00114798977
   2267, 0.000600054977, 0.00133960135
   2268, 0.000600530708, 0.00153140689
   2269, 0.000602366636, 0.0017233945
   2270, 0.000607683847, 0.00191552483
   2271, 0.000616309233, 0.00210774457
   2272, 0.00039999999, 0.000191392537
   2273, 0.00039999999, 0.000382780796
   2274, 0.00039999999, 0.0005741684
   2275, 0.00039999999, 0.000765562581
   2276, 0.00039999999, 0.000956989417
   2277, 0.00039999999, 0.00114849466
   2278, 0.000400057877, 0.00134012138
   2279, 0.000400583755, 0.00153189036
   2280, 0.000402856385, 0.00172379427
   2281, 0.000408320397, 0.00191580469
   2282, 0.000417731761, 0.00210788241
   2283, 0.000200000009, 0.000191448751
   2284, 0.000200000009, 0.000382894592
   2285, 0.000200000009, 0.000574342383
   2286, 0.000200000009, 0.000765799719
   2287, 0.000200000009, 0.000957286858
   2288, 0.000200000009, 0.00114883494
   2289, 0.00020008866, 0.00134047377
   2290, 0.000200574679, 0.00153221888
   2291, 0.00020251525, 0.00172406679
   2292, 0.000207442368, 0.00191599783
   2293, 0.000219659691, 0.00210798415
*Element, type=CAX4P
  1,  15,  16, 352, 566
  2, 378, 379, 602, 374
  3, 342,  43,  44, 582
  4, 342, 582,  45, 356
  5, 343,  41,  42, 588
  6, 361, 349, 362, 366
  7, 344,  40,  41, 343
  8, 581,  39,  40, 344
  9, 342, 356, 587, 588
 10, 581, 357,  38,  39
 11, 348,  35,  36, 579
 12, 578, 349,  33,  34
 13, 354, 575,  29,  30
 14, 451, 399, 624, 453
 15,  20, 569, 341,  19
 16, 583, 567, 568, 341
 17, 608, 390, 398, 399
 18,  13, 351, 340,  12
 19,   1,  11, 355, 104
 20, 398, 402, 454, 401
 21, 459, 460, 418, 439
 22,  54,  55, 444, 404
 23, 404, 403,  53,  54
 24,  55,  56, 445, 444
 25, 421,  94,  95, 420
 26,  58,  59, 447, 406
 27, 406, 405,  57,  58
 28, 407, 447,  59,  60
 29,  61,  62, 409, 408
 30, 408, 407,  60,  61
 31, 410, 409,  62,  63
 32, 411, 448,  64,  65
 33,  66,  67, 413, 412
 34, 412, 411,  65,  66
 35, 434, 433, 457, 472
 36, 414, 413,  67,  68
 37, 416, 415,  69,  70
 38,  72, 417,  71,   3
 39,  77,   4,  78, 437
 40, 437,  78,  79, 436
 41, 543, 544, 532, 533
 42, 434,  81,  82, 433
 43, 417, 416,  70,  71
 44, 340, 355,  11,  12
 45, 569, 347, 583, 341
 46, 574,  27,  28, 350
 47, 396, 385, 394, 451
 48, 380, 388, 382, 378
 49, 491, 453, 538, 458
 50, 558, 561, 535, 514
 51,  97, 418, 419,  96
 52, 541, 564, 562, 609
 53, 492, 444, 445, 488
 54, 422,  93,  94, 421
 55, 504, 488, 476, 520
 56, 423,  92,  93, 422
 57, 462, 463, 423, 422
 58, 477, 464, 425, 424
 59, 426,  89,  90, 425
 60, 427,  88,  89, 426
 61, 428,  87,  88, 427
 62, 429, 428, 465, 482
 63, 482, 466, 430, 429
 64, 431,  84,  85, 430
 65, 432,  83,  84, 431
 66, 433,  82,  83, 432
 67,  80, 435, 436,  79
 68, 351,  13,  14, 353
 69, 573, 360, 345, 572
 70, 573, 572,  25,  26
 71,  24,  25, 572, 345
 72, 345, 571,  23,  24
 73, 346,  21,  22, 570
 74, 570,  22,  23, 571
 75, 352, 358, 353, 566
 76,  18,  19, 341, 568
 77, 583, 358, 352, 567
 78, 567,  17,  18, 568
 79, 567, 352,  16,  17
 80, 582,  44,   2,  45
 81, 576, 354,  30,  31
 82,  29, 575, 350,  28
 83, 592, 577, 349, 361
 84, 588,  42,  43, 342
 85, 590, 362, 348, 579
 86, 581, 344, 587, 586
 87, 598, 347, 589, 364
 88, 347, 569, 346, 589
 89,  33, 349, 577,  32
 90, 579,  36,  37, 580
 91, 357, 590, 579, 580
 92, 348, 578,  34,  35
 93, 355, 353, 386, 104
 94, 386, 353, 358, 369
 95,  14,  15, 566, 353
 96, 577, 576,  31,  32
 97, 349, 578, 348, 362
 98, 596, 597, 571, 345
 99, 340, 351, 353, 355
100, 586, 584, 357, 581
101,  45,  46, 389, 356
102, 596, 345, 360, 363
103, 381, 386, 369, 585
104, 597, 364, 589, 571
105, 604, 397, 387, 605
106, 588, 587, 344, 343
107, 362, 590, 368, 366
108, 375, 585, 369, 365
109, 599, 367, 364, 597
110, 598, 365, 369, 358
111, 375, 365, 367, 393
112, 358, 583, 347, 598
113, 389, 384, 584, 356
114, 368, 374, 607, 366
115, 350, 594, 376, 370
116, 383, 372, 605, 387
117, 370, 373, 360, 591
118, 367, 599, 372, 383
119, 364, 367, 365, 598
120, 584, 368, 590, 357
121, 374, 384, 380, 378
122, 103, 104, 386, 381
123, 359, 371, 602, 595
124, 378, 382, 603, 379
125, 373, 370, 376, 606
126, 363, 360, 373, 600
127, 368, 584, 384, 374
128, 402, 392, 395, 499
129, 384, 389, 388, 380
130, 375, 393, 601, 394
131, 606, 377, 600, 373
132, 600, 377, 605, 372
133, 392, 382, 388, 395
134, 390, 392, 402, 398
135, 595, 377, 606, 376
136, 601, 397, 608, 399
137, 103, 381, 391, 102
138, 501, 500, 540, 542
139, 379, 603, 397, 604
140, 393, 367, 383, 387
141,  46,  47, 400, 389
142, 442, 391, 385, 396
143, 381, 585, 385, 391
144, 601, 399, 451, 394
145, 387, 397, 601, 393
146, 565, 400,  47,  48
147, 382, 392, 390, 603
148, 397, 603, 390, 608
149, 443, 446,  51,  52
150, 400, 395, 388, 389
151, 375, 394, 385, 585
152,  48,  49, 438, 565
153, 100, 441, 440,  99
154, 102, 391, 442, 101
155, 403, 443,  52,  53
156,  98, 439, 418,  97
157, 403, 456, 467, 443
158,  99, 440, 439,  98
159, 500, 438, 455, 540
160,  50,  51, 446, 455
161, 405, 445,  56,  57
162, 420,  95,  96, 419
163, 424,  91,  92, 423
164, 425,  90,  91, 424
165, 464, 468, 426, 425
166,  63,  64, 448, 410
167, 521, 480, 481, 523
168, 429,  86,  87, 428
169, 430,  85,  86, 429
170, 506, 490, 483, 510
171,  68,  69, 415, 414
172, 466, 470, 431, 430
173, 473, 435, 434, 472
174, 544, 543, 472, 457
175,  72,  73, 563, 417
176, 460, 474, 419, 418
177, 507, 475, 474, 518
178, 404, 461, 456, 403
179, 406, 478, 476, 405
180, 424, 423, 463, 477
181, 525, 526, 556, 547
182, 521, 523, 554, 548
183, 408, 480, 479, 407
184, 409, 481, 480, 408
185, 411, 483, 490, 448
186, 412, 484, 483, 411
187, 413, 485, 484, 412
188, 415, 487, 486, 414
189,  81, 434, 435,  80
190,  76, 498, 449,  75
191, 473, 503, 436, 435
192,  77, 437, 498,  76
193, 499, 565, 438, 500
194,  49,  50, 455, 438
195, 443, 467, 494, 446
196, 441, 100, 101, 442
197, 442, 396, 491, 441
198, 491, 396, 451, 453
199, 459, 537, 534, 460
200, 462, 508, 511, 463
201, 474, 475, 420, 419
202, 401, 454, 452, 502
203, 446, 494, 540, 455
204, 463, 511, 512, 477
205, 557, 549, 528, 506
206, 450, 496, 539, 563
207, 539, 496, 559, 487
208,  74,  75, 449, 450
209,  74, 450, 563,  73
210, 453, 624, 401, 502
211, 491, 458, 440, 441
212, 454, 402, 499, 500
213, 461, 404, 444, 492
214, 433, 432, 471, 457
215, 414, 486, 485, 413
216, 458, 459, 439, 440
217, 460, 534, 518, 474
218, 519, 507, 612, 613
219, 405, 476, 488, 445
220, 421, 420, 475, 489
221, 422, 421, 489, 462
222, 407, 479, 495, 447
223, 527, 517, 551, 550
224, 428, 427, 469, 465
225, 546, 510, 531, 545
226, 456, 514, 535, 467
227, 427, 426, 468, 469
228, 479, 505, 517, 495
229, 545, 530, 623, 546
230, 432, 431, 470, 471
231, 497, 496, 450, 449
232, 503, 497, 449, 498
233, 475, 507, 519, 489
234, 511, 508, 614, 615
235, 478, 406, 447, 495
236, 495, 517, 527, 478
237, 618, 617, 551, 553
238, 481, 409, 410, 493
239, 549, 554, 523, 528
240, 493, 410, 448, 490
241, 469, 509, 522, 465
242, 471, 529, 530, 457
243, 544, 457, 530, 545
244, 487, 415, 416, 539
245, 472, 543, 560, 473
246, 416, 417, 563, 539
247, 488, 504, 526, 492
248, 622, 557, 546, 623
249, 490, 506, 528, 493
250, 538, 453, 502, 541
251, 454, 500, 501, 452
252, 477, 512, 524, 464
253, 559, 560, 543, 533
254, 503, 498, 437, 436
255, 565, 499, 395, 400
256, 467, 535, 536, 494
257, 564, 452, 501, 542
258, 503, 473, 560, 497
259, 520, 476, 478, 527
260, 616, 615, 552, 550
261, 464, 524, 515, 468
262, 505, 479, 480, 521
263, 510, 483, 484, 531
264, 482, 513, 625, 466
265, 614, 613, 556, 555
266, 508, 462, 489, 519
267, 509, 469, 468, 515
268, 531, 484, 485, 532
269, 470, 516, 529, 471
270, 550, 552, 520, 527
271, 617, 616, 550, 551
272, 513, 482, 465, 522
273, 514, 456, 461, 525
274, 525, 461, 492, 526
275, 553, 551, 517, 505
276, 516, 470, 466, 625
277, 548, 553, 505, 521
278, 612, 611, 558, 547
279, 561, 558, 611, 610
280, 523, 481, 493, 528
281, 553, 548, 619, 618
282, 621, 620, 554, 549
283, 552, 555, 504, 520
284, 546, 557, 506, 510
285, 544, 545, 531, 532
286, 532, 485, 486, 533
287, 533, 486, 487, 559
288, 560, 559, 496, 497
289, 537, 459, 458, 538
290, 542, 540, 494, 536
291, 547, 558, 514, 525
292, 541, 502, 452, 564
293, 537, 538, 541, 609
294, 561, 562, 536, 535
295, 623, 530, 529, 622
296, 557, 622, 621, 549
297, 611, 612, 507, 518
298, 617, 618, 515, 524
299, 620, 621, 513, 522
300, 555, 552, 615, 614
301, 613, 614, 508, 519
302, 620, 619, 548, 554
303, 509, 515, 618, 619
304, 547, 556, 613, 612
305, 526, 504, 555, 556
306, 562, 561, 610, 609
307, 542, 536, 562, 564
308, 569,  20,  21, 346
309, 346, 570, 571, 589
310, 573,  26,  27, 574
311, 591, 574, 350, 370
312, 573, 574, 591, 360
313, 354, 576, 593, 575
314, 577, 592, 593, 576
315, 580,  37,  38, 357
316, 356, 584, 586, 587
317, 361, 371, 359, 592
318, 594, 350, 575, 593
319, 593, 592, 359, 594
320, 594, 359, 595, 376
321, 363, 599, 597, 596
322, 599, 363, 600, 372
323, 371, 607, 374, 602
324, 377, 595, 604, 605
325, 602, 379, 604, 595
326, 361, 366, 607, 371
327, 534, 537, 609, 610
328, 518, 534, 610, 611
329, 512, 511, 615, 616
330, 524, 512, 616, 617
331, 522, 509, 619, 620
332, 621, 622, 625, 513
333, 622, 529, 516, 625
334, 401, 624, 399, 398
335, 105, 106, 782, 677
336,  46, 757, 756,  47
337, 757, 724, 746, 751
338, 784, 110, 111, 786
339, 792, 790, 118, 119
340, 796, 795, 124, 125
341, 140, 662, 805, 139
342, 156, 687, 816, 155
343,   6, 653, 678, 160
344, 635, 163, 164, 637
345, 763, 165, 166, 639
346, 639, 166, 167, 766
347, 642, 768, 168, 169
348, 642, 169, 170, 770
349, 172, 646, 644, 171
350, 646, 172, 173, 647
351, 647, 173, 174, 823
352, 175, 176, 821, 822
353, 176, 177, 820, 821
354, 178,   7, 179, 652
355, 762, 180,   3,  71
356, 762,  71,  70, 771
357, 651, 771,  70,  69
358,  69,  68, 760, 651
359, 833, 760, 764, 823
360, 174, 175, 822, 823
361, 764,  67,  66, 648
362, 647, 648, 767, 646
363, 769, 767,  65,  64
364,  65, 767, 648,  66
365, 646, 767, 769, 644
366, 645, 769,  64,  63
367, 645, 770, 644, 769
368, 644, 770, 170, 171
369,  63,  62, 643, 645
370, 642, 643, 641, 768
371,  62,  61, 641, 643
372, 168, 768, 766, 167
373, 641,  61,  60, 824
374, 824,  60,  59, 640
375, 765, 763, 639, 640
376, 640,  59,  58, 765
377, 765,  58,  57, 638
378, 636, 638,  57,  56
379, 689, 679, 654, 635
380, 818, 159, 160, 678
381,  55,  54, 634, 736
382, 634, 737, 716, 707
383, 693, 842, 846, 723
384, 151, 152, 814, 659
385, 632, 737,  53, 759
386, 759, 754, 749, 632
387,  51, 761, 631,  52
388, 748, 761, 630, 735
389, 868, 750, 712, 861
390,  51,  50, 630, 761
391, 750, 829, 743, 718
392, 665, 131, 132, 800
393, 629, 755,  49, 758
394, 753, 758, 628, 729
395, 684, 855, 711, 888
396, 628,  48,  47, 756
397, 668, 117, 118, 790
398, 884, 727, 882, 885
399, 835, 710, 636, 736
400, 763, 765, 638, 637
401, 640, 639, 766, 824
402, 766, 768, 641, 824
403, 643, 642, 770, 645
404, 764, 648, 647, 823
405, 651, 649, 650, 771
406, 649, 651, 760, 833
407, 652, 762, 771, 820
408, 822, 821, 650, 649
409, 652, 820, 177, 178
410, 809, 808, 143, 144
411, 664, 135, 136, 803
412, 799, 130, 131, 665
413, 856, 123, 124, 795
414, 789, 116, 117, 668
415, 196, 785, 791, 195
416, 637, 164, 165, 763
417, 163, 635, 654, 162
418, 161, 819, 653,   6
419, 180, 762, 652, 179
420,  45, 724, 757,  46
421, 758,  49,  48, 628
422, 754, 759, 631, 722
423,  55, 736, 636,  56
424, 183,   8, 184, 673
425, 185, 774, 673, 184
426, 197,   5, 105, 677
427, 107, 108, 783, 671
428, 776, 672, 827, 828
429, 159, 818, 658, 158
430, 687, 156, 157, 817
431, 814, 152, 153, 815
432, 656, 147, 148, 811
433, 146, 147, 656, 810
434, 663, 138, 139, 805
435, 135, 664, 802, 134
436, 804, 137, 138, 663
437, 132, 133, 801, 800
438, 154, 155, 816, 657
439, 658, 818, 678, 690
440, 158, 658, 817, 157
441, 151, 659, 813, 150
442, 661, 809, 660, 692
443, 809, 661, 860, 808
444, 142, 807, 806, 141
445, 804, 803, 136, 137
446, 802, 801, 133, 134
447, 129, 130, 799, 683
448, 793, 794, 856, 685
449, 688, 115, 116, 789
450, 783, 670, 830, 671
451, 780, 781, 826, 832
452, 107, 671, 782, 106
453, 672, 705, 626, 706
454, 673, 772, 182, 183
455, 791, 785, 825, 674
456, 782, 825, 785, 677
457, 194, 781, 780, 193
458, 675, 192, 193, 780
459, 676, 190, 191, 779
460, 779, 191, 192, 675
461, 190, 676, 778, 189
462, 774, 775, 776, 828
463, 777, 188, 189, 778
464, 706, 724,  45,   2
465, 678, 653, 679, 633
466, 723, 731, 862, 693
467, 815, 153, 154, 657
468, 113, 788, 787, 112
469, 120, 667, 792, 119
470, 127, 666, 797, 126
471, 683, 839, 666, 798
472, 115, 688, 669, 114
473, 109, 110, 784, 670
474, 842, 811, 845, 846
475, 700, 869, 864, 695
476, 811, 148, 149, 812
477, 660, 810, 656, 841
478, 141, 806, 662, 140
479, 863, 805, 662, 838
480, 655, 802, 664, 697
481, 798, 666, 127, 128
482, 857, 796, 797, 858
483, 683, 798, 128, 129
484, 121, 793, 667, 120
485, 790, 792, 682, 847
486, 668, 790, 847, 702
487, 786, 787, 851, 686
488, 114, 669, 788, 113
489, 669, 688, 849, 850
490, 853, 852, 714, 831
491, 872, 705, 777, 778
492, 196, 197, 677, 785
493, 679, 653, 819, 654
494, 690, 678, 633, 708
495, 710, 689, 635, 637
496, 796, 125, 126, 797
497, 852, 784, 786, 686
498, 693, 862, 841, 842
499, 664, 803, 865, 697
500, 864, 869, 665, 800
501, 681, 865, 803, 804
502, 866, 799, 665, 869
503, 871, 685, 680, 715
504, 667, 684, 682, 792
505, 684, 667, 854, 855
506, 844, 657, 816, 696
507, 837, 836, 701, 870
508, 848, 789, 668, 702
509, 690, 709, 817, 658
510, 840, 779, 675, 703
511, 777, 705, 672, 776
512, 840, 704, 676, 779
513, 707, 835, 736, 634
514, 679, 689, 707, 633
515, 873, 703, 832, 834
516, 687, 817, 709, 843
517, 884, 862, 731, 727
518, 888, 713, 682, 684
519, 727, 731, 748, 735
520, 712, 681, 867, 863
521, 692, 660, 841, 862
522, 886, 694, 859, 720
523, 713, 888, 711, 734
524, 699, 861, 838, 807
525, 754, 747, 733, 749
526, 750, 718, 697, 865
527, 843, 696, 816, 687
528, 851, 787, 788, 698
529, 655, 697, 726, 695
530, 715, 711, 855, 871
531, 732, 870, 701, 844
532, 870, 691, 845, 837
533, 848, 702, 881, 880
534, 848, 849, 688, 789
535, 831, 830, 670, 853
536, 675, 780, 832, 703
537, 830, 831, 674, 825
538, 827, 672, 706,   2
539, 708, 716, 741, 843
540, 707, 716, 708, 633
541, 709, 690, 708, 843
542, 874, 698, 850, 717
543, 731, 723, 722, 748
544, 725, 713, 734, 740
545, 859, 839, 866, 742
546, 726, 697, 718, 743
547, 732, 733, 691, 870
548, 749, 733, 732, 739
549, 696, 843, 741, 739
550, 724, 706, 626, 746
551, 627, 729, 752, 715
552, 695, 726, 730, 700
553, 730, 629, 758, 753
554, 737, 634,  54,  53
555, 741, 716, 737, 632
556, 738, 873, 834, 721
557, 745, 744, 876, 877
558, 742, 753, 720, 859
559, 752, 729, 628, 756
560, 874, 887, 875, 721
561, 747, 723, 846, 733
562, 728, 744, 626, 705
563, 725, 740, 751, 719
564, 725, 719, 880, 881
565, 629, 730, 726, 743
566, 868, 882, 727, 735
567, 729, 627, 720, 753
568, 692, 862, 884, 885
569, 734, 711, 715, 752
570, 696, 739, 732, 844
571, 740, 734, 752, 756
572, 743, 829, 755, 629
573, 632, 749, 739, 741
574, 745, 719, 751, 746
575, 742, 700, 730, 753
576, 755, 630,  50,  49
577, 738, 721, 875, 728
578, 744, 745, 746, 626
579, 754, 722, 723, 747
580, 748, 722, 631, 761
581, 829, 735, 630, 755
582, 757, 751, 740, 756
583, 759,  53,  52, 631
584, 764, 760,  68,  67
585, 637, 638, 636, 710
586, 820, 771, 650, 821
587, 181, 182, 772, 773
588, 773, 827,   2, 181
589, 774, 185, 186, 775
590, 775, 186, 187, 776
591, 776, 187, 188, 777
592, 872, 778, 676, 704
593, 194, 195, 791, 781
594, 674, 826, 781, 791
595, 783, 108, 109, 670
596, 786, 111, 112, 787
597, 788, 669, 850, 698
598, 793, 121, 122, 794
599, 794, 122, 123, 856
600, 856, 795, 680, 685
601, 795, 796, 857, 680
602, 655, 695, 801, 802
603, 801, 695, 864, 800
604, 804, 663, 867, 681
605, 807, 142, 143, 808
606, 807, 838, 662, 806
607, 807, 808, 860, 699
608, 809, 144, 145, 660
609, 810, 660, 145, 146
610, 812, 149, 150, 813
611, 812, 837, 845, 811
612, 814, 815, 657, 836
613, 162, 654, 819, 161
614, 822, 649, 833, 823
615, 825, 782, 671, 830
616, 826, 674, 831, 714
617, 826, 714, 834, 832
618, 773, 772, 828, 827
619, 772, 673, 774, 828
620, 829, 750, 868, 735
621, 686, 834, 714, 852
622, 689, 710, 835, 707
623, 836, 837, 659, 814
624, 836, 657, 844, 701
625, 863, 838, 861, 712
626, 839, 859, 694, 666
627, 703, 873, 704, 840
628, 728, 705, 872, 738
629, 841, 656, 811, 842
630, 846, 845, 691, 733
631, 813, 659, 837, 812
632, 682, 713, 883, 847
633, 880, 879, 849, 848
634, 877, 887, 889, 878
635, 851, 698, 874, 721
636, 784, 852, 853, 670
637, 721, 834, 686, 851
638, 854, 667, 793, 685
639, 855, 854, 685, 871
640, 858, 797, 666, 694
641, 857, 886, 720, 627
642, 882, 868, 861, 699
643, 663, 805, 863, 867
644, 681, 712, 750, 865
645, 866, 839, 683, 799
646, 742, 866, 869, 700
647, 873, 738, 872, 704
648, 876, 875, 887, 877
649, 744, 728, 875, 876
650, 889, 717, 879, 878
651, 745, 877, 878, 719
652, 717, 850, 849, 879
653, 719, 878, 879, 880
654, 883, 881, 702, 847
655, 725, 881, 883, 713
656, 857, 627, 715, 680
657, 885, 882, 699, 860
658, 661, 692, 885, 860
659, 887, 874, 717, 889
660, 886, 857, 858, 694
 661,  258,  259,  976,  896
 662,  259,  260,  977,  976
 663,  260,  261,  978,  977
 664,  261,  262,  979,  978
 665,  262,  263,  980,  979
 666,  263,  264,  981,  980
 667,  264,  265,  982,  981
 668,  265,  266,  983,  982
 669,  266,  267,  905,  983
 670,  896,  976,  984,  895
 671,  976,  977,  985,  984
 672,  977,  978,  986,  985
 673,  978,  979,  987,  986
 674,  979,  980,  988,  987
 675,  980,  981,  989,  988
 676,  981,  982,  990,  989
 677,  982,  983,  991,  990
 678,  983,  905,  906,  991
 679,  895,  984,  992,  894
 680,  984,  985,  993,  992
 681,  985,  986,  994,  993
 682,  986,  987,  995,  994
 683,  987,  988,  996,  995
 684,  988,  989,  997,  996
 685,  989,  990,  998,  997
 686,  990,  991,  999,  998
 687,  991,  906,  907,  999
 688,  894,  992, 1000,  893
 689,  992,  993, 1001, 1000
 690,  993,  994, 1002, 1001
 691,  994,  995, 1003, 1002
 692,  995,  996, 1004, 1003
 693,  996,  997, 1005, 1004
 694,  997,  998, 1006, 1005
 695,  998,  999, 1007, 1006
 696,  999,  907,  908, 1007
 697,  893, 1000, 1008,  892
 698, 1000, 1001, 1009, 1008
 699, 1001, 1002, 1010, 1009
 700, 1002, 1003, 1011, 1010
 701, 1003, 1004, 1012, 1011
 702, 1004, 1005, 1013, 1012
 703, 1005, 1006, 1014, 1013
 704, 1006, 1007, 1015, 1014
 705, 1007,  908,  909, 1015
 706,  892, 1008, 1016,  891
 707, 1008, 1009, 1017, 1016
 708, 1009, 1010, 1018, 1017
 709, 1010, 1011, 1019, 1018
 710, 1011, 1012, 1020, 1019
 711, 1012, 1013, 1021, 1020
 712, 1013, 1014, 1022, 1021
 713, 1014, 1015, 1023, 1022
 714, 1015,  909,  910, 1023
 715,  891, 1016, 1024,  890
 716, 1016, 1017, 1025, 1024
 717, 1017, 1018, 1026, 1025
 718, 1018, 1019, 1027, 1026
 719, 1019, 1020, 1028, 1027
 720, 1020, 1021, 1029, 1028
 721, 1021, 1022, 1030, 1029
 722, 1022, 1023, 1031, 1030
 723, 1023,  910,  911, 1031
 724,  890, 1024, 1032,    5
 725, 1024, 1025, 1033, 1032
 726, 1025, 1026, 1034, 1033
 727, 1026, 1027, 1035, 1034
 728, 1027, 1028, 1036, 1035
 729, 1028, 1029, 1037, 1036
 730, 1029, 1030, 1038, 1037
 731, 1030, 1031, 1039, 1038
 732, 1031,  911,  912, 1039
 733,    5, 1032, 1040,  105
 734, 1032, 1033, 1041, 1040
 735, 1033, 1034, 1042, 1041
 736, 1034, 1035, 1043, 1042
 737, 1035, 1036, 1044, 1043
 738, 1036, 1037, 1045, 1044
 739, 1037, 1038, 1046, 1045
 740, 1038, 1039, 1047, 1046
 741, 1039,  912,  913, 1047
 742,  105, 1040, 1048,  106
 743, 1040, 1041, 1049, 1048
 744, 1041, 1042, 1050, 1049
 745, 1042, 1043, 1051, 1050
 746, 1043, 1044, 1052, 1051
 747, 1044, 1045, 1053, 1052
 748, 1045, 1046, 1054, 1053
 749, 1046, 1047, 1055, 1054
 750, 1047,  913,  914, 1055
 751,  106, 1048, 1056,  107
 752, 1048, 1049, 1057, 1056
 753, 1049, 1050, 1058, 1057
 754, 1050, 1051, 1059, 1058
 755, 1051, 1052, 1060, 1059
 756, 1052, 1053, 1061, 1060
 757, 1053, 1054, 1062, 1061
 758, 1054, 1055, 1063, 1062
 759, 1055,  914,  915, 1063
 760,  107, 1056, 1064,  108
 761, 1056, 1057, 1065, 1064
 762, 1057, 1058, 1066, 1065
 763, 1058, 1059, 1067, 1066
 764, 1059, 1060, 1068, 1067
 765, 1060, 1061, 1069, 1068
 766, 1061, 1062, 1070, 1069
 767, 1062, 1063, 1071, 1070
 768, 1063,  915,  916, 1071
 769,  108, 1064, 1072,  109
 770, 1064, 1065, 1073, 1072
 771, 1065, 1066, 1074, 1073
 772, 1066, 1067, 1075, 1074
 773, 1067, 1068, 1076, 1075
 774, 1068, 1069, 1077, 1076
 775, 1069, 1070, 1078, 1077
 776, 1070, 1071, 1079, 1078
 777, 1071,  916,  917, 1079
 778,  109, 1072, 1080,  110
 779, 1072, 1073, 1081, 1080
 780, 1073, 1074, 1082, 1081
 781, 1074, 1075, 1083, 1082
 782, 1075, 1076, 1084, 1083
 783, 1076, 1077, 1085, 1084
 784, 1077, 1078, 1086, 1085
 785, 1078, 1079, 1087, 1086
 786, 1079,  917,  918, 1087
 787,  110, 1080, 1088,  111
 788, 1080, 1081, 1089, 1088
 789, 1081, 1082, 1090, 1089
 790, 1082, 1083, 1091, 1090
 791, 1083, 1084, 1092, 1091
 792, 1084, 1085, 1093, 1092
 793, 1085, 1086, 1094, 1093
 794, 1086, 1087, 1095, 1094
 795, 1087,  918,  919, 1095
 796,  111, 1088, 1096,  112
 797, 1088, 1089, 1097, 1096
 798, 1089, 1090, 1098, 1097
 799, 1090, 1091, 1099, 1098
 800, 1091, 1092, 1100, 1099
 801, 1092, 1093, 1101, 1100
 802, 1093, 1094, 1102, 1101
 803, 1094, 1095, 1103, 1102
 804, 1095,  919,  920, 1103
 805,  112, 1096, 1104,  113
 806, 1096, 1097, 1105, 1104
 807, 1097, 1098, 1106, 1105
 808, 1098, 1099, 1107, 1106
 809, 1099, 1100, 1108, 1107
 810, 1100, 1101, 1109, 1108
 811, 1101, 1102, 1110, 1109
 812, 1102, 1103, 1111, 1110
 813, 1103,  920,  921, 1111
 814,  113, 1104, 1112,  114
 815, 1104, 1105, 1113, 1112
 816, 1105, 1106, 1114, 1113
 817, 1106, 1107, 1115, 1114
 818, 1107, 1108, 1116, 1115
 819, 1108, 1109, 1117, 1116
 820, 1109, 1110, 1118, 1117
 821, 1110, 1111, 1119, 1118
 822, 1111,  921,  922, 1119
 823,  114, 1112, 1120,  115
 824, 1112, 1113, 1121, 1120
 825, 1113, 1114, 1122, 1121
 826, 1114, 1115, 1123, 1122
 827, 1115, 1116, 1124, 1123
 828, 1116, 1117, 1125, 1124
 829, 1117, 1118, 1126, 1125
 830, 1118, 1119, 1127, 1126
 831, 1119,  922,  923, 1127
 832,  115, 1120, 1128,  116
 833, 1120, 1121, 1129, 1128
 834, 1121, 1122, 1130, 1129
 835, 1122, 1123, 1131, 1130
 836, 1123, 1124, 1132, 1131
 837, 1124, 1125, 1133, 1132
 838, 1125, 1126, 1134, 1133
 839, 1126, 1127, 1135, 1134
 840, 1127,  923,  924, 1135
 841,  116, 1128, 1136,  117
 842, 1128, 1129, 1137, 1136
 843, 1129, 1130, 1138, 1137
 844, 1130, 1131, 1139, 1138
 845, 1131, 1132, 1140, 1139
 846, 1132, 1133, 1141, 1140
 847, 1133, 1134, 1142, 1141
 848, 1134, 1135, 1143, 1142
 849, 1135,  924,  925, 1143
 850,  117, 1136, 1144,  118
 851, 1136, 1137, 1145, 1144
 852, 1137, 1138, 1146, 1145
 853, 1138, 1139, 1147, 1146
 854, 1139, 1140, 1148, 1147
 855, 1140, 1141, 1149, 1148
 856, 1141, 1142, 1150, 1149
 857, 1142, 1143, 1151, 1150
 858, 1143,  925,  926, 1151
 859,  118, 1144, 1152,  119
 860, 1144, 1145, 1153, 1152
 861, 1145, 1146, 1154, 1153
 862, 1146, 1147, 1155, 1154
 863, 1147, 1148, 1156, 1155
 864, 1148, 1149, 1157, 1156
 865, 1149, 1150, 1158, 1157
 866, 1150, 1151, 1159, 1158
 867, 1151,  926,  927, 1159
 868,  119, 1152, 1160,  120
 869, 1152, 1153, 1161, 1160
 870, 1153, 1154, 1162, 1161
 871, 1154, 1155, 1163, 1162
 872, 1155, 1156, 1164, 1163
 873, 1156, 1157, 1165, 1164
 874, 1157, 1158, 1166, 1165
 875, 1158, 1159, 1167, 1166
 876, 1159,  927,  928, 1167
 877,  120, 1160, 1168,  121
 878, 1160, 1161, 1169, 1168
 879, 1161, 1162, 1170, 1169
 880, 1162, 1163, 1171, 1170
 881, 1163, 1164, 1172, 1171
 882, 1164, 1165, 1173, 1172
 883, 1165, 1166, 1174, 1173
 884, 1166, 1167, 1175, 1174
 885, 1167,  928,  929, 1175
 886,  121, 1168, 1176,  122
 887, 1168, 1169, 1177, 1176
 888, 1169, 1170, 1178, 1177
 889, 1170, 1171, 1179, 1178
 890, 1171, 1172, 1180, 1179
 891, 1172, 1173, 1181, 1180
 892, 1173, 1174, 1182, 1181
 893, 1174, 1175, 1183, 1182
 894, 1175,  929,  930, 1183
 895,  122, 1176, 1184,  123
 896, 1176, 1177, 1185, 1184
 897, 1177, 1178, 1186, 1185
 898, 1178, 1179, 1187, 1186
 899, 1179, 1180, 1188, 1187
 900, 1180, 1181, 1189, 1188
 901, 1181, 1182, 1190, 1189
 902, 1182, 1183, 1191, 1190
 903, 1183,  930,  931, 1191
 904,  123, 1184, 1192,  124
 905, 1184, 1185, 1193, 1192
 906, 1185, 1186, 1194, 1193
 907, 1186, 1187, 1195, 1194
 908, 1187, 1188, 1196, 1195
 909, 1188, 1189, 1197, 1196
 910, 1189, 1190, 1198, 1197
 911, 1190, 1191, 1199, 1198
 912, 1191,  931,  932, 1199
 913,  124, 1192, 1200,  125
 914, 1192, 1193, 1201, 1200
 915, 1193, 1194, 1202, 1201
 916, 1194, 1195, 1203, 1202
 917, 1195, 1196, 1204, 1203
 918, 1196, 1197, 1205, 1204
 919, 1197, 1198, 1206, 1205
 920, 1198, 1199, 1207, 1206
 921, 1199,  932,  933, 1207
 922,  125, 1200, 1208,  126
 923, 1200, 1201, 1209, 1208
 924, 1201, 1202, 1210, 1209
 925, 1202, 1203, 1211, 1210
 926, 1203, 1204, 1212, 1211
 927, 1204, 1205, 1213, 1212
 928, 1205, 1206, 1214, 1213
 929, 1206, 1207, 1215, 1214
 930, 1207,  933,  934, 1215
 931,  126, 1208, 1216,  127
 932, 1208, 1209, 1217, 1216
 933, 1209, 1210, 1218, 1217
 934, 1210, 1211, 1219, 1218
 935, 1211, 1212, 1220, 1219
 936, 1212, 1213, 1221, 1220
 937, 1213, 1214, 1222, 1221
 938, 1214, 1215, 1223, 1222
 939, 1215,  934,  935, 1223
 940,  127, 1216, 1224,  128
 941, 1216, 1217, 1225, 1224
 942, 1217, 1218, 1226, 1225
 943, 1218, 1219, 1227, 1226
 944, 1219, 1220, 1228, 1227
 945, 1220, 1221, 1229, 1228
 946, 1221, 1222, 1230, 1229
 947, 1222, 1223, 1231, 1230
 948, 1223,  935,  936, 1231
 949,  128, 1224, 1232,  129
 950, 1224, 1225, 1233, 1232
 951, 1225, 1226, 1234, 1233
 952, 1226, 1227, 1235, 1234
 953, 1227, 1228, 1236, 1235
 954, 1228, 1229, 1237, 1236
 955, 1229, 1230, 1238, 1237
 956, 1230, 1231, 1239, 1238
 957, 1231,  936,  937, 1239
 958,  129, 1232, 1240,  130
 959, 1232, 1233, 1241, 1240
 960, 1233, 1234, 1242, 1241
 961, 1234, 1235, 1243, 1242
 962, 1235, 1236, 1244, 1243
 963, 1236, 1237, 1245, 1244
 964, 1237, 1238, 1246, 1245
 965, 1238, 1239, 1247, 1246
 966, 1239,  937,  938, 1247
 967,  130, 1240, 1248,  131
 968, 1240, 1241, 1249, 1248
 969, 1241, 1242, 1250, 1249
 970, 1242, 1243, 1251, 1250
 971, 1243, 1244, 1252, 1251
 972, 1244, 1245, 1253, 1252
 973, 1245, 1246, 1254, 1253
 974, 1246, 1247, 1255, 1254
 975, 1247,  938,  939, 1255
 976,  131, 1248, 1256,  132
 977, 1248, 1249, 1257, 1256
 978, 1249, 1250, 1258, 1257
 979, 1250, 1251, 1259, 1258
 980, 1251, 1252, 1260, 1259
 981, 1252, 1253, 1261, 1260
 982, 1253, 1254, 1262, 1261
 983, 1254, 1255, 1263, 1262
 984, 1255,  939,  940, 1263
 985,  132, 1256, 1264,  133
 986, 1256, 1257, 1265, 1264
 987, 1257, 1258, 1266, 1265
 988, 1258, 1259, 1267, 1266
 989, 1259, 1260, 1268, 1267
 990, 1260, 1261, 1269, 1268
 991, 1261, 1262, 1270, 1269
 992, 1262, 1263, 1271, 1270
 993, 1263,  940,  941, 1271
 994,  133, 1264, 1272,  134
 995, 1264, 1265, 1273, 1272
 996, 1265, 1266, 1274, 1273
 997, 1266, 1267, 1275, 1274
 998, 1267, 1268, 1276, 1275
 999, 1268, 1269, 1277, 1276
1000, 1269, 1270, 1278, 1277
1001, 1270, 1271, 1279, 1278
1002, 1271,  941,  942, 1279
1003,  134, 1272, 1280,  135
1004, 1272, 1273, 1281, 1280
1005, 1273, 1274, 1282, 1281
1006, 1274, 1275, 1283, 1282
1007, 1275, 1276, 1284, 1283
1008, 1276, 1277, 1285, 1284
1009, 1277, 1278, 1286, 1285
1010, 1278, 1279, 1287, 1286
1011, 1279,  942,  943, 1287
1012,  135, 1280, 1288,  136
1013, 1280, 1281, 1289, 1288
1014, 1281, 1282, 1290, 1289
1015, 1282, 1283, 1291, 1290
1016, 1283, 1284, 1292, 1291
1017, 1284, 1285, 1293, 1292
1018, 1285, 1286, 1294, 1293
1019, 1286, 1287, 1295, 1294
1020, 1287,  943,  944, 1295
1021,  136, 1288, 1296,  137
1022, 1288, 1289, 1297, 1296
1023, 1289, 1290, 1298, 1297
1024, 1290, 1291, 1299, 1298
1025, 1291, 1292, 1300, 1299
1026, 1292, 1293, 1301, 1300
1027, 1293, 1294, 1302, 1301
1028, 1294, 1295, 1303, 1302
1029, 1295,  944,  945, 1303
1030,  137, 1296, 1304,  138
1031, 1296, 1297, 1305, 1304
1032, 1297, 1298, 1306, 1305
1033, 1298, 1299, 1307, 1306
1034, 1299, 1300, 1308, 1307
1035, 1300, 1301, 1309, 1308
1036, 1301, 1302, 1310, 1309
1037, 1302, 1303, 1311, 1310
1038, 1303,  945,  946, 1311
1039,  138, 1304, 1312,  139
1040, 1304, 1305, 1313, 1312
1041, 1305, 1306, 1314, 1313
1042, 1306, 1307, 1315, 1314
1043, 1307, 1308, 1316, 1315
1044, 1308, 1309, 1317, 1316
1045, 1309, 1310, 1318, 1317
1046, 1310, 1311, 1319, 1318
1047, 1311,  946,  947, 1319
1048,  139, 1312, 1320,  140
1049, 1312, 1313, 1321, 1320
1050, 1313, 1314, 1322, 1321
1051, 1314, 1315, 1323, 1322
1052, 1315, 1316, 1324, 1323
1053, 1316, 1317, 1325, 1324
1054, 1317, 1318, 1326, 1325
1055, 1318, 1319, 1327, 1326
1056, 1319,  947,  948, 1327
1057,  140, 1320, 1328,  141
1058, 1320, 1321, 1329, 1328
1059, 1321, 1322, 1330, 1329
1060, 1322, 1323, 1331, 1330
1061, 1323, 1324, 1332, 1331
1062, 1324, 1325, 1333, 1332
1063, 1325, 1326, 1334, 1333
1064, 1326, 1327, 1335, 1334
1065, 1327,  948,  949, 1335
1066,  141, 1328, 1336,  142
1067, 1328, 1329, 1337, 1336
1068, 1329, 1330, 1338, 1337
1069, 1330, 1331, 1339, 1338
1070, 1331, 1332, 1340, 1339
1071, 1332, 1333, 1341, 1340
1072, 1333, 1334, 1342, 1341
1073, 1334, 1335, 1343, 1342
1074, 1335,  949,  950, 1343
1075,  142, 1336, 1344,  143
1076, 1336, 1337, 1345, 1344
1077, 1337, 1338, 1346, 1345
1078, 1338, 1339, 1347, 1346
1079, 1339, 1340, 1348, 1347
1080, 1340, 1341, 1349, 1348
1081, 1341, 1342, 1350, 1349
1082, 1342, 1343, 1351, 1350
1083, 1343,  950,  951, 1351
1084,  143, 1344, 1352,  144
1085, 1344, 1345, 1353, 1352
1086, 1345, 1346, 1354, 1353
1087, 1346, 1347, 1355, 1354
1088, 1347, 1348, 1356, 1355
1089, 1348, 1349, 1357, 1356
1090, 1349, 1350, 1358, 1357
1091, 1350, 1351, 1359, 1358
1092, 1351,  951,  952, 1359
1093,  144, 1352, 1360,  145
1094, 1352, 1353, 1361, 1360
1095, 1353, 1354, 1362, 1361
1096, 1354, 1355, 1363, 1362
1097, 1355, 1356, 1364, 1363
1098, 1356, 1357, 1365, 1364
1099, 1357, 1358, 1366, 1365
1100, 1358, 1359, 1367, 1366
1101, 1359,  952,  953, 1367
1102,  145, 1360, 1368,  146
1103, 1360, 1361, 1369, 1368
1104, 1361, 1362, 1370, 1369
1105, 1362, 1363, 1371, 1370
1106, 1363, 1364, 1372, 1371
1107, 1364, 1365, 1373, 1372
1108, 1365, 1366, 1374, 1373
1109, 1366, 1367, 1375, 1374
1110, 1367,  953,  954, 1375
1111,  146, 1368, 1376,  147
1112, 1368, 1369, 1377, 1376
1113, 1369, 1370, 1378, 1377
1114, 1370, 1371, 1379, 1378
1115, 1371, 1372, 1380, 1379
1116, 1372, 1373, 1381, 1380
1117, 1373, 1374, 1382, 1381
1118, 1374, 1375, 1383, 1382
1119, 1375,  954,  955, 1383
1120,  147, 1376, 1384,  148
1121, 1376, 1377, 1385, 1384
1122, 1377, 1378, 1386, 1385
1123, 1378, 1379, 1387, 1386
1124, 1379, 1380, 1388, 1387
1125, 1380, 1381, 1389, 1388
1126, 1381, 1382, 1390, 1389
1127, 1382, 1383, 1391, 1390
1128, 1383,  955,  956, 1391
1129,  148, 1384, 1392,  149
1130, 1384, 1385, 1393, 1392
1131, 1385, 1386, 1394, 1393
1132, 1386, 1387, 1395, 1394
1133, 1387, 1388, 1396, 1395
1134, 1388, 1389, 1397, 1396
1135, 1389, 1390, 1398, 1397
1136, 1390, 1391, 1399, 1398
1137, 1391,  956,  957, 1399
1138,  149, 1392, 1400,  150
1139, 1392, 1393, 1401, 1400
1140, 1393, 1394, 1402, 1401
1141, 1394, 1395, 1403, 1402
1142, 1395, 1396, 1404, 1403
1143, 1396, 1397, 1405, 1404
1144, 1397, 1398, 1406, 1405
1145, 1398, 1399, 1407, 1406
1146, 1399,  957,  958, 1407
1147,  150, 1400, 1408,  151
1148, 1400, 1401, 1409, 1408
1149, 1401, 1402, 1410, 1409
1150, 1402, 1403, 1411, 1410
1151, 1403, 1404, 1412, 1411
1152, 1404, 1405, 1413, 1412
1153, 1405, 1406, 1414, 1413
1154, 1406, 1407, 1415, 1414
1155, 1407,  958,  959, 1415
1156,  151, 1408, 1416,  152
1157, 1408, 1409, 1417, 1416
1158, 1409, 1410, 1418, 1417
1159, 1410, 1411, 1419, 1418
1160, 1411, 1412, 1420, 1419
1161, 1412, 1413, 1421, 1420
1162, 1413, 1414, 1422, 1421
1163, 1414, 1415, 1423, 1422
1164, 1415,  959,  960, 1423
1165,  152, 1416, 1424,  153
1166, 1416, 1417, 1425, 1424
1167, 1417, 1418, 1426, 1425
1168, 1418, 1419, 1427, 1426
1169, 1419, 1420, 1428, 1427
1170, 1420, 1421, 1429, 1428
1171, 1421, 1422, 1430, 1429
1172, 1422, 1423, 1431, 1430
1173, 1423,  960,  961, 1431
1174,  153, 1424,  969,  154
1175, 1424, 1425,  968,  969
1176, 1425, 1426,  967,  968
1177, 1426, 1427,  966,  967
1178, 1427, 1428,  965,  966
1179, 1428, 1429,  964,  965
1180, 1429, 1430,  963,  964
1181, 1430, 1431,  962,  963
1182, 1431,  961,  904,  962
1183,  267,  268, 1432,  905
1184,  268,  269, 1433, 1432
1185,  269,  270, 1434, 1433
1186,  270,  271, 1435, 1434
1187,  271,  272, 1436, 1435
1188,  272,  273, 1437, 1436
1189,  273,    9,  274, 1437
1190,  905, 1432, 1438,  906
1191, 1432, 1433, 1439, 1438
1192, 1433, 1434, 1440, 1439
1193, 1434, 1435, 1441, 1440
1194, 1435, 1436, 1442, 1441
1195, 1436, 1437, 1443, 1442
1196, 1437,  274,  275, 1443
1197,  906, 1438, 1444,  907
1198, 1438, 1439, 1445, 1444
1199, 1439, 1440, 1446, 1445
1200, 1440, 1441, 1447, 1446
1201, 1441, 1442, 1448, 1447
1202, 1442, 1443, 1449, 1448
1203, 1443,  275,  276, 1449
1204,  907, 1444, 1450,  908
1205, 1444, 1445, 1451, 1450
1206, 1445, 1446, 1452, 1451
1207, 1446, 1447, 1453, 1452
1208, 1447, 1448, 1454, 1453
1209, 1448, 1449, 1455, 1454
1210, 1449,  276,  277, 1455
1211,  908, 1450, 1456,  909
1212, 1450, 1451, 1457, 1456
1213, 1451, 1452, 1458, 1457
1214, 1452, 1453, 1459, 1458
1215, 1453, 1454, 1460, 1459
1216, 1454, 1455, 1461, 1460
1217, 1455,  277,  278, 1461
1218,  909, 1456, 1462,  910
1219, 1456, 1457, 1463, 1462
1220, 1457, 1458, 1464, 1463
1221, 1458, 1459, 1465, 1464
1222, 1459, 1460, 1466, 1465
1223, 1460, 1461, 1467, 1466
1224, 1461,  278,  279, 1467
1225,  910, 1462, 1468,  911
1226, 1462, 1463, 1469, 1468
1227, 1463, 1464, 1470, 1469
1228, 1464, 1465, 1471, 1470
1229, 1465, 1466, 1472, 1471
1230, 1466, 1467, 1473, 1472
1231, 1467,  279,  280, 1473
1232,  911, 1468, 1474,  912
1233, 1468, 1469, 1475, 1474
1234, 1469, 1470, 1476, 1475
1235, 1470, 1471, 1477, 1476
1236, 1471, 1472, 1478, 1477
1237, 1472, 1473, 1479, 1478
1238, 1473,  280,  281, 1479
1239,  912, 1474, 1480,  913
1240, 1474, 1475, 1481, 1480
1241, 1475, 1476, 1482, 1481
1242, 1476, 1477, 1483, 1482
1243, 1477, 1478, 1484, 1483
1244, 1478, 1479, 1485, 1484
1245, 1479,  281,  282, 1485
1246,  913, 1480, 1486,  914
1247, 1480, 1481, 1487, 1486
1248, 1481, 1482, 1488, 1487
1249, 1482, 1483, 1489, 1488
1250, 1483, 1484, 1490, 1489
1251, 1484, 1485, 1491, 1490
1252, 1485,  282,  283, 1491
1253,  914, 1486, 1492,  915
1254, 1486, 1487, 1493, 1492
1255, 1487, 1488, 1494, 1493
1256, 1488, 1489, 1495, 1494
1257, 1489, 1490, 1496, 1495
1258, 1490, 1491, 1497, 1496
1259, 1491,  283,  284, 1497
1260,  915, 1492, 1498,  916
1261, 1492, 1493, 1499, 1498
1262, 1493, 1494, 1500, 1499
1263, 1494, 1495, 1501, 1500
1264, 1495, 1496, 1502, 1501
1265, 1496, 1497, 1503, 1502
1266, 1497,  284,  285, 1503
1267,  916, 1498, 1504,  917
1268, 1498, 1499, 1505, 1504
1269, 1499, 1500, 1506, 1505
1270, 1500, 1501, 1507, 1506
1271, 1501, 1502, 1508, 1507
1272, 1502, 1503, 1509, 1508
1273, 1503,  285,  286, 1509
1274,  917, 1504, 1510,  918
1275, 1504, 1505, 1511, 1510
1276, 1505, 1506, 1512, 1511
1277, 1506, 1507, 1513, 1512
1278, 1507, 1508, 1514, 1513
1279, 1508, 1509, 1515, 1514
1280, 1509,  286,  287, 1515
1281,  918, 1510, 1516,  919
1282, 1510, 1511, 1517, 1516
1283, 1511, 1512, 1518, 1517
1284, 1512, 1513, 1519, 1518
1285, 1513, 1514, 1520, 1519
1286, 1514, 1515, 1521, 1520
1287, 1515,  287,  288, 1521
1288,  919, 1516, 1522,  920
1289, 1516, 1517, 1523, 1522
1290, 1517, 1518, 1524, 1523
1291, 1518, 1519, 1525, 1524
1292, 1519, 1520, 1526, 1525
1293, 1520, 1521, 1527, 1526
1294, 1521,  288,  289, 1527
1295,  920, 1522, 1528,  921
1296, 1522, 1523, 1529, 1528
1297, 1523, 1524, 1530, 1529
1298, 1524, 1525, 1531, 1530
1299, 1525, 1526, 1532, 1531
1300, 1526, 1527, 1533, 1532
1301, 1527,  289,  290, 1533
1302,  921, 1528, 1534,  922
1303, 1528, 1529, 1535, 1534
1304, 1529, 1530, 1536, 1535
1305, 1530, 1531, 1537, 1536
1306, 1531, 1532, 1538, 1537
1307, 1532, 1533, 1539, 1538
1308, 1533,  290,  291, 1539
1309,  922, 1534, 1540,  923
1310, 1534, 1535, 1541, 1540
1311, 1535, 1536, 1542, 1541
1312, 1536, 1537, 1543, 1542
1313, 1537, 1538, 1544, 1543
1314, 1538, 1539, 1545, 1544
1315, 1539,  291,  292, 1545
1316,  923, 1540, 1546,  924
1317, 1540, 1541, 1547, 1546
1318, 1541, 1542, 1548, 1547
1319, 1542, 1543, 1549, 1548
1320, 1543, 1544, 1550, 1549
1321, 1544, 1545, 1551, 1550
1322, 1545,  292,  293, 1551
1323,  924, 1546, 1552,  925
1324, 1546, 1547, 1553, 1552
1325, 1547, 1548, 1554, 1553
1326, 1548, 1549, 1555, 1554
1327, 1549, 1550, 1556, 1555
1328, 1550, 1551, 1557, 1556
1329, 1551,  293,  294, 1557
1330,  925, 1552, 1558,  926
1331, 1552, 1553, 1559, 1558
1332, 1553, 1554, 1560, 1559
1333, 1554, 1555, 1561, 1560
1334, 1555, 1556, 1562, 1561
1335, 1556, 1557, 1563, 1562
1336, 1557,  294,  295, 1563
1337,  926, 1558, 1564,  927
1338, 1558, 1559, 1565, 1564
1339, 1559, 1560, 1566, 1565
1340, 1560, 1561, 1567, 1566
1341, 1561, 1562, 1568, 1567
1342, 1562, 1563, 1569, 1568
1343, 1563,  295,  296, 1569
1344,  927, 1564, 1570,  928
1345, 1564, 1565, 1571, 1570
1346, 1565, 1566, 1572, 1571
1347, 1566, 1567, 1573, 1572
1348, 1567, 1568, 1574, 1573
1349, 1568, 1569, 1575, 1574
1350, 1569,  296,  297, 1575
1351,  928, 1570, 1576,  929
1352, 1570, 1571, 1577, 1576
1353, 1571, 1572, 1578, 1577
1354, 1572, 1573, 1579, 1578
1355, 1573, 1574, 1580, 1579
1356, 1574, 1575, 1581, 1580
1357, 1575,  297,  298, 1581
1358,  929, 1576, 1582,  930
1359, 1576, 1577, 1583, 1582
1360, 1577, 1578, 1584, 1583
1361, 1578, 1579, 1585, 1584
1362, 1579, 1580, 1586, 1585
1363, 1580, 1581, 1587, 1586
1364, 1581,  298,  299, 1587
1365,  930, 1582, 1588,  931
1366, 1582, 1583, 1589, 1588
1367, 1583, 1584, 1590, 1589
1368, 1584, 1585, 1591, 1590
1369, 1585, 1586, 1592, 1591
1370, 1586, 1587, 1593, 1592
1371, 1587,  299,  300, 1593
1372,  931, 1588, 1594,  932
1373, 1588, 1589, 1595, 1594
1374, 1589, 1590, 1596, 1595
1375, 1590, 1591, 1597, 1596
1376, 1591, 1592, 1598, 1597
1377, 1592, 1593, 1599, 1598
1378, 1593,  300,  301, 1599
1379,  932, 1594, 1600,  933
1380, 1594, 1595, 1601, 1600
1381, 1595, 1596, 1602, 1601
1382, 1596, 1597, 1603, 1602
1383, 1597, 1598, 1604, 1603
1384, 1598, 1599, 1605, 1604
1385, 1599,  301,  302, 1605
1386,  933, 1600, 1606,  934
1387, 1600, 1601, 1607, 1606
1388, 1601, 1602, 1608, 1607
1389, 1602, 1603, 1609, 1608
1390, 1603, 1604, 1610, 1609
1391, 1604, 1605, 1611, 1610
1392, 1605,  302,  303, 1611
1393,  934, 1606, 1612,  935
1394, 1606, 1607, 1613, 1612
1395, 1607, 1608, 1614, 1613
1396, 1608, 1609, 1615, 1614
1397, 1609, 1610, 1616, 1615
1398, 1610, 1611, 1617, 1616
1399, 1611,  303,  304, 1617
1400,  935, 1612, 1618,  936
1401, 1612, 1613, 1619, 1618
1402, 1613, 1614, 1620, 1619
1403, 1614, 1615, 1621, 1620
1404, 1615, 1616, 1622, 1621
1405, 1616, 1617, 1623, 1622
1406, 1617,  304,  305, 1623
1407,  936, 1618, 1624,  937
1408, 1618, 1619, 1625, 1624
1409, 1619, 1620, 1626, 1625
1410, 1620, 1621, 1627, 1626
1411, 1621, 1622, 1628, 1627
1412, 1622, 1623, 1629, 1628
1413, 1623,  305,  306, 1629
1414,  937, 1624, 1630,  938
1415, 1624, 1625, 1631, 1630
1416, 1625, 1626, 1632, 1631
1417, 1626, 1627, 1633, 1632
1418, 1627, 1628, 1634, 1633
1419, 1628, 1629, 1635, 1634
1420, 1629,  306,  307, 1635
1421,  938, 1630, 1636,  939
1422, 1630, 1631, 1637, 1636
1423, 1631, 1632, 1638, 1637
1424, 1632, 1633, 1639, 1638
1425, 1633, 1634, 1640, 1639
1426, 1634, 1635, 1641, 1640
1427, 1635,  307,  308, 1641
1428,  939, 1636, 1642,  940
1429, 1636, 1637, 1643, 1642
1430, 1637, 1638, 1644, 1643
1431, 1638, 1639, 1645, 1644
1432, 1639, 1640, 1646, 1645
1433, 1640, 1641, 1647, 1646
1434, 1641,  308,  309, 1647
1435,  940, 1642, 1648,  941
1436, 1642, 1643, 1649, 1648
1437, 1643, 1644, 1650, 1649
1438, 1644, 1645, 1651, 1650
1439, 1645, 1646, 1652, 1651
1440, 1646, 1647, 1653, 1652
1441, 1647,  309,  310, 1653
1442,  941, 1648, 1654,  942
1443, 1648, 1649, 1655, 1654
1444, 1649, 1650, 1656, 1655
1445, 1650, 1651, 1657, 1656
1446, 1651, 1652, 1658, 1657
1447, 1652, 1653, 1659, 1658
1448, 1653,  310,  311, 1659
1449,  942, 1654, 1660,  943
1450, 1654, 1655, 1661, 1660
1451, 1655, 1656, 1662, 1661
1452, 1656, 1657, 1663, 1662
1453, 1657, 1658, 1664, 1663
1454, 1658, 1659, 1665, 1664
1455, 1659,  311,  312, 1665
1456,  943, 1660, 1666,  944
1457, 1660, 1661, 1667, 1666
1458, 1661, 1662, 1668, 1667
1459, 1662, 1663, 1669, 1668
1460, 1663, 1664, 1670, 1669
1461, 1664, 1665, 1671, 1670
1462, 1665,  312,  313, 1671
1463,  944, 1666, 1672,  945
1464, 1666, 1667, 1673, 1672
1465, 1667, 1668, 1674, 1673
1466, 1668, 1669, 1675, 1674
1467, 1669, 1670, 1676, 1675
1468, 1670, 1671, 1677, 1676
1469, 1671,  313,  314, 1677
1470,  945, 1672, 1678,  946
1471, 1672, 1673, 1679, 1678
1472, 1673, 1674, 1680, 1679
1473, 1674, 1675, 1681, 1680
1474, 1675, 1676, 1682, 1681
1475, 1676, 1677, 1683, 1682
1476, 1677,  314,  315, 1683
1477,  946, 1678, 1684,  947
1478, 1678, 1679, 1685, 1684
1479, 1679, 1680, 1686, 1685
1480, 1680, 1681, 1687, 1686
1481, 1681, 1682, 1688, 1687
1482, 1682, 1683, 1689, 1688
1483, 1683,  315,  316, 1689
1484,  947, 1684, 1690,  948
1485, 1684, 1685, 1691, 1690
1486, 1685, 1686, 1692, 1691
1487, 1686, 1687, 1693, 1692
1488, 1687, 1688, 1694, 1693
1489, 1688, 1689, 1695, 1694
1490, 1689,  316,  317, 1695
1491,  948, 1690, 1696,  949
1492, 1690, 1691, 1697, 1696
1493, 1691, 1692, 1698, 1697
1494, 1692, 1693, 1699, 1698
1495, 1693, 1694, 1700, 1699
1496, 1694, 1695, 1701, 1700
1497, 1695,  317,  318, 1701
1498,  949, 1696, 1702,  950
1499, 1696, 1697, 1703, 1702
1500, 1697, 1698, 1704, 1703
1501, 1698, 1699, 1705, 1704
1502, 1699, 1700, 1706, 1705
1503, 1700, 1701, 1707, 1706
1504, 1701,  318,  319, 1707
1505,  950, 1702, 1708,  951
1506, 1702, 1703, 1709, 1708
1507, 1703, 1704, 1710, 1709
1508, 1704, 1705, 1711, 1710
1509, 1705, 1706, 1712, 1711
1510, 1706, 1707, 1713, 1712
1511, 1707,  319,  320, 1713
1512,  951, 1708, 1714,  952
1513, 1708, 1709, 1715, 1714
1514, 1709, 1710, 1716, 1715
1515, 1710, 1711, 1717, 1716
1516, 1711, 1712, 1718, 1717
1517, 1712, 1713, 1719, 1718
1518, 1713,  320,  321, 1719
1519,  952, 1714, 1720,  953
1520, 1714, 1715, 1721, 1720
1521, 1715, 1716, 1722, 1721
1522, 1716, 1717, 1723, 1722
1523, 1717, 1718, 1724, 1723
1524, 1718, 1719, 1725, 1724
1525, 1719,  321,  322, 1725
1526,  953, 1720, 1726,  954
1527, 1720, 1721, 1727, 1726
1528, 1721, 1722, 1728, 1727
1529, 1722, 1723, 1729, 1728
1530, 1723, 1724, 1730, 1729
1531, 1724, 1725, 1731, 1730
1532, 1725,  322,  323, 1731
1533,  954, 1726, 1732,  955
1534, 1726, 1727, 1733, 1732
1535, 1727, 1728, 1734, 1733
1536, 1728, 1729, 1735, 1734
1537, 1729, 1730, 1736, 1735
1538, 1730, 1731, 1737, 1736
1539, 1731,  323,  324, 1737
1540,  955, 1732, 1738,  956
1541, 1732, 1733, 1739, 1738
1542, 1733, 1734, 1740, 1739
1543, 1734, 1735, 1741, 1740
1544, 1735, 1736, 1742, 1741
1545, 1736, 1737, 1743, 1742
1546, 1737,  324,  325, 1743
1547,  956, 1738, 1744,  957
1548, 1738, 1739, 1745, 1744
1549, 1739, 1740, 1746, 1745
1550, 1740, 1741, 1747, 1746
1551, 1741, 1742, 1748, 1747
1552, 1742, 1743, 1749, 1748
1553, 1743,  325,  326, 1749
1554,  957, 1744, 1750,  958
1555, 1744, 1745, 1751, 1750
1556, 1745, 1746, 1752, 1751
1557, 1746, 1747, 1753, 1752
1558, 1747, 1748, 1754, 1753
1559, 1748, 1749, 1755, 1754
1560, 1749,  326,  327, 1755
1561,  958, 1750, 1756,  959
1562, 1750, 1751, 1757, 1756
1563, 1751, 1752, 1758, 1757
1564, 1752, 1753, 1759, 1758
1565, 1753, 1754, 1760, 1759
1566, 1754, 1755, 1761, 1760
1567, 1755,  327,  328, 1761
1568,  959, 1756, 1762,  960
1569, 1756, 1757, 1763, 1762
1570, 1757, 1758, 1764, 1763
1571, 1758, 1759, 1765, 1764
1572, 1759, 1760, 1766, 1765
1573, 1760, 1761, 1767, 1766
1574, 1761,  328,  329, 1767
1575,  960, 1762, 1768,  961
1576, 1762, 1763, 1769, 1768
1577, 1763, 1764, 1770, 1769
1578, 1764, 1765, 1771, 1770
1579, 1765, 1766, 1772, 1771
1580, 1766, 1767, 1773, 1772
1581, 1767,  329,  330, 1773
1582,  961, 1768,  975,  904
1583, 1768, 1769,  974,  975
1584, 1769, 1770,  973,  974
1585, 1770, 1771,  972,  973
1586, 1771, 1772,  971,  972
1587, 1772, 1773,  970,  971
1588, 1773,  330,  331,  970
1589,  331,  332, 1774,  970
1590,  332,  333, 1775, 1774
1591,  333,  334, 1776, 1775
1592,  334,  335, 1777, 1776
1593,  335,  336, 1778, 1777
1594,  336,  337, 1779, 1778
1595,  337,  338, 1780, 1779
1596,  338,  339, 1781, 1780
1597,  339,    6,  160, 1781
1598,  970, 1774, 1782,  971
1599, 1774, 1775, 1783, 1782
1600, 1775, 1776, 1784, 1783
1601, 1776, 1777, 1785, 1784
1602, 1777, 1778, 1786, 1785
1603, 1778, 1779, 1787, 1786
1604, 1779, 1780, 1788, 1787
1605, 1780, 1781, 1789, 1788
1606, 1781,  160,  159, 1789
1607,  971, 1782, 1790,  972
1608, 1782, 1783, 1791, 1790
1609, 1783, 1784, 1792, 1791
1610, 1784, 1785, 1793, 1792
1611, 1785, 1786, 1794, 1793
1612, 1786, 1787, 1795, 1794
1613, 1787, 1788, 1796, 1795
1614, 1788, 1789, 1797, 1796
1615, 1789,  159,  158, 1797
1616,  972, 1790, 1798,  973
1617, 1790, 1791, 1799, 1798
1618, 1791, 1792, 1800, 1799
1619, 1792, 1793, 1801, 1800
1620, 1793, 1794, 1802, 1801
1621, 1794, 1795, 1803, 1802
1622, 1795, 1796, 1804, 1803
1623, 1796, 1797, 1805, 1804
1624, 1797,  158,  157, 1805
1625,  973, 1798, 1806,  974
1626, 1798, 1799, 1807, 1806
1627, 1799, 1800, 1808, 1807
1628, 1800, 1801, 1809, 1808
1629, 1801, 1802, 1810, 1809
1630, 1802, 1803, 1811, 1810
1631, 1803, 1804, 1812, 1811
1632, 1804, 1805, 1813, 1812
1633, 1805,  157,  156, 1813
1634,  974, 1806, 1814,  975
1635, 1806, 1807, 1815, 1814
1636, 1807, 1808, 1816, 1815
1637, 1808, 1809, 1817, 1816
1638, 1809, 1810, 1818, 1817
1639, 1810, 1811, 1819, 1818
1640, 1811, 1812, 1820, 1819
1641, 1812, 1813, 1821, 1820
1642, 1813,  156,  155, 1821
1643,  975, 1814,  962,  904
1644, 1814, 1815,  963,  962
1645, 1815, 1816,  964,  963
1646, 1816, 1817,  965,  964
1647, 1817, 1818,  966,  965
1648, 1818, 1819,  967,  966
1649, 1819, 1820,  968,  967
1650, 1820, 1821,  969,  968
1651, 1821,  155,  154,  969
1652,    8,  897, 1822,  184
1653,  897,  898, 1823, 1822
1654,  898,  899, 1824, 1823
1655,  899,  900, 1825, 1824
1656,  900,  901, 1826, 1825
1657,  901,  902, 1827, 1826
1658,  902,  903, 1828, 1827
1659,  903,  243,  244, 1828
1660,  184, 1822, 1829,  185
1661, 1822, 1823, 1830, 1829
1662, 1823, 1824, 1831, 1830
1663, 1824, 1825, 1832, 1831
1664, 1825, 1826, 1833, 1832
1665, 1826, 1827, 1834, 1833
1666, 1827, 1828, 1835, 1834
1667, 1828,  244,  245, 1835
1668,  185, 1829, 1836,  186
1669, 1829, 1830, 1837, 1836
1670, 1830, 1831, 1838, 1837
1671, 1831, 1832, 1839, 1838
1672, 1832, 1833, 1840, 1839
1673, 1833, 1834, 1841, 1840
1674, 1834, 1835, 1842, 1841
1675, 1835,  245,  246, 1842
1676,  186, 1836, 1843,  187
1677, 1836, 1837, 1844, 1843
1678, 1837, 1838, 1845, 1844
1679, 1838, 1839, 1846, 1845
1680, 1839, 1840, 1847, 1846
1681, 1840, 1841, 1848, 1847
1682, 1841, 1842, 1849, 1848
1683, 1842,  246,  247, 1849
1684,  187, 1843, 1850,  188
1685, 1843, 1844, 1851, 1850
1686, 1844, 1845, 1852, 1851
1687, 1845, 1846, 1853, 1852
1688, 1846, 1847, 1854, 1853
1689, 1847, 1848, 1855, 1854
1690, 1848, 1849, 1856, 1855
1691, 1849,  247,  248, 1856
1692,  188, 1850, 1857,  189
1693, 1850, 1851, 1858, 1857
1694, 1851, 1852, 1859, 1858
1695, 1852, 1853, 1860, 1859
1696, 1853, 1854, 1861, 1860
1697, 1854, 1855, 1862, 1861
1698, 1855, 1856, 1863, 1862
1699, 1856,  248,  249, 1863
1700,  189, 1857, 1864,  190
1701, 1857, 1858, 1865, 1864
1702, 1858, 1859, 1866, 1865
1703, 1859, 1860, 1867, 1866
1704, 1860, 1861, 1868, 1867
1705, 1861, 1862, 1869, 1868
1706, 1862, 1863, 1870, 1869
1707, 1863,  249,  250, 1870
1708,  190, 1864, 1871,  191
1709, 1864, 1865, 1872, 1871
1710, 1865, 1866, 1873, 1872
1711, 1866, 1867, 1874, 1873
1712, 1867, 1868, 1875, 1874
1713, 1868, 1869, 1876, 1875
1714, 1869, 1870, 1877, 1876
1715, 1870,  250,  251, 1877
1716,  191, 1871, 1878,  192
1717, 1871, 1872, 1879, 1878
1718, 1872, 1873, 1880, 1879
1719, 1873, 1874, 1881, 1880
1720, 1874, 1875, 1882, 1881
1721, 1875, 1876, 1883, 1882
1722, 1876, 1877, 1884, 1883
1723, 1877,  251,  252, 1884
1724,  192, 1878, 1885,  193
1725, 1878, 1879, 1886, 1885
1726, 1879, 1880, 1887, 1886
1727, 1880, 1881, 1888, 1887
1728, 1881, 1882, 1889, 1888
1729, 1882, 1883, 1890, 1889
1730, 1883, 1884, 1891, 1890
1731, 1884,  252,  253, 1891
1732,  193, 1885, 1892,  194
1733, 1885, 1886, 1893, 1892
1734, 1886, 1887, 1894, 1893
1735, 1887, 1888, 1895, 1894
1736, 1888, 1889, 1896, 1895
1737, 1889, 1890, 1897, 1896
1738, 1890, 1891, 1898, 1897
1739, 1891,  253,  254, 1898
1740,  194, 1892, 1899,  195
1741, 1892, 1893, 1900, 1899
1742, 1893, 1894, 1901, 1900
1743, 1894, 1895, 1902, 1901
1744, 1895, 1896, 1903, 1902
1745, 1896, 1897, 1904, 1903
1746, 1897, 1898, 1905, 1904
1747, 1898,  254,  255, 1905
1748,  195, 1899, 1906,  196
1749, 1899, 1900, 1907, 1906
1750, 1900, 1901, 1908, 1907
1751, 1901, 1902, 1909, 1908
1752, 1902, 1903, 1910, 1909
1753, 1903, 1904, 1911, 1910
1754, 1904, 1905, 1912, 1911
1755, 1905,  255,  256, 1912
1756,  196, 1906, 1913,  197
1757, 1906, 1907, 1914, 1913
1758, 1907, 1908, 1915, 1914
1759, 1908, 1909, 1916, 1915
1760, 1909, 1910, 1917, 1916
1761, 1910, 1911, 1918, 1917
1762, 1911, 1912, 1919, 1918
1763, 1912,  256,  257, 1919
1764,  197, 1913,  890,    5
1765, 1913, 1914,  891,  890
1766, 1914, 1915,  892,  891
1767, 1915, 1916,  893,  892
1768, 1916, 1917,  894,  893
1769, 1917, 1918,  895,  894
1770, 1918, 1919,  896,  895
1771, 1919,  257,  258,  896
1772,  243,  903, 1920,  242
1773,  903,  902, 1921, 1920
1774,  902,  901, 1922, 1921
1775,  901,  900, 1923, 1922
1776,  900,  899, 1924, 1923
1777,  899,  898, 1925, 1924
1778,  898,  897, 1926, 1925
1779,  897,    8, 1927, 1926
1780,    8,  183, 1928, 1927
1781,  183,  182, 1929, 1928
1782,  182,  181, 1930, 1929
1783,  181,    2,   44, 1930
1784,  242, 1920, 1931,  241
1785, 1920, 1921, 1932, 1931
1786, 1921, 1922, 1933, 1932
1787, 1922, 1923, 1934, 1933
1788, 1923, 1924, 1935, 1934
1789, 1924, 1925, 1936, 1935
1790, 1925, 1926, 1937, 1936
1791, 1926, 1927, 1938, 1937
1792, 1927, 1928, 1939, 1938
1793, 1928, 1929, 1940, 1939
1794, 1929, 1930, 1941, 1940
1795, 1930,   44,   43, 1941
1796,  241, 1931, 1942,  240
1797, 1931, 1932, 1943, 1942
1798, 1932, 1933, 1944, 1943
1799, 1933, 1934, 1945, 1944
1800, 1934, 1935, 1946, 1945
1801, 1935, 1936, 1947, 1946
1802, 1936, 1937, 1948, 1947
1803, 1937, 1938, 1949, 1948
1804, 1938, 1939, 1950, 1949
1805, 1939, 1940, 1951, 1950
1806, 1940, 1941, 1952, 1951
1807, 1941,   43,   42, 1952
1808,  240, 1942, 1953,  239
1809, 1942, 1943, 1954, 1953
1810, 1943, 1944, 1955, 1954
1811, 1944, 1945, 1956, 1955
1812, 1945, 1946, 1957, 1956
1813, 1946, 1947, 1958, 1957
1814, 1947, 1948, 1959, 1958
1815, 1948, 1949, 1960, 1959
1816, 1949, 1950, 1961, 1960
1817, 1950, 1951, 1962, 1961
1818, 1951, 1952, 1963, 1962
1819, 1952,   42,   41, 1963
1820,  239, 1953, 1964,  238
1821, 1953, 1954, 1965, 1964
1822, 1954, 1955, 1966, 1965
1823, 1955, 1956, 1967, 1966
1824, 1956, 1957, 1968, 1967
1825, 1957, 1958, 1969, 1968
1826, 1958, 1959, 1970, 1969
1827, 1959, 1960, 1971, 1970
1828, 1960, 1961, 1972, 1971
1829, 1961, 1962, 1973, 1972
1830, 1962, 1963, 1974, 1973
1831, 1963,   41,   40, 1974
1832,  238, 1964, 1975,  237
1833, 1964, 1965, 1976, 1975
1834, 1965, 1966, 1977, 1976
1835, 1966, 1967, 1978, 1977
1836, 1967, 1968, 1979, 1978
1837, 1968, 1969, 1980, 1979
1838, 1969, 1970, 1981, 1980
1839, 1970, 1971, 1982, 1981
1840, 1971, 1972, 1983, 1982
1841, 1972, 1973, 1984, 1983
1842, 1973, 1974, 1985, 1984
1843, 1974,   40,   39, 1985
1844,  237, 1975, 1986,  236
1845, 1975, 1976, 1987, 1986
1846, 1976, 1977, 1988, 1987
1847, 1977, 1978, 1989, 1988
1848, 1978, 1979, 1990, 1989
1849, 1979, 1980, 1991, 1990
1850, 1980, 1981, 1992, 1991
1851, 1981, 1982, 1993, 1992
1852, 1982, 1983, 1994, 1993
1853, 1983, 1984, 1995, 1994
1854, 1984, 1985, 1996, 1995
1855, 1985,   39,   38, 1996
1856,  236, 1986, 1997,  235
1857, 1986, 1987, 1998, 1997
1858, 1987, 1988, 1999, 1998
1859, 1988, 1989, 2000, 1999
1860, 1989, 1990, 2001, 2000
1861, 1990, 1991, 2002, 2001
1862, 1991, 1992, 2003, 2002
1863, 1992, 1993, 2004, 2003
1864, 1993, 1994, 2005, 2004
1865, 1994, 1995, 2006, 2005
1866, 1995, 1996, 2007, 2006
1867, 1996,   38,   37, 2007
1868,  235, 1997, 2008,  234
1869, 1997, 1998, 2009, 2008
1870, 1998, 1999, 2010, 2009
1871, 1999, 2000, 2011, 2010
1872, 2000, 2001, 2012, 2011
1873, 2001, 2002, 2013, 2012
1874, 2002, 2003, 2014, 2013
1875, 2003, 2004, 2015, 2014
1876, 2004, 2005, 2016, 2015
1877, 2005, 2006, 2017, 2016
1878, 2006, 2007, 2018, 2017
1879, 2007,   37,   36, 2018
1880,  234, 2008, 2019,  233
1881, 2008, 2009, 2020, 2019
1882, 2009, 2010, 2021, 2020
1883, 2010, 2011, 2022, 2021
1884, 2011, 2012, 2023, 2022
1885, 2012, 2013, 2024, 2023
1886, 2013, 2014, 2025, 2024
1887, 2014, 2015, 2026, 2025
1888, 2015, 2016, 2027, 2026
1889, 2016, 2017, 2028, 2027
1890, 2017, 2018, 2029, 2028
1891, 2018,   36,   35, 2029
1892,  233, 2019, 2030,  232
1893, 2019, 2020, 2031, 2030
1894, 2020, 2021, 2032, 2031
1895, 2021, 2022, 2033, 2032
1896, 2022, 2023, 2034, 2033
1897, 2023, 2024, 2035, 2034
1898, 2024, 2025, 2036, 2035
1899, 2025, 2026, 2037, 2036
1900, 2026, 2027, 2038, 2037
1901, 2027, 2028, 2039, 2038
1902, 2028, 2029, 2040, 2039
1903, 2029,   35,   34, 2040
1904,  232, 2030, 2041,  231
1905, 2030, 2031, 2042, 2041
1906, 2031, 2032, 2043, 2042
1907, 2032, 2033, 2044, 2043
1908, 2033, 2034, 2045, 2044
1909, 2034, 2035, 2046, 2045
1910, 2035, 2036, 2047, 2046
1911, 2036, 2037, 2048, 2047
1912, 2037, 2038, 2049, 2048
1913, 2038, 2039, 2050, 2049
1914, 2039, 2040, 2051, 2050
1915, 2040,   34,   33, 2051
1916,  231, 2041, 2052,  230
1917, 2041, 2042, 2053, 2052
1918, 2042, 2043, 2054, 2053
1919, 2043, 2044, 2055, 2054
1920, 2044, 2045, 2056, 2055
1921, 2045, 2046, 2057, 2056
1922, 2046, 2047, 2058, 2057
1923, 2047, 2048, 2059, 2058
1924, 2048, 2049, 2060, 2059
1925, 2049, 2050, 2061, 2060
1926, 2050, 2051, 2062, 2061
1927, 2051,   33,   32, 2062
1928,  230, 2052, 2063,  229
1929, 2052, 2053, 2064, 2063
1930, 2053, 2054, 2065, 2064
1931, 2054, 2055, 2066, 2065
1932, 2055, 2056, 2067, 2066
1933, 2056, 2057, 2068, 2067
1934, 2057, 2058, 2069, 2068
1935, 2058, 2059, 2070, 2069
1936, 2059, 2060, 2071, 2070
1937, 2060, 2061, 2072, 2071
1938, 2061, 2062, 2073, 2072
1939, 2062,   32,   31, 2073
1940,  229, 2063, 2074,  228
1941, 2063, 2064, 2075, 2074
1942, 2064, 2065, 2076, 2075
1943, 2065, 2066, 2077, 2076
1944, 2066, 2067, 2078, 2077
1945, 2067, 2068, 2079, 2078
1946, 2068, 2069, 2080, 2079
1947, 2069, 2070, 2081, 2080
1948, 2070, 2071, 2082, 2081
1949, 2071, 2072, 2083, 2082
1950, 2072, 2073, 2084, 2083
1951, 2073,   31,   30, 2084
1952,  228, 2074, 2085,  227
1953, 2074, 2075, 2086, 2085
1954, 2075, 2076, 2087, 2086
1955, 2076, 2077, 2088, 2087
1956, 2077, 2078, 2089, 2088
1957, 2078, 2079, 2090, 2089
1958, 2079, 2080, 2091, 2090
1959, 2080, 2081, 2092, 2091
1960, 2081, 2082, 2093, 2092
1961, 2082, 2083, 2094, 2093
1962, 2083, 2084, 2095, 2094
1963, 2084,   30,   29, 2095
1964,  227, 2085, 2096,  226
1965, 2085, 2086, 2097, 2096
1966, 2086, 2087, 2098, 2097
1967, 2087, 2088, 2099, 2098
1968, 2088, 2089, 2100, 2099
1969, 2089, 2090, 2101, 2100
1970, 2090, 2091, 2102, 2101
1971, 2091, 2092, 2103, 2102
1972, 2092, 2093, 2104, 2103
1973, 2093, 2094, 2105, 2104
1974, 2094, 2095, 2106, 2105
1975, 2095,   29,   28, 2106
1976,  226, 2096, 2107,  225
1977, 2096, 2097, 2108, 2107
1978, 2097, 2098, 2109, 2108
1979, 2098, 2099, 2110, 2109
1980, 2099, 2100, 2111, 2110
1981, 2100, 2101, 2112, 2111
1982, 2101, 2102, 2113, 2112
1983, 2102, 2103, 2114, 2113
1984, 2103, 2104, 2115, 2114
1985, 2104, 2105, 2116, 2115
1986, 2105, 2106, 2117, 2116
1987, 2106,   28,   27, 2117
1988,  225, 2107, 2118,  224
1989, 2107, 2108, 2119, 2118
1990, 2108, 2109, 2120, 2119
1991, 2109, 2110, 2121, 2120
1992, 2110, 2111, 2122, 2121
1993, 2111, 2112, 2123, 2122
1994, 2112, 2113, 2124, 2123
1995, 2113, 2114, 2125, 2124
1996, 2114, 2115, 2126, 2125
1997, 2115, 2116, 2127, 2126
1998, 2116, 2117, 2128, 2127
1999, 2117,   27,   26, 2128
2000,  224, 2118, 2129,  223
2001, 2118, 2119, 2130, 2129
2002, 2119, 2120, 2131, 2130
2003, 2120, 2121, 2132, 2131
2004, 2121, 2122, 2133, 2132
2005, 2122, 2123, 2134, 2133
2006, 2123, 2124, 2135, 2134
2007, 2124, 2125, 2136, 2135
2008, 2125, 2126, 2137, 2136
2009, 2126, 2127, 2138, 2137
2010, 2127, 2128, 2139, 2138
2011, 2128,   26,   25, 2139
2012,  223, 2129, 2140,  222
2013, 2129, 2130, 2141, 2140
2014, 2130, 2131, 2142, 2141
2015, 2131, 2132, 2143, 2142
2016, 2132, 2133, 2144, 2143
2017, 2133, 2134, 2145, 2144
2018, 2134, 2135, 2146, 2145
2019, 2135, 2136, 2147, 2146
2020, 2136, 2137, 2148, 2147
2021, 2137, 2138, 2149, 2148
2022, 2138, 2139, 2150, 2149
2023, 2139,   25,   24, 2150
2024,  222, 2140, 2151,  221
2025, 2140, 2141, 2152, 2151
2026, 2141, 2142, 2153, 2152
2027, 2142, 2143, 2154, 2153
2028, 2143, 2144, 2155, 2154
2029, 2144, 2145, 2156, 2155
2030, 2145, 2146, 2157, 2156
2031, 2146, 2147, 2158, 2157
2032, 2147, 2148, 2159, 2158
2033, 2148, 2149, 2160, 2159
2034, 2149, 2150, 2161, 2160
2035, 2150,   24,   23, 2161
2036,  221, 2151, 2162,  220
2037, 2151, 2152, 2163, 2162
2038, 2152, 2153, 2164, 2163
2039, 2153, 2154, 2165, 2164
2040, 2154, 2155, 2166, 2165
2041, 2155, 2156, 2167, 2166
2042, 2156, 2157, 2168, 2167
2043, 2157, 2158, 2169, 2168
2044, 2158, 2159, 2170, 2169
2045, 2159, 2160, 2171, 2170
2046, 2160, 2161, 2172, 2171
2047, 2161,   23,   22, 2172
2048,  220, 2162, 2173,  219
2049, 2162, 2163, 2174, 2173
2050, 2163, 2164, 2175, 2174
2051, 2164, 2165, 2176, 2175
2052, 2165, 2166, 2177, 2176
2053, 2166, 2167, 2178, 2177
2054, 2167, 2168, 2179, 2178
2055, 2168, 2169, 2180, 2179
2056, 2169, 2170, 2181, 2180
2057, 2170, 2171, 2182, 2181
2058, 2171, 2172, 2183, 2182
2059, 2172,   22,   21, 2183
2060,  219, 2173, 2184,  218
2061, 2173, 2174, 2185, 2184
2062, 2174, 2175, 2186, 2185
2063, 2175, 2176, 2187, 2186
2064, 2176, 2177, 2188, 2187
2065, 2177, 2178, 2189, 2188
2066, 2178, 2179, 2190, 2189
2067, 2179, 2180, 2191, 2190
2068, 2180, 2181, 2192, 2191
2069, 2181, 2182, 2193, 2192
2070, 2182, 2183, 2194, 2193
2071, 2183,   21,   20, 2194
2072,  218, 2184, 2195,  217
2073, 2184, 2185, 2196, 2195
2074, 2185, 2186, 2197, 2196
2075, 2186, 2187, 2198, 2197
2076, 2187, 2188, 2199, 2198
2077, 2188, 2189, 2200, 2199
2078, 2189, 2190, 2201, 2200
2079, 2190, 2191, 2202, 2201
2080, 2191, 2192, 2203, 2202
2081, 2192, 2193, 2204, 2203
2082, 2193, 2194, 2205, 2204
2083, 2194,   20,   19, 2205
2084,  217, 2195, 2206,  216
2085, 2195, 2196, 2207, 2206
2086, 2196, 2197, 2208, 2207
2087, 2197, 2198, 2209, 2208
2088, 2198, 2199, 2210, 2209
2089, 2199, 2200, 2211, 2210
2090, 2200, 2201, 2212, 2211
2091, 2201, 2202, 2213, 2212
2092, 2202, 2203, 2214, 2213
2093, 2203, 2204, 2215, 2214
2094, 2204, 2205, 2216, 2215
2095, 2205,   19,   18, 2216
2096,  216, 2206, 2217,  215
2097, 2206, 2207, 2218, 2217
2098, 2207, 2208, 2219, 2218
2099, 2208, 2209, 2220, 2219
2100, 2209, 2210, 2221, 2220
2101, 2210, 2211, 2222, 2221
2102, 2211, 2212, 2223, 2222
2103, 2212, 2213, 2224, 2223
2104, 2213, 2214, 2225, 2224
2105, 2214, 2215, 2226, 2225
2106, 2215, 2216, 2227, 2226
2107, 2216,   18,   17, 2227
2108,  215, 2217, 2228,  214
2109, 2217, 2218, 2229, 2228
2110, 2218, 2219, 2230, 2229
2111, 2219, 2220, 2231, 2230
2112, 2220, 2221, 2232, 2231
2113, 2221, 2222, 2233, 2232
2114, 2222, 2223, 2234, 2233
2115, 2223, 2224, 2235, 2234
2116, 2224, 2225, 2236, 2235
2117, 2225, 2226, 2237, 2236
2118, 2226, 2227, 2238, 2237
2119, 2227,   17,   16, 2238
2120,  214, 2228, 2239,  213
2121, 2228, 2229, 2240, 2239
2122, 2229, 2230, 2241, 2240
2123, 2230, 2231, 2242, 2241
2124, 2231, 2232, 2243, 2242
2125, 2232, 2233, 2244, 2243
2126, 2233, 2234, 2245, 2244
2127, 2234, 2235, 2246, 2245
2128, 2235, 2236, 2247, 2246
2129, 2236, 2237, 2248, 2247
2130, 2237, 2238, 2249, 2248
2131, 2238,   16,   15, 2249
2132,  213, 2239, 2250,  212
2133, 2239, 2240, 2251, 2250
2134, 2240, 2241, 2252, 2251
2135, 2241, 2242, 2253, 2252
2136, 2242, 2243, 2254, 2253
2137, 2243, 2244, 2255, 2254
2138, 2244, 2245, 2256, 2255
2139, 2245, 2246, 2257, 2256
2140, 2246, 2247, 2258, 2257
2141, 2247, 2248, 2259, 2258
2142, 2248, 2249, 2260, 2259
2143, 2249,   15,   14, 2260
2144,  212, 2250, 2261,  211
2145, 2250, 2251, 2262, 2261
2146, 2251, 2252, 2263, 2262
2147, 2252, 2253, 2264, 2263
2148, 2253, 2254, 2265, 2264
2149, 2254, 2255, 2266, 2265
2150, 2255, 2256, 2267, 2266
2151, 2256, 2257, 2268, 2267
2152, 2257, 2258, 2269, 2268
2153, 2258, 2259, 2270, 2269
2154, 2259, 2260, 2271, 2270
2155, 2260,   14,   13, 2271
2156,  211, 2261, 2272,  210
2157, 2261, 2262, 2273, 2272
2158, 2262, 2263, 2274, 2273
2159, 2263, 2264, 2275, 2274
2160, 2264, 2265, 2276, 2275
2161, 2265, 2266, 2277, 2276
2162, 2266, 2267, 2278, 2277
2163, 2267, 2268, 2279, 2278
2164, 2268, 2269, 2280, 2279
2165, 2269, 2270, 2281, 2280
2166, 2270, 2271, 2282, 2281
2167, 2271,   13,   12, 2282
2168,  210, 2272, 2283,  209
2169, 2272, 2273, 2284, 2283
2170, 2273, 2274, 2285, 2284
2171, 2274, 2275, 2286, 2285
2172, 2275, 2276, 2287, 2286
2173, 2276, 2277, 2288, 2287
2174, 2277, 2278, 2289, 2288
2175, 2278, 2279, 2290, 2289
2176, 2279, 2280, 2291, 2290
2177, 2280, 2281, 2292, 2291
2178, 2281, 2282, 2293, 2292
2179, 2282,   12,   11, 2293
2180,  209, 2283,  208,   10
2181, 2283, 2284,  207,  208
2182, 2284, 2285,  206,  207
2183, 2285, 2286,  205,  206
2184, 2286, 2287,  204,  205
2185, 2287, 2288,  203,  204
2186, 2288, 2289,  202,  203
2187, 2289, 2290,  201,  202
2188, 2290, 2291,  200,  201
2189, 2291, 2292,  199,  200
2190, 2292, 2293,  198,  199
2191, 2293,   11,    1,  198
*Elset, elset=Bone, generate
 335,  660,    1
*Elset, elset=Marrow, generate
   1,  334,    1
*Elset, elset=Whole_Callus, generate
  661,  2191,     1
*Elset, elset=CALLUS-1
 661
*Elset, elset=CALLUS-2
 662
*Elset, elset=CALLUS-3
 663
*Elset, elset=CALLUS-4
 664
*Elset, elset=CALLUS-5
 665
*Elset, elset=CALLUS-6
 666
*Elset, elset=CALLUS-7
 667
*Elset, elset=CALLUS-8
 668
*Elset, elset=CALLUS-9
 669
*Elset, elset=CALLUS-10
 670
*Elset, elset=CALLUS-11
 671
*Elset, elset=CALLUS-12
 672
*Elset, elset=CALLUS-13
 673
*Elset, elset=CALLUS-14
 674
*Elset, elset=CALLUS-15
 675
*Elset, elset=CALLUS-16
 676
*Elset, elset=CALLUS-17
 677
*Elset, elset=CALLUS-18
 678
*Elset, elset=CALLUS-19
 679
*Elset, elset=CALLUS-20
 680
*Elset, elset=CALLUS-21
 681
*Elset, elset=CALLUS-22
 682
*Elset, elset=CALLUS-23
 683
*Elset, elset=CALLUS-24
 684
*Elset, elset=CALLUS-25
 685
*Elset, elset=CALLUS-26
 686
*Elset, elset=CALLUS-27
 687
*Elset, elset=CALLUS-28
 688
*Elset, elset=CALLUS-29
 689
*Elset, elset=CALLUS-30
 690
*Elset, elset=CALLUS-31
 691
*Elset, elset=CALLUS-32
 692
*Elset, elset=CALLUS-33
 693
*Elset, elset=CALLUS-34
 694
*Elset, elset=CALLUS-35
 695
*Elset, elset=CALLUS-36
 696
*Elset, elset=CALLUS-37
 697
*Elset, elset=CALLUS-38
 698
*Elset, elset=CALLUS-39
 699
*Elset, elset=CALLUS-40
 700
*Elset, elset=CALLUS-41
 701
*Elset, elset=CALLUS-42
 702
*Elset, elset=CALLUS-43
 703
*Elset, elset=CALLUS-44
 704
*Elset, elset=CALLUS-45
 705
*Elset, elset=CALLUS-46
 706
*Elset, elset=CALLUS-47
 707
*Elset, elset=CALLUS-48
 708
*Elset, elset=CALLUS-49
 709
*Elset, elset=CALLUS-50
 710
*Elset, elset=CALLUS-51
 711
*Elset, elset=CALLUS-52
 712
*Elset, elset=CALLUS-53
 713
*Elset, elset=CALLUS-54
 714
*Elset, elset=CALLUS-55
 715
*Elset, elset=CALLUS-56
 716
*Elset, elset=CALLUS-57
 717
*Elset, elset=CALLUS-58
 718
*Elset, elset=CALLUS-59
 719
*Elset, elset=CALLUS-60
 720
*Elset, elset=CALLUS-61
 721
*Elset, elset=CALLUS-62
 722
*Elset, elset=CALLUS-63
 723
*Elset, elset=CALLUS-64
 724
*Elset, elset=CALLUS-65
 725
*Elset, elset=CALLUS-66
 726
*Elset, elset=CALLUS-67
 727
*Elset, elset=CALLUS-68
 728
*Elset, elset=CALLUS-69
 729
*Elset, elset=CALLUS-70
 730
*Elset, elset=CALLUS-71
 731
*Elset, elset=CALLUS-72
 732
*Elset, elset=CALLUS-73
 733
*Elset, elset=CALLUS-74
 734
*Elset, elset=CALLUS-75
 735
*Elset, elset=CALLUS-76
 736
*Elset, elset=CALLUS-77
 737
*Elset, elset=CALLUS-78
 738
*Elset, elset=CALLUS-79
 739
*Elset, elset=CALLUS-80
 740
*Elset, elset=CALLUS-81
 741
*Elset, elset=CALLUS-82
 742
*Elset, elset=CALLUS-83
 743
*Elset, elset=CALLUS-84
 744
*Elset, elset=CALLUS-85
 745
*Elset, elset=CALLUS-86
 746
*Elset, elset=CALLUS-87
 747
*Elset, elset=CALLUS-88
 748
*Elset, elset=CALLUS-89
 749
*Elset, elset=CALLUS-90
 750
*Elset, elset=CALLUS-91
 751
*Elset, elset=CALLUS-92
 752
*Elset, elset=CALLUS-93
 753
*Elset, elset=CALLUS-94
 754
*Elset, elset=CALLUS-95
 755
*Elset, elset=CALLUS-96
 756
*Elset, elset=CALLUS-97
 757
*Elset, elset=CALLUS-98
 758
*Elset, elset=CALLUS-99
 759
*Elset, elset=CALLUS-100
 760
*Elset, elset=CALLUS-101
 761
*Elset, elset=CALLUS-102
 762
*Elset, elset=CALLUS-103
 763
*Elset, elset=CALLUS-104
 764
*Elset, elset=CALLUS-105
 765
*Elset, elset=CALLUS-106
 766
*Elset, elset=CALLUS-107
 767
*Elset, elset=CALLUS-108
 768
*Elset, elset=CALLUS-109
 769
*Elset, elset=CALLUS-110
 770
*Elset, elset=CALLUS-111
 771
*Elset, elset=CALLUS-112
 772
*Elset, elset=CALLUS-113
 773
*Elset, elset=CALLUS-114
 774
*Elset, elset=CALLUS-115
 775
*Elset, elset=CALLUS-116
 776
*Elset, elset=CALLUS-117
 777
*Elset, elset=CALLUS-118
 778
*Elset, elset=CALLUS-119
 779
*Elset, elset=CALLUS-120
 780
*Elset, elset=CALLUS-121
 781
*Elset, elset=CALLUS-122
 782
*Elset, elset=CALLUS-123
 783
*Elset, elset=CALLUS-124
 784
*Elset, elset=CALLUS-125
 785
*Elset, elset=CALLUS-126
 786
*Elset, elset=CALLUS-127
 787
*Elset, elset=CALLUS-128
 788
*Elset, elset=CALLUS-129
 789
*Elset, elset=CALLUS-130
 790
*Elset, elset=CALLUS-131
 791
*Elset, elset=CALLUS-132
 792
*Elset, elset=CALLUS-133
 793
*Elset, elset=CALLUS-134
 794
*Elset, elset=CALLUS-135
 795
*Elset, elset=CALLUS-136
 796
*Elset, elset=CALLUS-137
 797
*Elset, elset=CALLUS-138
 798
*Elset, elset=CALLUS-139
 799
*Elset, elset=CALLUS-140
 800
*Elset, elset=CALLUS-141
 801
*Elset, elset=CALLUS-142
 802
*Elset, elset=CALLUS-143
 803
*Elset, elset=CALLUS-144
 804
*Elset, elset=CALLUS-145
 805
*Elset, elset=CALLUS-146
 806
*Elset, elset=CALLUS-147
 807
*Elset, elset=CALLUS-148
 808
*Elset, elset=CALLUS-149
 809
*Elset, elset=CALLUS-150
 810
*Elset, elset=CALLUS-151
 811
*Elset, elset=CALLUS-152
 812
*Elset, elset=CALLUS-153
 813
*Elset, elset=CALLUS-154
 814
*Elset, elset=CALLUS-155
 815
*Elset, elset=CALLUS-156
 816
*Elset, elset=CALLUS-157
 817
*Elset, elset=CALLUS-158
 818
*Elset, elset=CALLUS-159
 819
*Elset, elset=CALLUS-160
 820
*Elset, elset=CALLUS-161
 821
*Elset, elset=CALLUS-162
 822
*Elset, elset=CALLUS-163
 823
*Elset, elset=CALLUS-164
 824
*Elset, elset=CALLUS-165
 825
*Elset, elset=CALLUS-166
 826
*Elset, elset=CALLUS-167
 827
*Elset, elset=CALLUS-168
 828
*Elset, elset=CALLUS-169
 829
*Elset, elset=CALLUS-170
 830
*Elset, elset=CALLUS-171
 831
*Elset, elset=CALLUS-172
 832
*Elset, elset=CALLUS-173
 833
*Elset, elset=CALLUS-174
 834
*Elset, elset=CALLUS-175
 835
*Elset, elset=CALLUS-176
 836
*Elset, elset=CALLUS-177
 837
*Elset, elset=CALLUS-178
 838
*Elset, elset=CALLUS-179
 839
*Elset, elset=CALLUS-180
 840
*Elset, elset=CALLUS-181
 841
*Elset, elset=CALLUS-182
 842
*Elset, elset=CALLUS-183
 843
*Elset, elset=CALLUS-184
 844
*Elset, elset=CALLUS-185
 845
*Elset, elset=CALLUS-186
 846
*Elset, elset=CALLUS-187
 847
*Elset, elset=CALLUS-188
 848
*Elset, elset=CALLUS-189
 849
*Elset, elset=CALLUS-190
 850
*Elset, elset=CALLUS-191
 851
*Elset, elset=CALLUS-192
 852
*Elset, elset=CALLUS-193
 853
*Elset, elset=CALLUS-194
 854
*Elset, elset=CALLUS-195
 855
*Elset, elset=CALLUS-196
 856
*Elset, elset=CALLUS-197
 857
*Elset, elset=CALLUS-198
 858
*Elset, elset=CALLUS-199
 859
*Elset, elset=CALLUS-200
 860
*Elset, elset=CALLUS-201
 861
*Elset, elset=CALLUS-202
 862
*Elset, elset=CALLUS-203
 863
*Elset, elset=CALLUS-204
 864
*Elset, elset=CALLUS-205
 865
*Elset, elset=CALLUS-206
 866
*Elset, elset=CALLUS-207
 867
*Elset, elset=CALLUS-208
 868
*Elset, elset=CALLUS-209
 869
*Elset, elset=CALLUS-210
 870
*Elset, elset=CALLUS-211
 871
*Elset, elset=CALLUS-212
 872
*Elset, elset=CALLUS-213
 873
*Elset, elset=CALLUS-214
 874
*Elset, elset=CALLUS-215
 875
*Elset, elset=CALLUS-216
 876
*Elset, elset=CALLUS-217
 877
*Elset, elset=CALLUS-218
 878
*Elset, elset=CALLUS-219
 879
*Elset, elset=CALLUS-220
 880
*Elset, elset=CALLUS-221
 881
*Elset, elset=CALLUS-222
 882
*Elset, elset=CALLUS-223
 883
*Elset, elset=CALLUS-224
 884
*Elset, elset=CALLUS-225
 885
*Elset, elset=CALLUS-226
 886
*Elset, elset=CALLUS-227
 887
*Elset, elset=CALLUS-228
 888
*Elset, elset=CALLUS-229
 889
*Elset, elset=CALLUS-230
 890
*Elset, elset=CALLUS-231
 891
*Elset, elset=CALLUS-232
 892
*Elset, elset=CALLUS-233
 893
*Elset, elset=CALLUS-234
 894
*Elset, elset=CALLUS-235
 895
*Elset, elset=CALLUS-236
 896
*Elset, elset=CALLUS-237
 897
*Elset, elset=CALLUS-238
 898
*Elset, elset=CALLUS-239
 899
*Elset, elset=CALLUS-240
 900
*Elset, elset=CALLUS-241
 901
*Elset, elset=CALLUS-242
 902
*Elset, elset=CALLUS-243
 903
*Elset, elset=CALLUS-244
 904
*Elset, elset=CALLUS-245
 905
*Elset, elset=CALLUS-246
 906
*Elset, elset=CALLUS-247
 907
*Elset, elset=CALLUS-248
 908
*Elset, elset=CALLUS-249
 909
*Elset, elset=CALLUS-250
 910
*Elset, elset=CALLUS-251
 911
*Elset, elset=CALLUS-252
 912
*Elset, elset=CALLUS-253
 913
*Elset, elset=CALLUS-254
 914
*Elset, elset=CALLUS-255
 915
*Elset, elset=CALLUS-256
 916
*Elset, elset=CALLUS-257
 917
*Elset, elset=CALLUS-258
 918
*Elset, elset=CALLUS-259
 919
*Elset, elset=CALLUS-260
 920
*Elset, elset=CALLUS-261
 921
*Elset, elset=CALLUS-262
 922
*Elset, elset=CALLUS-263
 923
*Elset, elset=CALLUS-264
 924
*Elset, elset=CALLUS-265
 925
*Elset, elset=CALLUS-266
 926
*Elset, elset=CALLUS-267
 927
*Elset, elset=CALLUS-268
 928
*Elset, elset=CALLUS-269
 929
*Elset, elset=CALLUS-270
 930
*Elset, elset=CALLUS-271
 931
*Elset, elset=CALLUS-272
 932
*Elset, elset=CALLUS-273
 933
*Elset, elset=CALLUS-274
 934
*Elset, elset=CALLUS-275
 935
*Elset, elset=CALLUS-276
 936
*Elset, elset=CALLUS-277
 937
*Elset, elset=CALLUS-278
 938
*Elset, elset=CALLUS-279
 939
*Elset, elset=CALLUS-280
 940
*Elset, elset=CALLUS-281
 941
*Elset, elset=CALLUS-282
 942
*Elset, elset=CALLUS-283
 943
*Elset, elset=CALLUS-284
 944
*Elset, elset=CALLUS-285
 945
*Elset, elset=CALLUS-286
 946
*Elset, elset=CALLUS-287
 947
*Elset, elset=CALLUS-288
 948
*Elset, elset=CALLUS-289
 949
*Elset, elset=CALLUS-290
 950
*Elset, elset=CALLUS-291
 951
*Elset, elset=CALLUS-292
 952
*Elset, elset=CALLUS-293
 953
*Elset, elset=CALLUS-294
 954
*Elset, elset=CALLUS-295
 955
*Elset, elset=CALLUS-296
 956
*Elset, elset=CALLUS-297
 957
*Elset, elset=CALLUS-298
 958
*Elset, elset=CALLUS-299
 959
*Elset, elset=CALLUS-300
 960
*Elset, elset=CALLUS-301
 961
*Elset, elset=CALLUS-302
 962
*Elset, elset=CALLUS-303
 963
*Elset, elset=CALLUS-304
 964
*Elset, elset=CALLUS-305
 965
*Elset, elset=CALLUS-306
 966
*Elset, elset=CALLUS-307
 967
*Elset, elset=CALLUS-308
 968
*Elset, elset=CALLUS-309
 969
*Elset, elset=CALLUS-310
 970
*Elset, elset=CALLUS-311
 971
*Elset, elset=CALLUS-312
 972
*Elset, elset=CALLUS-313
 973
*Elset, elset=CALLUS-314
 974
*Elset, elset=CALLUS-315
 975
*Elset, elset=CALLUS-316
 976
*Elset, elset=CALLUS-317
 977
*Elset, elset=CALLUS-318
 978
*Elset, elset=CALLUS-319
 979
*Elset, elset=CALLUS-320
 980
*Elset, elset=CALLUS-321
 981
*Elset, elset=CALLUS-322
 982
*Elset, elset=CALLUS-323
 983
*Elset, elset=CALLUS-324
 984
*Elset, elset=CALLUS-325
 985
*Elset, elset=CALLUS-326
 986
*Elset, elset=CALLUS-327
 987
*Elset, elset=CALLUS-328
 988
*Elset, elset=CALLUS-329
 989
*Elset, elset=CALLUS-330
 990
*Elset, elset=CALLUS-331
 991
*Elset, elset=CALLUS-332
 992
*Elset, elset=CALLUS-333
 993
*Elset, elset=CALLUS-334
 994
*Elset, elset=CALLUS-335
 995
*Elset, elset=CALLUS-336
 996
*Elset, elset=CALLUS-337
 997
*Elset, elset=CALLUS-338
 998
*Elset, elset=CALLUS-339
 999
*Elset, elset=CALLUS-340
 1000
*Elset, elset=CALLUS-341
 1001
*Elset, elset=CALLUS-342
 1002
*Elset, elset=CALLUS-343
 1003
*Elset, elset=CALLUS-344
 1004
*Elset, elset=CALLUS-345
 1005
*Elset, elset=CALLUS-346
 1006
*Elset, elset=CALLUS-347
 1007
*Elset, elset=CALLUS-348
 1008
*Elset, elset=CALLUS-349
 1009
*Elset, elset=CALLUS-350
 1010
*Elset, elset=CALLUS-351
 1011
*Elset, elset=CALLUS-352
 1012
*Elset, elset=CALLUS-353
 1013
*Elset, elset=CALLUS-354
 1014
*Elset, elset=CALLUS-355
 1015
*Elset, elset=CALLUS-356
 1016
*Elset, elset=CALLUS-357
 1017
*Elset, elset=CALLUS-358
 1018
*Elset, elset=CALLUS-359
 1019
*Elset, elset=CALLUS-360
 1020
*Elset, elset=CALLUS-361
 1021
*Elset, elset=CALLUS-362
 1022
*Elset, elset=CALLUS-363
 1023
*Elset, elset=CALLUS-364
 1024
*Elset, elset=CALLUS-365
 1025
*Elset, elset=CALLUS-366
 1026
*Elset, elset=CALLUS-367
 1027
*Elset, elset=CALLUS-368
 1028
*Elset, elset=CALLUS-369
 1029
*Elset, elset=CALLUS-370
 1030
*Elset, elset=CALLUS-371
 1031
*Elset, elset=CALLUS-372
 1032
*Elset, elset=CALLUS-373
 1033
*Elset, elset=CALLUS-374
 1034
*Elset, elset=CALLUS-375
 1035
*Elset, elset=CALLUS-376
 1036
*Elset, elset=CALLUS-377
 1037
*Elset, elset=CALLUS-378
 1038
*Elset, elset=CALLUS-379
 1039
*Elset, elset=CALLUS-380
 1040
*Elset, elset=CALLUS-381
 1041
*Elset, elset=CALLUS-382
 1042
*Elset, elset=CALLUS-383
 1043
*Elset, elset=CALLUS-384
 1044
*Elset, elset=CALLUS-385
 1045
*Elset, elset=CALLUS-386
 1046
*Elset, elset=CALLUS-387
 1047
*Elset, elset=CALLUS-388
 1048
*Elset, elset=CALLUS-389
 1049
*Elset, elset=CALLUS-390
 1050
*Elset, elset=CALLUS-391
 1051
*Elset, elset=CALLUS-392
 1052
*Elset, elset=CALLUS-393
 1053
*Elset, elset=CALLUS-394
 1054
*Elset, elset=CALLUS-395
 1055
*Elset, elset=CALLUS-396
 1056
*Elset, elset=CALLUS-397
 1057
*Elset, elset=CALLUS-398
 1058
*Elset, elset=CALLUS-399
 1059
*Elset, elset=CALLUS-400
 1060
*Elset, elset=CALLUS-401
 1061
*Elset, elset=CALLUS-402
 1062
*Elset, elset=CALLUS-403
 1063
*Elset, elset=CALLUS-404
 1064
*Elset, elset=CALLUS-405
 1065
*Elset, elset=CALLUS-406
 1066
*Elset, elset=CALLUS-407
 1067
*Elset, elset=CALLUS-408
 1068
*Elset, elset=CALLUS-409
 1069
*Elset, elset=CALLUS-410
 1070
*Elset, elset=CALLUS-411
 1071
*Elset, elset=CALLUS-412
 1072
*Elset, elset=CALLUS-413
 1073
*Elset, elset=CALLUS-414
 1074
*Elset, elset=CALLUS-415
 1075
*Elset, elset=CALLUS-416
 1076
*Elset, elset=CALLUS-417
 1077
*Elset, elset=CALLUS-418
 1078
*Elset, elset=CALLUS-419
 1079
*Elset, elset=CALLUS-420
 1080
*Elset, elset=CALLUS-421
 1081
*Elset, elset=CALLUS-422
 1082
*Elset, elset=CALLUS-423
 1083
*Elset, elset=CALLUS-424
 1084
*Elset, elset=CALLUS-425
 1085
*Elset, elset=CALLUS-426
 1086
*Elset, elset=CALLUS-427
 1087
*Elset, elset=CALLUS-428
 1088
*Elset, elset=CALLUS-429
 1089
*Elset, elset=CALLUS-430
 1090
*Elset, elset=CALLUS-431
 1091
*Elset, elset=CALLUS-432
 1092
*Elset, elset=CALLUS-433
 1093
*Elset, elset=CALLUS-434
 1094
*Elset, elset=CALLUS-435
 1095
*Elset, elset=CALLUS-436
 1096
*Elset, elset=CALLUS-437
 1097
*Elset, elset=CALLUS-438
 1098
*Elset, elset=CALLUS-439
 1099
*Elset, elset=CALLUS-440
 1100
*Elset, elset=CALLUS-441
 1101
*Elset, elset=CALLUS-442
 1102
*Elset, elset=CALLUS-443
 1103
*Elset, elset=CALLUS-444
 1104
*Elset, elset=CALLUS-445
 1105
*Elset, elset=CALLUS-446
 1106
*Elset, elset=CALLUS-447
 1107
*Elset, elset=CALLUS-448
 1108
*Elset, elset=CALLUS-449
 1109
*Elset, elset=CALLUS-450
 1110
*Elset, elset=CALLUS-451
 1111
*Elset, elset=CALLUS-452
 1112
*Elset, elset=CALLUS-453
 1113
*Elset, elset=CALLUS-454
 1114
*Elset, elset=CALLUS-455
 1115
*Elset, elset=CALLUS-456
 1116
*Elset, elset=CALLUS-457
 1117
*Elset, elset=CALLUS-458
 1118
*Elset, elset=CALLUS-459
 1119
*Elset, elset=CALLUS-460
 1120
*Elset, elset=CALLUS-461
 1121
*Elset, elset=CALLUS-462
 1122
*Elset, elset=CALLUS-463
 1123
*Elset, elset=CALLUS-464
 1124
*Elset, elset=CALLUS-465
 1125
*Elset, elset=CALLUS-466
 1126
*Elset, elset=CALLUS-467
 1127
*Elset, elset=CALLUS-468
 1128
*Elset, elset=CALLUS-469
 1129
*Elset, elset=CALLUS-470
 1130
*Elset, elset=CALLUS-471
 1131
*Elset, elset=CALLUS-472
 1132
*Elset, elset=CALLUS-473
 1133
*Elset, elset=CALLUS-474
 1134
*Elset, elset=CALLUS-475
 1135
*Elset, elset=CALLUS-476
 1136
*Elset, elset=CALLUS-477
 1137
*Elset, elset=CALLUS-478
 1138
*Elset, elset=CALLUS-479
 1139
*Elset, elset=CALLUS-480
 1140
*Elset, elset=CALLUS-481
 1141
*Elset, elset=CALLUS-482
 1142
*Elset, elset=CALLUS-483
 1143
*Elset, elset=CALLUS-484
 1144
*Elset, elset=CALLUS-485
 1145
*Elset, elset=CALLUS-486
 1146
*Elset, elset=CALLUS-487
 1147
*Elset, elset=CALLUS-488
 1148
*Elset, elset=CALLUS-489
 1149
*Elset, elset=CALLUS-490
 1150
*Elset, elset=CALLUS-491
 1151
*Elset, elset=CALLUS-492
 1152
*Elset, elset=CALLUS-493
 1153
*Elset, elset=CALLUS-494
 1154
*Elset, elset=CALLUS-495
 1155
*Elset, elset=CALLUS-496
 1156
*Elset, elset=CALLUS-497
 1157
*Elset, elset=CALLUS-498
 1158
*Elset, elset=CALLUS-499
 1159
*Elset, elset=CALLUS-500
 1160
*Elset, elset=CALLUS-501
 1161
*Elset, elset=CALLUS-502
 1162
*Elset, elset=CALLUS-503
 1163
*Elset, elset=CALLUS-504
 1164
*Elset, elset=CALLUS-505
 1165
*Elset, elset=CALLUS-506
 1166
*Elset, elset=CALLUS-507
 1167
*Elset, elset=CALLUS-508
 1168
*Elset, elset=CALLUS-509
 1169
*Elset, elset=CALLUS-510
 1170
*Elset, elset=CALLUS-511
 1171
*Elset, elset=CALLUS-512
 1172
*Elset, elset=CALLUS-513
 1173
*Elset, elset=CALLUS-514
 1174
*Elset, elset=CALLUS-515
 1175
*Elset, elset=CALLUS-516
 1176
*Elset, elset=CALLUS-517
 1177
*Elset, elset=CALLUS-518
 1178
*Elset, elset=CALLUS-519
 1179
*Elset, elset=CALLUS-520
 1180
*Elset, elset=CALLUS-521
 1181
*Elset, elset=CALLUS-522
 1182
*Elset, elset=CALLUS-523
 1183
*Elset, elset=CALLUS-524
 1184
*Elset, elset=CALLUS-525
 1185
*Elset, elset=CALLUS-526
 1186
*Elset, elset=CALLUS-527
 1187
*Elset, elset=CALLUS-528
 1188
*Elset, elset=CALLUS-529
 1189
*Elset, elset=CALLUS-530
 1190
*Elset, elset=CALLUS-531
 1191
*Elset, elset=CALLUS-532
 1192
*Elset, elset=CALLUS-533
 1193
*Elset, elset=CALLUS-534
 1194
*Elset, elset=CALLUS-535
 1195
*Elset, elset=CALLUS-536
 1196
*Elset, elset=CALLUS-537
 1197
*Elset, elset=CALLUS-538
 1198
*Elset, elset=CALLUS-539
 1199
*Elset, elset=CALLUS-540
 1200
*Elset, elset=CALLUS-541
 1201
*Elset, elset=CALLUS-542
 1202
*Elset, elset=CALLUS-543
 1203
*Elset, elset=CALLUS-544
 1204
*Elset, elset=CALLUS-545
 1205
*Elset, elset=CALLUS-546
 1206
*Elset, elset=CALLUS-547
 1207
*Elset, elset=CALLUS-548
 1208
*Elset, elset=CALLUS-549
 1209
*Elset, elset=CALLUS-550
 1210
*Elset, elset=CALLUS-551
 1211
*Elset, elset=CALLUS-552
 1212
*Elset, elset=CALLUS-553
 1213
*Elset, elset=CALLUS-554
 1214
*Elset, elset=CALLUS-555
 1215
*Elset, elset=CALLUS-556
 1216
*Elset, elset=CALLUS-557
 1217
*Elset, elset=CALLUS-558
 1218
*Elset, elset=CALLUS-559
 1219
*Elset, elset=CALLUS-560
 1220
*Elset, elset=CALLUS-561
 1221
*Elset, elset=CALLUS-562
 1222
*Elset, elset=CALLUS-563
 1223
*Elset, elset=CALLUS-564
 1224
*Elset, elset=CALLUS-565
 1225
*Elset, elset=CALLUS-566
 1226
*Elset, elset=CALLUS-567
 1227
*Elset, elset=CALLUS-568
 1228
*Elset, elset=CALLUS-569
 1229
*Elset, elset=CALLUS-570
 1230
*Elset, elset=CALLUS-571
 1231
*Elset, elset=CALLUS-572
 1232
*Elset, elset=CALLUS-573
 1233
*Elset, elset=CALLUS-574
 1234
*Elset, elset=CALLUS-575
 1235
*Elset, elset=CALLUS-576
 1236
*Elset, elset=CALLUS-577
 1237
*Elset, elset=CALLUS-578
 1238
*Elset, elset=CALLUS-579
 1239
*Elset, elset=CALLUS-580
 1240
*Elset, elset=CALLUS-581
 1241
*Elset, elset=CALLUS-582
 1242
*Elset, elset=CALLUS-583
 1243
*Elset, elset=CALLUS-584
 1244
*Elset, elset=CALLUS-585
 1245
*Elset, elset=CALLUS-586
 1246
*Elset, elset=CALLUS-587
 1247
*Elset, elset=CALLUS-588
 1248
*Elset, elset=CALLUS-589
 1249
*Elset, elset=CALLUS-590
 1250
*Elset, elset=CALLUS-591
 1251
*Elset, elset=CALLUS-592
 1252
*Elset, elset=CALLUS-593
 1253
*Elset, elset=CALLUS-594
 1254
*Elset, elset=CALLUS-595
 1255
*Elset, elset=CALLUS-596
 1256
*Elset, elset=CALLUS-597
 1257
*Elset, elset=CALLUS-598
 1258
*Elset, elset=CALLUS-599
 1259
*Elset, elset=CALLUS-600
 1260
*Elset, elset=CALLUS-601
 1261
*Elset, elset=CALLUS-602
 1262
*Elset, elset=CALLUS-603
 1263
*Elset, elset=CALLUS-604
 1264
*Elset, elset=CALLUS-605
 1265
*Elset, elset=CALLUS-606
 1266
*Elset, elset=CALLUS-607
 1267
*Elset, elset=CALLUS-608
 1268
*Elset, elset=CALLUS-609
 1269
*Elset, elset=CALLUS-610
 1270
*Elset, elset=CALLUS-611
 1271
*Elset, elset=CALLUS-612
 1272
*Elset, elset=CALLUS-613
 1273
*Elset, elset=CALLUS-614
 1274
*Elset, elset=CALLUS-615
 1275
*Elset, elset=CALLUS-616
 1276
*Elset, elset=CALLUS-617
 1277
*Elset, elset=CALLUS-618
 1278
*Elset, elset=CALLUS-619
 1279
*Elset, elset=CALLUS-620
 1280
*Elset, elset=CALLUS-621
 1281
*Elset, elset=CALLUS-622
 1282
*Elset, elset=CALLUS-623
 1283
*Elset, elset=CALLUS-624
 1284
*Elset, elset=CALLUS-625
 1285
*Elset, elset=CALLUS-626
 1286
*Elset, elset=CALLUS-627
 1287
*Elset, elset=CALLUS-628
 1288
*Elset, elset=CALLUS-629
 1289
*Elset, elset=CALLUS-630
 1290
*Elset, elset=CALLUS-631
 1291
*Elset, elset=CALLUS-632
 1292
*Elset, elset=CALLUS-633
 1293
*Elset, elset=CALLUS-634
 1294
*Elset, elset=CALLUS-635
 1295
*Elset, elset=CALLUS-636
 1296
*Elset, elset=CALLUS-637
 1297
*Elset, elset=CALLUS-638
 1298
*Elset, elset=CALLUS-639
 1299
*Elset, elset=CALLUS-640
 1300
*Elset, elset=CALLUS-641
 1301
*Elset, elset=CALLUS-642
 1302
*Elset, elset=CALLUS-643
 1303
*Elset, elset=CALLUS-644
 1304
*Elset, elset=CALLUS-645
 1305
*Elset, elset=CALLUS-646
 1306
*Elset, elset=CALLUS-647
 1307
*Elset, elset=CALLUS-648
 1308
*Elset, elset=CALLUS-649
 1309
*Elset, elset=CALLUS-650
 1310
*Elset, elset=CALLUS-651
 1311
*Elset, elset=CALLUS-652
 1312
*Elset, elset=CALLUS-653
 1313
*Elset, elset=CALLUS-654
 1314
*Elset, elset=CALLUS-655
 1315
*Elset, elset=CALLUS-656
 1316
*Elset, elset=CALLUS-657
 1317
*Elset, elset=CALLUS-658
 1318
*Elset, elset=CALLUS-659
 1319
*Elset, elset=CALLUS-660
 1320
*Elset, elset=CALLUS-661
 1321
*Elset, elset=CALLUS-662
 1322
*Elset, elset=CALLUS-663
 1323
*Elset, elset=CALLUS-664
 1324
*Elset, elset=CALLUS-665
 1325
*Elset, elset=CALLUS-666
 1326
*Elset, elset=CALLUS-667
 1327
*Elset, elset=CALLUS-668
 1328
*Elset, elset=CALLUS-669
 1329
*Elset, elset=CALLUS-670
 1330
*Elset, elset=CALLUS-671
 1331
*Elset, elset=CALLUS-672
 1332
*Elset, elset=CALLUS-673
 1333
*Elset, elset=CALLUS-674
 1334
*Elset, elset=CALLUS-675
 1335
*Elset, elset=CALLUS-676
 1336
*Elset, elset=CALLUS-677
 1337
*Elset, elset=CALLUS-678
 1338
*Elset, elset=CALLUS-679
 1339
*Elset, elset=CALLUS-680
 1340
*Elset, elset=CALLUS-681
 1341
*Elset, elset=CALLUS-682
 1342
*Elset, elset=CALLUS-683
 1343
*Elset, elset=CALLUS-684
 1344
*Elset, elset=CALLUS-685
 1345
*Elset, elset=CALLUS-686
 1346
*Elset, elset=CALLUS-687
 1347
*Elset, elset=CALLUS-688
 1348
*Elset, elset=CALLUS-689
 1349
*Elset, elset=CALLUS-690
 1350
*Elset, elset=CALLUS-691
 1351
*Elset, elset=CALLUS-692
 1352
*Elset, elset=CALLUS-693
 1353
*Elset, elset=CALLUS-694
 1354
*Elset, elset=CALLUS-695
 1355
*Elset, elset=CALLUS-696
 1356
*Elset, elset=CALLUS-697
 1357
*Elset, elset=CALLUS-698
 1358
*Elset, elset=CALLUS-699
 1359
*Elset, elset=CALLUS-700
 1360
*Elset, elset=CALLUS-701
 1361
*Elset, elset=CALLUS-702
 1362
*Elset, elset=CALLUS-703
 1363
*Elset, elset=CALLUS-704
 1364
*Elset, elset=CALLUS-705
 1365
*Elset, elset=CALLUS-706
 1366
*Elset, elset=CALLUS-707
 1367
*Elset, elset=CALLUS-708
 1368
*Elset, elset=CALLUS-709
 1369
*Elset, elset=CALLUS-710
 1370
*Elset, elset=CALLUS-711
 1371
*Elset, elset=CALLUS-712
 1372
*Elset, elset=CALLUS-713
 1373
*Elset, elset=CALLUS-714
 1374
*Elset, elset=CALLUS-715
 1375
*Elset, elset=CALLUS-716
 1376
*Elset, elset=CALLUS-717
 1377
*Elset, elset=CALLUS-718
 1378
*Elset, elset=CALLUS-719
 1379
*Elset, elset=CALLUS-720
 1380
*Elset, elset=CALLUS-721
 1381
*Elset, elset=CALLUS-722
 1382
*Elset, elset=CALLUS-723
 1383
*Elset, elset=CALLUS-724
 1384
*Elset, elset=CALLUS-725
 1385
*Elset, elset=CALLUS-726
 1386
*Elset, elset=CALLUS-727
 1387
*Elset, elset=CALLUS-728
 1388
*Elset, elset=CALLUS-729
 1389
*Elset, elset=CALLUS-730
 1390
*Elset, elset=CALLUS-731
 1391
*Elset, elset=CALLUS-732
 1392
*Elset, elset=CALLUS-733
 1393
*Elset, elset=CALLUS-734
 1394
*Elset, elset=CALLUS-735
 1395
*Elset, elset=CALLUS-736
 1396
*Elset, elset=CALLUS-737
 1397
*Elset, elset=CALLUS-738
 1398
*Elset, elset=CALLUS-739
 1399
*Elset, elset=CALLUS-740
 1400
*Elset, elset=CALLUS-741
 1401
*Elset, elset=CALLUS-742
 1402
*Elset, elset=CALLUS-743
 1403
*Elset, elset=CALLUS-744
 1404
*Elset, elset=CALLUS-745
 1405
*Elset, elset=CALLUS-746
 1406
*Elset, elset=CALLUS-747
 1407
*Elset, elset=CALLUS-748
 1408
*Elset, elset=CALLUS-749
 1409
*Elset, elset=CALLUS-750
 1410
*Elset, elset=CALLUS-751
 1411
*Elset, elset=CALLUS-752
 1412
*Elset, elset=CALLUS-753
 1413
*Elset, elset=CALLUS-754
 1414
*Elset, elset=CALLUS-755
 1415
*Elset, elset=CALLUS-756
 1416
*Elset, elset=CALLUS-757
 1417
*Elset, elset=CALLUS-758
 1418
*Elset, elset=CALLUS-759
 1419
*Elset, elset=CALLUS-760
 1420
*Elset, elset=CALLUS-761
 1421
*Elset, elset=CALLUS-762
 1422
*Elset, elset=CALLUS-763
 1423
*Elset, elset=CALLUS-764
 1424
*Elset, elset=CALLUS-765
 1425
*Elset, elset=CALLUS-766
 1426
*Elset, elset=CALLUS-767
 1427
*Elset, elset=CALLUS-768
 1428
*Elset, elset=CALLUS-769
 1429
*Elset, elset=CALLUS-770
 1430
*Elset, elset=CALLUS-771
 1431
*Elset, elset=CALLUS-772
 1432
*Elset, elset=CALLUS-773
 1433
*Elset, elset=CALLUS-774
 1434
*Elset, elset=CALLUS-775
 1435
*Elset, elset=CALLUS-776
 1436
*Elset, elset=CALLUS-777
 1437
*Elset, elset=CALLUS-778
 1438
*Elset, elset=CALLUS-779
 1439
*Elset, elset=CALLUS-780
 1440
*Elset, elset=CALLUS-781
 1441
*Elset, elset=CALLUS-782
 1442
*Elset, elset=CALLUS-783
 1443
*Elset, elset=CALLUS-784
 1444
*Elset, elset=CALLUS-785
 1445
*Elset, elset=CALLUS-786
 1446
*Elset, elset=CALLUS-787
 1447
*Elset, elset=CALLUS-788
 1448
*Elset, elset=CALLUS-789
 1449
*Elset, elset=CALLUS-790
 1450
*Elset, elset=CALLUS-791
 1451
*Elset, elset=CALLUS-792
 1452
*Elset, elset=CALLUS-793
 1453
*Elset, elset=CALLUS-794
 1454
*Elset, elset=CALLUS-795
 1455
*Elset, elset=CALLUS-796
 1456
*Elset, elset=CALLUS-797
 1457
*Elset, elset=CALLUS-798
 1458
*Elset, elset=CALLUS-799
 1459
*Elset, elset=CALLUS-800
 1460
*Elset, elset=CALLUS-801
 1461
*Elset, elset=CALLUS-802
 1462
*Elset, elset=CALLUS-803
 1463
*Elset, elset=CALLUS-804
 1464
*Elset, elset=CALLUS-805
 1465
*Elset, elset=CALLUS-806
 1466
*Elset, elset=CALLUS-807
 1467
*Elset, elset=CALLUS-808
 1468
*Elset, elset=CALLUS-809
 1469
*Elset, elset=CALLUS-810
 1470
*Elset, elset=CALLUS-811
 1471
*Elset, elset=CALLUS-812
 1472
*Elset, elset=CALLUS-813
 1473
*Elset, elset=CALLUS-814
 1474
*Elset, elset=CALLUS-815
 1475
*Elset, elset=CALLUS-816
 1476
*Elset, elset=CALLUS-817
 1477
*Elset, elset=CALLUS-818
 1478
*Elset, elset=CALLUS-819
 1479
*Elset, elset=CALLUS-820
 1480
*Elset, elset=CALLUS-821
 1481
*Elset, elset=CALLUS-822
 1482
*Elset, elset=CALLUS-823
 1483
*Elset, elset=CALLUS-824
 1484
*Elset, elset=CALLUS-825
 1485
*Elset, elset=CALLUS-826
 1486
*Elset, elset=CALLUS-827
 1487
*Elset, elset=CALLUS-828
 1488
*Elset, elset=CALLUS-829
 1489
*Elset, elset=CALLUS-830
 1490
*Elset, elset=CALLUS-831
 1491
*Elset, elset=CALLUS-832
 1492
*Elset, elset=CALLUS-833
 1493
*Elset, elset=CALLUS-834
 1494
*Elset, elset=CALLUS-835
 1495
*Elset, elset=CALLUS-836
 1496
*Elset, elset=CALLUS-837
 1497
*Elset, elset=CALLUS-838
 1498
*Elset, elset=CALLUS-839
 1499
*Elset, elset=CALLUS-840
 1500
*Elset, elset=CALLUS-841
 1501
*Elset, elset=CALLUS-842
 1502
*Elset, elset=CALLUS-843
 1503
*Elset, elset=CALLUS-844
 1504
*Elset, elset=CALLUS-845
 1505
*Elset, elset=CALLUS-846
 1506
*Elset, elset=CALLUS-847
 1507
*Elset, elset=CALLUS-848
 1508
*Elset, elset=CALLUS-849
 1509
*Elset, elset=CALLUS-850
 1510
*Elset, elset=CALLUS-851
 1511
*Elset, elset=CALLUS-852
 1512
*Elset, elset=CALLUS-853
 1513
*Elset, elset=CALLUS-854
 1514
*Elset, elset=CALLUS-855
 1515
*Elset, elset=CALLUS-856
 1516
*Elset, elset=CALLUS-857
 1517
*Elset, elset=CALLUS-858
 1518
*Elset, elset=CALLUS-859
 1519
*Elset, elset=CALLUS-860
 1520
*Elset, elset=CALLUS-861
 1521
*Elset, elset=CALLUS-862
 1522
*Elset, elset=CALLUS-863
 1523
*Elset, elset=CALLUS-864
 1524
*Elset, elset=CALLUS-865
 1525
*Elset, elset=CALLUS-866
 1526
*Elset, elset=CALLUS-867
 1527
*Elset, elset=CALLUS-868
 1528
*Elset, elset=CALLUS-869
 1529
*Elset, elset=CALLUS-870
 1530
*Elset, elset=CALLUS-871
 1531
*Elset, elset=CALLUS-872
 1532
*Elset, elset=CALLUS-873
 1533
*Elset, elset=CALLUS-874
 1534
*Elset, elset=CALLUS-875
 1535
*Elset, elset=CALLUS-876
 1536
*Elset, elset=CALLUS-877
 1537
*Elset, elset=CALLUS-878
 1538
*Elset, elset=CALLUS-879
 1539
*Elset, elset=CALLUS-880
 1540
*Elset, elset=CALLUS-881
 1541
*Elset, elset=CALLUS-882
 1542
*Elset, elset=CALLUS-883
 1543
*Elset, elset=CALLUS-884
 1544
*Elset, elset=CALLUS-885
 1545
*Elset, elset=CALLUS-886
 1546
*Elset, elset=CALLUS-887
 1547
*Elset, elset=CALLUS-888
 1548
*Elset, elset=CALLUS-889
 1549
*Elset, elset=CALLUS-890
 1550
*Elset, elset=CALLUS-891
 1551
*Elset, elset=CALLUS-892
 1552
*Elset, elset=CALLUS-893
 1553
*Elset, elset=CALLUS-894
 1554
*Elset, elset=CALLUS-895
 1555
*Elset, elset=CALLUS-896
 1556
*Elset, elset=CALLUS-897
 1557
*Elset, elset=CALLUS-898
 1558
*Elset, elset=CALLUS-899
 1559
*Elset, elset=CALLUS-900
 1560
*Elset, elset=CALLUS-901
 1561
*Elset, elset=CALLUS-902
 1562
*Elset, elset=CALLUS-903
 1563
*Elset, elset=CALLUS-904
 1564
*Elset, elset=CALLUS-905
 1565
*Elset, elset=CALLUS-906
 1566
*Elset, elset=CALLUS-907
 1567
*Elset, elset=CALLUS-908
 1568
*Elset, elset=CALLUS-909
 1569
*Elset, elset=CALLUS-910
 1570
*Elset, elset=CALLUS-911
 1571
*Elset, elset=CALLUS-912
 1572
*Elset, elset=CALLUS-913
 1573
*Elset, elset=CALLUS-914
 1574
*Elset, elset=CALLUS-915
 1575
*Elset, elset=CALLUS-916
 1576
*Elset, elset=CALLUS-917
 1577
*Elset, elset=CALLUS-918
 1578
*Elset, elset=CALLUS-919
 1579
*Elset, elset=CALLUS-920
 1580
*Elset, elset=CALLUS-921
 1581
*Elset, elset=CALLUS-922
 1582
*Elset, elset=CALLUS-923
 1583
*Elset, elset=CALLUS-924
 1584
*Elset, elset=CALLUS-925
 1585
*Elset, elset=CALLUS-926
 1586
*Elset, elset=CALLUS-927
 1587
*Elset, elset=CALLUS-928
 1588
*Elset, elset=CALLUS-929
 1589
*Elset, elset=CALLUS-930
 1590
*Elset, elset=CALLUS-931
 1591
*Elset, elset=CALLUS-932
 1592
*Elset, elset=CALLUS-933
 1593
*Elset, elset=CALLUS-934
 1594
*Elset, elset=CALLUS-935
 1595
*Elset, elset=CALLUS-936
 1596
*Elset, elset=CALLUS-937
 1597
*Elset, elset=CALLUS-938
 1598
*Elset, elset=CALLUS-939
 1599
*Elset, elset=CALLUS-940
 1600
*Elset, elset=CALLUS-941
 1601
*Elset, elset=CALLUS-942
 1602
*Elset, elset=CALLUS-943
 1603
*Elset, elset=CALLUS-944
 1604
*Elset, elset=CALLUS-945
 1605
*Elset, elset=CALLUS-946
 1606
*Elset, elset=CALLUS-947
 1607
*Elset, elset=CALLUS-948
 1608
*Elset, elset=CALLUS-949
 1609
*Elset, elset=CALLUS-950
 1610
*Elset, elset=CALLUS-951
 1611
*Elset, elset=CALLUS-952
 1612
*Elset, elset=CALLUS-953
 1613
*Elset, elset=CALLUS-954
 1614
*Elset, elset=CALLUS-955
 1615
*Elset, elset=CALLUS-956
 1616
*Elset, elset=CALLUS-957
 1617
*Elset, elset=CALLUS-958
 1618
*Elset, elset=CALLUS-959
 1619
*Elset, elset=CALLUS-960
 1620
*Elset, elset=CALLUS-961
 1621
*Elset, elset=CALLUS-962
 1622
*Elset, elset=CALLUS-963
 1623
*Elset, elset=CALLUS-964
 1624
*Elset, elset=CALLUS-965
 1625
*Elset, elset=CALLUS-966
 1626
*Elset, elset=CALLUS-967
 1627
*Elset, elset=CALLUS-968
 1628
*Elset, elset=CALLUS-969
 1629
*Elset, elset=CALLUS-970
 1630
*Elset, elset=CALLUS-971
 1631
*Elset, elset=CALLUS-972
 1632
*Elset, elset=CALLUS-973
 1633
*Elset, elset=CALLUS-974
 1634
*Elset, elset=CALLUS-975
 1635
*Elset, elset=CALLUS-976
 1636
*Elset, elset=CALLUS-977
 1637
*Elset, elset=CALLUS-978
 1638
*Elset, elset=CALLUS-979
 1639
*Elset, elset=CALLUS-980
 1640
*Elset, elset=CALLUS-981
 1641
*Elset, elset=CALLUS-982
 1642
*Elset, elset=CALLUS-983
 1643
*Elset, elset=CALLUS-984
 1644
*Elset, elset=CALLUS-985
 1645
*Elset, elset=CALLUS-986
 1646
*Elset, elset=CALLUS-987
 1647
*Elset, elset=CALLUS-988
 1648
*Elset, elset=CALLUS-989
 1649
*Elset, elset=CALLUS-990
 1650
*Elset, elset=CALLUS-991
 1651
*Elset, elset=CALLUS-992
 1652
*Elset, elset=CALLUS-993
 1653
*Elset, elset=CALLUS-994
 1654
*Elset, elset=CALLUS-995
 1655
*Elset, elset=CALLUS-996
 1656
*Elset, elset=CALLUS-997
 1657
*Elset, elset=CALLUS-998
 1658
*Elset, elset=CALLUS-999
 1659
*Elset, elset=CALLUS-1000
 1660
*Elset, elset=CALLUS-1001
 1661
*Elset, elset=CALLUS-1002
 1662
*Elset, elset=CALLUS-1003
 1663
*Elset, elset=CALLUS-1004
 1664
*Elset, elset=CALLUS-1005
 1665
*Elset, elset=CALLUS-1006
 1666
*Elset, elset=CALLUS-1007
 1667
*Elset, elset=CALLUS-1008
 1668
*Elset, elset=CALLUS-1009
 1669
*Elset, elset=CALLUS-1010
 1670
*Elset, elset=CALLUS-1011
 1671
*Elset, elset=CALLUS-1012
 1672
*Elset, elset=CALLUS-1013
 1673
*Elset, elset=CALLUS-1014
 1674
*Elset, elset=CALLUS-1015
 1675
*Elset, elset=CALLUS-1016
 1676
*Elset, elset=CALLUS-1017
 1677
*Elset, elset=CALLUS-1018
 1678
*Elset, elset=CALLUS-1019
 1679
*Elset, elset=CALLUS-1020
 1680
*Elset, elset=CALLUS-1021
 1681
*Elset, elset=CALLUS-1022
 1682
*Elset, elset=CALLUS-1023
 1683
*Elset, elset=CALLUS-1024
 1684
*Elset, elset=CALLUS-1025
 1685
*Elset, elset=CALLUS-1026
 1686
*Elset, elset=CALLUS-1027
 1687
*Elset, elset=CALLUS-1028
 1688
*Elset, elset=CALLUS-1029
 1689
*Elset, elset=CALLUS-1030
 1690
*Elset, elset=CALLUS-1031
 1691
*Elset, elset=CALLUS-1032
 1692
*Elset, elset=CALLUS-1033
 1693
*Elset, elset=CALLUS-1034
 1694
*Elset, elset=CALLUS-1035
 1695
*Elset, elset=CALLUS-1036
 1696
*Elset, elset=CALLUS-1037
 1697
*Elset, elset=CALLUS-1038
 1698
*Elset, elset=CALLUS-1039
 1699
*Elset, elset=CALLUS-1040
 1700
*Elset, elset=CALLUS-1041
 1701
*Elset, elset=CALLUS-1042
 1702
*Elset, elset=CALLUS-1043
 1703
*Elset, elset=CALLUS-1044
 1704
*Elset, elset=CALLUS-1045
 1705
*Elset, elset=CALLUS-1046
 1706
*Elset, elset=CALLUS-1047
 1707
*Elset, elset=CALLUS-1048
 1708
*Elset, elset=CALLUS-1049
 1709
*Elset, elset=CALLUS-1050
 1710
*Elset, elset=CALLUS-1051
 1711
*Elset, elset=CALLUS-1052
 1712
*Elset, elset=CALLUS-1053
 1713
*Elset, elset=CALLUS-1054
 1714
*Elset, elset=CALLUS-1055
 1715
*Elset, elset=CALLUS-1056
 1716
*Elset, elset=CALLUS-1057
 1717
*Elset, elset=CALLUS-1058
 1718
*Elset, elset=CALLUS-1059
 1719
*Elset, elset=CALLUS-1060
 1720
*Elset, elset=CALLUS-1061
 1721
*Elset, elset=CALLUS-1062
 1722
*Elset, elset=CALLUS-1063
 1723
*Elset, elset=CALLUS-1064
 1724
*Elset, elset=CALLUS-1065
 1725
*Elset, elset=CALLUS-1066
 1726
*Elset, elset=CALLUS-1067
 1727
*Elset, elset=CALLUS-1068
 1728
*Elset, elset=CALLUS-1069
 1729
*Elset, elset=CALLUS-1070
 1730
*Elset, elset=CALLUS-1071
 1731
*Elset, elset=CALLUS-1072
 1732
*Elset, elset=CALLUS-1073
 1733
*Elset, elset=CALLUS-1074
 1734
*Elset, elset=CALLUS-1075
 1735
*Elset, elset=CALLUS-1076
 1736
*Elset, elset=CALLUS-1077
 1737
*Elset, elset=CALLUS-1078
 1738
*Elset, elset=CALLUS-1079
 1739
*Elset, elset=CALLUS-1080
 1740
*Elset, elset=CALLUS-1081
 1741
*Elset, elset=CALLUS-1082
 1742
*Elset, elset=CALLUS-1083
 1743
*Elset, elset=CALLUS-1084
 1744
*Elset, elset=CALLUS-1085
 1745
*Elset, elset=CALLUS-1086
 1746
*Elset, elset=CALLUS-1087
 1747
*Elset, elset=CALLUS-1088
 1748
*Elset, elset=CALLUS-1089
 1749
*Elset, elset=CALLUS-1090
 1750
*Elset, elset=CALLUS-1091
 1751
*Elset, elset=CALLUS-1092
 1752
*Elset, elset=CALLUS-1093
 1753
*Elset, elset=CALLUS-1094
 1754
*Elset, elset=CALLUS-1095
 1755
*Elset, elset=CALLUS-1096
 1756
*Elset, elset=CALLUS-1097
 1757
*Elset, elset=CALLUS-1098
 1758
*Elset, elset=CALLUS-1099
 1759
*Elset, elset=CALLUS-1100
 1760
*Elset, elset=CALLUS-1101
 1761
*Elset, elset=CALLUS-1102
 1762
*Elset, elset=CALLUS-1103
 1763
*Elset, elset=CALLUS-1104
 1764
*Elset, elset=CALLUS-1105
 1765
*Elset, elset=CALLUS-1106
 1766
*Elset, elset=CALLUS-1107
 1767
*Elset, elset=CALLUS-1108
 1768
*Elset, elset=CALLUS-1109
 1769
*Elset, elset=CALLUS-1110
 1770
*Elset, elset=CALLUS-1111
 1771
*Elset, elset=CALLUS-1112
 1772
*Elset, elset=CALLUS-1113
 1773
*Elset, elset=CALLUS-1114
 1774
*Elset, elset=CALLUS-1115
 1775
*Elset, elset=CALLUS-1116
 1776
*Elset, elset=CALLUS-1117
 1777
*Elset, elset=CALLUS-1118
 1778
*Elset, elset=CALLUS-1119
 1779
*Elset, elset=CALLUS-1120
 1780
*Elset, elset=CALLUS-1121
 1781
*Elset, elset=CALLUS-1122
 1782
*Elset, elset=CALLUS-1123
 1783
*Elset, elset=CALLUS-1124
 1784
*Elset, elset=CALLUS-1125
 1785
*Elset, elset=CALLUS-1126
 1786
*Elset, elset=CALLUS-1127
 1787
*Elset, elset=CALLUS-1128
 1788
*Elset, elset=CALLUS-1129
 1789
*Elset, elset=CALLUS-1130
 1790
*Elset, elset=CALLUS-1131
 1791
*Elset, elset=CALLUS-1132
 1792
*Elset, elset=CALLUS-1133
 1793
*Elset, elset=CALLUS-1134
 1794
*Elset, elset=CALLUS-1135
 1795
*Elset, elset=CALLUS-1136
 1796
*Elset, elset=CALLUS-1137
 1797
*Elset, elset=CALLUS-1138
 1798
*Elset, elset=CALLUS-1139
 1799
*Elset, elset=CALLUS-1140
 1800
*Elset, elset=CALLUS-1141
 1801
*Elset, elset=CALLUS-1142
 1802
*Elset, elset=CALLUS-1143
 1803
*Elset, elset=CALLUS-1144
 1804
*Elset, elset=CALLUS-1145
 1805
*Elset, elset=CALLUS-1146
 1806
*Elset, elset=CALLUS-1147
 1807
*Elset, elset=CALLUS-1148
 1808
*Elset, elset=CALLUS-1149
 1809
*Elset, elset=CALLUS-1150
 1810
*Elset, elset=CALLUS-1151
 1811
*Elset, elset=CALLUS-1152
 1812
*Elset, elset=CALLUS-1153
 1813
*Elset, elset=CALLUS-1154
 1814
*Elset, elset=CALLUS-1155
 1815
*Elset, elset=CALLUS-1156
 1816
*Elset, elset=CALLUS-1157
 1817
*Elset, elset=CALLUS-1158
 1818
*Elset, elset=CALLUS-1159
 1819
*Elset, elset=CALLUS-1160
 1820
*Elset, elset=CALLUS-1161
 1821
*Elset, elset=CALLUS-1162
 1822
*Elset, elset=CALLUS-1163
 1823
*Elset, elset=CALLUS-1164
 1824
*Elset, elset=CALLUS-1165
 1825
*Elset, elset=CALLUS-1166
 1826
*Elset, elset=CALLUS-1167
 1827
*Elset, elset=CALLUS-1168
 1828
*Elset, elset=CALLUS-1169
 1829
*Elset, elset=CALLUS-1170
 1830
*Elset, elset=CALLUS-1171
 1831
*Elset, elset=CALLUS-1172
 1832
*Elset, elset=CALLUS-1173
 1833
*Elset, elset=CALLUS-1174
 1834
*Elset, elset=CALLUS-1175
 1835
*Elset, elset=CALLUS-1176
 1836
*Elset, elset=CALLUS-1177
 1837
*Elset, elset=CALLUS-1178
 1838
*Elset, elset=CALLUS-1179
 1839
*Elset, elset=CALLUS-1180
 1840
*Elset, elset=CALLUS-1181
 1841
*Elset, elset=CALLUS-1182
 1842
*Elset, elset=CALLUS-1183
 1843
*Elset, elset=CALLUS-1184
 1844
*Elset, elset=CALLUS-1185
 1845
*Elset, elset=CALLUS-1186
 1846
*Elset, elset=CALLUS-1187
 1847
*Elset, elset=CALLUS-1188
 1848
*Elset, elset=CALLUS-1189
 1849
*Elset, elset=CALLUS-1190
 1850
*Elset, elset=CALLUS-1191
 1851
*Elset, elset=CALLUS-1192
 1852
*Elset, elset=CALLUS-1193
 1853
*Elset, elset=CALLUS-1194
 1854
*Elset, elset=CALLUS-1195
 1855
*Elset, elset=CALLUS-1196
 1856
*Elset, elset=CALLUS-1197
 1857
*Elset, elset=CALLUS-1198
 1858
*Elset, elset=CALLUS-1199
 1859
*Elset, elset=CALLUS-1200
 1860
*Elset, elset=CALLUS-1201
 1861
*Elset, elset=CALLUS-1202
 1862
*Elset, elset=CALLUS-1203
 1863
*Elset, elset=CALLUS-1204
 1864
*Elset, elset=CALLUS-1205
 1865
*Elset, elset=CALLUS-1206
 1866
*Elset, elset=CALLUS-1207
 1867
*Elset, elset=CALLUS-1208
 1868
*Elset, elset=CALLUS-1209
 1869
*Elset, elset=CALLUS-1210
 1870
*Elset, elset=CALLUS-1211
 1871
*Elset, elset=CALLUS-1212
 1872
*Elset, elset=CALLUS-1213
 1873
*Elset, elset=CALLUS-1214
 1874
*Elset, elset=CALLUS-1215
 1875
*Elset, elset=CALLUS-1216
 1876
*Elset, elset=CALLUS-1217
 1877
*Elset, elset=CALLUS-1218
 1878
*Elset, elset=CALLUS-1219
 1879
*Elset, elset=CALLUS-1220
 1880
*Elset, elset=CALLUS-1221
 1881
*Elset, elset=CALLUS-1222
 1882
*Elset, elset=CALLUS-1223
 1883
*Elset, elset=CALLUS-1224
 1884
*Elset, elset=CALLUS-1225
 1885
*Elset, elset=CALLUS-1226
 1886
*Elset, elset=CALLUS-1227
 1887
*Elset, elset=CALLUS-1228
 1888
*Elset, elset=CALLUS-1229
 1889
*Elset, elset=CALLUS-1230
 1890
*Elset, elset=CALLUS-1231
 1891
*Elset, elset=CALLUS-1232
 1892
*Elset, elset=CALLUS-1233
 1893
*Elset, elset=CALLUS-1234
 1894
*Elset, elset=CALLUS-1235
 1895
*Elset, elset=CALLUS-1236
 1896
*Elset, elset=CALLUS-1237
 1897
*Elset, elset=CALLUS-1238
 1898
*Elset, elset=CALLUS-1239
 1899
*Elset, elset=CALLUS-1240
 1900
*Elset, elset=CALLUS-1241
 1901
*Elset, elset=CALLUS-1242
 1902
*Elset, elset=CALLUS-1243
 1903
*Elset, elset=CALLUS-1244
 1904
*Elset, elset=CALLUS-1245
 1905
*Elset, elset=CALLUS-1246
 1906
*Elset, elset=CALLUS-1247
 1907
*Elset, elset=CALLUS-1248
 1908
*Elset, elset=CALLUS-1249
 1909
*Elset, elset=CALLUS-1250
 1910
*Elset, elset=CALLUS-1251
 1911
*Elset, elset=CALLUS-1252
 1912
*Elset, elset=CALLUS-1253
 1913
*Elset, elset=CALLUS-1254
 1914
*Elset, elset=CALLUS-1255
 1915
*Elset, elset=CALLUS-1256
 1916
*Elset, elset=CALLUS-1257
 1917
*Elset, elset=CALLUS-1258
 1918
*Elset, elset=CALLUS-1259
 1919
*Elset, elset=CALLUS-1260
 1920
*Elset, elset=CALLUS-1261
 1921
*Elset, elset=CALLUS-1262
 1922
*Elset, elset=CALLUS-1263
 1923
*Elset, elset=CALLUS-1264
 1924
*Elset, elset=CALLUS-1265
 1925
*Elset, elset=CALLUS-1266
 1926
*Elset, elset=CALLUS-1267
 1927
*Elset, elset=CALLUS-1268
 1928
*Elset, elset=CALLUS-1269
 1929
*Elset, elset=CALLUS-1270
 1930
*Elset, elset=CALLUS-1271
 1931
*Elset, elset=CALLUS-1272
 1932
*Elset, elset=CALLUS-1273
 1933
*Elset, elset=CALLUS-1274
 1934
*Elset, elset=CALLUS-1275
 1935
*Elset, elset=CALLUS-1276
 1936
*Elset, elset=CALLUS-1277
 1937
*Elset, elset=CALLUS-1278
 1938
*Elset, elset=CALLUS-1279
 1939
*Elset, elset=CALLUS-1280
 1940
*Elset, elset=CALLUS-1281
 1941
*Elset, elset=CALLUS-1282
 1942
*Elset, elset=CALLUS-1283
 1943
*Elset, elset=CALLUS-1284
 1944
*Elset, elset=CALLUS-1285
 1945
*Elset, elset=CALLUS-1286
 1946
*Elset, elset=CALLUS-1287
 1947
*Elset, elset=CALLUS-1288
 1948
*Elset, elset=CALLUS-1289
 1949
*Elset, elset=CALLUS-1290
 1950
*Elset, elset=CALLUS-1291
 1951
*Elset, elset=CALLUS-1292
 1952
*Elset, elset=CALLUS-1293
 1953
*Elset, elset=CALLUS-1294
 1954
*Elset, elset=CALLUS-1295
 1955
*Elset, elset=CALLUS-1296
 1956
*Elset, elset=CALLUS-1297
 1957
*Elset, elset=CALLUS-1298
 1958
*Elset, elset=CALLUS-1299
 1959
*Elset, elset=CALLUS-1300
 1960
*Elset, elset=CALLUS-1301
 1961
*Elset, elset=CALLUS-1302
 1962
*Elset, elset=CALLUS-1303
 1963
*Elset, elset=CALLUS-1304
 1964
*Elset, elset=CALLUS-1305
 1965
*Elset, elset=CALLUS-1306
 1966
*Elset, elset=CALLUS-1307
 1967
*Elset, elset=CALLUS-1308
 1968
*Elset, elset=CALLUS-1309
 1969
*Elset, elset=CALLUS-1310
 1970
*Elset, elset=CALLUS-1311
 1971
*Elset, elset=CALLUS-1312
 1972
*Elset, elset=CALLUS-1313
 1973
*Elset, elset=CALLUS-1314
 1974
*Elset, elset=CALLUS-1315
 1975
*Elset, elset=CALLUS-1316
 1976
*Elset, elset=CALLUS-1317
 1977
*Elset, elset=CALLUS-1318
 1978
*Elset, elset=CALLUS-1319
 1979
*Elset, elset=CALLUS-1320
 1980
*Elset, elset=CALLUS-1321
 1981
*Elset, elset=CALLUS-1322
 1982
*Elset, elset=CALLUS-1323
 1983
*Elset, elset=CALLUS-1324
 1984
*Elset, elset=CALLUS-1325
 1985
*Elset, elset=CALLUS-1326
 1986
*Elset, elset=CALLUS-1327
 1987
*Elset, elset=CALLUS-1328
 1988
*Elset, elset=CALLUS-1329
 1989
*Elset, elset=CALLUS-1330
 1990
*Elset, elset=CALLUS-1331
 1991
*Elset, elset=CALLUS-1332
 1992
*Elset, elset=CALLUS-1333
 1993
*Elset, elset=CALLUS-1334
 1994
*Elset, elset=CALLUS-1335
 1995
*Elset, elset=CALLUS-1336
 1996
*Elset, elset=CALLUS-1337
 1997
*Elset, elset=CALLUS-1338
 1998
*Elset, elset=CALLUS-1339
 1999
*Elset, elset=CALLUS-1340
 2000
*Elset, elset=CALLUS-1341
 2001
*Elset, elset=CALLUS-1342
 2002
*Elset, elset=CALLUS-1343
 2003
*Elset, elset=CALLUS-1344
 2004
*Elset, elset=CALLUS-1345
 2005
*Elset, elset=CALLUS-1346
 2006
*Elset, elset=CALLUS-1347
 2007
*Elset, elset=CALLUS-1348
 2008
*Elset, elset=CALLUS-1349
 2009
*Elset, elset=CALLUS-1350
 2010
*Elset, elset=CALLUS-1351
 2011
*Elset, elset=CALLUS-1352
 2012
*Elset, elset=CALLUS-1353
 2013
*Elset, elset=CALLUS-1354
 2014
*Elset, elset=CALLUS-1355
 2015
*Elset, elset=CALLUS-1356
 2016
*Elset, elset=CALLUS-1357
 2017
*Elset, elset=CALLUS-1358
 2018
*Elset, elset=CALLUS-1359
 2019
*Elset, elset=CALLUS-1360
 2020
*Elset, elset=CALLUS-1361
 2021
*Elset, elset=CALLUS-1362
 2022
*Elset, elset=CALLUS-1363
 2023
*Elset, elset=CALLUS-1364
 2024
*Elset, elset=CALLUS-1365
 2025
*Elset, elset=CALLUS-1366
 2026
*Elset, elset=CALLUS-1367
 2027
*Elset, elset=CALLUS-1368
 2028
*Elset, elset=CALLUS-1369
 2029
*Elset, elset=CALLUS-1370
 2030
*Elset, elset=CALLUS-1371
 2031
*Elset, elset=CALLUS-1372
 2032
*Elset, elset=CALLUS-1373
 2033
*Elset, elset=CALLUS-1374
 2034
*Elset, elset=CALLUS-1375
 2035
*Elset, elset=CALLUS-1376
 2036
*Elset, elset=CALLUS-1377
 2037
*Elset, elset=CALLUS-1378
 2038
*Elset, elset=CALLUS-1379
 2039
*Elset, elset=CALLUS-1380
 2040
*Elset, elset=CALLUS-1381
 2041
*Elset, elset=CALLUS-1382
 2042
*Elset, elset=CALLUS-1383
 2043
*Elset, elset=CALLUS-1384
 2044
*Elset, elset=CALLUS-1385
 2045
*Elset, elset=CALLUS-1386
 2046
*Elset, elset=CALLUS-1387
 2047
*Elset, elset=CALLUS-1388
 2048
*Elset, elset=CALLUS-1389
 2049
*Elset, elset=CALLUS-1390
 2050
*Elset, elset=CALLUS-1391
 2051
*Elset, elset=CALLUS-1392
 2052
*Elset, elset=CALLUS-1393
 2053
*Elset, elset=CALLUS-1394
 2054
*Elset, elset=CALLUS-1395
 2055
*Elset, elset=CALLUS-1396
 2056
*Elset, elset=CALLUS-1397
 2057
*Elset, elset=CALLUS-1398
 2058
*Elset, elset=CALLUS-1399
 2059
*Elset, elset=CALLUS-1400
 2060
*Elset, elset=CALLUS-1401
 2061
*Elset, elset=CALLUS-1402
 2062
*Elset, elset=CALLUS-1403
 2063
*Elset, elset=CALLUS-1404
 2064
*Elset, elset=CALLUS-1405
 2065
*Elset, elset=CALLUS-1406
 2066
*Elset, elset=CALLUS-1407
 2067
*Elset, elset=CALLUS-1408
 2068
*Elset, elset=CALLUS-1409
 2069
*Elset, elset=CALLUS-1410
 2070
*Elset, elset=CALLUS-1411
 2071
*Elset, elset=CALLUS-1412
 2072
*Elset, elset=CALLUS-1413
 2073
*Elset, elset=CALLUS-1414
 2074
*Elset, elset=CALLUS-1415
 2075
*Elset, elset=CALLUS-1416
 2076
*Elset, elset=CALLUS-1417
 2077
*Elset, elset=CALLUS-1418
 2078
*Elset, elset=CALLUS-1419
 2079
*Elset, elset=CALLUS-1420
 2080
*Elset, elset=CALLUS-1421
 2081
*Elset, elset=CALLUS-1422
 2082
*Elset, elset=CALLUS-1423
 2083
*Elset, elset=CALLUS-1424
 2084
*Elset, elset=CALLUS-1425
 2085
*Elset, elset=CALLUS-1426
 2086
*Elset, elset=CALLUS-1427
 2087
*Elset, elset=CALLUS-1428
 2088
*Elset, elset=CALLUS-1429
 2089
*Elset, elset=CALLUS-1430
 2090
*Elset, elset=CALLUS-1431
 2091
*Elset, elset=CALLUS-1432
 2092
*Elset, elset=CALLUS-1433
 2093
*Elset, elset=CALLUS-1434
 2094
*Elset, elset=CALLUS-1435
 2095
*Elset, elset=CALLUS-1436
 2096
*Elset, elset=CALLUS-1437
 2097
*Elset, elset=CALLUS-1438
 2098
*Elset, elset=CALLUS-1439
 2099
*Elset, elset=CALLUS-1440
 2100
*Elset, elset=CALLUS-1441
 2101
*Elset, elset=CALLUS-1442
 2102
*Elset, elset=CALLUS-1443
 2103
*Elset, elset=CALLUS-1444
 2104
*Elset, elset=CALLUS-1445
 2105
*Elset, elset=CALLUS-1446
 2106
*Elset, elset=CALLUS-1447
 2107
*Elset, elset=CALLUS-1448
 2108
*Elset, elset=CALLUS-1449
 2109
*Elset, elset=CALLUS-1450
 2110
*Elset, elset=CALLUS-1451
 2111
*Elset, elset=CALLUS-1452
 2112
*Elset, elset=CALLUS-1453
 2113
*Elset, elset=CALLUS-1454
 2114
*Elset, elset=CALLUS-1455
 2115
*Elset, elset=CALLUS-1456
 2116
*Elset, elset=CALLUS-1457
 2117
*Elset, elset=CALLUS-1458
 2118
*Elset, elset=CALLUS-1459
 2119
*Elset, elset=CALLUS-1460
 2120
*Elset, elset=CALLUS-1461
 2121
*Elset, elset=CALLUS-1462
 2122
*Elset, elset=CALLUS-1463
 2123
*Elset, elset=CALLUS-1464
 2124
*Elset, elset=CALLUS-1465
 2125
*Elset, elset=CALLUS-1466
 2126
*Elset, elset=CALLUS-1467
 2127
*Elset, elset=CALLUS-1468
 2128
*Elset, elset=CALLUS-1469
 2129
*Elset, elset=CALLUS-1470
 2130
*Elset, elset=CALLUS-1471
 2131
*Elset, elset=CALLUS-1472
 2132
*Elset, elset=CALLUS-1473
 2133
*Elset, elset=CALLUS-1474
 2134
*Elset, elset=CALLUS-1475
 2135
*Elset, elset=CALLUS-1476
 2136
*Elset, elset=CALLUS-1477
 2137
*Elset, elset=CALLUS-1478
 2138
*Elset, elset=CALLUS-1479
 2139
*Elset, elset=CALLUS-1480
 2140
*Elset, elset=CALLUS-1481
 2141
*Elset, elset=CALLUS-1482
 2142
*Elset, elset=CALLUS-1483
 2143
*Elset, elset=CALLUS-1484
 2144
*Elset, elset=CALLUS-1485
 2145
*Elset, elset=CALLUS-1486
 2146
*Elset, elset=CALLUS-1487
 2147
*Elset, elset=CALLUS-1488
 2148
*Elset, elset=CALLUS-1489
 2149
*Elset, elset=CALLUS-1490
 2150
*Elset, elset=CALLUS-1491
 2151
*Elset, elset=CALLUS-1492
 2152
*Elset, elset=CALLUS-1493
 2153
*Elset, elset=CALLUS-1494
 2154
*Elset, elset=CALLUS-1495
 2155
*Elset, elset=CALLUS-1496
 2156
*Elset, elset=CALLUS-1497
 2157
*Elset, elset=CALLUS-1498
 2158
*Elset, elset=CALLUS-1499
 2159
*Elset, elset=CALLUS-1500
 2160
*Elset, elset=CALLUS-1501
 2161
*Elset, elset=CALLUS-1502
 2162
*Elset, elset=CALLUS-1503
 2163
*Elset, elset=CALLUS-1504
 2164
*Elset, elset=CALLUS-1505
 2165
*Elset, elset=CALLUS-1506
 2166
*Elset, elset=CALLUS-1507
 2167
*Elset, elset=CALLUS-1508
 2168
*Elset, elset=CALLUS-1509
 2169
*Elset, elset=CALLUS-1510
 2170
*Elset, elset=CALLUS-1511
 2171
*Elset, elset=CALLUS-1512
 2172
*Elset, elset=CALLUS-1513
 2173
*Elset, elset=CALLUS-1514
 2174
*Elset, elset=CALLUS-1515
 2175
*Elset, elset=CALLUS-1516
 2176
*Elset, elset=CALLUS-1517
 2177
*Elset, elset=CALLUS-1518
 2178
*Elset, elset=CALLUS-1519
 2179
*Elset, elset=CALLUS-1520
 2180
*Elset, elset=CALLUS-1521
 2181
*Elset, elset=CALLUS-1522
 2182
*Elset, elset=CALLUS-1523
 2183
*Elset, elset=CALLUS-1524
 2184
*Elset, elset=CALLUS-1525
 2185
*Elset, elset=CALLUS-1526
 2186
*Elset, elset=CALLUS-1527
 2187
*Elset, elset=CALLUS-1528
 2188
*Elset, elset=CALLUS-1529
 2189
*Elset, elset=CALLUS-1530
 2190
*Elset, elset=CALLUS-1531
 2191
** Section: Section-2-Marrow
*Solid Section, elset=Marrow, material=Mat-Marrow
,
** Section: Section-1-Bone
*Solid Section, elset=Bone, material=Mat-Bone
,
** Section: Section-3-CALLUS-1
*Solid Section, elset=CALLUS-1, material=MAT-CALLUS-1
,
** Section: Section-4-CALLUS-2
*Solid Section, elset=CALLUS-2, material=MAT-CALLUS-2
,
** Section: Section-5-CALLUS-3
*Solid Section, elset=CALLUS-3, material=MAT-CALLUS-3
,
** Section: Section-6-CALLUS-4
*Solid Section, elset=CALLUS-4, material=MAT-CALLUS-4
,
** Section: Section-7-CALLUS-5
*Solid Section, elset=CALLUS-5, material=MAT-CALLUS-5
,
** Section: Section-8-CALLUS-6
*Solid Section, elset=CALLUS-6, material=MAT-CALLUS-6
,
** Section: Section-9-CALLUS-7
*Solid Section, elset=CALLUS-7, material=MAT-CALLUS-7
,
** Section: Section-10-CALLUS-8
*Solid Section, elset=CALLUS-8, material=MAT-CALLUS-8
,
** Section: Section-11-CALLUS-9
*Solid Section, elset=CALLUS-9, material=MAT-CALLUS-9
,
** Section: Section-12-CALLUS-10
*Solid Section, elset=CALLUS-10, material=MAT-CALLUS-10
,
** Section: Section-13-CALLUS-11
*Solid Section, elset=CALLUS-11, material=MAT-CALLUS-11
,
** Section: Section-14-CALLUS-12
*Solid Section, elset=CALLUS-12, material=MAT-CALLUS-12
,
** Section: Section-15-CALLUS-13
*Solid Section, elset=CALLUS-13, material=MAT-CALLUS-13
,
** Section: Section-16-CALLUS-14
*Solid Section, elset=CALLUS-14, material=MAT-CALLUS-14
,
** Section: Section-17-CALLUS-15
*Solid Section, elset=CALLUS-15, material=MAT-CALLUS-15
,
** Section: Section-18-CALLUS-16
*Solid Section, elset=CALLUS-16, material=MAT-CALLUS-16
,
** Section: Section-19-CALLUS-17
*Solid Section, elset=CALLUS-17, material=MAT-CALLUS-17
,
** Section: Section-20-CALLUS-18
*Solid Section, elset=CALLUS-18, material=MAT-CALLUS-18
,
** Section: Section-21-CALLUS-19
*Solid Section, elset=CALLUS-19, material=MAT-CALLUS-19
,
** Section: Section-22-CALLUS-20
*Solid Section, elset=CALLUS-20, material=MAT-CALLUS-20
,
** Section: Section-23-CALLUS-21
*Solid Section, elset=CALLUS-21, material=MAT-CALLUS-21
,
** Section: Section-24-CALLUS-22
*Solid Section, elset=CALLUS-22, material=MAT-CALLUS-22
,
** Section: Section-25-CALLUS-23
*Solid Section, elset=CALLUS-23, material=MAT-CALLUS-23
,
** Section: Section-26-CALLUS-24
*Solid Section, elset=CALLUS-24, material=MAT-CALLUS-24
,
** Section: Section-27-CALLUS-25
*Solid Section, elset=CALLUS-25, material=MAT-CALLUS-25
,
** Section: Section-28-CALLUS-26
*Solid Section, elset=CALLUS-26, material=MAT-CALLUS-26
,
** Section: Section-29-CALLUS-27
*Solid Section, elset=CALLUS-27, material=MAT-CALLUS-27
,
** Section: Section-30-CALLUS-28
*Solid Section, elset=CALLUS-28, material=MAT-CALLUS-28
,
** Section: Section-31-CALLUS-29
*Solid Section, elset=CALLUS-29, material=MAT-CALLUS-29
,
** Section: Section-32-CALLUS-30
*Solid Section, elset=CALLUS-30, material=MAT-CALLUS-30
,
** Section: Section-33-CALLUS-31
*Solid Section, elset=CALLUS-31, material=MAT-CALLUS-31
,
** Section: Section-34-CALLUS-32
*Solid Section, elset=CALLUS-32, material=MAT-CALLUS-32
,
** Section: Section-35-CALLUS-33
*Solid Section, elset=CALLUS-33, material=MAT-CALLUS-33
,
** Section: Section-36-CALLUS-34
*Solid Section, elset=CALLUS-34, material=MAT-CALLUS-34
,
** Section: Section-37-CALLUS-35
*Solid Section, elset=CALLUS-35, material=MAT-CALLUS-35
,
** Section: Section-38-CALLUS-36
*Solid Section, elset=CALLUS-36, material=MAT-CALLUS-36
,
** Section: Section-39-CALLUS-37
*Solid Section, elset=CALLUS-37, material=MAT-CALLUS-37
,
** Section: Section-40-CALLUS-38
*Solid Section, elset=CALLUS-38, material=MAT-CALLUS-38
,
** Section: Section-41-CALLUS-39
*Solid Section, elset=CALLUS-39, material=MAT-CALLUS-39
,
** Section: Section-42-CALLUS-40
*Solid Section, elset=CALLUS-40, material=MAT-CALLUS-40
,
** Section: Section-43-CALLUS-41
*Solid Section, elset=CALLUS-41, material=MAT-CALLUS-41
,
** Section: Section-44-CALLUS-42
*Solid Section, elset=CALLUS-42, material=MAT-CALLUS-42
,
** Section: Section-45-CALLUS-43
*Solid Section, elset=CALLUS-43, material=MAT-CALLUS-43
,
** Section: Section-46-CALLUS-44
*Solid Section, elset=CALLUS-44, material=MAT-CALLUS-44
,
** Section: Section-47-CALLUS-45
*Solid Section, elset=CALLUS-45, material=MAT-CALLUS-45
,
** Section: Section-48-CALLUS-46
*Solid Section, elset=CALLUS-46, material=MAT-CALLUS-46
,
** Section: Section-49-CALLUS-47
*Solid Section, elset=CALLUS-47, material=MAT-CALLUS-47
,
** Section: Section-50-CALLUS-48
*Solid Section, elset=CALLUS-48, material=MAT-CALLUS-48
,
** Section: Section-51-CALLUS-49
*Solid Section, elset=CALLUS-49, material=MAT-CALLUS-49
,
** Section: Section-52-CALLUS-50
*Solid Section, elset=CALLUS-50, material=MAT-CALLUS-50
,
** Section: Section-53-CALLUS-51
*Solid Section, elset=CALLUS-51, material=MAT-CALLUS-51
,
** Section: Section-54-CALLUS-52
*Solid Section, elset=CALLUS-52, material=MAT-CALLUS-52
,
** Section: Section-55-CALLUS-53
*Solid Section, elset=CALLUS-53, material=MAT-CALLUS-53
,
** Section: Section-56-CALLUS-54
*Solid Section, elset=CALLUS-54, material=MAT-CALLUS-54
,
** Section: Section-57-CALLUS-55
*Solid Section, elset=CALLUS-55, material=MAT-CALLUS-55
,
** Section: Section-58-CALLUS-56
*Solid Section, elset=CALLUS-56, material=MAT-CALLUS-56
,
** Section: Section-59-CALLUS-57
*Solid Section, elset=CALLUS-57, material=MAT-CALLUS-57
,
** Section: Section-60-CALLUS-58
*Solid Section, elset=CALLUS-58, material=MAT-CALLUS-58
,
** Section: Section-61-CALLUS-59
*Solid Section, elset=CALLUS-59, material=MAT-CALLUS-59
,
** Section: Section-62-CALLUS-60
*Solid Section, elset=CALLUS-60, material=MAT-CALLUS-60
,
** Section: Section-63-CALLUS-61
*Solid Section, elset=CALLUS-61, material=MAT-CALLUS-61
,
** Section: Section-64-CALLUS-62
*Solid Section, elset=CALLUS-62, material=MAT-CALLUS-62
,
** Section: Section-65-CALLUS-63
*Solid Section, elset=CALLUS-63, material=MAT-CALLUS-63
,
** Section: Section-66-CALLUS-64
*Solid Section, elset=CALLUS-64, material=MAT-CALLUS-64
,
** Section: Section-67-CALLUS-65
*Solid Section, elset=CALLUS-65, material=MAT-CALLUS-65
,
** Section: Section-68-CALLUS-66
*Solid Section, elset=CALLUS-66, material=MAT-CALLUS-66
,
** Section: Section-69-CALLUS-67
*Solid Section, elset=CALLUS-67, material=MAT-CALLUS-67
,
** Section: Section-70-CALLUS-68
*Solid Section, elset=CALLUS-68, material=MAT-CALLUS-68
,
** Section: Section-71-CALLUS-69
*Solid Section, elset=CALLUS-69, material=MAT-CALLUS-69
,
** Section: Section-72-CALLUS-70
*Solid Section, elset=CALLUS-70, material=MAT-CALLUS-70
,
** Section: Section-73-CALLUS-71
*Solid Section, elset=CALLUS-71, material=MAT-CALLUS-71
,
** Section: Section-74-CALLUS-72
*Solid Section, elset=CALLUS-72, material=MAT-CALLUS-72
,
** Section: Section-75-CALLUS-73
*Solid Section, elset=CALLUS-73, material=MAT-CALLUS-73
,
** Section: Section-76-CALLUS-74
*Solid Section, elset=CALLUS-74, material=MAT-CALLUS-74
,
** Section: Section-77-CALLUS-75
*Solid Section, elset=CALLUS-75, material=MAT-CALLUS-75
,
** Section: Section-78-CALLUS-76
*Solid Section, elset=CALLUS-76, material=MAT-CALLUS-76
,
** Section: Section-79-CALLUS-77
*Solid Section, elset=CALLUS-77, material=MAT-CALLUS-77
,
** Section: Section-80-CALLUS-78
*Solid Section, elset=CALLUS-78, material=MAT-CALLUS-78
,
** Section: Section-81-CALLUS-79
*Solid Section, elset=CALLUS-79, material=MAT-CALLUS-79
,
** Section: Section-82-CALLUS-80
*Solid Section, elset=CALLUS-80, material=MAT-CALLUS-80
,
** Section: Section-83-CALLUS-81
*Solid Section, elset=CALLUS-81, material=MAT-CALLUS-81
,
** Section: Section-84-CALLUS-82
*Solid Section, elset=CALLUS-82, material=MAT-CALLUS-82
,
** Section: Section-85-CALLUS-83
*Solid Section, elset=CALLUS-83, material=MAT-CALLUS-83
,
** Section: Section-86-CALLUS-84
*Solid Section, elset=CALLUS-84, material=MAT-CALLUS-84
,
** Section: Section-87-CALLUS-85
*Solid Section, elset=CALLUS-85, material=MAT-CALLUS-85
,
** Section: Section-88-CALLUS-86
*Solid Section, elset=CALLUS-86, material=MAT-CALLUS-86
,
** Section: Section-89-CALLUS-87
*Solid Section, elset=CALLUS-87, material=MAT-CALLUS-87
,
** Section: Section-90-CALLUS-88
*Solid Section, elset=CALLUS-88, material=MAT-CALLUS-88
,
** Section: Section-91-CALLUS-89
*Solid Section, elset=CALLUS-89, material=MAT-CALLUS-89
,
** Section: Section-92-CALLUS-90
*Solid Section, elset=CALLUS-90, material=MAT-CALLUS-90
,
** Section: Section-93-CALLUS-91
*Solid Section, elset=CALLUS-91, material=MAT-CALLUS-91
,
** Section: Section-94-CALLUS-92
*Solid Section, elset=CALLUS-92, material=MAT-CALLUS-92
,
** Section: Section-95-CALLUS-93
*Solid Section, elset=CALLUS-93, material=MAT-CALLUS-93
,
** Section: Section-96-CALLUS-94
*Solid Section, elset=CALLUS-94, material=MAT-CALLUS-94
,
** Section: Section-97-CALLUS-95
*Solid Section, elset=CALLUS-95, material=MAT-CALLUS-95
,
** Section: Section-98-CALLUS-96
*Solid Section, elset=CALLUS-96, material=MAT-CALLUS-96
,
** Section: Section-99-CALLUS-97
*Solid Section, elset=CALLUS-97, material=MAT-CALLUS-97
,
** Section: Section-100-CALLUS-98
*Solid Section, elset=CALLUS-98, material=MAT-CALLUS-98
,
** Section: Section-101-CALLUS-99
*Solid Section, elset=CALLUS-99, material=MAT-CALLUS-99
,
** Section: Section-102-CALLUS-100
*Solid Section, elset=CALLUS-100, material=MAT-CALLUS-100
,
** Section: Section-103-CALLUS-101
*Solid Section, elset=CALLUS-101, material=MAT-CALLUS-101
,
** Section: Section-104-CALLUS-102
*Solid Section, elset=CALLUS-102, material=MAT-CALLUS-102
,
** Section: Section-105-CALLUS-103
*Solid Section, elset=CALLUS-103, material=MAT-CALLUS-103
,
** Section: Section-106-CALLUS-104
*Solid Section, elset=CALLUS-104, material=MAT-CALLUS-104
,
** Section: Section-107-CALLUS-105
*Solid Section, elset=CALLUS-105, material=MAT-CALLUS-105
,
** Section: Section-108-CALLUS-106
*Solid Section, elset=CALLUS-106, material=MAT-CALLUS-106
,
** Section: Section-109-CALLUS-107
*Solid Section, elset=CALLUS-107, material=MAT-CALLUS-107
,
** Section: Section-110-CALLUS-108
*Solid Section, elset=CALLUS-108, material=MAT-CALLUS-108
,
** Section: Section-111-CALLUS-109
*Solid Section, elset=CALLUS-109, material=MAT-CALLUS-109
,
** Section: Section-112-CALLUS-110
*Solid Section, elset=CALLUS-110, material=MAT-CALLUS-110
,
** Section: Section-113-CALLUS-111
*Solid Section, elset=CALLUS-111, material=MAT-CALLUS-111
,
** Section: Section-114-CALLUS-112
*Solid Section, elset=CALLUS-112, material=MAT-CALLUS-112
,
** Section: Section-115-CALLUS-113
*Solid Section, elset=CALLUS-113, material=MAT-CALLUS-113
,
** Section: Section-116-CALLUS-114
*Solid Section, elset=CALLUS-114, material=MAT-CALLUS-114
,
** Section: Section-117-CALLUS-115
*Solid Section, elset=CALLUS-115, material=MAT-CALLUS-115
,
** Section: Section-118-CALLUS-116
*Solid Section, elset=CALLUS-116, material=MAT-CALLUS-116
,
** Section: Section-119-CALLUS-117
*Solid Section, elset=CALLUS-117, material=MAT-CALLUS-117
,
** Section: Section-120-CALLUS-118
*Solid Section, elset=CALLUS-118, material=MAT-CALLUS-118
,
** Section: Section-121-CALLUS-119
*Solid Section, elset=CALLUS-119, material=MAT-CALLUS-119
,
** Section: Section-122-CALLUS-120
*Solid Section, elset=CALLUS-120, material=MAT-CALLUS-120
,
** Section: Section-123-CALLUS-121
*Solid Section, elset=CALLUS-121, material=MAT-CALLUS-121
,
** Section: Section-124-CALLUS-122
*Solid Section, elset=CALLUS-122, material=MAT-CALLUS-122
,
** Section: Section-125-CALLUS-123
*Solid Section, elset=CALLUS-123, material=MAT-CALLUS-123
,
** Section: Section-126-CALLUS-124
*Solid Section, elset=CALLUS-124, material=MAT-CALLUS-124
,
** Section: Section-127-CALLUS-125
*Solid Section, elset=CALLUS-125, material=MAT-CALLUS-125
,
** Section: Section-128-CALLUS-126
*Solid Section, elset=CALLUS-126, material=MAT-CALLUS-126
,
** Section: Section-129-CALLUS-127
*Solid Section, elset=CALLUS-127, material=MAT-CALLUS-127
,
** Section: Section-130-CALLUS-128
*Solid Section, elset=CALLUS-128, material=MAT-CALLUS-128
,
** Section: Section-131-CALLUS-129
*Solid Section, elset=CALLUS-129, material=MAT-CALLUS-129
,
** Section: Section-132-CALLUS-130
*Solid Section, elset=CALLUS-130, material=MAT-CALLUS-130
,
** Section: Section-133-CALLUS-131
*Solid Section, elset=CALLUS-131, material=MAT-CALLUS-131
,
** Section: Section-134-CALLUS-132
*Solid Section, elset=CALLUS-132, material=MAT-CALLUS-132
,
** Section: Section-135-CALLUS-133
*Solid Section, elset=CALLUS-133, material=MAT-CALLUS-133
,
** Section: Section-136-CALLUS-134
*Solid Section, elset=CALLUS-134, material=MAT-CALLUS-134
,
** Section: Section-137-CALLUS-135
*Solid Section, elset=CALLUS-135, material=MAT-CALLUS-135
,
** Section: Section-138-CALLUS-136
*Solid Section, elset=CALLUS-136, material=MAT-CALLUS-136
,
** Section: Section-139-CALLUS-137
*Solid Section, elset=CALLUS-137, material=MAT-CALLUS-137
,
** Section: Section-140-CALLUS-138
*Solid Section, elset=CALLUS-138, material=MAT-CALLUS-138
,
** Section: Section-141-CALLUS-139
*Solid Section, elset=CALLUS-139, material=MAT-CALLUS-139
,
** Section: Section-142-CALLUS-140
*Solid Section, elset=CALLUS-140, material=MAT-CALLUS-140
,
** Section: Section-143-CALLUS-141
*Solid Section, elset=CALLUS-141, material=MAT-CALLUS-141
,
** Section: Section-144-CALLUS-142
*Solid Section, elset=CALLUS-142, material=MAT-CALLUS-142
,
** Section: Section-145-CALLUS-143
*Solid Section, elset=CALLUS-143, material=MAT-CALLUS-143
,
** Section: Section-146-CALLUS-144
*Solid Section, elset=CALLUS-144, material=MAT-CALLUS-144
,
** Section: Section-147-CALLUS-145
*Solid Section, elset=CALLUS-145, material=MAT-CALLUS-145
,
** Section: Section-148-CALLUS-146
*Solid Section, elset=CALLUS-146, material=MAT-CALLUS-146
,
** Section: Section-149-CALLUS-147
*Solid Section, elset=CALLUS-147, material=MAT-CALLUS-147
,
** Section: Section-150-CALLUS-148
*Solid Section, elset=CALLUS-148, material=MAT-CALLUS-148
,
** Section: Section-151-CALLUS-149
*Solid Section, elset=CALLUS-149, material=MAT-CALLUS-149
,
** Section: Section-152-CALLUS-150
*Solid Section, elset=CALLUS-150, material=MAT-CALLUS-150
,
** Section: Section-153-CALLUS-151
*Solid Section, elset=CALLUS-151, material=MAT-CALLUS-151
,
** Section: Section-154-CALLUS-152
*Solid Section, elset=CALLUS-152, material=MAT-CALLUS-152
,
** Section: Section-155-CALLUS-153
*Solid Section, elset=CALLUS-153, material=MAT-CALLUS-153
,
** Section: Section-156-CALLUS-154
*Solid Section, elset=CALLUS-154, material=MAT-CALLUS-154
,
** Section: Section-157-CALLUS-155
*Solid Section, elset=CALLUS-155, material=MAT-CALLUS-155
,
** Section: Section-158-CALLUS-156
*Solid Section, elset=CALLUS-156, material=MAT-CALLUS-156
,
** Section: Section-159-CALLUS-157
*Solid Section, elset=CALLUS-157, material=MAT-CALLUS-157
,
** Section: Section-160-CALLUS-158
*Solid Section, elset=CALLUS-158, material=MAT-CALLUS-158
,
** Section: Section-161-CALLUS-159
*Solid Section, elset=CALLUS-159, material=MAT-CALLUS-159
,
** Section: Section-162-CALLUS-160
*Solid Section, elset=CALLUS-160, material=MAT-CALLUS-160
,
** Section: Section-163-CALLUS-161
*Solid Section, elset=CALLUS-161, material=MAT-CALLUS-161
,
** Section: Section-164-CALLUS-162
*Solid Section, elset=CALLUS-162, material=MAT-CALLUS-162
,
** Section: Section-165-CALLUS-163
*Solid Section, elset=CALLUS-163, material=MAT-CALLUS-163
,
** Section: Section-166-CALLUS-164
*Solid Section, elset=CALLUS-164, material=MAT-CALLUS-164
,
** Section: Section-167-CALLUS-165
*Solid Section, elset=CALLUS-165, material=MAT-CALLUS-165
,
** Section: Section-168-CALLUS-166
*Solid Section, elset=CALLUS-166, material=MAT-CALLUS-166
,
** Section: Section-169-CALLUS-167
*Solid Section, elset=CALLUS-167, material=MAT-CALLUS-167
,
** Section: Section-170-CALLUS-168
*Solid Section, elset=CALLUS-168, material=MAT-CALLUS-168
,
** Section: Section-171-CALLUS-169
*Solid Section, elset=CALLUS-169, material=MAT-CALLUS-169
,
** Section: Section-172-CALLUS-170
*Solid Section, elset=CALLUS-170, material=MAT-CALLUS-170
,
** Section: Section-173-CALLUS-171
*Solid Section, elset=CALLUS-171, material=MAT-CALLUS-171
,
** Section: Section-174-CALLUS-172
*Solid Section, elset=CALLUS-172, material=MAT-CALLUS-172
,
** Section: Section-175-CALLUS-173
*Solid Section, elset=CALLUS-173, material=MAT-CALLUS-173
,
** Section: Section-176-CALLUS-174
*Solid Section, elset=CALLUS-174, material=MAT-CALLUS-174
,
** Section: Section-177-CALLUS-175
*Solid Section, elset=CALLUS-175, material=MAT-CALLUS-175
,
** Section: Section-178-CALLUS-176
*Solid Section, elset=CALLUS-176, material=MAT-CALLUS-176
,
** Section: Section-179-CALLUS-177
*Solid Section, elset=CALLUS-177, material=MAT-CALLUS-177
,
** Section: Section-180-CALLUS-178
*Solid Section, elset=CALLUS-178, material=MAT-CALLUS-178
,
** Section: Section-181-CALLUS-179
*Solid Section, elset=CALLUS-179, material=MAT-CALLUS-179
,
** Section: Section-182-CALLUS-180
*Solid Section, elset=CALLUS-180, material=MAT-CALLUS-180
,
** Section: Section-183-CALLUS-181
*Solid Section, elset=CALLUS-181, material=MAT-CALLUS-181
,
** Section: Section-184-CALLUS-182
*Solid Section, elset=CALLUS-182, material=MAT-CALLUS-182
,
** Section: Section-185-CALLUS-183
*Solid Section, elset=CALLUS-183, material=MAT-CALLUS-183
,
** Section: Section-186-CALLUS-184
*Solid Section, elset=CALLUS-184, material=MAT-CALLUS-184
,
** Section: Section-187-CALLUS-185
*Solid Section, elset=CALLUS-185, material=MAT-CALLUS-185
,
** Section: Section-188-CALLUS-186
*Solid Section, elset=CALLUS-186, material=MAT-CALLUS-186
,
** Section: Section-189-CALLUS-187
*Solid Section, elset=CALLUS-187, material=MAT-CALLUS-187
,
** Section: Section-190-CALLUS-188
*Solid Section, elset=CALLUS-188, material=MAT-CALLUS-188
,
** Section: Section-191-CALLUS-189
*Solid Section, elset=CALLUS-189, material=MAT-CALLUS-189
,
** Section: Section-192-CALLUS-190
*Solid Section, elset=CALLUS-190, material=MAT-CALLUS-190
,
** Section: Section-193-CALLUS-191
*Solid Section, elset=CALLUS-191, material=MAT-CALLUS-191
,
** Section: Section-194-CALLUS-192
*Solid Section, elset=CALLUS-192, material=MAT-CALLUS-192
,
** Section: Section-195-CALLUS-193
*Solid Section, elset=CALLUS-193, material=MAT-CALLUS-193
,
** Section: Section-196-CALLUS-194
*Solid Section, elset=CALLUS-194, material=MAT-CALLUS-194
,
** Section: Section-197-CALLUS-195
*Solid Section, elset=CALLUS-195, material=MAT-CALLUS-195
,
** Section: Section-198-CALLUS-196
*Solid Section, elset=CALLUS-196, material=MAT-CALLUS-196
,
** Section: Section-199-CALLUS-197
*Solid Section, elset=CALLUS-197, material=MAT-CALLUS-197
,
** Section: Section-200-CALLUS-198
*Solid Section, elset=CALLUS-198, material=MAT-CALLUS-198
,
** Section: Section-201-CALLUS-199
*Solid Section, elset=CALLUS-199, material=MAT-CALLUS-199
,
** Section: Section-202-CALLUS-200
*Solid Section, elset=CALLUS-200, material=MAT-CALLUS-200
,
** Section: Section-203-CALLUS-201
*Solid Section, elset=CALLUS-201, material=MAT-CALLUS-201
,
** Section: Section-204-CALLUS-202
*Solid Section, elset=CALLUS-202, material=MAT-CALLUS-202
,
** Section: Section-205-CALLUS-203
*Solid Section, elset=CALLUS-203, material=MAT-CALLUS-203
,
** Section: Section-206-CALLUS-204
*Solid Section, elset=CALLUS-204, material=MAT-CALLUS-204
,
** Section: Section-207-CALLUS-205
*Solid Section, elset=CALLUS-205, material=MAT-CALLUS-205
,
** Section: Section-208-CALLUS-206
*Solid Section, elset=CALLUS-206, material=MAT-CALLUS-206
,
** Section: Section-209-CALLUS-207
*Solid Section, elset=CALLUS-207, material=MAT-CALLUS-207
,
** Section: Section-210-CALLUS-208
*Solid Section, elset=CALLUS-208, material=MAT-CALLUS-208
,
** Section: Section-211-CALLUS-209
*Solid Section, elset=CALLUS-209, material=MAT-CALLUS-209
,
** Section: Section-212-CALLUS-210
*Solid Section, elset=CALLUS-210, material=MAT-CALLUS-210
,
** Section: Section-213-CALLUS-211
*Solid Section, elset=CALLUS-211, material=MAT-CALLUS-211
,
** Section: Section-214-CALLUS-212
*Solid Section, elset=CALLUS-212, material=MAT-CALLUS-212
,
** Section: Section-215-CALLUS-213
*Solid Section, elset=CALLUS-213, material=MAT-CALLUS-213
,
** Section: Section-216-CALLUS-214
*Solid Section, elset=CALLUS-214, material=MAT-CALLUS-214
,
** Section: Section-217-CALLUS-215
*Solid Section, elset=CALLUS-215, material=MAT-CALLUS-215
,
** Section: Section-218-CALLUS-216
*Solid Section, elset=CALLUS-216, material=MAT-CALLUS-216
,
** Section: Section-219-CALLUS-217
*Solid Section, elset=CALLUS-217, material=MAT-CALLUS-217
,
** Section: Section-220-CALLUS-218
*Solid Section, elset=CALLUS-218, material=MAT-CALLUS-218
,
** Section: Section-221-CALLUS-219
*Solid Section, elset=CALLUS-219, material=MAT-CALLUS-219
,
** Section: Section-222-CALLUS-220
*Solid Section, elset=CALLUS-220, material=MAT-CALLUS-220
,
** Section: Section-223-CALLUS-221
*Solid Section, elset=CALLUS-221, material=MAT-CALLUS-221
,
** Section: Section-224-CALLUS-222
*Solid Section, elset=CALLUS-222, material=MAT-CALLUS-222
,
** Section: Section-225-CALLUS-223
*Solid Section, elset=CALLUS-223, material=MAT-CALLUS-223
,
** Section: Section-226-CALLUS-224
*Solid Section, elset=CALLUS-224, material=MAT-CALLUS-224
,
** Section: Section-227-CALLUS-225
*Solid Section, elset=CALLUS-225, material=MAT-CALLUS-225
,
** Section: Section-228-CALLUS-226
*Solid Section, elset=CALLUS-226, material=MAT-CALLUS-226
,
** Section: Section-229-CALLUS-227
*Solid Section, elset=CALLUS-227, material=MAT-CALLUS-227
,
** Section: Section-230-CALLUS-228
*Solid Section, elset=CALLUS-228, material=MAT-CALLUS-228
,
** Section: Section-231-CALLUS-229
*Solid Section, elset=CALLUS-229, material=MAT-CALLUS-229
,
** Section: Section-232-CALLUS-230
*Solid Section, elset=CALLUS-230, material=MAT-CALLUS-230
,
** Section: Section-233-CALLUS-231
*Solid Section, elset=CALLUS-231, material=MAT-CALLUS-231
,
** Section: Section-234-CALLUS-232
*Solid Section, elset=CALLUS-232, material=MAT-CALLUS-232
,
** Section: Section-235-CALLUS-233
*Solid Section, elset=CALLUS-233, material=MAT-CALLUS-233
,
** Section: Section-236-CALLUS-234
*Solid Section, elset=CALLUS-234, material=MAT-CALLUS-234
,
** Section: Section-237-CALLUS-235
*Solid Section, elset=CALLUS-235, material=MAT-CALLUS-235
,
** Section: Section-238-CALLUS-236
*Solid Section, elset=CALLUS-236, material=MAT-CALLUS-236
,
** Section: Section-239-CALLUS-237
*Solid Section, elset=CALLUS-237, material=MAT-CALLUS-237
,
** Section: Section-240-CALLUS-238
*Solid Section, elset=CALLUS-238, material=MAT-CALLUS-238
,
** Section: Section-241-CALLUS-239
*Solid Section, elset=CALLUS-239, material=MAT-CALLUS-239
,
** Section: Section-242-CALLUS-240
*Solid Section, elset=CALLUS-240, material=MAT-CALLUS-240
,
** Section: Section-243-CALLUS-241
*Solid Section, elset=CALLUS-241, material=MAT-CALLUS-241
,
** Section: Section-244-CALLUS-242
*Solid Section, elset=CALLUS-242, material=MAT-CALLUS-242
,
** Section: Section-245-CALLUS-243
*Solid Section, elset=CALLUS-243, material=MAT-CALLUS-243
,
** Section: Section-246-CALLUS-244
*Solid Section, elset=CALLUS-244, material=MAT-CALLUS-244
,
** Section: Section-247-CALLUS-245
*Solid Section, elset=CALLUS-245, material=MAT-CALLUS-245
,
** Section: Section-248-CALLUS-246
*Solid Section, elset=CALLUS-246, material=MAT-CALLUS-246
,
** Section: Section-249-CALLUS-247
*Solid Section, elset=CALLUS-247, material=MAT-CALLUS-247
,
** Section: Section-250-CALLUS-248
*Solid Section, elset=CALLUS-248, material=MAT-CALLUS-248
,
** Section: Section-251-CALLUS-249
*Solid Section, elset=CALLUS-249, material=MAT-CALLUS-249
,
** Section: Section-252-CALLUS-250
*Solid Section, elset=CALLUS-250, material=MAT-CALLUS-250
,
** Section: Section-253-CALLUS-251
*Solid Section, elset=CALLUS-251, material=MAT-CALLUS-251
,
** Section: Section-254-CALLUS-252
*Solid Section, elset=CALLUS-252, material=MAT-CALLUS-252
,
** Section: Section-255-CALLUS-253
*Solid Section, elset=CALLUS-253, material=MAT-CALLUS-253
,
** Section: Section-256-CALLUS-254
*Solid Section, elset=CALLUS-254, material=MAT-CALLUS-254
,
** Section: Section-257-CALLUS-255
*Solid Section, elset=CALLUS-255, material=MAT-CALLUS-255
,
** Section: Section-258-CALLUS-256
*Solid Section, elset=CALLUS-256, material=MAT-CALLUS-256
,
** Section: Section-259-CALLUS-257
*Solid Section, elset=CALLUS-257, material=MAT-CALLUS-257
,
** Section: Section-260-CALLUS-258
*Solid Section, elset=CALLUS-258, material=MAT-CALLUS-258
,
** Section: Section-261-CALLUS-259
*Solid Section, elset=CALLUS-259, material=MAT-CALLUS-259
,
** Section: Section-262-CALLUS-260
*Solid Section, elset=CALLUS-260, material=MAT-CALLUS-260
,
** Section: Section-263-CALLUS-261
*Solid Section, elset=CALLUS-261, material=MAT-CALLUS-261
,
** Section: Section-264-CALLUS-262
*Solid Section, elset=CALLUS-262, material=MAT-CALLUS-262
,
** Section: Section-265-CALLUS-263
*Solid Section, elset=CALLUS-263, material=MAT-CALLUS-263
,
** Section: Section-266-CALLUS-264
*Solid Section, elset=CALLUS-264, material=MAT-CALLUS-264
,
** Section: Section-267-CALLUS-265
*Solid Section, elset=CALLUS-265, material=MAT-CALLUS-265
,
** Section: Section-268-CALLUS-266
*Solid Section, elset=CALLUS-266, material=MAT-CALLUS-266
,
** Section: Section-269-CALLUS-267
*Solid Section, elset=CALLUS-267, material=MAT-CALLUS-267
,
** Section: Section-270-CALLUS-268
*Solid Section, elset=CALLUS-268, material=MAT-CALLUS-268
,
** Section: Section-271-CALLUS-269
*Solid Section, elset=CALLUS-269, material=MAT-CALLUS-269
,
** Section: Section-272-CALLUS-270
*Solid Section, elset=CALLUS-270, material=MAT-CALLUS-270
,
** Section: Section-273-CALLUS-271
*Solid Section, elset=CALLUS-271, material=MAT-CALLUS-271
,
** Section: Section-274-CALLUS-272
*Solid Section, elset=CALLUS-272, material=MAT-CALLUS-272
,
** Section: Section-275-CALLUS-273
*Solid Section, elset=CALLUS-273, material=MAT-CALLUS-273
,
** Section: Section-276-CALLUS-274
*Solid Section, elset=CALLUS-274, material=MAT-CALLUS-274
,
** Section: Section-277-CALLUS-275
*Solid Section, elset=CALLUS-275, material=MAT-CALLUS-275
,
** Section: Section-278-CALLUS-276
*Solid Section, elset=CALLUS-276, material=MAT-CALLUS-276
,
** Section: Section-279-CALLUS-277
*Solid Section, elset=CALLUS-277, material=MAT-CALLUS-277
,
** Section: Section-280-CALLUS-278
*Solid Section, elset=CALLUS-278, material=MAT-CALLUS-278
,
** Section: Section-281-CALLUS-279
*Solid Section, elset=CALLUS-279, material=MAT-CALLUS-279
,
** Section: Section-282-CALLUS-280
*Solid Section, elset=CALLUS-280, material=MAT-CALLUS-280
,
** Section: Section-283-CALLUS-281
*Solid Section, elset=CALLUS-281, material=MAT-CALLUS-281
,
** Section: Section-284-CALLUS-282
*Solid Section, elset=CALLUS-282, material=MAT-CALLUS-282
,
** Section: Section-285-CALLUS-283
*Solid Section, elset=CALLUS-283, material=MAT-CALLUS-283
,
** Section: Section-286-CALLUS-284
*Solid Section, elset=CALLUS-284, material=MAT-CALLUS-284
,
** Section: Section-287-CALLUS-285
*Solid Section, elset=CALLUS-285, material=MAT-CALLUS-285
,
** Section: Section-288-CALLUS-286
*Solid Section, elset=CALLUS-286, material=MAT-CALLUS-286
,
** Section: Section-289-CALLUS-287
*Solid Section, elset=CALLUS-287, material=MAT-CALLUS-287
,
** Section: Section-290-CALLUS-288
*Solid Section, elset=CALLUS-288, material=MAT-CALLUS-288
,
** Section: Section-291-CALLUS-289
*Solid Section, elset=CALLUS-289, material=MAT-CALLUS-289
,
** Section: Section-292-CALLUS-290
*Solid Section, elset=CALLUS-290, material=MAT-CALLUS-290
,
** Section: Section-293-CALLUS-291
*Solid Section, elset=CALLUS-291, material=MAT-CALLUS-291
,
** Section: Section-294-CALLUS-292
*Solid Section, elset=CALLUS-292, material=MAT-CALLUS-292
,
** Section: Section-295-CALLUS-293
*Solid Section, elset=CALLUS-293, material=MAT-CALLUS-293
,
** Section: Section-296-CALLUS-294
*Solid Section, elset=CALLUS-294, material=MAT-CALLUS-294
,
** Section: Section-297-CALLUS-295
*Solid Section, elset=CALLUS-295, material=MAT-CALLUS-295
,
** Section: Section-298-CALLUS-296
*Solid Section, elset=CALLUS-296, material=MAT-CALLUS-296
,
** Section: Section-299-CALLUS-297
*Solid Section, elset=CALLUS-297, material=MAT-CALLUS-297
,
** Section: Section-300-CALLUS-298
*Solid Section, elset=CALLUS-298, material=MAT-CALLUS-298
,
** Section: Section-301-CALLUS-299
*Solid Section, elset=CALLUS-299, material=MAT-CALLUS-299
,
** Section: Section-302-CALLUS-300
*Solid Section, elset=CALLUS-300, material=MAT-CALLUS-300
,
** Section: Section-303-CALLUS-301
*Solid Section, elset=CALLUS-301, material=MAT-CALLUS-301
,
** Section: Section-304-CALLUS-302
*Solid Section, elset=CALLUS-302, material=MAT-CALLUS-302
,
** Section: Section-305-CALLUS-303
*Solid Section, elset=CALLUS-303, material=MAT-CALLUS-303
,
** Section: Section-306-CALLUS-304
*Solid Section, elset=CALLUS-304, material=MAT-CALLUS-304
,
** Section: Section-307-CALLUS-305
*Solid Section, elset=CALLUS-305, material=MAT-CALLUS-305
,
** Section: Section-308-CALLUS-306
*Solid Section, elset=CALLUS-306, material=MAT-CALLUS-306
,
** Section: Section-309-CALLUS-307
*Solid Section, elset=CALLUS-307, material=MAT-CALLUS-307
,
** Section: Section-310-CALLUS-308
*Solid Section, elset=CALLUS-308, material=MAT-CALLUS-308
,
** Section: Section-311-CALLUS-309
*Solid Section, elset=CALLUS-309, material=MAT-CALLUS-309
,
** Section: Section-312-CALLUS-310
*Solid Section, elset=CALLUS-310, material=MAT-CALLUS-310
,
** Section: Section-313-CALLUS-311
*Solid Section, elset=CALLUS-311, material=MAT-CALLUS-311
,
** Section: Section-314-CALLUS-312
*Solid Section, elset=CALLUS-312, material=MAT-CALLUS-312
,
** Section: Section-315-CALLUS-313
*Solid Section, elset=CALLUS-313, material=MAT-CALLUS-313
,
** Section: Section-316-CALLUS-314
*Solid Section, elset=CALLUS-314, material=MAT-CALLUS-314
,
** Section: Section-317-CALLUS-315
*Solid Section, elset=CALLUS-315, material=MAT-CALLUS-315
,
** Section: Section-318-CALLUS-316
*Solid Section, elset=CALLUS-316, material=MAT-CALLUS-316
,
** Section: Section-319-CALLUS-317
*Solid Section, elset=CALLUS-317, material=MAT-CALLUS-317
,
** Section: Section-320-CALLUS-318
*Solid Section, elset=CALLUS-318, material=MAT-CALLUS-318
,
** Section: Section-321-CALLUS-319
*Solid Section, elset=CALLUS-319, material=MAT-CALLUS-319
,
** Section: Section-322-CALLUS-320
*Solid Section, elset=CALLUS-320, material=MAT-CALLUS-320
,
** Section: Section-323-CALLUS-321
*Solid Section, elset=CALLUS-321, material=MAT-CALLUS-321
,
** Section: Section-324-CALLUS-322
*Solid Section, elset=CALLUS-322, material=MAT-CALLUS-322
,
** Section: Section-325-CALLUS-323
*Solid Section, elset=CALLUS-323, material=MAT-CALLUS-323
,
** Section: Section-326-CALLUS-324
*Solid Section, elset=CALLUS-324, material=MAT-CALLUS-324
,
** Section: Section-327-CALLUS-325
*Solid Section, elset=CALLUS-325, material=MAT-CALLUS-325
,
** Section: Section-328-CALLUS-326
*Solid Section, elset=CALLUS-326, material=MAT-CALLUS-326
,
** Section: Section-329-CALLUS-327
*Solid Section, elset=CALLUS-327, material=MAT-CALLUS-327
,
** Section: Section-330-CALLUS-328
*Solid Section, elset=CALLUS-328, material=MAT-CALLUS-328
,
** Section: Section-331-CALLUS-329
*Solid Section, elset=CALLUS-329, material=MAT-CALLUS-329
,
** Section: Section-332-CALLUS-330
*Solid Section, elset=CALLUS-330, material=MAT-CALLUS-330
,
** Section: Section-333-CALLUS-331
*Solid Section, elset=CALLUS-331, material=MAT-CALLUS-331
,
** Section: Section-334-CALLUS-332
*Solid Section, elset=CALLUS-332, material=MAT-CALLUS-332
,
** Section: Section-335-CALLUS-333
*Solid Section, elset=CALLUS-333, material=MAT-CALLUS-333
,
** Section: Section-336-CALLUS-334
*Solid Section, elset=CALLUS-334, material=MAT-CALLUS-334
,
** Section: Section-337-CALLUS-335
*Solid Section, elset=CALLUS-335, material=MAT-CALLUS-335
,
** Section: Section-338-CALLUS-336
*Solid Section, elset=CALLUS-336, material=MAT-CALLUS-336
,
** Section: Section-339-CALLUS-337
*Solid Section, elset=CALLUS-337, material=MAT-CALLUS-337
,
** Section: Section-340-CALLUS-338
*Solid Section, elset=CALLUS-338, material=MAT-CALLUS-338
,
** Section: Section-341-CALLUS-339
*Solid Section, elset=CALLUS-339, material=MAT-CALLUS-339
,
** Section: Section-342-CALLUS-340
*Solid Section, elset=CALLUS-340, material=MAT-CALLUS-340
,
** Section: Section-343-CALLUS-341
*Solid Section, elset=CALLUS-341, material=MAT-CALLUS-341
,
** Section: Section-344-CALLUS-342
*Solid Section, elset=CALLUS-342, material=MAT-CALLUS-342
,
** Section: Section-345-CALLUS-343
*Solid Section, elset=CALLUS-343, material=MAT-CALLUS-343
,
** Section: Section-346-CALLUS-344
*Solid Section, elset=CALLUS-344, material=MAT-CALLUS-344
,
** Section: Section-347-CALLUS-345
*Solid Section, elset=CALLUS-345, material=MAT-CALLUS-345
,
** Section: Section-348-CALLUS-346
*Solid Section, elset=CALLUS-346, material=MAT-CALLUS-346
,
** Section: Section-349-CALLUS-347
*Solid Section, elset=CALLUS-347, material=MAT-CALLUS-347
,
** Section: Section-350-CALLUS-348
*Solid Section, elset=CALLUS-348, material=MAT-CALLUS-348
,
** Section: Section-351-CALLUS-349
*Solid Section, elset=CALLUS-349, material=MAT-CALLUS-349
,
** Section: Section-352-CALLUS-350
*Solid Section, elset=CALLUS-350, material=MAT-CALLUS-350
,
** Section: Section-353-CALLUS-351
*Solid Section, elset=CALLUS-351, material=MAT-CALLUS-351
,
** Section: Section-354-CALLUS-352
*Solid Section, elset=CALLUS-352, material=MAT-CALLUS-352
,
** Section: Section-355-CALLUS-353
*Solid Section, elset=CALLUS-353, material=MAT-CALLUS-353
,
** Section: Section-356-CALLUS-354
*Solid Section, elset=CALLUS-354, material=MAT-CALLUS-354
,
** Section: Section-357-CALLUS-355
*Solid Section, elset=CALLUS-355, material=MAT-CALLUS-355
,
** Section: Section-358-CALLUS-356
*Solid Section, elset=CALLUS-356, material=MAT-CALLUS-356
,
** Section: Section-359-CALLUS-357
*Solid Section, elset=CALLUS-357, material=MAT-CALLUS-357
,
** Section: Section-360-CALLUS-358
*Solid Section, elset=CALLUS-358, material=MAT-CALLUS-358
,
** Section: Section-361-CALLUS-359
*Solid Section, elset=CALLUS-359, material=MAT-CALLUS-359
,
** Section: Section-362-CALLUS-360
*Solid Section, elset=CALLUS-360, material=MAT-CALLUS-360
,
** Section: Section-363-CALLUS-361
*Solid Section, elset=CALLUS-361, material=MAT-CALLUS-361
,
** Section: Section-364-CALLUS-362
*Solid Section, elset=CALLUS-362, material=MAT-CALLUS-362
,
** Section: Section-365-CALLUS-363
*Solid Section, elset=CALLUS-363, material=MAT-CALLUS-363
,
** Section: Section-366-CALLUS-364
*Solid Section, elset=CALLUS-364, material=MAT-CALLUS-364
,
** Section: Section-367-CALLUS-365
*Solid Section, elset=CALLUS-365, material=MAT-CALLUS-365
,
** Section: Section-368-CALLUS-366
*Solid Section, elset=CALLUS-366, material=MAT-CALLUS-366
,
** Section: Section-369-CALLUS-367
*Solid Section, elset=CALLUS-367, material=MAT-CALLUS-367
,
** Section: Section-370-CALLUS-368
*Solid Section, elset=CALLUS-368, material=MAT-CALLUS-368
,
** Section: Section-371-CALLUS-369
*Solid Section, elset=CALLUS-369, material=MAT-CALLUS-369
,
** Section: Section-372-CALLUS-370
*Solid Section, elset=CALLUS-370, material=MAT-CALLUS-370
,
** Section: Section-373-CALLUS-371
*Solid Section, elset=CALLUS-371, material=MAT-CALLUS-371
,
** Section: Section-374-CALLUS-372
*Solid Section, elset=CALLUS-372, material=MAT-CALLUS-372
,
** Section: Section-375-CALLUS-373
*Solid Section, elset=CALLUS-373, material=MAT-CALLUS-373
,
** Section: Section-376-CALLUS-374
*Solid Section, elset=CALLUS-374, material=MAT-CALLUS-374
,
** Section: Section-377-CALLUS-375
*Solid Section, elset=CALLUS-375, material=MAT-CALLUS-375
,
** Section: Section-378-CALLUS-376
*Solid Section, elset=CALLUS-376, material=MAT-CALLUS-376
,
** Section: Section-379-CALLUS-377
*Solid Section, elset=CALLUS-377, material=MAT-CALLUS-377
,
** Section: Section-380-CALLUS-378
*Solid Section, elset=CALLUS-378, material=MAT-CALLUS-378
,
** Section: Section-381-CALLUS-379
*Solid Section, elset=CALLUS-379, material=MAT-CALLUS-379
,
** Section: Section-382-CALLUS-380
*Solid Section, elset=CALLUS-380, material=MAT-CALLUS-380
,
** Section: Section-383-CALLUS-381
*Solid Section, elset=CALLUS-381, material=MAT-CALLUS-381
,
** Section: Section-384-CALLUS-382
*Solid Section, elset=CALLUS-382, material=MAT-CALLUS-382
,
** Section: Section-385-CALLUS-383
*Solid Section, elset=CALLUS-383, material=MAT-CALLUS-383
,
** Section: Section-386-CALLUS-384
*Solid Section, elset=CALLUS-384, material=MAT-CALLUS-384
,
** Section: Section-387-CALLUS-385
*Solid Section, elset=CALLUS-385, material=MAT-CALLUS-385
,
** Section: Section-388-CALLUS-386
*Solid Section, elset=CALLUS-386, material=MAT-CALLUS-386
,
** Section: Section-389-CALLUS-387
*Solid Section, elset=CALLUS-387, material=MAT-CALLUS-387
,
** Section: Section-390-CALLUS-388
*Solid Section, elset=CALLUS-388, material=MAT-CALLUS-388
,
** Section: Section-391-CALLUS-389
*Solid Section, elset=CALLUS-389, material=MAT-CALLUS-389
,
** Section: Section-392-CALLUS-390
*Solid Section, elset=CALLUS-390, material=MAT-CALLUS-390
,
** Section: Section-393-CALLUS-391
*Solid Section, elset=CALLUS-391, material=MAT-CALLUS-391
,
** Section: Section-394-CALLUS-392
*Solid Section, elset=CALLUS-392, material=MAT-CALLUS-392
,
** Section: Section-395-CALLUS-393
*Solid Section, elset=CALLUS-393, material=MAT-CALLUS-393
,
** Section: Section-396-CALLUS-394
*Solid Section, elset=CALLUS-394, material=MAT-CALLUS-394
,
** Section: Section-397-CALLUS-395
*Solid Section, elset=CALLUS-395, material=MAT-CALLUS-395
,
** Section: Section-398-CALLUS-396
*Solid Section, elset=CALLUS-396, material=MAT-CALLUS-396
,
** Section: Section-399-CALLUS-397
*Solid Section, elset=CALLUS-397, material=MAT-CALLUS-397
,
** Section: Section-400-CALLUS-398
*Solid Section, elset=CALLUS-398, material=MAT-CALLUS-398
,
** Section: Section-401-CALLUS-399
*Solid Section, elset=CALLUS-399, material=MAT-CALLUS-399
,
** Section: Section-402-CALLUS-400
*Solid Section, elset=CALLUS-400, material=MAT-CALLUS-400
,
** Section: Section-403-CALLUS-401
*Solid Section, elset=CALLUS-401, material=MAT-CALLUS-401
,
** Section: Section-404-CALLUS-402
*Solid Section, elset=CALLUS-402, material=MAT-CALLUS-402
,
** Section: Section-405-CALLUS-403
*Solid Section, elset=CALLUS-403, material=MAT-CALLUS-403
,
** Section: Section-406-CALLUS-404
*Solid Section, elset=CALLUS-404, material=MAT-CALLUS-404
,
** Section: Section-407-CALLUS-405
*Solid Section, elset=CALLUS-405, material=MAT-CALLUS-405
,
** Section: Section-408-CALLUS-406
*Solid Section, elset=CALLUS-406, material=MAT-CALLUS-406
,
** Section: Section-409-CALLUS-407
*Solid Section, elset=CALLUS-407, material=MAT-CALLUS-407
,
** Section: Section-410-CALLUS-408
*Solid Section, elset=CALLUS-408, material=MAT-CALLUS-408
,
** Section: Section-411-CALLUS-409
*Solid Section, elset=CALLUS-409, material=MAT-CALLUS-409
,
** Section: Section-412-CALLUS-410
*Solid Section, elset=CALLUS-410, material=MAT-CALLUS-410
,
** Section: Section-413-CALLUS-411
*Solid Section, elset=CALLUS-411, material=MAT-CALLUS-411
,
** Section: Section-414-CALLUS-412
*Solid Section, elset=CALLUS-412, material=MAT-CALLUS-412
,
** Section: Section-415-CALLUS-413
*Solid Section, elset=CALLUS-413, material=MAT-CALLUS-413
,
** Section: Section-416-CALLUS-414
*Solid Section, elset=CALLUS-414, material=MAT-CALLUS-414
,
** Section: Section-417-CALLUS-415
*Solid Section, elset=CALLUS-415, material=MAT-CALLUS-415
,
** Section: Section-418-CALLUS-416
*Solid Section, elset=CALLUS-416, material=MAT-CALLUS-416
,
** Section: Section-419-CALLUS-417
*Solid Section, elset=CALLUS-417, material=MAT-CALLUS-417
,
** Section: Section-420-CALLUS-418
*Solid Section, elset=CALLUS-418, material=MAT-CALLUS-418
,
** Section: Section-421-CALLUS-419
*Solid Section, elset=CALLUS-419, material=MAT-CALLUS-419
,
** Section: Section-422-CALLUS-420
*Solid Section, elset=CALLUS-420, material=MAT-CALLUS-420
,
** Section: Section-423-CALLUS-421
*Solid Section, elset=CALLUS-421, material=MAT-CALLUS-421
,
** Section: Section-424-CALLUS-422
*Solid Section, elset=CALLUS-422, material=MAT-CALLUS-422
,
** Section: Section-425-CALLUS-423
*Solid Section, elset=CALLUS-423, material=MAT-CALLUS-423
,
** Section: Section-426-CALLUS-424
*Solid Section, elset=CALLUS-424, material=MAT-CALLUS-424
,
** Section: Section-427-CALLUS-425
*Solid Section, elset=CALLUS-425, material=MAT-CALLUS-425
,
** Section: Section-428-CALLUS-426
*Solid Section, elset=CALLUS-426, material=MAT-CALLUS-426
,
** Section: Section-429-CALLUS-427
*Solid Section, elset=CALLUS-427, material=MAT-CALLUS-427
,
** Section: Section-430-CALLUS-428
*Solid Section, elset=CALLUS-428, material=MAT-CALLUS-428
,
** Section: Section-431-CALLUS-429
*Solid Section, elset=CALLUS-429, material=MAT-CALLUS-429
,
** Section: Section-432-CALLUS-430
*Solid Section, elset=CALLUS-430, material=MAT-CALLUS-430
,
** Section: Section-433-CALLUS-431
*Solid Section, elset=CALLUS-431, material=MAT-CALLUS-431
,
** Section: Section-434-CALLUS-432
*Solid Section, elset=CALLUS-432, material=MAT-CALLUS-432
,
** Section: Section-435-CALLUS-433
*Solid Section, elset=CALLUS-433, material=MAT-CALLUS-433
,
** Section: Section-436-CALLUS-434
*Solid Section, elset=CALLUS-434, material=MAT-CALLUS-434
,
** Section: Section-437-CALLUS-435
*Solid Section, elset=CALLUS-435, material=MAT-CALLUS-435
,
** Section: Section-438-CALLUS-436
*Solid Section, elset=CALLUS-436, material=MAT-CALLUS-436
,
** Section: Section-439-CALLUS-437
*Solid Section, elset=CALLUS-437, material=MAT-CALLUS-437
,
** Section: Section-440-CALLUS-438
*Solid Section, elset=CALLUS-438, material=MAT-CALLUS-438
,
** Section: Section-441-CALLUS-439
*Solid Section, elset=CALLUS-439, material=MAT-CALLUS-439
,
** Section: Section-442-CALLUS-440
*Solid Section, elset=CALLUS-440, material=MAT-CALLUS-440
,
** Section: Section-443-CALLUS-441
*Solid Section, elset=CALLUS-441, material=MAT-CALLUS-441
,
** Section: Section-444-CALLUS-442
*Solid Section, elset=CALLUS-442, material=MAT-CALLUS-442
,
** Section: Section-445-CALLUS-443
*Solid Section, elset=CALLUS-443, material=MAT-CALLUS-443
,
** Section: Section-446-CALLUS-444
*Solid Section, elset=CALLUS-444, material=MAT-CALLUS-444
,
** Section: Section-447-CALLUS-445
*Solid Section, elset=CALLUS-445, material=MAT-CALLUS-445
,
** Section: Section-448-CALLUS-446
*Solid Section, elset=CALLUS-446, material=MAT-CALLUS-446
,
** Section: Section-449-CALLUS-447
*Solid Section, elset=CALLUS-447, material=MAT-CALLUS-447
,
** Section: Section-450-CALLUS-448
*Solid Section, elset=CALLUS-448, material=MAT-CALLUS-448
,
** Section: Section-451-CALLUS-449
*Solid Section, elset=CALLUS-449, material=MAT-CALLUS-449
,
** Section: Section-452-CALLUS-450
*Solid Section, elset=CALLUS-450, material=MAT-CALLUS-450
,
** Section: Section-453-CALLUS-451
*Solid Section, elset=CALLUS-451, material=MAT-CALLUS-451
,
** Section: Section-454-CALLUS-452
*Solid Section, elset=CALLUS-452, material=MAT-CALLUS-452
,
** Section: Section-455-CALLUS-453
*Solid Section, elset=CALLUS-453, material=MAT-CALLUS-453
,
** Section: Section-456-CALLUS-454
*Solid Section, elset=CALLUS-454, material=MAT-CALLUS-454
,
** Section: Section-457-CALLUS-455
*Solid Section, elset=CALLUS-455, material=MAT-CALLUS-455
,
** Section: Section-458-CALLUS-456
*Solid Section, elset=CALLUS-456, material=MAT-CALLUS-456
,
** Section: Section-459-CALLUS-457
*Solid Section, elset=CALLUS-457, material=MAT-CALLUS-457
,
** Section: Section-460-CALLUS-458
*Solid Section, elset=CALLUS-458, material=MAT-CALLUS-458
,
** Section: Section-461-CALLUS-459
*Solid Section, elset=CALLUS-459, material=MAT-CALLUS-459
,
** Section: Section-462-CALLUS-460
*Solid Section, elset=CALLUS-460, material=MAT-CALLUS-460
,
** Section: Section-463-CALLUS-461
*Solid Section, elset=CALLUS-461, material=MAT-CALLUS-461
,
** Section: Section-464-CALLUS-462
*Solid Section, elset=CALLUS-462, material=MAT-CALLUS-462
,
** Section: Section-465-CALLUS-463
*Solid Section, elset=CALLUS-463, material=MAT-CALLUS-463
,
** Section: Section-466-CALLUS-464
*Solid Section, elset=CALLUS-464, material=MAT-CALLUS-464
,
** Section: Section-467-CALLUS-465
*Solid Section, elset=CALLUS-465, material=MAT-CALLUS-465
,
** Section: Section-468-CALLUS-466
*Solid Section, elset=CALLUS-466, material=MAT-CALLUS-466
,
** Section: Section-469-CALLUS-467
*Solid Section, elset=CALLUS-467, material=MAT-CALLUS-467
,
** Section: Section-470-CALLUS-468
*Solid Section, elset=CALLUS-468, material=MAT-CALLUS-468
,
** Section: Section-471-CALLUS-469
*Solid Section, elset=CALLUS-469, material=MAT-CALLUS-469
,
** Section: Section-472-CALLUS-470
*Solid Section, elset=CALLUS-470, material=MAT-CALLUS-470
,
** Section: Section-473-CALLUS-471
*Solid Section, elset=CALLUS-471, material=MAT-CALLUS-471
,
** Section: Section-474-CALLUS-472
*Solid Section, elset=CALLUS-472, material=MAT-CALLUS-472
,
** Section: Section-475-CALLUS-473
*Solid Section, elset=CALLUS-473, material=MAT-CALLUS-473
,
** Section: Section-476-CALLUS-474
*Solid Section, elset=CALLUS-474, material=MAT-CALLUS-474
,
** Section: Section-477-CALLUS-475
*Solid Section, elset=CALLUS-475, material=MAT-CALLUS-475
,
** Section: Section-478-CALLUS-476
*Solid Section, elset=CALLUS-476, material=MAT-CALLUS-476
,
** Section: Section-479-CALLUS-477
*Solid Section, elset=CALLUS-477, material=MAT-CALLUS-477
,
** Section: Section-480-CALLUS-478
*Solid Section, elset=CALLUS-478, material=MAT-CALLUS-478
,
** Section: Section-481-CALLUS-479
*Solid Section, elset=CALLUS-479, material=MAT-CALLUS-479
,
** Section: Section-482-CALLUS-480
*Solid Section, elset=CALLUS-480, material=MAT-CALLUS-480
,
** Section: Section-483-CALLUS-481
*Solid Section, elset=CALLUS-481, material=MAT-CALLUS-481
,
** Section: Section-484-CALLUS-482
*Solid Section, elset=CALLUS-482, material=MAT-CALLUS-482
,
** Section: Section-485-CALLUS-483
*Solid Section, elset=CALLUS-483, material=MAT-CALLUS-483
,
** Section: Section-486-CALLUS-484
*Solid Section, elset=CALLUS-484, material=MAT-CALLUS-484
,
** Section: Section-487-CALLUS-485
*Solid Section, elset=CALLUS-485, material=MAT-CALLUS-485
,
** Section: Section-488-CALLUS-486
*Solid Section, elset=CALLUS-486, material=MAT-CALLUS-486
,
** Section: Section-489-CALLUS-487
*Solid Section, elset=CALLUS-487, material=MAT-CALLUS-487
,
** Section: Section-490-CALLUS-488
*Solid Section, elset=CALLUS-488, material=MAT-CALLUS-488
,
** Section: Section-491-CALLUS-489
*Solid Section, elset=CALLUS-489, material=MAT-CALLUS-489
,
** Section: Section-492-CALLUS-490
*Solid Section, elset=CALLUS-490, material=MAT-CALLUS-490
,
** Section: Section-493-CALLUS-491
*Solid Section, elset=CALLUS-491, material=MAT-CALLUS-491
,
** Section: Section-494-CALLUS-492
*Solid Section, elset=CALLUS-492, material=MAT-CALLUS-492
,
** Section: Section-495-CALLUS-493
*Solid Section, elset=CALLUS-493, material=MAT-CALLUS-493
,
** Section: Section-496-CALLUS-494
*Solid Section, elset=CALLUS-494, material=MAT-CALLUS-494
,
** Section: Section-497-CALLUS-495
*Solid Section, elset=CALLUS-495, material=MAT-CALLUS-495
,
** Section: Section-498-CALLUS-496
*Solid Section, elset=CALLUS-496, material=MAT-CALLUS-496
,
** Section: Section-499-CALLUS-497
*Solid Section, elset=CALLUS-497, material=MAT-CALLUS-497
,
** Section: Section-500-CALLUS-498
*Solid Section, elset=CALLUS-498, material=MAT-CALLUS-498
,
** Section: Section-501-CALLUS-499
*Solid Section, elset=CALLUS-499, material=MAT-CALLUS-499
,
** Section: Section-502-CALLUS-500
*Solid Section, elset=CALLUS-500, material=MAT-CALLUS-500
,
** Section: Section-503-CALLUS-501
*Solid Section, elset=CALLUS-501, material=MAT-CALLUS-501
,
** Section: Section-504-CALLUS-502
*Solid Section, elset=CALLUS-502, material=MAT-CALLUS-502
,
** Section: Section-505-CALLUS-503
*Solid Section, elset=CALLUS-503, material=MAT-CALLUS-503
,
** Section: Section-506-CALLUS-504
*Solid Section, elset=CALLUS-504, material=MAT-CALLUS-504
,
** Section: Section-507-CALLUS-505
*Solid Section, elset=CALLUS-505, material=MAT-CALLUS-505
,
** Section: Section-508-CALLUS-506
*Solid Section, elset=CALLUS-506, material=MAT-CALLUS-506
,
** Section: Section-509-CALLUS-507
*Solid Section, elset=CALLUS-507, material=MAT-CALLUS-507
,
** Section: Section-510-CALLUS-508
*Solid Section, elset=CALLUS-508, material=MAT-CALLUS-508
,
** Section: Section-511-CALLUS-509
*Solid Section, elset=CALLUS-509, material=MAT-CALLUS-509
,
** Section: Section-512-CALLUS-510
*Solid Section, elset=CALLUS-510, material=MAT-CALLUS-510
,
** Section: Section-513-CALLUS-511
*Solid Section, elset=CALLUS-511, material=MAT-CALLUS-511
,
** Section: Section-514-CALLUS-512
*Solid Section, elset=CALLUS-512, material=MAT-CALLUS-512
,
** Section: Section-515-CALLUS-513
*Solid Section, elset=CALLUS-513, material=MAT-CALLUS-513
,
** Section: Section-516-CALLUS-514
*Solid Section, elset=CALLUS-514, material=MAT-CALLUS-514
,
** Section: Section-517-CALLUS-515
*Solid Section, elset=CALLUS-515, material=MAT-CALLUS-515
,
** Section: Section-518-CALLUS-516
*Solid Section, elset=CALLUS-516, material=MAT-CALLUS-516
,
** Section: Section-519-CALLUS-517
*Solid Section, elset=CALLUS-517, material=MAT-CALLUS-517
,
** Section: Section-520-CALLUS-518
*Solid Section, elset=CALLUS-518, material=MAT-CALLUS-518
,
** Section: Section-521-CALLUS-519
*Solid Section, elset=CALLUS-519, material=MAT-CALLUS-519
,
** Section: Section-522-CALLUS-520
*Solid Section, elset=CALLUS-520, material=MAT-CALLUS-520
,
** Section: Section-523-CALLUS-521
*Solid Section, elset=CALLUS-521, material=MAT-CALLUS-521
,
** Section: Section-524-CALLUS-522
*Solid Section, elset=CALLUS-522, material=MAT-CALLUS-522
,
** Section: Section-525-CALLUS-523
*Solid Section, elset=CALLUS-523, material=MAT-CALLUS-523
,
** Section: Section-526-CALLUS-524
*Solid Section, elset=CALLUS-524, material=MAT-CALLUS-524
,
** Section: Section-527-CALLUS-525
*Solid Section, elset=CALLUS-525, material=MAT-CALLUS-525
,
** Section: Section-528-CALLUS-526
*Solid Section, elset=CALLUS-526, material=MAT-CALLUS-526
,
** Section: Section-529-CALLUS-527
*Solid Section, elset=CALLUS-527, material=MAT-CALLUS-527
,
** Section: Section-530-CALLUS-528
*Solid Section, elset=CALLUS-528, material=MAT-CALLUS-528
,
** Section: Section-531-CALLUS-529
*Solid Section, elset=CALLUS-529, material=MAT-CALLUS-529
,
** Section: Section-532-CALLUS-530
*Solid Section, elset=CALLUS-530, material=MAT-CALLUS-530
,
** Section: Section-533-CALLUS-531
*Solid Section, elset=CALLUS-531, material=MAT-CALLUS-531
,
** Section: Section-534-CALLUS-532
*Solid Section, elset=CALLUS-532, material=MAT-CALLUS-532
,
** Section: Section-535-CALLUS-533
*Solid Section, elset=CALLUS-533, material=MAT-CALLUS-533
,
** Section: Section-536-CALLUS-534
*Solid Section, elset=CALLUS-534, material=MAT-CALLUS-534
,
** Section: Section-537-CALLUS-535
*Solid Section, elset=CALLUS-535, material=MAT-CALLUS-535
,
** Section: Section-538-CALLUS-536
*Solid Section, elset=CALLUS-536, material=MAT-CALLUS-536
,
** Section: Section-539-CALLUS-537
*Solid Section, elset=CALLUS-537, material=MAT-CALLUS-537
,
** Section: Section-540-CALLUS-538
*Solid Section, elset=CALLUS-538, material=MAT-CALLUS-538
,
** Section: Section-541-CALLUS-539
*Solid Section, elset=CALLUS-539, material=MAT-CALLUS-539
,
** Section: Section-542-CALLUS-540
*Solid Section, elset=CALLUS-540, material=MAT-CALLUS-540
,
** Section: Section-543-CALLUS-541
*Solid Section, elset=CALLUS-541, material=MAT-CALLUS-541
,
** Section: Section-544-CALLUS-542
*Solid Section, elset=CALLUS-542, material=MAT-CALLUS-542
,
** Section: Section-545-CALLUS-543
*Solid Section, elset=CALLUS-543, material=MAT-CALLUS-543
,
** Section: Section-546-CALLUS-544
*Solid Section, elset=CALLUS-544, material=MAT-CALLUS-544
,
** Section: Section-547-CALLUS-545
*Solid Section, elset=CALLUS-545, material=MAT-CALLUS-545
,
** Section: Section-548-CALLUS-546
*Solid Section, elset=CALLUS-546, material=MAT-CALLUS-546
,
** Section: Section-549-CALLUS-547
*Solid Section, elset=CALLUS-547, material=MAT-CALLUS-547
,
** Section: Section-550-CALLUS-548
*Solid Section, elset=CALLUS-548, material=MAT-CALLUS-548
,
** Section: Section-551-CALLUS-549
*Solid Section, elset=CALLUS-549, material=MAT-CALLUS-549
,
** Section: Section-552-CALLUS-550
*Solid Section, elset=CALLUS-550, material=MAT-CALLUS-550
,
** Section: Section-553-CALLUS-551
*Solid Section, elset=CALLUS-551, material=MAT-CALLUS-551
,
** Section: Section-554-CALLUS-552
*Solid Section, elset=CALLUS-552, material=MAT-CALLUS-552
,
** Section: Section-555-CALLUS-553
*Solid Section, elset=CALLUS-553, material=MAT-CALLUS-553
,
** Section: Section-556-CALLUS-554
*Solid Section, elset=CALLUS-554, material=MAT-CALLUS-554
,
** Section: Section-557-CALLUS-555
*Solid Section, elset=CALLUS-555, material=MAT-CALLUS-555
,
** Section: Section-558-CALLUS-556
*Solid Section, elset=CALLUS-556, material=MAT-CALLUS-556
,
** Section: Section-559-CALLUS-557
*Solid Section, elset=CALLUS-557, material=MAT-CALLUS-557
,
** Section: Section-560-CALLUS-558
*Solid Section, elset=CALLUS-558, material=MAT-CALLUS-558
,
** Section: Section-561-CALLUS-559
*Solid Section, elset=CALLUS-559, material=MAT-CALLUS-559
,
** Section: Section-562-CALLUS-560
*Solid Section, elset=CALLUS-560, material=MAT-CALLUS-560
,
** Section: Section-563-CALLUS-561
*Solid Section, elset=CALLUS-561, material=MAT-CALLUS-561
,
** Section: Section-564-CALLUS-562
*Solid Section, elset=CALLUS-562, material=MAT-CALLUS-562
,
** Section: Section-565-CALLUS-563
*Solid Section, elset=CALLUS-563, material=MAT-CALLUS-563
,
** Section: Section-566-CALLUS-564
*Solid Section, elset=CALLUS-564, material=MAT-CALLUS-564
,
** Section: Section-567-CALLUS-565
*Solid Section, elset=CALLUS-565, material=MAT-CALLUS-565
,
** Section: Section-568-CALLUS-566
*Solid Section, elset=CALLUS-566, material=MAT-CALLUS-566
,
** Section: Section-569-CALLUS-567
*Solid Section, elset=CALLUS-567, material=MAT-CALLUS-567
,
** Section: Section-570-CALLUS-568
*Solid Section, elset=CALLUS-568, material=MAT-CALLUS-568
,
** Section: Section-571-CALLUS-569
*Solid Section, elset=CALLUS-569, material=MAT-CALLUS-569
,
** Section: Section-572-CALLUS-570
*Solid Section, elset=CALLUS-570, material=MAT-CALLUS-570
,
** Section: Section-573-CALLUS-571
*Solid Section, elset=CALLUS-571, material=MAT-CALLUS-571
,
** Section: Section-574-CALLUS-572
*Solid Section, elset=CALLUS-572, material=MAT-CALLUS-572
,
** Section: Section-575-CALLUS-573
*Solid Section, elset=CALLUS-573, material=MAT-CALLUS-573
,
** Section: Section-576-CALLUS-574
*Solid Section, elset=CALLUS-574, material=MAT-CALLUS-574
,
** Section: Section-577-CALLUS-575
*Solid Section, elset=CALLUS-575, material=MAT-CALLUS-575
,
** Section: Section-578-CALLUS-576
*Solid Section, elset=CALLUS-576, material=MAT-CALLUS-576
,
** Section: Section-579-CALLUS-577
*Solid Section, elset=CALLUS-577, material=MAT-CALLUS-577
,
** Section: Section-580-CALLUS-578
*Solid Section, elset=CALLUS-578, material=MAT-CALLUS-578
,
** Section: Section-581-CALLUS-579
*Solid Section, elset=CALLUS-579, material=MAT-CALLUS-579
,
** Section: Section-582-CALLUS-580
*Solid Section, elset=CALLUS-580, material=MAT-CALLUS-580
,
** Section: Section-583-CALLUS-581
*Solid Section, elset=CALLUS-581, material=MAT-CALLUS-581
,
** Section: Section-584-CALLUS-582
*Solid Section, elset=CALLUS-582, material=MAT-CALLUS-582
,
** Section: Section-585-CALLUS-583
*Solid Section, elset=CALLUS-583, material=MAT-CALLUS-583
,
** Section: Section-586-CALLUS-584
*Solid Section, elset=CALLUS-584, material=MAT-CALLUS-584
,
** Section: Section-587-CALLUS-585
*Solid Section, elset=CALLUS-585, material=MAT-CALLUS-585
,
** Section: Section-588-CALLUS-586
*Solid Section, elset=CALLUS-586, material=MAT-CALLUS-586
,
** Section: Section-589-CALLUS-587
*Solid Section, elset=CALLUS-587, material=MAT-CALLUS-587
,
** Section: Section-590-CALLUS-588
*Solid Section, elset=CALLUS-588, material=MAT-CALLUS-588
,
** Section: Section-591-CALLUS-589
*Solid Section, elset=CALLUS-589, material=MAT-CALLUS-589
,
** Section: Section-592-CALLUS-590
*Solid Section, elset=CALLUS-590, material=MAT-CALLUS-590
,
** Section: Section-593-CALLUS-591
*Solid Section, elset=CALLUS-591, material=MAT-CALLUS-591
,
** Section: Section-594-CALLUS-592
*Solid Section, elset=CALLUS-592, material=MAT-CALLUS-592
,
** Section: Section-595-CALLUS-593
*Solid Section, elset=CALLUS-593, material=MAT-CALLUS-593
,
** Section: Section-596-CALLUS-594
*Solid Section, elset=CALLUS-594, material=MAT-CALLUS-594
,
** Section: Section-597-CALLUS-595
*Solid Section, elset=CALLUS-595, material=MAT-CALLUS-595
,
** Section: Section-598-CALLUS-596
*Solid Section, elset=CALLUS-596, material=MAT-CALLUS-596
,
** Section: Section-599-CALLUS-597
*Solid Section, elset=CALLUS-597, material=MAT-CALLUS-597
,
** Section: Section-600-CALLUS-598
*Solid Section, elset=CALLUS-598, material=MAT-CALLUS-598
,
** Section: Section-601-CALLUS-599
*Solid Section, elset=CALLUS-599, material=MAT-CALLUS-599
,
** Section: Section-602-CALLUS-600
*Solid Section, elset=CALLUS-600, material=MAT-CALLUS-600
,
** Section: Section-603-CALLUS-601
*Solid Section, elset=CALLUS-601, material=MAT-CALLUS-601
,
** Section: Section-604-CALLUS-602
*Solid Section, elset=CALLUS-602, material=MAT-CALLUS-602
,
** Section: Section-605-CALLUS-603
*Solid Section, elset=CALLUS-603, material=MAT-CALLUS-603
,
** Section: Section-606-CALLUS-604
*Solid Section, elset=CALLUS-604, material=MAT-CALLUS-604
,
** Section: Section-607-CALLUS-605
*Solid Section, elset=CALLUS-605, material=MAT-CALLUS-605
,
** Section: Section-608-CALLUS-606
*Solid Section, elset=CALLUS-606, material=MAT-CALLUS-606
,
** Section: Section-609-CALLUS-607
*Solid Section, elset=CALLUS-607, material=MAT-CALLUS-607
,
** Section: Section-610-CALLUS-608
*Solid Section, elset=CALLUS-608, material=MAT-CALLUS-608
,
** Section: Section-611-CALLUS-609
*Solid Section, elset=CALLUS-609, material=MAT-CALLUS-609
,
** Section: Section-612-CALLUS-610
*Solid Section, elset=CALLUS-610, material=MAT-CALLUS-610
,
** Section: Section-613-CALLUS-611
*Solid Section, elset=CALLUS-611, material=MAT-CALLUS-611
,
** Section: Section-614-CALLUS-612
*Solid Section, elset=CALLUS-612, material=MAT-CALLUS-612
,
** Section: Section-615-CALLUS-613
*Solid Section, elset=CALLUS-613, material=MAT-CALLUS-613
,
** Section: Section-616-CALLUS-614
*Solid Section, elset=CALLUS-614, material=MAT-CALLUS-614
,
** Section: Section-617-CALLUS-615
*Solid Section, elset=CALLUS-615, material=MAT-CALLUS-615
,
** Section: Section-618-CALLUS-616
*Solid Section, elset=CALLUS-616, material=MAT-CALLUS-616
,
** Section: Section-619-CALLUS-617
*Solid Section, elset=CALLUS-617, material=MAT-CALLUS-617
,
** Section: Section-620-CALLUS-618
*Solid Section, elset=CALLUS-618, material=MAT-CALLUS-618
,
** Section: Section-621-CALLUS-619
*Solid Section, elset=CALLUS-619, material=MAT-CALLUS-619
,
** Section: Section-622-CALLUS-620
*Solid Section, elset=CALLUS-620, material=MAT-CALLUS-620
,
** Section: Section-623-CALLUS-621
*Solid Section, elset=CALLUS-621, material=MAT-CALLUS-621
,
** Section: Section-624-CALLUS-622
*Solid Section, elset=CALLUS-622, material=MAT-CALLUS-622
,
** Section: Section-625-CALLUS-623
*Solid Section, elset=CALLUS-623, material=MAT-CALLUS-623
,
** Section: Section-626-CALLUS-624
*Solid Section, elset=CALLUS-624, material=MAT-CALLUS-624
,
** Section: Section-627-CALLUS-625
*Solid Section, elset=CALLUS-625, material=MAT-CALLUS-625
,
** Section: Section-628-CALLUS-626
*Solid Section, elset=CALLUS-626, material=MAT-CALLUS-626
,
** Section: Section-629-CALLUS-627
*Solid Section, elset=CALLUS-627, material=MAT-CALLUS-627
,
** Section: Section-630-CALLUS-628
*Solid Section, elset=CALLUS-628, material=MAT-CALLUS-628
,
** Section: Section-631-CALLUS-629
*Solid Section, elset=CALLUS-629, material=MAT-CALLUS-629
,
** Section: Section-632-CALLUS-630
*Solid Section, elset=CALLUS-630, material=MAT-CALLUS-630
,
** Section: Section-633-CALLUS-631
*Solid Section, elset=CALLUS-631, material=MAT-CALLUS-631
,
** Section: Section-634-CALLUS-632
*Solid Section, elset=CALLUS-632, material=MAT-CALLUS-632
,
** Section: Section-635-CALLUS-633
*Solid Section, elset=CALLUS-633, material=MAT-CALLUS-633
,
** Section: Section-636-CALLUS-634
*Solid Section, elset=CALLUS-634, material=MAT-CALLUS-634
,
** Section: Section-637-CALLUS-635
*Solid Section, elset=CALLUS-635, material=MAT-CALLUS-635
,
** Section: Section-638-CALLUS-636
*Solid Section, elset=CALLUS-636, material=MAT-CALLUS-636
,
** Section: Section-639-CALLUS-637
*Solid Section, elset=CALLUS-637, material=MAT-CALLUS-637
,
** Section: Section-640-CALLUS-638
*Solid Section, elset=CALLUS-638, material=MAT-CALLUS-638
,
** Section: Section-641-CALLUS-639
*Solid Section, elset=CALLUS-639, material=MAT-CALLUS-639
,
** Section: Section-642-CALLUS-640
*Solid Section, elset=CALLUS-640, material=MAT-CALLUS-640
,
** Section: Section-643-CALLUS-641
*Solid Section, elset=CALLUS-641, material=MAT-CALLUS-641
,
** Section: Section-644-CALLUS-642
*Solid Section, elset=CALLUS-642, material=MAT-CALLUS-642
,
** Section: Section-645-CALLUS-643
*Solid Section, elset=CALLUS-643, material=MAT-CALLUS-643
,
** Section: Section-646-CALLUS-644
*Solid Section, elset=CALLUS-644, material=MAT-CALLUS-644
,
** Section: Section-647-CALLUS-645
*Solid Section, elset=CALLUS-645, material=MAT-CALLUS-645
,
** Section: Section-648-CALLUS-646
*Solid Section, elset=CALLUS-646, material=MAT-CALLUS-646
,
** Section: Section-649-CALLUS-647
*Solid Section, elset=CALLUS-647, material=MAT-CALLUS-647
,
** Section: Section-650-CALLUS-648
*Solid Section, elset=CALLUS-648, material=MAT-CALLUS-648
,
** Section: Section-651-CALLUS-649
*Solid Section, elset=CALLUS-649, material=MAT-CALLUS-649
,
** Section: Section-652-CALLUS-650
*Solid Section, elset=CALLUS-650, material=MAT-CALLUS-650
,
** Section: Section-653-CALLUS-651
*Solid Section, elset=CALLUS-651, material=MAT-CALLUS-651
,
** Section: Section-654-CALLUS-652
*Solid Section, elset=CALLUS-652, material=MAT-CALLUS-652
,
** Section: Section-655-CALLUS-653
*Solid Section, elset=CALLUS-653, material=MAT-CALLUS-653
,
** Section: Section-656-CALLUS-654
*Solid Section, elset=CALLUS-654, material=MAT-CALLUS-654
,
** Section: Section-657-CALLUS-655
*Solid Section, elset=CALLUS-655, material=MAT-CALLUS-655
,
** Section: Section-658-CALLUS-656
*Solid Section, elset=CALLUS-656, material=MAT-CALLUS-656
,
** Section: Section-659-CALLUS-657
*Solid Section, elset=CALLUS-657, material=MAT-CALLUS-657
,
** Section: Section-660-CALLUS-658
*Solid Section, elset=CALLUS-658, material=MAT-CALLUS-658
,
** Section: Section-661-CALLUS-659
*Solid Section, elset=CALLUS-659, material=MAT-CALLUS-659
,
** Section: Section-662-CALLUS-660
*Solid Section, elset=CALLUS-660, material=MAT-CALLUS-660
,
** Section: Section-663-CALLUS-661
*Solid Section, elset=CALLUS-661, material=MAT-CALLUS-661
,
** Section: Section-664-CALLUS-662
*Solid Section, elset=CALLUS-662, material=MAT-CALLUS-662
,
** Section: Section-665-CALLUS-663
*Solid Section, elset=CALLUS-663, material=MAT-CALLUS-663
,
** Section: Section-666-CALLUS-664
*Solid Section, elset=CALLUS-664, material=MAT-CALLUS-664
,
** Section: Section-667-CALLUS-665
*Solid Section, elset=CALLUS-665, material=MAT-CALLUS-665
,
** Section: Section-668-CALLUS-666
*Solid Section, elset=CALLUS-666, material=MAT-CALLUS-666
,
** Section: Section-669-CALLUS-667
*Solid Section, elset=CALLUS-667, material=MAT-CALLUS-667
,
** Section: Section-670-CALLUS-668
*Solid Section, elset=CALLUS-668, material=MAT-CALLUS-668
,
** Section: Section-671-CALLUS-669
*Solid Section, elset=CALLUS-669, material=MAT-CALLUS-669
,
** Section: Section-672-CALLUS-670
*Solid Section, elset=CALLUS-670, material=MAT-CALLUS-670
,
** Section: Section-673-CALLUS-671
*Solid Section, elset=CALLUS-671, material=MAT-CALLUS-671
,
** Section: Section-674-CALLUS-672
*Solid Section, elset=CALLUS-672, material=MAT-CALLUS-672
,
** Section: Section-675-CALLUS-673
*Solid Section, elset=CALLUS-673, material=MAT-CALLUS-673
,
** Section: Section-676-CALLUS-674
*Solid Section, elset=CALLUS-674, material=MAT-CALLUS-674
,
** Section: Section-677-CALLUS-675
*Solid Section, elset=CALLUS-675, material=MAT-CALLUS-675
,
** Section: Section-678-CALLUS-676
*Solid Section, elset=CALLUS-676, material=MAT-CALLUS-676
,
** Section: Section-679-CALLUS-677
*Solid Section, elset=CALLUS-677, material=MAT-CALLUS-677
,
** Section: Section-680-CALLUS-678
*Solid Section, elset=CALLUS-678, material=MAT-CALLUS-678
,
** Section: Section-681-CALLUS-679
*Solid Section, elset=CALLUS-679, material=MAT-CALLUS-679
,
** Section: Section-682-CALLUS-680
*Solid Section, elset=CALLUS-680, material=MAT-CALLUS-680
,
** Section: Section-683-CALLUS-681
*Solid Section, elset=CALLUS-681, material=MAT-CALLUS-681
,
** Section: Section-684-CALLUS-682
*Solid Section, elset=CALLUS-682, material=MAT-CALLUS-682
,
** Section: Section-685-CALLUS-683
*Solid Section, elset=CALLUS-683, material=MAT-CALLUS-683
,
** Section: Section-686-CALLUS-684
*Solid Section, elset=CALLUS-684, material=MAT-CALLUS-684
,
** Section: Section-687-CALLUS-685
*Solid Section, elset=CALLUS-685, material=MAT-CALLUS-685
,
** Section: Section-688-CALLUS-686
*Solid Section, elset=CALLUS-686, material=MAT-CALLUS-686
,
** Section: Section-689-CALLUS-687
*Solid Section, elset=CALLUS-687, material=MAT-CALLUS-687
,
** Section: Section-690-CALLUS-688
*Solid Section, elset=CALLUS-688, material=MAT-CALLUS-688
,
** Section: Section-691-CALLUS-689
*Solid Section, elset=CALLUS-689, material=MAT-CALLUS-689
,
** Section: Section-692-CALLUS-690
*Solid Section, elset=CALLUS-690, material=MAT-CALLUS-690
,
** Section: Section-693-CALLUS-691
*Solid Section, elset=CALLUS-691, material=MAT-CALLUS-691
,
** Section: Section-694-CALLUS-692
*Solid Section, elset=CALLUS-692, material=MAT-CALLUS-692
,
** Section: Section-695-CALLUS-693
*Solid Section, elset=CALLUS-693, material=MAT-CALLUS-693
,
** Section: Section-696-CALLUS-694
*Solid Section, elset=CALLUS-694, material=MAT-CALLUS-694
,
** Section: Section-697-CALLUS-695
*Solid Section, elset=CALLUS-695, material=MAT-CALLUS-695
,
** Section: Section-698-CALLUS-696
*Solid Section, elset=CALLUS-696, material=MAT-CALLUS-696
,
** Section: Section-699-CALLUS-697
*Solid Section, elset=CALLUS-697, material=MAT-CALLUS-697
,
** Section: Section-700-CALLUS-698
*Solid Section, elset=CALLUS-698, material=MAT-CALLUS-698
,
** Section: Section-701-CALLUS-699
*Solid Section, elset=CALLUS-699, material=MAT-CALLUS-699
,
** Section: Section-702-CALLUS-700
*Solid Section, elset=CALLUS-700, material=MAT-CALLUS-700
,
** Section: Section-703-CALLUS-701
*Solid Section, elset=CALLUS-701, material=MAT-CALLUS-701
,
** Section: Section-704-CALLUS-702
*Solid Section, elset=CALLUS-702, material=MAT-CALLUS-702
,
** Section: Section-705-CALLUS-703
*Solid Section, elset=CALLUS-703, material=MAT-CALLUS-703
,
** Section: Section-706-CALLUS-704
*Solid Section, elset=CALLUS-704, material=MAT-CALLUS-704
,
** Section: Section-707-CALLUS-705
*Solid Section, elset=CALLUS-705, material=MAT-CALLUS-705
,
** Section: Section-708-CALLUS-706
*Solid Section, elset=CALLUS-706, material=MAT-CALLUS-706
,
** Section: Section-709-CALLUS-707
*Solid Section, elset=CALLUS-707, material=MAT-CALLUS-707
,
** Section: Section-710-CALLUS-708
*Solid Section, elset=CALLUS-708, material=MAT-CALLUS-708
,
** Section: Section-711-CALLUS-709
*Solid Section, elset=CALLUS-709, material=MAT-CALLUS-709
,
** Section: Section-712-CALLUS-710
*Solid Section, elset=CALLUS-710, material=MAT-CALLUS-710
,
** Section: Section-713-CALLUS-711
*Solid Section, elset=CALLUS-711, material=MAT-CALLUS-711
,
** Section: Section-714-CALLUS-712
*Solid Section, elset=CALLUS-712, material=MAT-CALLUS-712
,
** Section: Section-715-CALLUS-713
*Solid Section, elset=CALLUS-713, material=MAT-CALLUS-713
,
** Section: Section-716-CALLUS-714
*Solid Section, elset=CALLUS-714, material=MAT-CALLUS-714
,
** Section: Section-717-CALLUS-715
*Solid Section, elset=CALLUS-715, material=MAT-CALLUS-715
,
** Section: Section-718-CALLUS-716
*Solid Section, elset=CALLUS-716, material=MAT-CALLUS-716
,
** Section: Section-719-CALLUS-717
*Solid Section, elset=CALLUS-717, material=MAT-CALLUS-717
,
** Section: Section-720-CALLUS-718
*Solid Section, elset=CALLUS-718, material=MAT-CALLUS-718
,
** Section: Section-721-CALLUS-719
*Solid Section, elset=CALLUS-719, material=MAT-CALLUS-719
,
** Section: Section-722-CALLUS-720
*Solid Section, elset=CALLUS-720, material=MAT-CALLUS-720
,
** Section: Section-723-CALLUS-721
*Solid Section, elset=CALLUS-721, material=MAT-CALLUS-721
,
** Section: Section-724-CALLUS-722
*Solid Section, elset=CALLUS-722, material=MAT-CALLUS-722
,
** Section: Section-725-CALLUS-723
*Solid Section, elset=CALLUS-723, material=MAT-CALLUS-723
,
** Section: Section-726-CALLUS-724
*Solid Section, elset=CALLUS-724, material=MAT-CALLUS-724
,
** Section: Section-727-CALLUS-725
*Solid Section, elset=CALLUS-725, material=MAT-CALLUS-725
,
** Section: Section-728-CALLUS-726
*Solid Section, elset=CALLUS-726, material=MAT-CALLUS-726
,
** Section: Section-729-CALLUS-727
*Solid Section, elset=CALLUS-727, material=MAT-CALLUS-727
,
** Section: Section-730-CALLUS-728
*Solid Section, elset=CALLUS-728, material=MAT-CALLUS-728
,
** Section: Section-731-CALLUS-729
*Solid Section, elset=CALLUS-729, material=MAT-CALLUS-729
,
** Section: Section-732-CALLUS-730
*Solid Section, elset=CALLUS-730, material=MAT-CALLUS-730
,
** Section: Section-733-CALLUS-731
*Solid Section, elset=CALLUS-731, material=MAT-CALLUS-731
,
** Section: Section-734-CALLUS-732
*Solid Section, elset=CALLUS-732, material=MAT-CALLUS-732
,
** Section: Section-735-CALLUS-733
*Solid Section, elset=CALLUS-733, material=MAT-CALLUS-733
,
** Section: Section-736-CALLUS-734
*Solid Section, elset=CALLUS-734, material=MAT-CALLUS-734
,
** Section: Section-737-CALLUS-735
*Solid Section, elset=CALLUS-735, material=MAT-CALLUS-735
,
** Section: Section-738-CALLUS-736
*Solid Section, elset=CALLUS-736, material=MAT-CALLUS-736
,
** Section: Section-739-CALLUS-737
*Solid Section, elset=CALLUS-737, material=MAT-CALLUS-737
,
** Section: Section-740-CALLUS-738
*Solid Section, elset=CALLUS-738, material=MAT-CALLUS-738
,
** Section: Section-741-CALLUS-739
*Solid Section, elset=CALLUS-739, material=MAT-CALLUS-739
,
** Section: Section-742-CALLUS-740
*Solid Section, elset=CALLUS-740, material=MAT-CALLUS-740
,
** Section: Section-743-CALLUS-741
*Solid Section, elset=CALLUS-741, material=MAT-CALLUS-741
,
** Section: Section-744-CALLUS-742
*Solid Section, elset=CALLUS-742, material=MAT-CALLUS-742
,
** Section: Section-745-CALLUS-743
*Solid Section, elset=CALLUS-743, material=MAT-CALLUS-743
,
** Section: Section-746-CALLUS-744
*Solid Section, elset=CALLUS-744, material=MAT-CALLUS-744
,
** Section: Section-747-CALLUS-745
*Solid Section, elset=CALLUS-745, material=MAT-CALLUS-745
,
** Section: Section-748-CALLUS-746
*Solid Section, elset=CALLUS-746, material=MAT-CALLUS-746
,
** Section: Section-749-CALLUS-747
*Solid Section, elset=CALLUS-747, material=MAT-CALLUS-747
,
** Section: Section-750-CALLUS-748
*Solid Section, elset=CALLUS-748, material=MAT-CALLUS-748
,
** Section: Section-751-CALLUS-749
*Solid Section, elset=CALLUS-749, material=MAT-CALLUS-749
,
** Section: Section-752-CALLUS-750
*Solid Section, elset=CALLUS-750, material=MAT-CALLUS-750
,
** Section: Section-753-CALLUS-751
*Solid Section, elset=CALLUS-751, material=MAT-CALLUS-751
,
** Section: Section-754-CALLUS-752
*Solid Section, elset=CALLUS-752, material=MAT-CALLUS-752
,
** Section: Section-755-CALLUS-753
*Solid Section, elset=CALLUS-753, material=MAT-CALLUS-753
,
** Section: Section-756-CALLUS-754
*Solid Section, elset=CALLUS-754, material=MAT-CALLUS-754
,
** Section: Section-757-CALLUS-755
*Solid Section, elset=CALLUS-755, material=MAT-CALLUS-755
,
** Section: Section-758-CALLUS-756
*Solid Section, elset=CALLUS-756, material=MAT-CALLUS-756
,
** Section: Section-759-CALLUS-757
*Solid Section, elset=CALLUS-757, material=MAT-CALLUS-757
,
** Section: Section-760-CALLUS-758
*Solid Section, elset=CALLUS-758, material=MAT-CALLUS-758
,
** Section: Section-761-CALLUS-759
*Solid Section, elset=CALLUS-759, material=MAT-CALLUS-759
,
** Section: Section-762-CALLUS-760
*Solid Section, elset=CALLUS-760, material=MAT-CALLUS-760
,
** Section: Section-763-CALLUS-761
*Solid Section, elset=CALLUS-761, material=MAT-CALLUS-761
,
** Section: Section-764-CALLUS-762
*Solid Section, elset=CALLUS-762, material=MAT-CALLUS-762
,
** Section: Section-765-CALLUS-763
*Solid Section, elset=CALLUS-763, material=MAT-CALLUS-763
,
** Section: Section-766-CALLUS-764
*Solid Section, elset=CALLUS-764, material=MAT-CALLUS-764
,
** Section: Section-767-CALLUS-765
*Solid Section, elset=CALLUS-765, material=MAT-CALLUS-765
,
** Section: Section-768-CALLUS-766
*Solid Section, elset=CALLUS-766, material=MAT-CALLUS-766
,
** Section: Section-769-CALLUS-767
*Solid Section, elset=CALLUS-767, material=MAT-CALLUS-767
,
** Section: Section-770-CALLUS-768
*Solid Section, elset=CALLUS-768, material=MAT-CALLUS-768
,
** Section: Section-771-CALLUS-769
*Solid Section, elset=CALLUS-769, material=MAT-CALLUS-769
,
** Section: Section-772-CALLUS-770
*Solid Section, elset=CALLUS-770, material=MAT-CALLUS-770
,
** Section: Section-773-CALLUS-771
*Solid Section, elset=CALLUS-771, material=MAT-CALLUS-771
,
** Section: Section-774-CALLUS-772
*Solid Section, elset=CALLUS-772, material=MAT-CALLUS-772
,
** Section: Section-775-CALLUS-773
*Solid Section, elset=CALLUS-773, material=MAT-CALLUS-773
,
** Section: Section-776-CALLUS-774
*Solid Section, elset=CALLUS-774, material=MAT-CALLUS-774
,
** Section: Section-777-CALLUS-775
*Solid Section, elset=CALLUS-775, material=MAT-CALLUS-775
,
** Section: Section-778-CALLUS-776
*Solid Section, elset=CALLUS-776, material=MAT-CALLUS-776
,
** Section: Section-779-CALLUS-777
*Solid Section, elset=CALLUS-777, material=MAT-CALLUS-777
,
** Section: Section-780-CALLUS-778
*Solid Section, elset=CALLUS-778, material=MAT-CALLUS-778
,
** Section: Section-781-CALLUS-779
*Solid Section, elset=CALLUS-779, material=MAT-CALLUS-779
,
** Section: Section-782-CALLUS-780
*Solid Section, elset=CALLUS-780, material=MAT-CALLUS-780
,
** Section: Section-783-CALLUS-781
*Solid Section, elset=CALLUS-781, material=MAT-CALLUS-781
,
** Section: Section-784-CALLUS-782
*Solid Section, elset=CALLUS-782, material=MAT-CALLUS-782
,
** Section: Section-785-CALLUS-783
*Solid Section, elset=CALLUS-783, material=MAT-CALLUS-783
,
** Section: Section-786-CALLUS-784
*Solid Section, elset=CALLUS-784, material=MAT-CALLUS-784
,
** Section: Section-787-CALLUS-785
*Solid Section, elset=CALLUS-785, material=MAT-CALLUS-785
,
** Section: Section-788-CALLUS-786
*Solid Section, elset=CALLUS-786, material=MAT-CALLUS-786
,
** Section: Section-789-CALLUS-787
*Solid Section, elset=CALLUS-787, material=MAT-CALLUS-787
,
** Section: Section-790-CALLUS-788
*Solid Section, elset=CALLUS-788, material=MAT-CALLUS-788
,
** Section: Section-791-CALLUS-789
*Solid Section, elset=CALLUS-789, material=MAT-CALLUS-789
,
** Section: Section-792-CALLUS-790
*Solid Section, elset=CALLUS-790, material=MAT-CALLUS-790
,
** Section: Section-793-CALLUS-791
*Solid Section, elset=CALLUS-791, material=MAT-CALLUS-791
,
** Section: Section-794-CALLUS-792
*Solid Section, elset=CALLUS-792, material=MAT-CALLUS-792
,
** Section: Section-795-CALLUS-793
*Solid Section, elset=CALLUS-793, material=MAT-CALLUS-793
,
** Section: Section-796-CALLUS-794
*Solid Section, elset=CALLUS-794, material=MAT-CALLUS-794
,
** Section: Section-797-CALLUS-795
*Solid Section, elset=CALLUS-795, material=MAT-CALLUS-795
,
** Section: Section-798-CALLUS-796
*Solid Section, elset=CALLUS-796, material=MAT-CALLUS-796
,
** Section: Section-799-CALLUS-797
*Solid Section, elset=CALLUS-797, material=MAT-CALLUS-797
,
** Section: Section-800-CALLUS-798
*Solid Section, elset=CALLUS-798, material=MAT-CALLUS-798
,
** Section: Section-801-CALLUS-799
*Solid Section, elset=CALLUS-799, material=MAT-CALLUS-799
,
** Section: Section-802-CALLUS-800
*Solid Section, elset=CALLUS-800, material=MAT-CALLUS-800
,
** Section: Section-803-CALLUS-801
*Solid Section, elset=CALLUS-801, material=MAT-CALLUS-801
,
** Section: Section-804-CALLUS-802
*Solid Section, elset=CALLUS-802, material=MAT-CALLUS-802
,
** Section: Section-805-CALLUS-803
*Solid Section, elset=CALLUS-803, material=MAT-CALLUS-803
,
** Section: Section-806-CALLUS-804
*Solid Section, elset=CALLUS-804, material=MAT-CALLUS-804
,
** Section: Section-807-CALLUS-805
*Solid Section, elset=CALLUS-805, material=MAT-CALLUS-805
,
** Section: Section-808-CALLUS-806
*Solid Section, elset=CALLUS-806, material=MAT-CALLUS-806
,
** Section: Section-809-CALLUS-807
*Solid Section, elset=CALLUS-807, material=MAT-CALLUS-807
,
** Section: Section-810-CALLUS-808
*Solid Section, elset=CALLUS-808, material=MAT-CALLUS-808
,
** Section: Section-811-CALLUS-809
*Solid Section, elset=CALLUS-809, material=MAT-CALLUS-809
,
** Section: Section-812-CALLUS-810
*Solid Section, elset=CALLUS-810, material=MAT-CALLUS-810
,
** Section: Section-813-CALLUS-811
*Solid Section, elset=CALLUS-811, material=MAT-CALLUS-811
,
** Section: Section-814-CALLUS-812
*Solid Section, elset=CALLUS-812, material=MAT-CALLUS-812
,
** Section: Section-815-CALLUS-813
*Solid Section, elset=CALLUS-813, material=MAT-CALLUS-813
,
** Section: Section-816-CALLUS-814
*Solid Section, elset=CALLUS-814, material=MAT-CALLUS-814
,
** Section: Section-817-CALLUS-815
*Solid Section, elset=CALLUS-815, material=MAT-CALLUS-815
,
** Section: Section-818-CALLUS-816
*Solid Section, elset=CALLUS-816, material=MAT-CALLUS-816
,
** Section: Section-819-CALLUS-817
*Solid Section, elset=CALLUS-817, material=MAT-CALLUS-817
,
** Section: Section-820-CALLUS-818
*Solid Section, elset=CALLUS-818, material=MAT-CALLUS-818
,
** Section: Section-821-CALLUS-819
*Solid Section, elset=CALLUS-819, material=MAT-CALLUS-819
,
** Section: Section-822-CALLUS-820
*Solid Section, elset=CALLUS-820, material=MAT-CALLUS-820
,
** Section: Section-823-CALLUS-821
*Solid Section, elset=CALLUS-821, material=MAT-CALLUS-821
,
** Section: Section-824-CALLUS-822
*Solid Section, elset=CALLUS-822, material=MAT-CALLUS-822
,
** Section: Section-825-CALLUS-823
*Solid Section, elset=CALLUS-823, material=MAT-CALLUS-823
,
** Section: Section-826-CALLUS-824
*Solid Section, elset=CALLUS-824, material=MAT-CALLUS-824
,
** Section: Section-827-CALLUS-825
*Solid Section, elset=CALLUS-825, material=MAT-CALLUS-825
,
** Section: Section-828-CALLUS-826
*Solid Section, elset=CALLUS-826, material=MAT-CALLUS-826
,
** Section: Section-829-CALLUS-827
*Solid Section, elset=CALLUS-827, material=MAT-CALLUS-827
,
** Section: Section-830-CALLUS-828
*Solid Section, elset=CALLUS-828, material=MAT-CALLUS-828
,
** Section: Section-831-CALLUS-829
*Solid Section, elset=CALLUS-829, material=MAT-CALLUS-829
,
** Section: Section-832-CALLUS-830
*Solid Section, elset=CALLUS-830, material=MAT-CALLUS-830
,
** Section: Section-833-CALLUS-831
*Solid Section, elset=CALLUS-831, material=MAT-CALLUS-831
,
** Section: Section-834-CALLUS-832
*Solid Section, elset=CALLUS-832, material=MAT-CALLUS-832
,
** Section: Section-835-CALLUS-833
*Solid Section, elset=CALLUS-833, material=MAT-CALLUS-833
,
** Section: Section-836-CALLUS-834
*Solid Section, elset=CALLUS-834, material=MAT-CALLUS-834
,
** Section: Section-837-CALLUS-835
*Solid Section, elset=CALLUS-835, material=MAT-CALLUS-835
,
** Section: Section-838-CALLUS-836
*Solid Section, elset=CALLUS-836, material=MAT-CALLUS-836
,
** Section: Section-839-CALLUS-837
*Solid Section, elset=CALLUS-837, material=MAT-CALLUS-837
,
** Section: Section-840-CALLUS-838
*Solid Section, elset=CALLUS-838, material=MAT-CALLUS-838
,
** Section: Section-841-CALLUS-839
*Solid Section, elset=CALLUS-839, material=MAT-CALLUS-839
,
** Section: Section-842-CALLUS-840
*Solid Section, elset=CALLUS-840, material=MAT-CALLUS-840
,
** Section: Section-843-CALLUS-841
*Solid Section, elset=CALLUS-841, material=MAT-CALLUS-841
,
** Section: Section-844-CALLUS-842
*Solid Section, elset=CALLUS-842, material=MAT-CALLUS-842
,
** Section: Section-845-CALLUS-843
*Solid Section, elset=CALLUS-843, material=MAT-CALLUS-843
,
** Section: Section-846-CALLUS-844
*Solid Section, elset=CALLUS-844, material=MAT-CALLUS-844
,
** Section: Section-847-CALLUS-845
*Solid Section, elset=CALLUS-845, material=MAT-CALLUS-845
,
** Section: Section-848-CALLUS-846
*Solid Section, elset=CALLUS-846, material=MAT-CALLUS-846
,
** Section: Section-849-CALLUS-847
*Solid Section, elset=CALLUS-847, material=MAT-CALLUS-847
,
** Section: Section-850-CALLUS-848
*Solid Section, elset=CALLUS-848, material=MAT-CALLUS-848
,
** Section: Section-851-CALLUS-849
*Solid Section, elset=CALLUS-849, material=MAT-CALLUS-849
,
** Section: Section-852-CALLUS-850
*Solid Section, elset=CALLUS-850, material=MAT-CALLUS-850
,
** Section: Section-853-CALLUS-851
*Solid Section, elset=CALLUS-851, material=MAT-CALLUS-851
,
** Section: Section-854-CALLUS-852
*Solid Section, elset=CALLUS-852, material=MAT-CALLUS-852
,
** Section: Section-855-CALLUS-853
*Solid Section, elset=CALLUS-853, material=MAT-CALLUS-853
,
** Section: Section-856-CALLUS-854
*Solid Section, elset=CALLUS-854, material=MAT-CALLUS-854
,
** Section: Section-857-CALLUS-855
*Solid Section, elset=CALLUS-855, material=MAT-CALLUS-855
,
** Section: Section-858-CALLUS-856
*Solid Section, elset=CALLUS-856, material=MAT-CALLUS-856
,
** Section: Section-859-CALLUS-857
*Solid Section, elset=CALLUS-857, material=MAT-CALLUS-857
,
** Section: Section-860-CALLUS-858
*Solid Section, elset=CALLUS-858, material=MAT-CALLUS-858
,
** Section: Section-861-CALLUS-859
*Solid Section, elset=CALLUS-859, material=MAT-CALLUS-859
,
** Section: Section-862-CALLUS-860
*Solid Section, elset=CALLUS-860, material=MAT-CALLUS-860
,
** Section: Section-863-CALLUS-861
*Solid Section, elset=CALLUS-861, material=MAT-CALLUS-861
,
** Section: Section-864-CALLUS-862
*Solid Section, elset=CALLUS-862, material=MAT-CALLUS-862
,
** Section: Section-865-CALLUS-863
*Solid Section, elset=CALLUS-863, material=MAT-CALLUS-863
,
** Section: Section-866-CALLUS-864
*Solid Section, elset=CALLUS-864, material=MAT-CALLUS-864
,
** Section: Section-867-CALLUS-865
*Solid Section, elset=CALLUS-865, material=MAT-CALLUS-865
,
** Section: Section-868-CALLUS-866
*Solid Section, elset=CALLUS-866, material=MAT-CALLUS-866
,
** Section: Section-869-CALLUS-867
*Solid Section, elset=CALLUS-867, material=MAT-CALLUS-867
,
** Section: Section-870-CALLUS-868
*Solid Section, elset=CALLUS-868, material=MAT-CALLUS-868
,
** Section: Section-871-CALLUS-869
*Solid Section, elset=CALLUS-869, material=MAT-CALLUS-869
,
** Section: Section-872-CALLUS-870
*Solid Section, elset=CALLUS-870, material=MAT-CALLUS-870
,
** Section: Section-873-CALLUS-871
*Solid Section, elset=CALLUS-871, material=MAT-CALLUS-871
,
** Section: Section-874-CALLUS-872
*Solid Section, elset=CALLUS-872, material=MAT-CALLUS-872
,
** Section: Section-875-CALLUS-873
*Solid Section, elset=CALLUS-873, material=MAT-CALLUS-873
,
** Section: Section-876-CALLUS-874
*Solid Section, elset=CALLUS-874, material=MAT-CALLUS-874
,
** Section: Section-877-CALLUS-875
*Solid Section, elset=CALLUS-875, material=MAT-CALLUS-875
,
** Section: Section-878-CALLUS-876
*Solid Section, elset=CALLUS-876, material=MAT-CALLUS-876
,
** Section: Section-879-CALLUS-877
*Solid Section, elset=CALLUS-877, material=MAT-CALLUS-877
,
** Section: Section-880-CALLUS-878
*Solid Section, elset=CALLUS-878, material=MAT-CALLUS-878
,
** Section: Section-881-CALLUS-879
*Solid Section, elset=CALLUS-879, material=MAT-CALLUS-879
,
** Section: Section-882-CALLUS-880
*Solid Section, elset=CALLUS-880, material=MAT-CALLUS-880
,
** Section: Section-883-CALLUS-881
*Solid Section, elset=CALLUS-881, material=MAT-CALLUS-881
,
** Section: Section-884-CALLUS-882
*Solid Section, elset=CALLUS-882, material=MAT-CALLUS-882
,
** Section: Section-885-CALLUS-883
*Solid Section, elset=CALLUS-883, material=MAT-CALLUS-883
,
** Section: Section-886-CALLUS-884
*Solid Section, elset=CALLUS-884, material=MAT-CALLUS-884
,
** Section: Section-887-CALLUS-885
*Solid Section, elset=CALLUS-885, material=MAT-CALLUS-885
,
** Section: Section-888-CALLUS-886
*Solid Section, elset=CALLUS-886, material=MAT-CALLUS-886
,
** Section: Section-889-CALLUS-887
*Solid Section, elset=CALLUS-887, material=MAT-CALLUS-887
,
** Section: Section-890-CALLUS-888
*Solid Section, elset=CALLUS-888, material=MAT-CALLUS-888
,
** Section: Section-891-CALLUS-889
*Solid Section, elset=CALLUS-889, material=MAT-CALLUS-889
,
** Section: Section-892-CALLUS-890
*Solid Section, elset=CALLUS-890, material=MAT-CALLUS-890
,
** Section: Section-893-CALLUS-891
*Solid Section, elset=CALLUS-891, material=MAT-CALLUS-891
,
** Section: Section-894-CALLUS-892
*Solid Section, elset=CALLUS-892, material=MAT-CALLUS-892
,
** Section: Section-895-CALLUS-893
*Solid Section, elset=CALLUS-893, material=MAT-CALLUS-893
,
** Section: Section-896-CALLUS-894
*Solid Section, elset=CALLUS-894, material=MAT-CALLUS-894
,
** Section: Section-897-CALLUS-895
*Solid Section, elset=CALLUS-895, material=MAT-CALLUS-895
,
** Section: Section-898-CALLUS-896
*Solid Section, elset=CALLUS-896, material=MAT-CALLUS-896
,
** Section: Section-899-CALLUS-897
*Solid Section, elset=CALLUS-897, material=MAT-CALLUS-897
,
** Section: Section-900-CALLUS-898
*Solid Section, elset=CALLUS-898, material=MAT-CALLUS-898
,
** Section: Section-901-CALLUS-899
*Solid Section, elset=CALLUS-899, material=MAT-CALLUS-899
,
** Section: Section-902-CALLUS-900
*Solid Section, elset=CALLUS-900, material=MAT-CALLUS-900
,
** Section: Section-903-CALLUS-901
*Solid Section, elset=CALLUS-901, material=MAT-CALLUS-901
,
** Section: Section-904-CALLUS-902
*Solid Section, elset=CALLUS-902, material=MAT-CALLUS-902
,
** Section: Section-905-CALLUS-903
*Solid Section, elset=CALLUS-903, material=MAT-CALLUS-903
,
** Section: Section-906-CALLUS-904
*Solid Section, elset=CALLUS-904, material=MAT-CALLUS-904
,
** Section: Section-907-CALLUS-905
*Solid Section, elset=CALLUS-905, material=MAT-CALLUS-905
,
** Section: Section-908-CALLUS-906
*Solid Section, elset=CALLUS-906, material=MAT-CALLUS-906
,
** Section: Section-909-CALLUS-907
*Solid Section, elset=CALLUS-907, material=MAT-CALLUS-907
,
** Section: Section-910-CALLUS-908
*Solid Section, elset=CALLUS-908, material=MAT-CALLUS-908
,
** Section: Section-911-CALLUS-909
*Solid Section, elset=CALLUS-909, material=MAT-CALLUS-909
,
** Section: Section-912-CALLUS-910
*Solid Section, elset=CALLUS-910, material=MAT-CALLUS-910
,
** Section: Section-913-CALLUS-911
*Solid Section, elset=CALLUS-911, material=MAT-CALLUS-911
,
** Section: Section-914-CALLUS-912
*Solid Section, elset=CALLUS-912, material=MAT-CALLUS-912
,
** Section: Section-915-CALLUS-913
*Solid Section, elset=CALLUS-913, material=MAT-CALLUS-913
,
** Section: Section-916-CALLUS-914
*Solid Section, elset=CALLUS-914, material=MAT-CALLUS-914
,
** Section: Section-917-CALLUS-915
*Solid Section, elset=CALLUS-915, material=MAT-CALLUS-915
,
** Section: Section-918-CALLUS-916
*Solid Section, elset=CALLUS-916, material=MAT-CALLUS-916
,
** Section: Section-919-CALLUS-917
*Solid Section, elset=CALLUS-917, material=MAT-CALLUS-917
,
** Section: Section-920-CALLUS-918
*Solid Section, elset=CALLUS-918, material=MAT-CALLUS-918
,
** Section: Section-921-CALLUS-919
*Solid Section, elset=CALLUS-919, material=MAT-CALLUS-919
,
** Section: Section-922-CALLUS-920
*Solid Section, elset=CALLUS-920, material=MAT-CALLUS-920
,
** Section: Section-923-CALLUS-921
*Solid Section, elset=CALLUS-921, material=MAT-CALLUS-921
,
** Section: Section-924-CALLUS-922
*Solid Section, elset=CALLUS-922, material=MAT-CALLUS-922
,
** Section: Section-925-CALLUS-923
*Solid Section, elset=CALLUS-923, material=MAT-CALLUS-923
,
** Section: Section-926-CALLUS-924
*Solid Section, elset=CALLUS-924, material=MAT-CALLUS-924
,
** Section: Section-927-CALLUS-925
*Solid Section, elset=CALLUS-925, material=MAT-CALLUS-925
,
** Section: Section-928-CALLUS-926
*Solid Section, elset=CALLUS-926, material=MAT-CALLUS-926
,
** Section: Section-929-CALLUS-927
*Solid Section, elset=CALLUS-927, material=MAT-CALLUS-927
,
** Section: Section-930-CALLUS-928
*Solid Section, elset=CALLUS-928, material=MAT-CALLUS-928
,
** Section: Section-931-CALLUS-929
*Solid Section, elset=CALLUS-929, material=MAT-CALLUS-929
,
** Section: Section-932-CALLUS-930
*Solid Section, elset=CALLUS-930, material=MAT-CALLUS-930
,
** Section: Section-933-CALLUS-931
*Solid Section, elset=CALLUS-931, material=MAT-CALLUS-931
,
** Section: Section-934-CALLUS-932
*Solid Section, elset=CALLUS-932, material=MAT-CALLUS-932
,
** Section: Section-935-CALLUS-933
*Solid Section, elset=CALLUS-933, material=MAT-CALLUS-933
,
** Section: Section-936-CALLUS-934
*Solid Section, elset=CALLUS-934, material=MAT-CALLUS-934
,
** Section: Section-937-CALLUS-935
*Solid Section, elset=CALLUS-935, material=MAT-CALLUS-935
,
** Section: Section-938-CALLUS-936
*Solid Section, elset=CALLUS-936, material=MAT-CALLUS-936
,
** Section: Section-939-CALLUS-937
*Solid Section, elset=CALLUS-937, material=MAT-CALLUS-937
,
** Section: Section-940-CALLUS-938
*Solid Section, elset=CALLUS-938, material=MAT-CALLUS-938
,
** Section: Section-941-CALLUS-939
*Solid Section, elset=CALLUS-939, material=MAT-CALLUS-939
,
** Section: Section-942-CALLUS-940
*Solid Section, elset=CALLUS-940, material=MAT-CALLUS-940
,
** Section: Section-943-CALLUS-941
*Solid Section, elset=CALLUS-941, material=MAT-CALLUS-941
,
** Section: Section-944-CALLUS-942
*Solid Section, elset=CALLUS-942, material=MAT-CALLUS-942
,
** Section: Section-945-CALLUS-943
*Solid Section, elset=CALLUS-943, material=MAT-CALLUS-943
,
** Section: Section-946-CALLUS-944
*Solid Section, elset=CALLUS-944, material=MAT-CALLUS-944
,
** Section: Section-947-CALLUS-945
*Solid Section, elset=CALLUS-945, material=MAT-CALLUS-945
,
** Section: Section-948-CALLUS-946
*Solid Section, elset=CALLUS-946, material=MAT-CALLUS-946
,
** Section: Section-949-CALLUS-947
*Solid Section, elset=CALLUS-947, material=MAT-CALLUS-947
,
** Section: Section-950-CALLUS-948
*Solid Section, elset=CALLUS-948, material=MAT-CALLUS-948
,
** Section: Section-951-CALLUS-949
*Solid Section, elset=CALLUS-949, material=MAT-CALLUS-949
,
** Section: Section-952-CALLUS-950
*Solid Section, elset=CALLUS-950, material=MAT-CALLUS-950
,
** Section: Section-953-CALLUS-951
*Solid Section, elset=CALLUS-951, material=MAT-CALLUS-951
,
** Section: Section-954-CALLUS-952
*Solid Section, elset=CALLUS-952, material=MAT-CALLUS-952
,
** Section: Section-955-CALLUS-953
*Solid Section, elset=CALLUS-953, material=MAT-CALLUS-953
,
** Section: Section-956-CALLUS-954
*Solid Section, elset=CALLUS-954, material=MAT-CALLUS-954
,
** Section: Section-957-CALLUS-955
*Solid Section, elset=CALLUS-955, material=MAT-CALLUS-955
,
** Section: Section-958-CALLUS-956
*Solid Section, elset=CALLUS-956, material=MAT-CALLUS-956
,
** Section: Section-959-CALLUS-957
*Solid Section, elset=CALLUS-957, material=MAT-CALLUS-957
,
** Section: Section-960-CALLUS-958
*Solid Section, elset=CALLUS-958, material=MAT-CALLUS-958
,
** Section: Section-961-CALLUS-959
*Solid Section, elset=CALLUS-959, material=MAT-CALLUS-959
,
** Section: Section-962-CALLUS-960
*Solid Section, elset=CALLUS-960, material=MAT-CALLUS-960
,
** Section: Section-963-CALLUS-961
*Solid Section, elset=CALLUS-961, material=MAT-CALLUS-961
,
** Section: Section-964-CALLUS-962
*Solid Section, elset=CALLUS-962, material=MAT-CALLUS-962
,
** Section: Section-965-CALLUS-963
*Solid Section, elset=CALLUS-963, material=MAT-CALLUS-963
,
** Section: Section-966-CALLUS-964
*Solid Section, elset=CALLUS-964, material=MAT-CALLUS-964
,
** Section: Section-967-CALLUS-965
*Solid Section, elset=CALLUS-965, material=MAT-CALLUS-965
,
** Section: Section-968-CALLUS-966
*Solid Section, elset=CALLUS-966, material=MAT-CALLUS-966
,
** Section: Section-969-CALLUS-967
*Solid Section, elset=CALLUS-967, material=MAT-CALLUS-967
,
** Section: Section-970-CALLUS-968
*Solid Section, elset=CALLUS-968, material=MAT-CALLUS-968
,
** Section: Section-971-CALLUS-969
*Solid Section, elset=CALLUS-969, material=MAT-CALLUS-969
,
** Section: Section-972-CALLUS-970
*Solid Section, elset=CALLUS-970, material=MAT-CALLUS-970
,
** Section: Section-973-CALLUS-971
*Solid Section, elset=CALLUS-971, material=MAT-CALLUS-971
,
** Section: Section-974-CALLUS-972
*Solid Section, elset=CALLUS-972, material=MAT-CALLUS-972
,
** Section: Section-975-CALLUS-973
*Solid Section, elset=CALLUS-973, material=MAT-CALLUS-973
,
** Section: Section-976-CALLUS-974
*Solid Section, elset=CALLUS-974, material=MAT-CALLUS-974
,
** Section: Section-977-CALLUS-975
*Solid Section, elset=CALLUS-975, material=MAT-CALLUS-975
,
** Section: Section-978-CALLUS-976
*Solid Section, elset=CALLUS-976, material=MAT-CALLUS-976
,
** Section: Section-979-CALLUS-977
*Solid Section, elset=CALLUS-977, material=MAT-CALLUS-977
,
** Section: Section-980-CALLUS-978
*Solid Section, elset=CALLUS-978, material=MAT-CALLUS-978
,
** Section: Section-981-CALLUS-979
*Solid Section, elset=CALLUS-979, material=MAT-CALLUS-979
,
** Section: Section-982-CALLUS-980
*Solid Section, elset=CALLUS-980, material=MAT-CALLUS-980
,
** Section: Section-983-CALLUS-981
*Solid Section, elset=CALLUS-981, material=MAT-CALLUS-981
,
** Section: Section-984-CALLUS-982
*Solid Section, elset=CALLUS-982, material=MAT-CALLUS-982
,
** Section: Section-985-CALLUS-983
*Solid Section, elset=CALLUS-983, material=MAT-CALLUS-983
,
** Section: Section-986-CALLUS-984
*Solid Section, elset=CALLUS-984, material=MAT-CALLUS-984
,
** Section: Section-987-CALLUS-985
*Solid Section, elset=CALLUS-985, material=MAT-CALLUS-985
,
** Section: Section-988-CALLUS-986
*Solid Section, elset=CALLUS-986, material=MAT-CALLUS-986
,
** Section: Section-989-CALLUS-987
*Solid Section, elset=CALLUS-987, material=MAT-CALLUS-987
,
** Section: Section-990-CALLUS-988
*Solid Section, elset=CALLUS-988, material=MAT-CALLUS-988
,
** Section: Section-991-CALLUS-989
*Solid Section, elset=CALLUS-989, material=MAT-CALLUS-989
,
** Section: Section-992-CALLUS-990
*Solid Section, elset=CALLUS-990, material=MAT-CALLUS-990
,
** Section: Section-993-CALLUS-991
*Solid Section, elset=CALLUS-991, material=MAT-CALLUS-991
,
** Section: Section-994-CALLUS-992
*Solid Section, elset=CALLUS-992, material=MAT-CALLUS-992
,
** Section: Section-995-CALLUS-993
*Solid Section, elset=CALLUS-993, material=MAT-CALLUS-993
,
** Section: Section-996-CALLUS-994
*Solid Section, elset=CALLUS-994, material=MAT-CALLUS-994
,
** Section: Section-997-CALLUS-995
*Solid Section, elset=CALLUS-995, material=MAT-CALLUS-995
,
** Section: Section-998-CALLUS-996
*Solid Section, elset=CALLUS-996, material=MAT-CALLUS-996
,
** Section: Section-999-CALLUS-997
*Solid Section, elset=CALLUS-997, material=MAT-CALLUS-997
,
** Section: Section-1000-CALLUS-998
*Solid Section, elset=CALLUS-998, material=MAT-CALLUS-998
,
** Section: Section-1001-CALLUS-999
*Solid Section, elset=CALLUS-999, material=MAT-CALLUS-999
,
** Section: Section-1002-CALLUS-1000
*Solid Section, elset=CALLUS-1000, material=MAT-CALLUS-1000
,
** Section: Section-1003-CALLUS-1001
*Solid Section, elset=CALLUS-1001, material=MAT-CALLUS-1001
,
** Section: Section-1004-CALLUS-1002
*Solid Section, elset=CALLUS-1002, material=MAT-CALLUS-1002
,
** Section: Section-1005-CALLUS-1003
*Solid Section, elset=CALLUS-1003, material=MAT-CALLUS-1003
,
** Section: Section-1006-CALLUS-1004
*Solid Section, elset=CALLUS-1004, material=MAT-CALLUS-1004
,
** Section: Section-1007-CALLUS-1005
*Solid Section, elset=CALLUS-1005, material=MAT-CALLUS-1005
,
** Section: Section-1008-CALLUS-1006
*Solid Section, elset=CALLUS-1006, material=MAT-CALLUS-1006
,
** Section: Section-1009-CALLUS-1007
*Solid Section, elset=CALLUS-1007, material=MAT-CALLUS-1007
,
** Section: Section-1010-CALLUS-1008
*Solid Section, elset=CALLUS-1008, material=MAT-CALLUS-1008
,
** Section: Section-1011-CALLUS-1009
*Solid Section, elset=CALLUS-1009, material=MAT-CALLUS-1009
,
** Section: Section-1012-CALLUS-1010
*Solid Section, elset=CALLUS-1010, material=MAT-CALLUS-1010
,
** Section: Section-1013-CALLUS-1011
*Solid Section, elset=CALLUS-1011, material=MAT-CALLUS-1011
,
** Section: Section-1014-CALLUS-1012
*Solid Section, elset=CALLUS-1012, material=MAT-CALLUS-1012
,
** Section: Section-1015-CALLUS-1013
*Solid Section, elset=CALLUS-1013, material=MAT-CALLUS-1013
,
** Section: Section-1016-CALLUS-1014
*Solid Section, elset=CALLUS-1014, material=MAT-CALLUS-1014
,
** Section: Section-1017-CALLUS-1015
*Solid Section, elset=CALLUS-1015, material=MAT-CALLUS-1015
,
** Section: Section-1018-CALLUS-1016
*Solid Section, elset=CALLUS-1016, material=MAT-CALLUS-1016
,
** Section: Section-1019-CALLUS-1017
*Solid Section, elset=CALLUS-1017, material=MAT-CALLUS-1017
,
** Section: Section-1020-CALLUS-1018
*Solid Section, elset=CALLUS-1018, material=MAT-CALLUS-1018
,
** Section: Section-1021-CALLUS-1019
*Solid Section, elset=CALLUS-1019, material=MAT-CALLUS-1019
,
** Section: Section-1022-CALLUS-1020
*Solid Section, elset=CALLUS-1020, material=MAT-CALLUS-1020
,
** Section: Section-1023-CALLUS-1021
*Solid Section, elset=CALLUS-1021, material=MAT-CALLUS-1021
,
** Section: Section-1024-CALLUS-1022
*Solid Section, elset=CALLUS-1022, material=MAT-CALLUS-1022
,
** Section: Section-1025-CALLUS-1023
*Solid Section, elset=CALLUS-1023, material=MAT-CALLUS-1023
,
** Section: Section-1026-CALLUS-1024
*Solid Section, elset=CALLUS-1024, material=MAT-CALLUS-1024
,
** Section: Section-1027-CALLUS-1025
*Solid Section, elset=CALLUS-1025, material=MAT-CALLUS-1025
,
** Section: Section-1028-CALLUS-1026
*Solid Section, elset=CALLUS-1026, material=MAT-CALLUS-1026
,
** Section: Section-1029-CALLUS-1027
*Solid Section, elset=CALLUS-1027, material=MAT-CALLUS-1027
,
** Section: Section-1030-CALLUS-1028
*Solid Section, elset=CALLUS-1028, material=MAT-CALLUS-1028
,
** Section: Section-1031-CALLUS-1029
*Solid Section, elset=CALLUS-1029, material=MAT-CALLUS-1029
,
** Section: Section-1032-CALLUS-1030
*Solid Section, elset=CALLUS-1030, material=MAT-CALLUS-1030
,
** Section: Section-1033-CALLUS-1031
*Solid Section, elset=CALLUS-1031, material=MAT-CALLUS-1031
,
** Section: Section-1034-CALLUS-1032
*Solid Section, elset=CALLUS-1032, material=MAT-CALLUS-1032
,
** Section: Section-1035-CALLUS-1033
*Solid Section, elset=CALLUS-1033, material=MAT-CALLUS-1033
,
** Section: Section-1036-CALLUS-1034
*Solid Section, elset=CALLUS-1034, material=MAT-CALLUS-1034
,
** Section: Section-1037-CALLUS-1035
*Solid Section, elset=CALLUS-1035, material=MAT-CALLUS-1035
,
** Section: Section-1038-CALLUS-1036
*Solid Section, elset=CALLUS-1036, material=MAT-CALLUS-1036
,
** Section: Section-1039-CALLUS-1037
*Solid Section, elset=CALLUS-1037, material=MAT-CALLUS-1037
,
** Section: Section-1040-CALLUS-1038
*Solid Section, elset=CALLUS-1038, material=MAT-CALLUS-1038
,
** Section: Section-1041-CALLUS-1039
*Solid Section, elset=CALLUS-1039, material=MAT-CALLUS-1039
,
** Section: Section-1042-CALLUS-1040
*Solid Section, elset=CALLUS-1040, material=MAT-CALLUS-1040
,
** Section: Section-1043-CALLUS-1041
*Solid Section, elset=CALLUS-1041, material=MAT-CALLUS-1041
,
** Section: Section-1044-CALLUS-1042
*Solid Section, elset=CALLUS-1042, material=MAT-CALLUS-1042
,
** Section: Section-1045-CALLUS-1043
*Solid Section, elset=CALLUS-1043, material=MAT-CALLUS-1043
,
** Section: Section-1046-CALLUS-1044
*Solid Section, elset=CALLUS-1044, material=MAT-CALLUS-1044
,
** Section: Section-1047-CALLUS-1045
*Solid Section, elset=CALLUS-1045, material=MAT-CALLUS-1045
,
** Section: Section-1048-CALLUS-1046
*Solid Section, elset=CALLUS-1046, material=MAT-CALLUS-1046
,
** Section: Section-1049-CALLUS-1047
*Solid Section, elset=CALLUS-1047, material=MAT-CALLUS-1047
,
** Section: Section-1050-CALLUS-1048
*Solid Section, elset=CALLUS-1048, material=MAT-CALLUS-1048
,
** Section: Section-1051-CALLUS-1049
*Solid Section, elset=CALLUS-1049, material=MAT-CALLUS-1049
,
** Section: Section-1052-CALLUS-1050
*Solid Section, elset=CALLUS-1050, material=MAT-CALLUS-1050
,
** Section: Section-1053-CALLUS-1051
*Solid Section, elset=CALLUS-1051, material=MAT-CALLUS-1051
,
** Section: Section-1054-CALLUS-1052
*Solid Section, elset=CALLUS-1052, material=MAT-CALLUS-1052
,
** Section: Section-1055-CALLUS-1053
*Solid Section, elset=CALLUS-1053, material=MAT-CALLUS-1053
,
** Section: Section-1056-CALLUS-1054
*Solid Section, elset=CALLUS-1054, material=MAT-CALLUS-1054
,
** Section: Section-1057-CALLUS-1055
*Solid Section, elset=CALLUS-1055, material=MAT-CALLUS-1055
,
** Section: Section-1058-CALLUS-1056
*Solid Section, elset=CALLUS-1056, material=MAT-CALLUS-1056
,
** Section: Section-1059-CALLUS-1057
*Solid Section, elset=CALLUS-1057, material=MAT-CALLUS-1057
,
** Section: Section-1060-CALLUS-1058
*Solid Section, elset=CALLUS-1058, material=MAT-CALLUS-1058
,
** Section: Section-1061-CALLUS-1059
*Solid Section, elset=CALLUS-1059, material=MAT-CALLUS-1059
,
** Section: Section-1062-CALLUS-1060
*Solid Section, elset=CALLUS-1060, material=MAT-CALLUS-1060
,
** Section: Section-1063-CALLUS-1061
*Solid Section, elset=CALLUS-1061, material=MAT-CALLUS-1061
,
** Section: Section-1064-CALLUS-1062
*Solid Section, elset=CALLUS-1062, material=MAT-CALLUS-1062
,
** Section: Section-1065-CALLUS-1063
*Solid Section, elset=CALLUS-1063, material=MAT-CALLUS-1063
,
** Section: Section-1066-CALLUS-1064
*Solid Section, elset=CALLUS-1064, material=MAT-CALLUS-1064
,
** Section: Section-1067-CALLUS-1065
*Solid Section, elset=CALLUS-1065, material=MAT-CALLUS-1065
,
** Section: Section-1068-CALLUS-1066
*Solid Section, elset=CALLUS-1066, material=MAT-CALLUS-1066
,
** Section: Section-1069-CALLUS-1067
*Solid Section, elset=CALLUS-1067, material=MAT-CALLUS-1067
,
** Section: Section-1070-CALLUS-1068
*Solid Section, elset=CALLUS-1068, material=MAT-CALLUS-1068
,
** Section: Section-1071-CALLUS-1069
*Solid Section, elset=CALLUS-1069, material=MAT-CALLUS-1069
,
** Section: Section-1072-CALLUS-1070
*Solid Section, elset=CALLUS-1070, material=MAT-CALLUS-1070
,
** Section: Section-1073-CALLUS-1071
*Solid Section, elset=CALLUS-1071, material=MAT-CALLUS-1071
,
** Section: Section-1074-CALLUS-1072
*Solid Section, elset=CALLUS-1072, material=MAT-CALLUS-1072
,
** Section: Section-1075-CALLUS-1073
*Solid Section, elset=CALLUS-1073, material=MAT-CALLUS-1073
,
** Section: Section-1076-CALLUS-1074
*Solid Section, elset=CALLUS-1074, material=MAT-CALLUS-1074
,
** Section: Section-1077-CALLUS-1075
*Solid Section, elset=CALLUS-1075, material=MAT-CALLUS-1075
,
** Section: Section-1078-CALLUS-1076
*Solid Section, elset=CALLUS-1076, material=MAT-CALLUS-1076
,
** Section: Section-1079-CALLUS-1077
*Solid Section, elset=CALLUS-1077, material=MAT-CALLUS-1077
,
** Section: Section-1080-CALLUS-1078
*Solid Section, elset=CALLUS-1078, material=MAT-CALLUS-1078
,
** Section: Section-1081-CALLUS-1079
*Solid Section, elset=CALLUS-1079, material=MAT-CALLUS-1079
,
** Section: Section-1082-CALLUS-1080
*Solid Section, elset=CALLUS-1080, material=MAT-CALLUS-1080
,
** Section: Section-1083-CALLUS-1081
*Solid Section, elset=CALLUS-1081, material=MAT-CALLUS-1081
,
** Section: Section-1084-CALLUS-1082
*Solid Section, elset=CALLUS-1082, material=MAT-CALLUS-1082
,
** Section: Section-1085-CALLUS-1083
*Solid Section, elset=CALLUS-1083, material=MAT-CALLUS-1083
,
** Section: Section-1086-CALLUS-1084
*Solid Section, elset=CALLUS-1084, material=MAT-CALLUS-1084
,
** Section: Section-1087-CALLUS-1085
*Solid Section, elset=CALLUS-1085, material=MAT-CALLUS-1085
,
** Section: Section-1088-CALLUS-1086
*Solid Section, elset=CALLUS-1086, material=MAT-CALLUS-1086
,
** Section: Section-1089-CALLUS-1087
*Solid Section, elset=CALLUS-1087, material=MAT-CALLUS-1087
,
** Section: Section-1090-CALLUS-1088
*Solid Section, elset=CALLUS-1088, material=MAT-CALLUS-1088
,
** Section: Section-1091-CALLUS-1089
*Solid Section, elset=CALLUS-1089, material=MAT-CALLUS-1089
,
** Section: Section-1092-CALLUS-1090
*Solid Section, elset=CALLUS-1090, material=MAT-CALLUS-1090
,
** Section: Section-1093-CALLUS-1091
*Solid Section, elset=CALLUS-1091, material=MAT-CALLUS-1091
,
** Section: Section-1094-CALLUS-1092
*Solid Section, elset=CALLUS-1092, material=MAT-CALLUS-1092
,
** Section: Section-1095-CALLUS-1093
*Solid Section, elset=CALLUS-1093, material=MAT-CALLUS-1093
,
** Section: Section-1096-CALLUS-1094
*Solid Section, elset=CALLUS-1094, material=MAT-CALLUS-1094
,
** Section: Section-1097-CALLUS-1095
*Solid Section, elset=CALLUS-1095, material=MAT-CALLUS-1095
,
** Section: Section-1098-CALLUS-1096
*Solid Section, elset=CALLUS-1096, material=MAT-CALLUS-1096
,
** Section: Section-1099-CALLUS-1097
*Solid Section, elset=CALLUS-1097, material=MAT-CALLUS-1097
,
** Section: Section-1100-CALLUS-1098
*Solid Section, elset=CALLUS-1098, material=MAT-CALLUS-1098
,
** Section: Section-1101-CALLUS-1099
*Solid Section, elset=CALLUS-1099, material=MAT-CALLUS-1099
,
** Section: Section-1102-CALLUS-1100
*Solid Section, elset=CALLUS-1100, material=MAT-CALLUS-1100
,
** Section: Section-1103-CALLUS-1101
*Solid Section, elset=CALLUS-1101, material=MAT-CALLUS-1101
,
** Section: Section-1104-CALLUS-1102
*Solid Section, elset=CALLUS-1102, material=MAT-CALLUS-1102
,
** Section: Section-1105-CALLUS-1103
*Solid Section, elset=CALLUS-1103, material=MAT-CALLUS-1103
,
** Section: Section-1106-CALLUS-1104
*Solid Section, elset=CALLUS-1104, material=MAT-CALLUS-1104
,
** Section: Section-1107-CALLUS-1105
*Solid Section, elset=CALLUS-1105, material=MAT-CALLUS-1105
,
** Section: Section-1108-CALLUS-1106
*Solid Section, elset=CALLUS-1106, material=MAT-CALLUS-1106
,
** Section: Section-1109-CALLUS-1107
*Solid Section, elset=CALLUS-1107, material=MAT-CALLUS-1107
,
** Section: Section-1110-CALLUS-1108
*Solid Section, elset=CALLUS-1108, material=MAT-CALLUS-1108
,
** Section: Section-1111-CALLUS-1109
*Solid Section, elset=CALLUS-1109, material=MAT-CALLUS-1109
,
** Section: Section-1112-CALLUS-1110
*Solid Section, elset=CALLUS-1110, material=MAT-CALLUS-1110
,
** Section: Section-1113-CALLUS-1111
*Solid Section, elset=CALLUS-1111, material=MAT-CALLUS-1111
,
** Section: Section-1114-CALLUS-1112
*Solid Section, elset=CALLUS-1112, material=MAT-CALLUS-1112
,
** Section: Section-1115-CALLUS-1113
*Solid Section, elset=CALLUS-1113, material=MAT-CALLUS-1113
,
** Section: Section-1116-CALLUS-1114
*Solid Section, elset=CALLUS-1114, material=MAT-CALLUS-1114
,
** Section: Section-1117-CALLUS-1115
*Solid Section, elset=CALLUS-1115, material=MAT-CALLUS-1115
,
** Section: Section-1118-CALLUS-1116
*Solid Section, elset=CALLUS-1116, material=MAT-CALLUS-1116
,
** Section: Section-1119-CALLUS-1117
*Solid Section, elset=CALLUS-1117, material=MAT-CALLUS-1117
,
** Section: Section-1120-CALLUS-1118
*Solid Section, elset=CALLUS-1118, material=MAT-CALLUS-1118
,
** Section: Section-1121-CALLUS-1119
*Solid Section, elset=CALLUS-1119, material=MAT-CALLUS-1119
,
** Section: Section-1122-CALLUS-1120
*Solid Section, elset=CALLUS-1120, material=MAT-CALLUS-1120
,
** Section: Section-1123-CALLUS-1121
*Solid Section, elset=CALLUS-1121, material=MAT-CALLUS-1121
,
** Section: Section-1124-CALLUS-1122
*Solid Section, elset=CALLUS-1122, material=MAT-CALLUS-1122
,
** Section: Section-1125-CALLUS-1123
*Solid Section, elset=CALLUS-1123, material=MAT-CALLUS-1123
,
** Section: Section-1126-CALLUS-1124
*Solid Section, elset=CALLUS-1124, material=MAT-CALLUS-1124
,
** Section: Section-1127-CALLUS-1125
*Solid Section, elset=CALLUS-1125, material=MAT-CALLUS-1125
,
** Section: Section-1128-CALLUS-1126
*Solid Section, elset=CALLUS-1126, material=MAT-CALLUS-1126
,
** Section: Section-1129-CALLUS-1127
*Solid Section, elset=CALLUS-1127, material=MAT-CALLUS-1127
,
** Section: Section-1130-CALLUS-1128
*Solid Section, elset=CALLUS-1128, material=MAT-CALLUS-1128
,
** Section: Section-1131-CALLUS-1129
*Solid Section, elset=CALLUS-1129, material=MAT-CALLUS-1129
,
** Section: Section-1132-CALLUS-1130
*Solid Section, elset=CALLUS-1130, material=MAT-CALLUS-1130
,
** Section: Section-1133-CALLUS-1131
*Solid Section, elset=CALLUS-1131, material=MAT-CALLUS-1131
,
** Section: Section-1134-CALLUS-1132
*Solid Section, elset=CALLUS-1132, material=MAT-CALLUS-1132
,
** Section: Section-1135-CALLUS-1133
*Solid Section, elset=CALLUS-1133, material=MAT-CALLUS-1133
,
** Section: Section-1136-CALLUS-1134
*Solid Section, elset=CALLUS-1134, material=MAT-CALLUS-1134
,
** Section: Section-1137-CALLUS-1135
*Solid Section, elset=CALLUS-1135, material=MAT-CALLUS-1135
,
** Section: Section-1138-CALLUS-1136
*Solid Section, elset=CALLUS-1136, material=MAT-CALLUS-1136
,
** Section: Section-1139-CALLUS-1137
*Solid Section, elset=CALLUS-1137, material=MAT-CALLUS-1137
,
** Section: Section-1140-CALLUS-1138
*Solid Section, elset=CALLUS-1138, material=MAT-CALLUS-1138
,
** Section: Section-1141-CALLUS-1139
*Solid Section, elset=CALLUS-1139, material=MAT-CALLUS-1139
,
** Section: Section-1142-CALLUS-1140
*Solid Section, elset=CALLUS-1140, material=MAT-CALLUS-1140
,
** Section: Section-1143-CALLUS-1141
*Solid Section, elset=CALLUS-1141, material=MAT-CALLUS-1141
,
** Section: Section-1144-CALLUS-1142
*Solid Section, elset=CALLUS-1142, material=MAT-CALLUS-1142
,
** Section: Section-1145-CALLUS-1143
*Solid Section, elset=CALLUS-1143, material=MAT-CALLUS-1143
,
** Section: Section-1146-CALLUS-1144
*Solid Section, elset=CALLUS-1144, material=MAT-CALLUS-1144
,
** Section: Section-1147-CALLUS-1145
*Solid Section, elset=CALLUS-1145, material=MAT-CALLUS-1145
,
** Section: Section-1148-CALLUS-1146
*Solid Section, elset=CALLUS-1146, material=MAT-CALLUS-1146
,
** Section: Section-1149-CALLUS-1147
*Solid Section, elset=CALLUS-1147, material=MAT-CALLUS-1147
,
** Section: Section-1150-CALLUS-1148
*Solid Section, elset=CALLUS-1148, material=MAT-CALLUS-1148
,
** Section: Section-1151-CALLUS-1149
*Solid Section, elset=CALLUS-1149, material=MAT-CALLUS-1149
,
** Section: Section-1152-CALLUS-1150
*Solid Section, elset=CALLUS-1150, material=MAT-CALLUS-1150
,
** Section: Section-1153-CALLUS-1151
*Solid Section, elset=CALLUS-1151, material=MAT-CALLUS-1151
,
** Section: Section-1154-CALLUS-1152
*Solid Section, elset=CALLUS-1152, material=MAT-CALLUS-1152
,
** Section: Section-1155-CALLUS-1153
*Solid Section, elset=CALLUS-1153, material=MAT-CALLUS-1153
,
** Section: Section-1156-CALLUS-1154
*Solid Section, elset=CALLUS-1154, material=MAT-CALLUS-1154
,
** Section: Section-1157-CALLUS-1155
*Solid Section, elset=CALLUS-1155, material=MAT-CALLUS-1155
,
** Section: Section-1158-CALLUS-1156
*Solid Section, elset=CALLUS-1156, material=MAT-CALLUS-1156
,
** Section: Section-1159-CALLUS-1157
*Solid Section, elset=CALLUS-1157, material=MAT-CALLUS-1157
,
** Section: Section-1160-CALLUS-1158
*Solid Section, elset=CALLUS-1158, material=MAT-CALLUS-1158
,
** Section: Section-1161-CALLUS-1159
*Solid Section, elset=CALLUS-1159, material=MAT-CALLUS-1159
,
** Section: Section-1162-CALLUS-1160
*Solid Section, elset=CALLUS-1160, material=MAT-CALLUS-1160
,
** Section: Section-1163-CALLUS-1161
*Solid Section, elset=CALLUS-1161, material=MAT-CALLUS-1161
,
** Section: Section-1164-CALLUS-1162
*Solid Section, elset=CALLUS-1162, material=MAT-CALLUS-1162
,
** Section: Section-1165-CALLUS-1163
*Solid Section, elset=CALLUS-1163, material=MAT-CALLUS-1163
,
** Section: Section-1166-CALLUS-1164
*Solid Section, elset=CALLUS-1164, material=MAT-CALLUS-1164
,
** Section: Section-1167-CALLUS-1165
*Solid Section, elset=CALLUS-1165, material=MAT-CALLUS-1165
,
** Section: Section-1168-CALLUS-1166
*Solid Section, elset=CALLUS-1166, material=MAT-CALLUS-1166
,
** Section: Section-1169-CALLUS-1167
*Solid Section, elset=CALLUS-1167, material=MAT-CALLUS-1167
,
** Section: Section-1170-CALLUS-1168
*Solid Section, elset=CALLUS-1168, material=MAT-CALLUS-1168
,
** Section: Section-1171-CALLUS-1169
*Solid Section, elset=CALLUS-1169, material=MAT-CALLUS-1169
,
** Section: Section-1172-CALLUS-1170
*Solid Section, elset=CALLUS-1170, material=MAT-CALLUS-1170
,
** Section: Section-1173-CALLUS-1171
*Solid Section, elset=CALLUS-1171, material=MAT-CALLUS-1171
,
** Section: Section-1174-CALLUS-1172
*Solid Section, elset=CALLUS-1172, material=MAT-CALLUS-1172
,
** Section: Section-1175-CALLUS-1173
*Solid Section, elset=CALLUS-1173, material=MAT-CALLUS-1173
,
** Section: Section-1176-CALLUS-1174
*Solid Section, elset=CALLUS-1174, material=MAT-CALLUS-1174
,
** Section: Section-1177-CALLUS-1175
*Solid Section, elset=CALLUS-1175, material=MAT-CALLUS-1175
,
** Section: Section-1178-CALLUS-1176
*Solid Section, elset=CALLUS-1176, material=MAT-CALLUS-1176
,
** Section: Section-1179-CALLUS-1177
*Solid Section, elset=CALLUS-1177, material=MAT-CALLUS-1177
,
** Section: Section-1180-CALLUS-1178
*Solid Section, elset=CALLUS-1178, material=MAT-CALLUS-1178
,
** Section: Section-1181-CALLUS-1179
*Solid Section, elset=CALLUS-1179, material=MAT-CALLUS-1179
,
** Section: Section-1182-CALLUS-1180
*Solid Section, elset=CALLUS-1180, material=MAT-CALLUS-1180
,
** Section: Section-1183-CALLUS-1181
*Solid Section, elset=CALLUS-1181, material=MAT-CALLUS-1181
,
** Section: Section-1184-CALLUS-1182
*Solid Section, elset=CALLUS-1182, material=MAT-CALLUS-1182
,
** Section: Section-1185-CALLUS-1183
*Solid Section, elset=CALLUS-1183, material=MAT-CALLUS-1183
,
** Section: Section-1186-CALLUS-1184
*Solid Section, elset=CALLUS-1184, material=MAT-CALLUS-1184
,
** Section: Section-1187-CALLUS-1185
*Solid Section, elset=CALLUS-1185, material=MAT-CALLUS-1185
,
** Section: Section-1188-CALLUS-1186
*Solid Section, elset=CALLUS-1186, material=MAT-CALLUS-1186
,
** Section: Section-1189-CALLUS-1187
*Solid Section, elset=CALLUS-1187, material=MAT-CALLUS-1187
,
** Section: Section-1190-CALLUS-1188
*Solid Section, elset=CALLUS-1188, material=MAT-CALLUS-1188
,
** Section: Section-1191-CALLUS-1189
*Solid Section, elset=CALLUS-1189, material=MAT-CALLUS-1189
,
** Section: Section-1192-CALLUS-1190
*Solid Section, elset=CALLUS-1190, material=MAT-CALLUS-1190
,
** Section: Section-1193-CALLUS-1191
*Solid Section, elset=CALLUS-1191, material=MAT-CALLUS-1191
,
** Section: Section-1194-CALLUS-1192
*Solid Section, elset=CALLUS-1192, material=MAT-CALLUS-1192
,
** Section: Section-1195-CALLUS-1193
*Solid Section, elset=CALLUS-1193, material=MAT-CALLUS-1193
,
** Section: Section-1196-CALLUS-1194
*Solid Section, elset=CALLUS-1194, material=MAT-CALLUS-1194
,
** Section: Section-1197-CALLUS-1195
*Solid Section, elset=CALLUS-1195, material=MAT-CALLUS-1195
,
** Section: Section-1198-CALLUS-1196
*Solid Section, elset=CALLUS-1196, material=MAT-CALLUS-1196
,
** Section: Section-1199-CALLUS-1197
*Solid Section, elset=CALLUS-1197, material=MAT-CALLUS-1197
,
** Section: Section-1200-CALLUS-1198
*Solid Section, elset=CALLUS-1198, material=MAT-CALLUS-1198
,
** Section: Section-1201-CALLUS-1199
*Solid Section, elset=CALLUS-1199, material=MAT-CALLUS-1199
,
** Section: Section-1202-CALLUS-1200
*Solid Section, elset=CALLUS-1200, material=MAT-CALLUS-1200
,
** Section: Section-1203-CALLUS-1201
*Solid Section, elset=CALLUS-1201, material=MAT-CALLUS-1201
,
** Section: Section-1204-CALLUS-1202
*Solid Section, elset=CALLUS-1202, material=MAT-CALLUS-1202
,
** Section: Section-1205-CALLUS-1203
*Solid Section, elset=CALLUS-1203, material=MAT-CALLUS-1203
,
** Section: Section-1206-CALLUS-1204
*Solid Section, elset=CALLUS-1204, material=MAT-CALLUS-1204
,
** Section: Section-1207-CALLUS-1205
*Solid Section, elset=CALLUS-1205, material=MAT-CALLUS-1205
,
** Section: Section-1208-CALLUS-1206
*Solid Section, elset=CALLUS-1206, material=MAT-CALLUS-1206
,
** Section: Section-1209-CALLUS-1207
*Solid Section, elset=CALLUS-1207, material=MAT-CALLUS-1207
,
** Section: Section-1210-CALLUS-1208
*Solid Section, elset=CALLUS-1208, material=MAT-CALLUS-1208
,
** Section: Section-1211-CALLUS-1209
*Solid Section, elset=CALLUS-1209, material=MAT-CALLUS-1209
,
** Section: Section-1212-CALLUS-1210
*Solid Section, elset=CALLUS-1210, material=MAT-CALLUS-1210
,
** Section: Section-1213-CALLUS-1211
*Solid Section, elset=CALLUS-1211, material=MAT-CALLUS-1211
,
** Section: Section-1214-CALLUS-1212
*Solid Section, elset=CALLUS-1212, material=MAT-CALLUS-1212
,
** Section: Section-1215-CALLUS-1213
*Solid Section, elset=CALLUS-1213, material=MAT-CALLUS-1213
,
** Section: Section-1216-CALLUS-1214
*Solid Section, elset=CALLUS-1214, material=MAT-CALLUS-1214
,
** Section: Section-1217-CALLUS-1215
*Solid Section, elset=CALLUS-1215, material=MAT-CALLUS-1215
,
** Section: Section-1218-CALLUS-1216
*Solid Section, elset=CALLUS-1216, material=MAT-CALLUS-1216
,
** Section: Section-1219-CALLUS-1217
*Solid Section, elset=CALLUS-1217, material=MAT-CALLUS-1217
,
** Section: Section-1220-CALLUS-1218
*Solid Section, elset=CALLUS-1218, material=MAT-CALLUS-1218
,
** Section: Section-1221-CALLUS-1219
*Solid Section, elset=CALLUS-1219, material=MAT-CALLUS-1219
,
** Section: Section-1222-CALLUS-1220
*Solid Section, elset=CALLUS-1220, material=MAT-CALLUS-1220
,
** Section: Section-1223-CALLUS-1221
*Solid Section, elset=CALLUS-1221, material=MAT-CALLUS-1221
,
** Section: Section-1224-CALLUS-1222
*Solid Section, elset=CALLUS-1222, material=MAT-CALLUS-1222
,
** Section: Section-1225-CALLUS-1223
*Solid Section, elset=CALLUS-1223, material=MAT-CALLUS-1223
,
** Section: Section-1226-CALLUS-1224
*Solid Section, elset=CALLUS-1224, material=MAT-CALLUS-1224
,
** Section: Section-1227-CALLUS-1225
*Solid Section, elset=CALLUS-1225, material=MAT-CALLUS-1225
,
** Section: Section-1228-CALLUS-1226
*Solid Section, elset=CALLUS-1226, material=MAT-CALLUS-1226
,
** Section: Section-1229-CALLUS-1227
*Solid Section, elset=CALLUS-1227, material=MAT-CALLUS-1227
,
** Section: Section-1230-CALLUS-1228
*Solid Section, elset=CALLUS-1228, material=MAT-CALLUS-1228
,
** Section: Section-1231-CALLUS-1229
*Solid Section, elset=CALLUS-1229, material=MAT-CALLUS-1229
,
** Section: Section-1232-CALLUS-1230
*Solid Section, elset=CALLUS-1230, material=MAT-CALLUS-1230
,
** Section: Section-1233-CALLUS-1231
*Solid Section, elset=CALLUS-1231, material=MAT-CALLUS-1231
,
** Section: Section-1234-CALLUS-1232
*Solid Section, elset=CALLUS-1232, material=MAT-CALLUS-1232
,
** Section: Section-1235-CALLUS-1233
*Solid Section, elset=CALLUS-1233, material=MAT-CALLUS-1233
,
** Section: Section-1236-CALLUS-1234
*Solid Section, elset=CALLUS-1234, material=MAT-CALLUS-1234
,
** Section: Section-1237-CALLUS-1235
*Solid Section, elset=CALLUS-1235, material=MAT-CALLUS-1235
,
** Section: Section-1238-CALLUS-1236
*Solid Section, elset=CALLUS-1236, material=MAT-CALLUS-1236
,
** Section: Section-1239-CALLUS-1237
*Solid Section, elset=CALLUS-1237, material=MAT-CALLUS-1237
,
** Section: Section-1240-CALLUS-1238
*Solid Section, elset=CALLUS-1238, material=MAT-CALLUS-1238
,
** Section: Section-1241-CALLUS-1239
*Solid Section, elset=CALLUS-1239, material=MAT-CALLUS-1239
,
** Section: Section-1242-CALLUS-1240
*Solid Section, elset=CALLUS-1240, material=MAT-CALLUS-1240
,
** Section: Section-1243-CALLUS-1241
*Solid Section, elset=CALLUS-1241, material=MAT-CALLUS-1241
,
** Section: Section-1244-CALLUS-1242
*Solid Section, elset=CALLUS-1242, material=MAT-CALLUS-1242
,
** Section: Section-1245-CALLUS-1243
*Solid Section, elset=CALLUS-1243, material=MAT-CALLUS-1243
,
** Section: Section-1246-CALLUS-1244
*Solid Section, elset=CALLUS-1244, material=MAT-CALLUS-1244
,
** Section: Section-1247-CALLUS-1245
*Solid Section, elset=CALLUS-1245, material=MAT-CALLUS-1245
,
** Section: Section-1248-CALLUS-1246
*Solid Section, elset=CALLUS-1246, material=MAT-CALLUS-1246
,
** Section: Section-1249-CALLUS-1247
*Solid Section, elset=CALLUS-1247, material=MAT-CALLUS-1247
,
** Section: Section-1250-CALLUS-1248
*Solid Section, elset=CALLUS-1248, material=MAT-CALLUS-1248
,
** Section: Section-1251-CALLUS-1249
*Solid Section, elset=CALLUS-1249, material=MAT-CALLUS-1249
,
** Section: Section-1252-CALLUS-1250
*Solid Section, elset=CALLUS-1250, material=MAT-CALLUS-1250
,
** Section: Section-1253-CALLUS-1251
*Solid Section, elset=CALLUS-1251, material=MAT-CALLUS-1251
,
** Section: Section-1254-CALLUS-1252
*Solid Section, elset=CALLUS-1252, material=MAT-CALLUS-1252
,
** Section: Section-1255-CALLUS-1253
*Solid Section, elset=CALLUS-1253, material=MAT-CALLUS-1253
,
** Section: Section-1256-CALLUS-1254
*Solid Section, elset=CALLUS-1254, material=MAT-CALLUS-1254
,
** Section: Section-1257-CALLUS-1255
*Solid Section, elset=CALLUS-1255, material=MAT-CALLUS-1255
,
** Section: Section-1258-CALLUS-1256
*Solid Section, elset=CALLUS-1256, material=MAT-CALLUS-1256
,
** Section: Section-1259-CALLUS-1257
*Solid Section, elset=CALLUS-1257, material=MAT-CALLUS-1257
,
** Section: Section-1260-CALLUS-1258
*Solid Section, elset=CALLUS-1258, material=MAT-CALLUS-1258
,
** Section: Section-1261-CALLUS-1259
*Solid Section, elset=CALLUS-1259, material=MAT-CALLUS-1259
,
** Section: Section-1262-CALLUS-1260
*Solid Section, elset=CALLUS-1260, material=MAT-CALLUS-1260
,
** Section: Section-1263-CALLUS-1261
*Solid Section, elset=CALLUS-1261, material=MAT-CALLUS-1261
,
** Section: Section-1264-CALLUS-1262
*Solid Section, elset=CALLUS-1262, material=MAT-CALLUS-1262
,
** Section: Section-1265-CALLUS-1263
*Solid Section, elset=CALLUS-1263, material=MAT-CALLUS-1263
,
** Section: Section-1266-CALLUS-1264
*Solid Section, elset=CALLUS-1264, material=MAT-CALLUS-1264
,
** Section: Section-1267-CALLUS-1265
*Solid Section, elset=CALLUS-1265, material=MAT-CALLUS-1265
,
** Section: Section-1268-CALLUS-1266
*Solid Section, elset=CALLUS-1266, material=MAT-CALLUS-1266
,
** Section: Section-1269-CALLUS-1267
*Solid Section, elset=CALLUS-1267, material=MAT-CALLUS-1267
,
** Section: Section-1270-CALLUS-1268
*Solid Section, elset=CALLUS-1268, material=MAT-CALLUS-1268
,
** Section: Section-1271-CALLUS-1269
*Solid Section, elset=CALLUS-1269, material=MAT-CALLUS-1269
,
** Section: Section-1272-CALLUS-1270
*Solid Section, elset=CALLUS-1270, material=MAT-CALLUS-1270
,
** Section: Section-1273-CALLUS-1271
*Solid Section, elset=CALLUS-1271, material=MAT-CALLUS-1271
,
** Section: Section-1274-CALLUS-1272
*Solid Section, elset=CALLUS-1272, material=MAT-CALLUS-1272
,
** Section: Section-1275-CALLUS-1273
*Solid Section, elset=CALLUS-1273, material=MAT-CALLUS-1273
,
** Section: Section-1276-CALLUS-1274
*Solid Section, elset=CALLUS-1274, material=MAT-CALLUS-1274
,
** Section: Section-1277-CALLUS-1275
*Solid Section, elset=CALLUS-1275, material=MAT-CALLUS-1275
,
** Section: Section-1278-CALLUS-1276
*Solid Section, elset=CALLUS-1276, material=MAT-CALLUS-1276
,
** Section: Section-1279-CALLUS-1277
*Solid Section, elset=CALLUS-1277, material=MAT-CALLUS-1277
,
** Section: Section-1280-CALLUS-1278
*Solid Section, elset=CALLUS-1278, material=MAT-CALLUS-1278
,
** Section: Section-1281-CALLUS-1279
*Solid Section, elset=CALLUS-1279, material=MAT-CALLUS-1279
,
** Section: Section-1282-CALLUS-1280
*Solid Section, elset=CALLUS-1280, material=MAT-CALLUS-1280
,
** Section: Section-1283-CALLUS-1281
*Solid Section, elset=CALLUS-1281, material=MAT-CALLUS-1281
,
** Section: Section-1284-CALLUS-1282
*Solid Section, elset=CALLUS-1282, material=MAT-CALLUS-1282
,
** Section: Section-1285-CALLUS-1283
*Solid Section, elset=CALLUS-1283, material=MAT-CALLUS-1283
,
** Section: Section-1286-CALLUS-1284
*Solid Section, elset=CALLUS-1284, material=MAT-CALLUS-1284
,
** Section: Section-1287-CALLUS-1285
*Solid Section, elset=CALLUS-1285, material=MAT-CALLUS-1285
,
** Section: Section-1288-CALLUS-1286
*Solid Section, elset=CALLUS-1286, material=MAT-CALLUS-1286
,
** Section: Section-1289-CALLUS-1287
*Solid Section, elset=CALLUS-1287, material=MAT-CALLUS-1287
,
** Section: Section-1290-CALLUS-1288
*Solid Section, elset=CALLUS-1288, material=MAT-CALLUS-1288
,
** Section: Section-1291-CALLUS-1289
*Solid Section, elset=CALLUS-1289, material=MAT-CALLUS-1289
,
** Section: Section-1292-CALLUS-1290
*Solid Section, elset=CALLUS-1290, material=MAT-CALLUS-1290
,
** Section: Section-1293-CALLUS-1291
*Solid Section, elset=CALLUS-1291, material=MAT-CALLUS-1291
,
** Section: Section-1294-CALLUS-1292
*Solid Section, elset=CALLUS-1292, material=MAT-CALLUS-1292
,
** Section: Section-1295-CALLUS-1293
*Solid Section, elset=CALLUS-1293, material=MAT-CALLUS-1293
,
** Section: Section-1296-CALLUS-1294
*Solid Section, elset=CALLUS-1294, material=MAT-CALLUS-1294
,
** Section: Section-1297-CALLUS-1295
*Solid Section, elset=CALLUS-1295, material=MAT-CALLUS-1295
,
** Section: Section-1298-CALLUS-1296
*Solid Section, elset=CALLUS-1296, material=MAT-CALLUS-1296
,
** Section: Section-1299-CALLUS-1297
*Solid Section, elset=CALLUS-1297, material=MAT-CALLUS-1297
,
** Section: Section-1300-CALLUS-1298
*Solid Section, elset=CALLUS-1298, material=MAT-CALLUS-1298
,
** Section: Section-1301-CALLUS-1299
*Solid Section, elset=CALLUS-1299, material=MAT-CALLUS-1299
,
** Section: Section-1302-CALLUS-1300
*Solid Section, elset=CALLUS-1300, material=MAT-CALLUS-1300
,
** Section: Section-1303-CALLUS-1301
*Solid Section, elset=CALLUS-1301, material=MAT-CALLUS-1301
,
** Section: Section-1304-CALLUS-1302
*Solid Section, elset=CALLUS-1302, material=MAT-CALLUS-1302
,
** Section: Section-1305-CALLUS-1303
*Solid Section, elset=CALLUS-1303, material=MAT-CALLUS-1303
,
** Section: Section-1306-CALLUS-1304
*Solid Section, elset=CALLUS-1304, material=MAT-CALLUS-1304
,
** Section: Section-1307-CALLUS-1305
*Solid Section, elset=CALLUS-1305, material=MAT-CALLUS-1305
,
** Section: Section-1308-CALLUS-1306
*Solid Section, elset=CALLUS-1306, material=MAT-CALLUS-1306
,
** Section: Section-1309-CALLUS-1307
*Solid Section, elset=CALLUS-1307, material=MAT-CALLUS-1307
,
** Section: Section-1310-CALLUS-1308
*Solid Section, elset=CALLUS-1308, material=MAT-CALLUS-1308
,
** Section: Section-1311-CALLUS-1309
*Solid Section, elset=CALLUS-1309, material=MAT-CALLUS-1309
,
** Section: Section-1312-CALLUS-1310
*Solid Section, elset=CALLUS-1310, material=MAT-CALLUS-1310
,
** Section: Section-1313-CALLUS-1311
*Solid Section, elset=CALLUS-1311, material=MAT-CALLUS-1311
,
** Section: Section-1314-CALLUS-1312
*Solid Section, elset=CALLUS-1312, material=MAT-CALLUS-1312
,
** Section: Section-1315-CALLUS-1313
*Solid Section, elset=CALLUS-1313, material=MAT-CALLUS-1313
,
** Section: Section-1316-CALLUS-1314
*Solid Section, elset=CALLUS-1314, material=MAT-CALLUS-1314
,
** Section: Section-1317-CALLUS-1315
*Solid Section, elset=CALLUS-1315, material=MAT-CALLUS-1315
,
** Section: Section-1318-CALLUS-1316
*Solid Section, elset=CALLUS-1316, material=MAT-CALLUS-1316
,
** Section: Section-1319-CALLUS-1317
*Solid Section, elset=CALLUS-1317, material=MAT-CALLUS-1317
,
** Section: Section-1320-CALLUS-1318
*Solid Section, elset=CALLUS-1318, material=MAT-CALLUS-1318
,
** Section: Section-1321-CALLUS-1319
*Solid Section, elset=CALLUS-1319, material=MAT-CALLUS-1319
,
** Section: Section-1322-CALLUS-1320
*Solid Section, elset=CALLUS-1320, material=MAT-CALLUS-1320
,
** Section: Section-1323-CALLUS-1321
*Solid Section, elset=CALLUS-1321, material=MAT-CALLUS-1321
,
** Section: Section-1324-CALLUS-1322
*Solid Section, elset=CALLUS-1322, material=MAT-CALLUS-1322
,
** Section: Section-1325-CALLUS-1323
*Solid Section, elset=CALLUS-1323, material=MAT-CALLUS-1323
,
** Section: Section-1326-CALLUS-1324
*Solid Section, elset=CALLUS-1324, material=MAT-CALLUS-1324
,
** Section: Section-1327-CALLUS-1325
*Solid Section, elset=CALLUS-1325, material=MAT-CALLUS-1325
,
** Section: Section-1328-CALLUS-1326
*Solid Section, elset=CALLUS-1326, material=MAT-CALLUS-1326
,
** Section: Section-1329-CALLUS-1327
*Solid Section, elset=CALLUS-1327, material=MAT-CALLUS-1327
,
** Section: Section-1330-CALLUS-1328
*Solid Section, elset=CALLUS-1328, material=MAT-CALLUS-1328
,
** Section: Section-1331-CALLUS-1329
*Solid Section, elset=CALLUS-1329, material=MAT-CALLUS-1329
,
** Section: Section-1332-CALLUS-1330
*Solid Section, elset=CALLUS-1330, material=MAT-CALLUS-1330
,
** Section: Section-1333-CALLUS-1331
*Solid Section, elset=CALLUS-1331, material=MAT-CALLUS-1331
,
** Section: Section-1334-CALLUS-1332
*Solid Section, elset=CALLUS-1332, material=MAT-CALLUS-1332
,
** Section: Section-1335-CALLUS-1333
*Solid Section, elset=CALLUS-1333, material=MAT-CALLUS-1333
,
** Section: Section-1336-CALLUS-1334
*Solid Section, elset=CALLUS-1334, material=MAT-CALLUS-1334
,
** Section: Section-1337-CALLUS-1335
*Solid Section, elset=CALLUS-1335, material=MAT-CALLUS-1335
,
** Section: Section-1338-CALLUS-1336
*Solid Section, elset=CALLUS-1336, material=MAT-CALLUS-1336
,
** Section: Section-1339-CALLUS-1337
*Solid Section, elset=CALLUS-1337, material=MAT-CALLUS-1337
,
** Section: Section-1340-CALLUS-1338
*Solid Section, elset=CALLUS-1338, material=MAT-CALLUS-1338
,
** Section: Section-1341-CALLUS-1339
*Solid Section, elset=CALLUS-1339, material=MAT-CALLUS-1339
,
** Section: Section-1342-CALLUS-1340
*Solid Section, elset=CALLUS-1340, material=MAT-CALLUS-1340
,
** Section: Section-1343-CALLUS-1341
*Solid Section, elset=CALLUS-1341, material=MAT-CALLUS-1341
,
** Section: Section-1344-CALLUS-1342
*Solid Section, elset=CALLUS-1342, material=MAT-CALLUS-1342
,
** Section: Section-1345-CALLUS-1343
*Solid Section, elset=CALLUS-1343, material=MAT-CALLUS-1343
,
** Section: Section-1346-CALLUS-1344
*Solid Section, elset=CALLUS-1344, material=MAT-CALLUS-1344
,
** Section: Section-1347-CALLUS-1345
*Solid Section, elset=CALLUS-1345, material=MAT-CALLUS-1345
,
** Section: Section-1348-CALLUS-1346
*Solid Section, elset=CALLUS-1346, material=MAT-CALLUS-1346
,
** Section: Section-1349-CALLUS-1347
*Solid Section, elset=CALLUS-1347, material=MAT-CALLUS-1347
,
** Section: Section-1350-CALLUS-1348
*Solid Section, elset=CALLUS-1348, material=MAT-CALLUS-1348
,
** Section: Section-1351-CALLUS-1349
*Solid Section, elset=CALLUS-1349, material=MAT-CALLUS-1349
,
** Section: Section-1352-CALLUS-1350
*Solid Section, elset=CALLUS-1350, material=MAT-CALLUS-1350
,
** Section: Section-1353-CALLUS-1351
*Solid Section, elset=CALLUS-1351, material=MAT-CALLUS-1351
,
** Section: Section-1354-CALLUS-1352
*Solid Section, elset=CALLUS-1352, material=MAT-CALLUS-1352
,
** Section: Section-1355-CALLUS-1353
*Solid Section, elset=CALLUS-1353, material=MAT-CALLUS-1353
,
** Section: Section-1356-CALLUS-1354
*Solid Section, elset=CALLUS-1354, material=MAT-CALLUS-1354
,
** Section: Section-1357-CALLUS-1355
*Solid Section, elset=CALLUS-1355, material=MAT-CALLUS-1355
,
** Section: Section-1358-CALLUS-1356
*Solid Section, elset=CALLUS-1356, material=MAT-CALLUS-1356
,
** Section: Section-1359-CALLUS-1357
*Solid Section, elset=CALLUS-1357, material=MAT-CALLUS-1357
,
** Section: Section-1360-CALLUS-1358
*Solid Section, elset=CALLUS-1358, material=MAT-CALLUS-1358
,
** Section: Section-1361-CALLUS-1359
*Solid Section, elset=CALLUS-1359, material=MAT-CALLUS-1359
,
** Section: Section-1362-CALLUS-1360
*Solid Section, elset=CALLUS-1360, material=MAT-CALLUS-1360
,
** Section: Section-1363-CALLUS-1361
*Solid Section, elset=CALLUS-1361, material=MAT-CALLUS-1361
,
** Section: Section-1364-CALLUS-1362
*Solid Section, elset=CALLUS-1362, material=MAT-CALLUS-1362
,
** Section: Section-1365-CALLUS-1363
*Solid Section, elset=CALLUS-1363, material=MAT-CALLUS-1363
,
** Section: Section-1366-CALLUS-1364
*Solid Section, elset=CALLUS-1364, material=MAT-CALLUS-1364
,
** Section: Section-1367-CALLUS-1365
*Solid Section, elset=CALLUS-1365, material=MAT-CALLUS-1365
,
** Section: Section-1368-CALLUS-1366
*Solid Section, elset=CALLUS-1366, material=MAT-CALLUS-1366
,
** Section: Section-1369-CALLUS-1367
*Solid Section, elset=CALLUS-1367, material=MAT-CALLUS-1367
,
** Section: Section-1370-CALLUS-1368
*Solid Section, elset=CALLUS-1368, material=MAT-CALLUS-1368
,
** Section: Section-1371-CALLUS-1369
*Solid Section, elset=CALLUS-1369, material=MAT-CALLUS-1369
,
** Section: Section-1372-CALLUS-1370
*Solid Section, elset=CALLUS-1370, material=MAT-CALLUS-1370
,
** Section: Section-1373-CALLUS-1371
*Solid Section, elset=CALLUS-1371, material=MAT-CALLUS-1371
,
** Section: Section-1374-CALLUS-1372
*Solid Section, elset=CALLUS-1372, material=MAT-CALLUS-1372
,
** Section: Section-1375-CALLUS-1373
*Solid Section, elset=CALLUS-1373, material=MAT-CALLUS-1373
,
** Section: Section-1376-CALLUS-1374
*Solid Section, elset=CALLUS-1374, material=MAT-CALLUS-1374
,
** Section: Section-1377-CALLUS-1375
*Solid Section, elset=CALLUS-1375, material=MAT-CALLUS-1375
,
** Section: Section-1378-CALLUS-1376
*Solid Section, elset=CALLUS-1376, material=MAT-CALLUS-1376
,
** Section: Section-1379-CALLUS-1377
*Solid Section, elset=CALLUS-1377, material=MAT-CALLUS-1377
,
** Section: Section-1380-CALLUS-1378
*Solid Section, elset=CALLUS-1378, material=MAT-CALLUS-1378
,
** Section: Section-1381-CALLUS-1379
*Solid Section, elset=CALLUS-1379, material=MAT-CALLUS-1379
,
** Section: Section-1382-CALLUS-1380
*Solid Section, elset=CALLUS-1380, material=MAT-CALLUS-1380
,
** Section: Section-1383-CALLUS-1381
*Solid Section, elset=CALLUS-1381, material=MAT-CALLUS-1381
,
** Section: Section-1384-CALLUS-1382
*Solid Section, elset=CALLUS-1382, material=MAT-CALLUS-1382
,
** Section: Section-1385-CALLUS-1383
*Solid Section, elset=CALLUS-1383, material=MAT-CALLUS-1383
,
** Section: Section-1386-CALLUS-1384
*Solid Section, elset=CALLUS-1384, material=MAT-CALLUS-1384
,
** Section: Section-1387-CALLUS-1385
*Solid Section, elset=CALLUS-1385, material=MAT-CALLUS-1385
,
** Section: Section-1388-CALLUS-1386
*Solid Section, elset=CALLUS-1386, material=MAT-CALLUS-1386
,
** Section: Section-1389-CALLUS-1387
*Solid Section, elset=CALLUS-1387, material=MAT-CALLUS-1387
,
** Section: Section-1390-CALLUS-1388
*Solid Section, elset=CALLUS-1388, material=MAT-CALLUS-1388
,
** Section: Section-1391-CALLUS-1389
*Solid Section, elset=CALLUS-1389, material=MAT-CALLUS-1389
,
** Section: Section-1392-CALLUS-1390
*Solid Section, elset=CALLUS-1390, material=MAT-CALLUS-1390
,
** Section: Section-1393-CALLUS-1391
*Solid Section, elset=CALLUS-1391, material=MAT-CALLUS-1391
,
** Section: Section-1394-CALLUS-1392
*Solid Section, elset=CALLUS-1392, material=MAT-CALLUS-1392
,
** Section: Section-1395-CALLUS-1393
*Solid Section, elset=CALLUS-1393, material=MAT-CALLUS-1393
,
** Section: Section-1396-CALLUS-1394
*Solid Section, elset=CALLUS-1394, material=MAT-CALLUS-1394
,
** Section: Section-1397-CALLUS-1395
*Solid Section, elset=CALLUS-1395, material=MAT-CALLUS-1395
,
** Section: Section-1398-CALLUS-1396
*Solid Section, elset=CALLUS-1396, material=MAT-CALLUS-1396
,
** Section: Section-1399-CALLUS-1397
*Solid Section, elset=CALLUS-1397, material=MAT-CALLUS-1397
,
** Section: Section-1400-CALLUS-1398
*Solid Section, elset=CALLUS-1398, material=MAT-CALLUS-1398
,
** Section: Section-1401-CALLUS-1399
*Solid Section, elset=CALLUS-1399, material=MAT-CALLUS-1399
,
** Section: Section-1402-CALLUS-1400
*Solid Section, elset=CALLUS-1400, material=MAT-CALLUS-1400
,
** Section: Section-1403-CALLUS-1401
*Solid Section, elset=CALLUS-1401, material=MAT-CALLUS-1401
,
** Section: Section-1404-CALLUS-1402
*Solid Section, elset=CALLUS-1402, material=MAT-CALLUS-1402
,
** Section: Section-1405-CALLUS-1403
*Solid Section, elset=CALLUS-1403, material=MAT-CALLUS-1403
,
** Section: Section-1406-CALLUS-1404
*Solid Section, elset=CALLUS-1404, material=MAT-CALLUS-1404
,
** Section: Section-1407-CALLUS-1405
*Solid Section, elset=CALLUS-1405, material=MAT-CALLUS-1405
,
** Section: Section-1408-CALLUS-1406
*Solid Section, elset=CALLUS-1406, material=MAT-CALLUS-1406
,
** Section: Section-1409-CALLUS-1407
*Solid Section, elset=CALLUS-1407, material=MAT-CALLUS-1407
,
** Section: Section-1410-CALLUS-1408
*Solid Section, elset=CALLUS-1408, material=MAT-CALLUS-1408
,
** Section: Section-1411-CALLUS-1409
*Solid Section, elset=CALLUS-1409, material=MAT-CALLUS-1409
,
** Section: Section-1412-CALLUS-1410
*Solid Section, elset=CALLUS-1410, material=MAT-CALLUS-1410
,
** Section: Section-1413-CALLUS-1411
*Solid Section, elset=CALLUS-1411, material=MAT-CALLUS-1411
,
** Section: Section-1414-CALLUS-1412
*Solid Section, elset=CALLUS-1412, material=MAT-CALLUS-1412
,
** Section: Section-1415-CALLUS-1413
*Solid Section, elset=CALLUS-1413, material=MAT-CALLUS-1413
,
** Section: Section-1416-CALLUS-1414
*Solid Section, elset=CALLUS-1414, material=MAT-CALLUS-1414
,
** Section: Section-1417-CALLUS-1415
*Solid Section, elset=CALLUS-1415, material=MAT-CALLUS-1415
,
** Section: Section-1418-CALLUS-1416
*Solid Section, elset=CALLUS-1416, material=MAT-CALLUS-1416
,
** Section: Section-1419-CALLUS-1417
*Solid Section, elset=CALLUS-1417, material=MAT-CALLUS-1417
,
** Section: Section-1420-CALLUS-1418
*Solid Section, elset=CALLUS-1418, material=MAT-CALLUS-1418
,
** Section: Section-1421-CALLUS-1419
*Solid Section, elset=CALLUS-1419, material=MAT-CALLUS-1419
,
** Section: Section-1422-CALLUS-1420
*Solid Section, elset=CALLUS-1420, material=MAT-CALLUS-1420
,
** Section: Section-1423-CALLUS-1421
*Solid Section, elset=CALLUS-1421, material=MAT-CALLUS-1421
,
** Section: Section-1424-CALLUS-1422
*Solid Section, elset=CALLUS-1422, material=MAT-CALLUS-1422
,
** Section: Section-1425-CALLUS-1423
*Solid Section, elset=CALLUS-1423, material=MAT-CALLUS-1423
,
** Section: Section-1426-CALLUS-1424
*Solid Section, elset=CALLUS-1424, material=MAT-CALLUS-1424
,
** Section: Section-1427-CALLUS-1425
*Solid Section, elset=CALLUS-1425, material=MAT-CALLUS-1425
,
** Section: Section-1428-CALLUS-1426
*Solid Section, elset=CALLUS-1426, material=MAT-CALLUS-1426
,
** Section: Section-1429-CALLUS-1427
*Solid Section, elset=CALLUS-1427, material=MAT-CALLUS-1427
,
** Section: Section-1430-CALLUS-1428
*Solid Section, elset=CALLUS-1428, material=MAT-CALLUS-1428
,
** Section: Section-1431-CALLUS-1429
*Solid Section, elset=CALLUS-1429, material=MAT-CALLUS-1429
,
** Section: Section-1432-CALLUS-1430
*Solid Section, elset=CALLUS-1430, material=MAT-CALLUS-1430
,
** Section: Section-1433-CALLUS-1431
*Solid Section, elset=CALLUS-1431, material=MAT-CALLUS-1431
,
** Section: Section-1434-CALLUS-1432
*Solid Section, elset=CALLUS-1432, material=MAT-CALLUS-1432
,
** Section: Section-1435-CALLUS-1433
*Solid Section, elset=CALLUS-1433, material=MAT-CALLUS-1433
,
** Section: Section-1436-CALLUS-1434
*Solid Section, elset=CALLUS-1434, material=MAT-CALLUS-1434
,
** Section: Section-1437-CALLUS-1435
*Solid Section, elset=CALLUS-1435, material=MAT-CALLUS-1435
,
** Section: Section-1438-CALLUS-1436
*Solid Section, elset=CALLUS-1436, material=MAT-CALLUS-1436
,
** Section: Section-1439-CALLUS-1437
*Solid Section, elset=CALLUS-1437, material=MAT-CALLUS-1437
,
** Section: Section-1440-CALLUS-1438
*Solid Section, elset=CALLUS-1438, material=MAT-CALLUS-1438
,
** Section: Section-1441-CALLUS-1439
*Solid Section, elset=CALLUS-1439, material=MAT-CALLUS-1439
,
** Section: Section-1442-CALLUS-1440
*Solid Section, elset=CALLUS-1440, material=MAT-CALLUS-1440
,
** Section: Section-1443-CALLUS-1441
*Solid Section, elset=CALLUS-1441, material=MAT-CALLUS-1441
,
** Section: Section-1444-CALLUS-1442
*Solid Section, elset=CALLUS-1442, material=MAT-CALLUS-1442
,
** Section: Section-1445-CALLUS-1443
*Solid Section, elset=CALLUS-1443, material=MAT-CALLUS-1443
,
** Section: Section-1446-CALLUS-1444
*Solid Section, elset=CALLUS-1444, material=MAT-CALLUS-1444
,
** Section: Section-1447-CALLUS-1445
*Solid Section, elset=CALLUS-1445, material=MAT-CALLUS-1445
,
** Section: Section-1448-CALLUS-1446
*Solid Section, elset=CALLUS-1446, material=MAT-CALLUS-1446
,
** Section: Section-1449-CALLUS-1447
*Solid Section, elset=CALLUS-1447, material=MAT-CALLUS-1447
,
** Section: Section-1450-CALLUS-1448
*Solid Section, elset=CALLUS-1448, material=MAT-CALLUS-1448
,
** Section: Section-1451-CALLUS-1449
*Solid Section, elset=CALLUS-1449, material=MAT-CALLUS-1449
,
** Section: Section-1452-CALLUS-1450
*Solid Section, elset=CALLUS-1450, material=MAT-CALLUS-1450
,
** Section: Section-1453-CALLUS-1451
*Solid Section, elset=CALLUS-1451, material=MAT-CALLUS-1451
,
** Section: Section-1454-CALLUS-1452
*Solid Section, elset=CALLUS-1452, material=MAT-CALLUS-1452
,
** Section: Section-1455-CALLUS-1453
*Solid Section, elset=CALLUS-1453, material=MAT-CALLUS-1453
,
** Section: Section-1456-CALLUS-1454
*Solid Section, elset=CALLUS-1454, material=MAT-CALLUS-1454
,
** Section: Section-1457-CALLUS-1455
*Solid Section, elset=CALLUS-1455, material=MAT-CALLUS-1455
,
** Section: Section-1458-CALLUS-1456
*Solid Section, elset=CALLUS-1456, material=MAT-CALLUS-1456
,
** Section: Section-1459-CALLUS-1457
*Solid Section, elset=CALLUS-1457, material=MAT-CALLUS-1457
,
** Section: Section-1460-CALLUS-1458
*Solid Section, elset=CALLUS-1458, material=MAT-CALLUS-1458
,
** Section: Section-1461-CALLUS-1459
*Solid Section, elset=CALLUS-1459, material=MAT-CALLUS-1459
,
** Section: Section-1462-CALLUS-1460
*Solid Section, elset=CALLUS-1460, material=MAT-CALLUS-1460
,
** Section: Section-1463-CALLUS-1461
*Solid Section, elset=CALLUS-1461, material=MAT-CALLUS-1461
,
** Section: Section-1464-CALLUS-1462
*Solid Section, elset=CALLUS-1462, material=MAT-CALLUS-1462
,
** Section: Section-1465-CALLUS-1463
*Solid Section, elset=CALLUS-1463, material=MAT-CALLUS-1463
,
** Section: Section-1466-CALLUS-1464
*Solid Section, elset=CALLUS-1464, material=MAT-CALLUS-1464
,
** Section: Section-1467-CALLUS-1465
*Solid Section, elset=CALLUS-1465, material=MAT-CALLUS-1465
,
** Section: Section-1468-CALLUS-1466
*Solid Section, elset=CALLUS-1466, material=MAT-CALLUS-1466
,
** Section: Section-1469-CALLUS-1467
*Solid Section, elset=CALLUS-1467, material=MAT-CALLUS-1467
,
** Section: Section-1470-CALLUS-1468
*Solid Section, elset=CALLUS-1468, material=MAT-CALLUS-1468
,
** Section: Section-1471-CALLUS-1469
*Solid Section, elset=CALLUS-1469, material=MAT-CALLUS-1469
,
** Section: Section-1472-CALLUS-1470
*Solid Section, elset=CALLUS-1470, material=MAT-CALLUS-1470
,
** Section: Section-1473-CALLUS-1471
*Solid Section, elset=CALLUS-1471, material=MAT-CALLUS-1471
,
** Section: Section-1474-CALLUS-1472
*Solid Section, elset=CALLUS-1472, material=MAT-CALLUS-1472
,
** Section: Section-1475-CALLUS-1473
*Solid Section, elset=CALLUS-1473, material=MAT-CALLUS-1473
,
** Section: Section-1476-CALLUS-1474
*Solid Section, elset=CALLUS-1474, material=MAT-CALLUS-1474
,
** Section: Section-1477-CALLUS-1475
*Solid Section, elset=CALLUS-1475, material=MAT-CALLUS-1475
,
** Section: Section-1478-CALLUS-1476
*Solid Section, elset=CALLUS-1476, material=MAT-CALLUS-1476
,
** Section: Section-1479-CALLUS-1477
*Solid Section, elset=CALLUS-1477, material=MAT-CALLUS-1477
,
** Section: Section-1480-CALLUS-1478
*Solid Section, elset=CALLUS-1478, material=MAT-CALLUS-1478
,
** Section: Section-1481-CALLUS-1479
*Solid Section, elset=CALLUS-1479, material=MAT-CALLUS-1479
,
** Section: Section-1482-CALLUS-1480
*Solid Section, elset=CALLUS-1480, material=MAT-CALLUS-1480
,
** Section: Section-1483-CALLUS-1481
*Solid Section, elset=CALLUS-1481, material=MAT-CALLUS-1481
,
** Section: Section-1484-CALLUS-1482
*Solid Section, elset=CALLUS-1482, material=MAT-CALLUS-1482
,
** Section: Section-1485-CALLUS-1483
*Solid Section, elset=CALLUS-1483, material=MAT-CALLUS-1483
,
** Section: Section-1486-CALLUS-1484
*Solid Section, elset=CALLUS-1484, material=MAT-CALLUS-1484
,
** Section: Section-1487-CALLUS-1485
*Solid Section, elset=CALLUS-1485, material=MAT-CALLUS-1485
,
** Section: Section-1488-CALLUS-1486
*Solid Section, elset=CALLUS-1486, material=MAT-CALLUS-1486
,
** Section: Section-1489-CALLUS-1487
*Solid Section, elset=CALLUS-1487, material=MAT-CALLUS-1487
,
** Section: Section-1490-CALLUS-1488
*Solid Section, elset=CALLUS-1488, material=MAT-CALLUS-1488
,
** Section: Section-1491-CALLUS-1489
*Solid Section, elset=CALLUS-1489, material=MAT-CALLUS-1489
,
** Section: Section-1492-CALLUS-1490
*Solid Section, elset=CALLUS-1490, material=MAT-CALLUS-1490
,
** Section: Section-1493-CALLUS-1491
*Solid Section, elset=CALLUS-1491, material=MAT-CALLUS-1491
,
** Section: Section-1494-CALLUS-1492
*Solid Section, elset=CALLUS-1492, material=MAT-CALLUS-1492
,
** Section: Section-1495-CALLUS-1493
*Solid Section, elset=CALLUS-1493, material=MAT-CALLUS-1493
,
** Section: Section-1496-CALLUS-1494
*Solid Section, elset=CALLUS-1494, material=MAT-CALLUS-1494
,
** Section: Section-1497-CALLUS-1495
*Solid Section, elset=CALLUS-1495, material=MAT-CALLUS-1495
,
** Section: Section-1498-CALLUS-1496
*Solid Section, elset=CALLUS-1496, material=MAT-CALLUS-1496
,
** Section: Section-1499-CALLUS-1497
*Solid Section, elset=CALLUS-1497, material=MAT-CALLUS-1497
,
** Section: Section-1500-CALLUS-1498
*Solid Section, elset=CALLUS-1498, material=MAT-CALLUS-1498
,
** Section: Section-1501-CALLUS-1499
*Solid Section, elset=CALLUS-1499, material=MAT-CALLUS-1499
,
** Section: Section-1502-CALLUS-1500
*Solid Section, elset=CALLUS-1500, material=MAT-CALLUS-1500
,
** Section: Section-1503-CALLUS-1501
*Solid Section, elset=CALLUS-1501, material=MAT-CALLUS-1501
,
** Section: Section-1504-CALLUS-1502
*Solid Section, elset=CALLUS-1502, material=MAT-CALLUS-1502
,
** Section: Section-1505-CALLUS-1503
*Solid Section, elset=CALLUS-1503, material=MAT-CALLUS-1503
,
** Section: Section-1506-CALLUS-1504
*Solid Section, elset=CALLUS-1504, material=MAT-CALLUS-1504
,
** Section: Section-1507-CALLUS-1505
*Solid Section, elset=CALLUS-1505, material=MAT-CALLUS-1505
,
** Section: Section-1508-CALLUS-1506
*Solid Section, elset=CALLUS-1506, material=MAT-CALLUS-1506
,
** Section: Section-1509-CALLUS-1507
*Solid Section, elset=CALLUS-1507, material=MAT-CALLUS-1507
,
** Section: Section-1510-CALLUS-1508
*Solid Section, elset=CALLUS-1508, material=MAT-CALLUS-1508
,
** Section: Section-1511-CALLUS-1509
*Solid Section, elset=CALLUS-1509, material=MAT-CALLUS-1509
,
** Section: Section-1512-CALLUS-1510
*Solid Section, elset=CALLUS-1510, material=MAT-CALLUS-1510
,
** Section: Section-1513-CALLUS-1511
*Solid Section, elset=CALLUS-1511, material=MAT-CALLUS-1511
,
** Section: Section-1514-CALLUS-1512
*Solid Section, elset=CALLUS-1512, material=MAT-CALLUS-1512
,
** Section: Section-1515-CALLUS-1513
*Solid Section, elset=CALLUS-1513, material=MAT-CALLUS-1513
,
** Section: Section-1516-CALLUS-1514
*Solid Section, elset=CALLUS-1514, material=MAT-CALLUS-1514
,
** Section: Section-1517-CALLUS-1515
*Solid Section, elset=CALLUS-1515, material=MAT-CALLUS-1515
,
** Section: Section-1518-CALLUS-1516
*Solid Section, elset=CALLUS-1516, material=MAT-CALLUS-1516
,
** Section: Section-1519-CALLUS-1517
*Solid Section, elset=CALLUS-1517, material=MAT-CALLUS-1517
,
** Section: Section-1520-CALLUS-1518
*Solid Section, elset=CALLUS-1518, material=MAT-CALLUS-1518
,
** Section: Section-1521-CALLUS-1519
*Solid Section, elset=CALLUS-1519, material=MAT-CALLUS-1519
,
** Section: Section-1522-CALLUS-1520
*Solid Section, elset=CALLUS-1520, material=MAT-CALLUS-1520
,
** Section: Section-1523-CALLUS-1521
*Solid Section, elset=CALLUS-1521, material=MAT-CALLUS-1521
,
** Section: Section-1524-CALLUS-1522
*Solid Section, elset=CALLUS-1522, material=MAT-CALLUS-1522
,
** Section: Section-1525-CALLUS-1523
*Solid Section, elset=CALLUS-1523, material=MAT-CALLUS-1523
,
** Section: Section-1526-CALLUS-1524
*Solid Section, elset=CALLUS-1524, material=MAT-CALLUS-1524
,
** Section: Section-1527-CALLUS-1525
*Solid Section, elset=CALLUS-1525, material=MAT-CALLUS-1525
,
** Section: Section-1528-CALLUS-1526
*Solid Section, elset=CALLUS-1526, material=MAT-CALLUS-1526
,
** Section: Section-1529-CALLUS-1527
*Solid Section, elset=CALLUS-1527, material=MAT-CALLUS-1527
,
** Section: Section-1530-CALLUS-1528
*Solid Section, elset=CALLUS-1528, material=MAT-CALLUS-1528
,
** Section: Section-1531-CALLUS-1529
*Solid Section, elset=CALLUS-1529, material=MAT-CALLUS-1529
,
** Section: Section-1532-CALLUS-1530
*Solid Section, elset=CALLUS-1530, material=MAT-CALLUS-1530
,
** Section: Section-1533-CALLUS-1531
*Solid Section, elset=CALLUS-1531, material=MAT-CALLUS-1531
,
*End Part
**  
**
** ASSEMBLY
**
*Assembly, name=Assembly
**  
*Instance, name=Part-1-1, part=Part-1
*End Instance
**  
*Nset, nset=Bone-node, instance=Part-1-1
   3,   7,  45,  46,  47,  48,  49,  50,  51,  52,  53,  54,  55,  56,  57,  58
  59,  60,  61,  62,  63,  64,  65,  66,  67,  68,  69,  70,  71, 161, 162, 163
 164, 165, 166, 167, 168, 169, 170, 171, 172, 173, 174, 175, 176, 177, 178, 179
 180, 626, 627, 628, 629, 630, 631, 632, 633, 634, 635, 636, 637, 638, 639, 640
 641, 642, 643, 644, 645, 646, 647, 648, 649, 650, 651, 652, 653, 654, 655, 656
 657, 658, 659, 660, 661, 662, 663, 664, 665, 666, 667, 668, 669, 670, 671, 672
 673, 674, 675, 676, 677, 678, 679, 680, 681, 682, 683, 684, 685, 686, 687, 688
 689, 690, 691, 692, 693, 694, 695, 696, 697, 699, 700, 701, 702, 703, 704, 705
 706, 707, 708, 709, 710, 711, 712, 713, 714, 715, 716, 717, 718, 719, 720, 721
 722, 723, 724, 725, 726, 727, 728, 729, 730, 731, 732, 733, 734, 735, 736, 737
 738, 739, 740, 741, 742, 743, 744, 745, 746, 747, 748, 749, 750, 751, 752, 753
 754, 755, 756, 757, 758, 759, 760, 761, 762, 763, 764, 765, 766, 767, 768, 769
 770, 771, 772, 773, 774, 775, 776, 777, 778, 779, 780, 781, 782, 783, 784, 785
 786, 787, 788, 789, 790, 791, 792, 793, 794, 795, 796, 797, 798, 799, 800, 801
 802, 803, 804, 805, 806, 807, 808, 809, 810, 811, 812, 813, 814, 815, 816, 817
 818, 819, 820, 821, 822, 823, 824, 825, 826, 827, 828, 829, 830, 831, 832, 833
 834, 835, 836, 837, 838, 839, 840, 841, 842, 843, 844, 845, 846, 847, 848, 849
 850, 851, 852, 853, 854, 855, 856, 857, 858, 859, 860, 861, 862, 863, 864, 865
 866, 867, 868, 869, 870, 871, 872, 873, 875, 877, 878, 879, 880, 881, 882, 883
 884, 885, 886, 888, 889
*Nset, nset=Horizontal, instance=Part-1-1
   9,  10, 209, 210, 211, 212, 213, 214, 215, 216, 217, 218, 219, 220, 221, 222
 223, 224, 225, 226, 227, 228, 229, 230, 231, 232, 233, 234, 235, 236, 237, 238
 239, 240, 241, 242, 243, 244, 245, 246, 247, 248, 249, 250, 251, 252, 253, 254
 255, 256, 257, 258, 259, 260, 261, 262, 263, 264, 265, 266, 267, 268, 269, 270
 271, 272, 273
*Nset, nset=Marrow-node, instance=Part-1-1
   4,  72,  73,  74,  75,  76,  77,  78,  79,  80,  81,  82,  83,  84,  85,  86
  87,  88,  89,  90,  91,  92,  93,  94,  95,  96,  97,  98,  99, 100, 101, 102
 103, 104, 340, 341, 342, 343, 344, 345, 346, 347, 348, 349, 350, 351, 352, 353
 354, 355, 356, 357, 358, 359, 360, 361, 362, 363, 364, 365, 366, 367, 368, 369
 370, 371, 372, 373, 374, 375, 376, 377, 378, 379, 380, 381, 382, 383, 384, 385
 386, 387, 388, 389, 390, 391, 392, 393, 394, 395, 396, 397, 398, 399, 400, 401
 402, 403, 404, 405, 406, 407, 408, 409, 410, 411, 412, 413, 414, 415, 416, 417
 418, 419, 420, 421, 422, 423, 424, 425, 426, 427, 428, 429, 430, 431, 432, 433
 434, 435, 436, 437, 438, 439, 440, 441, 442, 443, 444, 445, 446, 447, 448, 449
 450, 451, 452, 453, 454, 455, 456, 457, 458, 459, 460, 461, 462, 463, 464, 465
 466, 467, 468, 469, 470, 471, 472, 473, 474, 475, 476, 477, 478, 479, 480, 481
 482, 483, 484, 485, 486, 487, 488, 489, 490, 491, 492, 493, 494, 495, 496, 497
 498, 499, 500, 501, 502, 503, 504, 505, 506, 507, 508, 509, 510, 511, 512, 513
 514, 515, 516, 517, 518, 519, 520, 521, 522, 523, 524, 525, 526, 527, 528, 529
 530, 531, 532, 533, 534, 535, 536, 537, 538, 539, 540, 541, 542, 543, 544, 545
 546, 547, 548, 549, 550, 551, 552, 553, 554, 555, 556, 557, 558, 559, 560, 561
 562, 563, 564, 565, 566, 567, 568, 569, 570, 571, 572, 573, 574, 575, 576, 577
 578, 579, 580, 581, 582, 583, 584, 585, 586, 587, 588, 589, 590, 591, 592, 593
 594, 595, 596, 597, 598, 599, 600, 601, 602, 603, 604, 605, 606, 607, 608, 609
 610, 611, 612, 613, 614, 615, 616, 617, 618, 619, 620, 621, 622, 623, 624, 625
*Nset, nset=Set-4, instance=Part-1-1
    1,    2,    5,    6,    8,    9,   10,   11,   12,   13,   14,   15,   16,   17,   18,   19
   20,   21,   22,   23,   24,   25,   26,   27,   28,   29,   30,   31,   32,   33,   34,   35
   36,   37,   38,   39,   40,   41,   42,   43,   44,  105,  106,  107,  108,  109,  110,  111
  112,  113,  114,  115,  116,  117,  118,  119,  120,  121,  122,  123,  124,  125,  126,  127
  128,  129,  130,  131,  132,  133,  134,  135,  136,  137,  138,  139,  140,  141,  142,  143
  144,  145,  146,  147,  148,  149,  150,  151,  152,  153,  154,  155,  156,  157,  158,  159
  160,  181,  182,  183,  184,  185,  186,  187,  188,  189,  190,  191,  192,  193,  194,  195
  196,  197,  198,  199,  200,  201,  202,  203,  204,  205,  206,  207,  208,  209,  210,  211
  212,  213,  214,  215,  216,  217,  218,  219,  220,  221,  222,  223,  224,  225,  226,  227
  228,  229,  230,  231,  232,  233,  234,  235,  236,  237,  238,  239,  240,  241,  242,  243
  244,  245,  246,  247,  248,  249,  250,  251,  252,  253,  254,  255,  256,  257,  258,  259
  260,  261,  262,  263,  264,  265,  266,  267,  268,  269,  270,  271,  272,  273,  274,  275
  276,  277,  278,  279,  280,  281,  282,  283,  284,  285,  286,  287,  288,  289,  290,  291
  292,  293,  294,  295,  296,  297,  298,  299,  300,  301,  302,  303,  304,  305,  306,  307
  308,  309,  310,  311,  312,  313,  314,  315,  316,  317,  318,  319,  320,  321,  322,  323
  324,  325,  326,  327,  328,  329,  330,  331,  332,  333,  334,  335,  336,  337,  338,  339
  890,  891,  892,  893,  894,  895,  896,  897,  898,  899,  900,  901,  902,  903,  904,  905
  906,  907,  908,  909,  910,  911,  912,  913,  914,  915,  916,  917,  918,  919,  920,  921
  922,  923,  924,  925,  926,  927,  928,  929,  930,  931,  932,  933,  934,  935,  936,  937
  938,  939,  940,  941,  942,  943,  944,  945,  946,  947,  948,  949,  950,  951,  952,  953
  954,  955,  956,  957,  958,  959,  960,  961,  962,  963,  964,  965,  966,  967,  968,  969
  970,  971,  972,  973,  974,  975,  976,  977,  978,  979,  980,  981,  982,  983,  984,  985
  986,  987,  988,  989,  990,  991,  992,  993,  994,  995,  996,  997,  998,  999, 1000, 1001
 1002, 1003, 1004, 1005, 1006, 1007, 1008, 1009, 1010, 1011, 1012, 1013, 1014, 1015, 1016, 1017
 1018, 1019, 1020, 1021, 1022, 1023, 1024, 1025, 1026, 1027, 1028, 1029, 1030, 1031, 1032, 1033
 1034, 1035, 1036, 1037, 1038, 1039, 1040, 1041, 1042, 1043, 1044, 1045, 1046, 1047, 1048, 1049
 1050, 1051, 1052, 1053, 1054, 1055, 1056, 1057, 1058, 1059, 1060, 1061, 1062, 1063, 1064, 1065
 1066, 1067, 1068, 1069, 1070, 1071, 1072, 1073, 1074, 1075, 1076, 1077, 1078, 1079, 1080, 1081
 1082, 1083, 1084, 1085, 1086, 1087, 1088, 1089, 1090, 1091, 1092, 1093, 1094, 1095, 1096, 1097
 1098, 1099, 1100, 1101, 1102, 1103, 1104, 1105, 1106, 1107, 1108, 1109, 1110, 1111, 1112, 1113
 1114, 1115, 1116, 1117, 1118, 1119, 1120, 1121, 1122, 1123, 1124, 1125, 1126, 1127, 1128, 1129
 1130, 1131, 1132, 1133, 1134, 1135, 1136, 1137, 1138, 1139, 1140, 1141, 1142, 1143, 1144, 1145
 1146, 1147, 1148, 1149, 1150, 1151, 1152, 1153, 1154, 1155, 1156, 1157, 1158, 1159, 1160, 1161
 1162, 1163, 1164, 1165, 1166, 1167, 1168, 1169, 1170, 1171, 1172, 1173, 1174, 1175, 1176, 1177
 1178, 1179, 1180, 1181, 1182, 1183, 1184, 1185, 1186, 1187, 1188, 1189, 1190, 1191, 1192, 1193
 1194, 1195, 1196, 1197, 1198, 1199, 1200, 1201, 1202, 1203, 1204, 1205, 1206, 1207, 1208, 1209
 1210, 1211, 1212, 1213, 1214, 1215, 1216, 1217, 1218, 1219, 1220, 1221, 1222, 1223, 1224, 1225
 1226, 1227, 1228, 1229, 1230, 1231, 1232, 1233, 1234, 1235, 1236, 1237, 1238, 1239, 1240, 1241
 1242, 1243, 1244, 1245, 1246, 1247, 1248, 1249, 1250, 1251, 1252, 1253, 1254, 1255, 1256, 1257
 1258, 1259, 1260, 1261, 1262, 1263, 1264, 1265, 1266, 1267, 1268, 1269, 1270, 1271, 1272, 1273
 1274, 1275, 1276, 1277, 1278, 1279, 1280, 1281, 1282, 1283, 1284, 1285, 1286, 1287, 1288, 1289
 1290, 1291, 1292, 1293, 1294, 1295, 1296, 1297, 1298, 1299, 1300, 1301, 1302, 1303, 1304, 1305
 1306, 1307, 1308, 1309, 1310, 1311, 1312, 1313, 1314, 1315, 1316, 1317, 1318, 1319, 1320, 1321
 1322, 1323, 1324, 1325, 1326, 1327, 1328, 1329, 1330, 1331, 1332, 1333, 1334, 1335, 1336, 1337
 1338, 1339, 1340, 1341, 1342, 1343, 1344, 1345, 1346, 1347, 1348, 1349, 1350, 1351, 1352, 1353
 1354, 1355, 1356, 1357, 1358, 1359, 1360, 1361, 1362, 1363, 1364, 1365, 1366, 1367, 1368, 1369
 1370, 1371, 1372, 1373, 1374, 1375, 1376, 1377, 1378, 1379, 1380, 1381, 1382, 1383, 1384, 1385
 1386, 1387, 1388, 1389, 1390, 1391, 1392, 1393, 1394, 1395, 1396, 1397, 1398, 1399, 1400, 1401
 1402, 1403, 1404, 1405, 1406, 1407, 1408, 1409, 1410, 1411, 1412, 1413, 1414, 1415, 1416, 1417
 1418, 1419, 1420, 1421, 1422, 1423, 1424, 1425, 1426, 1427, 1428, 1429, 1430, 1431, 1432, 1433
 1434, 1435, 1436, 1437, 1438, 1439, 1440, 1441, 1442, 1443, 1444, 1445, 1446, 1447, 1448, 1449
 1450, 1451, 1452, 1453, 1454, 1455, 1456, 1457, 1458, 1459, 1460, 1461, 1462, 1463, 1464, 1465
 1466, 1467, 1468, 1469, 1470, 1471, 1472, 1473, 1474, 1475, 1476, 1477, 1478, 1479, 1480, 1481
 1482, 1483, 1484, 1485, 1486, 1487, 1488, 1489, 1490, 1491, 1492, 1493, 1494, 1495, 1496, 1497
 1498, 1499, 1500, 1501, 1502, 1503, 1504, 1505, 1506, 1507, 1508, 1509, 1510, 1511, 1512, 1513
 1514, 1515, 1516, 1517, 1518, 1519, 1520, 1521, 1522, 1523, 1524, 1525, 1526, 1527, 1528, 1529
 1530, 1531, 1532, 1533, 1534, 1535, 1536, 1537, 1538, 1539, 1540, 1541, 1542, 1543, 1544, 1545
 1546, 1547, 1548, 1549, 1550, 1551, 1552, 1553, 1554, 1555, 1556, 1557, 1558, 1559, 1560, 1561
 1562, 1563, 1564, 1565, 1566, 1567, 1568, 1569, 1570, 1571, 1572, 1573, 1574, 1575, 1576, 1577
 1578, 1579, 1580, 1581, 1582, 1583, 1584, 1585, 1586, 1587, 1588, 1589, 1590, 1591, 1592, 1593
 1594, 1595, 1596, 1597, 1598, 1599, 1600, 1601, 1602, 1603, 1604, 1605, 1606, 1607, 1608, 1609
 1610, 1611, 1612, 1613, 1614, 1615, 1616, 1617, 1618, 1619, 1620, 1621, 1622, 1623, 1624, 1625
 1626, 1627, 1628, 1629, 1630, 1631, 1632, 1633, 1634, 1635, 1636, 1637, 1638, 1639, 1640, 1641
 1642, 1643, 1644, 1645, 1646, 1647, 1648, 1649, 1650, 1651, 1652, 1653, 1654, 1655, 1656, 1657
 1658, 1659, 1660, 1661, 1662, 1663, 1664, 1665, 1666, 1667, 1668, 1669, 1670, 1671, 1672, 1673
 1674, 1675, 1676, 1677, 1678, 1679, 1680, 1681, 1682, 1683, 1684, 1685, 1686, 1687, 1688, 1689
 1690, 1691, 1692, 1693, 1694, 1695, 1696, 1697, 1698, 1699, 1700, 1701, 1702, 1703, 1704, 1705
 1706, 1707, 1708, 1709, 1710, 1711, 1712, 1713, 1714, 1715, 1716, 1717, 1718, 1719, 1720, 1721
 1722, 1723, 1724, 1725, 1726, 1727, 1728, 1729, 1730, 1731, 1732, 1733, 1734, 1735, 1736, 1737
 1738, 1739, 1740, 1741, 1742, 1743, 1744, 1745, 1746, 1747, 1748, 1749, 1750, 1751, 1752, 1753
 1754, 1755, 1756, 1757, 1758, 1759, 1760, 1761, 1762, 1763, 1764, 1765, 1766, 1767, 1768, 1769
 1770, 1771, 1772, 1773, 1774, 1775, 1776, 1777, 1778, 1779, 1780, 1781, 1782, 1783, 1784, 1785
 1786, 1787, 1788, 1789, 1790, 1791, 1792, 1793, 1794, 1795, 1796, 1797, 1798, 1799, 1800, 1801
 1802, 1803, 1804, 1805, 1806, 1807, 1808, 1809, 1810, 1811, 1812, 1813, 1814, 1815, 1816, 1817
 1818, 1819, 1820, 1821, 1822, 1823, 1824, 1825, 1826, 1827, 1828, 1829, 1830, 1831, 1832, 1833
 1834, 1835, 1836, 1837, 1838, 1839, 1840, 1841, 1842, 1843, 1844, 1845, 1846, 1847, 1848, 1849
 1850, 1851, 1852, 1853, 1854, 1855, 1856, 1857, 1858, 1859, 1860, 1861, 1862, 1863, 1864, 1865
 1866, 1867, 1868, 1869, 1870, 1871, 1872, 1873, 1874, 1875, 1876, 1877, 1878, 1879, 1880, 1881
 1882, 1883, 1884, 1885, 1886, 1887, 1888, 1889, 1890, 1891, 1892, 1893, 1894, 1895, 1896, 1897
 1898, 1899, 1900, 1901, 1902, 1903, 1904, 1905, 1906, 1907, 1908, 1909, 1910, 1911, 1912, 1913
 1914, 1915, 1916, 1917, 1918, 1919, 1920, 1921, 1922, 1923, 1924, 1925, 1926, 1927, 1928, 1929
 1930, 1931, 1932, 1933, 1934, 1935, 1936, 1937, 1938, 1939, 1940, 1941, 1942, 1943, 1944, 1945
 1946, 1947, 1948, 1949, 1950, 1951, 1952, 1953, 1954, 1955, 1956, 1957, 1958, 1959, 1960, 1961
 1962, 1963, 1964, 1965, 1966, 1967, 1968, 1969, 1970, 1971, 1972, 1973, 1974, 1975, 1976, 1977
 1978, 1979, 1980, 1981, 1982, 1983, 1984, 1985, 1986, 1987, 1988, 1989, 1990, 1991, 1992, 1993
 1994, 1995, 1996, 1997, 1998, 1999, 2000, 2001, 2002, 2003, 2004, 2005, 2006, 2007, 2008, 2009
 2010, 2011, 2012, 2013, 2014, 2015, 2016, 2017, 2018, 2019, 2020, 2021, 2022, 2023, 2024, 2025
 2026, 2027, 2028, 2029, 2030, 2031, 2032, 2033, 2034, 2035, 2036, 2037, 2038, 2039, 2040, 2041
 2042, 2043, 2044, 2045, 2046, 2047, 2048, 2049, 2050, 2051, 2052, 2053, 2054, 2055, 2056, 2057
 2058, 2059, 2060, 2061, 2062, 2063, 2064, 2065, 2066, 2067, 2068, 2069, 2070, 2071, 2072, 2073
 2074, 2075, 2076, 2077, 2078, 2079, 2080, 2081, 2082, 2083, 2084, 2085, 2086, 2087, 2088, 2089
 2090, 2091, 2092, 2093, 2094, 2095, 2096, 2097, 2098, 2099, 2100, 2101, 2102, 2103, 2104, 2105
 2106, 2107, 2108, 2109, 2110, 2111, 2112, 2113, 2114, 2115, 2116, 2117, 2118, 2119, 2120, 2121
 2122, 2123, 2124, 2125, 2126, 2127, 2128, 2129, 2130, 2131, 2132, 2133, 2134, 2135, 2136, 2137
 2138, 2139, 2140, 2141, 2142, 2143, 2144, 2145, 2146, 2147, 2148, 2149, 2150, 2151, 2152, 2153
 2154, 2155, 2156, 2157, 2158, 2159, 2160, 2161, 2162, 2163, 2164, 2165, 2166, 2167, 2168, 2169
 2170, 2171, 2172, 2173, 2174, 2175, 2176, 2177, 2178, 2179, 2180, 2181, 2182, 2183, 2184, 2185
 2186, 2187, 2188, 2189, 2190, 2191, 2192, 2193, 2194, 2195, 2196, 2197, 2198, 2199, 2200, 2201
 2202, 2203, 2204, 2205, 2206, 2207, 2208, 2209, 2210, 2211, 2212, 2213, 2214, 2215, 2216, 2217
 2218, 2219, 2220, 2221, 2222, 2223, 2224, 2225, 2226, 2227, 2228, 2229, 2230, 2231, 2232, 2233
 2234, 2235, 2236, 2237, 2238, 2239, 2240, 2241, 2242, 2243, 2244, 2245, 2246, 2247, 2248, 2249
 2250, 2251, 2252, 2253, 2254, 2255, 2256, 2257, 2258, 2259, 2260, 2261, 2262, 2263, 2264, 2265
 2266, 2267, 2268, 2269, 2270, 2271, 2272, 2273, 2274, 2275, 2276, 2277, 2278, 2279, 2280, 2281
 2282, 2283, 2284, 2285, 2286, 2287, 2288, 2289, 2290, 2291, 2292, 2293
*Nset, nset=Vertical, instance=Part-1-1
   1,   4,  10,  78,  79,  80,  81,  82,  83,  84,  85,  86,  87,  88,  89,  90
  91,  92,  93,  94,  95,  96,  97,  98,  99, 100, 101, 102, 103, 104, 198, 199
 200, 201, 202, 203, 204, 205, 206, 207, 208
*Elset, elset=_Surf-1_S2, internal, instance=Part-1-1
 354, 355
*Elset, elset=_Surf-1_S4, internal, instance=Part-1-1
 419,
*Surface, type=ELEMENT, name=Surf-1
_Surf-1_S2, S2
_Surf-1_S4, S4
*End Assembly
** 
** MATERIALS
** 
*Material, name=Mat-Bone
*Elastic
 2e+10, 0.3
*Permeability, specific=10000.
 1e-13, 0.04
*Porous Bulk Moduli
 2e+10, 2.3e+09
*Material, name=MAT-CALLUS-1 
*Elastic 
 1e+06, 0.17 
*Permeability, specific=10000.
 1e-10,4.
*Porous Bulk Moduli
 2.3e+09, 2.3e+09
*Material, name=MAT-CALLUS-2 
*Elastic 
 1e+06, 0.17 
*Permeability, specific=10000.
 1e-10,4.
*Porous Bulk Moduli
 2.3e+09, 2.3e+09
*Material, name=MAT-CALLUS-3 
*Elastic 
 1e+06, 0.17 
*Permeability, specific=10000.
 1e-10,4.
*Porous Bulk Moduli
 2.3e+09, 2.3e+09
*Material, name=MAT-CALLUS-4 
*Elastic 
 1e+06, 0.17 
*Permeability, specific=10000.
 1e-10,4.
*Porous Bulk Moduli
 2.3e+09, 2.3e+09
*Material, name=MAT-CALLUS-5 
*Elastic 
 1e+06, 0.17 
*Permeability, specific=10000.
 1e-10,4.
*Porous Bulk Moduli
 2.3e+09, 2.3e+09
*Material, name=MAT-CALLUS-6 
*Elastic 
 1e+06, 0.17 
*Permeability, specific=10000.
 1e-10,4.
*Porous Bulk Moduli
 2.3e+09, 2.3e+09
*Material, name=MAT-CALLUS-7 
*Elastic 
 1e+06, 0.17 
*Permeability, specific=10000.
 1e-10,4.
*Porous Bulk Moduli
 2.3e+09, 2.3e+09
*Material, name=MAT-CALLUS-8 
*Elastic 
 1e+06, 0.17 
*Permeability, specific=10000.
 1e-10,4.
*Porous Bulk Moduli
 2.3e+09, 2.3e+09
*Material, name=MAT-CALLUS-9 
*Elastic 
 1e+06, 0.17 
*Permeability, specific=10000.
 1e-10,4.
*Porous Bulk Moduli
 2.3e+09, 2.3e+09
*Material, name=MAT-CALLUS-10 
*Elastic 
 1e+06, 0.17 
*Permeability, specific=10000.
 1e-10,4.
*Porous Bulk Moduli
 2.3e+09, 2.3e+09
*Material, name=MAT-CALLUS-11 
*Elastic 
 1e+06, 0.17 
*Permeability, specific=10000.
 1e-10,4.
*Porous Bulk Moduli
 2.3e+09, 2.3e+09
*Material, name=MAT-CALLUS-12 
*Elastic 
 1e+06, 0.17 
*Permeability, specific=10000.
 1e-10,4.
*Porous Bulk Moduli
 2.3e+09, 2.3e+09
*Material, name=MAT-CALLUS-13 
*Elastic 
 1e+06, 0.17 
*Permeability, specific=10000.
 1e-10,4.
*Porous Bulk Moduli
 2.3e+09, 2.3e+09
*Material, name=MAT-CALLUS-14 
*Elastic 
 1e+06, 0.17 
*Permeability, specific=10000.
 1e-10,4.
*Porous Bulk Moduli
 2.3e+09, 2.3e+09
*Material, name=MAT-CALLUS-15 
*Elastic 
 1e+06, 0.17 
*Permeability, specific=10000.
 1e-10,4.
*Porous Bulk Moduli
 2.3e+09, 2.3e+09
*Material, name=MAT-CALLUS-16 
*Elastic 
 1e+06, 0.17 
*Permeability, specific=10000.
 1e-10,4.
*Porous Bulk Moduli
 2.3e+09, 2.3e+09
*Material, name=MAT-CALLUS-17 
*Elastic 
 1e+06, 0.17 
*Permeability, specific=10000.
 1e-10,4.
*Porous Bulk Moduli
 2.3e+09, 2.3e+09
*Material, name=MAT-CALLUS-18 
*Elastic 
 1e+06, 0.17 
*Permeability, specific=10000.
 1e-10,4.
*Porous Bulk Moduli
 2.3e+09, 2.3e+09
*Material, name=MAT-CALLUS-19 
*Elastic 
 1e+06, 0.17 
*Permeability, specific=10000.
 1e-10,4.
*Porous Bulk Moduli
 2.3e+09, 2.3e+09
*Material, name=MAT-CALLUS-20 
*Elastic 
 1e+06, 0.17 
*Permeability, specific=10000.
 1e-10,4.
*Porous Bulk Moduli
 2.3e+09, 2.3e+09
*Material, name=MAT-CALLUS-21 
*Elastic 
 1e+06, 0.17 
*Permeability, specific=10000.
 1e-10,4.
*Porous Bulk Moduli
 2.3e+09, 2.3e+09
*Material, name=MAT-CALLUS-22 
*Elastic 
 1e+06, 0.17 
*Permeability, specific=10000.
 1e-10,4.
*Porous Bulk Moduli
 2.3e+09, 2.3e+09
*Material, name=MAT-CALLUS-23 
*Elastic 
 1e+06, 0.17 
*Permeability, specific=10000.
 1e-10,4.
*Porous Bulk Moduli
 2.3e+09, 2.3e+09
*Material, name=MAT-CALLUS-24 
*Elastic 
 1e+06, 0.17 
*Permeability, specific=10000.
 1e-10,4.
*Porous Bulk Moduli
 2.3e+09, 2.3e+09
*Material, name=MAT-CALLUS-25 
*Elastic 
 1e+06, 0.17 
*Permeability, specific=10000.
 1e-10,4.
*Porous Bulk Moduli
 2.3e+09, 2.3e+09
*Material, name=MAT-CALLUS-26 
*Elastic 
 1e+06, 0.17 
*Permeability, specific=10000.
 1e-10,4.
*Porous Bulk Moduli
 2.3e+09, 2.3e+09
*Material, name=MAT-CALLUS-27 
*Elastic 
 1e+06, 0.17 
*Permeability, specific=10000.
 1e-10,4.
*Porous Bulk Moduli
 2.3e+09, 2.3e+09
*Material, name=MAT-CALLUS-28 
*Elastic 
 1e+06, 0.17 
*Permeability, specific=10000.
 1e-10,4.
*Porous Bulk Moduli
 2.3e+09, 2.3e+09
*Material, name=MAT-CALLUS-29 
*Elastic 
 1e+06, 0.17 
*Permeability, specific=10000.
 1e-10,4.
*Porous Bulk Moduli
 2.3e+09, 2.3e+09
*Material, name=MAT-CALLUS-30 
*Elastic 
 1e+06, 0.17 
*Permeability, specific=10000.
 1e-10,4.
*Porous Bulk Moduli
 2.3e+09, 2.3e+09
*Material, name=MAT-CALLUS-31 
*Elastic 
 1e+06, 0.17 
*Permeability, specific=10000.
 1e-10,4.
*Porous Bulk Moduli
 2.3e+09, 2.3e+09
*Material, name=MAT-CALLUS-32 
*Elastic 
 1e+06, 0.17 
*Permeability, specific=10000.
 1e-10,4.
*Porous Bulk Moduli
 2.3e+09, 2.3e+09
*Material, name=MAT-CALLUS-33 
*Elastic 
 1e+06, 0.17 
*Permeability, specific=10000.
 1e-10,4.
*Porous Bulk Moduli
 2.3e+09, 2.3e+09
*Material, name=MAT-CALLUS-34 
*Elastic 
 1e+06, 0.17 
*Permeability, specific=10000.
 1e-10,4.
*Porous Bulk Moduli
 2.3e+09, 2.3e+09
*Material, name=MAT-CALLUS-35 
*Elastic 
 1e+06, 0.17 
*Permeability, specific=10000.
 1e-10,4.
*Porous Bulk Moduli
 2.3e+09, 2.3e+09
*Material, name=MAT-CALLUS-36 
*Elastic 
 1e+06, 0.17 
*Permeability, specific=10000.
 1e-10,4.
*Porous Bulk Moduli
 2.3e+09, 2.3e+09
*Material, name=MAT-CALLUS-37 
*Elastic 
 1e+06, 0.17 
*Permeability, specific=10000.
 1e-10,4.
*Porous Bulk Moduli
 2.3e+09, 2.3e+09
*Material, name=MAT-CALLUS-38 
*Elastic 
 1e+06, 0.17 
*Permeability, specific=10000.
 1e-10,4.
*Porous Bulk Moduli
 2.3e+09, 2.3e+09
*Material, name=MAT-CALLUS-39 
*Elastic 
 1e+06, 0.17 
*Permeability, specific=10000.
 1e-10,4.
*Porous Bulk Moduli
 2.3e+09, 2.3e+09
*Material, name=MAT-CALLUS-40 
*Elastic 
 1e+06, 0.17 
*Permeability, specific=10000.
 1e-10,4.
*Porous Bulk Moduli
 2.3e+09, 2.3e+09
*Material, name=MAT-CALLUS-41 
*Elastic 
 1e+06, 0.17 
*Permeability, specific=10000.
 1e-10,4.
*Porous Bulk Moduli
 2.3e+09, 2.3e+09
*Material, name=MAT-CALLUS-42 
*Elastic 
 1e+06, 0.17 
*Permeability, specific=10000.
 1e-10,4.
*Porous Bulk Moduli
 2.3e+09, 2.3e+09
*Material, name=MAT-CALLUS-43 
*Elastic 
 1e+06, 0.17 
*Permeability, specific=10000.
 1e-10,4.
*Porous Bulk Moduli
 2.3e+09, 2.3e+09
*Material, name=MAT-CALLUS-44 
*Elastic 
 1e+06, 0.17 
*Permeability, specific=10000.
 1e-10,4.
*Porous Bulk Moduli
 2.3e+09, 2.3e+09
*Material, name=MAT-CALLUS-45 
*Elastic 
 1e+06, 0.17 
*Permeability, specific=10000.
 1e-10,4.
*Porous Bulk Moduli
 2.3e+09, 2.3e+09
*Material, name=MAT-CALLUS-46 
*Elastic 
 1e+06, 0.17 
*Permeability, specific=10000.
 1e-10,4.
*Porous Bulk Moduli
 2.3e+09, 2.3e+09
*Material, name=MAT-CALLUS-47 
*Elastic 
 1e+06, 0.17 
*Permeability, specific=10000.
 1e-10,4.
*Porous Bulk Moduli
 2.3e+09, 2.3e+09
*Material, name=MAT-CALLUS-48 
*Elastic 
 1e+06, 0.17 
*Permeability, specific=10000.
 1e-10,4.
*Porous Bulk Moduli
 2.3e+09, 2.3e+09
*Material, name=MAT-CALLUS-49 
*Elastic 
 1e+06, 0.17 
*Permeability, specific=10000.
 1e-10,4.
*Porous Bulk Moduli
 2.3e+09, 2.3e+09
*Material, name=MAT-CALLUS-50 
*Elastic 
 1e+06, 0.17 
*Permeability, specific=10000.
 1e-10,4.
*Porous Bulk Moduli
 2.3e+09, 2.3e+09
*Material, name=MAT-CALLUS-51 
*Elastic 
 1e+06, 0.17 
*Permeability, specific=10000.
 1e-10,4.
*Porous Bulk Moduli
 2.3e+09, 2.3e+09
*Material, name=MAT-CALLUS-52 
*Elastic 
 1e+06, 0.17 
*Permeability, specific=10000.
 1e-10,4.
*Porous Bulk Moduli
 2.3e+09, 2.3e+09
*Material, name=MAT-CALLUS-53 
*Elastic 
 1e+06, 0.17 
*Permeability, specific=10000.
 1e-10,4.
*Porous Bulk Moduli
 2.3e+09, 2.3e+09
*Material, name=MAT-CALLUS-54 
*Elastic 
 1e+06, 0.17 
*Permeability, specific=10000.
 1e-10,4.
*Porous Bulk Moduli
 2.3e+09, 2.3e+09
*Material, name=MAT-CALLUS-55 
*Elastic 
 1e+06, 0.17 
*Permeability, specific=10000.
 1e-10,4.
*Porous Bulk Moduli
 2.3e+09, 2.3e+09
*Material, name=MAT-CALLUS-56 
*Elastic 
 1e+06, 0.17 
*Permeability, specific=10000.
 1e-10,4.
*Porous Bulk Moduli
 2.3e+09, 2.3e+09
*Material, name=MAT-CALLUS-57 
*Elastic 
 1e+06, 0.17 
*Permeability, specific=10000.
 1e-10,4.
*Porous Bulk Moduli
 2.3e+09, 2.3e+09
*Material, name=MAT-CALLUS-58 
*Elastic 
 1e+06, 0.17 
*Permeability, specific=10000.
 1e-10,4.
*Porous Bulk Moduli
 2.3e+09, 2.3e+09
*Material, name=MAT-CALLUS-59 
*Elastic 
 1e+06, 0.17 
*Permeability, specific=10000.
 1e-10,4.
*Porous Bulk Moduli
 2.3e+09, 2.3e+09
*Material, name=MAT-CALLUS-60 
*Elastic 
 1e+06, 0.17 
*Permeability, specific=10000.
 1e-10,4.
*Porous Bulk Moduli
 2.3e+09, 2.3e+09
*Material, name=MAT-CALLUS-61 
*Elastic 
 1e+06, 0.17 
*Permeability, specific=10000.
 1e-10,4.
*Porous Bulk Moduli
 2.3e+09, 2.3e+09
*Material, name=MAT-CALLUS-62 
*Elastic 
 1e+06, 0.17 
*Permeability, specific=10000.
 1e-10,4.
*Porous Bulk Moduli
 2.3e+09, 2.3e+09
*Material, name=MAT-CALLUS-63 
*Elastic 
 1e+06, 0.17 
*Permeability, specific=10000.
 1e-10,4.
*Porous Bulk Moduli
 2.3e+09, 2.3e+09
*Material, name=MAT-CALLUS-64 
*Elastic 
 1e+06, 0.17 
*Permeability, specific=10000.
 1e-10,4.
*Porous Bulk Moduli
 2.3e+09, 2.3e+09
*Material, name=MAT-CALLUS-65 
*Elastic 
 1e+06, 0.17 
*Permeability, specific=10000.
 1e-10,4.
*Porous Bulk Moduli
 2.3e+09, 2.3e+09
*Material, name=MAT-CALLUS-66 
*Elastic 
 1e+06, 0.17 
*Permeability, specific=10000.
 1e-10,4.
*Porous Bulk Moduli
 2.3e+09, 2.3e+09
*Material, name=MAT-CALLUS-67 
*Elastic 
 1e+06, 0.17 
*Permeability, specific=10000.
 1e-10,4.
*Porous Bulk Moduli
 2.3e+09, 2.3e+09
*Material, name=MAT-CALLUS-68 
*Elastic 
 1e+06, 0.17 
*Permeability, specific=10000.
 1e-10,4.
*Porous Bulk Moduli
 2.3e+09, 2.3e+09
*Material, name=MAT-CALLUS-69 
*Elastic 
 1e+06, 0.17 
*Permeability, specific=10000.
 1e-10,4.
*Porous Bulk Moduli
 2.3e+09, 2.3e+09
*Material, name=MAT-CALLUS-70 
*Elastic 
 1e+06, 0.17 
*Permeability, specific=10000.
 1e-10,4.
*Porous Bulk Moduli
 2.3e+09, 2.3e+09
*Material, name=MAT-CALLUS-71 
*Elastic 
 1e+06, 0.17 
*Permeability, specific=10000.
 1e-10,4.
*Porous Bulk Moduli
 2.3e+09, 2.3e+09
*Material, name=MAT-CALLUS-72 
*Elastic 
 1e+06, 0.17 
*Permeability, specific=10000.
 1e-10,4.
*Porous Bulk Moduli
 2.3e+09, 2.3e+09
*Material, name=MAT-CALLUS-73 
*Elastic 
 1e+06, 0.17 
*Permeability, specific=10000.
 1e-10,4.
*Porous Bulk Moduli
 2.3e+09, 2.3e+09
*Material, name=MAT-CALLUS-74 
*Elastic 
 1e+06, 0.17 
*Permeability, specific=10000.
 1e-10,4.
*Porous Bulk Moduli
 2.3e+09, 2.3e+09
*Material, name=MAT-CALLUS-75 
*Elastic 
 1e+06, 0.17 
*Permeability, specific=10000.
 1e-10,4.
*Porous Bulk Moduli
 2.3e+09, 2.3e+09
*Material, name=MAT-CALLUS-76 
*Elastic 
 1e+06, 0.17 
*Permeability, specific=10000.
 1e-10,4.
*Porous Bulk Moduli
 2.3e+09, 2.3e+09
*Material, name=MAT-CALLUS-77 
*Elastic 
 1e+06, 0.17 
*Permeability, specific=10000.
 1e-10,4.
*Porous Bulk Moduli
 2.3e+09, 2.3e+09
*Material, name=MAT-CALLUS-78 
*Elastic 
 1e+06, 0.17 
*Permeability, specific=10000.
 1e-10,4.
*Porous Bulk Moduli
 2.3e+09, 2.3e+09
*Material, name=MAT-CALLUS-79 
*Elastic 
 1e+06, 0.17 
*Permeability, specific=10000.
 1e-10,4.
*Porous Bulk Moduli
 2.3e+09, 2.3e+09
*Material, name=MAT-CALLUS-80 
*Elastic 
 1e+06, 0.17 
*Permeability, specific=10000.
 1e-10,4.
*Porous Bulk Moduli
 2.3e+09, 2.3e+09
*Material, name=MAT-CALLUS-81 
*Elastic 
 1e+06, 0.17 
*Permeability, specific=10000.
 1e-10,4.
*Porous Bulk Moduli
 2.3e+09, 2.3e+09
*Material, name=MAT-CALLUS-82 
*Elastic 
 1e+06, 0.17 
*Permeability, specific=10000.
 1e-10,4.
*Porous Bulk Moduli
 2.3e+09, 2.3e+09
*Material, name=MAT-CALLUS-83 
*Elastic 
 1e+06, 0.17 
*Permeability, specific=10000.
 1e-10,4.
*Porous Bulk Moduli
 2.3e+09, 2.3e+09
*Material, name=MAT-CALLUS-84 
*Elastic 
 1e+06, 0.17 
*Permeability, specific=10000.
 1e-10,4.
*Porous Bulk Moduli
 2.3e+09, 2.3e+09
*Material, name=MAT-CALLUS-85 
*Elastic 
 1e+06, 0.17 
*Permeability, specific=10000.
 1e-10,4.
*Porous Bulk Moduli
 2.3e+09, 2.3e+09
*Material, name=MAT-CALLUS-86 
*Elastic 
 1e+06, 0.17 
*Permeability, specific=10000.
 1e-10,4.
*Porous Bulk Moduli
 2.3e+09, 2.3e+09
*Material, name=MAT-CALLUS-87 
*Elastic 
 1e+06, 0.17 
*Permeability, specific=10000.
 1e-10,4.
*Porous Bulk Moduli
 2.3e+09, 2.3e+09
*Material, name=MAT-CALLUS-88 
*Elastic 
 1e+06, 0.17 
*Permeability, specific=10000.
 1e-10,4.
*Porous Bulk Moduli
 2.3e+09, 2.3e+09
*Material, name=MAT-CALLUS-89 
*Elastic 
 1e+06, 0.17 
*Permeability, specific=10000.
 1e-10,4.
*Porous Bulk Moduli
 2.3e+09, 2.3e+09
*Material, name=MAT-CALLUS-90 
*Elastic 
 1e+06, 0.17 
*Permeability, specific=10000.
 1e-10,4.
*Porous Bulk Moduli
 2.3e+09, 2.3e+09
*Material, name=MAT-CALLUS-91 
*Elastic 
 1e+06, 0.17 
*Permeability, specific=10000.
 1e-10,4.
*Porous Bulk Moduli
 2.3e+09, 2.3e+09
*Material, name=MAT-CALLUS-92 
*Elastic 
 1e+06, 0.17 
*Permeability, specific=10000.
 1e-10,4.
*Porous Bulk Moduli
 2.3e+09, 2.3e+09
*Material, name=MAT-CALLUS-93 
*Elastic 
 1e+06, 0.17 
*Permeability, specific=10000.
 1e-10,4.
*Porous Bulk Moduli
 2.3e+09, 2.3e+09
*Material, name=MAT-CALLUS-94 
*Elastic 
 1e+06, 0.17 
*Permeability, specific=10000.
 1e-10,4.
*Porous Bulk Moduli
 2.3e+09, 2.3e+09
*Material, name=MAT-CALLUS-95 
*Elastic 
 1e+06, 0.17 
*Permeability, specific=10000.
 1e-10,4.
*Porous Bulk Moduli
 2.3e+09, 2.3e+09
*Material, name=MAT-CALLUS-96 
*Elastic 
 1e+06, 0.17 
*Permeability, specific=10000.
 1e-10,4.
*Porous Bulk Moduli
 2.3e+09, 2.3e+09
*Material, name=MAT-CALLUS-97 
*Elastic 
 1e+06, 0.17 
*Permeability, specific=10000.
 1e-10,4.
*Porous Bulk Moduli
 2.3e+09, 2.3e+09
*Material, name=MAT-CALLUS-98 
*Elastic 
 1e+06, 0.17 
*Permeability, specific=10000.
 1e-10,4.
*Porous Bulk Moduli
 2.3e+09, 2.3e+09
*Material, name=MAT-CALLUS-99 
*Elastic 
 1e+06, 0.17 
*Permeability, specific=10000.
 1e-10,4.
*Porous Bulk Moduli
 2.3e+09, 2.3e+09
*Material, name=MAT-CALLUS-100 
*Elastic 
 1e+06, 0.17 
*Permeability, specific=10000.
 1e-10,4.
*Porous Bulk Moduli
 2.3e+09, 2.3e+09
*Material, name=MAT-CALLUS-101 
*Elastic 
 1e+06, 0.17 
*Permeability, specific=10000.
 1e-10,4.
*Porous Bulk Moduli
 2.3e+09, 2.3e+09
*Material, name=MAT-CALLUS-102 
*Elastic 
 1e+06, 0.17 
*Permeability, specific=10000.
 1e-10,4.
*Porous Bulk Moduli
 2.3e+09, 2.3e+09
*Material, name=MAT-CALLUS-103 
*Elastic 
 1e+06, 0.17 
*Permeability, specific=10000.
 1e-10,4.
*Porous Bulk Moduli
 2.3e+09, 2.3e+09
*Material, name=MAT-CALLUS-104 
*Elastic 
 1e+06, 0.17 
*Permeability, specific=10000.
 1e-10,4.
*Porous Bulk Moduli
 2.3e+09, 2.3e+09
*Material, name=MAT-CALLUS-105 
*Elastic 
 1e+06, 0.17 
*Permeability, specific=10000.
 1e-10,4.
*Porous Bulk Moduli
 2.3e+09, 2.3e+09
*Material, name=MAT-CALLUS-106 
*Elastic 
 1e+06, 0.17 
*Permeability, specific=10000.
 1e-10,4.
*Porous Bulk Moduli
 2.3e+09, 2.3e+09
*Material, name=MAT-CALLUS-107 
*Elastic 
 1e+06, 0.17 
*Permeability, specific=10000.
 1e-10,4.
*Porous Bulk Moduli
 2.3e+09, 2.3e+09
*Material, name=MAT-CALLUS-108 
*Elastic 
 1e+06, 0.17 
*Permeability, specific=10000.
 1e-10,4.
*Porous Bulk Moduli
 2.3e+09, 2.3e+09
*Material, name=MAT-CALLUS-109 
*Elastic 
 1e+06, 0.17 
*Permeability, specific=10000.
 1e-10,4.
*Porous Bulk Moduli
 2.3e+09, 2.3e+09
*Material, name=MAT-CALLUS-110 
*Elastic 
 1e+06, 0.17 
*Permeability, specific=10000.
 1e-10,4.
*Porous Bulk Moduli
 2.3e+09, 2.3e+09
*Material, name=MAT-CALLUS-111 
*Elastic 
 1e+06, 0.17 
*Permeability, specific=10000.
 1e-10,4.
*Porous Bulk Moduli
 2.3e+09, 2.3e+09
*Material, name=MAT-CALLUS-112 
*Elastic 
 1e+06, 0.17 
*Permeability, specific=10000.
 1e-10,4.
*Porous Bulk Moduli
 2.3e+09, 2.3e+09
*Material, name=MAT-CALLUS-113 
*Elastic 
 1e+06, 0.17 
*Permeability, specific=10000.
 1e-10,4.
*Porous Bulk Moduli
 2.3e+09, 2.3e+09
*Material, name=MAT-CALLUS-114 
*Elastic 
 1e+06, 0.17 
*Permeability, specific=10000.
 1e-10,4.
*Porous Bulk Moduli
 2.3e+09, 2.3e+09
*Material, name=MAT-CALLUS-115 
*Elastic 
 1e+06, 0.17 
*Permeability, specific=10000.
 1e-10,4.
*Porous Bulk Moduli
 2.3e+09, 2.3e+09
*Material, name=MAT-CALLUS-116 
*Elastic 
 1e+06, 0.17 
*Permeability, specific=10000.
 1e-10,4.
*Porous Bulk Moduli
 2.3e+09, 2.3e+09
*Material, name=MAT-CALLUS-117 
*Elastic 
 1e+06, 0.17 
*Permeability, specific=10000.
 1e-10,4.
*Porous Bulk Moduli
 2.3e+09, 2.3e+09
*Material, name=MAT-CALLUS-118 
*Elastic 
 1e+06, 0.17 
*Permeability, specific=10000.
 1e-10,4.
*Porous Bulk Moduli
 2.3e+09, 2.3e+09
*Material, name=MAT-CALLUS-119 
*Elastic 
 1e+06, 0.17 
*Permeability, specific=10000.
 1e-10,4.
*Porous Bulk Moduli
 2.3e+09, 2.3e+09
*Material, name=MAT-CALLUS-120 
*Elastic 
 1e+06, 0.17 
*Permeability, specific=10000.
 1e-10,4.
*Porous Bulk Moduli
 2.3e+09, 2.3e+09
*Material, name=MAT-CALLUS-121 
*Elastic 
 1e+06, 0.17 
*Permeability, specific=10000.
 1e-10,4.
*Porous Bulk Moduli
 2.3e+09, 2.3e+09
*Material, name=MAT-CALLUS-122 
*Elastic 
 1e+06, 0.17 
*Permeability, specific=10000.
 1e-10,4.
*Porous Bulk Moduli
 2.3e+09, 2.3e+09
*Material, name=MAT-CALLUS-123 
*Elastic 
 1e+06, 0.17 
*Permeability, specific=10000.
 1e-10,4.
*Porous Bulk Moduli
 2.3e+09, 2.3e+09
*Material, name=MAT-CALLUS-124 
*Elastic 
 1e+06, 0.17 
*Permeability, specific=10000.
 1e-10,4.
*Porous Bulk Moduli
 2.3e+09, 2.3e+09
*Material, name=MAT-CALLUS-125 
*Elastic 
 1e+06, 0.17 
*Permeability, specific=10000.
 1e-10,4.
*Porous Bulk Moduli
 2.3e+09, 2.3e+09
*Material, name=MAT-CALLUS-126 
*Elastic 
 1e+06, 0.17 
*Permeability, specific=10000.
 1e-10,4.
*Porous Bulk Moduli
 2.3e+09, 2.3e+09
*Material, name=MAT-CALLUS-127 
*Elastic 
 1e+06, 0.17 
*Permeability, specific=10000.
 1e-10,4.
*Porous Bulk Moduli
 2.3e+09, 2.3e+09
*Material, name=MAT-CALLUS-128 
*Elastic 
 1e+06, 0.17 
*Permeability, specific=10000.
 1e-10,4.
*Porous Bulk Moduli
 2.3e+09, 2.3e+09
*Material, name=MAT-CALLUS-129 
*Elastic 
 1e+06, 0.17 
*Permeability, specific=10000.
 1e-10,4.
*Porous Bulk Moduli
 2.3e+09, 2.3e+09
*Material, name=MAT-CALLUS-130 
*Elastic 
 1e+06, 0.17 
*Permeability, specific=10000.
 1e-10,4.
*Porous Bulk Moduli
 2.3e+09, 2.3e+09
*Material, name=MAT-CALLUS-131 
*Elastic 
 1e+06, 0.17 
*Permeability, specific=10000.
 1e-10,4.
*Porous Bulk Moduli
 2.3e+09, 2.3e+09
*Material, name=MAT-CALLUS-132 
*Elastic 
 1e+06, 0.17 
*Permeability, specific=10000.
 1e-10,4.
*Porous Bulk Moduli
 2.3e+09, 2.3e+09
*Material, name=MAT-CALLUS-133 
*Elastic 
 1e+06, 0.17 
*Permeability, specific=10000.
 1e-10,4.
*Porous Bulk Moduli
 2.3e+09, 2.3e+09
*Material, name=MAT-CALLUS-134 
*Elastic 
 1e+06, 0.17 
*Permeability, specific=10000.
 1e-10,4.
*Porous Bulk Moduli
 2.3e+09, 2.3e+09
*Material, name=MAT-CALLUS-135 
*Elastic 
 1e+06, 0.17 
*Permeability, specific=10000.
 1e-10,4.
*Porous Bulk Moduli
 2.3e+09, 2.3e+09
*Material, name=MAT-CALLUS-136 
*Elastic 
 1e+06, 0.17 
*Permeability, specific=10000.
 1e-10,4.
*Porous Bulk Moduli
 2.3e+09, 2.3e+09
*Material, name=MAT-CALLUS-137 
*Elastic 
 1e+06, 0.17 
*Permeability, specific=10000.
 1e-10,4.
*Porous Bulk Moduli
 2.3e+09, 2.3e+09
*Material, name=MAT-CALLUS-138 
*Elastic 
 1e+06, 0.17 
*Permeability, specific=10000.
 1e-10,4.
*Porous Bulk Moduli
 2.3e+09, 2.3e+09
*Material, name=MAT-CALLUS-139 
*Elastic 
 1e+06, 0.17 
*Permeability, specific=10000.
 1e-10,4.
*Porous Bulk Moduli
 2.3e+09, 2.3e+09
*Material, name=MAT-CALLUS-140 
*Elastic 
 1e+06, 0.17 
*Permeability, specific=10000.
 1e-10,4.
*Porous Bulk Moduli
 2.3e+09, 2.3e+09
*Material, name=MAT-CALLUS-141 
*Elastic 
 1e+06, 0.17 
*Permeability, specific=10000.
 1e-10,4.
*Porous Bulk Moduli
 2.3e+09, 2.3e+09
*Material, name=MAT-CALLUS-142 
*Elastic 
 1e+06, 0.17 
*Permeability, specific=10000.
 1e-10,4.
*Porous Bulk Moduli
 2.3e+09, 2.3e+09
*Material, name=MAT-CALLUS-143 
*Elastic 
 1e+06, 0.17 
*Permeability, specific=10000.
 1e-10,4.
*Porous Bulk Moduli
 2.3e+09, 2.3e+09
*Material, name=MAT-CALLUS-144 
*Elastic 
 1e+06, 0.17 
*Permeability, specific=10000.
 1e-10,4.
*Porous Bulk Moduli
 2.3e+09, 2.3e+09
*Material, name=MAT-CALLUS-145 
*Elastic 
 1e+06, 0.17 
*Permeability, specific=10000.
 1e-10,4.
*Porous Bulk Moduli
 2.3e+09, 2.3e+09
*Material, name=MAT-CALLUS-146 
*Elastic 
 1e+06, 0.17 
*Permeability, specific=10000.
 1e-10,4.
*Porous Bulk Moduli
 2.3e+09, 2.3e+09
*Material, name=MAT-CALLUS-147 
*Elastic 
 1e+06, 0.17 
*Permeability, specific=10000.
 1e-10,4.
*Porous Bulk Moduli
 2.3e+09, 2.3e+09
*Material, name=MAT-CALLUS-148 
*Elastic 
 1e+06, 0.17 
*Permeability, specific=10000.
 1e-10,4.
*Porous Bulk Moduli
 2.3e+09, 2.3e+09
*Material, name=MAT-CALLUS-149 
*Elastic 
 1e+06, 0.17 
*Permeability, specific=10000.
 1e-10,4.
*Porous Bulk Moduli
 2.3e+09, 2.3e+09
*Material, name=MAT-CALLUS-150 
*Elastic 
 1e+06, 0.17 
*Permeability, specific=10000.
 1e-10,4.
*Porous Bulk Moduli
 2.3e+09, 2.3e+09
*Material, name=MAT-CALLUS-151 
*Elastic 
 1e+06, 0.17 
*Permeability, specific=10000.
 1e-10,4.
*Porous Bulk Moduli
 2.3e+09, 2.3e+09
*Material, name=MAT-CALLUS-152 
*Elastic 
 1e+06, 0.17 
*Permeability, specific=10000.
 1e-10,4.
*Porous Bulk Moduli
 2.3e+09, 2.3e+09
*Material, name=MAT-CALLUS-153 
*Elastic 
 1e+06, 0.17 
*Permeability, specific=10000.
 1e-10,4.
*Porous Bulk Moduli
 2.3e+09, 2.3e+09
*Material, name=MAT-CALLUS-154 
*Elastic 
 1e+06, 0.17 
*Permeability, specific=10000.
 1e-10,4.
*Porous Bulk Moduli
 2.3e+09, 2.3e+09
*Material, name=MAT-CALLUS-155 
*Elastic 
 1e+06, 0.17 
*Permeability, specific=10000.
 1e-10,4.
*Porous Bulk Moduli
 2.3e+09, 2.3e+09
*Material, name=MAT-CALLUS-156 
*Elastic 
 1e+06, 0.17 
*Permeability, specific=10000.
 1e-10,4.
*Porous Bulk Moduli
 2.3e+09, 2.3e+09
*Material, name=MAT-CALLUS-157 
*Elastic 
 1e+06, 0.17 
*Permeability, specific=10000.
 1e-10,4.
*Porous Bulk Moduli
 2.3e+09, 2.3e+09
*Material, name=MAT-CALLUS-158 
*Elastic 
 1e+06, 0.17 
*Permeability, specific=10000.
 1e-10,4.
*Porous Bulk Moduli
 2.3e+09, 2.3e+09
*Material, name=MAT-CALLUS-159 
*Elastic 
 1e+06, 0.17 
*Permeability, specific=10000.
 1e-10,4.
*Porous Bulk Moduli
 2.3e+09, 2.3e+09
*Material, name=MAT-CALLUS-160 
*Elastic 
 1e+06, 0.17 
*Permeability, specific=10000.
 1e-10,4.
*Porous Bulk Moduli
 2.3e+09, 2.3e+09
*Material, name=MAT-CALLUS-161 
*Elastic 
 1e+06, 0.17 
*Permeability, specific=10000.
 1e-10,4.
*Porous Bulk Moduli
 2.3e+09, 2.3e+09
*Material, name=MAT-CALLUS-162 
*Elastic 
 1e+06, 0.17 
*Permeability, specific=10000.
 1e-10,4.
*Porous Bulk Moduli
 2.3e+09, 2.3e+09
*Material, name=MAT-CALLUS-163 
*Elastic 
 1e+06, 0.17 
*Permeability, specific=10000.
 1e-10,4.
*Porous Bulk Moduli
 2.3e+09, 2.3e+09
*Material, name=MAT-CALLUS-164 
*Elastic 
 1e+06, 0.17 
*Permeability, specific=10000.
 1e-10,4.
*Porous Bulk Moduli
 2.3e+09, 2.3e+09
*Material, name=MAT-CALLUS-165 
*Elastic 
 1e+06, 0.17 
*Permeability, specific=10000.
 1e-10,4.
*Porous Bulk Moduli
 2.3e+09, 2.3e+09
*Material, name=MAT-CALLUS-166 
*Elastic 
 1e+06, 0.17 
*Permeability, specific=10000.
 1e-10,4.
*Porous Bulk Moduli
 2.3e+09, 2.3e+09
*Material, name=MAT-CALLUS-167 
*Elastic 
 1e+06, 0.17 
*Permeability, specific=10000.
 1e-10,4.
*Porous Bulk Moduli
 2.3e+09, 2.3e+09
*Material, name=MAT-CALLUS-168 
*Elastic 
 1e+06, 0.17 
*Permeability, specific=10000.
 1e-10,4.
*Porous Bulk Moduli
 2.3e+09, 2.3e+09
*Material, name=MAT-CALLUS-169 
*Elastic 
 1e+06, 0.17 
*Permeability, specific=10000.
 1e-10,4.
*Porous Bulk Moduli
 2.3e+09, 2.3e+09
*Material, name=MAT-CALLUS-170 
*Elastic 
 1e+06, 0.17 
*Permeability, specific=10000.
 1e-10,4.
*Porous Bulk Moduli
 2.3e+09, 2.3e+09
*Material, name=MAT-CALLUS-171 
*Elastic 
 1e+06, 0.17 
*Permeability, specific=10000.
 1e-10,4.
*Porous Bulk Moduli
 2.3e+09, 2.3e+09
*Material, name=MAT-CALLUS-172 
*Elastic 
 1e+06, 0.17 
*Permeability, specific=10000.
 1e-10,4.
*Porous Bulk Moduli
 2.3e+09, 2.3e+09
*Material, name=MAT-CALLUS-173 
*Elastic 
 1e+06, 0.17 
*Permeability, specific=10000.
 1e-10,4.
*Porous Bulk Moduli
 2.3e+09, 2.3e+09
*Material, name=MAT-CALLUS-174 
*Elastic 
 1e+06, 0.17 
*Permeability, specific=10000.
 1e-10,4.
*Porous Bulk Moduli
 2.3e+09, 2.3e+09
*Material, name=MAT-CALLUS-175 
*Elastic 
 1e+06, 0.17 
*Permeability, specific=10000.
 1e-10,4.
*Porous Bulk Moduli
 2.3e+09, 2.3e+09
*Material, name=MAT-CALLUS-176 
*Elastic 
 1e+06, 0.17 
*Permeability, specific=10000.
 1e-10,4.
*Porous Bulk Moduli
 2.3e+09, 2.3e+09
*Material, name=MAT-CALLUS-177 
*Elastic 
 1e+06, 0.17 
*Permeability, specific=10000.
 1e-10,4.
*Porous Bulk Moduli
 2.3e+09, 2.3e+09
*Material, name=MAT-CALLUS-178 
*Elastic 
 1e+06, 0.17 
*Permeability, specific=10000.
 1e-10,4.
*Porous Bulk Moduli
 2.3e+09, 2.3e+09
*Material, name=MAT-CALLUS-179 
*Elastic 
 1e+06, 0.17 
*Permeability, specific=10000.
 1e-10,4.
*Porous Bulk Moduli
 2.3e+09, 2.3e+09
*Material, name=MAT-CALLUS-180 
*Elastic 
 1e+06, 0.17 
*Permeability, specific=10000.
 1e-10,4.
*Porous Bulk Moduli
 2.3e+09, 2.3e+09
*Material, name=MAT-CALLUS-181 
*Elastic 
 1e+06, 0.17 
*Permeability, specific=10000.
 1e-10,4.
*Porous Bulk Moduli
 2.3e+09, 2.3e+09
*Material, name=MAT-CALLUS-182 
*Elastic 
 1e+06, 0.17 
*Permeability, specific=10000.
 1e-10,4.
*Porous Bulk Moduli
 2.3e+09, 2.3e+09
*Material, name=MAT-CALLUS-183 
*Elastic 
 1e+06, 0.17 
*Permeability, specific=10000.
 1e-10,4.
*Porous Bulk Moduli
 2.3e+09, 2.3e+09
*Material, name=MAT-CALLUS-184 
*Elastic 
 1e+06, 0.17 
*Permeability, specific=10000.
 1e-10,4.
*Porous Bulk Moduli
 2.3e+09, 2.3e+09
*Material, name=MAT-CALLUS-185 
*Elastic 
 1e+06, 0.17 
*Permeability, specific=10000.
 1e-10,4.
*Porous Bulk Moduli
 2.3e+09, 2.3e+09
*Material, name=MAT-CALLUS-186 
*Elastic 
 1e+06, 0.17 
*Permeability, specific=10000.
 1e-10,4.
*Porous Bulk Moduli
 2.3e+09, 2.3e+09
*Material, name=MAT-CALLUS-187 
*Elastic 
 1e+06, 0.17 
*Permeability, specific=10000.
 1e-10,4.
*Porous Bulk Moduli
 2.3e+09, 2.3e+09
*Material, name=MAT-CALLUS-188 
*Elastic 
 1e+06, 0.17 
*Permeability, specific=10000.
 1e-10,4.
*Porous Bulk Moduli
 2.3e+09, 2.3e+09
*Material, name=MAT-CALLUS-189 
*Elastic 
 1e+06, 0.17 
*Permeability, specific=10000.
 1e-10,4.
*Porous Bulk Moduli
 2.3e+09, 2.3e+09
*Material, name=MAT-CALLUS-190 
*Elastic 
 1e+06, 0.17 
*Permeability, specific=10000.
 1e-10,4.
*Porous Bulk Moduli
 2.3e+09, 2.3e+09
*Material, name=MAT-CALLUS-191 
*Elastic 
 1e+06, 0.17 
*Permeability, specific=10000.
 1e-10,4.
*Porous Bulk Moduli
 2.3e+09, 2.3e+09
*Material, name=MAT-CALLUS-192 
*Elastic 
 1e+06, 0.17 
*Permeability, specific=10000.
 1e-10,4.
*Porous Bulk Moduli
 2.3e+09, 2.3e+09
*Material, name=MAT-CALLUS-193 
*Elastic 
 1e+06, 0.17 
*Permeability, specific=10000.
 1e-10,4.
*Porous Bulk Moduli
 2.3e+09, 2.3e+09
*Material, name=MAT-CALLUS-194 
*Elastic 
 1e+06, 0.17 
*Permeability, specific=10000.
 1e-10,4.
*Porous Bulk Moduli
 2.3e+09, 2.3e+09
*Material, name=MAT-CALLUS-195 
*Elastic 
 1e+06, 0.17 
*Permeability, specific=10000.
 1e-10,4.
*Porous Bulk Moduli
 2.3e+09, 2.3e+09
*Material, name=MAT-CALLUS-196 
*Elastic 
 1e+06, 0.17 
*Permeability, specific=10000.
 1e-10,4.
*Porous Bulk Moduli
 2.3e+09, 2.3e+09
*Material, name=MAT-CALLUS-197 
*Elastic 
 1e+06, 0.17 
*Permeability, specific=10000.
 1e-10,4.
*Porous Bulk Moduli
 2.3e+09, 2.3e+09
*Material, name=MAT-CALLUS-198 
*Elastic 
 1e+06, 0.17 
*Permeability, specific=10000.
 1e-10,4.
*Porous Bulk Moduli
 2.3e+09, 2.3e+09
*Material, name=MAT-CALLUS-199 
*Elastic 
 1e+06, 0.17 
*Permeability, specific=10000.
 1e-10,4.
*Porous Bulk Moduli
 2.3e+09, 2.3e+09
*Material, name=MAT-CALLUS-200 
*Elastic 
 1e+06, 0.17 
*Permeability, specific=10000.
 1e-10,4.
*Porous Bulk Moduli
 2.3e+09, 2.3e+09
*Material, name=MAT-CALLUS-201 
*Elastic 
 1e+06, 0.17 
*Permeability, specific=10000.
 1e-10,4.
*Porous Bulk Moduli
 2.3e+09, 2.3e+09
*Material, name=MAT-CALLUS-202 
*Elastic 
 1e+06, 0.17 
*Permeability, specific=10000.
 1e-10,4.
*Porous Bulk Moduli
 2.3e+09, 2.3e+09
*Material, name=MAT-CALLUS-203 
*Elastic 
 1e+06, 0.17 
*Permeability, specific=10000.
 1e-10,4.
*Porous Bulk Moduli
 2.3e+09, 2.3e+09
*Material, name=MAT-CALLUS-204 
*Elastic 
 1e+06, 0.17 
*Permeability, specific=10000.
 1e-10,4.
*Porous Bulk Moduli
 2.3e+09, 2.3e+09
*Material, name=MAT-CALLUS-205 
*Elastic 
 1e+06, 0.17 
*Permeability, specific=10000.
 1e-10,4.
*Porous Bulk Moduli
 2.3e+09, 2.3e+09
*Material, name=MAT-CALLUS-206 
*Elastic 
 1e+06, 0.17 
*Permeability, specific=10000.
 1e-10,4.
*Porous Bulk Moduli
 2.3e+09, 2.3e+09
*Material, name=MAT-CALLUS-207 
*Elastic 
 1e+06, 0.17 
*Permeability, specific=10000.
 1e-10,4.
*Porous Bulk Moduli
 2.3e+09, 2.3e+09
*Material, name=MAT-CALLUS-208 
*Elastic 
 1e+06, 0.17 
*Permeability, specific=10000.
 1e-10,4.
*Porous Bulk Moduli
 2.3e+09, 2.3e+09
*Material, name=MAT-CALLUS-209 
*Elastic 
 1e+06, 0.17 
*Permeability, specific=10000.
 1e-10,4.
*Porous Bulk Moduli
 2.3e+09, 2.3e+09
*Material, name=MAT-CALLUS-210 
*Elastic 
 1e+06, 0.17 
*Permeability, specific=10000.
 1e-10,4.
*Porous Bulk Moduli
 2.3e+09, 2.3e+09
*Material, name=MAT-CALLUS-211 
*Elastic 
 1e+06, 0.17 
*Permeability, specific=10000.
 1e-10,4.
*Porous Bulk Moduli
 2.3e+09, 2.3e+09
*Material, name=MAT-CALLUS-212 
*Elastic 
 1e+06, 0.17 
*Permeability, specific=10000.
 1e-10,4.
*Porous Bulk Moduli
 2.3e+09, 2.3e+09
*Material, name=MAT-CALLUS-213 
*Elastic 
 1e+06, 0.17 
*Permeability, specific=10000.
 1e-10,4.
*Porous Bulk Moduli
 2.3e+09, 2.3e+09
*Material, name=MAT-CALLUS-214 
*Elastic 
 1e+06, 0.17 
*Permeability, specific=10000.
 1e-10,4.
*Porous Bulk Moduli
 2.3e+09, 2.3e+09
*Material, name=MAT-CALLUS-215 
*Elastic 
 1e+06, 0.17 
*Permeability, specific=10000.
 1e-10,4.
*Porous Bulk Moduli
 2.3e+09, 2.3e+09
*Material, name=MAT-CALLUS-216 
*Elastic 
 1e+06, 0.17 
*Permeability, specific=10000.
 1e-10,4.
*Porous Bulk Moduli
 2.3e+09, 2.3e+09
*Material, name=MAT-CALLUS-217 
*Elastic 
 1e+06, 0.17 
*Permeability, specific=10000.
 1e-10,4.
*Porous Bulk Moduli
 2.3e+09, 2.3e+09
*Material, name=MAT-CALLUS-218 
*Elastic 
 1e+06, 0.17 
*Permeability, specific=10000.
 1e-10,4.
*Porous Bulk Moduli
 2.3e+09, 2.3e+09
*Material, name=MAT-CALLUS-219 
*Elastic 
 1e+06, 0.17 
*Permeability, specific=10000.
 1e-10,4.
*Porous Bulk Moduli
 2.3e+09, 2.3e+09
*Material, name=MAT-CALLUS-220 
*Elastic 
 1e+06, 0.17 
*Permeability, specific=10000.
 1e-10,4.
*Porous Bulk Moduli
 2.3e+09, 2.3e+09
*Material, name=MAT-CALLUS-221 
*Elastic 
 1e+06, 0.17 
*Permeability, specific=10000.
 1e-10,4.
*Porous Bulk Moduli
 2.3e+09, 2.3e+09
*Material, name=MAT-CALLUS-222 
*Elastic 
 1e+06, 0.17 
*Permeability, specific=10000.
 1e-10,4.
*Porous Bulk Moduli
 2.3e+09, 2.3e+09
*Material, name=MAT-CALLUS-223 
*Elastic 
 1e+06, 0.17 
*Permeability, specific=10000.
 1e-10,4.
*Porous Bulk Moduli
 2.3e+09, 2.3e+09
*Material, name=MAT-CALLUS-224 
*Elastic 
 1e+06, 0.17 
*Permeability, specific=10000.
 1e-10,4.
*Porous Bulk Moduli
 2.3e+09, 2.3e+09
*Material, name=MAT-CALLUS-225 
*Elastic 
 1e+06, 0.17 
*Permeability, specific=10000.
 1e-10,4.
*Porous Bulk Moduli
 2.3e+09, 2.3e+09
*Material, name=MAT-CALLUS-226 
*Elastic 
 1e+06, 0.17 
*Permeability, specific=10000.
 1e-10,4.
*Porous Bulk Moduli
 2.3e+09, 2.3e+09
*Material, name=MAT-CALLUS-227 
*Elastic 
 1e+06, 0.17 
*Permeability, specific=10000.
 1e-10,4.
*Porous Bulk Moduli
 2.3e+09, 2.3e+09
*Material, name=MAT-CALLUS-228 
*Elastic 
 1e+06, 0.17 
*Permeability, specific=10000.
 1e-10,4.
*Porous Bulk Moduli
 2.3e+09, 2.3e+09
*Material, name=MAT-CALLUS-229 
*Elastic 
 1e+06, 0.17 
*Permeability, specific=10000.
 1e-10,4.
*Porous Bulk Moduli
 2.3e+09, 2.3e+09
*Material, name=MAT-CALLUS-230 
*Elastic 
 1e+06, 0.17 
*Permeability, specific=10000.
 1e-10,4.
*Porous Bulk Moduli
 2.3e+09, 2.3e+09
*Material, name=MAT-CALLUS-231 
*Elastic 
 1e+06, 0.17 
*Permeability, specific=10000.
 1e-10,4.
*Porous Bulk Moduli
 2.3e+09, 2.3e+09
*Material, name=MAT-CALLUS-232 
*Elastic 
 1e+06, 0.17 
*Permeability, specific=10000.
 1e-10,4.
*Porous Bulk Moduli
 2.3e+09, 2.3e+09
*Material, name=MAT-CALLUS-233 
*Elastic 
 1e+06, 0.17 
*Permeability, specific=10000.
 1e-10,4.
*Porous Bulk Moduli
 2.3e+09, 2.3e+09
*Material, name=MAT-CALLUS-234 
*Elastic 
 1e+06, 0.17 
*Permeability, specific=10000.
 1e-10,4.
*Porous Bulk Moduli
 2.3e+09, 2.3e+09
*Material, name=MAT-CALLUS-235 
*Elastic 
 1e+06, 0.17 
*Permeability, specific=10000.
 1e-10,4.
*Porous Bulk Moduli
 2.3e+09, 2.3e+09
*Material, name=MAT-CALLUS-236 
*Elastic 
 1e+06, 0.17 
*Permeability, specific=10000.
 1e-10,4.
*Porous Bulk Moduli
 2.3e+09, 2.3e+09
*Material, name=MAT-CALLUS-237 
*Elastic 
 1e+06, 0.17 
*Permeability, specific=10000.
 1e-10,4.
*Porous Bulk Moduli
 2.3e+09, 2.3e+09
*Material, name=MAT-CALLUS-238 
*Elastic 
 1e+06, 0.17 
*Permeability, specific=10000.
 1e-10,4.
*Porous Bulk Moduli
 2.3e+09, 2.3e+09
*Material, name=MAT-CALLUS-239 
*Elastic 
 1e+06, 0.17 
*Permeability, specific=10000.
 1e-10,4.
*Porous Bulk Moduli
 2.3e+09, 2.3e+09
*Material, name=MAT-CALLUS-240 
*Elastic 
 1e+06, 0.17 
*Permeability, specific=10000.
 1e-10,4.
*Porous Bulk Moduli
 2.3e+09, 2.3e+09
*Material, name=MAT-CALLUS-241 
*Elastic 
 1e+06, 0.17 
*Permeability, specific=10000.
 1e-10,4.
*Porous Bulk Moduli
 2.3e+09, 2.3e+09
*Material, name=MAT-CALLUS-242 
*Elastic 
 1e+06, 0.17 
*Permeability, specific=10000.
 1e-10,4.
*Porous Bulk Moduli
 2.3e+09, 2.3e+09
*Material, name=MAT-CALLUS-243 
*Elastic 
 1e+06, 0.17 
*Permeability, specific=10000.
 1e-10,4.
*Porous Bulk Moduli
 2.3e+09, 2.3e+09
*Material, name=MAT-CALLUS-244 
*Elastic 
 1e+06, 0.17 
*Permeability, specific=10000.
 1e-10,4.
*Porous Bulk Moduli
 2.3e+09, 2.3e+09
*Material, name=MAT-CALLUS-245 
*Elastic 
 1e+06, 0.17 
*Permeability, specific=10000.
 1e-10,4.
*Porous Bulk Moduli
 2.3e+09, 2.3e+09
*Material, name=MAT-CALLUS-246 
*Elastic 
 1e+06, 0.17 
*Permeability, specific=10000.
 1e-10,4.
*Porous Bulk Moduli
 2.3e+09, 2.3e+09
*Material, name=MAT-CALLUS-247 
*Elastic 
 1e+06, 0.17 
*Permeability, specific=10000.
 1e-10,4.
*Porous Bulk Moduli
 2.3e+09, 2.3e+09
*Material, name=MAT-CALLUS-248 
*Elastic 
 1e+06, 0.17 
*Permeability, specific=10000.
 1e-10,4.
*Porous Bulk Moduli
 2.3e+09, 2.3e+09
*Material, name=MAT-CALLUS-249 
*Elastic 
 1e+06, 0.17 
*Permeability, specific=10000.
 1e-10,4.
*Porous Bulk Moduli
 2.3e+09, 2.3e+09
*Material, name=MAT-CALLUS-250 
*Elastic 
 1e+06, 0.17 
*Permeability, specific=10000.
 1e-10,4.
*Porous Bulk Moduli
 2.3e+09, 2.3e+09
*Material, name=MAT-CALLUS-251 
*Elastic 
 1e+06, 0.17 
*Permeability, specific=10000.
 1e-10,4.
*Porous Bulk Moduli
 2.3e+09, 2.3e+09
*Material, name=MAT-CALLUS-252 
*Elastic 
 1e+06, 0.17 
*Permeability, specific=10000.
 1e-10,4.
*Porous Bulk Moduli
 2.3e+09, 2.3e+09
*Material, name=MAT-CALLUS-253 
*Elastic 
 1e+06, 0.17 
*Permeability, specific=10000.
 1e-10,4.
*Porous Bulk Moduli
 2.3e+09, 2.3e+09
*Material, name=MAT-CALLUS-254 
*Elastic 
 1e+06, 0.17 
*Permeability, specific=10000.
 1e-10,4.
*Porous Bulk Moduli
 2.3e+09, 2.3e+09
*Material, name=MAT-CALLUS-255 
*Elastic 
 1e+06, 0.17 
*Permeability, specific=10000.
 1e-10,4.
*Porous Bulk Moduli
 2.3e+09, 2.3e+09
*Material, name=MAT-CALLUS-256 
*Elastic 
 1e+06, 0.17 
*Permeability, specific=10000.
 1e-10,4.
*Porous Bulk Moduli
 2.3e+09, 2.3e+09
*Material, name=MAT-CALLUS-257 
*Elastic 
 1e+06, 0.17 
*Permeability, specific=10000.
 1e-10,4.
*Porous Bulk Moduli
 2.3e+09, 2.3e+09
*Material, name=MAT-CALLUS-258 
*Elastic 
 1e+06, 0.17 
*Permeability, specific=10000.
 1e-10,4.
*Porous Bulk Moduli
 2.3e+09, 2.3e+09
*Material, name=MAT-CALLUS-259 
*Elastic 
 1e+06, 0.17 
*Permeability, specific=10000.
 1e-10,4.
*Porous Bulk Moduli
 2.3e+09, 2.3e+09
*Material, name=MAT-CALLUS-260 
*Elastic 
 1e+06, 0.17 
*Permeability, specific=10000.
 1e-10,4.
*Porous Bulk Moduli
 2.3e+09, 2.3e+09
*Material, name=MAT-CALLUS-261 
*Elastic 
 1e+06, 0.17 
*Permeability, specific=10000.
 1e-10,4.
*Porous Bulk Moduli
 2.3e+09, 2.3e+09
*Material, name=MAT-CALLUS-262 
*Elastic 
 1e+06, 0.17 
*Permeability, specific=10000.
 1e-10,4.
*Porous Bulk Moduli
 2.3e+09, 2.3e+09
*Material, name=MAT-CALLUS-263 
*Elastic 
 1e+06, 0.17 
*Permeability, specific=10000.
 1e-10,4.
*Porous Bulk Moduli
 2.3e+09, 2.3e+09
*Material, name=MAT-CALLUS-264 
*Elastic 
 1e+06, 0.17 
*Permeability, specific=10000.
 1e-10,4.
*Porous Bulk Moduli
 2.3e+09, 2.3e+09
*Material, name=MAT-CALLUS-265 
*Elastic 
 1e+06, 0.17 
*Permeability, specific=10000.
 1e-10,4.
*Porous Bulk Moduli
 2.3e+09, 2.3e+09
*Material, name=MAT-CALLUS-266 
*Elastic 
 1e+06, 0.17 
*Permeability, specific=10000.
 1e-10,4.
*Porous Bulk Moduli
 2.3e+09, 2.3e+09
*Material, name=MAT-CALLUS-267 
*Elastic 
 1e+06, 0.17 
*Permeability, specific=10000.
 1e-10,4.
*Porous Bulk Moduli
 2.3e+09, 2.3e+09
*Material, name=MAT-CALLUS-268 
*Elastic 
 1e+06, 0.17 
*Permeability, specific=10000.
 1e-10,4.
*Porous Bulk Moduli
 2.3e+09, 2.3e+09
*Material, name=MAT-CALLUS-269 
*Elastic 
 1e+06, 0.17 
*Permeability, specific=10000.
 1e-10,4.
*Porous Bulk Moduli
 2.3e+09, 2.3e+09
*Material, name=MAT-CALLUS-270 
*Elastic 
 1e+06, 0.17 
*Permeability, specific=10000.
 1e-10,4.
*Porous Bulk Moduli
 2.3e+09, 2.3e+09
*Material, name=MAT-CALLUS-271 
*Elastic 
 1e+06, 0.17 
*Permeability, specific=10000.
 1e-10,4.
*Porous Bulk Moduli
 2.3e+09, 2.3e+09
*Material, name=MAT-CALLUS-272 
*Elastic 
 1e+06, 0.17 
*Permeability, specific=10000.
 1e-10,4.
*Porous Bulk Moduli
 2.3e+09, 2.3e+09
*Material, name=MAT-CALLUS-273 
*Elastic 
 1e+06, 0.17 
*Permeability, specific=10000.
 1e-10,4.
*Porous Bulk Moduli
 2.3e+09, 2.3e+09
*Material, name=MAT-CALLUS-274 
*Elastic 
 1e+06, 0.17 
*Permeability, specific=10000.
 1e-10,4.
*Porous Bulk Moduli
 2.3e+09, 2.3e+09
*Material, name=MAT-CALLUS-275 
*Elastic 
 1e+06, 0.17 
*Permeability, specific=10000.
 1e-10,4.
*Porous Bulk Moduli
 2.3e+09, 2.3e+09
*Material, name=MAT-CALLUS-276 
*Elastic 
 1e+06, 0.17 
*Permeability, specific=10000.
 1e-10,4.
*Porous Bulk Moduli
 2.3e+09, 2.3e+09
*Material, name=MAT-CALLUS-277 
*Elastic 
 1e+06, 0.17 
*Permeability, specific=10000.
 1e-10,4.
*Porous Bulk Moduli
 2.3e+09, 2.3e+09
*Material, name=MAT-CALLUS-278 
*Elastic 
 1e+06, 0.17 
*Permeability, specific=10000.
 1e-10,4.
*Porous Bulk Moduli
 2.3e+09, 2.3e+09
*Material, name=MAT-CALLUS-279 
*Elastic 
 1e+06, 0.17 
*Permeability, specific=10000.
 1e-10,4.
*Porous Bulk Moduli
 2.3e+09, 2.3e+09
*Material, name=MAT-CALLUS-280 
*Elastic 
 1e+06, 0.17 
*Permeability, specific=10000.
 1e-10,4.
*Porous Bulk Moduli
 2.3e+09, 2.3e+09
*Material, name=MAT-CALLUS-281 
*Elastic 
 1e+06, 0.17 
*Permeability, specific=10000.
 1e-10,4.
*Porous Bulk Moduli
 2.3e+09, 2.3e+09
*Material, name=MAT-CALLUS-282 
*Elastic 
 1e+06, 0.17 
*Permeability, specific=10000.
 1e-10,4.
*Porous Bulk Moduli
 2.3e+09, 2.3e+09
*Material, name=MAT-CALLUS-283 
*Elastic 
 1e+06, 0.17 
*Permeability, specific=10000.
 1e-10,4.
*Porous Bulk Moduli
 2.3e+09, 2.3e+09
*Material, name=MAT-CALLUS-284 
*Elastic 
 1e+06, 0.17 
*Permeability, specific=10000.
 1e-10,4.
*Porous Bulk Moduli
 2.3e+09, 2.3e+09
*Material, name=MAT-CALLUS-285 
*Elastic 
 1e+06, 0.17 
*Permeability, specific=10000.
 1e-10,4.
*Porous Bulk Moduli
 2.3e+09, 2.3e+09
*Material, name=MAT-CALLUS-286 
*Elastic 
 1e+06, 0.17 
*Permeability, specific=10000.
 1e-10,4.
*Porous Bulk Moduli
 2.3e+09, 2.3e+09
*Material, name=MAT-CALLUS-287 
*Elastic 
 1e+06, 0.17 
*Permeability, specific=10000.
 1e-10,4.
*Porous Bulk Moduli
 2.3e+09, 2.3e+09
*Material, name=MAT-CALLUS-288 
*Elastic 
 1e+06, 0.17 
*Permeability, specific=10000.
 1e-10,4.
*Porous Bulk Moduli
 2.3e+09, 2.3e+09
*Material, name=MAT-CALLUS-289 
*Elastic 
 1e+06, 0.17 
*Permeability, specific=10000.
 1e-10,4.
*Porous Bulk Moduli
 2.3e+09, 2.3e+09
*Material, name=MAT-CALLUS-290 
*Elastic 
 1e+06, 0.17 
*Permeability, specific=10000.
 1e-10,4.
*Porous Bulk Moduli
 2.3e+09, 2.3e+09
*Material, name=MAT-CALLUS-291 
*Elastic 
 1e+06, 0.17 
*Permeability, specific=10000.
 1e-10,4.
*Porous Bulk Moduli
 2.3e+09, 2.3e+09
*Material, name=MAT-CALLUS-292 
*Elastic 
 1e+06, 0.17 
*Permeability, specific=10000.
 1e-10,4.
*Porous Bulk Moduli
 2.3e+09, 2.3e+09
*Material, name=MAT-CALLUS-293 
*Elastic 
 1e+06, 0.17 
*Permeability, specific=10000.
 1e-10,4.
*Porous Bulk Moduli
 2.3e+09, 2.3e+09
*Material, name=MAT-CALLUS-294 
*Elastic 
 1e+06, 0.17 
*Permeability, specific=10000.
 1e-10,4.
*Porous Bulk Moduli
 2.3e+09, 2.3e+09
*Material, name=MAT-CALLUS-295 
*Elastic 
 1e+06, 0.17 
*Permeability, specific=10000.
 1e-10,4.
*Porous Bulk Moduli
 2.3e+09, 2.3e+09
*Material, name=MAT-CALLUS-296 
*Elastic 
 1e+06, 0.17 
*Permeability, specific=10000.
 1e-10,4.
*Porous Bulk Moduli
 2.3e+09, 2.3e+09
*Material, name=MAT-CALLUS-297 
*Elastic 
 1e+06, 0.17 
*Permeability, specific=10000.
 1e-10,4.
*Porous Bulk Moduli
 2.3e+09, 2.3e+09
*Material, name=MAT-CALLUS-298 
*Elastic 
 1e+06, 0.17 
*Permeability, specific=10000.
 1e-10,4.
*Porous Bulk Moduli
 2.3e+09, 2.3e+09
*Material, name=MAT-CALLUS-299 
*Elastic 
 1e+06, 0.17 
*Permeability, specific=10000.
 1e-10,4.
*Porous Bulk Moduli
 2.3e+09, 2.3e+09
*Material, name=MAT-CALLUS-300 
*Elastic 
 1e+06, 0.17 
*Permeability, specific=10000.
 1e-10,4.
*Porous Bulk Moduli
 2.3e+09, 2.3e+09
*Material, name=MAT-CALLUS-301 
*Elastic 
 1e+06, 0.17 
*Permeability, specific=10000.
 1e-10,4.
*Porous Bulk Moduli
 2.3e+09, 2.3e+09
*Material, name=MAT-CALLUS-302 
*Elastic 
 1e+06, 0.17 
*Permeability, specific=10000.
 1e-10,4.
*Porous Bulk Moduli
 2.3e+09, 2.3e+09
*Material, name=MAT-CALLUS-303 
*Elastic 
 1e+06, 0.17 
*Permeability, specific=10000.
 1e-10,4.
*Porous Bulk Moduli
 2.3e+09, 2.3e+09
*Material, name=MAT-CALLUS-304 
*Elastic 
 1e+06, 0.17 
*Permeability, specific=10000.
 1e-10,4.
*Porous Bulk Moduli
 2.3e+09, 2.3e+09
*Material, name=MAT-CALLUS-305 
*Elastic 
 1e+06, 0.17 
*Permeability, specific=10000.
 1e-10,4.
*Porous Bulk Moduli
 2.3e+09, 2.3e+09
*Material, name=MAT-CALLUS-306 
*Elastic 
 1e+06, 0.17 
*Permeability, specific=10000.
 1e-10,4.
*Porous Bulk Moduli
 2.3e+09, 2.3e+09
*Material, name=MAT-CALLUS-307 
*Elastic 
 1e+06, 0.17 
*Permeability, specific=10000.
 1e-10,4.
*Porous Bulk Moduli
 2.3e+09, 2.3e+09
*Material, name=MAT-CALLUS-308 
*Elastic 
 1e+06, 0.17 
*Permeability, specific=10000.
 1e-10,4.
*Porous Bulk Moduli
 2.3e+09, 2.3e+09
*Material, name=MAT-CALLUS-309 
*Elastic 
 1e+06, 0.17 
*Permeability, specific=10000.
 1e-10,4.
*Porous Bulk Moduli
 2.3e+09, 2.3e+09
*Material, name=MAT-CALLUS-310 
*Elastic 
 1e+06, 0.17 
*Permeability, specific=10000.
 1e-10,4.
*Porous Bulk Moduli
 2.3e+09, 2.3e+09
*Material, name=MAT-CALLUS-311 
*Elastic 
 1e+06, 0.17 
*Permeability, specific=10000.
 1e-10,4.
*Porous Bulk Moduli
 2.3e+09, 2.3e+09
*Material, name=MAT-CALLUS-312 
*Elastic 
 1e+06, 0.17 
*Permeability, specific=10000.
 1e-10,4.
*Porous Bulk Moduli
 2.3e+09, 2.3e+09
*Material, name=MAT-CALLUS-313 
*Elastic 
 1e+06, 0.17 
*Permeability, specific=10000.
 1e-10,4.
*Porous Bulk Moduli
 2.3e+09, 2.3e+09
*Material, name=MAT-CALLUS-314 
*Elastic 
 1e+06, 0.17 
*Permeability, specific=10000.
 1e-10,4.
*Porous Bulk Moduli
 2.3e+09, 2.3e+09
*Material, name=MAT-CALLUS-315 
*Elastic 
 1e+06, 0.17 
*Permeability, specific=10000.
 1e-10,4.
*Porous Bulk Moduli
 2.3e+09, 2.3e+09
*Material, name=MAT-CALLUS-316 
*Elastic 
 1e+06, 0.17 
*Permeability, specific=10000.
 1e-10,4.
*Porous Bulk Moduli
 2.3e+09, 2.3e+09
*Material, name=MAT-CALLUS-317 
*Elastic 
 1e+06, 0.17 
*Permeability, specific=10000.
 1e-10,4.
*Porous Bulk Moduli
 2.3e+09, 2.3e+09
*Material, name=MAT-CALLUS-318 
*Elastic 
 1e+06, 0.17 
*Permeability, specific=10000.
 1e-10,4.
*Porous Bulk Moduli
 2.3e+09, 2.3e+09
*Material, name=MAT-CALLUS-319 
*Elastic 
 1e+06, 0.17 
*Permeability, specific=10000.
 1e-10,4.
*Porous Bulk Moduli
 2.3e+09, 2.3e+09
*Material, name=MAT-CALLUS-320 
*Elastic 
 1e+06, 0.17 
*Permeability, specific=10000.
 1e-10,4.
*Porous Bulk Moduli
 2.3e+09, 2.3e+09
*Material, name=MAT-CALLUS-321 
*Elastic 
 1e+06, 0.17 
*Permeability, specific=10000.
 1e-10,4.
*Porous Bulk Moduli
 2.3e+09, 2.3e+09
*Material, name=MAT-CALLUS-322 
*Elastic 
 1e+06, 0.17 
*Permeability, specific=10000.
 1e-10,4.
*Porous Bulk Moduli
 2.3e+09, 2.3e+09
*Material, name=MAT-CALLUS-323 
*Elastic 
 1e+06, 0.17 
*Permeability, specific=10000.
 1e-10,4.
*Porous Bulk Moduli
 2.3e+09, 2.3e+09
*Material, name=MAT-CALLUS-324 
*Elastic 
 1e+06, 0.17 
*Permeability, specific=10000.
 1e-10,4.
*Porous Bulk Moduli
 2.3e+09, 2.3e+09
*Material, name=MAT-CALLUS-325 
*Elastic 
 1e+06, 0.17 
*Permeability, specific=10000.
 1e-10,4.
*Porous Bulk Moduli
 2.3e+09, 2.3e+09
*Material, name=MAT-CALLUS-326 
*Elastic 
 1e+06, 0.17 
*Permeability, specific=10000.
 1e-10,4.
*Porous Bulk Moduli
 2.3e+09, 2.3e+09
*Material, name=MAT-CALLUS-327 
*Elastic 
 1e+06, 0.17 
*Permeability, specific=10000.
 1e-10,4.
*Porous Bulk Moduli
 2.3e+09, 2.3e+09
*Material, name=MAT-CALLUS-328 
*Elastic 
 1e+06, 0.17 
*Permeability, specific=10000.
 1e-10,4.
*Porous Bulk Moduli
 2.3e+09, 2.3e+09
*Material, name=MAT-CALLUS-329 
*Elastic 
 1e+06, 0.17 
*Permeability, specific=10000.
 1e-10,4.
*Porous Bulk Moduli
 2.3e+09, 2.3e+09
*Material, name=MAT-CALLUS-330 
*Elastic 
 1e+06, 0.17 
*Permeability, specific=10000.
 1e-10,4.
*Porous Bulk Moduli
 2.3e+09, 2.3e+09
*Material, name=MAT-CALLUS-331 
*Elastic 
 1e+06, 0.17 
*Permeability, specific=10000.
 1e-10,4.
[truncated: 163,810 more chars]
