# Supplementary material for: Computational modeling of human bone fracture healing affected by different conditions of initial healing stage
Source: BMC Musculoskelet Disord. 2019 Nov 25;20:562. doi: 10.1186/s12891-019-2854-z (PMC6878676; doi:10.1186/s12891-019-2854-z)
Supplement: Supplementary file 12 — Additional file 12. Job-2D-stress-d = 4–0.inp: an ABAQUS input file for stress-strain analysis when callus thickness was 4 mm. (INP 747kb) [file 12891_2019_2854_MOESM12_ESM.inp]

*Heading
** Job name: Job-2D-stress-0 Model name: Model-1
** Generated by: Abaqus/CAE 6.13-2
*Preprint, echo=NO, model=NO, history=NO, contact=NO
**
** PARTS
**
*Part, name=Part-1
*Node
      1,           0., 0.00230000005
      2, 0.00700000022, 0.00230000005
      3, 0.00700000022, 0.0299999993
      4,           0., 0.0299999993
      5, 0.00999999978, 0.00150000001
      6, 0.00999999978, 0.0149666294
      7, 0.00999999978, 0.0299999993
      8, 0.00700000022, 0.00150000001
      9, 0.0140000004,           0.
     10,           0.,           0.
     11, 0.000253269216, 0.00230000005
     12, 0.000440545846, 0.00230000005
     13, 0.000626450055, 0.00230000005
     14, 0.000827114098, 0.00230000005
     15, 0.00103549031, 0.00230000005
     16, 0.00124121818, 0.00230000005
     17, 0.00143034779, 0.00230000005
     18, 0.00161711941, 0.00230000005
     19, 0.00180770014, 0.00230000005
     20, 0.00199870858, 0.00230000005
     21, 0.00218629488, 0.00230000005
     22, 0.00237725256, 0.00230000005
     23, 0.00257830252, 0.00230000005
     24, 0.00278378627, 0.00230000005
     25, 0.00300120516, 0.00230000005
     26, 0.00320308423, 0.00230000005
     27, 0.00340878638, 0.00230000005
     28, 0.00362114282, 0.00230000005
     29, 0.00381041458, 0.00230000005
     30, 0.00400442816, 0.00230000005
     31, 0.00421817182, 0.00230000005
     32, 0.00441379752, 0.00230000005
     33, 0.00460576313, 0.00230000005
     34, 0.00479544792, 0.00230000005
     35, 0.00498633645, 0.00230000005
     36, 0.00518216472, 0.00230000005
     37, 0.00537115382, 0.00230000005
     38, 0.00556897512, 0.00230000005
     39, 0.00577467727, 0.00230000005
     40, 0.0059935879, 0.00230000005
     41, 0.00619208114, 0.00230000005
     42, 0.00639150292, 0.00230000005
     43, 0.00656305067, 0.00230000005
     44, 0.00675144419, 0.00230000005
     45, 0.00700000022, 0.00328928581
     46, 0.00700000022, 0.00427857134
     47, 0.00700000022, 0.00526785711
     48, 0.00700000022, 0.00625714287
     49, 0.00700000022, 0.00724642863
     50, 0.00700000022, 0.0082357144
     51, 0.00700000022, 0.0092249997
     52, 0.00700000022, 0.0102142859
     53, 0.00700000022, 0.0112035712
     54, 0.00700000022, 0.0121928575
     55, 0.00700000022, 0.0131821427
     56, 0.00700000022,  0.014171429
     57, 0.00700000022, 0.0151607143
     58, 0.00700000022, 0.0161499996
     59, 0.00700000022, 0.0171392858
     60, 0.00700000022,  0.018128572
     61, 0.00700000022, 0.0191178564
     62, 0.00700000022, 0.0201071426
     63, 0.00700000022, 0.0210964289
     64, 0.00700000022, 0.0220857151
     65, 0.00700000022, 0.0230749995
     66, 0.00700000022, 0.0240642857
     67, 0.00700000022, 0.0250535719
     68, 0.00700000022, 0.0260428563
     69, 0.00700000022, 0.0270321425
     70, 0.00700000022, 0.0280214287
     71, 0.00700000022,  0.029010715
     72, 0.00600000005, 0.0299999993
     73, 0.00499999989, 0.0299999993
     74, 0.00400000019, 0.0299999993
     75, 0.00300000003, 0.0299999993
     76, 0.00200000009, 0.0299999993
     77, 0.00100000005, 0.0299999993
     78,           0.,  0.029010715
     79,           0., 0.0280214287
     80,           0., 0.0270321425
     81,           0., 0.0260428563
     82,           0., 0.0250535719
     83,           0., 0.0240642857
     84,           0., 0.0230749995
     85,           0., 0.0220857151
     86,           0., 0.0210964289
     87,           0., 0.0201071426
     88,           0., 0.0191178564
     89,           0.,  0.018128572
     90,           0., 0.0171392858
     91,           0., 0.0161499996
     92,           0., 0.0151607143
     93,           0.,  0.014171429
     94,           0., 0.0131821427
     95,           0., 0.0121928575
     96,           0., 0.0112035712
     97,           0., 0.0102142859
     98,           0., 0.0092249997
     99,           0., 0.0082357144
    100,           0., 0.00724642863
    101,           0., 0.00625714287
    102,           0., 0.00526785711
    103,           0., 0.00427857134
    104,           0., 0.00328928581
    105, 0.00999999978, 0.00169572304
    106, 0.00999999978, 0.00188966177
    107, 0.00999999978, 0.00210298342
    108, 0.00999999978, 0.00226917188
    109, 0.00999999978, 0.00247020251
    110, 0.00999999978, 0.00267764716
    111, 0.00999999978, 0.00288222218
    112, 0.00999999978, 0.00308069703
    113, 0.00999999978, 0.00328385527
    114, 0.00999999978, 0.00349521637
    115, 0.00999999978, 0.0037133554
    116, 0.00999999978,  0.003923357
    117, 0.00999999978, 0.00412190938
    118, 0.00999999978, 0.00431862567
    119, 0.00999999978, 0.00451445207
    120, 0.00999999978, 0.0047073192
    121, 0.00999999978, 0.00489608478
    122, 0.00999999978, 0.00507980399
    123, 0.00999999978, 0.0052996208
    124, 0.00999999978, 0.00548703969
    125, 0.00999999978, 0.00568593014
    126, 0.00999999978, 0.00588868465
    127, 0.00999999978, 0.00608631689
    128, 0.00999999978, 0.00628044736
    129, 0.00999999978, 0.00647482509
    130, 0.00999999978, 0.0066822255
    131, 0.00999999978, 0.00689928886
    132, 0.00999999978, 0.00711312611
    133, 0.00999999978, 0.00731873093
    134, 0.00999999978, 0.00751730008
    135, 0.00999999978, 0.00771829206
    136, 0.00999999978, 0.00786202867
    137, 0.00999999978, 0.00804708246
    138, 0.00999999978, 0.00826827995
    139, 0.00999999978, 0.00847898424
    140, 0.00999999978, 0.00868027471
    141, 0.00999999978, 0.00888056867
    142, 0.00999999978, 0.00907368213
    143, 0.00999999978, 0.00925991312
    144, 0.00999999978, 0.00945382006
    145, 0.00999999978, 0.0096589718
    146, 0.00999999978, 0.00987002626
    147, 0.00999999978, 0.0100834854
    148, 0.00999999978, 0.0103046857
    149, 0.00999999978, 0.0105016371
    150, 0.00999999978, 0.0106882183
    151, 0.00999999978, 0.0108960532
    152, 0.00999999978,   0.01110393
    153, 0.00999999978, 0.0113014905
    154, 0.00999999978,  0.011493898
    155, 0.00999999978, 0.0116905496
    156, 0.00999999978, 0.0118812472
    157, 0.00999999978, 0.0120353159
    158, 0.00999999978, 0.0122205932
    159, 0.00999999978, 0.0124315638
    160, 0.00999999978, 0.0126663558
    161, 0.00999999978, 0.0128911389
    162, 0.00999999978, 0.0131155811
    163, 0.00999999978, 0.0133039029
    164, 0.00999999978, 0.0134838587
    165, 0.00999999978, 0.0136538316
    166, 0.00999999978, 0.0138506349
    167, 0.00999999978, 0.0140450457
    168, 0.00999999978, 0.0142385717
    169, 0.00999999978, 0.0144483419
    170, 0.00999999978, 0.0146765579
    171, 0.00999999978, 0.0151075674
    172, 0.00999999978, 0.0153424637
    173, 0.00999999978, 0.0159688536
    174, 0.00999999978, 0.0169710796
    175, 0.00999999978, 0.0179733038
    176, 0.00999999978,  0.018975528
    177, 0.00999999978, 0.0199777521
    178, 0.00999999978, 0.0209799781
    179, 0.00999999978, 0.0219822023
    180, 0.00999999978, 0.0229844265
    181, 0.00999999978, 0.0239866525
    182, 0.00999999978, 0.0249888767
    183, 0.00999999978, 0.0259911008
    184, 0.00999999978,  0.026993325
    185, 0.00999999978,  0.027995551
    186, 0.00999999978, 0.0289977752
    187, 0.00899999961, 0.0299999993
    188, 0.00800000038, 0.0299999993
    189, 0.00700000022, 0.00212729909
    190, 0.00700000022, 0.00191804068
    191, 0.00700000022, 0.00170898554
    192, 0.00721500022, 0.00150000001
    193, 0.00742035033, 0.00150000001
    194, 0.00761605985, 0.00150000001
    195, 0.00779918069, 0.00150000001
    196, 0.00798609853, 0.00150000001
    197, 0.00819945335, 0.00150000001
    198, 0.00840950105, 0.00150000001
    199, 0.00861280691, 0.00150000001
    200, 0.00880330615, 0.00150000001
    201, 0.00900044385, 0.00150000001
    202, 0.00921113975, 0.00150000001
    203, 0.00941890106, 0.00150000001
    204, 0.00961841643, 0.00150000001
    205, 0.00980926119, 0.00150000001
    206,           0., 0.00210805587
    207,           0., 0.00191612344
    208,           0., 0.00172423478
    209,           0., 0.00153241691
    210,           0., 0.00134068646
    211,           0., 0.00114904344
    212,           0., 0.000957471551
    213,           0., 0.000765946053
    214,           0., 0.000574444886
    215,           0., 0.000382955564
    216,           0., 0.000191473766
    217, 0.000200000009,           0.
    218, 0.00039999999,           0.
    219, 0.00059999997,           0.
    220, 0.000800000038,           0.
    221, 0.00100000005,           0.
    222, 0.00119999994,           0.
    223, 0.00139999995,           0.
    224, 0.00160000008,           0.
    225, 0.00180000009,           0.
    226, 0.00200000009,           0.
    227, 0.00219999999,           0.
    228, 0.00239999988,           0.
    229, 0.00260000001,           0.
    230, 0.0027999999,           0.
    231, 0.00299999979,           0.
    232, 0.00319999992,           0.
    233, 0.00340000005,           0.
    234, 0.00360000017,           0.
    235, 0.00380000006,           0.
    236, 0.00400000019,           0.
    237, 0.00420000032,           0.
    238, 0.00439999998,           0.
    239, 0.0046000001,           0.
    240, 0.00479999976,           0.
    241, 0.00499999942,           0.
    242, 0.00520000001,           0.
    243, 0.00540000014,           0.
    244, 0.0055999998,           0.
    245, 0.00579999993,           0.
    246, 0.00599999959,           0.
    247, 0.00620000018,           0.
    248, 0.0064000003,           0.
    249, 0.00660000136,           0.
    250, 0.00680000335,           0.
    251, 0.0070000086,           0.
    252, 0.00720001897,           0.
    253, 0.00740002841,           0.
    254, 0.00760003179,           0.
    255, 0.00780002773,           0.
    256, 0.00800001901,           0.
    257, 0.00820001215,           0.
    258, 0.00840000901,           0.
    259, 0.00860000867,           0.
    260, 0.00880001113,           0.
    261, 0.00900001451,           0.
    262, 0.00919992756,           0.
    263, 0.00939942896,           0.
    264, 0.00959805399,           0.
    265, 0.00979543757,           0.
    266, 0.00999152288,           0.
    267, 0.0101859821,           0.
    268, 0.0103790881,           0.
    269,   0.01057126,           0.
    270, 0.0107628517,           0.
    271, 0.0109541072,           0.
    272, 0.0111451671,           0.
    273, 0.0113361003,           0.
    274, 0.0115269283,           0.
    275, 0.0117176482,           0.
    276, 0.0119082406,           0.
    277,   0.01209867,           0.
    278, 0.0122888992,           0.
    279, 0.0124789774,           0.
    280, 0.0126688825,           0.
    281, 0.0128586432,           0.
    282, 0.0130483136,           0.
    283, 0.0132379802,           0.
    284, 0.0134277791,           0.
    285,  0.013617903,           0.
    286,  0.013808582,           0.
    287, 0.0139993392, 0.000199064671
    288, 0.0139973601, 0.000397963944
    289, 0.0139940642, 0.000596754602
    290, 0.0139894523, 0.000795466942
    291, 0.0139835244, 0.000994114205
    292, 0.0139762815, 0.0011926993
    293, 0.0139677245, 0.00139121909
    294, 0.0139578534, 0.00158966763
    295, 0.0139466077, 0.00178904796
    296, 0.0139337955, 0.00199194904
    297, 0.0139198294, 0.00219175383
    298, 0.0139045566, 0.0023911288
    299, 0.0138879288, 0.00259069912
    300, 0.0138700381, 0.00278941519
    301, 0.0138502158, 0.00299409754
    302, 0.0138288355, 0.00320009212
    303, 0.0138058243, 0.00340776402
    304, 0.0137826884, 0.00360436714
    305, 0.0137579422, 0.00380327157
    306, 0.0137318345, 0.0040022498
    307,  0.013704394, 0.00420106621
    308, 0.0136756245, 0.00439969171
    309, 0.0136455279, 0.0045981179
    310, 0.0136141041, 0.00479633501
    311,  0.013581356, 0.00499433605
    312, 0.0135472836, 0.00519211125
    313, 0.0135118896, 0.00538965221
    314, 0.0134751759, 0.00558695011
    315, 0.0134371426, 0.00578399654
    316, 0.0133977933, 0.00598078081
    317, 0.0133571289, 0.0061772964
    318, 0.0133151514, 0.00637353305
    319, 0.0132718617, 0.00656948239
    320, 0.0132272635, 0.00676513556
    321, 0.0131813586, 0.00696048327
    322,  0.013134148, 0.00715551665
    323, 0.0130856344, 0.00735022966
    324, 0.0130358199, 0.00754461205
    325, 0.0129847061, 0.00773865543
    326, 0.0129322968, 0.0079323519
    327,  0.012878594, 0.00812568981
    328, 0.0128235994, 0.00831866264
    329, 0.0127673158, 0.00851126015
    330, 0.0127097471, 0.00870347302
    331,  0.012650894, 0.00889529567
    332, 0.0125907604, 0.00908671785
    333,  0.012529348, 0.00927773211
    334, 0.0124666607, 0.00946832914
    335, 0.0124027003, 0.00965850055
    336, 0.0123374704, 0.00984823611
    337, 0.0122709749, 0.0100375274
    338, 0.0122032156, 0.0102263689
    339, 0.0121341962, 0.0104147494
    340, 0.0120639196, 0.0106026605
    341, 0.0119923893, 0.0107900947
    342, 0.0119196083, 0.0109770428
    343, 0.0118455803, 0.0111634973
    344, 0.0117703089,  0.011349448
    345,  0.011693798, 0.0115348846
    346,  0.011616054,  0.011719794
    347, 0.0115370825, 0.0119041633
    348, 0.0114568928, 0.0120879719
    349, 0.0113754924, 0.0122712022
    350, 0.0112928925, 0.0124538364
    351, 0.0112091005, 0.0126358569
    352, 0.0111241508, 0.0128171938
    353, 0.0110379513, 0.0129980445
    354, 0.0109505355, 0.0131783402
    355, 0.0108619109, 0.0133580593
    356, 0.0107720848,  0.013537189
    357, 0.0106810601, 0.0137157226
    358, 0.0105888415,  0.013893649
    359, 0.0104954345, 0.0140709607
    360, 0.0104008429, 0.0142476484
    361, 0.0103143128, 0.0144068366
    362, 0.0102281021, 0.0145631954
    363, 0.0101454761, 0.0147110187
    364, 0.00665961625, 0.00280207722
    365, 0.000467000762, 0.00256377691
    366, 0.00162502425, 0.00254303054
    367, 0.00600509346, 0.00264444994
    368, 0.00274249609, 0.00272372854
    369, 0.00200306857, 0.00254275743
    370, 0.00518100942, 0.00250412384
    371, 0.0034053924, 0.00272854092
    372, 0.000624194567, 0.00256541371
    373, 0.00132602069, 0.00270423805
    374, 0.000834384409, 0.00285439542
    375, 0.00463280687, 0.0028652302
    376, 0.00497509679, 0.00262944051
    377, 0.00381092727, 0.00250435551
    378, 0.000352949661, 0.00275684963
    379, 0.00568958791, 0.00272305356
    380, 0.00233090483, 0.00263669761
    381, 0.00129975087, 0.00316362688
    382, 0.00163051975, 0.00281339185
    383, 0.00384748937, 0.00282765669
    384, 0.00316399243, 0.00300126593
    385, 0.00539789954, 0.00324823218
    386, 0.00622134795, 0.00300079584
    387, 0.0052696839, 0.00287086517
    388, 0.00491311774, 0.00312593905
    389, 0.00255383179, 0.00327393529
    390, 0.0020310625, 0.00285320985
    391, 0.00176837365, 0.00323520368
    392, 0.00410762383, 0.00300094066
    393, 0.00345672155, 0.00344836363
    394, 0.00501880702,  0.003612448
    395, 0.00227656099, 0.00383281196
    396, 0.0063322857, 0.00361508364
    397, 0.00126572326, 0.00380712398
    398, 0.00365538569, 0.00307480432
    399, 0.00510689477, 0.00332308607
    400, 0.00449590711, 0.00385196065
    401,  0.003132554, 0.00391563121
    402, 0.00401273975, 0.00359571306
    403, 0.00580208097, 0.00370352599
    404, 0.00181082054, 0.00386894378
    405, 0.00492470898, 0.0040093693
    406, 0.00346123241, 0.00400189403
    407, 0.00390421925, 0.00412904797
    408, 0.00631029392, 0.00439798413
    409, 0.00328174024, 0.0045253369
    410, 0.000641378982, 0.00443592202
    411, 0.00193626189, 0.0045494833
    412, 0.00136762462, 0.00534184137
    413, 0.00248646177, 0.00442674151
    414, 0.00378641905, 0.00470312126
    415, 0.000682788319, 0.00362443924
    416, 0.00557466317, 0.00440040976
    417, 0.00438633561, 0.00430085976
    418,  0.002912784, 0.0051537808
    419, 0.00545005593, 0.00530737545
    420, 0.00624414301, 0.00531784026
    421, 0.00209524273, 0.00530351838
    422, 0.000657470082, 0.00532334903
    423, 0.00534330076, 0.00628063269
    424, 0.00143253244, 0.00619786186
    425, 0.00459873816, 0.00523418607
    426, 0.00610596314, 0.00927585084
    427, 0.00610671891, 0.0122697027
    428, 0.00610900903, 0.0132605825
    429, 0.00610777549, 0.0162268244
    430, 0.00610938389, 0.0172196459
    431, 0.00611207262, 0.0182126667
    432, 0.00610696478,  0.020186061
    433, 0.00610938435, 0.0211757813
    434, 0.00610273005, 0.0231471173
    435, 0.00609691301, 0.0241326392
    436, 0.00608599838, 0.0251154099
    437, 0.00606955541, 0.0260911323
    438, 0.00605007028,  0.027065346
    439, 0.00603143917, 0.0280417614
    440, 0.00601548608, 0.0290211327
    441, 0.000846174895, 0.00909912866
    442, 0.000872595934, 0.0100720525
    443, 0.000888472539, 0.0110543352
    444, 0.000894862518, 0.0120405694
    445, 0.000896907295, 0.0130294943
    446, 0.000897507824, 0.0140197687
    447, 0.000897923193, 0.0150109846
    448, 0.000897616323, 0.0160003994
    449, 0.000897999504, 0.0169900954
    450, 0.000897375692, 0.0179782845
    451, 0.000896438141, 0.0189669318
    452, 0.000893973454, 0.0199539568
    453, 0.000891593925, 0.0209416691
    454, 0.000890275522, 0.0219290815
    455, 0.000894131605, 0.0229113009
    456, 0.000916122866, 0.0238937549
    457, 0.000974040886, 0.0248958804
    458, 0.00106614432, 0.0259215329
    459, 0.00106483791, 0.0269647185
    460, 0.00103910198,  0.027991157
    461, 0.00101740588, 0.0289988816
    462, 0.0061162184, 0.00827484485
    463, 0.000799797534, 0.00813962333
    464, 0.00613927469, 0.00727683678
    465, 0.000745431695, 0.00719122402
    466, 0.000694231945, 0.00624718843
    467, 0.00610661646, 0.0102810161
    468, 0.00610978995,  0.011279189
    469, 0.00611252943, 0.0142516075
    470, 0.00611402839, 0.0152406134
    471, 0.00611334573, 0.0192017835
    472, 0.00611152872, 0.0221637897
    473,  0.003017599, 0.0290078931
    474, 0.00402053073, 0.0290165618
    475, 0.00618297327, 0.00628899364
    476, 0.0029417777, 0.00606232602
    477, 0.00187794561, 0.0246747397
    478, 0.00523278723, 0.00934352446
    479, 0.00177983707, 0.0108900536
    480, 0.00523940055, 0.0133535564
    481, 0.00178758451, 0.0148583222
    482, 0.00178892526,  0.016837813
    483, 0.00178703608, 0.0188144632
    484, 0.00178198982, 0.0198010579
    485, 0.00177632307, 0.0217700172
    486, 0.00523710391, 0.00832043216
    487, 0.00161835225, 0.00799417775
    488, 0.00170538947, 0.00893341284
    489, 0.00178615772, 0.0158482641
    490, 0.00177865312,  0.022741463
    491, 0.00180159055, 0.0237018503
    492, 0.00219322252, 0.0257588625
    493, 0.00210246816, 0.0269342624
    494, 0.00523938797, 0.0123607349
    495, 0.00178600824,  0.011882063
    496, 0.00178673235, 0.0128742484
    497, 0.00524007156, 0.0163187515
    498, 0.00524290418, 0.0173149519
    499, 0.00178681768, 0.0178263076
    500, 0.00523610553,  0.020277584
    501, 0.00177737349, 0.0207867287
    502, 0.00523934606, 0.0212668944
    503, 0.00522936508, 0.0232206751
    504, 0.00521482574, 0.0241962578
    505, 0.0051845368,  0.025167536
    506, 0.00513889175,  0.026123371
    507, 0.00509129744, 0.0270814132
    508, 0.00524013117, 0.0113664996
    509, 0.00175335561, 0.00990388542
    510, 0.00524367718, 0.0153317396
    511, 0.00178582058, 0.0138661619
    512, 0.00524231093,  0.019295102
    513, 0.00150436454, 0.00709580071
    514, 0.00523783127, 0.0103634512
    515, 0.00524483761, 0.0143470196
    516, 0.00524574611, 0.0183099229
    517, 0.00524091767, 0.0222474821
    518, 0.00405603182, 0.0280372575
    519, 0.0030536605, 0.0280107781
    520, 0.00202032831, 0.0289987735
    521, 0.00368951145, 0.00620131148
    522, 0.0028641019, 0.00679422216
    523, 0.00217134599,  0.006120326
    524, 0.00205354393, 0.0279847663
    525, 0.00526808482, 0.00729612494
    526, 0.00438154489, 0.0223405324
    527, 0.0043837782, 0.0124679022
    528, 0.0043785749,  0.023298936
    529, 0.00438035419, 0.0203849059
    530, 0.00438428624, 0.0194029398
    531, 0.00438555563, 0.0154402927
    532, 0.00438664993, 0.0164309591
    533, 0.00438815495, 0.0174255464
    534, 0.00438521663, 0.0144566121
    535, 0.00438455353, 0.0134654585
    536, 0.00438781502,  0.018419249
    537, 0.0043826825, 0.0213711094
    538, 0.00265402533, 0.0225844681
    539, 0.00265423115, 0.0216200259
    540, 0.00265618763, 0.0206394084
    541, 0.00265977345, 0.0196558144
    542, 0.00266375812, 0.0186697561
    543, 0.00266541587, 0.0176807959
    544, 0.00266187964, 0.0235218555
    545, 0.00266482076, 0.0166914426
    546, 0.00266256626,  0.015701903
    547, 0.00269315206, 0.0244083013
    548, 0.00266247219, 0.0147125497
    549, 0.00266325916, 0.0137195382
    550, 0.00266411062, 0.0127263553
    551, 0.00436053565, 0.0242504366
    552, 0.00266460306, 0.0117302975
    553, 0.00280928821, 0.0251051039
    554, 0.00266096648, 0.0107281571
    555, 0.0043062754, 0.0252001006
    556, 0.0042095012, 0.0261234604
    557, 0.00264421478, 0.00972178951
    558, 0.00438336655, 0.0114724701
    559, 0.00438034534, 0.0104646096
    560, 0.00437124213, 0.00943905581
    561, 0.00436145673, 0.00838615652
    562, 0.00259686494, 0.00871897303
    563, 0.00437988946, 0.00731021632
    564, 0.00246246741, 0.00776922377
    565, 0.00505232252, 0.0280478653
    566, 0.00450100284, 0.00625915127
    567, 0.00224394142, 0.00696623279
    568, 0.00326102856,  0.026054712
    569, 0.00347765628, 0.0251933765
    570, 0.00353536499, 0.0242995862
    571, 0.00353262806, 0.0233914889
    572, 0.00352287316, 0.0205075219
    573, 0.0035253407, 0.0195254683
    574, 0.00352871185, 0.0185402483
    575, 0.00353006716, 0.0175498147
    576, 0.00352287292, 0.0214890372
    577, 0.00352629297,  0.022452442
    578, 0.0035274215, 0.0135877011
    579, 0.00352873839, 0.0165584162
    580, 0.00352633023, 0.0155689409
    581, 0.00352539215, 0.0145822987
    582, 0.00352513604, 0.0105871782
    583, 0.00352708553, 0.0125938104
    584, 0.0035259584, 0.0115974415
    585, 0.00412067212, 0.0270680878
    586, 0.00312391506, 0.0270107817
    587, 0.00349280215, 0.00849689357
    588, 0.00351369032, 0.00956367981
    589, 0.0050229542, 0.0290223956
    590, 0.00341314892, 0.00731771998
    591, 0.0010586693, 0.00265116827
    592, 0.00145474833,  0.002527809
    593, 0.00181318913, 0.00253465446
    594, 0.00217575161, 0.0025021676
    595, 0.00652447855, 0.00259681302
    596, 0.00618559774, 0.00253349589
    597, 0.00554175396, 0.00254631671
    598, 0.00442803325, 0.0025199363
    599, 0.00426575495, 0.00267254026
    600, 0.00398600521, 0.00258662016
    601, 0.00365723995, 0.00260115718
    602, 0.00319879618, 0.00258205901
    603, 0.00301559106, 0.00266169338
    604, 0.00255840062, 0.00256942702
    605, 0.00633849809, 0.00260614255
    606, 0.00246254681, 0.00291981734
    607, 0.00578382518, 0.00317177479
    608, 0.0053460924, 0.00256322674
    609, 0.0028810536, 0.00314464723
    610, 0.00461306376, 0.00255340245
    611, 0.00479314337, 0.00250148983
    612, 0.00437120954, 0.00323439389
    613, 0.00129144127, 0.0045410404
    614, 0.00539955636, 0.00365674496
    615, 0.00303864921, 0.00355685921
    616, 0.00267194305, 0.00370931742
    617, 0.00392237725, 0.0032187344
    618, 0.00181897485, 0.00274351239
    619, 0.00468368502, 0.00346310274
    620, 0.00219412311, 0.00334418705
    621, 0.00222545234, 0.00303099607
    622, 0.00287947617, 0.00416379981
    623, 0.00529616419, 0.00402515801
    624, 0.00488276221, 0.0044962056
    625, 0.00424287282, 0.00473839138
    626, 0.00373344007, 0.00534632802
    627, 0.00889565516,  0.015036149
    628, 0.00801174808, 0.00424495945
    629, 0.00759767601, 0.00538984034
    630, 0.00776737556, 0.00684907474
    631, 0.0090128798, 0.00813927036
    632, 0.00851277262, 0.00823512953
    633, 0.00885161478, 0.00947478041
    634, 0.00757192168, 0.00929686334
    635, 0.0090010399, 0.0111511834
    636, 0.00773901166, 0.0108145624
    637, 0.00830182526, 0.0121650696
    638, 0.00754242158, 0.0132716252
    639, 0.00773303444, 0.0150259761
    640, 0.0090858452, 0.0170462597
    641, 0.0080313785, 0.0180664435
    642, 0.00805803109, 0.0170578752
    643, 0.00918701012, 0.0161444079
    644, 0.00902407244, 0.0190202184
    645, 0.00802043546, 0.0190654267
    646, 0.00901637413,  0.020018639
    647, 0.00801352132, 0.0210556593
    648, 0.0090121571, 0.0220153313
    649, 0.00801138952, 0.0220500231
    650, 0.00901073962, 0.0230136439
    651, 0.0080100745, 0.0230440386
    652, 0.00900976453, 0.0240117218
    653, 0.00800969917,  0.025031602
    654, 0.00900928769, 0.0260078665
    655, 0.00800855365, 0.0260251313
    656, 0.00900781434, 0.0270059183
    657, 0.00800677016, 0.0280123278
    658, 0.00900703762, 0.0280041713
    659, 0.00800416619, 0.0290059466
    660, 0.00960115902, 0.0149920313
    661, 0.00763833243, 0.00167819625
    662, 0.00727728987, 0.00192743959
    663, 0.00963819865, 0.00173147977
    664, 0.0086357519, 0.00177101861
    665, 0.0082579162, 0.00217476254
    666, 0.00976304896, 0.0120727904
    667, 0.00974057801, 0.00892530568
    668, 0.00967639033, 0.00804174412
    669, 0.0095150331, 0.00747571234
    670, 0.00968402438, 0.00718029961
    671, 0.00951181818, 0.0124830045
    672, 0.00969742797, 0.0143116554
    673, 0.0096540479, 0.0139533468
    674, 0.00962281879, 0.0132490275
    675, 0.00968200061, 0.0115545429
    676, 0.00979241356, 0.0113639068
    677, 0.0096294973, 0.0109823141
    678, 0.00966504682, 0.00948802102
    679,  0.009676666, 0.00853890926
    680, 0.00967244431, 0.00671123387
    681, 0.00955087878, 0.00593058625
    682, 0.00976191647, 0.00455618929
    683, 0.00956589635, 0.00375374616
    684, 0.00966527872, 0.00328836101
    685, 0.00964413863, 0.00245660124
    686, 0.00960695278, 0.0147535251
    687, 0.00984841399, 0.00187206792
    688, 0.00936346781, 0.0154667674
    689, 0.00918179099, 0.00210995134
    690, 0.00974292774, 0.00416322332
    691, 0.00934848189, 0.00991031155
    692, 0.00918047968, 0.00580502814
    693,  0.009686823, 0.00506144762
    694, 0.00937642064, 0.00783705153
    695, 0.00968661997, 0.00629441766
    696, 0.00928424299, 0.00280999369
    697, 0.0094667552, 0.00215350627
    698, 0.00938607939, 0.0137591921
    699, 0.00811366364, 0.00252112793
    700, 0.00918851141, 0.0128806699
    701, 0.00932579488, 0.00914465636
    702, 0.00937096495, 0.0108474363
    703, 0.00922910683, 0.0121760694
    704, 0.00931908749, 0.00622473937
    705, 0.00918627437, 0.0115291597
    706, 0.00927730463, 0.00360573386
    707, 0.00931812171, 0.0103567038
    708, 0.00923246145, 0.00718945311
    709, 0.00950940978, 0.00889774505
    710, 0.00929737277, 0.0132568004
    711, 0.00908579025, 0.0118488139
    712, 0.00930706691, 0.00677082641
    713, 0.00872536097, 0.00207319111
    714, 0.00777900172, 0.00234051305
    715, 0.00735050766, 0.00218155258
    716, 0.00941595901, 0.0141768502
    717, 0.00866516214, 0.0153333247
    718, 0.00885129068, 0.0128508583
    719, 0.00925249606, 0.00489806943
    720, 0.00928770378, 0.00752310595
    721, 0.00888795312, 0.00251189503
    722, 0.00923997443, 0.00398299098
    723, 0.00874416344, 0.00603713747
    724, 0.00910439529, 0.0139624355
    725, 0.00929040834, 0.00233841431
    726, 0.00923121162, 0.0147276092
    727, 0.00879392307, 0.00556179136
    728, 0.00885435939,  0.010011645
    729, 0.00927967951, 0.00436125044
    730, 0.00902436208, 0.0132103451
    731, 0.00886762142, 0.00461371802
    732, 0.00896055158, 0.00379139767
    733, 0.00880892202, 0.0113888346
    734, 0.00861561764, 0.00771328527
    735, 0.0088489363, 0.0108790761
    736, 0.00882766116, 0.0136010898
    737, 0.00868516974, 0.00409898954
    738,  0.008910059, 0.00645780005
    739, 0.00881504919, 0.0130935507
    740, 0.00885715894, 0.0142850652
    741, 0.00886376854, 0.00310879829
    742, 0.00840523653, 0.00298406882
    743, 0.00748060923, 0.00257608527
    744, 0.00887875073, 0.0104788691
    745, 0.00885660574, 0.00738061499
    746, 0.00895413943, 0.00866488367
    747, 0.00819619466, 0.00938866008
    748, 0.00821471494, 0.00607887749
    749, 0.00835503824, 0.00660865847
    750, 0.0083356034, 0.0147884106
    751, 0.00845668558,  0.004484782
    752, 0.00820892584, 0.0100279637
    753, 0.00831863377, 0.00381714664
    754, 0.00866557844, 0.0124569451
    755, 0.00809205696, 0.0133074997
    756, 0.00832837075, 0.00334429601
    757, 0.0082065789, 0.00548617262
    758, 0.00849636365, 0.0110483859
    759, 0.00862854067, 0.0118147125
    760, 0.0082903523, 0.0140397977
    761, 0.00744031137, 0.00325699896
    762, 0.0081213247, 0.0113636274
    763, 0.00816802587, 0.00738441246
    764, 0.00790915359, 0.00326512405
    765, 0.0082782954, 0.00877548102
    766, 0.00793157239, 0.00365710934
    767, 0.00760753592, 0.00616410654
    768, 0.00772452541, 0.00471649412
    769, 0.00810448453, 0.0126701398
    770, 0.0075929095, 0.0101106232
    771, 0.00760981068, 0.0141394064
    772, 0.0081235487,  0.015987942
    773, 0.00829758309, 0.00494223554
    774, 0.00758996978, 0.00387946307
    775, 0.00783468876, 0.00784113072
    776, 0.00776248612, 0.0117813982
    777, 0.00757790729, 0.0124571659
    778, 0.00904092658, 0.0180265717
    779, 0.0080147991,   0.02006137
    780, 0.00723291887, 0.00171237416
    781, 0.00744165014, 0.00170091959
    782, 0.00779448729, 0.00164517236
    783, 0.00794998463, 0.00177921553
    784, 0.00981576275, 0.00170042273
    785, 0.00943828654, 0.00174638955
    786, 0.00922042876, 0.00176628307
    787, 0.00898628403, 0.00184172264
    788, 0.00880151056, 0.00171347824
    789, 0.00972897839, 0.00199432066
    790, 0.00970825739, 0.00223068614
    791, 0.00967903901, 0.00268541789
    792, 0.00965969823, 0.00288201123
    793, 0.00965458155, 0.00307821156
    794, 0.00965589285, 0.00350851845
    795, 0.00967529509, 0.0039742142
    796, 0.00975809246, 0.00435885461
    797, 0.00977852102, 0.00474741822
    798, 0.00982003566, 0.00490470836
    799, 0.00842318218, 0.0017818358
    800, 0.00820311811, 0.00180760736
    801, 0.00971202273, 0.0053017824
    802, 0.00973255839, 0.00550700678
    803, 0.00971403345, 0.00570590748
    804, 0.00973031018,  0.006125974
    805, 0.00968695432, 0.00649316516
    806, 0.0095721744, 0.00695119612
    807, 0.00974092074, 0.00738888793
    808, 0.00979272649, 0.0075796051
    809, 0.0098565463, 0.0077247764
    810, 0.00977464113, 0.00785640068
    811, 0.00957399141, 0.00828502327
    812, 0.00973696169, 0.00873459317
    813, 0.00972761773, 0.00911259837
    814, 0.00968439877, 0.00928760134
    815, 0.0096657658, 0.00970388576
    816, 0.00966450199, 0.00992598198
    817, 0.00966089312, 0.0101343747
    818, 0.00966848247, 0.0103361383
    819, 0.00968826097, 0.0105357543
    820, 0.00969387684, 0.0107448315
    821, 0.00971759018,  0.011207995
    822, 0.00976946671, 0.0117856069
    823, 0.00984321069, 0.0119400192
    824, 0.00966203958, 0.0122551899
    825, 0.00957300328, 0.0127664413
    826, 0.00962354243, 0.0129996622
    827, 0.00975838117, 0.0134353358
    828, 0.00983866956, 0.0135696875
    829, 0.00976254139, 0.0137241296
    830, 0.00977222063, 0.0141486861
    831, 0.00963906851, 0.0145234037
    832, 0.00964106061, 0.0151718399
    833, 0.00901248958, 0.0210175179
    834, 0.00900884625, 0.0250101294
    835, 0.00900403131, 0.0290023591
    836, 0.00800738018, 0.0270187594
    837, 0.00800917111, 0.0240377858
    838, 0.00764856348, 0.00849963166
    839, 0.00749818329, 0.00189891551
    840, 0.00759110181, 0.00212001381
    841, 0.00846582465, 0.00201520976
    842, 0.00928957202, 0.00195293396
    843, 0.00793914683, 0.00208792323
    844, 0.00797384698, 0.00284026656
    845, 0.00830285717, 0.0105858613
    846, 0.00858530588, 0.00706214737
    847, 0.00770673715, 0.00184806529
    848, 0.00774406409, 0.00201847823
    849, 0.00945834257, 0.00230244105
    850, 0.0094827991, 0.00196980126
    851, 0.0095539391, 0.00482122088
    852, 0.00951589458, 0.00460438803
    853, 0.00959311705, 0.0119087668
    854, 0.00943787117, 0.0117135104
    855, 0.00925780647, 0.0150572183
    856, 0.00858178735, 0.00237387931
    857, 0.00952529907, 0.00439544627
    858, 0.00948973093, 0.0113597242
    859,  0.009567081, 0.0056633791
    860, 0.00943692587, 0.00534169888
    861, 0.00908853672, 0.00601196475
    862, 0.00945730321, 0.00665172935
    863, 0.00936682988, 0.00512543786
    864, 0.0094329156, 0.00266787689
    865, 0.00938115641, 0.00251653162
    866, 0.00929716602, 0.00305612339
    867, 0.0094245486, 0.00346455211
    868, 0.00937645882, 0.0111672953
    869, 0.0094790943, 0.0107168723
    870, 0.00920846313, 0.0110046323
    871, 0.0093002934, 0.0101216845
    872, 0.00935143325, 0.00966554601
    873, 0.00930658728, 0.00942183286
    874, 0.00950912386, 0.00904419739
    875, 0.00954914652, 0.00876255054
    876, 0.00943055004, 0.00864259154
    877, 0.0092279315, 0.00843716972
    878, 0.00931791868, 0.00807275623
    879, 0.00960241351, 0.00768514071
    880, 0.00936698355, 0.00328902085
    881, 0.00848078914, 0.00267468719
    882, 0.00942800008, 0.00412857765
    883, 0.0095548844, 0.00422948366
    884, 0.00959191471, 0.0135958651
    885, 0.00949274376, 0.0134639535
    886, 0.00941018853, 0.00647714734
    887, 0.00947599951, 0.00728568295
    888, 0.00935573597,  0.013047928
    889, 0.00912909955, 0.0125743765
    890, 0.00943604857, 0.0120580168
    891, 0.0089142276, 0.0122703789
    892, 0.00900885742, 0.00688947551
    893, 0.00880523212, 0.0147024561
    894, 0.00918395165, 0.0112871528
    895, 0.00925291982,  0.013518055
    896, 0.00910365861, 0.00338673429
    897, 0.00940669794, 0.0105599314
    898, 0.0091720717, 0.0106831575
    899, 0.00916504394, 0.00256198505
    900, 0.00900042709, 0.00782527216
    901, 0.00904794782, 0.00757919997
    902, 0.00929663423, 0.00884620566
    903, 0.00921327248, 0.00657249009
    904, 0.00947981514, 0.00574824866
    905, 0.00930881407, 0.0056435857
    906, 0.00951319747, 0.00552824559
    907, 0.00927992258, 0.0144336503
    908, 0.0091488231, 0.00543555338
    909, 0.00907690916, 0.0108498335
    910, 0.00897955336, 0.0022747803
    911, 0.00886336435, 0.00278739957
    912, 0.00868591014, 0.00340820989
    913, 0.00864809752, 0.00366543373
    914, 0.00900749397, 0.00426315749
    915, 0.00922029745,  0.004629781
    916, 0.0088383127, 0.00505195931
    917, 0.00931821577, 0.0118654892
    918, 0.00888543297, 0.0126357544
    919, 0.00882981718, 0.00900352467
    920, 0.00910054147, 0.00967505854
    921, 0.00909107085, 0.0098576257
    922, 0.0085481843, 0.0132117514
    923, 0.00915190671, 0.00239570253
    924, 0.00851916056, 0.0127885127
    925, 0.00892481115, 0.00352388597
    926, 0.00911394879, 0.00521680713
    927, 0.00999735855, 0.00131072302
    928, 0.00999535248, 0.00112229504
    929, 0.00999405235, 0.000934530224
    930, 0.00999323837, 0.000747223035
    931, 0.00999267306, 0.000560209446
    932, 0.00999217667, 0.000373376359
    933, 0.00999161229, 0.000186653197
    934, 0.00700214086, 0.00131352362
    935, 0.00700157089, 0.00112581311
    936, 0.00700085564, 0.000938081648
    937, 0.00700040814, 0.000750436855
    938, 0.00700017996, 0.000562824309
    939, 0.00700007519, 0.000375218166
    940, 0.00700003095, 0.000187611164
    941, 0.0109423874, 0.0117522189
    942, 0.0122893918, 0.000181016527
    943, 0.0122902114, 0.000362209103
    944, 0.0122910216, 0.000543559319
    945, 0.0122915721, 0.000725062331
    946, 0.0122916838, 0.000906723435
    947, 0.0122912424, 0.00108855194
    948, 0.0122901723, 0.00127055473
    949, 0.0122884307, 0.00145273143
    950,  0.012285986, 0.00163507345
    951, 0.0122828241, 0.00181756238
    952, 0.0122789331, 0.00200017355
    953, 0.0122743044, 0.00218287879
    954, 0.0122689325, 0.00236564991
    955, 0.0122628137, 0.00254846038
    956, 0.0122559452, 0.00273128669
    957, 0.0122496486, 0.00291044614
    958, 0.0122422967, 0.0030902694
    959, 0.0122337695, 0.00327117927
    960, 0.0122243045, 0.0034524959
    961, 0.0122119021, 0.00364026427
    962, 0.0122002289, 0.00382366241
    963, 0.0121882241, 0.00400572736
    964, 0.0121752508, 0.00418831408
    965, 0.0121611711, 0.00437187357
    966, 0.0121469619, 0.00455344049
    967, 0.0121321613, 0.00473440252
    968, 0.0121159544, 0.00491729844
    969, 0.0120993741, 0.00509890169
    970, 0.0120818242, 0.00528108235
    971,  0.012063616, 0.00546285231
    972, 0.0120454375, 0.00564200245
    973, 0.0120264962, 0.00582102779
    974, 0.0120065864, 0.00600059005
    975, 0.0119854975, 0.00618140167
    976, 0.0119633125, 0.00636319723
    977, 0.0119404048, 0.0065447404
    978, 0.0119158002, 0.00672925776
    979, 0.0118915373, 0.00690999208
    980,  0.011866916, 0.00708923349
    981, 0.0118412767, 0.00726916734
    982,  0.011814747, 0.0074493587
    983,  0.011787409, 0.0076295333
    984, 0.0117592849, 0.00780959614
    985,  0.011727605, 0.0079989573
    986, 0.0116994493, 0.00817356072
    987,  0.011667856, 0.00835706294
    988, 0.0116357729, 0.00853943825
    989, 0.0116031766, 0.0087207444
    990, 0.0115700038, 0.00890118908
    991, 0.0115361884, 0.00908099674
    992, 0.0115016755, 0.00926034525
    993, 0.0114664305, 0.00943935849
    994, 0.0114304321, 0.0096181035
    995,   0.01139367, 0.00979661942
    996, 0.0113561414, 0.00997492205
    997, 0.0113178482, 0.0101530133
    998, 0.0112788081, 0.0103308745
    999, 0.0112390593, 0.0105084237
   1000, 0.0111986967, 0.0106854271
   1001, 0.0111579038, 0.0108613372
   1002, 0.0111170206, 0.0110349879
   1003, 0.0110766264, 0.0112042567
   1004, 0.0110376943,  0.011365504
   1005, 0.0110019026, 0.0115122441
   1006, 0.0109723648,  0.011632558
   1007, 0.0109083923, 0.0117823873
   1008, 0.0108527886, 0.0118502602
   1009, 0.0107828667, 0.0119551308
   1010, 0.0107058436, 0.0120720305
   1011, 0.0106239691, 0.0121968621
   1012, 0.0105387419, 0.0123271653
   1013, 0.0104512386, 0.0124612749
   1014, 0.0103622498, 0.0125972815
   1015, 0.0102723315, 0.0127327312
   1016,  0.010181847, 0.0128647275
   1017, 0.0100910198, 0.0129897017
   1018, 0.0110972691, 0.0126775503
   1019, 0.0110749016, 0.0125316093
   1020, 0.0110540725, 0.0123865008
   1021, 0.0110339085, 0.0122455936
   1022, 0.0110142529, 0.0121115278
   1023, 0.0109953685,  0.011986956
   1024, 0.0109768454, 0.0118781179
   1025, 0.0109590776, 0.0117934318
   1026, 0.0101861749, 0.000186128585
   1027, 0.0103793386, 0.000185421464
   1028, 0.0105715748, 0.000184600911
   1029,  0.010763241, 0.000183719152
   1030, 0.0109545738, 0.000182818942
   1031, 0.0111457072, 0.000181945608
   1032, 0.0113367038, 0.000181157637
   1033, 0.0115275765, 0.000180530507
   1034, 0.0117183141, 0.000180150819
   1035, 0.0119088935, 0.000180102114
   1036, 0.0120992865, 0.0001804481
   1037, 0.0101865837, 0.000372299284
   1038, 0.0103797698, 0.000370898575
   1039, 0.0105720954, 0.000369278947
   1040, 0.0107638761, 0.000367533125
   1041,   0.01095533, 0.000365745625
   1042, 0.0111465827, 0.000364010513
   1043,  0.011337677, 0.000362448016
   1044, 0.0115286168, 0.00036120991
   1045, 0.0117193703, 0.000360466947
   1046, 0.0119099002, 0.000360381964
   1047, 0.0121001694, 0.000361078186
   1048, 0.0101870419, 0.000558600761
   1049,   0.01038027, 0.000556538405
   1050, 0.0105726952, 0.000554147235
   1051, 0.0107646026, 0.000551553094
   1052, 0.0109561943, 0.000548883167
   1053, 0.0111475773, 0.000546284369
   1054, 0.0113387778, 0.000543942966
   1055, 0.0115297809, 0.000542089285
   1056, 0.0117205353, 0.000540978159
   1057, 0.0119109862, 0.000540849869
   1058, 0.0121010821, 0.000541885209
   1059, 0.0101875402, 0.000745153404
   1060,  0.010380784, 0.000742489938
   1061, 0.0105732847, 0.000739362498
   1062, 0.0107653048, 0.000735929643
   1063, 0.0109570203, 0.000732367334
   1064, 0.0111485198, 0.00072888314
   1065, 0.0113398116, 0.000725735852
   1066, 0.0115308575, 0.000723238103
   1067, 0.0117215868, 0.000721730525
   1068, 0.0119119212, 0.000721531047
   1069, 0.0121018011, 0.000722877681
   1070, 0.0101881521, 0.000932137249
   1071,  0.010381314, 0.000928962021
   1072,  0.010573823, 0.000925130793
   1073, 0.0107659064, 0.000920849154
   1074, 0.0109577086, 0.000916358666
   1075,   0.01114929, 0.000911940006
   1076, 0.0113406405, 0.000907932234
   1077, 0.0115316957, 0.000904735527
   1078, 0.0117223607, 0.000902779051
   1079, 0.0119125396, 0.000902459724
   1080, 0.0121021587, 0.000904072949
   1081, 0.0101889893, 0.00111981574
   1082, 0.0103818923, 0.00111623365
   1083,  0.010574298, 0.00111170043
   1084, 0.0107663684, 0.00110651762
   1085, 0.0109581994, 0.00110102305
   1086, 0.0111498153, 0.00109558576
   1087, 0.0113411788, 0.00109063322
   1088, 0.0115321968, 0.00108665694
   1089, 0.0117227538, 0.00108417682
   1090, 0.0119127296, 0.00108367018
   1091, 0.0121020377, 0.00108549034
   1092, 0.0101900883, 0.0013085762
   1093, 0.0103825033, 0.0013046579
   1094, 0.0105746789, 0.00129934086
   1095, 0.0107666561, 0.00129313208
   1096, 0.0109584527, 0.00128650456
   1097, 0.0111500481, 0.00127992709
   1098, 0.0113413725, 0.00127391727
   1099, 0.0115323029, 0.00126905879
   1100, 0.0117226969, 0.00126596272
   1101, 0.0119124176, 0.00126518705
   1102, 0.0121013597, 0.00126714353
   1103, 0.0101912003, 0.0014990085
   1104, 0.0103830062, 0.00149461499
   1105, 0.0105748987, 0.00148827303
   1106, 0.0107667288, 0.00148082594
   1107, 0.0109584378, 0.00147288898
   1108, 0.0111499578, 0.00146502117
   1109, 0.0113411853, 0.00145782344
   1110, 0.0115319723, 0.00145196717
   1111, 0.0117221503, 0.00144815317
   1112, 0.0119115589, 0.00144701963
   1113,   0.01210008, 0.00144903595
   1114,  0.010191503, 0.00169223221
   1115, 0.0103831589, 0.00168632029
   1116, 0.0105748679, 0.00167852745
   1117, 0.0107665472, 0.00166959572
   1118, 0.0109581286, 0.00166016771
   1119, 0.0111495219, 0.00165085914
   1120, 0.0113405995, 0.00164234242
   1121, 0.0115311854, 0.00163537241
   1122, 0.0117210886, 0.00163073849
   1123, 0.0119101275, 0.00162915792
   1124, 0.0120981652, 0.00163115794
   1125, 0.0101915076, 0.00188675569
   1126, 0.0103830434, 0.00187928253
   1127, 0.0105745886, 0.00186984509
   1128, 0.0107661001, 0.00185928214
   1129,  0.010957513, 0.00184823619
   1130, 0.0111487303, 0.00183736766
   1131, 0.0113396011, 0.00182741939
   1132, 0.0115299281, 0.00181923225
   1133, 0.0117194979, 0.00181368494
   1134, 0.0119081037, 0.00181157526
   1135, 0.0120955985, 0.00181348808
   1136, 0.0101913717, 0.00208442728
   1137, 0.0103827342, 0.00207315967
   1138, 0.0105740819, 0.00206186809
   1139, 0.0107653877, 0.00204965379
   1140, 0.0109565873,  0.002036941
   1141, 0.0111475736, 0.00202443614
   1142, 0.0113381809, 0.00201297109
   1143, 0.0115281902, 0.00200348208
   1144, 0.0117173642, 0.00199694233
   1145, 0.0119054783, 0.00199423218
   1146, 0.0120923668, 0.00199599564
   1147, 0.0101911454, 0.00227281544
   1148, 0.0103822704, 0.00226552808
   1149, 0.0105733695, 0.00225403416
   1150, 0.0107644172, 0.00224049692
   1151, 0.0109553495, 0.00222614314
   1152, 0.0111460481, 0.00221195444
   1153, 0.0113363322, 0.00219890685
   1154, 0.0115259653, 0.00218804856
   1155, 0.0117146838, 0.00218045223
   1156,  0.011902242, 0.00217708293
   1157, 0.0120884627, 0.00217864499
   1158, 0.0101908464, 0.00246900623
   1159, 0.0103816688, 0.00246013701
   1160, 0.0105724595, 0.00244715624
   1161, 0.0107631935, 0.00243193237
   1162, 0.0109537998, 0.00241579465
   1163, 0.0111441528, 0.00239983946
   1164, 0.0113340542, 0.00238514552
   1165, 0.0115232486, 0.00237286137
   1166, 0.0117114494, 0.00236415677
   1167, 0.0118983909, 0.00236008177
   1168, 0.0120838797, 0.00236140052
   1169, 0.0101904813, 0.00266887317
   1170, 0.0103809377, 0.00265656738
   1171, 0.0105713606, 0.0026412094
   1172, 0.0107617192, 0.00262391847
   1173,  0.010951939, 0.00260582543
   1174, 0.0111418851, 0.00258801272
   1175,  0.011331344, 0.00257161306
   1176, 0.0115200374, 0.00255785603
   1177, 0.0117076579, 0.00254800264
   1178, 0.0118939187, 0.0025431856
   1179,  0.012078613, 0.00254422799
   1180, 0.0101900529, 0.00286894175
   1181,  0.010380079, 0.00285360194
   1182, 0.0105700698, 0.00283577829
   1183, 0.0107599925, 0.00281628198
   1184, 0.0109497663, 0.00279613212
   1185, 0.0111392438, 0.00277639553
   1186,  0.011328198, 0.00275824359
   1187, 0.0115163289, 0.00274297781
   1188, 0.0117033068, 0.0027319449
   1189, 0.0118888253, 0.0027263579
   1190, 0.0120726619, 0.0027270983
   1191, 0.0101895612, 0.00306801917
   1192, 0.0103790965, 0.00305079366
   1193, 0.0105685927, 0.00303066242
   1194, 0.0107580163, 0.00300891092
   1195, 0.0109472815, 0.00298663741
   1196, 0.0111362291, 0.00296492595
   1197, 0.0113246152, 0.00294498494
   1198, 0.0115121203, 0.00292818248
   1199, 0.0116983932, 0.0029159463
   1200, 0.0118831061, 0.00290956791
   1201, 0.0120664127, 0.00290890038
   1202,  0.010189007, 0.00326903723
   1203, 0.0103779864, 0.00324892439
   1204, 0.0105669275, 0.0032260411
   1205, 0.0107557904, 0.0032018174
   1206, 0.0109444829, 0.00317730987
   1207, 0.0111328373, 0.00315356441
   1208, 0.0113205928, 0.0031318001
   1209, 0.0115074106, 0.00311343698
   1210, 0.0116929151, 0.0030999789
   1211, 0.0118768178, 0.00309262169
   1212, 0.0120595144, 0.00309053436
   1213, 0.0101883896, 0.00347338384
   1214, 0.0103767514, 0.00344841368
   1215, 0.0105650723, 0.00342200371
   1216, 0.0107533103, 0.00339499628
   1217, 0.0109413695, 0.00336812134
   1218, 0.0111290682, 0.00334228016
   1219, 0.0113161299, 0.00331865996
   1220,  0.011502197, 0.00329871639
   1221, 0.0116868699, 0.00328402082
   1222,  0.011869939, 0.00327555579
   1223, 0.0120518748, 0.00327225588
   1224, 0.0101877097, 0.00367973559
   1225, 0.0103753898, 0.00364857912
   1226,  0.010563028, 0.00361823617
   1227, 0.0107505787, 0.00358830136
   1228, 0.0109379403, 0.00355899939
   1229, 0.0111249201, 0.00353103224
   1230, 0.0113112265, 0.00350553775
   1231, 0.0114964796, 0.00348399999
   1232, 0.0116802743, 0.00346800569
   1233, 0.0118624698, 0.00345834391
   1234,   0.01204341, 0.0034542908
   1235, 0.0101869656, 0.00388327334
   1236, 0.0103739016, 0.00384773524
   1237, 0.0105607938, 0.00381410774
   1238, 0.0107475948, 0.00378148304
   1239, 0.0109341964, 0.00374983763
   1240, 0.0111203948, 0.00371977035
   1241, 0.0113058826, 0.00369240623
   1242, 0.0114902575, 0.00366927125
   1243, 0.0116731096, 0.00365197659
   1244, 0.0118542993, 0.00364130223
   1245, 0.0120335706, 0.0036383064
   1246, 0.0101861581, 0.00408240873
   1247, 0.0103722876, 0.00404512882
   1248, 0.0105583714, 0.00400926266
   1249, 0.0107443603, 0.00397437345
   1250, 0.0109301368, 0.0039405562
   1251, 0.0111154905, 0.00390845491
   1252, 0.0113000954, 0.00387924328
   1253, 0.0114835296, 0.0038545155
   1254, 0.0116653768, 0.00383591186
   1255, 0.0118453819, 0.00382457022
   1256, 0.0120232282, 0.00382174202
   1257, 0.0101852883, 0.00427951524
   1258,  0.010370547, 0.00424129702
   1259, 0.0105557591, 0.00420378754
   1260, 0.0107408706, 0.00416696072
   1261, 0.0109257605, 0.00413113041
   1262, 0.0111102052, 0.00409706635
   1263, 0.0112938648, 0.00406603562
   1264, 0.0114762951, 0.00403972343
   1265, 0.0116570629, 0.00401984807
   1266, 0.0118358005, 0.00400789548
   1267, 0.0120123485, 0.00400466006
   1268, 0.0101843551, 0.0044754874
   1269, 0.0103686806, 0.00443666475
   1270, 0.0105529577, 0.00439784443
   1271, 0.0107371286, 0.00435929606
   1272, 0.0109210685, 0.00432157191
   1273, 0.0111045418, 0.0042856033
   1274, 0.0112871919, 0.00425277837
   1275, 0.0114685558, 0.00422488898
   1276, 0.0116481585, 0.00420380291
   1277, 0.0118255913, 0.0041911602
   1278, 0.0120008355, 0.00418732082
   1279, 0.0101833586, 0.00467006769
   1280, 0.0103666866, 0.00463132374
   1281, 0.0105499644, 0.00459152739
   1282, 0.0107331332, 0.00455143116
   1283, 0.0109160589, 0.00451190164
   1284, 0.0110984975, 0.00447407179
   1285, 0.0112800756, 0.00443947082
   1286,  0.011460308, 0.00441001076
   1287, 0.0116386833, 0.0043877135
   1288, 0.0118148699, 0.00437399186
   1289, 0.0119885672, 0.00437009335
   1290, 0.0101822987, 0.00486293947
   1291,  0.010364566, 0.00482530007
   1292, 0.0105467811, 0.00478491094
   1293, 0.0107288836, 0.0047434154
   1294, 0.0109107327, 0.00470214477
   1295, 0.0110920733, 0.00466248114
   1296, 0.0112725142, 0.00462611578
   1297, 0.0114515536, 0.00459508691
   1298, 0.0116286939, 0.00457139825
   1299, 0.0118035283, 0.00455672434
   1300, 0.0119757578, 0.00455231825
   1301, 0.0101811755, 0.00505626062
   1302, 0.0103623187, 0.00501970993
   1303, 0.0105434097, 0.00497843325
   1304, 0.0107243815, 0.00493540987
   1305, 0.0109050898, 0.00489235856
   1306, 0.0110852681, 0.00485085184
   1307, 0.0112645105, 0.00481271977
   1308, 0.0114423018, 0.00478009135
   1309, 0.0116181364, 0.00475502666
   1310, 0.0117915589, 0.00473937951
   1311, 0.0119623486, 0.00473417528
   1312,  0.010179989, 0.00525780721
   1313, 0.0103599457, 0.00521615054
   1314, 0.0105398465, 0.00517248083
   1315, 0.0107196253, 0.00512752915
   1316, 0.0108991293, 0.00508258305
   1317,  0.011078082, 0.00503919926
   1318, 0.0112560615, 0.00499928743
   1319, 0.0114325406, 0.00496505015
   1320,  0.011606995, 0.00493864063
   1321, 0.0117789675, 0.0049219355
   1322, 0.0119480696, 0.00491650449
   1323, 0.0101787383, 0.00545560149
   1324, 0.0103574442, 0.0054119844
   1325, 0.0105360933, 0.00536646415
   1326, 0.0107146148, 0.00531964749
   1327, 0.0108928513, 0.00527279545
   1328,  0.011070516, 0.00522752013
   1329, 0.0112471692, 0.0051858183
   1330,  0.011422269, 0.00514997402
   1331, 0.0115952771, 0.00512221688
   1332,  0.011765698, 0.00510457018
   1333,  0.011933174, 0.00509850774
   1334, 0.0101774251, 0.0056500975
   1335,  0.010354816, 0.00560697448
   1336, 0.0105321491, 0.00556024397
   1337,   0.01070935, 0.00551171042
   1338, 0.0108862557, 0.00546297943
   1339, 0.0110625681, 0.00541580981
   1340, 0.0112378318, 0.00537231099
   1341, 0.0114114881, 0.00533485925
   1342, 0.0115829799, 0.00530577125
   1343, 0.0117518213, 0.00528705399
   1344, 0.0119175073, 0.00528067024
   1345, 0.0101760775, 0.00584970508
   1346, 0.0103520695, 0.00580330798
   1347, 0.0105280168, 0.00575438887
   1348, 0.0107038319, 0.00570386741
   1349, 0.0108793415, 0.0056531718
   1350, 0.0110542383, 0.00560407806
   1351, 0.0112280492, 0.00555876689
   1352, 0.0114001976, 0.0055197021
   1353,   0.01157011, 0.0054892702
   1354,  0.011737261, 0.00546962349
   1355, 0.0119011495, 0.00546273822
   1356, 0.0101746656, 0.00605016109
   1357, 0.0103491992, 0.00600029901
   1358, 0.0105236964, 0.00594884902
   1359, 0.0106980614, 0.00589614548
   1360, 0.0108721117, 0.00584339444
   1361, 0.0110455286, 0.00579233328
   1362, 0.0112178233, 0.00574518833
   1363, 0.0113883987, 0.00570449885
   1364, 0.0115566608, 0.0056727333
   1365, 0.0117220506, 0.00565218367
   1366, 0.0118843149, 0.00564401969
   1367, 0.0101731811, 0.0062498739
   1368, 0.0103461994, 0.00619727373
   1369, 0.0105191842, 0.00614342839
   1370, 0.0106920348, 0.00608850643
   1371, 0.0108645633, 0.00603364594
   1372, 0.0110364361, 0.00598057965
   1373, 0.0112071503, 0.00593157765
   1374, 0.0113760885, 0.00588924903
   1375, 0.0115426183, 0.0058562113
   1376, 0.0117062218, 0.00583462091
   1377, 0.0118668452, 0.0058250064
   1378, 0.0101715624, 0.00644154986
   1379, 0.0103430506, 0.00639221724
   1380, 0.0105144726, 0.00633757748
   1381, 0.0106857512, 0.00628080871
   1382, 0.0108566945, 0.00622389419
   1383, 0.0110269608, 0.00616881158
   1384, 0.0111960322, 0.00611793343
   1385, 0.0113632632, 0.00607397221
   1386, 0.0115279937, 0.00603965251
   1387, 0.0116897644, 0.00601695199
   1388, 0.0118486248, 0.00600606017
   1389, 0.0101699112, 0.00664102752
   1390, 0.0103397742, 0.00658912864
   1391, 0.0105095683, 0.00653227512
   1392, 0.0106792115, 0.00647328421
   1393, 0.0108485054, 0.00641419366
   1394, 0.0110171018, 0.00635704165
   1395, 0.0111844651, 0.00630425895
   1396, 0.0113499258, 0.00625865068
   1397, 0.0115127992, 0.00622301921
   1398, 0.0116726607, 0.00619923742
   1399, 0.0118295606, 0.00618749298
   1400, 0.0101682078, 0.00684557622
   1401, 0.0103363749, 0.00678803958
   1402,  0.010504473,  0.006727695
   1403, 0.0106724147, 0.00666600838
   1404, 0.0108399969, 0.00660456577
   1405, 0.0110068582, 0.00654527312
   1406, 0.0111724511, 0.0064905528
   1407,  0.011336077, 0.00644327234
   1408, 0.0114970366, 0.00640629558
   1409, 0.0116548948, 0.00638151821
   1410, 0.0118096648, 0.00636925315
   1411, 0.0101664439, 0.00705023203
   1412, 0.0103328507, 0.00698727043
   1413, 0.0104991877, 0.00692329742
   1414, 0.0106653618, 0.00685880287
   1415,  0.010831167, 0.00679494767
   1416, 0.0109962299, 0.0067334827
   1417, 0.0111599881, 0.00667680381
   1418, 0.0113217188, 0.00662782881
   1419, 0.0114807021, 0.00658947974
   1420, 0.0116364788, 0.0065637473
   1421, 0.0117890472, 0.00655097887
   1422, 0.0101646185, 0.00725162122
   1423,  0.010329199, 0.00718517881
   1424, 0.0104937088, 0.00711834989
   1425, 0.0106580518, 0.00705135753
   1426, 0.0108220149, 0.00698521081
   1427, 0.0109852161, 0.00692161638
   1428, 0.0111470735, 0.00686298963
   1429, 0.0113068484, 0.00681231264
   1430,  0.011463793, 0.00677258521
   1431, 0.0116174305, 0.00674586231
   1432, 0.0117674563, 0.00673350133
   1433, 0.0101627298, 0.0074492353
   1434, 0.0103254197, 0.00738108717
   1435,  0.010488037, 0.00731240865
   1436, 0.0106504839, 0.0072434349
   1437, 0.0108125415, 0.00717524067
   1438, 0.0109738149, 0.00710962061
   1439, 0.0111337099, 0.00704908557
   1440, 0.0112914629, 0.00699671218
   1441, 0.0114463102, 0.00695558591
   1442,  0.011597706, 0.00692799827
   1443, 0.0117454147, 0.00691507384
   1444, 0.0101607833, 0.00764402281
   1445, 0.0103215147, 0.00757503044
   1446, 0.0104821734, 0.00750544248
   1447, 0.0106426571, 0.00743500888
   1448, 0.0108027421, 0.00736501534
   1449, 0.0109620253, 0.00729748048
   1450, 0.0111198919, 0.00723508094
   1451, 0.0112755597, 0.00718102325
   1452, 0.0114282463, 0.00713850185
   1453, 0.0115773827, 0.00710988464
   1454,  0.011722846, 0.00709594274
   1455, 0.0101587623, 0.00782456622
   1456, 0.0103174765, 0.00776500907
   1457, 0.0104761133, 0.00769726187
   1458, 0.0106345713, 0.00762614654
   1459, 0.0107926205, 0.0075545935
   1460, 0.0109498464, 0.00748522254
   1461, 0.0111056194, 0.00742098456
   1462, 0.0112591404, 0.00736524723
   1463, 0.0114095993, 0.00732132606
   1464, 0.0115564279, 0.00729162525
   1465, 0.0116995508, 0.00727675669
   1466, 0.0101566743, 0.0080162771
   1467, 0.0103133051, 0.00795824081
   1468, 0.0104698567, 0.00789006427
   1469, 0.0106262239, 0.00781756639
   1470,  0.010782172, 0.00774422195
   1471, 0.0109372763, 0.00767293479
   1472, 0.0110908933, 0.00760682719
   1473, 0.0112422016, 0.00754939206
   1474, 0.0113903712, 0.00750405528
   1475, 0.0115348268, 0.00747326016
   1476, 0.0116755115, 0.00745756831
   1477,  0.010154523, 0.00822261348
   1478, 0.0103090033, 0.00815682858
   1479, 0.0104634035, 0.00808481593
   1480, 0.0106176157, 0.00800967682
   1481, 0.0107713975, 0.00793407019
   1482, 0.0109243151, 0.00786068663
   1483,  0.011075709, 0.00779263396
   1484, 0.0112247411, 0.00773346797
   1485, 0.0113705574, 0.00768669089
   1486, 0.0115125757, 0.00765479123
   1487,  0.011650743, 0.00763831893
   1488, 0.0101523092, 0.00842847489
   1489,  0.010304573, 0.00835650507
   1490, 0.0104567558, 0.00828034617
   1491, 0.0106087457, 0.00820217561
   1492, 0.0107602943, 0.00812406838
   1493, 0.0109109599, 0.00804846361
   1494, 0.0110600675, 0.0079784058
   1495, 0.0112067582, 0.00791747496
   1496, 0.0113501595, 0.00786923245
   1497, 0.0114896754, 0.00783621334
   1498, 0.0116252545, 0.0078189671
   1499, 0.0101500172, 0.00862687081
   1500,  0.010300017, 0.00855572242
   1501, 0.0104499124, 0.00847573392
   1502, 0.0105996132, 0.00839464925
   1503, 0.0107488651, 0.00831405353
   1504, 0.0108972117,  0.008236208
   1505, 0.0110439658, 0.00816411991
   1506,   0.01118825, 0.00810140185
   1507, 0.0113291722, 0.00805167668
   1508, 0.0114661241, 0.00801752135
   1509, 0.0115990499, 0.00799949188
   1510, 0.0101477448, 0.00883446634
   1511,  0.010295338, 0.00875295699
   1512, 0.0104428744, 0.00867030956
   1513,  0.010590218, 0.00858679414
   1514, 0.0107371043, 0.00850388873
   1515, 0.0108830677, 0.00842385832
   1516,  0.011027405, 0.00834975019
   1517, 0.0111692185, 0.00828523934
   1518, 0.0113075972, 0.0082340166
   1519,  0.011441919, 0.00819871016
   1520, 0.0115717286, 0.00818124693
   1521, 0.0101453345, 0.00902793091
   1522, 0.0102905156, 0.0089475587
   1523, 0.0104356334, 0.00886385888
   1524, 0.0105805565, 0.00877851155
   1525,  0.010725012, 0.00869352371
   1526, 0.0108685279, 0.0086113885
   1527, 0.0110103823, 0.00853528269
   1528, 0.0111496598, 0.00846897718
   1529, 0.0112854308, 0.00841624755
   1530, 0.0114169568, 0.00838013273
   1531, 0.0115435813, 0.00836324319
   1532, 0.0101428442, 0.00922000408
   1533, 0.0102855507, 0.0091411043
   1534, 0.0104281902, 0.00905687548
   1535, 0.0105706276, 0.00896996353
   1536, 0.0107125901, 0.00888300687
   1537, 0.0108535904, 0.00879880972
   1538, 0.0109928958, 0.00872071646
   1539,  0.011129573, 0.00865261257
   1540, 0.0112626534, 0.00859843194
   1541, 0.0113912905, 0.00856159627
   1542, 0.0115147717, 0.00854492281
   1543, 0.0101402551, 0.00940828957
   1544, 0.0102804434, 0.00933414232
   1545, 0.0104205441, 0.00924982131
   1546, 0.0105604334, 0.00916136894
   1547, 0.0106998347, 0.00907242671
   1548, 0.0108382534, 0.00898615457
   1549, 0.0109749455, 0.00890606083
   1550, 0.0111089554, 0.00883615296
   1551, 0.0112392716, 0.00878053997
   1552, 0.0113649787, 0.00874289591
   1553, 0.0114853522, 0.0087260874
   1554, 0.0101376288, 0.00960815698
   1555, 0.0102752093, 0.0095305983
   1556, 0.0104126995, 0.00944380369
   1557, 0.0105499718, 0.00935306773
   1558, 0.0106867459, 0.00926189497
   1559, 0.0108225187, 0.00917345937
   1560, 0.0109565305, 0.00909132883
   1561, 0.0110878078, 0.0090195993
   1562, 0.0112152994, 0.00896252319
   1563, 0.0113380468, 0.00892394036
   1564, 0.0114553217, 0.00890673604
   1565, 0.0101349456, 0.00981157832
   1566, 0.0102698468, 0.00972865056
   1567, 0.0104046566, 0.00963842031
   1568, 0.0105392449, 0.00954498164
   1569, 0.0106733255, 0.00945140142
   1570, 0.0108063864, 0.00936072506
   1571, 0.0109376516, 0.00927652046
   1572, 0.0110661313, 0.00920294411
   1573, 0.0111907413, 0.00914436206
   1574, 0.0113104936, 0.00910472497
   1575,  0.011424656, 0.00908694789
   1576, 0.0101321982, 0.0100145303
   1577,  0.010264352, 0.00992660504
   1578, 0.0103964154, 0.00983302388
   1579, 0.0105282525, 0.00973687507
   1580, 0.0106595727, 0.00964086317
   1581, 0.0107898545, 0.00954792276
   1582,  0.010918309, 0.00946162455
   1583, 0.0110439248, 0.00938618183
   1584, 0.0111655965, 0.00932605192
   1585, 0.0112823108, 0.00928527862
   1586, 0.0113933273, 0.00926681235
   1587, 0.0101293903, 0.0102172587
   1588, 0.0102587286, 0.0101243043
   1589, 0.0103879757, 0.0100274431
   1590, 0.0105169937, 0.00992864557
   1591, 0.0106454873, 0.00983022898
   1592, 0.0107729249, 0.00973503105
   1593, 0.0108985025, 0.00964663178
   1594, 0.0110211922, 0.00956930593
   1595,  0.011139866, 0.00950759742
   1596,  0.011253491, 0.0094656311
   1597, 0.0113613158, 0.00944640301
   1598, 0.0101265097,   0.01041424
   1599, 0.0102529703, 0.0103200451
   1600, 0.0103793368, 0.0102211889
   1601, 0.0105054714, 0.0101201516
   1602, 0.0106310705,  0.010019456
   1603, 0.0107555967, 0.00992203318
   1604, 0.0108782332, 0.00983153284
   1605, 0.0109979315, 0.00975231268
   1606, 0.0111135468, 0.00968900416
   1607, 0.0112240259, 0.00964580476
   1608, 0.0113286069, 0.00962576456
   1609, 0.0101235621, 0.0106093762
   1610, 0.0102470787, 0.0105151124
   1611, 0.0103704985, 0.0104146376
   1612, 0.0104936827, 0.0103114992
   1613,  0.010616323, 0.0102085723
   1614, 0.0107378718, 0.0101089329
   1615, 0.0108575001, 0.0100163296
   1616, 0.0109741446, 0.00993520394
   1617,  0.011086639, 0.00987027213
   1618, 0.0111939125, 0.00982581265
   1619, 0.0112951919, 0.00980492402
   1620, 0.0101205511, 0.0108095082
   1621, 0.0102410559, 0.0107115665
   1622, 0.0103614628, 0.0106084384
   1623, 0.0104816295, 0.0105028953
   1624, 0.0106012449, 0.0103976429
   1625, 0.0107197519, 0.0102957543
   1626, 0.0108363088, 0.0102010276
   1627, 0.0109498333, 0.0101179779
   1628, 0.0110591426, 0.0100514051
   1629, 0.0111631528, 0.0100056604
   1630,  0.011261072, 0.00998389348
   1631, 0.0101174749, 0.0110101812
   1632, 0.0102349026, 0.0109083066
   1633, 0.0103522316, 0.0108023379
   1634, 0.0104693174, 0.0106942914
   1635, 0.0105858445, 0.0105866622
   1636, 0.0107012456, 0.0104824947
   1637, 0.0108146667, 0.0103856232
   1638, 0.0109250098, 0.0103006326
   1639, 0.0110310735, 0.0102323983
   1640, 0.0111317541, 0.0101853441
   1641, 0.0112262536, 0.0101626739
   1642, 0.0101143401, 0.0112086916
   1643, 0.0102286264, 0.0111046806
   1644, 0.0103428168, 0.0109961778
   1645, 0.0104567613, 0.0108856447
   1646, 0.0105701406, 0.0107756164
   1647, 0.0106823761, 0.0106691448
   1648, 0.0107926028,  0.010570107
   1649, 0.0108997039,  0.010483155
   1650, 0.0110024586, 0.0104132388
   1651, 0.0110997511, 0.0103648491
   1652, 0.0111907655, 0.0103412392
   1653, 0.0101111745, 0.0114101991
   1654, 0.0102222515, 0.0113018025
   1655, 0.0103332484, 0.0111901602
   1656, 0.0104440022, 0.0110769682
   1657, 0.0105541851, 0.0109644812
   1658, 0.0106632076, 0.0108556766
   1659, 0.0107701886, 0.0107544549
   1660, 0.0108739939, 0.0106655173
   1661, 0.0109733837, 0.0105938828
   1662, 0.0110672191, 0.0105441073
   1663,  0.011154674,  0.010519499
   1664, 0.0101079233, 0.0116014471
   1665, 0.0102158021, 0.0114949662
   1666, 0.0103235925, 0.0113826124
   1667,  0.010431136, 0.0112676583
   1668, 0.0105380975, 0.0111530228
   1669, 0.0106438799,  0.011041984
   1670, 0.0107475817, 0.0109385885
   1671, 0.0108480491, 0.0108476318
   1672, 0.0109440163, 0.0107742064
   1673, 0.0110343229, 0.0107229371
   1674, 0.0111181233, 0.0106972093
   1675, 0.0101046907, 0.0117916623
   1676, 0.0102093816, 0.0116862645
   1677, 0.0103139877, 0.0115738222
   1678, 0.0104183443, 0.0114576332
   1679, 0.0105221029, 0.0113411248
   1680, 0.0106246509, 0.0112279532
   1681, 0.0107250689, 0.0111223776
   1682, 0.0108221751, 0.0110293105
   1683, 0.0109146908, 0.0109538184
   1684, 0.0110013811, 0.0109008187
   1685, 0.0110813854, 0.0108737648
   1686, 0.0101016443, 0.0119641423
   1687, 0.0102031482, 0.0118744951
   1688, 0.0103046605, 0.0117638707
   1689, 0.0104059149, 0.0116469935
   1690, 0.0105065471, 0.0115287695
   1691,  0.010605922, 0.0114134718
   1692, 0.0107030943, 0.0113056134
   1693, 0.0107970964,  0.011208876
   1694,  0.010886034,  0.011131404
   1695, 0.0109689422, 0.0110765882
   1696, 0.0110449325, 0.0110479519
   1697, 0.0100987358, 0.0121550933
   1698, 0.0101973061, 0.0120656881
   1699, 0.0102959089, 0.0119547471
   1700, 0.0103942333, 0.0118363798
   1701, 0.0104918899, 0.0117160939
   1702, 0.0105882213, 0.0115984343
   1703, 0.0106825056, 0.0114866178
   1704, 0.0107730972, 0.0113876471
   1705, 0.0108585674, 0.0113070486
   1706, 0.0109376898, 0.0112491678
   1707, 0.0110094696, 0.0112179564
   1708, 0.0100961691, 0.0123563036
   1709, 0.0101920916,  0.012262512
   1710, 0.0102880727, 0.0121476706
   1711, 0.0103837289, 0.0120262578
   1712, 0.0104786474, 0.0119031779
   1713, 0.0105721811, 0.0117825009
   1714, 0.0106634907,  0.011667626
   1715, 0.0107518127, 0.0115597229
   1716, 0.0108335074, 0.0114775803
   1717, 0.0109088393, 0.0114154555
   1718, 0.0109761721, 0.0113803362
   1719, 0.0100938492, 0.0125747453
   1720, 0.0101877321, 0.0124626672
   1721, 0.0102814715, 0.0123419128
   1722, 0.0103748096, 0.0122164106
   1723, 0.0104673225,  0.012089856
   1724, 0.0105583714, 0.0119655682
   1725, 0.0106471386, 0.0118459407
   1726, 0.0107327495, 0.0117315454
   1727, 0.0108119119, 0.0116416654
   1728, 0.0108836852, 0.0115733212
   1729,  0.010946556, 0.0115313707
   1730, 0.0100922193, 0.0127829574
   1731, 0.0101844035, 0.0126624266
   1732, 0.0102763483, 0.0125362016
   1733, 0.0103677865, 0.0124064283
   1734, 0.0104583008, 0.0122759519
   1735, 0.0105472747, 0.0121475141
   1736,  0.010633884, 0.0120232319
   1737, 0.0107170828, 0.0119049307
   1738, 0.0107953399, 0.0117965275
   1739, 0.0108640688, 0.0117199225
   1740, 0.0109228455, 0.0116665587
   1741, 0.0124793611, 0.00018222323
   1742, 0.0126690995, 0.000183826109
   1743, 0.0128586628, 0.000185762474
   1744, 0.0130481236, 0.000187961065
   1745, 0.0132375816, 0.000190345949
   1746, 0.0134271905, 0.000192812469
   1747, 0.0136171672, 0.000195188084
   1748, 0.0138077792, 0.000197251007
   1749, 0.0124799162, 0.00036460656
   1750, 0.0126693379, 0.00036778819
   1751, 0.0128585417, 0.000371633039
   1752, 0.0130476188, 0.000376001786
   1753,  0.013236694, 0.000380739657
   1754, 0.0134259425, 0.000385626743
   1755, 0.0136156017, 0.000390314672
   1756,  0.013805965, 0.000394378847
   1757, 0.0124803726, 0.000547126867
   1758, 0.0126693696, 0.00055186305
   1759, 0.0128580919, 0.000557590916
   1760, 0.0130466511, 0.000564104645
   1761, 0.0132351983, 0.00057116861
   1762, 0.0134239318, 0.000578442065
   1763, 0.0136131123, 0.000585399859
   1764, 0.0138030499, 0.000591424527
   1765,  0.012480502, 0.000729772379
   1766, 0.0126689924, 0.000736035756
   1767,   0.01285714, 0.000743620738
   1768, 0.0130450753, 0.000752255786
   1769, 0.0132329762, 0.000761622563
   1770, 0.0134210661, 0.000771256164
   1771, 0.0136096273, 0.000780454138
   1772, 0.0137989847, 0.00078841066
   1773, 0.0124801351, 0.000912539603
   1774, 0.0126680508, 0.000920297927
   1775, 0.0128555447, 0.000929712201
   1776, 0.0130427703, 0.00094044453
   1777, 0.0132299261, 0.000952092465
   1778, 0.0134172626, 0.000964064791
   1779, 0.0136050843, 0.000975480652
   1780, 0.0137937348, 0.000985347433
   1781, 0.0124791572, 0.0010954293
   1782, 0.0126664331, 0.00110464531
   1783, 0.0128532033, 0.00111585821
   1784, 0.0130396411, 0.00112866261
   1785,  0.013225968, 0.00114257052
   1786, 0.0134124588, 0.00115686236
   1787, 0.0135994395, 0.00117047748
   1788,  0.013787277, 0.00118223636
   1789, 0.0124774911, 0.0012784421
   1790, 0.0126640676, 0.00128907431
   1791, 0.0128500462, 0.00130205252
   1792, 0.0130356252, 0.00131690258
   1793,  0.013221046, 0.00133304903
   1794, 0.0134066055, 0.00134964206
   1795, 0.0135926586, 0.0013654395
   1796, 0.0137795974, 0.00137907418
   1797, 0.0124750929, 0.00146157469
   1798, 0.0126609039, 0.00147357944
   1799, 0.0128460266, 0.00148828852
   1800, 0.0130306771, 0.0015051571
   1801, 0.0132151181, 0.00152352045
   1802, 0.0133996708, 0.00154239649
   1803,  0.013584719, 0.00156036008
   1804, 0.0137706799, 0.00157585507
   1805, 0.0124719311, 0.00164481835
   1806, 0.0126569141, 0.00165815232
   1807, 0.0128411148, 0.0016745578
   1808, 0.0130247688, 0.0016934179
   1809, 0.0132081602, 0.0017139765
   1810, 0.0133916344, 0.00173511775
   1811, 0.0135756042, 0.00175523153
   1812, 0.0137604866, 0.00177305099
   1813, 0.0124679878, 0.00182815827
   1814, 0.0126520786, 0.0018427805
   1815, 0.0128352921, 0.00186085002
   1816, 0.0130178817, 0.00188167556
   1817, 0.0132001545, 0.00190440845
   1818, 0.0133824805, 0.00192779722
   1819, 0.0135652833, 0.00195034011
   1820, 0.0137489671, 0.00197123224
   1821, 0.0124632511, 0.00201157527
   1822, 0.0126463836, 0.0020274492
   1823, 0.0128285438, 0.00204715272
   1824, 0.0130100045, 0.00206991937
   1825, 0.0131910909, 0.00209480664
   1826, 0.0133721931, 0.00212053373
   1827, 0.0135537637, 0.00214544684
   1828, 0.0137362136, 0.00216884445
   1829, 0.0124577116, 0.00219504838
   1830, 0.0126398224, 0.00221214141
   1831, 0.0128208641, 0.0022334524
   1832, 0.0130011281, 0.00225813827
   1833, 0.0131809581, 0.00228521042
   1834, 0.0133607704, 0.00231323508
   1835, 0.0135410428, 0.0023405028
   1836, 0.0137222074, 0.00236616423
   1837, 0.0124513656, 0.00237855548
   1838, 0.0126323886, 0.0023968406
   1839, 0.0128122475,  0.002419736
   1840, 0.0129912486, 0.00244633039
   1841, 0.0131697562, 0.00247555319
   1842, 0.0133482106, 0.00250590616
   1843, 0.0135271233, 0.00253544399
   1844, 0.0137069263, 0.00256346818
   1845, 0.0124442084, 0.00256207585
   1846, 0.0126240794, 0.00258153072
   1847, 0.0128026893, 0.00260599027
   1848, 0.0129803615, 0.00263447152
   1849, 0.0131574813, 0.00266584801
   1850, 0.0133345164, 0.00269844173
   1851, 0.0135119818, 0.0027304783
   1852, 0.0136903347, 0.00276105991
   1853, 0.0124362372, 0.00274559134
   1854, 0.0126148919, 0.00276619662
   1855, 0.0127921868, 0.00279220287
   1856, 0.0129684657, 0.00282255793
   1857, 0.0131441336, 0.00285603781
   1858, 0.0133196656, 0.00289105065
   1859, 0.0134955561, 0.00292615662
   1860, 0.0136722587, 0.00296062487
   1861, 0.0124278395, 0.00292799948
   1862,  0.012604936, 0.00295051094
   1863, 0.0127807707, 0.0029782732
   1864, 0.0129555687, 0.00301054493
   1865, 0.0131297093, 0.00304617407
   1866, 0.0133036477, 0.00308379461
   1867, 0.0134778544, 0.00312229525
   1868, 0.0136527698, 0.00316115585
   1869, 0.0124186669, 0.00311020785
   1870, 0.0125941485, 0.00313461735
   1871, 0.0127684325, 0.00316420337
   1872, 0.0129416678, 0.00319842855
   1873, 0.0131142046, 0.00323625584
   1874, 0.0132864751, 0.00327652926
   1875, 0.0134589244, 0.00331840268
   1876,  0.013631952, 0.00336174504
   1877, 0.0124086225, 0.00329247559
   1878, 0.0125824902, 0.00331860688
   1879, 0.0127551621, 0.00335001154
   1880, 0.0129267639, 0.0033862039
   1881, 0.0130976262, 0.00342622143
   1882, 0.0132681727, 0.00346900779
   1883, 0.0134388516, 0.00351372315
   1884, 0.0136101851, 0.00355917425
   1885,  0.012398242, 0.00347333774
   1886, 0.0125700589, 0.00350221596
   1887, 0.0127409715, 0.0035356544
   1888, 0.0129108559, 0.00357385725
   1889, 0.0130799785, 0.00361604569
   1890, 0.0132487454, 0.00366122113
   1891, 0.0134176137, 0.00370849459
   1892, 0.0135871759, 0.00375615503
   1893, 0.0123866061, 0.00365531608
   1894, 0.0125567438, 0.00368573307
   1895, 0.0127258645, 0.00372111471
   1896, 0.0128939524, 0.00376135739
   1897, 0.0130612608, 0.00380571443
   1898, 0.0132281873, 0.00385321281
   1899, 0.0133951921, 0.00390292285
   1900, 0.0135629037, 0.00395289576
   1901, 0.0123749869, 0.0038347661
   1902, 0.0125427898, 0.00386842526
   1903, 0.0127098924, 0.00390622439
   1904, 0.0128760673, 0.00394865451
   1905, 0.0130414795, 0.00399521552
   1906, 0.0132064968, 0.00404501334
   1907, 0.0133715747, 0.00409711106
   1908, 0.0135373678, 0.00414942577
   1909, 0.0123598631, 0.00402195938
   1910, 0.0125286002, 0.00404929696
   1911, 0.0126931695, 0.0040906975
   1912, 0.0128572304, 0.00413566735
   1913, 0.0130206412, 0.00418452686
   1914, 0.0131836748, 0.00423663296
   1915, 0.0133467596, 0.0042910995
   1916,  0.013510569, 0.00434575696
   1917, 0.0123447329, 0.00420677429
   1918,  0.012513035, 0.00423138961
   1919, 0.0126754334, 0.00427523348
   1920, 0.0128373876, 0.00432253815
   1921, 0.0129987374, 0.00437367288
   1922, 0.0131597184, 0.00442807982
   1923,  0.013320744, 0.00448490214
   1924, 0.0134825055, 0.00454189442
   1925, 0.0123294834, 0.0043893829
   1926, 0.0124963438, 0.0044139931
   1927, 0.0126567222, 0.00445970148
   1928, 0.0128165428, 0.00450924365
   1929, 0.0129757673, 0.00456264429
   1930, 0.0131346295, 0.00461934926
   1931, 0.0132935289, 0.00467851805
   1932, 0.0134531762, 0.00473783351
   1933, 0.0123151001, 0.00456671277
   1934,  0.012479566, 0.00459417328
   1935, 0.0126371738, 0.00464371173
   1936, 0.0127946967, 0.00469577592
   1937, 0.0129517242, 0.00475146109
   1938, 0.0131084025, 0.00481044967
   1939, 0.0132651143, 0.00487194862
   1940,  0.013422586, 0.00493357144
   1941, 0.0122970492, 0.00475269463
   1942, 0.0124604329, 0.00477838796
   1943, 0.0126163168, 0.00482860347
   1944, 0.0127717443, 0.00488243252
   1945, 0.0129265795, 0.00494019408
   1946, 0.0130810319, 0.00500139641
   1947, 0.0132354973, 0.0050651934
   1948, 0.0133907329, 0.00512910262
   1949,  0.012278961, 0.00493613537
   1950, 0.0124406535, 0.00496180262
   1951, 0.0125945192, 0.0050133355
   1952, 0.0127477646, 0.00506898435
   1953, 0.0129003525, 0.00512879156
   1954, 0.0130525203, 0.00519217551
   1955, 0.0132046798, 0.00525824539
   1956, 0.0133576188, 0.00532441959
   1957, 0.0122615974, 0.00511462381
   1958, 0.0124199521, 0.00514528062
   1959, 0.0125716738, 0.00519825704
   1960, 0.0127227204, 0.0052555548
   1961, 0.0128730284, 0.00531729218
   1962, 0.0130228633, 0.00538279628
   1963,   0.01317266, 0.00545110367
   1964, 0.0133232418, 0.00551951677
   1965, 0.0122410161, 0.00530055864
   1966,  0.012397687, 0.00533069531
   1967, 0.0125485864, 0.00538115809
   1968, 0.0126968911, 0.00544137042
   1969, 0.0128446966, 0.00550544681
   1970, 0.0129920896, 0.00557317957
   1971, 0.0131394481, 0.00564373937
   1972, 0.0132876094, 0.00571438018
   1973, 0.0122210514, 0.00548183639
   1974,  0.012375121, 0.00551428366
   1975,  0.012524819, 0.00556311524
   1976,  0.012670178, 0.00562665332
   1977,  0.012815346, 0.00569326896
   1978,  0.012960203, 0.00576330721
   1979, 0.0131050479, 0.00583613664
   1980, 0.0132507225, 0.00590899726
   1981, 0.0122028179, 0.00565480581
   1982, 0.0123515567, 0.00569796935
   1983,  0.012499623, 0.00574609591
   1984, 0.0126423463, 0.00581202935
   1985, 0.0127849076, 0.00588094071
   1986,  0.012927182, 0.00595322344
   1987, 0.0130694536, 0.00602830108
   1988, 0.0132125812, 0.00610336335
   1989, 0.0121825989, 0.00583131053
   1990, 0.0123278648, 0.00587917911
   1991,  0.012473152, 0.00592988171
   1992, 0.0126133887, 0.00599755254
   1993, 0.0127533618, 0.00606851559
   1994, 0.0128930211, 0.00614295108
   1995, 0.0130326655, 0.00622023549
   1996, 0.0131731853, 0.0062974738
   1997, 0.0121610137, 0.00600938499
   1998, 0.0123032741, 0.0060603125
   1999, 0.0124458177, 0.00611324608
   2000, 0.0125834225, 0.00618289178
   2001, 0.0127207413, 0.00625590235
   2002, 0.0128577258, 0.00633246265
   2003, 0.0129946833, 0.00641192868
   2004, 0.0131325368, 0.00649131928
   2005, 0.0121377455, 0.00619014632
   2006, 0.0122775482, 0.00624215975
   2007, 0.0124175008, 0.00629658345
   2008, 0.0125524886, 0.00636794232
   2009,  0.012687074, 0.00644302554
   2010, 0.0128213102, 0.00652172463
   2011, 0.0129555147, 0.00660336437
   2012, 0.0130906384, 0.00668489002
   2013,  0.012112991, 0.00637297053
   2014, 0.0122508816, 0.00642412622
   2015, 0.0123890303, 0.0064775222
   2016,  0.012520723, 0.00655231625
   2017, 0.0126523804, 0.00662982231
   2018,  0.012783777, 0.00671072258
   2019, 0.0129151586, 0.00679453462
   2020, 0.0130474931, 0.00687817764
   2021, 0.0120842513, 0.00656607375
   2022, 0.0122220777, 0.00660999818
   2023, 0.0123588182, 0.0066605499
   2024, 0.0124877645, 0.00673702825
   2025,  0.012616571, 0.00681653852
   2026, 0.0127451019, 0.00689951703
   2027, 0.0128736114, 0.00698545156
   2028, 0.0130030988, 0.00707117887
   2029, 0.0120588085, 0.00674551027
   2030, 0.0121933585, 0.00679249456
   2031, 0.0123268077, 0.00684595015
   2032, 0.0124534899, 0.00692245737
   2033, 0.0125795901, 0.00700334227
   2034, 0.0127052646, 0.00708816806
   2035, 0.0128308646, 0.00717613008
   2036, 0.0129574556, 0.00726389419
   2037, 0.0120329419, 0.00692344597
   2038, 0.0121640479, 0.00697379466
   2039, 0.0122925229, 0.00703514693
   2040, 0.0124177085, 0.00710917264
   2041, 0.0125413593, 0.00719045801
   2042, 0.0126642371, 0.00727675529
   2043, 0.0127869118, 0.00736659486
   2044, 0.0129105616, 0.00745632686
   2045,  0.012006592, 0.00710004335
   2046, 0.0121336766, 0.00715538859
   2047, 0.0122585744, 0.00722029805
   2048, 0.0123811308, 0.00729504135
   2049, 0.0125020649, 0.00737732835
   2050,  0.012622064, 0.0074651395
   2051, 0.0127417604, 0.00755681051
   2052, 0.0128624197, 0.00764846336
   2053, 0.0119784744, 0.00727960281
   2054, 0.0121023627, 0.00733704027
   2055, 0.0122240987, 0.00740400748
   2056, 0.0123437401, 0.00748010911
   2057, 0.0124617619, 0.00756378099
   2058, 0.0125787761, 0.00765322149
   2059, 0.0126954252, 0.00774673279
   2060, 0.0128130363, 0.00784028322
   2061, 0.0119493054, 0.00745973783
   2062, 0.0120701725, 0.00751851313
   2063, 0.0121888444, 0.00758702215
   2064, 0.0123054627, 0.00766459573
   2065, 0.0124204485, 0.00774981733
   2066, 0.0125343837, 0.00784096681
   2067, 0.0126479138, 0.00793633424
   2068, 0.0127624143, 0.00803176872
   2069, 0.0119192712, 0.00763982208
   2070, 0.0120371189, 0.00769973593
   2071, 0.0121527184, 0.00776960328
   2072, 0.0122662429, 0.00784865394
   2073, 0.0123781078, 0.00793548115
   2074, 0.0124888867, 0.00802837592
   2075, 0.0125992279, 0.00812560506
   2076, 0.0127105601, 0.00822290964
   2077,  0.011883596, 0.00783582963
   2078,  0.012003189, 0.00788072031
   2079, 0.0121156778, 0.0079518659
   2080, 0.0122260498, 0.00803237408
   2081, 0.0123347249, 0.00812081434
   2082, 0.0124422796, 0.0082154572
   2083, 0.0125493705, 0.00831454061
   2084, 0.0126574719, 0.00841369759
   2085, 0.0118490346, 0.00802525878
   2086,  0.011967048, 0.00806597061
   2087, 0.0120772701, 0.00813532434
   2088, 0.0121847242, 0.00821627304
   2089, 0.0122902431, 0.00830599107
   2090, 0.0123945437, 0.00840226561
   2091, 0.0124983341, 0.00850315299
   2092, 0.0126031525, 0.00860412978
   2093, 0.0118178893, 0.00820027944
   2094, 0.0119300755, 0.00825083815
   2095, 0.0120377652, 0.00831906311
   2096,  0.012142295, 0.00840025023
   2097, 0.0122446539, 0.00849104114
   2098, 0.0123456707, 0.00858882815
   2099, 0.0124461157, 0.00869145337
   2100, 0.0125476001, 0.00879420806
   2101,  0.011783015, 0.0083848238
   2102, 0.0118924472, 0.00843471568
   2103, 0.0119973272, 0.00850252435
   2104, 0.0120988283, 0.0085840812
   2105, 0.0121979751, 0.00867589563
   2106, 0.0122956652, 0.00877512619
   2107, 0.0123927156, 0.00887943339
   2108, 0.0124908173, 0.00898392219
   2109, 0.0117477383, 0.00856772438
   2110, 0.0118541727, 0.00861755293
   2111, 0.0119560277, 0.00868544728
   2112, 0.0120543726, 0.0087675862
   2113, 0.0121502299, 0.00886047073
   2114, 0.0122445337, 0.00896112435
   2115, 0.0123381382, 0.00906707812
   2116, 0.0124328062, 0.00917326566
   2117, 0.0117119383, 0.00874937326
   2118,  0.011815221, 0.00879943836
   2119, 0.0119138882, 0.00886774994
   2120, 0.0120089557, 0.00895066746
   2121, 0.0121014379, 0.00904469751
   2122, 0.0121922893, 0.00914678536
   2123, 0.0122823911, 0.00925436802
   2124, 0.0123735704, 0.00936222356
   2125, 0.0116755236, 0.00893007033
   2126, 0.0117755458, 0.00898052379
   2127,  0.011870902, 0.00904945843
   2128, 0.0119625842, 0.00913329795
   2129, 0.0120516075, 0.00922854338
   2130, 0.0121389404, 0.00933208317
   2131,  0.012225477, 0.00944128353
   2132, 0.0123131145, 0.00955078471
   2133, 0.0116384188, 0.00911006425
   2134, 0.0117350947, 0.00916097313
   2135, 0.0118270451, 0.00923063979
   2136, 0.0119152535, 0.00931549072
   2137, 0.0120007405, 0.00941199996
   2138,  0.012084486, 0.00951700564
   2139, 0.0121674016, 0.00962781347
   2140, 0.0122514414, 0.00973893702
   2141, 0.0116005689, 0.00928954687
   2142, 0.0116938287, 0.0093409298
   2143, 0.0117822932, 0.00941137597
   2144, 0.0118669532, 0.00949728116
   2145, 0.0119488351, 0.00959507562
   2146, 0.0120289307, 0.00970154628
   2147, 0.0121081658, 0.00981394947
   2148, 0.0121885538, 0.00992667116
   2149,  0.011561933, 0.00946864765
   2150, 0.0116517171, 0.00952049345
   2151, 0.0117366295, 0.00959172845
   2152, 0.0118176751, 0.00967869814
   2153, 0.0118958885, 0.00977777876
   2154, 0.0119722756, 0.00988570601
   2155, 0.0120477714, 0.00999968499
   2156, 0.0121244555, 0.0101139825
   2157, 0.0115224905, 0.00964744389
   2158, 0.0116087422, 0.0096997302
   2159, 0.0116900429, 0.00977174193
   2160, 0.0117674116, 0.00985976681
   2161, 0.0118418979, 0.00996012241
   2162, 0.0119145187, 0.0100694876
   2163, 0.0119862212, 0.0101850173
   2164, 0.0120591475, 0.0103008626
   2165, 0.0114822295, 0.00982597563
   2166, 0.0115648899, 0.00987867638
   2167, 0.0116425222, 0.00995144434
   2168, 0.0117161572,  0.010040503
   2169, 0.0117868604, 0.0101421103
   2170, 0.0118556609, 0.0102528883
   2171, 0.0119235162, 0.0103699416
   2172, 0.0119926324,  0.010487305
   2173, 0.0114411442, 0.0100042634
   2174, 0.0115201576, 0.0100573488
   2175, 0.0115940645,  0.010130845
   2176, 0.0116639109, 0.0102209132
   2177, 0.0117307771, 0.0103237443
   2178, 0.0117957024, 0.0104359053
   2179, 0.0118596572, 0.0105544534
   2180, 0.0119249113, 0.0106733013
   2181, 0.0113992374, 0.0101823118
   2182,  0.011474546,  0.010235751
   2183,   0.01154467, 0.0103099449
   2184, 0.0116106709,   0.01040099
   2185, 0.0116736442,  0.010505016
   2186, 0.0117346412, 0.0106185302
   2187, 0.0117946435, 0.0107385404
   2188, 0.0118559878, 0.0108588431
   2189, 0.0113565158, 0.0103600938
   2190, 0.0114280544, 0.0104138535
   2191, 0.0114943339, 0.0104887141
   2192, 0.0115564298, 0.0105807073
   2193, 0.0116154524, 0.0106858984
   2194, 0.0116724689, 0.0108007379
   2195, 0.0117284693, 0.0109221842
   2196, 0.0117858592, 0.0110439137
   2197, 0.0113130054, 0.0105375163
   2198,  0.011380692, 0.0105915591
   2199, 0.0114430496, 0.0106670586
   2200, 0.0115011716, 0.0107599813
   2201, 0.0115561849, 0.0108663235
   2202, 0.0116091669, 0.0109824752
   2203, 0.0116611198, 0.0111053437
   2204, 0.0117145171, 0.0112284897
   2205, 0.0112687591, 0.0107143242
   2206, 0.0113324746, 0.0107686184
   2207, 0.0113908015, 0.0108447559
   2208, 0.0114448611, 0.0109386221
   2209, 0.0114957951, 0.0110461377
   2210, 0.0115446933, 0.0111636268
   2211, 0.0115925651, 0.0112879407
   2212, 0.0116419485, 0.0114125255
   2213, 0.0112238871, 0.0108899549
   2214, 0.0112834387, 0.0109445099
   2215, 0.0113375708, 0.0110213552
   2216, 0.0113874432,  0.011116269
   2217, 0.0114342179, 0.0112250671
   2218, 0.0114789894, 0.0113439914
   2219, 0.0115227606, 0.0114698419
   2220, 0.0115681319, 0.0115959486
   2221, 0.0111785913, 0.0110632991
   2222, 0.0112336557, 0.0111182639
   2223, 0.0112833371, 0.0111960694
   2224, 0.0113288453, 0.0112923132
   2225, 0.0113713611, 0.0114026619
   2226, 0.0114119658, 0.0115232598
   2227,  0.011451643,  0.011650851
   2228, 0.0114930375, 0.0117786583
   2229, 0.0111332182,  0.011232404
   2230, 0.0111832647, 0.0112882815
   2231, 0.0112280948,   0.01136766
   2232, 0.0112689845, 0.0114658475
   2233, 0.0113071138, 0.0115782907
   2234, 0.0113435229, 0.0117010092
   2235, 0.0113791395,  0.011830708
   2236, 0.0114166308, 0.0119605241
   2237, 0.0110883024, 0.0113942102
   2238, 0.0111324498, 0.0114522567
   2239, 0.0111718103, 0.0115345269
   2240, 0.0112077389,  0.011635772
   2241, 0.0112413364, 0.0117512112
   2242, 0.0112735406, 0.0118767582
   2243,  0.011305172, 0.0120091196
   2244, 0.0113388812, 0.0121414009
   2245, 0.0110444687, 0.0115444558
   2246, 0.0110812448, 0.0116075482
   2247, 0.0111143161, 0.0116949668
   2248, 0.0111448793, 0.0118010323
   2249, 0.0111738322, 0.0119207371
   2250, 0.0112018809, 0.0120500671
   2251, 0.0112296604, 0.0121858241
   2252,  0.011259757, 0.0123211564
   2253, 0.0110018188, 0.0116789043
   2254, 0.0110292826, 0.0117516406
   2255, 0.0110552171,  0.011847496
   2256, 0.0110800657, 0.0119608119
   2257,   0.01110435, 0.0120864157
   2258, 0.0111284154, 0.0122205839
   2259, 0.0111526418, 0.0123603949
   2260, 0.0111796912, 0.0124987401
   2261, 0.0110138925, 0.0128535554
   2262, 0.0109285144, 0.0130295604
   2263, 0.0108414898, 0.0132050719
   2264, 0.0107529927, 0.0133799883
   2265, 0.0106631424, 0.0135543086
   2266, 0.0105720367, 0.0137280468
   2267, 0.0104797548, 0.0139012169
   2268, 0.0103863673, 0.0140737044
   2269, 0.0102966791, 0.0142340641
   2270, 0.0102017969, 0.0143976789
   2271, 0.0101107992, 0.0145361498
   2272, 0.0109939212, 0.0127036106
   2273, 0.0109106796, 0.0128751416
   2274, 0.0108254571, 0.0130460821
   2275, 0.0107384948, 0.0132164368
   2276, 0.0106500089, 0.0133862449
   2277, 0.0105601829, 0.0135555454
   2278, 0.0104691721, 0.0137243494
   2279, 0.0103771118, 0.0138923675
   2280, 0.0102842394, 0.0140580367
   2281, 0.0101911351, 0.0142168552
   2282, 0.0100967847, 0.0143539459
   2283, 0.0109757595, 0.0125537217
   2284, 0.0108948331, 0.0127202179
   2285, 0.0108115673, 0.0128860809
   2286, 0.0107262637, 0.0130514437
   2287, 0.0106392242, 0.0132164136
   2288, 0.0105507206, 0.0133810453
   2289, 0.0104609895, 0.0135453194
   2290, 0.0103702284, 0.0137088681
   2291, 0.0102786701, 0.0138700511
   2292, 0.0101866145, 0.0140206851
   2293, 0.0100938044, 0.0141486656
   2294, 0.0109587722, 0.0124066398
   2295,   0.01088046, 0.0125670787
   2296, 0.0107993316,  0.012727051
   2297, 0.0107157836, 0.0128867906
   2298, 0.0106302146, 0.0130464677
   2299,     0.010543, 0.0132061327
   2300, 0.0104544647, 0.0133657223
   2301,  0.010364878, 0.0135248518
   2302, 0.0102744866, 0.0136806183
   2303, 0.0101835215, 0.0138251306
   2304, 0.0100920526, 0.0139422901
   2305, 0.0109432908, 0.0122636007
   2306, 0.0108678751, 0.0124168051
   2307, 0.0107890293, 0.0125698689
   2308, 0.0107072806, 0.0127231516
   2309, 0.0106231375, 0.0128769381
   2310, 0.0105370926, 0.0130312592
   2311, 0.0104495771, 0.0131859668
   2312, 0.0103609459, 0.0133402776
   2313, 0.0102714822, 0.0134903463
   2314, 0.0101814168,  0.013629321
   2315, 0.0100908848, 0.0137497392
   2316, 0.0109308399, 0.0121232914
   2317,  0.010857841, 0.0122699067
   2318, 0.0107812956, 0.0124149146
   2319, 0.0107013136, 0.0125606786
   2320, 0.0106184548, 0.0127078611
   2321, 0.0105333542, 0.0128564201
   2322, 0.0104465783, 0.0130059868
   2323, 0.0103585813, 0.0131552666
   2324, 0.0102697052, 0.0133004403
   2325, 0.0101802042, 0.0134354662
   2326, 0.0100902272, 0.0135557707
   2327,  0.010919231,  0.011995458
   2328, 0.0108506121, 0.0121287098
   2329, 0.0107768551, 0.0122623313
   2330, 0.0106985793, 0.0123990607
   2331, 0.0106167365, 0.0125388997
   2332, 0.0105322246, 0.0126813287
   2333, 0.0104457885, 0.0128255812
   2334, 0.0103580002, 0.0129700555
   2335, 0.0102692768, 0.0131114013
   2336,  0.010179881, 0.0132464115
   2337,  0.010090081,  0.013369415
   2338, 0.0109106833, 0.0118819429
   2339, 0.0108477827, 0.0119922617
   2340,  0.010776815, 0.0121112792
   2341, 0.0106998533, 0.0122375917
   2342, 0.0106185321, 0.0123694912
   2343, 0.0105340946, 0.0125055173
   2344, 0.0104474807, 0.0126443375
   2345,  0.010359386, 0.0127841132
   2346,  0.010270305,  0.012922084
   2347, 0.0101805627, 0.0130552324
   2348, 0.0100904163,  0.013180837
   2349, 0.00720730238, 0.00131285074
   2350, 0.00720355287, 0.0011253854
   2351, 0.00720167812, 0.00093782472
   2352, 0.00720076356, 0.00075025775
   2353, 0.00720033515, 0.000562695321
   2354, 0.00720014237, 0.000375133764
   2355, 0.00720006088, 0.000187569633
   2356, 0.00740962941, 0.00131262664
   2357, 0.00740451366, 0.00112517131
   2358, 0.00740209175, 0.000937664649
   2359, 0.00740095228, 0.000750140054
   2360, 0.00740042422, 0.000562610105
   2361, 0.00740018487, 0.000375077361
   2362, 0.00740008149, 0.000187541227
   2363, 0.00760734174, 0.00131254725
   2364, 0.00760351401, 0.00112507353
   2365, 0.00760170259, 0.000937578385
   2366, 0.00760081736, 0.000750071253
   2367, 0.0076003843, 0.000562558474
   2368, 0.00760017615, 0.000375042378
   2369, 0.00760008255, 0.000187523183
   2370, 0.00780086033, 0.00131251791
   2371, 0.00780100795, 0.0011250308
   2372, 0.00780073181, 0.000937535602
   2373, 0.00780044496, 0.000750034349
   2374, 0.00780024473, 0.000562529429
   2375, 0.00780012598, 0.000375022122
   2376, 0.00780006498, 0.000187512444
   2377, 0.00799635798, 0.00131250673
   2378, 0.00799925998, 0.00112501252
   2379, 0.00800000504, 0.000937515579
   2380, 0.00800013542, 0.000750015897
   2381, 0.00800011307, 0.000562514237
   2382, 0.00800007209, 0.000375011063
   2383, 0.00800004229, 0.00018750639
   2384, 0.00819962472, 0.00131250254
   2385, 0.00819996558, 0.00112500507
   2386, 0.00820008945, 0.000937506615
   2387, 0.00820009876, 0.000750007108
   2388, 0.00820007268, 0.000562506611
   2389, 0.00820004568, 0.0003750053
   2390, 0.00820002798, 0.000187503159
   2391, 0.00840344466, 0.0013125008
   2392, 0.00840130355, 0.00112500193
   2393, 0.00840052497, 0.000937502715
   2394, 0.00840022601, 0.000750003033
   2395, 0.00840010401, 0.000562502944
   2396, 0.00840004906, 0.000375002448
   2397, 0.00840002485, 0.000187501515
   2398, 0.00860492513, 0.00131250033
   2399, 0.00860198401, 0.00112500065
   2400, 0.00860082265, 0.000937501027
   2401, 0.00860034768, 0.000750001287
   2402, 0.0086001493, 0.000562501315
   2403, 0.00860006455, 0.000375001109
   2404, 0.00860002916, 0.0001875007
   2405, 0.00880277343, 0.0013125001
   2406, 0.00880164653, 0.00112500018
   2407, 0.00880085304, 0.000937500386
   2408, 0.00880040973, 0.00075000053
   2409, 0.00880018715, 0.000562500558
   2410, 0.00880008284, 0.000375000469
   2411, 0.00880003721, 0.000187500307
   2412, 0.00900245085, 0.00131249917
   2413, 0.00900183711, 0.00112499774
   2414, 0.00900104642, 0.000937496428
   2415, 0.00900052488, 0.000749995699
   2416, 0.00900024083, 0.000562495552
   2417, 0.00900010206, 0.000374995929
   2418, 0.00900003873, 0.000187496655
   2419, 0.00920612644, 0.00131248706
   2420, 0.00920319837, 0.00112497131
   2421, 0.00920155272, 0.000937459525
   2422, 0.00920068379, 0.000749954372
   2423, 0.0092002498, 0.000562455738
   2424, 0.00920004025, 0.000374961935
   2425, 0.00919991639, 0.00018747471
   2426, 0.00940916501, 0.00131241931
   2427, 0.00940423738, 0.00112484302
   2428, 0.00940175168, 0.000937296194
   2429, 0.00940051954, 0.000749783881
   2430, 0.00939991418, 0.00056230044
   2431, 0.00939959288, 0.000374840514
   2432, 0.00939934887, 0.000187405152
   2433, 0.00960856862, 0.0013121994
   2434, 0.00960344449, 0.00112446316
   2435, 0.00960078929, 0.000936843688
   2436, 0.00959942583, 0.000749335275
   2437, 0.00959870685, 0.000561913126
   2438, 0.00959826447, 0.000374555675
   2439, 0.00959788449, 0.000187252299
   2440,  0.009803853, 0.0013116817
   2441, 0.00980024599, 0.00112363894
   2442, 0.00979810115, 0.000935917546
   2443, 0.0097968746, 0.000748458318
   2444, 0.00979613885, 0.000561186171
   2445, 0.00979561172, 0.000374041614
   2446, 0.00979513675, 0.000186986785
   2447, 0.00680001313, 0.0001876764
   2448, 0.00680003455, 0.000375354663
   2449, 0.00680008577, 0.000563032925
   2450, 0.00680019939, 0.00075072411
   2451, 0.0068004136, 0.000938541372
   2452, 0.00680070231, 0.00112685037
   2453,  0.006800781, 0.00131633645
   2454, 0.00679984689, 0.0015083605
   2455, 0.00679816818, 0.00170832104
   2456, 0.00679395301, 0.00191038742
   2457, 0.0067828251, 0.00211022329
   2458, 0.00660000509, 0.00018776588
   2459, 0.00660001487, 0.000375534437
   2460, 0.00660003768, 0.000563303649
   2461, 0.00660008937, 0.000751098967
   2462, 0.0066001839, 0.000939108315
   2463, 0.00660029845, 0.00112786482
   2464, 0.00660026073, 0.00131822412
   2465, 0.00659957435, 0.00151122024
   2466, 0.00659771031, 0.00170806574
   2467, 0.00659340154, 0.00190656993
   2468, 0.00658477657, 0.00210373336
   2469, 0.00640000217, 0.000187869853
   2470, 0.00640000589, 0.000375741773
   2471, 0.00640001567, 0.00056361442
   2472, 0.00640003756, 0.000751523476
   2473, 0.00640007714, 0.000939698424
   2474, 0.00640012277, 0.00112872908
   2475, 0.00640007108, 0.00131944008
   2476, 0.00639960077, 0.0015125206
   2477, 0.00639823405, 0.0017081952
   2478, 0.00639548432, 0.00190542801
   2479, 0.00639170315, 0.00210284535
   2480, 0.00620000064, 0.000187981743
   2481, 0.00620000204, 0.000375964737
   2482, 0.00620000623, 0.000563948299
   2483, 0.00620001461, 0.000751973828
   2484, 0.00620003091, 0.000940287486
   2485, 0.00620004907, 0.00112948637
   2486, 0.00620000856, 0.00132033951
   2487, 0.00619972171, 0.00151336321
   2488, 0.00619887281, 0.00170854433
   2489, 0.00619694777, 0.00190523639
   2490, 0.00619418453, 0.00210258784
   2491, 0.00599999959, 0.000188097561
   2492, 0.00600000052, 0.000376195821
   2493, 0.00600000191, 0.000564294402
   2494, 0.00600000564, 0.000752437045
   2495, 0.00600001216, 0.000940872822
   2496, 0.00600001914, 0.00113018823
   2497, 0.00599999446, 0.00132110761
   2498, 0.00599984173, 0.00151406869
   2499, 0.00599915721, 0.00170900067
   2500, 0.00599737559, 0.00190539949
   2501, 0.00599404005, 0.00210260111
   2502, 0.00579999993, 0.000188215214
   2503, 0.00579999993, 0.000376430806
   2504, 0.00580000086, 0.000564646558
   2505, 0.00580000179, 0.000752906373
   2506, 0.00580000412, 0.000941456005
   2507, 0.00580000691, 0.00113086519
   2508, 0.00579999434, 0.00132182427
   2509, 0.00579982484, 0.00151473202
   2510, 0.00579885812, 0.00170950498
   2511, 0.00579572283, 0.00190569798
   2512, 0.00578779727, 0.00210272521
   2513, 0.0055999998, 0.000188333695
   2514, 0.0055999998, 0.000376667536
   2515, 0.00560000027, 0.000565001508
   2516, 0.00560000073, 0.00075337867
   2517, 0.0056000012, 0.000942038489
   2518, 0.00560000259, 0.00113153213
   2519, 0.00559998257, 0.0013225216
   2520, 0.00559968501, 0.00151538244
   2521, 0.00559824333, 0.00171002978
   2522, 0.00559393549, 0.00190604839
   2523, 0.00558428513, 0.00210289331
   2524, 0.00540000014, 0.000188452512
   2525, 0.00540000014, 0.000376905082
   2526, 0.00540000014, 0.000565357739
   2527, 0.00540000061, 0.000753852364
   2528, 0.00540000061, 0.000942620856
   2529, 0.00540000107, 0.00113219512
   2530, 0.00539996382, 0.00132321171
   2531, 0.00539957453, 0.00151602854
   2532, 0.00539792376, 0.0017105625
   2533, 0.00539349997, 0.00190641871
   2534, 0.00538465567, 0.00210307864
   2535, 0.00520000048, 0.000188571488
   2536, 0.00520000048, 0.000377142977
   2537, 0.00520000048, 0.000565714494
   2538, 0.00520000048, 0.000754326698
   2539, 0.00520000048, 0.000943203166
   2540, 0.00520000048, 0.00113285671
   2541, 0.00519995578, 0.00132389914
   2542, 0.00519956276, 0.00151667325
   2543, 0.00519805914, 0.00171109848
   2544, 0.00519449357, 0.00190679647
   2545, 0.00518847629, 0.00210327096
   2546, 0.00499999989, 0.000188690494
   2547, 0.00499999989, 0.000377380988
   2548, 0.00499999989, 0.000566071481
   2549, 0.00499999989, 0.000754801207
   2550, 0.00499999989, 0.000943785533
   2551, 0.00499999989, 0.00113351783
   2552, 0.00499995705, 0.00132458552
   2553, 0.00499961572, 0.00151731749
   2554, 0.00499844784, 0.0017116355
   2555, 0.00499596074, 0.0019071768
   2556, 0.00499192625, 0.00210346561
   2557, 0.00480000023, 0.000188809528
   2558, 0.00480000023, 0.000377619057
   2559, 0.00480000023, 0.000566428585
   2560, 0.00480000023, 0.000755275832
   2561, 0.00480000023, 0.000944368017
   2562, 0.00480000023, 0.00113417872
   2563, 0.00479996437, 0.00132527156
   2564, 0.00479972875, 0.0015179615
   2565, 0.00479908334, 0.00171217299
   2566, 0.00479802396, 0.0019075583
   2567, 0.00479677552, 0.00210366072
   2568, 0.0046000001, 0.000188928563
   2569, 0.0046000001, 0.000377857126
   2570, 0.0046000001, 0.000566785689
   2571, 0.0046000001, 0.000755750574
   2572, 0.0046000001, 0.00094495056
   2573, 0.0046000001, 0.00113483972
   2574, 0.00459997868, 0.00132595759
   2575, 0.00459989114, 0.00151860528
   2576, 0.00459983852, 0.00171271048
   2577, 0.00460026553, 0.00190793991
   2578, 0.00460201781, 0.00210385676
   2579, 0.00439999998, 0.000189047627
   2580, 0.00439999998, 0.000378095254
   2581, 0.00439999998, 0.000567142852
   2582, 0.00439999998, 0.000756225316
   2583, 0.00439999998, 0.000945533044
   2584, 0.00439999998, 0.00113550061
   2585, 0.00439999718, 0.0013266434
   2586, 0.0044000484, 0.00151924917
   2587, 0.00440044655, 0.00171324797
   2588, 0.00440196693, 0.00190832186
   2589, 0.00440606149, 0.00210405258
   2590, 0.00420000032, 0.000189166676
   2591, 0.00420000032, 0.000378333352
   2592, 0.00420000032, 0.000567500014
   2593, 0.00420000032, 0.000756700058
   2594, 0.00420000032, 0.000946115586
   2595, 0.00420000032, 0.0011361615
   2596, 0.00420001103, 0.00132732932
   2597, 0.00420012372, 0.00151989306
   2598, 0.00420068391, 0.00171378569
   2599, 0.0042026462, 0.00190870382
   2600, 0.00420770608, 0.00210424885
   2601, 0.00400000066, 0.000189285711
   2602, 0.00400000066, 0.000378571422
   2603, 0.00400000066, 0.000567857176
   2604, 0.00400000066, 0.000757174741
   2605, 0.00400000066, 0.000946698012
   2606, 0.00400000066, 0.00113682239
   2607, 0.0040000109, 0.00132801535
   2608, 0.00400010962, 0.00152053696
   2609, 0.00400067307, 0.0017143233
   2610, 0.00400234852, 0.00190908555
   2611, 0.00400506612, 0.00210444466
   2612, 0.00380000006, 0.00018940476
   2613, 0.00380000006, 0.00037880952
   2614, 0.00380000006, 0.00056821428
   2615, 0.00380000006, 0.000757649424
   2616, 0.00380000006, 0.000947280496
   2617, 0.00380000006, 0.00113748317
   2618, 0.00380000891, 0.00132870127
   2619, 0.0038001549, 0.00152118073
   2620, 0.00380091742, 0.00171486079
   2621, 0.00380300428, 0.00190946739
   2622, 0.0038067447, 0.00210464047
   2623, 0.00359999994, 0.000189523795
   2624, 0.00359999994, 0.000379047589
   2625, 0.00359999994, 0.000568571384
   2626, 0.00359999994, 0.000758124166
   2627, 0.00359999994, 0.00094786298
   2628, 0.00359999994, 0.00113814406
   2629, 0.00360002043, 0.00132938707
   2630, 0.00360024301, 0.00152182439
   2631, 0.00360119203, 0.00171539839
   2632, 0.00360375619, 0.00190984935
   2633, 0.00360927265, 0.00210483652
   2634, 0.00340000005, 0.000189642858
   2635, 0.00340000005, 0.000379285717
   2636, 0.00340000005, 0.000568928546
   2637, 0.00340000005, 0.00075859885
   2638, 0.00340000005, 0.000948445522
   2639, 0.00340000005, 0.00113880495
   2640, 0.00340002659, 0.00133007299
   2641, 0.00340024242, 0.00152246829
   2642, 0.00340105942,  0.001715936
   2643, 0.00340293697, 0.00191023131
   2644, 0.00340593467, 0.00210503256
   2645, 0.00319999992, 0.000189761908
   2646, 0.00319999992, 0.000379523815
   2647, 0.00319999992, 0.000569285708
   2648, 0.00319999992, 0.000759073591
   2649, 0.00319999992, 0.000949028064
   2650, 0.00319999992, 0.00113946584
   2651, 0.00320002227, 0.00133075891
   2652, 0.0032001962, 0.00152311218
   2653, 0.00320075615, 0.00171647361
   2654, 0.00320173101, 0.00191061315
   2655, 0.00320275617, 0.0021052286
   2656, 0.00299999979, 0.000189880942
   2657, 0.00299999979, 0.000379761885
   2658, 0.00299999979, 0.000569642812
   2659, 0.00299999979, 0.000759548275
   2660, 0.00299999979, 0.000949610607
   2661, 0.00299999979, 0.00114012673
   2662, 0.00300001842, 0.00133144495
   2663, 0.00300012855, 0.00152375607
   2664, 0.00300030736, 0.00171701121
   2665, 0.00300023379, 0.00191099511
   2666, 0.00299964868, 0.00210542465
   2667, 0.0027999999, 0.000189999992
   2668, 0.0027999999, 0.000379999983
   2669, 0.0027999999, 0.000569999975
   2670, 0.0027999999, 0.000760023016
   2671, 0.0027999999, 0.000950193091
   2672, 0.0027999999, 0.00114078762
   2673, 0.00280000851, 0.00133213087
   2674, 0.00279998686, 0.00152439985
   2675, 0.00279959431, 0.00171754882
   2676, 0.00279786391, 0.00191137707
   2677, 0.00279309019, 0.00210562069
   2678, 0.00260000024, 0.000190119055
   2679, 0.00260000024, 0.000380238111
   2680, 0.00260000024, 0.000570357137
   2681, 0.00260000024, 0.000760497758
   2682, 0.00260000024, 0.000950775575
   2683, 0.00260000024, 0.00114144851
   2684, 0.00259999093, 0.00133281667
   2685, 0.00259984122, 0.00152504374
   2686, 0.00259898603, 0.00171808642
   2687, 0.00259618182, 0.00191175891
   2688, 0.00258953706, 0.00210581673
   2689, 0.00240000011, 0.000190238105
   2690, 0.00240000011, 0.000380476209
   2691, 0.00240000011, 0.000570714299
   2692, 0.00240000011, 0.000760972442
   2693, 0.00240000011, 0.000951358059
   2694, 0.00240000011, 0.00114210951
   2695, 0.00239997939, 0.00133350282
   2696, 0.00239975355, 0.00152568775
   2697, 0.00239871861, 0.00171862415
   2698, 0.00239572977, 0.00191214099
   2699, 0.00238898536, 0.00210601254
   2700, 0.00219999999, 0.000190357139
   2701, 0.00219999999, 0.000380714278
   2702, 0.00219999999, 0.000571071403
   2703, 0.00219999999, 0.000761447183
   2704, 0.00219999999, 0.000951940543
   2705, 0.00219999999, 0.00114277028
   2706, 0.00219997321, 0.00133418874
   2707, 0.00219974481, 0.00152633153
   2708, 0.00219887728, 0.00171916164
   2709, 0.00219674036, 0.00191252294
   2710, 0.00219259714, 0.00210620882
   2711, 0.00200000009, 0.000190476188
   2712, 0.00200000009, 0.000380952377
   2713, 0.00200000009, 0.000571428565
   2714, 0.00200000009, 0.000761921925
   2715, 0.00200000009, 0.000952523027
   2716, 0.00200000009, 0.00114343117
   2717, 0.00199997681, 0.00133487454
   2718, 0.00199982384, 0.00152697519
   2719, 0.00199940382, 0.00171969936
   2720, 0.00199880218, 0.00191290479
   2721, 0.00199831207, 0.00210640486
   2722, 0.00179999997, 0.000190595223
   2723, 0.00179999997, 0.000381190446
   2724, 0.00179999997, 0.000571785728
   2725, 0.00179999997, 0.000762396608
   2726, 0.00179999997, 0.000953105569
   2727, 0.00179999997, 0.00114409206
   2728, 0.00179998763, 0.00133556046
   2729, 0.00179995352, 0.00152761908
   2730, 0.00180012872, 0.00172023685
   2731, 0.00180115714, 0.00191328675
   2732, 0.0018037993, 0.00210660067
   2733, 0.00159999996, 0.000190714287
   2734, 0.00159999996, 0.000381428574
   2735, 0.00159999996, 0.00057214289
   2736, 0.00159999996, 0.00076287135
   2737, 0.00159999996, 0.000953688053
   2738, 0.00159999996, 0.00114475295
   2739, 0.00160000206, 0.00133624638
   2740, 0.0016001258, 0.00152826309
   2741, 0.00160093023, 0.00172077457
   2742, 0.00160362595, 0.00191366859
   2743, 0.00160948595, 0.00210679648
   2744, 0.00139999995, 0.000190833336
   2745, 0.00139999995, 0.000381666672
   2746, 0.00139999995, 0.000572500052
   2747, 0.00139999995, 0.000763346092
   2748, 0.00139999995, 0.000954270596
   2749, 0.00139999995, 0.00114541384
   2750, 0.00140002219, 0.0013369323
   2751, 0.00140029518, 0.00152890687
   2752, 0.00140171556, 0.00172131229
   2753, 0.00140612072, 0.00191405055
   2754, 0.00141579914, 0.00210699276
   2755, 0.00119999994, 0.000190952385
   2756, 0.00119999994, 0.000381904771
   2757, 0.00119999994, 0.000572857156
   2758, 0.00119999994, 0.000763820775
   2759, 0.00119999994, 0.000954853022
   2760, 0.00119999994, 0.00114607462
   2761, 0.00120003638, 0.00133761822
   2762, 0.0012004351, 0.00152955065
   2763, 0.0012023364, 0.00172184967
   2764, 0.00120794936, 0.00191443251
   2765, 0.00122047565, 0.0021071888
   2766, 0.00100000005, 0.000191071333
   2767, 0.00100000005, 0.000382142607
   2768, 0.00100000005, 0.000573213852
   2769, 0.00100000005, 0.000764294877
   2770, 0.00100000005, 0.000955434574
   2771, 0.00100000005, 0.00114673434
   2772, 0.00100004929, 0.00133830262
   2773, 0.00100052683, 0.00153019291
   2774, 0.00100258808, 0.00172238576
   2775, 0.00100828358, 0.00191481307
   2776, 0.00101971079, 0.00210738368
   2777, 0.000800000038, 0.000191189116
   2778, 0.000800000038, 0.000382377533
   2779, 0.000800000038, 0.000573565601
   2780, 0.000800000038, 0.000764761993
   2781, 0.000800000038, 0.000956007279
   2782, 0.000800000038, 0.00114738336
   2783, 0.000800054986, 0.00133897504
   2784, 0.000800531707, 0.0015308226
   2785, 0.000802537077, 0.00172291033
   2786, 0.000807661389, 0.00191518397
   2787, 0.000817368273, 0.00210757274
   2788, 0.00059999997, 0.00019130038
   2789, 0.00059999997, 0.000382598373
   2790, 0.00059999997, 0.000573895581
   2791, 0.00059999997, 0.000765199657
   2792, 0.00059999997, 0.000956543314
   2793, 0.00059999997, 0.00114798977
   2794, 0.000600052241, 0.00133960135
   2795, 0.000600531406, 0.00153140689
   2796, 0.000602437649, 0.0017233945
   2797, 0.000607993046, 0.00191552483
   2798, 0.000616986305, 0.00210774457
   2799, 0.00039999999, 0.000191392537
   2800, 0.00039999999, 0.000382780796
   2801, 0.00039999999, 0.0005741684
   2802, 0.00039999999, 0.000765562581
   2803, 0.00039999999, 0.000956989417
   2804, 0.00039999999, 0.00114849466
   2805, 0.000400056597, 0.00134012138
   2806, 0.000400583318, 0.00153189036
   2807, 0.000402881531, 0.00172379427
   2808, 0.000408404943, 0.00191580469
   2809, 0.000417803501, 0.00210788241
   2810, 0.000200000009, 0.000191448751
   2811, 0.000200000009, 0.000382894592
   2812, 0.000200000009, 0.000574342383
   2813, 0.000200000009, 0.000765799719
   2814, 0.000200000009, 0.000957286858
   2815, 0.000200000009, 0.00114883494
   2816, 0.000200087758, 0.00134047377
   2817, 0.000200572453, 0.00153221888
   2818, 0.000202516327, 0.00172406679
   2819, 0.000207439327, 0.00191599783
   2820, 0.000219581416, 0.00210798415
*Element, type=CAX4P
  1, 591, 374,  14,  15
  2, 406, 401, 615, 393
  3,   2,  45, 364,  44
  4, 595,  43,  44, 364
  5,  42,  43, 595, 605
  6, 607, 386, 396, 403
  7,  40,  41, 596, 367
  8,  39,  40, 367, 379
  9,  29,  30, 600, 377
 10, 521, 626, 425, 566
 11,  20, 369, 593,  19
 12, 373, 592, 366, 382
 13, 486, 525, 464, 462
 14,  13, 372, 365,  12
 15, 373, 591,  15,  16
 16,   1,  11, 378, 104
 17, 427, 468,  53,  54
 18,  52,  53, 468, 467
 19, 442,  97,  98, 441
 20,  55,  56, 469, 428
 21, 428, 427,  54,  55
 22,  56,  57, 470, 469
 23, 446,  93,  94, 445
 24,  59,  60, 431, 430
 25, 430, 429,  58,  59
 26, 432, 471,  61,  62
 27,  63,  64, 472, 433
 28, 433, 432,  62,  63
 29, 434, 472,  64,  65
 30,  66,  67, 436, 435
 31, 435, 434,  65,  66
 32, 458, 457, 477, 492
 33, 437, 436,  67,  68
 34, 439, 438,  69,  70
 35,  72, 440,  71,   3
 36,  77,   4,  78, 461
 37, 461,  78,  79, 460
 38, 568, 569, 555, 556
 39, 458,  81,  82, 457
 40,  74,  75, 473, 474
 41, 440, 439,  70,  71
 42, 365, 378,  11,  12
 43, 594,  21,  22, 380
 44,  26, 602, 603,  25
 45, 422, 410, 613, 412
 46, 487, 564, 562, 488
 47, 514, 467, 468, 508
 48, 443,  96,  97, 442
 49, 444, 443, 479, 495
 50, 444,  95,  96, 443
 51, 495, 496, 445, 444
 52, 447,  92,  93, 446
 53, 510, 470, 429, 497
 54, 448,  91,  92, 447
 55, 449,  90,  91, 448
 56, 449, 448, 489, 482
 57, 451, 450, 499, 483
 58, 452,  87,  88, 451
 59, 483, 484, 452, 451
 60, 454, 453, 501, 485
 61, 455,  84,  85, 454
 62, 456,  83,  84, 455
 63, 457,  82,  83, 456
 64,  80, 459, 460,  79
 65, 372,  13,  14, 374
 66,  27, 371, 602,  26
 67,  24,  25, 603, 368
 68,  22,  23, 604, 380
 69, 373, 381, 374, 591
 70, 366,  18,  19, 593
 71, 366, 593, 618, 382
 72,  17,  18, 366, 592
 73,  28,  29, 377, 601
 74, 601, 371,  27,  28
 75,  39, 379, 597,  38
 76,  41,  42, 605, 596
 77, 364, 386, 605, 595
 78, 608, 597, 379, 387
 79,  36,  37, 608, 370
 80,  34, 611, 610,  33
 81, 599, 600,  30,  31
 82, 609, 384, 393, 615
 83, 382, 618, 390, 391
 84,  23,  24, 368, 604
 85, 369, 594, 380, 390
 86, 369,  20,  21, 594
 87, 376, 370, 608, 387
 88, 399, 388, 387, 385
 89, 608,  37,  38, 597
 90, 371, 601, 383, 398
 91, 378, 374, 415, 104
 92, 415, 374, 381, 397
 93, 610, 598,  32,  33
 94, 376, 375, 610, 611
 95, 398, 383, 392, 617
 96, 606, 368, 609, 389
 97, 365, 372, 374, 378
 98,  45,  46, 408, 396
 99, 367, 386, 607, 379
100, 603, 602, 371, 384
101, 410, 415, 397, 613
102, 381, 373, 382, 391
103, 388, 375, 376, 387
104, 402, 612, 619, 400
105, 407, 414, 409, 406
106, 406, 393, 402, 407
107, 394, 614, 623, 405
108,  35, 376, 611,  34
109, 385, 387, 379, 607
110, 619, 612, 375, 388
111, 619, 388, 399, 394
112, 390, 380, 606, 621
113, 600, 599, 392, 383
114, 401, 622, 616, 615
115, 404, 391, 620, 395
116, 614, 394, 399, 385
117, 622, 401, 406, 409
118, 398, 393, 384, 371
119, 403, 614, 385, 607
120, 391, 404, 397, 381
121, 389, 620, 621, 606
122, 364,  45, 396, 386
123, 403, 396, 408, 416
124, 103, 104, 415, 410
125, 398, 617, 402, 393
126, 421, 411, 413, 418
127, 407, 402, 400, 417
128, 622, 413, 395, 616
129, 412, 613, 411, 421
130, 419, 425, 624, 416
131, 394, 405, 400, 619
132, 417, 400, 405, 624
133,  99, 463, 441,  98
134, 416, 408, 420, 419
135,  50,  51, 426, 462
136,  46,  47, 420, 408
137, 475, 420,  47,  48
138, 422, 412, 424, 466
139, 103, 410, 422, 102
140, 395, 413, 411, 404
141, 424, 412, 421, 523
142, 622, 409, 418, 413
143, 566, 423, 525, 563
144, 405, 623, 416, 624
145, 414, 407, 417, 625
146, 590, 564, 567, 522
147, 487, 463, 465, 513
148, 624, 425, 625, 417
149, 420, 475, 423, 419
150, 102, 422, 466, 101
151, 626, 418, 409, 414
152, 462, 464,  49,  50
153, 100, 465, 463,  99
154, 423, 566, 425, 419
155,  51,  52, 467, 426
156, 487, 488, 441, 463
157, 429, 470,  57,  58
158, 445,  94,  95, 444
159,  60,  61, 471, 431
160, 481, 489, 448, 447
161, 450,  89,  90, 449
162, 451,  88,  89, 450
163, 453,  86,  87, 452
164, 454,  85,  86, 453
165, 526, 517, 503, 528
166,  68,  69, 438, 437
167, 485, 490, 455, 454
168, 493, 459, 458, 492
169, 553, 569, 568, 492
170,  72,  73, 589, 440
171, 508, 468, 427, 494
172, 495, 552, 550, 496
173, 496, 550, 549, 511
174, 430, 498, 497, 429
175, 482, 499, 450, 449
176, 432, 500, 512, 471
177, 433, 502, 500, 432
178, 453, 452, 484, 501
179, 498, 533, 532, 497
180, 435, 504, 503, 434
181, 436, 505, 504, 435
182, 438, 507, 506, 437
183,  81, 458, 459,  80
184,  76, 520, 473,  75
185, 493, 524, 460, 459
186,  77, 461, 520,  76
187, 465, 100, 101, 466
188, 475, 464, 525, 423
189,  48,  49, 464, 475
190, 563, 561, 587, 590
191, 442, 441, 488, 509
192, 489, 546, 545, 482
193, 446, 445, 496, 511
194, 512, 530, 536, 516
195, 502, 537, 529, 500
196, 474, 518, 565, 589
197, 565, 518, 585, 507
198,  74, 474, 589,  73
199, 476, 523, 421, 418
200, 588, 587, 561, 560
201, 426, 478, 486, 462
202, 465, 466, 424, 513
203, 457, 456, 491, 477
204, 437, 506, 505, 436
205, 478, 560, 561, 486
206, 478, 426, 467, 514
207, 443, 442, 509, 479
208, 428, 480, 494, 427
209, 480, 428, 469, 515
210, 515, 469, 470, 510
211, 447, 446, 511, 481
212, 500, 529, 530, 512
213, 572, 540, 541, 573
214, 434, 503, 517, 472
215, 571, 528, 551, 570
216, 486, 561, 563, 525
217, 509, 557, 554, 479
218, 531, 510, 497, 532
219, 575, 579, 532, 533
220, 544, 571, 570, 547
221, 456, 455, 490, 491
222, 519, 518, 474, 473
223, 524, 519, 473, 520
224, 494, 527, 558, 508
225, 552, 584, 583, 550
226, 578, 549, 550, 583
227, 498, 430, 431, 516
228, 516, 431, 471, 512
229, 574, 575, 533, 536
230, 502, 433, 472, 517
231, 484, 541, 540, 501
232, 576, 572, 529, 537
233, 491, 544, 547, 477
234, 477, 547, 553, 492
235, 507, 438, 439, 565
236, 492, 568, 586, 493
237, 439, 440, 589, 565
238, 479, 554, 552, 495
239, 583, 584, 558, 527
240, 560, 559, 582, 588
241, 511, 549, 548, 481
242, 510, 531, 534, 515
243, 579, 580, 531, 532
244, 522, 567, 523, 476
245, 517, 526, 537, 502
246, 585, 586, 568, 556
247, 524, 520, 461, 460
248, 521, 476, 418, 626
249, 567, 513, 424, 523
250, 522, 476, 521, 590
251, 524, 493, 586, 519
252, 528, 503, 504, 551
253, 485, 539, 538, 490
254, 527, 494, 480, 535
255, 535, 480, 515, 534
256, 551, 504, 505, 555
257, 490, 538, 544, 491
258, 501, 540, 539, 485
259, 483, 542, 541, 484
260, 481, 548, 546, 489
261, 533, 498, 516, 536
262, 482, 545, 543, 499
263, 499, 543, 542, 483
264, 548, 581, 580, 546
265, 572, 573, 530, 529
266, 573, 574, 536, 530
267, 571, 577, 526, 528
268, 539, 576, 577, 538
269, 540, 572, 576, 539
270, 573, 541, 542, 574
271, 547, 570, 569, 553
272, 543, 575, 574, 542
273, 545, 579, 575, 543
274, 569, 570, 551, 555
275, 546, 580, 579, 545
276, 549, 578, 581, 548
277, 555, 505, 506, 556
278, 557, 509, 488, 562
279, 508, 558, 559, 514
280, 556, 506, 507, 585
281, 586, 585, 518, 519
282, 514, 559, 560, 478
283, 578, 583, 527, 535
284, 582, 554, 557, 588
285, 563, 590, 521, 566
286, 564, 487, 513, 567
287, 564, 590, 587, 562
288, 571, 544, 538, 577
289, 577, 576, 537, 526
290, 535, 534, 581, 578
291, 534, 531, 580, 581
292, 559, 558, 584, 582
293, 588, 557, 562, 587
294, 584, 552, 554, 582
295, 592, 373,  16,  17
296, 618, 593, 369, 390
297,  35,  36, 370, 376
298, 599, 598, 610, 375
299,  31,  32, 598, 599
300, 599, 375, 612, 392
301, 377, 600, 383, 601
302, 368, 606, 380, 604
303, 596, 605, 386, 367
304, 368, 603, 384, 609
305, 613, 397, 404, 411
306, 623, 614, 403, 416
307, 389, 609, 615, 616
308, 616, 395, 620, 389
309, 617, 392, 612, 402
310, 626, 414, 625, 425
311, 621, 620, 391, 390
312, 687, 106, 107, 789
313, 628, 768,  46, 774
314, 743, 761,  45,   2
315,   2, 189, 715, 743
316, 194, 195, 782, 661
317, 115, 683, 794, 114
318,  47, 629, 767,  48
319,  47,  46, 768, 629
320, 630, 763, 775,  49
321, 680, 130, 131, 806
322, 746, 632, 631, 877
323, 775, 838,  50,  49
324, 775, 763, 734, 632
325, 137, 668, 810, 136
326, 633, 728, 752, 747
327,  51, 634, 770,  52
328, 142, 813, 667, 141
329, 636, 762, 776,  53
330, 845, 636, 770, 752
331, 776, 777,  54,  53
332, 776, 762, 759, 637
333, 771, 638, 755, 760
334, 638, 777, 769, 755
335,  57, 639, 772,  58
336,  57,  56, 771, 639
337, 643, 772, 717, 688
338, 642,  59,  58, 772
339, 642, 772, 643, 640
340,  60, 641, 645,  61
341,  59, 642, 641,  60
342, 643, 173, 174, 640
343, 640, 778, 641, 642
344,  61, 645, 779,  62
345, 658, 185, 186, 835
346, 835, 186,   7, 187
347, 658, 835, 659, 657
348, 656, 658, 657, 836
349, 654, 656, 836, 655
350, 652, 834, 653, 837
351, 650, 652, 837, 651
352, 651, 649, 648, 650
353, 646, 833, 647, 779
354, 644, 646, 779, 645
355, 175, 778, 640, 174
356, 778, 175, 176, 644
357, 656, 184, 185, 658
358, 183, 654, 834, 182
359, 184, 656, 654, 183
360, 652, 181, 182, 834
361, 655, 653, 834, 654
362, 188,   3,  71, 659
363,  70, 657, 659,  71
364,  68, 655, 836,  69
365,  67, 653, 655,  68
366,  65, 651, 837,  66
367,  64, 649, 651,  65
368,  63, 647, 649,  64
369, 729, 857, 852, 915
370, 901, 745, 708, 720
371, 735, 758, 845, 744
372, 733, 705, 711, 759
373, 918, 889, 700, 718
374, 907, 740, 724, 716
375, 644, 176, 177, 646
376, 833, 178, 179, 648
377, 648, 179, 180, 650
378, 649, 647, 833, 648
379, 181, 652, 650, 180
380, 170, 686, 831, 169
381, 827, 163, 164, 828
382, 154, 675, 676, 153
383, 153, 676, 821, 152
384, 818, 819, 897, 707
385, 813, 142, 143, 814
386, 139, 140, 812, 679
387, 805, 695, 128, 129
388, 123, 801, 693, 122
389, 109, 110, 791, 685
390, 646, 177, 178, 833
391, 688, 855, 660, 832
392, 832, 171, 172, 688
393, 835, 187, 188, 659
394, 628, 774, 766, 753
395, 630,  49,  48, 767
396, 636,  53,  52, 770
397,  56,  55, 638, 771
398, 647,  63,  62, 779
399, 653,  67,  66, 837
400, 657,  70,  69, 836
401, 191,   8, 192, 780
402, 193, 781, 780, 192
403, 662, 780, 781, 839
404, 105, 784, 205,   5
405, 663, 784, 687, 789
406, 782, 195, 196, 783
407, 660,   6, 171, 832
408,   6, 660, 686, 170
409, 200, 201, 787, 788
410, 199, 200, 788, 664
411, 800, 783, 196, 197
412, 190, 191, 780, 662
413, 189, 190, 662, 715
414, 784, 663, 204, 205
415, 204, 663, 785, 203
416, 786, 785, 850, 842
417, 800, 799, 841, 665
418, 841, 799, 664, 713
419, 839, 781, 661, 847
420, 831, 672, 168, 169
421, 146, 816, 815, 145
422, 698, 884, 829, 673
423, 673, 830, 672, 716
424, 157, 158, 824, 666
425, 154, 155, 822, 675
426, 148, 149, 819, 818
427, 809, 808, 134, 135
428, 684, 793, 112, 113
429, 119, 682, 796, 118
430, 126, 681, 803, 125
431, 806, 131, 132, 670
432, 138, 811, 668, 137
433, 166, 673, 829, 165
434, 672, 830, 167, 168
435, 162, 163, 827, 674
436, 156, 823, 822, 155
437, 159, 671, 824, 158
438, 151, 677, 820, 150
439, 144, 145, 815, 678
440, 144, 678, 814, 143
441, 141, 667, 812, 140
442, 139, 679, 811, 138
443, 904, 859, 803, 681
444, 695, 804, 127, 128
445, 798, 121, 122, 693
446, 118, 796, 690, 117
447, 119, 120, 797, 682
448, 683, 115, 116, 795
449, 791, 110, 111, 792
450, 684, 113, 114, 794
451, 790, 685, 849, 697
452, 688, 172, 173, 643
453, 106, 687, 784, 105
454, 194, 661, 781, 193
455, 199, 664, 799, 198
456, 710, 730, 700, 888
457, 879, 810, 668, 694
458, 807, 669, 887, 670
459, 808, 807, 133, 134
460, 797, 798, 693, 851
461, 130, 680, 805, 129
462, 162, 674, 826, 161
463, 825, 700, 889, 671
464, 703, 890, 824, 671
465, 677, 702, 869, 820
466, 695, 704, 681, 804
467, 117, 690, 795, 116
468, 830, 673, 166, 167
469, 825, 160, 161, 826
470, 670, 132, 133, 807
471, 160, 825, 671, 159
472, 907, 831, 686, 726
473, 698, 673, 716, 724
474, 677, 151, 152, 821
475, 804, 681, 126, 127
476, 859, 906, 802, 803
477, 683, 795, 882, 722
478, 683, 706, 867, 794
479, 697, 850, 789, 790
480, 107, 108, 790, 789
481, 726, 686, 660, 855
482, 717, 627, 855, 688
483, 840, 714, 743, 715
484, 664, 788, 787, 713
485, 881, 742, 844, 699
486, 787, 786, 842, 689
487, 848, 847, 783, 843
488, 864, 791, 792, 696
489, 802, 801, 123, 124
490, 703, 671, 889, 891
491, 878, 811, 877, 631
492, 878, 694, 668, 811
493, 868, 894, 635, 870
494, 876, 875, 709, 902
495, 806, 712, 862, 680
496, 817, 147, 148, 818
497, 816, 146, 147, 817
498, 874, 813, 814, 701
499, 857, 796, 682, 852
500, 723, 727, 692, 861
501, 860, 863, 693, 801
502, 821, 676, 675, 858
503, 669, 807, 808, 879
504, 893, 627, 717, 750
505, 708, 892, 712, 806
506, 862, 712, 903, 886
507, 705, 854, 917, 711
508, 880, 866, 793, 684
509, 697, 689, 842, 850
510, 895, 736, 730, 710
511, 627, 893, 726, 855
512, 764, 844, 742, 756
513, 841, 713, 856, 665
514, 910, 721, 856, 713
515, 919, 633, 747, 765
516, 900, 694, 878, 631
517, 861, 704, 738, 723
518, 700, 730, 739, 718
519, 729, 914, 722, 882
520, 873, 872, 920, 633
521, 871, 817, 818, 707
522, 852, 851, 719, 915
523, 874, 709, 667, 813
524, 681, 704, 861, 692
525, 858, 675, 854, 705
526, 875, 812, 667, 709
527, 722, 732, 706, 683
528, 707, 744, 728, 871
529, 710, 674, 885, 895
530, 886, 704, 695, 805
531, 917, 854, 853, 890
532, 849, 685, 865, 725
533, 696, 899, 865, 864
534, 725, 923, 910, 689
535, 714, 699, 844, 743
536, 893, 740, 907, 726
537, 741, 911, 696, 866
538, 767, 748, 749, 630
539, 632, 734, 900, 631
540, 757, 773, 916, 727
541, 915, 731, 914, 729
542, 733, 635, 894, 705
543, 744, 898, 909, 735
544, 744, 707, 897, 898
545, 871, 728, 921, 691
546, 669, 720, 708, 887
547, 766, 764, 756, 753
548, 896, 925, 912, 741
549, 711, 703, 891, 759
550, 745, 846, 892, 708
551, 923, 899, 721, 910
552, 902, 746, 877, 876
553, 757, 727, 723, 748
554, 863, 926, 916, 719
555, 633, 920, 921, 728
556, 722, 914, 737, 732
557, 721, 911, 881, 856
558, 752, 728, 744, 845
559, 916, 773, 751, 731
560, 751, 737, 914, 731
561, 919, 746, 902, 701
562, 733, 759, 762, 758
563, 758, 735, 635, 733
564, 753, 737, 751, 628
565, 903, 738, 704, 886
566, 748, 723, 738, 749
567, 924, 754, 918, 718
568, 922, 755, 769, 924
569, 760, 736, 724, 740
570, 753, 756, 912, 913
571, 734, 763, 846, 745
572, 746, 919, 765, 632
573, 765, 747, 634, 838
574, 629, 757, 748, 767
575, 892, 738, 903, 712
576, 771, 760, 750, 639
577, 751, 773, 768, 628
578, 634, 747, 752, 770
579, 737, 753, 913, 732
580, 761, 764, 766, 774
581, 637, 759, 891, 754
582, 760, 755, 922, 736
583, 741, 912, 756, 742
584, 639, 750, 717, 772
585, 629, 768, 773, 757
586, 750, 760, 740, 893
587, 911, 741, 742, 881
588, 761, 743, 844, 764
589, 777, 776, 637, 769
590, 758, 762, 636, 845
591,  51,  50, 838, 634
592, 846, 763, 630, 749
593, 777, 638,  55,  54
594, 754, 924, 769, 637
595, 774,  46,  45, 761
596, 778, 644, 645, 641
597, 782, 783, 847, 661
598, 843, 783, 800, 665
599, 785, 786, 202, 203
600, 201, 202, 786, 787
601, 790, 108, 109, 685
602, 792, 111, 112, 793
603, 792, 793, 866, 696
604, 867, 706, 896, 880
605, 684, 794, 867, 880
606, 882, 795, 690, 883
607, 797, 120, 121, 798
608, 799, 800, 197, 198
609, 906, 860, 801, 802
610, 802, 124, 125, 803
611, 859, 904, 905, 906
612, 805, 680, 862, 886
613, 806, 670, 887, 708
614, 809, 135, 136, 810
615, 811, 679, 876, 877
616, 814, 678, 873, 701
617, 872, 815, 816, 691
618, 816, 817, 871, 691
619, 819, 149, 150, 820
620, 819, 820, 869, 897
621, 823, 156, 157, 666
622, 853, 822, 823, 666
623, 888, 826, 674, 710
624, 825, 826, 888, 700
625, 828, 164, 165, 829
626, 838, 775, 632, 765
627, 715, 662, 839, 840
628, 840, 839, 847, 848
629, 787, 689, 910, 713
630, 663, 789, 850, 785
631, 843, 665, 699, 714
632, 749, 738, 892, 846
633, 848, 843, 714, 840
634, 689, 697, 849, 725
635, 693, 863, 719, 851
636, 682, 797, 851, 852
637, 822, 853, 854, 675
638, 853, 666, 824, 890
639, 699, 665, 856, 881
640, 796, 857, 883, 690
641, 858, 868, 677, 821
642, 926, 908, 727, 916
643, 860, 908, 926, 863
644, 685, 791, 864, 865
645, 866, 880, 896, 741
646, 907, 716, 672, 831
647, 858, 705, 894, 868
648, 702, 677, 868, 870
649, 897, 869, 702, 898
650, 870, 635, 735, 909
651, 678, 815, 872, 873
652, 920, 872, 691, 921
653, 709, 874, 701, 902
654, 875, 876, 679, 812
655, 879, 694, 720, 669
656, 809, 810, 879, 808
657, 729, 882, 883, 857
658, 895, 885, 884, 698
659, 828, 829, 884, 827
660, 827, 884, 885, 674
661, 890, 703, 711, 917
662, 918, 754, 891, 889
663, 895, 698, 724, 736
664, 912, 925, 732, 913
665, 870, 909, 898, 702
666, 899, 696, 911, 721
667, 725, 865, 899, 923
668, 901, 900, 734, 745
669, 901, 720, 694, 900
670, 904, 681, 692, 905
671, 908, 860, 906, 905
672, 908, 905, 692, 727
673, 731, 915, 719, 916
674, 701, 873, 633, 919
675, 730, 736, 922, 739
676, 924, 718, 739, 922
677, 925, 896, 706, 732
 678,  266,  267, 1026,  933
 679,  267,  268, 1027, 1026
 680,  268,  269, 1028, 1027
 681,  269,  270, 1029, 1028
 682,  270,  271, 1030, 1029
 683,  271,  272, 1031, 1030
 684,  272,  273, 1032, 1031
 685,  273,  274, 1033, 1032
 686,  274,  275, 1034, 1033
 687,  275,  276, 1035, 1034
 688,  276,  277, 1036, 1035
 689,  277,  278,  942, 1036
 690,  933, 1026, 1037,  932
 691, 1026, 1027, 1038, 1037
 692, 1027, 1028, 1039, 1038
 693, 1028, 1029, 1040, 1039
 694, 1029, 1030, 1041, 1040
 695, 1030, 1031, 1042, 1041
 696, 1031, 1032, 1043, 1042
 697, 1032, 1033, 1044, 1043
 698, 1033, 1034, 1045, 1044
 699, 1034, 1035, 1046, 1045
 700, 1035, 1036, 1047, 1046
 701, 1036,  942,  943, 1047
 702,  932, 1037, 1048,  931
 703, 1037, 1038, 1049, 1048
 704, 1038, 1039, 1050, 1049
 705, 1039, 1040, 1051, 1050
 706, 1040, 1041, 1052, 1051
 707, 1041, 1042, 1053, 1052
 708, 1042, 1043, 1054, 1053
 709, 1043, 1044, 1055, 1054
 710, 1044, 1045, 1056, 1055
 711, 1045, 1046, 1057, 1056
 712, 1046, 1047, 1058, 1057
 713, 1047,  943,  944, 1058
 714,  931, 1048, 1059,  930
 715, 1048, 1049, 1060, 1059
 716, 1049, 1050, 1061, 1060
 717, 1050, 1051, 1062, 1061
 718, 1051, 1052, 1063, 1062
 719, 1052, 1053, 1064, 1063
 720, 1053, 1054, 1065, 1064
 721, 1054, 1055, 1066, 1065
 722, 1055, 1056, 1067, 1066
 723, 1056, 1057, 1068, 1067
 724, 1057, 1058, 1069, 1068
 725, 1058,  944,  945, 1069
 726,  930, 1059, 1070,  929
 727, 1059, 1060, 1071, 1070
 728, 1060, 1061, 1072, 1071
 729, 1061, 1062, 1073, 1072
 730, 1062, 1063, 1074, 1073
 731, 1063, 1064, 1075, 1074
 732, 1064, 1065, 1076, 1075
 733, 1065, 1066, 1077, 1076
 734, 1066, 1067, 1078, 1077
 735, 1067, 1068, 1079, 1078
 736, 1068, 1069, 1080, 1079
 737, 1069,  945,  946, 1080
 738,  929, 1070, 1081,  928
 739, 1070, 1071, 1082, 1081
 740, 1071, 1072, 1083, 1082
 741, 1072, 1073, 1084, 1083
 742, 1073, 1074, 1085, 1084
 743, 1074, 1075, 1086, 1085
 744, 1075, 1076, 1087, 1086
 745, 1076, 1077, 1088, 1087
 746, 1077, 1078, 1089, 1088
 747, 1078, 1079, 1090, 1089
 748, 1079, 1080, 1091, 1090
 749, 1080,  946,  947, 1091
 750,  928, 1081, 1092,  927
 751, 1081, 1082, 1093, 1092
 752, 1082, 1083, 1094, 1093
 753, 1083, 1084, 1095, 1094
 754, 1084, 1085, 1096, 1095
 755, 1085, 1086, 1097, 1096
 756, 1086, 1087, 1098, 1097
 757, 1087, 1088, 1099, 1098
 758, 1088, 1089, 1100, 1099
 759, 1089, 1090, 1101, 1100
 760, 1090, 1091, 1102, 1101
 761, 1091,  947,  948, 1102
 762,  927, 1092, 1103,    5
 763, 1092, 1093, 1104, 1103
 764, 1093, 1094, 1105, 1104
 765, 1094, 1095, 1106, 1105
 766, 1095, 1096, 1107, 1106
 767, 1096, 1097, 1108, 1107
 768, 1097, 1098, 1109, 1108
 769, 1098, 1099, 1110, 1109
 770, 1099, 1100, 1111, 1110
 771, 1100, 1101, 1112, 1111
 772, 1101, 1102, 1113, 1112
 773, 1102,  948,  949, 1113
 774,    5, 1103, 1114,  105
 775, 1103, 1104, 1115, 1114
 776, 1104, 1105, 1116, 1115
 777, 1105, 1106, 1117, 1116
 778, 1106, 1107, 1118, 1117
 779, 1107, 1108, 1119, 1118
 780, 1108, 1109, 1120, 1119
 781, 1109, 1110, 1121, 1120
 782, 1110, 1111, 1122, 1121
 783, 1111, 1112, 1123, 1122
 784, 1112, 1113, 1124, 1123
 785, 1113,  949,  950, 1124
 786,  105, 1114, 1125,  106
 787, 1114, 1115, 1126, 1125
 788, 1115, 1116, 1127, 1126
 789, 1116, 1117, 1128, 1127
 790, 1117, 1118, 1129, 1128
 791, 1118, 1119, 1130, 1129
 792, 1119, 1120, 1131, 1130
 793, 1120, 1121, 1132, 1131
 794, 1121, 1122, 1133, 1132
 795, 1122, 1123, 1134, 1133
 796, 1123, 1124, 1135, 1134
 797, 1124,  950,  951, 1135
 798,  106, 1125, 1136,  107
 799, 1125, 1126, 1137, 1136
 800, 1126, 1127, 1138, 1137
 801, 1127, 1128, 1139, 1138
 802, 1128, 1129, 1140, 1139
 803, 1129, 1130, 1141, 1140
 804, 1130, 1131, 1142, 1141
 805, 1131, 1132, 1143, 1142
 806, 1132, 1133, 1144, 1143
 807, 1133, 1134, 1145, 1144
 808, 1134, 1135, 1146, 1145
 809, 1135,  951,  952, 1146
 810,  107, 1136, 1147,  108
 811, 1136, 1137, 1148, 1147
 812, 1137, 1138, 1149, 1148
 813, 1138, 1139, 1150, 1149
 814, 1139, 1140, 1151, 1150
 815, 1140, 1141, 1152, 1151
 816, 1141, 1142, 1153, 1152
 817, 1142, 1143, 1154, 1153
 818, 1143, 1144, 1155, 1154
 819, 1144, 1145, 1156, 1155
 820, 1145, 1146, 1157, 1156
 821, 1146,  952,  953, 1157
 822,  108, 1147, 1158,  109
 823, 1147, 1148, 1159, 1158
 824, 1148, 1149, 1160, 1159
 825, 1149, 1150, 1161, 1160
 826, 1150, 1151, 1162, 1161
 827, 1151, 1152, 1163, 1162
 828, 1152, 1153, 1164, 1163
 829, 1153, 1154, 1165, 1164
 830, 1154, 1155, 1166, 1165
 831, 1155, 1156, 1167, 1166
 832, 1156, 1157, 1168, 1167
 833, 1157,  953,  954, 1168
 834,  109, 1158, 1169,  110
 835, 1158, 1159, 1170, 1169
 836, 1159, 1160, 1171, 1170
 837, 1160, 1161, 1172, 1171
 838, 1161, 1162, 1173, 1172
 839, 1162, 1163, 1174, 1173
 840, 1163, 1164, 1175, 1174
 841, 1164, 1165, 1176, 1175
 842, 1165, 1166, 1177, 1176
 843, 1166, 1167, 1178, 1177
 844, 1167, 1168, 1179, 1178
 845, 1168,  954,  955, 1179
 846,  110, 1169, 1180,  111
 847, 1169, 1170, 1181, 1180
 848, 1170, 1171, 1182, 1181
 849, 1171, 1172, 1183, 1182
 850, 1172, 1173, 1184, 1183
 851, 1173, 1174, 1185, 1184
 852, 1174, 1175, 1186, 1185
 853, 1175, 1176, 1187, 1186
 854, 1176, 1177, 1188, 1187
 855, 1177, 1178, 1189, 1188
 856, 1178, 1179, 1190, 1189
 857, 1179,  955,  956, 1190
 858,  111, 1180, 1191,  112
 859, 1180, 1181, 1192, 1191
 860, 1181, 1182, 1193, 1192
 861, 1182, 1183, 1194, 1193
 862, 1183, 1184, 1195, 1194
 863, 1184, 1185, 1196, 1195
 864, 1185, 1186, 1197, 1196
 865, 1186, 1187, 1198, 1197
 866, 1187, 1188, 1199, 1198
 867, 1188, 1189, 1200, 1199
 868, 1189, 1190, 1201, 1200
 869, 1190,  956,  957, 1201
 870,  112, 1191, 1202,  113
 871, 1191, 1192, 1203, 1202
 872, 1192, 1193, 1204, 1203
 873, 1193, 1194, 1205, 1204
 874, 1194, 1195, 1206, 1205
 875, 1195, 1196, 1207, 1206
 876, 1196, 1197, 1208, 1207
 877, 1197, 1198, 1209, 1208
 878, 1198, 1199, 1210, 1209
 879, 1199, 1200, 1211, 1210
 880, 1200, 1201, 1212, 1211
 881, 1201,  957,  958, 1212
 882,  113, 1202, 1213,  114
 883, 1202, 1203, 1214, 1213
 884, 1203, 1204, 1215, 1214
 885, 1204, 1205, 1216, 1215
 886, 1205, 1206, 1217, 1216
 887, 1206, 1207, 1218, 1217
 888, 1207, 1208, 1219, 1218
 889, 1208, 1209, 1220, 1219
 890, 1209, 1210, 1221, 1220
 891, 1210, 1211, 1222, 1221
 892, 1211, 1212, 1223, 1222
 893, 1212,  958,  959, 1223
 894,  114, 1213, 1224,  115
 895, 1213, 1214, 1225, 1224
 896, 1214, 1215, 1226, 1225
 897, 1215, 1216, 1227, 1226
 898, 1216, 1217, 1228, 1227
 899, 1217, 1218, 1229, 1228
 900, 1218, 1219, 1230, 1229
 901, 1219, 1220, 1231, 1230
 902, 1220, 1221, 1232, 1231
 903, 1221, 1222, 1233, 1232
 904, 1222, 1223, 1234, 1233
 905, 1223,  959,  960, 1234
 906,  115, 1224, 1235,  116
 907, 1224, 1225, 1236, 1235
 908, 1225, 1226, 1237, 1236
 909, 1226, 1227, 1238, 1237
 910, 1227, 1228, 1239, 1238
 911, 1228, 1229, 1240, 1239
 912, 1229, 1230, 1241, 1240
 913, 1230, 1231, 1242, 1241
 914, 1231, 1232, 1243, 1242
 915, 1232, 1233, 1244, 1243
 916, 1233, 1234, 1245, 1244
 917, 1234,  960,  961, 1245
 918,  116, 1235, 1246,  117
 919, 1235, 1236, 1247, 1246
 920, 1236, 1237, 1248, 1247
 921, 1237, 1238, 1249, 1248
 922, 1238, 1239, 1250, 1249
 923, 1239, 1240, 1251, 1250
 924, 1240, 1241, 1252, 1251
 925, 1241, 1242, 1253, 1252
 926, 1242, 1243, 1254, 1253
 927, 1243, 1244, 1255, 1254
 928, 1244, 1245, 1256, 1255
 929, 1245,  961,  962, 1256
 930,  117, 1246, 1257,  118
 931, 1246, 1247, 1258, 1257
 932, 1247, 1248, 1259, 1258
 933, 1248, 1249, 1260, 1259
 934, 1249, 1250, 1261, 1260
 935, 1250, 1251, 1262, 1261
 936, 1251, 1252, 1263, 1262
 937, 1252, 1253, 1264, 1263
 938, 1253, 1254, 1265, 1264
 939, 1254, 1255, 1266, 1265
 940, 1255, 1256, 1267, 1266
 941, 1256,  962,  963, 1267
 942,  118, 1257, 1268,  119
 943, 1257, 1258, 1269, 1268
 944, 1258, 1259, 1270, 1269
 945, 1259, 1260, 1271, 1270
 946, 1260, 1261, 1272, 1271
 947, 1261, 1262, 1273, 1272
 948, 1262, 1263, 1274, 1273
 949, 1263, 1264, 1275, 1274
 950, 1264, 1265, 1276, 1275
 951, 1265, 1266, 1277, 1276
 952, 1266, 1267, 1278, 1277
 953, 1267,  963,  964, 1278
 954,  119, 1268, 1279,  120
 955, 1268, 1269, 1280, 1279
 956, 1269, 1270, 1281, 1280
 957, 1270, 1271, 1282, 1281
 958, 1271, 1272, 1283, 1282
 959, 1272, 1273, 1284, 1283
 960, 1273, 1274, 1285, 1284
 961, 1274, 1275, 1286, 1285
 962, 1275, 1276, 1287, 1286
 963, 1276, 1277, 1288, 1287
 964, 1277, 1278, 1289, 1288
 965, 1278,  964,  965, 1289
 966,  120, 1279, 1290,  121
 967, 1279, 1280, 1291, 1290
 968, 1280, 1281, 1292, 1291
 969, 1281, 1282, 1293, 1292
 970, 1282, 1283, 1294, 1293
 971, 1283, 1284, 1295, 1294
 972, 1284, 1285, 1296, 1295
 973, 1285, 1286, 1297, 1296
 974, 1286, 1287, 1298, 1297
 975, 1287, 1288, 1299, 1298
 976, 1288, 1289, 1300, 1299
 977, 1289,  965,  966, 1300
 978,  121, 1290, 1301,  122
 979, 1290, 1291, 1302, 1301
 980, 1291, 1292, 1303, 1302
 981, 1292, 1293, 1304, 1303
 982, 1293, 1294, 1305, 1304
 983, 1294, 1295, 1306, 1305
 984, 1295, 1296, 1307, 1306
 985, 1296, 1297, 1308, 1307
 986, 1297, 1298, 1309, 1308
 987, 1298, 1299, 1310, 1309
 988, 1299, 1300, 1311, 1310
 989, 1300,  966,  967, 1311
 990,  122, 1301, 1312,  123
 991, 1301, 1302, 1313, 1312
 992, 1302, 1303, 1314, 1313
 993, 1303, 1304, 1315, 1314
 994, 1304, 1305, 1316, 1315
 995, 1305, 1306, 1317, 1316
 996, 1306, 1307, 1318, 1317
 997, 1307, 1308, 1319, 1318
 998, 1308, 1309, 1320, 1319
 999, 1309, 1310, 1321, 1320
1000, 1310, 1311, 1322, 1321
1001, 1311,  967,  968, 1322
1002,  123, 1312, 1323,  124
1003, 1312, 1313, 1324, 1323
1004, 1313, 1314, 1325, 1324
1005, 1314, 1315, 1326, 1325
1006, 1315, 1316, 1327, 1326
1007, 1316, 1317, 1328, 1327
1008, 1317, 1318, 1329, 1328
1009, 1318, 1319, 1330, 1329
1010, 1319, 1320, 1331, 1330
1011, 1320, 1321, 1332, 1331
1012, 1321, 1322, 1333, 1332
1013, 1322,  968,  969, 1333
1014,  124, 1323, 1334,  125
1015, 1323, 1324, 1335, 1334
1016, 1324, 1325, 1336, 1335
1017, 1325, 1326, 1337, 1336
1018, 1326, 1327, 1338, 1337
1019, 1327, 1328, 1339, 1338
1020, 1328, 1329, 1340, 1339
1021, 1329, 1330, 1341, 1340
1022, 1330, 1331, 1342, 1341
1023, 1331, 1332, 1343, 1342
1024, 1332, 1333, 1344, 1343
1025, 1333,  969,  970, 1344
1026,  125, 1334, 1345,  126
1027, 1334, 1335, 1346, 1345
1028, 1335, 1336, 1347, 1346
1029, 1336, 1337, 1348, 1347
1030, 1337, 1338, 1349, 1348
1031, 1338, 1339, 1350, 1349
1032, 1339, 1340, 1351, 1350
1033, 1340, 1341, 1352, 1351
1034, 1341, 1342, 1353, 1352
1035, 1342, 1343, 1354, 1353
1036, 1343, 1344, 1355, 1354
1037, 1344,  970,  971, 1355
1038,  126, 1345, 1356,  127
1039, 1345, 1346, 1357, 1356
1040, 1346, 1347, 1358, 1357
1041, 1347, 1348, 1359, 1358
1042, 1348, 1349, 1360, 1359
1043, 1349, 1350, 1361, 1360
1044, 1350, 1351, 1362, 1361
1045, 1351, 1352, 1363, 1362
1046, 1352, 1353, 1364, 1363
1047, 1353, 1354, 1365, 1364
1048, 1354, 1355, 1366, 1365
1049, 1355,  971,  972, 1366
1050,  127, 1356, 1367,  128
1051, 1356, 1357, 1368, 1367
1052, 1357, 1358, 1369, 1368
1053, 1358, 1359, 1370, 1369
1054, 1359, 1360, 1371, 1370
1055, 1360, 1361, 1372, 1371
1056, 1361, 1362, 1373, 1372
1057, 1362, 1363, 1374, 1373
1058, 1363, 1364, 1375, 1374
1059, 1364, 1365, 1376, 1375
1060, 1365, 1366, 1377, 1376
1061, 1366,  972,  973, 1377
1062,  128, 1367, 1378,  129
1063, 1367, 1368, 1379, 1378
1064, 1368, 1369, 1380, 1379
1065, 1369, 1370, 1381, 1380
1066, 1370, 1371, 1382, 1381
1067, 1371, 1372, 1383, 1382
1068, 1372, 1373, 1384, 1383
1069, 1373, 1374, 1385, 1384
1070, 1374, 1375, 1386, 1385
1071, 1375, 1376, 1387, 1386
1072, 1376, 1377, 1388, 1387
1073, 1377,  973,  974, 1388
1074,  129, 1378, 1389,  130
1075, 1378, 1379, 1390, 1389
1076, 1379, 1380, 1391, 1390
1077, 1380, 1381, 1392, 1391
1078, 1381, 1382, 1393, 1392
1079, 1382, 1383, 1394, 1393
1080, 1383, 1384, 1395, 1394
1081, 1384, 1385, 1396, 1395
1082, 1385, 1386, 1397, 1396
1083, 1386, 1387, 1398, 1397
1084, 1387, 1388, 1399, 1398
1085, 1388,  974,  975, 1399
1086,  130, 1389, 1400,  131
1087, 1389, 1390, 1401, 1400
1088, 1390, 1391, 1402, 1401
1089, 1391, 1392, 1403, 1402
1090, 1392, 1393, 1404, 1403
1091, 1393, 1394, 1405, 1404
1092, 1394, 1395, 1406, 1405
1093, 1395, 1396, 1407, 1406
1094, 1396, 1397, 1408, 1407
1095, 1397, 1398, 1409, 1408
1096, 1398, 1399, 1410, 1409
1097, 1399,  975,  976, 1410
1098,  131, 1400, 1411,  132
1099, 1400, 1401, 1412, 1411
1100, 1401, 1402, 1413, 1412
1101, 1402, 1403, 1414, 1413
1102, 1403, 1404, 1415, 1414
1103, 1404, 1405, 1416, 1415
1104, 1405, 1406, 1417, 1416
1105, 1406, 1407, 1418, 1417
1106, 1407, 1408, 1419, 1418
1107, 1408, 1409, 1420, 1419
1108, 1409, 1410, 1421, 1420
1109, 1410,  976,  977, 1421
1110,  132, 1411, 1422,  133
1111, 1411, 1412, 1423, 1422
1112, 1412, 1413, 1424, 1423
1113, 1413, 1414, 1425, 1424
1114, 1414, 1415, 1426, 1425
1115, 1415, 1416, 1427, 1426
1116, 1416, 1417, 1428, 1427
1117, 1417, 1418, 1429, 1428
1118, 1418, 1419, 1430, 1429
1119, 1419, 1420, 1431, 1430
1120, 1420, 1421, 1432, 1431
1121, 1421,  977,  978, 1432
1122,  133, 1422, 1433,  134
1123, 1422, 1423, 1434, 1433
1124, 1423, 1424, 1435, 1434
1125, 1424, 1425, 1436, 1435
1126, 1425, 1426, 1437, 1436
1127, 1426, 1427, 1438, 1437
1128, 1427, 1428, 1439, 1438
1129, 1428, 1429, 1440, 1439
1130, 1429, 1430, 1441, 1440
1131, 1430, 1431, 1442, 1441
1132, 1431, 1432, 1443, 1442
1133, 1432,  978,  979, 1443
1134,  134, 1433, 1444,  135
1135, 1433, 1434, 1445, 1444
1136, 1434, 1435, 1446, 1445
1137, 1435, 1436, 1447, 1446
1138, 1436, 1437, 1448, 1447
1139, 1437, 1438, 1449, 1448
1140, 1438, 1439, 1450, 1449
1141, 1439, 1440, 1451, 1450
1142, 1440, 1441, 1452, 1451
1143, 1441, 1442, 1453, 1452
1144, 1442, 1443, 1454, 1453
1145, 1443,  979,  980, 1454
1146,  135, 1444, 1455,  136
1147, 1444, 1445, 1456, 1455
1148, 1445, 1446, 1457, 1456
1149, 1446, 1447, 1458, 1457
1150, 1447, 1448, 1459, 1458
1151, 1448, 1449, 1460, 1459
1152, 1449, 1450, 1461, 1460
1153, 1450, 1451, 1462, 1461
1154, 1451, 1452, 1463, 1462
1155, 1452, 1453, 1464, 1463
1156, 1453, 1454, 1465, 1464
1157, 1454,  980,  981, 1465
1158,  136, 1455, 1466,  137
1159, 1455, 1456, 1467, 1466
1160, 1456, 1457, 1468, 1467
1161, 1457, 1458, 1469, 1468
1162, 1458, 1459, 1470, 1469
1163, 1459, 1460, 1471, 1470
1164, 1460, 1461, 1472, 1471
1165, 1461, 1462, 1473, 1472
1166, 1462, 1463, 1474, 1473
1167, 1463, 1464, 1475, 1474
1168, 1464, 1465, 1476, 1475
1169, 1465,  981,  982, 1476
1170,  137, 1466, 1477,  138
1171, 1466, 1467, 1478, 1477
1172, 1467, 1468, 1479, 1478
1173, 1468, 1469, 1480, 1479
1174, 1469, 1470, 1481, 1480
1175, 1470, 1471, 1482, 1481
1176, 1471, 1472, 1483, 1482
1177, 1472, 1473, 1484, 1483
1178, 1473, 1474, 1485, 1484
1179, 1474, 1475, 1486, 1485
1180, 1475, 1476, 1487, 1486
1181, 1476,  982,  983, 1487
1182,  138, 1477, 1488,  139
1183, 1477, 1478, 1489, 1488
1184, 1478, 1479, 1490, 1489
1185, 1479, 1480, 1491, 1490
1186, 1480, 1481, 1492, 1491
1187, 1481, 1482, 1493, 1492
1188, 1482, 1483, 1494, 1493
1189, 1483, 1484, 1495, 1494
1190, 1484, 1485, 1496, 1495
1191, 1485, 1486, 1497, 1496
1192, 1486, 1487, 1498, 1497
1193, 1487,  983,  984, 1498
1194,  139, 1488, 1499,  140
1195, 1488, 1489, 1500, 1499
1196, 1489, 1490, 1501, 1500
1197, 1490, 1491, 1502, 1501
1198, 1491, 1492, 1503, 1502
1199, 1492, 1493, 1504, 1503
1200, 1493, 1494, 1505, 1504
1201, 1494, 1495, 1506, 1505
1202, 1495, 1496, 1507, 1506
1203, 1496, 1497, 1508, 1507
1204, 1497, 1498, 1509, 1508
1205, 1498,  984,  985, 1509
1206,  140, 1499, 1510,  141
1207, 1499, 1500, 1511, 1510
1208, 1500, 1501, 1512, 1511
1209, 1501, 1502, 1513, 1512
1210, 1502, 1503, 1514, 1513
1211, 1503, 1504, 1515, 1514
1212, 1504, 1505, 1516, 1515
1213, 1505, 1506, 1517, 1516
1214, 1506, 1507, 1518, 1517
1215, 1507, 1508, 1519, 1518
1216, 1508, 1509, 1520, 1519
1217, 1509,  985,  986, 1520
1218,  141, 1510, 1521,  142
1219, 1510, 1511, 1522, 1521
1220, 1511, 1512, 1523, 1522
1221, 1512, 1513, 1524, 1523
1222, 1513, 1514, 1525, 1524
1223, 1514, 1515, 1526, 1525
1224, 1515, 1516, 1527, 1526
1225, 1516, 1517, 1528, 1527
1226, 1517, 1518, 1529, 1528
1227, 1518, 1519, 1530, 1529
1228, 1519, 1520, 1531, 1530
1229, 1520,  986,  987, 1531
1230,  142, 1521, 1532,  143
1231, 1521, 1522, 1533, 1532
1232, 1522, 1523, 1534, 1533
1233, 1523, 1524, 1535, 1534
1234, 1524, 1525, 1536, 1535
1235, 1525, 1526, 1537, 1536
1236, 1526, 1527, 1538, 1537
1237, 1527, 1528, 1539, 1538
1238, 1528, 1529, 1540, 1539
1239, 1529, 1530, 1541, 1540
1240, 1530, 1531, 1542, 1541
1241, 1531,  987,  988, 1542
1242,  143, 1532, 1543,  144
1243, 1532, 1533, 1544, 1543
1244, 1533, 1534, 1545, 1544
1245, 1534, 1535, 1546, 1545
1246, 1535, 1536, 1547, 1546
1247, 1536, 1537, 1548, 1547
1248, 1537, 1538, 1549, 1548
1249, 1538, 1539, 1550, 1549
1250, 1539, 1540, 1551, 1550
1251, 1540, 1541, 1552, 1551
1252, 1541, 1542, 1553, 1552
1253, 1542,  988,  989, 1553
1254,  144, 1543, 1554,  145
1255, 1543, 1544, 1555, 1554
1256, 1544, 1545, 1556, 1555
1257, 1545, 1546, 1557, 1556
1258, 1546, 1547, 1558, 1557
1259, 1547, 1548, 1559, 1558
1260, 1548, 1549, 1560, 1559
1261, 1549, 1550, 1561, 1560
1262, 1550, 1551, 1562, 1561
1263, 1551, 1552, 1563, 1562
1264, 1552, 1553, 1564, 1563
1265, 1553,  989,  990, 1564
1266,  145, 1554, 1565,  146
1267, 1554, 1555, 1566, 1565
1268, 1555, 1556, 1567, 1566
1269, 1556, 1557, 1568, 1567
1270, 1557, 1558, 1569, 1568
1271, 1558, 1559, 1570, 1569
1272, 1559, 1560, 1571, 1570
1273, 1560, 1561, 1572, 1571
1274, 1561, 1562, 1573, 1572
1275, 1562, 1563, 1574, 1573
1276, 1563, 1564, 1575, 1574
1277, 1564,  990,  991, 1575
1278,  146, 1565, 1576,  147
1279, 1565, 1566, 1577, 1576
1280, 1566, 1567, 1578, 1577
1281, 1567, 1568, 1579, 1578
1282, 1568, 1569, 1580, 1579
1283, 1569, 1570, 1581, 1580
1284, 1570, 1571, 1582, 1581
1285, 1571, 1572, 1583, 1582
1286, 1572, 1573, 1584, 1583
1287, 1573, 1574, 1585, 1584
1288, 1574, 1575, 1586, 1585
1289, 1575,  991,  992, 1586
1290,  147, 1576, 1587,  148
1291, 1576, 1577, 1588, 1587
1292, 1577, 1578, 1589, 1588
1293, 1578, 1579, 1590, 1589
1294, 1579, 1580, 1591, 1590
1295, 1580, 1581, 1592, 1591
1296, 1581, 1582, 1593, 1592
1297, 1582, 1583, 1594, 1593
1298, 1583, 1584, 1595, 1594
1299, 1584, 1585, 1596, 1595
1300, 1585, 1586, 1597, 1596
1301, 1586,  992,  993, 1597
1302,  148, 1587, 1598,  149
1303, 1587, 1588, 1599, 1598
1304, 1588, 1589, 1600, 1599
1305, 1589, 1590, 1601, 1600
1306, 1590, 1591, 1602, 1601
1307, 1591, 1592, 1603, 1602
1308, 1592, 1593, 1604, 1603
1309, 1593, 1594, 1605, 1604
1310, 1594, 1595, 1606, 1605
1311, 1595, 1596, 1607, 1606
1312, 1596, 1597, 1608, 1607
1313, 1597,  993,  994, 1608
1314,  149, 1598, 1609,  150
1315, 1598, 1599, 1610, 1609
1316, 1599, 1600, 1611, 1610
1317, 1600, 1601, 1612, 1611
1318, 1601, 1602, 1613, 1612
1319, 1602, 1603, 1614, 1613
1320, 1603, 1604, 1615, 1614
1321, 1604, 1605, 1616, 1615
1322, 1605, 1606, 1617, 1616
1323, 1606, 1607, 1618, 1617
1324, 1607, 1608, 1619, 1618
1325, 1608,  994,  995, 1619
1326,  150, 1609, 1620,  151
1327, 1609, 1610, 1621, 1620
1328, 1610, 1611, 1622, 1621
1329, 1611, 1612, 1623, 1622
1330, 1612, 1613, 1624, 1623
1331, 1613, 1614, 1625, 1624
1332, 1614, 1615, 1626, 1625
1333, 1615, 1616, 1627, 1626
1334, 1616, 1617, 1628, 1627
1335, 1617, 1618, 1629, 1628
1336, 1618, 1619, 1630, 1629
1337, 1619,  995,  996, 1630
1338,  151, 1620, 1631,  152
1339, 1620, 1621, 1632, 1631
1340, 1621, 1622, 1633, 1632
1341, 1622, 1623, 1634, 1633
1342, 1623, 1624, 1635, 1634
1343, 1624, 1625, 1636, 1635
1344, 1625, 1626, 1637, 1636
1345, 1626, 1627, 1638, 1637
1346, 1627, 1628, 1639, 1638
1347, 1628, 1629, 1640, 1639
1348, 1629, 1630, 1641, 1640
1349, 1630,  996,  997, 1641
1350,  152, 1631, 1642,  153
1351, 1631, 1632, 1643, 1642
1352, 1632, 1633, 1644, 1643
1353, 1633, 1634, 1645, 1644
1354, 1634, 1635, 1646, 1645
1355, 1635, 1636, 1647, 1646
1356, 1636, 1637, 1648, 1647
1357, 1637, 1638, 1649, 1648
1358, 1638, 1639, 1650, 1649
1359, 1639, 1640, 1651, 1650
1360, 1640, 1641, 1652, 1651
1361, 1641,  997,  998, 1652
1362,  153, 1642, 1653,  154
1363, 1642, 1643, 1654, 1653
1364, 1643, 1644, 1655, 1654
1365, 1644, 1645, 1656, 1655
1366, 1645, 1646, 1657, 1656
1367, 1646, 1647, 1658, 1657
1368, 1647, 1648, 1659, 1658
1369, 1648, 1649, 1660, 1659
1370, 1649, 1650, 1661, 1660
1371, 1650, 1651, 1662, 1661
1372, 1651, 1652, 1663, 1662
1373, 1652,  998,  999, 1663
1374,  154, 1653, 1664,  155
1375, 1653, 1654, 1665, 1664
1376, 1654, 1655, 1666, 1665
1377, 1655, 1656, 1667, 1666
1378, 1656, 1657, 1668, 1667
1379, 1657, 1658, 1669, 1668
1380, 1658, 1659, 1670, 1669
1381, 1659, 1660, 1671, 1670
1382, 1660, 1661, 1672, 1671
1383, 1661, 1662, 1673, 1672
1384, 1662, 1663, 1674, 1673
1385, 1663,  999, 1000, 1674
1386,  155, 1664, 1675,  156
1387, 1664, 1665, 1676, 1675
1388, 1665, 1666, 1677, 1676
1389, 1666, 1667, 1678, 1677
1390, 1667, 1668, 1679, 1678
1391, 1668, 1669, 1680, 1679
1392, 1669, 1670, 1681, 1680
1393, 1670, 1671, 1682, 1681
1394, 1671, 1672, 1683, 1682
1395, 1672, 1673, 1684, 1683
1396, 1673, 1674, 1685, 1684
1397, 1674, 1000, 1001, 1685
1398,  156, 1675, 1686,  157
1399, 1675, 1676, 1687, 1686
1400, 1676, 1677, 1688, 1687
1401, 1677, 1678, 1689, 1688
1402, 1678, 1679, 1690, 1689
1403, 1679, 1680, 1691, 1690
1404, 1680, 1681, 1692, 1691
1405, 1681, 1682, 1693, 1692
1406, 1682, 1683, 1694, 1693
1407, 1683, 1684, 1695, 1694
1408, 1684, 1685, 1696, 1695
1409, 1685, 1001, 1002, 1696
1410,  157, 1686, 1697,  158
1411, 1686, 1687, 1698, 1697
1412, 1687, 1688, 1699, 1698
1413, 1688, 1689, 1700, 1699
1414, 1689, 1690, 1701, 1700
1415, 1690, 1691, 1702, 1701
1416, 1691, 1692, 1703, 1702
1417, 1692, 1693, 1704, 1703
1418, 1693, 1694, 1705, 1704
1419, 1694, 1695, 1706, 1705
1420, 1695, 1696, 1707, 1706
1421, 1696, 1002, 1003, 1707
1422,  158, 1697, 1708,  159
1423, 1697, 1698, 1709, 1708
1424, 1698, 1699, 1710, 1709
1425, 1699, 1700, 1711, 1710
1426, 1700, 1701, 1712, 1711
1427, 1701, 1702, 1713, 1712
1428, 1702, 1703, 1714, 1713
1429, 1703, 1704, 1715, 1714
1430, 1704, 1705, 1716, 1715
1431, 1705, 1706, 1717, 1716
1432, 1706, 1707, 1718, 1717
1433, 1707, 1003, 1004, 1718
1434,  159, 1708, 1719,  160
1435, 1708, 1709, 1720, 1719
1436, 1709, 1710, 1721, 1720
1437, 1710, 1711, 1722, 1721
1438, 1711, 1712, 1723, 1722
1439, 1712, 1713, 1724, 1723
1440, 1713, 1714, 1725, 1724
1441, 1714, 1715, 1726, 1725
1442, 1715, 1716, 1727, 1726
1443, 1716, 1717, 1728, 1727
1444, 1717, 1718, 1729, 1728
1445, 1718, 1004, 1005, 1729
1446,  160, 1719, 1730,  161
1447, 1719, 1720, 1731, 1730
1448, 1720, 1721, 1732, 1731
1449, 1721, 1722, 1733, 1732
1450, 1722, 1723, 1734, 1733
1451, 1723, 1724, 1735, 1734
1452, 1724, 1725, 1736, 1735
1453, 1725, 1726, 1737, 1736
1454, 1726, 1727, 1738, 1737
1455, 1727, 1728, 1739, 1738
1456, 1728, 1729, 1740, 1739
1457, 1729, 1005, 1006, 1740
1458,  161, 1730, 1017,  162
1459, 1730, 1731, 1016, 1017
1460, 1731, 1732, 1015, 1016
1461, 1732, 1733, 1014, 1015
1462, 1733, 1734, 1013, 1014
1463, 1734, 1735, 1012, 1013
1464, 1735, 1736, 1011, 1012
1465, 1736, 1737, 1010, 1011
1466, 1737, 1738, 1009, 1010
1467, 1738, 1739, 1008, 1009
1468, 1739, 1740, 1007, 1008
1469, 1740, 1006,  941, 1007
1470,  278,  279, 1741,  942
1471,  279,  280, 1742, 1741
1472,  280,  281, 1743, 1742
1473,  281,  282, 1744, 1743
1474,  282,  283, 1745, 1744
1475,  283,  284, 1746, 1745
1476,  284,  285, 1747, 1746
1477,  285,  286, 1748, 1747
1478,  286,    9,  287, 1748
1479,  942, 1741, 1749,  943
1480, 1741, 1742, 1750, 1749
1481, 1742, 1743, 1751, 1750
1482, 1743, 1744, 1752, 1751
1483, 1744, 1745, 1753, 1752
1484, 1745, 1746, 1754, 1753
1485, 1746, 1747, 1755, 1754
1486, 1747, 1748, 1756, 1755
1487, 1748,  287,  288, 1756
1488,  943, 1749, 1757,  944
1489, 1749, 1750, 1758, 1757
1490, 1750, 1751, 1759, 1758
1491, 1751, 1752, 1760, 1759
1492, 1752, 1753, 1761, 1760
1493, 1753, 1754, 1762, 1761
1494, 1754, 1755, 1763, 1762
1495, 1755, 1756, 1764, 1763
1496, 1756,  288,  289, 1764
1497,  944, 1757, 1765,  945
1498, 1757, 1758, 1766, 1765
1499, 1758, 1759, 1767, 1766
1500, 1759, 1760, 1768, 1767
1501, 1760, 1761, 1769, 1768
1502, 1761, 1762, 1770, 1769
1503, 1762, 1763, 1771, 1770
1504, 1763, 1764, 1772, 1771
1505, 1764,  289,  290, 1772
1506,  945, 1765, 1773,  946
1507, 1765, 1766, 1774, 1773
1508, 1766, 1767, 1775, 1774
1509, 1767, 1768, 1776, 1775
1510, 1768, 1769, 1777, 1776
1511, 1769, 1770, 1778, 1777
1512, 1770, 1771, 1779, 1778
1513, 1771, 1772, 1780, 1779
1514, 1772,  290,  291, 1780
1515,  946, 1773, 1781,  947
1516, 1773, 1774, 1782, 1781
1517, 1774, 1775, 1783, 1782
1518, 1775, 1776, 1784, 1783
1519, 1776, 1777, 1785, 1784
1520, 1777, 1778, 1786, 1785
1521, 1778, 1779, 1787, 1786
1522, 1779, 1780, 1788, 1787
1523, 1780,  291,  292, 1788
1524,  947, 1781, 1789,  948
1525, 1781, 1782, 1790, 1789
1526, 1782, 1783, 1791, 1790
1527, 1783, 1784, 1792, 1791
1528, 1784, 1785, 1793, 1792
1529, 1785, 1786, 1794, 1793
1530, 1786, 1787, 1795, 1794
1531, 1787, 1788, 1796, 1795
1532, 1788,  292,  293, 1796
1533,  948, 1789, 1797,  949
1534, 1789, 1790, 1798, 1797
1535, 1790, 1791, 1799, 1798
1536, 1791, 1792, 1800, 1799
1537, 1792, 1793, 1801, 1800
1538, 1793, 1794, 1802, 1801
1539, 1794, 1795, 1803, 1802
1540, 1795, 1796, 1804, 1803
1541, 1796,  293,  294, 1804
1542,  949, 1797, 1805,  950
1543, 1797, 1798, 1806, 1805
1544, 1798, 1799, 1807, 1806
1545, 1799, 1800, 1808, 1807
1546, 1800, 1801, 1809, 1808
1547, 1801, 1802, 1810, 1809
1548, 1802, 1803, 1811, 1810
1549, 1803, 1804, 1812, 1811
1550, 1804,  294,  295, 1812
1551,  950, 1805, 1813,  951
1552, 1805, 1806, 1814, 1813
1553, 1806, 1807, 1815, 1814
1554, 1807, 1808, 1816, 1815
1555, 1808, 1809, 1817, 1816
1556, 1809, 1810, 1818, 1817
1557, 1810, 1811, 1819, 1818
1558, 1811, 1812, 1820, 1819
1559, 1812,  295,  296, 1820
1560,  951, 1813, 1821,  952
1561, 1813, 1814, 1822, 1821
1562, 1814, 1815, 1823, 1822
1563, 1815, 1816, 1824, 1823
1564, 1816, 1817, 1825, 1824
1565, 1817, 1818, 1826, 1825
1566, 1818, 1819, 1827, 1826
1567, 1819, 1820, 1828, 1827
1568, 1820,  296,  297, 1828
1569,  952, 1821, 1829,  953
1570, 1821, 1822, 1830, 1829
1571, 1822, 1823, 1831, 1830
1572, 1823, 1824, 1832, 1831
1573, 1824, 1825, 1833, 1832
1574, 1825, 1826, 1834, 1833
1575, 1826, 1827, 1835, 1834
1576, 1827, 1828, 1836, 1835
1577, 1828,  297,  298, 1836
1578,  953, 1829, 1837,  954
1579, 1829, 1830, 1838, 1837
1580, 1830, 1831, 1839, 1838
1581, 1831, 1832, 1840, 1839
1582, 1832, 1833, 1841, 1840
1583, 1833, 1834, 1842, 1841
1584, 1834, 1835, 1843, 1842
1585, 1835, 1836, 1844, 1843
1586, 1836,  298,  299, 1844
1587,  954, 1837, 1845,  955
1588, 1837, 1838, 1846, 1845
1589, 1838, 1839, 1847, 1846
1590, 1839, 1840, 1848, 1847
1591, 1840, 1841, 1849, 1848
1592, 1841, 1842, 1850, 1849
1593, 1842, 1843, 1851, 1850
1594, 1843, 1844, 1852, 1851
1595, 1844,  299,  300, 1852
1596,  955, 1845, 1853,  956
1597, 1845, 1846, 1854, 1853
1598, 1846, 1847, 1855, 1854
1599, 1847, 1848, 1856, 1855
1600, 1848, 1849, 1857, 1856
1601, 1849, 1850, 1858, 1857
1602, 1850, 1851, 1859, 1858
1603, 1851, 1852, 1860, 1859
1604, 1852,  300,  301, 1860
1605,  956, 1853, 1861,  957
1606, 1853, 1854, 1862, 1861
1607, 1854, 1855, 1863, 1862
1608, 1855, 1856, 1864, 1863
1609, 1856, 1857, 1865, 1864
1610, 1857, 1858, 1866, 1865
1611, 1858, 1859, 1867, 1866
1612, 1859, 1860, 1868, 1867
1613, 1860,  301,  302, 1868
1614,  957, 1861, 1869,  958
1615, 1861, 1862, 1870, 1869
1616, 1862, 1863, 1871, 1870
1617, 1863, 1864, 1872, 1871
1618, 1864, 1865, 1873, 1872
1619, 1865, 1866, 1874, 1873
1620, 1866, 1867, 1875, 1874
1621, 1867, 1868, 1876, 1875
1622, 1868,  302,  303, 1876
1623,  958, 1869, 1877,  959
1624, 1869, 1870, 1878, 1877
1625, 1870, 1871, 1879, 1878
1626, 1871, 1872, 1880, 1879
1627, 1872, 1873, 1881, 1880
1628, 1873, 1874, 1882, 1881
1629, 1874, 1875, 1883, 1882
1630, 1875, 1876, 1884, 1883
1631, 1876,  303,  304, 1884
1632,  959, 1877, 1885,  960
1633, 1877, 1878, 1886, 1885
1634, 1878, 1879, 1887, 1886
1635, 1879, 1880, 1888, 1887
1636, 1880, 1881, 1889, 1888
1637, 1881, 1882, 1890, 1889
1638, 1882, 1883, 1891, 1890
1639, 1883, 1884, 1892, 1891
1640, 1884,  304,  305, 1892
1641,  960, 1885, 1893,  961
1642, 1885, 1886, 1894, 1893
1643, 1886, 1887, 1895, 1894
1644, 1887, 1888, 1896, 1895
1645, 1888, 1889, 1897, 1896
1646, 1889, 1890, 1898, 1897
1647, 1890, 1891, 1899, 1898
1648, 1891, 1892, 1900, 1899
1649, 1892,  305,  306, 1900
1650,  961, 1893, 1901,  962
1651, 1893, 1894, 1902, 1901
1652, 1894, 1895, 1903, 1902
1653, 1895, 1896, 1904, 1903
1654, 1896, 1897, 1905, 1904
1655, 1897, 1898, 1906, 1905
1656, 1898, 1899, 1907, 1906
1657, 1899, 1900, 1908, 1907
1658, 1900,  306,  307, 1908
1659,  962, 1901, 1909,  963
1660, 1901, 1902, 1910, 1909
1661, 1902, 1903, 1911, 1910
1662, 1903, 1904, 1912, 1911
1663, 1904, 1905, 1913, 1912
1664, 1905, 1906, 1914, 1913
1665, 1906, 1907, 1915, 1914
1666, 1907, 1908, 1916, 1915
1667, 1908,  307,  308, 1916
1668,  963, 1909, 1917,  964
1669, 1909, 1910, 1918, 1917
1670, 1910, 1911, 1919, 1918
1671, 1911, 1912, 1920, 1919
1672, 1912, 1913, 1921, 1920
1673, 1913, 1914, 1922, 1921
1674, 1914, 1915, 1923, 1922
1675, 1915, 1916, 1924, 1923
1676, 1916,  308,  309, 1924
1677,  964, 1917, 1925,  965
1678, 1917, 1918, 1926, 1925
1679, 1918, 1919, 1927, 1926
1680, 1919, 1920, 1928, 1927
1681, 1920, 1921, 1929, 1928
1682, 1921, 1922, 1930, 1929
1683, 1922, 1923, 1931, 1930
1684, 1923, 1924, 1932, 1931
1685, 1924,  309,  310, 1932
1686,  965, 1925, 1933,  966
1687, 1925, 1926, 1934, 1933
1688, 1926, 1927, 1935, 1934
1689, 1927, 1928, 1936, 1935
1690, 1928, 1929, 1937, 1936
1691, 1929, 1930, 1938, 1937
1692, 1930, 1931, 1939, 1938
1693, 1931, 1932, 1940, 1939
1694, 1932,  310,  311, 1940
1695,  966, 1933, 1941,  967
1696, 1933, 1934, 1942, 1941
1697, 1934, 1935, 1943, 1942
1698, 1935, 1936, 1944, 1943
1699, 1936, 1937, 1945, 1944
1700, 1937, 1938, 1946, 1945
1701, 1938, 1939, 1947, 1946
1702, 1939, 1940, 1948, 1947
1703, 1940,  311,  312, 1948
1704,  967, 1941, 1949,  968
1705, 1941, 1942, 1950, 1949
1706, 1942, 1943, 1951, 1950
1707, 1943, 1944, 1952, 1951
1708, 1944, 1945, 1953, 1952
1709, 1945, 1946, 1954, 1953
1710, 1946, 1947, 1955, 1954
1711, 1947, 1948, 1956, 1955
1712, 1948,  312,  313, 1956
1713,  968, 1949, 1957,  969
1714, 1949, 1950, 1958, 1957
1715, 1950, 1951, 1959, 1958
1716, 1951, 1952, 1960, 1959
1717, 1952, 1953, 1961, 1960
1718, 1953, 1954, 1962, 1961
1719, 1954, 1955, 1963, 1962
1720, 1955, 1956, 1964, 1963
1721, 1956,  313,  314, 1964
1722,  969, 1957, 1965,  970
1723, 1957, 1958, 1966, 1965
1724, 1958, 1959, 1967, 1966
1725, 1959, 1960, 1968, 1967
1726, 1960, 1961, 1969, 1968
1727, 1961, 1962, 1970, 1969
1728, 1962, 1963, 1971, 1970
1729, 1963, 1964, 1972, 1971
1730, 1964,  314,  315, 1972
1731,  970, 1965, 1973,  971
1732, 1965, 1966, 1974, 1973
1733, 1966, 1967, 1975, 1974
1734, 1967, 1968, 1976, 1975
1735, 1968, 1969, 1977, 1976
1736, 1969, 1970, 1978, 1977
1737, 1970, 1971, 1979, 1978
1738, 1971, 1972, 1980, 1979
1739, 1972,  315,  316, 1980
1740,  971, 1973, 1981,  972
1741, 1973, 1974, 1982, 1981
1742, 1974, 1975, 1983, 1982
1743, 1975, 1976, 1984, 1983
1744, 1976, 1977, 1985, 1984
1745, 1977, 1978, 1986, 1985
1746, 1978, 1979, 1987, 1986
1747, 1979, 1980, 1988, 1987
1748, 1980,  316,  317, 1988
1749,  972, 1981, 1989,  973
1750, 1981, 1982, 1990, 1989
1751, 1982, 1983, 1991, 1990
1752, 1983, 1984, 1992, 1991
1753, 1984, 1985, 1993, 1992
1754, 1985, 1986, 1994, 1993
1755, 1986, 1987, 1995, 1994
1756, 1987, 1988, 1996, 1995
1757, 1988,  317,  318, 1996
1758,  973, 1989, 1997,  974
1759, 1989, 1990, 1998, 1997
1760, 1990, 1991, 1999, 1998
1761, 1991, 1992, 2000, 1999
1762, 1992, 1993, 2001, 2000
1763, 1993, 1994, 2002, 2001
1764, 1994, 1995, 2003, 2002
1765, 1995, 1996, 2004, 2003
1766, 1996,  318,  319, 2004
1767,  974, 1997, 2005,  975
1768, 1997, 1998, 2006, 2005
1769, 1998, 1999, 2007, 2006
1770, 1999, 2000, 2008, 2007
1771, 2000, 2001, 2009, 2008
1772, 2001, 2002, 2010, 2009
1773, 2002, 2003, 2011, 2010
1774, 2003, 2004, 2012, 2011
1775, 2004,  319,  320, 2012
1776,  975, 2005, 2013,  976
1777, 2005, 2006, 2014, 2013
1778, 2006, 2007, 2015, 2014
1779, 2007, 2008, 2016, 2015
1780, 2008, 2009, 2017, 2016
1781, 2009, 2010, 2018, 2017
1782, 2010, 2011, 2019, 2018
1783, 2011, 2012, 2020, 2019
1784, 2012,  320,  321, 2020
1785,  976, 2013, 2021,  977
1786, 2013, 2014, 2022, 2021
1787, 2014, 2015, 2023, 2022
1788, 2015, 2016, 2024, 2023
1789, 2016, 2017, 2025, 2024
1790, 2017, 2018, 2026, 2025
1791, 2018, 2019, 2027, 2026
1792, 2019, 2020, 2028, 2027
1793, 2020,  321,  322, 2028
1794,  977, 2021, 2029,  978
1795, 2021, 2022, 2030, 2029
1796, 2022, 2023, 2031, 2030
1797, 2023, 2024, 2032, 2031
1798, 2024, 2025, 2033, 2032
1799, 2025, 2026, 2034, 2033
1800, 2026, 2027, 2035, 2034
1801, 2027, 2028, 2036, 2035
1802, 2028,  322,  323, 2036
1803,  978, 2029, 2037,  979
1804, 2029, 2030, 2038, 2037
1805, 2030, 2031, 2039, 2038
1806, 2031, 2032, 2040, 2039
1807, 2032, 2033, 2041, 2040
1808, 2033, 2034, 2042, 2041
1809, 2034, 2035, 2043, 2042
1810, 2035, 2036, 2044, 2043
1811, 2036,  323,  324, 2044
1812,  979, 2037, 2045,  980
1813, 2037, 2038, 2046, 2045
1814, 2038, 2039, 2047, 2046
1815, 2039, 2040, 2048, 2047
1816, 2040, 2041, 2049, 2048
1817, 2041, 2042, 2050, 2049
1818, 2042, 2043, 2051, 2050
1819, 2043, 2044, 2052, 2051
1820, 2044,  324,  325, 2052
1821,  980, 2045, 2053,  981
1822, 2045, 2046, 2054, 2053
1823, 2046, 2047, 2055, 2054
1824, 2047, 2048, 2056, 2055
1825, 2048, 2049, 2057, 2056
1826, 2049, 2050, 2058, 2057
1827, 2050, 2051, 2059, 2058
1828, 2051, 2052, 2060, 2059
1829, 2052,  325,  326, 2060
1830,  981, 2053, 2061,  982
1831, 2053, 2054, 2062, 2061
1832, 2054, 2055, 2063, 2062
1833, 2055, 2056, 2064, 2063
1834, 2056, 2057, 2065, 2064
1835, 2057, 2058, 2066, 2065
1836, 2058, 2059, 2067, 2066
1837, 2059, 2060, 2068, 2067
1838, 2060,  326,  327, 2068
1839,  982, 2061, 2069,  983
1840, 2061, 2062, 2070, 2069
1841, 2062, 2063, 2071, 2070
1842, 2063, 2064, 2072, 2071
1843, 2064, 2065, 2073, 2072
1844, 2065, 2066, 2074, 2073
1845, 2066, 2067, 2075, 2074
1846, 2067, 2068, 2076, 2075
1847, 2068,  327,  328, 2076
1848,  983, 2069, 2077,  984
1849, 2069, 2070, 2078, 2077
1850, 2070, 2071, 2079, 2078
1851, 2071, 2072, 2080, 2079
1852, 2072, 2073, 2081, 2080
1853, 2073, 2074, 2082, 2081
1854, 2074, 2075, 2083, 2082
1855, 2075, 2076, 2084, 2083
1856, 2076,  328,  329, 2084
1857,  984, 2077, 2085,  985
1858, 2077, 2078, 2086, 2085
1859, 2078, 2079, 2087, 2086
1860, 2079, 2080, 2088, 2087
1861, 2080, 2081, 2089, 2088
1862, 2081, 2082, 2090, 2089
1863, 2082, 2083, 2091, 2090
1864, 2083, 2084, 2092, 2091
1865, 2084,  329,  330, 2092
1866,  985, 2085, 2093,  986
1867, 2085, 2086, 2094, 2093
1868, 2086, 2087, 2095, 2094
1869, 2087, 2088, 2096, 2095
1870, 2088, 2089, 2097, 2096
1871, 2089, 2090, 2098, 2097
1872, 2090, 2091, 2099, 2098
1873, 2091, 2092, 2100, 2099
1874, 2092,  330,  331, 2100
1875,  986, 2093, 2101,  987
1876, 2093, 2094, 2102, 2101
1877, 2094, 2095, 2103, 2102
1878, 2095, 2096, 2104, 2103
1879, 2096, 2097, 2105, 2104
1880, 2097, 2098, 2106, 2105
1881, 2098, 2099, 2107, 2106
1882, 2099, 2100, 2108, 2107
1883, 2100,  331,  332, 2108
1884,  987, 2101, 2109,  988
1885, 2101, 2102, 2110, 2109
1886, 2102, 2103, 2111, 2110
1887, 2103, 2104, 2112, 2111
1888, 2104, 2105, 2113, 2112
1889, 2105, 2106, 2114, 2113
1890, 2106, 2107, 2115, 2114
1891, 2107, 2108, 2116, 2115
1892, 2108,  332,  333, 2116
1893,  988, 2109, 2117,  989
1894, 2109, 2110, 2118, 2117
1895, 2110, 2111, 2119, 2118
1896, 2111, 2112, 2120, 2119
1897, 2112, 2113, 2121, 2120
1898, 2113, 2114, 2122, 2121
1899, 2114, 2115, 2123, 2122
1900, 2115, 2116, 2124, 2123
1901, 2116,  333,  334, 2124
1902,  989, 2117, 2125,  990
1903, 2117, 2118, 2126, 2125
1904, 2118, 2119, 2127, 2126
1905, 2119, 2120, 2128, 2127
1906, 2120, 2121, 2129, 2128
1907, 2121, 2122, 2130, 2129
1908, 2122, 2123, 2131, 2130
1909, 2123, 2124, 2132, 2131
1910, 2124,  334,  335, 2132
1911,  990, 2125, 2133,  991
1912, 2125, 2126, 2134, 2133
1913, 2126, 2127, 2135, 2134
1914, 2127, 2128, 2136, 2135
1915, 2128, 2129, 2137, 2136
1916, 2129, 2130, 2138, 2137
1917, 2130, 2131, 2139, 2138
1918, 2131, 2132, 2140, 2139
1919, 2132,  335,  336, 2140
1920,  991, 2133, 2141,  992
1921, 2133, 2134, 2142, 2141
1922, 2134, 2135, 2143, 2142
1923, 2135, 2136, 2144, 2143
1924, 2136, 2137, 2145, 2144
1925, 2137, 2138, 2146, 2145
1926, 2138, 2139, 2147, 2146
1927, 2139, 2140, 2148, 2147
1928, 2140,  336,  337, 2148
1929,  992, 2141, 2149,  993
1930, 2141, 2142, 2150, 2149
1931, 2142, 2143, 2151, 2150
1932, 2143, 2144, 2152, 2151
1933, 2144, 2145, 2153, 2152
1934, 2145, 2146, 2154, 2153
1935, 2146, 2147, 2155, 2154
1936, 2147, 2148, 2156, 2155
1937, 2148,  337,  338, 2156
1938,  993, 2149, 2157,  994
1939, 2149, 2150, 2158, 2157
1940, 2150, 2151, 2159, 2158
1941, 2151, 2152, 2160, 2159
1942, 2152, 2153, 2161, 2160
1943, 2153, 2154, 2162, 2161
1944, 2154, 2155, 2163, 2162
1945, 2155, 2156, 2164, 2163
1946, 2156,  338,  339, 2164
1947,  994, 2157, 2165,  995
1948, 2157, 2158, 2166, 2165
1949, 2158, 2159, 2167, 2166
1950, 2159, 2160, 2168, 2167
1951, 2160, 2161, 2169, 2168
1952, 2161, 2162, 2170, 2169
1953, 2162, 2163, 2171, 2170
1954, 2163, 2164, 2172, 2171
1955, 2164,  339,  340, 2172
1956,  995, 2165, 2173,  996
1957, 2165, 2166, 2174, 2173
1958, 2166, 2167, 2175, 2174
1959, 2167, 2168, 2176, 2175
1960, 2168, 2169, 2177, 2176
1961, 2169, 2170, 2178, 2177
1962, 2170, 2171, 2179, 2178
1963, 2171, 2172, 2180, 2179
1964, 2172,  340,  341, 2180
1965,  996, 2173, 2181,  997
1966, 2173, 2174, 2182, 2181
1967, 2174, 2175, 2183, 2182
1968, 2175, 2176, 2184, 2183
1969, 2176, 2177, 2185, 2184
1970, 2177, 2178, 2186, 2185
1971, 2178, 2179, 2187, 2186
1972, 2179, 2180, 2188, 2187
1973, 2180,  341,  342, 2188
1974,  997, 2181, 2189,  998
1975, 2181, 2182, 2190, 2189
1976, 2182, 2183, 2191, 2190
1977, 2183, 2184, 2192, 2191
1978, 2184, 2185, 2193, 2192
1979, 2185, 2186, 2194, 2193
1980, 2186, 2187, 2195, 2194
1981, 2187, 2188, 2196, 2195
1982, 2188,  342,  343, 2196
1983,  998, 2189, 2197,  999
1984, 2189, 2190, 2198, 2197
1985, 2190, 2191, 2199, 2198
1986, 2191, 2192, 2200, 2199
1987, 2192, 2193, 2201, 2200
1988, 2193, 2194, 2202, 2201
1989, 2194, 2195, 2203, 2202
1990, 2195, 2196, 2204, 2203
1991, 2196,  343,  344, 2204
1992,  999, 2197, 2205, 1000
1993, 2197, 2198, 2206, 2205
1994, 2198, 2199, 2207, 2206
1995, 2199, 2200, 2208, 2207
1996, 2200, 2201, 2209, 2208
1997, 2201, 2202, 2210, 2209
1998, 2202, 2203, 2211, 2210
1999, 2203, 2204, 2212, 2211
2000, 2204,  344,  345, 2212
2001, 1000, 2205, 2213, 1001
2002, 2205, 2206, 2214, 2213
2003, 2206, 2207, 2215, 2214
2004, 2207, 2208, 2216, 2215
2005, 2208, 2209, 2217, 2216
2006, 2209, 2210, 2218, 2217
2007, 2210, 2211, 2219, 2218
2008, 2211, 2212, 2220, 2219
2009, 2212,  345,  346, 2220
2010, 1001, 2213, 2221, 1002
2011, 2213, 2214, 2222, 2221
2012, 2214, 2215, 2223, 2222
2013, 2215, 2216, 2224, 2223
2014, 2216, 2217, 2225, 2224
2015, 2217, 2218, 2226, 2225
2016, 2218, 2219, 2227, 2226
2017, 2219, 2220, 2228, 2227
2018, 2220,  346,  347, 2228
2019, 1002, 2221, 2229, 1003
2020, 2221, 2222, 2230, 2229
2021, 2222, 2223, 2231, 2230
2022, 2223, 2224, 2232, 2231
2023, 2224, 2225, 2233, 2232
2024, 2225, 2226, 2234, 2233
2025, 2226, 2227, 2235, 2234
2026, 2227, 2228, 2236, 2235
2027, 2228,  347,  348, 2236
2028, 1003, 2229, 2237, 1004
2029, 2229, 2230, 2238, 2237
2030, 2230, 2231, 2239, 2238
2031, 2231, 2232, 2240, 2239
2032, 2232, 2233, 2241, 2240
2033, 2233, 2234, 2242, 2241
2034, 2234, 2235, 2243, 2242
2035, 2235, 2236, 2244, 2243
2036, 2236,  348,  349, 2244
2037, 1004, 2237, 2245, 1005
2038, 2237, 2238, 2246, 2245
2039, 2238, 2239, 2247, 2246
2040, 2239, 2240, 2248, 2247
2041, 2240, 2241, 2249, 2248
2042, 2241, 2242, 2250, 2249
2043, 2242, 2243, 2251, 2250
2044, 2243, 2244, 2252, 2251
2045, 2244,  349,  350, 2252
2046, 1005, 2245, 2253, 1006
2047, 2245, 2246, 2254, 2253
2048, 2246, 2247, 2255, 2254
2049, 2247, 2248, 2256, 2255
2050, 2248, 2249, 2257, 2256
2051, 2249, 2250, 2258, 2257
2052, 2250, 2251, 2259, 2258
2053, 2251, 2252, 2260, 2259
2054, 2252,  350,  351, 2260
2055, 1006, 2253, 1025,  941
2056, 2253, 2254, 1024, 1025
2057, 2254, 2255, 1023, 1024
2058, 2255, 2256, 1022, 1023
2059, 2256, 2257, 1021, 1022
2060, 2257, 2258, 1020, 1021
2061, 2258, 2259, 1019, 1020
2062, 2259, 2260, 1018, 1019
2063, 2260,  351,  352, 1018
2064,  352,  353, 2261, 1018
2065,  353,  354, 2262, 2261
2066,  354,  355, 2263, 2262
2067,  355,  356, 2264, 2263
2068,  356,  357, 2265, 2264
2069,  357,  358, 2266, 2265
2070,  358,  359, 2267, 2266
2071,  359,  360, 2268, 2267
2072,  360,  361, 2269, 2268
2073,  361,  362, 2270, 2269
2074,  362,  363, 2271, 2270
2075,  363,    6,  170, 2271
2076, 1018, 2261, 2272, 1019
2077, 2261, 2262, 2273, 2272
2078, 2262, 2263, 2274, 2273
2079, 2263, 2264, 2275, 2274
2080, 2264, 2265, 2276, 2275
2081, 2265, 2266, 2277, 2276
2082, 2266, 2267, 2278, 2277
2083, 2267, 2268, 2279, 2278
2084, 2268, 2269, 2280, 2279
2085, 2269, 2270, 2281, 2280
2086, 2270, 2271, 2282, 2281
2087, 2271,  170,  169, 2282
2088, 1019, 2272, 2283, 1020
2089, 2272, 2273, 2284, 2283
2090, 2273, 2274, 2285, 2284
2091, 2274, 2275, 2286, 2285
2092, 2275, 2276, 2287, 2286
2093, 2276, 2277, 2288, 2287
2094, 2277, 2278, 2289, 2288
2095, 2278, 2279, 2290, 2289
2096, 2279, 2280, 2291, 2290
2097, 2280, 2281, 2292, 2291
2098, 2281, 2282, 2293, 2292
2099, 2282,  169,  168, 2293
2100, 1020, 2283, 2294, 1021
2101, 2283, 2284, 2295, 2294
2102, 2284, 2285, 2296, 2295
2103, 2285, 2286, 2297, 2296
2104, 2286, 2287, 2298, 2297
2105, 2287, 2288, 2299, 2298
2106, 2288, 2289, 2300, 2299
2107, 2289, 2290, 2301, 2300
2108, 2290, 2291, 2302, 2301
2109, 2291, 2292, 2303, 2302
2110, 2292, 2293, 2304, 2303
2111, 2293,  168,  167, 2304
2112, 1021, 2294, 2305, 1022
2113, 2294, 2295, 2306, 2305
2114, 2295, 2296, 2307, 2306
2115, 2296, 2297, 2308, 2307
2116, 2297, 2298, 2309, 2308
2117, 2298, 2299, 2310, 2309
2118, 2299, 2300, 2311, 2310
2119, 2300, 2301, 2312, 2311
2120, 2301, 2302, 2313, 2312
2121, 2302, 2303, 2314, 2313
2122, 2303, 2304, 2315, 2314
2123, 2304,  167,  166, 2315
2124, 1022, 2305, 2316, 1023
2125, 2305, 2306, 2317, 2316
2126, 2306, 2307, 2318, 2317
2127, 2307, 2308, 2319, 2318
2128, 2308, 2309, 2320, 2319
2129, 2309, 2310, 2321, 2320
2130, 2310, 2311, 2322, 2321
2131, 2311, 2312, 2323, 2322
2132, 2312, 2313, 2324, 2323
2133, 2313, 2314, 2325, 2324
2134, 2314, 2315, 2326, 2325
2135, 2315,  166,  165, 2326
2136, 1023, 2316, 2327, 1024
2137, 2316, 2317, 2328, 2327
2138, 2317, 2318, 2329, 2328
2139, 2318, 2319, 2330, 2329
2140, 2319, 2320, 2331, 2330
2141, 2320, 2321, 2332, 2331
2142, 2321, 2322, 2333, 2332
2143, 2322, 2323, 2334, 2333
2144, 2323, 2324, 2335, 2334
2145, 2324, 2325, 2336, 2335
2146, 2325, 2326, 2337, 2336
2147, 2326,  165,  164, 2337
2148, 1024, 2327, 2338, 1025
2149, 2327, 2328, 2339, 2338
2150, 2328, 2329, 2340, 2339
2151, 2329, 2330, 2341, 2340
2152, 2330, 2331, 2342, 2341
2153, 2331, 2332, 2343, 2342
2154, 2332, 2333, 2344, 2343
2155, 2333, 2334, 2345, 2344
2156, 2334, 2335, 2346, 2345
2157, 2335, 2336, 2347, 2346
2158, 2336, 2337, 2348, 2347
2159, 2337,  164,  163, 2348
2160, 1025, 2338, 1007,  941
2161, 2338, 2339, 1008, 1007
2162, 2339, 2340, 1009, 1008
2163, 2340, 2341, 1010, 1009
2164, 2341, 2342, 1011, 1010
2165, 2342, 2343, 1012, 1011
2166, 2343, 2344, 1013, 1012
2167, 2344, 2345, 1014, 1013
2168, 2345, 2346, 1015, 1014
2169, 2346, 2347, 1016, 1015
2170, 2347, 2348, 1017, 1016
2171, 2348,  163,  162, 1017
2172,    8,  934, 2349,  192
2173,  934,  935, 2350, 2349
2174,  935,  936, 2351, 2350
2175,  936,  937, 2352, 2351
2176,  937,  938, 2353, 2352
2177,  938,  939, 2354, 2353
2178,  939,  940, 2355, 2354
2179,  940,  251,  252, 2355
2180,  192, 2349, 2356,  193
2181, 2349, 2350, 2357, 2356
2182, 2350, 2351, 2358, 2357
2183, 2351, 2352, 2359, 2358
2184, 2352, 2353, 2360, 2359
2185, 2353, 2354, 2361, 2360
2186, 2354, 2355, 2362, 2361
2187, 2355,  252,  253, 2362
2188,  193, 2356, 2363,  194
2189, 2356, 2357, 2364, 2363
2190, 2357, 2358, 2365, 2364
2191, 2358, 2359, 2366, 2365
2192, 2359, 2360, 2367, 2366
2193, 2360, 2361, 2368, 2367
2194, 2361, 2362, 2369, 2368
2195, 2362,  253,  254, 2369
2196,  194, 2363, 2370,  195
2197, 2363, 2364, 2371, 2370
2198, 2364, 2365, 2372, 2371
2199, 2365, 2366, 2373, 2372
2200, 2366, 2367, 2374, 2373
2201, 2367, 2368, 2375, 2374
2202, 2368, 2369, 2376, 2375
2203, 2369,  254,  255, 2376
2204,  195, 2370, 2377,  196
2205, 2370, 2371, 2378, 2377
2206, 2371, 2372, 2379, 2378
2207, 2372, 2373, 2380, 2379
2208, 2373, 2374, 2381, 2380
2209, 2374, 2375, 2382, 2381
2210, 2375, 2376, 2383, 2382
2211, 2376,  255,  256, 2383
2212,  196, 2377, 2384,  197
2213, 2377, 2378, 2385, 2384
2214, 2378, 2379, 2386, 2385
2215, 2379, 2380, 2387, 2386
2216, 2380, 2381, 2388, 2387
2217, 2381, 2382, 2389, 2388
2218, 2382, 2383, 2390, 2389
2219, 2383,  256,  257, 2390
2220,  197, 2384, 2391,  198
2221, 2384, 2385, 2392, 2391
2222, 2385, 2386, 2393, 2392
2223, 2386, 2387, 2394, 2393
2224, 2387, 2388, 2395, 2394
2225, 2388, 2389, 2396, 2395
2226, 2389, 2390, 2397, 2396
2227, 2390,  257,  258, 2397
2228,  198, 2391, 2398,  199
2229, 2391, 2392, 2399, 2398
2230, 2392, 2393, 2400, 2399
2231, 2393, 2394, 2401, 2400
2232, 2394, 2395, 2402, 2401
2233, 2395, 2396, 2403, 2402
2234, 2396, 2397, 2404, 2403
2235, 2397,  258,  259, 2404
2236,  199, 2398, 2405,  200
2237, 2398, 2399, 2406, 2405
2238, 2399, 2400, 2407, 2406
2239, 2400, 2401, 2408, 2407
2240, 2401, 2402, 2409, 2408
2241, 2402, 2403, 2410, 2409
2242, 2403, 2404, 2411, 2410
2243, 2404,  259,  260, 2411
2244,  200, 2405, 2412,  201
2245, 2405, 2406, 2413, 2412
2246, 2406, 2407, 2414, 2413
2247, 2407, 2408, 2415, 2414
2248, 2408, 2409, 2416, 2415
2249, 2409, 2410, 2417, 2416
2250, 2410, 2411, 2418, 2417
2251, 2411,  260,  261, 2418
2252,  201, 2412, 2419,  202
2253, 2412, 2413, 2420, 2419
2254, 2413, 2414, 2421, 2420
2255, 2414, 2415, 2422, 2421
2256, 2415, 2416, 2423, 2422
2257, 2416, 2417, 2424, 2423
2258, 2417, 2418, 2425, 2424
2259, 2418,  261,  262, 2425
2260,  202, 2419, 2426,  203
2261, 2419, 2420, 2427, 2426
2262, 2420, 2421, 2428, 2427
2263, 2421, 2422, 2429, 2428
2264, 2422, 2423, 2430, 2429
2265, 2423, 2424, 2431, 2430
2266, 2424, 2425, 2432, 2431
2267, 2425,  262,  263, 2432
2268,  203, 2426, 2433,  204
2269, 2426, 2427, 2434, 2433
2270, 2427, 2428, 2435, 2434
2271, 2428, 2429, 2436, 2435
2272, 2429, 2430, 2437, 2436
2273, 2430, 2431, 2438, 2437
2274, 2431, 2432, 2439, 2438
2275, 2432,  263,  264, 2439
2276,  204, 2433, 2440,  205
2277, 2433, 2434, 2441, 2440
2278, 2434, 2435, 2442, 2441
2279, 2435, 2436, 2443, 2442
2280, 2436, 2437, 2444, 2443
2281, 2437, 2438, 2445, 2444
2282, 2438, 2439, 2446, 2445
2283, 2439,  264,  265, 2446
2284,  205, 2440,  927,    5
2285, 2440, 2441,  928,  927
2286, 2441, 2442,  929,  928
2287, 2442, 2443,  930,  929
2288, 2443, 2444,  931,  930
2289, 2444, 2445,  932,  931
2290, 2445, 2446,  933,  932
2291, 2446,  265,  266,  933
2292,  251,  940, 2447,  250
2293,  940,  939, 2448, 2447
2294,  939,  938, 2449, 2448
2295,  938,  937, 2450, 2449
2296,  937,  936, 2451, 2450
2297,  936,  935, 2452, 2451
2298,  935,  934, 2453, 2452
2299,  934,    8, 2454, 2453
2300,    8,  191, 2455, 2454
2301,  191,  190, 2456, 2455
2302,  190,  189, 2457, 2456
2303,  189,    2,   44, 2457
2304,  250, 2447, 2458,  249
2305, 2447, 2448, 2459, 2458
2306, 2448, 2449, 2460, 2459
2307, 2449, 2450, 2461, 2460
2308, 2450, 2451, 2462, 2461
2309, 2451, 2452, 2463, 2462
2310, 2452, 2453, 2464, 2463
2311, 2453, 2454, 2465, 2464
2312, 2454, 2455, 2466, 2465
2313, 2455, 2456, 2467, 2466
2314, 2456, 2457, 2468, 2467
2315, 2457,   44,   43, 2468
2316,  249, 2458, 2469,  248
2317, 2458, 2459, 2470, 2469
2318, 2459, 2460, 2471, 2470
2319, 2460, 2461, 2472, 2471
2320, 2461, 2462, 2473, 2472
2321, 2462, 2463, 2474, 2473
2322, 2463, 2464, 2475, 2474
2323, 2464, 2465, 2476, 2475
2324, 2465, 2466, 2477, 2476
2325, 2466, 2467, 2478, 2477
2326, 2467, 2468, 2479, 2478
2327, 2468,   43,   42, 2479
2328,  248, 2469, 2480,  247
2329, 2469, 2470, 2481, 2480
2330, 2470, 2471, 2482, 2481
2331, 2471, 2472, 2483, 2482
2332, 2472, 2473, 2484, 2483
2333, 2473, 2474, 2485, 2484
2334, 2474, 2475, 2486, 2485
2335, 2475, 2476, 2487, 2486
2336, 2476, 2477, 2488, 2487
2337, 2477, 2478, 2489, 2488
2338, 2478, 2479, 2490, 2489
2339, 2479,   42,   41, 2490
2340,  247, 2480, 2491,  246
2341, 2480, 2481, 2492, 2491
2342, 2481, 2482, 2493, 2492
2343, 2482, 2483, 2494, 2493
2344, 2483, 2484, 2495, 2494
2345, 2484, 2485, 2496, 2495
2346, 2485, 2486, 2497, 2496
2347, 2486, 2487, 2498, 2497
2348, 2487, 2488, 2499, 2498
2349, 2488, 2489, 2500, 2499
2350, 2489, 2490, 2501, 2500
2351, 2490,   41,   40, 2501
2352,  246, 2491, 2502,  245
2353, 2491, 2492, 2503, 2502
2354, 2492, 2493, 2504, 2503
2355, 2493, 2494, 2505, 2504
2356, 2494, 2495, 2506, 2505
2357, 2495, 2496, 2507, 2506
2358, 2496, 2497, 2508, 2507
2359, 2497, 2498, 2509, 2508
2360, 2498, 2499, 2510, 2509
2361, 2499, 2500, 2511, 2510
2362, 2500, 2501, 2512, 2511
2363, 2501,   40,   39, 2512
2364,  245, 2502, 2513,  244
2365, 2502, 2503, 2514, 2513
2366, 2503, 2504, 2515, 2514
2367, 2504, 2505, 2516, 2515
2368, 2505, 2506, 2517, 2516
2369, 2506, 2507, 2518, 2517
2370, 2507, 2508, 2519, 2518
2371, 2508, 2509, 2520, 2519
2372, 2509, 2510, 2521, 2520
2373, 2510, 2511, 2522, 2521
2374, 2511, 2512, 2523, 2522
2375, 2512,   39,   38, 2523
2376,  244, 2513, 2524,  243
2377, 2513, 2514, 2525, 2524
2378, 2514, 2515, 2526, 2525
2379, 2515, 2516, 2527, 2526
2380, 2516, 2517, 2528, 2527
2381, 2517, 2518, 2529, 2528
2382, 2518, 2519, 2530, 2529
2383, 2519, 2520, 2531, 2530
2384, 2520, 2521, 2532, 2531
2385, 2521, 2522, 2533, 2532
2386, 2522, 2523, 2534, 2533
2387, 2523,   38,   37, 2534
2388,  243, 2524, 2535,  242
2389, 2524, 2525, 2536, 2535
2390, 2525, 2526, 2537, 2536
2391, 2526, 2527, 2538, 2537
2392, 2527, 2528, 2539, 2538
2393, 2528, 2529, 2540, 2539
2394, 2529, 2530, 2541, 2540
2395, 2530, 2531, 2542, 2541
2396, 2531, 2532, 2543, 2542
2397, 2532, 2533, 2544, 2543
2398, 2533, 2534, 2545, 2544
2399, 2534,   37,   36, 2545
2400,  242, 2535, 2546,  241
2401, 2535, 2536, 2547, 2546
2402, 2536, 2537, 2548, 2547
2403, 2537, 2538, 2549, 2548
2404, 2538, 2539, 2550, 2549
2405, 2539, 2540, 2551, 2550
2406, 2540, 2541, 2552, 2551
2407, 2541, 2542, 2553, 2552
2408, 2542, 2543, 2554, 2553
2409, 2543, 2544, 2555, 2554
2410, 2544, 2545, 2556, 2555
2411, 2545,   36,   35, 2556
2412,  241, 2546, 2557,  240
2413, 2546, 2547, 2558, 2557
2414, 2547, 2548, 2559, 2558
2415, 2548, 2549, 2560, 2559
2416, 2549, 2550, 2561, 2560
2417, 2550, 2551, 2562, 2561
2418, 2551, 2552, 2563, 2562
2419, 2552, 2553, 2564, 2563
2420, 2553, 2554, 2565, 2564
2421, 2554, 2555, 2566, 2565
2422, 2555, 2556, 2567, 2566
2423, 2556,   35,   34, 2567
2424,  240, 2557, 2568,  239
2425, 2557, 2558, 2569, 2568
2426, 2558, 2559, 2570, 2569
2427, 2559, 2560, 2571, 2570
2428, 2560, 2561, 2572, 2571
2429, 2561, 2562, 2573, 2572
2430, 2562, 2563, 2574, 2573
2431, 2563, 2564, 2575, 2574
2432, 2564, 2565, 2576, 2575
2433, 2565, 2566, 2577, 2576
2434, 2566, 2567, 2578, 2577
2435, 2567,   34,   33, 2578
2436,  239, 2568, 2579,  238
2437, 2568, 2569, 2580, 2579
2438, 2569, 2570, 2581, 2580
2439, 2570, 2571, 2582, 2581
2440, 2571, 2572, 2583, 2582
2441, 2572, 2573, 2584, 2583
2442, 2573, 2574, 2585, 2584
2443, 2574, 2575, 2586, 2585
2444, 2575, 2576, 2587, 2586
2445, 2576, 2577, 2588, 2587
2446, 2577, 2578, 2589, 2588
2447, 2578,   33,   32, 2589
2448,  238, 2579, 2590,  237
2449, 2579, 2580, 2591, 2590
2450, 2580, 2581, 2592, 2591
2451, 2581, 2582, 2593, 2592
2452, 2582, 2583, 2594, 2593
2453, 2583, 2584, 2595, 2594
2454, 2584, 2585, 2596, 2595
2455, 2585, 2586, 2597, 2596
2456, 2586, 2587, 2598, 2597
2457, 2587, 2588, 2599, 2598
2458, 2588, 2589, 2600, 2599
2459, 2589,   32,   31, 2600
2460,  237, 2590, 2601,  236
2461, 2590, 2591, 2602, 2601
2462, 2591, 2592, 2603, 2602
2463, 2592, 2593, 2604, 2603
2464, 2593, 2594, 2605, 2604
2465, 2594, 2595, 2606, 2605
2466, 2595, 2596, 2607, 2606
2467, 2596, 2597, 2608, 2607
2468, 2597, 2598, 2609, 2608
2469, 2598, 2599, 2610, 2609
2470, 2599, 2600, 2611, 2610
2471, 2600,   31,   30, 2611
2472,  236, 2601, 2612,  235
2473, 2601, 2602, 2613, 2612
2474, 2602, 2603, 2614, 2613
2475, 2603, 2604, 2615, 2614
2476, 2604, 2605, 2616, 2615
2477, 2605, 2606, 2617, 2616
2478, 2606, 2607, 2618, 2617
2479, 2607, 2608, 2619, 2618
2480, 2608, 2609, 2620, 2619
2481, 2609, 2610, 2621, 2620
2482, 2610, 2611, 2622, 2621
2483, 2611,   30,   29, 2622
2484,  235, 2612, 2623,  234
2485, 2612, 2613, 2624, 2623
2486, 2613, 2614, 2625, 2624
2487, 2614, 2615, 2626, 2625
2488, 2615, 2616, 2627, 2626
2489, 2616, 2617, 2628, 2627
2490, 2617, 2618, 2629, 2628
2491, 2618, 2619, 2630, 2629
2492, 2619, 2620, 2631, 2630
2493, 2620, 2621, 2632, 2631
2494, 2621, 2622, 2633, 2632
2495, 2622,   29,   28, 2633
2496,  234, 2623, 2634,  233
2497, 2623, 2624, 2635, 2634
2498, 2624, 2625, 2636, 2635
2499, 2625, 2626, 2637, 2636
2500, 2626, 2627, 2638, 2637
2501, 2627, 2628, 2639, 2638
2502, 2628, 2629, 2640, 2639
2503, 2629, 2630, 2641, 2640
2504, 2630, 2631, 2642, 2641
2505, 2631, 2632, 2643, 2642
2506, 2632, 2633, 2644, 2643
2507, 2633,   28,   27, 2644
2508,  233, 2634, 2645,  232
2509, 2634, 2635, 2646, 2645
2510, 2635, 2636, 2647, 2646
2511, 2636, 2637, 2648, 2647
2512, 2637, 2638, 2649, 2648
2513, 2638, 2639, 2650, 2649
2514, 2639, 2640, 2651, 2650
2515, 2640, 2641, 2652, 2651
2516, 2641, 2642, 2653, 2652
2517, 2642, 2643, 2654, 2653
2518, 2643, 2644, 2655, 2654
2519, 2644,   27,   26, 2655
2520,  232, 2645, 2656,  231
2521, 2645, 2646, 2657, 2656
2522, 2646, 2647, 2658, 2657
2523, 2647, 2648, 2659, 2658
2524, 2648, 2649, 2660, 2659
2525, 2649, 2650, 2661, 2660
2526, 2650, 2651, 2662, 2661
2527, 2651, 2652, 2663, 2662
2528, 2652, 2653, 2664, 2663
2529, 2653, 2654, 2665, 2664
2530, 2654, 2655, 2666, 2665
2531, 2655,   26,   25, 2666
2532,  231, 2656, 2667,  230
2533, 2656, 2657, 2668, 2667
2534, 2657, 2658, 2669, 2668
2535, 2658, 2659, 2670, 2669
2536, 2659, 2660, 2671, 2670
2537, 2660, 2661, 2672, 2671
2538, 2661, 2662, 2673, 2672
2539, 2662, 2663, 2674, 2673
2540, 2663, 2664, 2675, 2674
2541, 2664, 2665, 2676, 2675
2542, 2665, 2666, 2677, 2676
2543, 2666,   25,   24, 2677
2544,  230, 2667, 2678,  229
2545, 2667, 2668, 2679, 2678
2546, 2668, 2669, 2680, 2679
2547, 2669, 2670, 2681, 2680
2548, 2670, 2671, 2682, 2681
2549, 2671, 2672, 2683, 2682
2550, 2672, 2673, 2684, 2683
2551, 2673, 2674, 2685, 2684
2552, 2674, 2675, 2686, 2685
2553, 2675, 2676, 2687, 2686
2554, 2676, 2677, 2688, 2687
2555, 2677,   24,   23, 2688
2556,  229, 2678, 2689,  228
2557, 2678, 2679, 2690, 2689
2558, 2679, 2680, 2691, 2690
2559, 2680, 2681, 2692, 2691
2560, 2681, 2682, 2693, 2692
2561, 2682, 2683, 2694, 2693
2562, 2683, 2684, 2695, 2694
2563, 2684, 2685, 2696, 2695
2564, 2685, 2686, 2697, 2696
2565, 2686, 2687, 2698, 2697
2566, 2687, 2688, 2699, 2698
2567, 2688,   23,   22, 2699
2568,  228, 2689, 2700,  227
2569, 2689, 2690, 2701, 2700
2570, 2690, 2691, 2702, 2701
2571, 2691, 2692, 2703, 2702
2572, 2692, 2693, 2704, 2703
2573, 2693, 2694, 2705, 2704
2574, 2694, 2695, 2706, 2705
2575, 2695, 2696, 2707, 2706
2576, 2696, 2697, 2708, 2707
2577, 2697, 2698, 2709, 2708
2578, 2698, 2699, 2710, 2709
2579, 2699,   22,   21, 2710
2580,  227, 2700, 2711,  226
2581, 2700, 2701, 2712, 2711
2582, 2701, 2702, 2713, 2712
2583, 2702, 2703, 2714, 2713
2584, 2703, 2704, 2715, 2714
2585, 2704, 2705, 2716, 2715
2586, 2705, 2706, 2717, 2716
2587, 2706, 2707, 2718, 2717
2588, 2707, 2708, 2719, 2718
2589, 2708, 2709, 2720, 2719
2590, 2709, 2710, 2721, 2720
2591, 2710,   21,   20, 2721
2592,  226, 2711, 2722,  225
2593, 2711, 2712, 2723, 2722
2594, 2712, 2713, 2724, 2723
2595, 2713, 2714, 2725, 2724
2596, 2714, 2715, 2726, 2725
2597, 2715, 2716, 2727, 2726
2598, 2716, 2717, 2728, 2727
2599, 2717, 2718, 2729, 2728
2600, 2718, 2719, 2730, 2729
2601, 2719, 2720, 2731, 2730
2602, 2720, 2721, 2732, 2731
2603, 2721,   20,   19, 2732
2604,  225, 2722, 2733,  224
2605, 2722, 2723, 2734, 2733
2606, 2723, 2724, 2735, 2734
2607, 2724, 2725, 2736, 2735
2608, 2725, 2726, 2737, 2736
2609, 2726, 2727, 2738, 2737
2610, 2727, 2728, 2739, 2738
2611, 2728, 2729, 2740, 2739
2612, 2729, 2730, 2741, 2740
2613, 2730, 2731, 2742, 2741
2614, 2731, 2732, 2743, 2742
2615, 2732,   19,   18, 2743
2616,  224, 2733, 2744,  223
2617, 2733, 2734, 2745, 2744
2618, 2734, 2735, 2746, 2745
2619, 2735, 2736, 2747, 2746
2620, 2736, 2737, 2748, 2747
2621, 2737, 2738, 2749, 2748
2622, 2738, 2739, 2750, 2749
2623, 2739, 2740, 2751, 2750
2624, 2740, 2741, 2752, 2751
2625, 2741, 2742, 2753, 2752
2626, 2742, 2743, 2754, 2753
2627, 2743,   18,   17, 2754
2628,  223, 2744, 2755,  222
2629, 2744, 2745, 2756, 2755
2630, 2745, 2746, 2757, 2756
2631, 2746, 2747, 2758, 2757
2632, 2747, 2748, 2759, 2758
2633, 2748, 2749, 2760, 2759
2634, 2749, 2750, 2761, 2760
2635, 2750, 2751, 2762, 2761
2636, 2751, 2752, 2763, 2762
2637, 2752, 2753, 2764, 2763
2638, 2753, 2754, 2765, 2764
2639, 2754,   17,   16, 2765
2640,  222, 2755, 2766,  221
2641, 2755, 2756, 2767, 2766
2642, 2756, 2757, 2768, 2767
2643, 2757, 2758, 2769, 2768
2644, 2758, 2759, 2770, 2769
2645, 2759, 2760, 2771, 2770
2646, 2760, 2761, 2772, 2771
2647, 2761, 2762, 2773, 2772
2648, 2762, 2763, 2774, 2773
2649, 2763, 2764, 2775, 2774
2650, 2764, 2765, 2776, 2775
2651, 2765,   16,   15, 2776
2652,  221, 2766, 2777,  220
2653, 2766, 2767, 2778, 2777
2654, 2767, 2768, 2779, 2778
2655, 2768, 2769, 2780, 2779
2656, 2769, 2770, 2781, 2780
2657, 2770, 2771, 2782, 2781
2658, 2771, 2772, 2783, 2782
2659, 2772, 2773, 2784, 2783
2660, 2773, 2774, 2785, 2784
2661, 2774, 2775, 2786, 2785
2662, 2775, 2776, 2787, 2786
2663, 2776,   15,   14, 2787
2664,  220, 2777, 2788,  219
2665, 2777, 2778, 2789, 2788
2666, 2778, 2779, 2790, 2789
2667, 2779, 2780, 2791, 2790
2668, 2780, 2781, 2792, 2791
2669, 2781, 2782, 2793, 2792
2670, 2782, 2783, 2794, 2793
2671, 2783, 2784, 2795, 2794
2672, 2784, 2785, 2796, 2795
2673, 2785, 2786, 2797, 2796
2674, 2786, 2787, 2798, 2797
2675, 2787,   14,   13, 2798
2676,  219, 2788, 2799,  218
2677, 2788, 2789, 2800, 2799
2678, 2789, 2790, 2801, 2800
2679, 2790, 2791, 2802, 2801
2680, 2791, 2792, 2803, 2802
2681, 2792, 2793, 2804, 2803
2682, 2793, 2794, 2805, 2804
2683, 2794, 2795, 2806, 2805
2684, 2795, 2796, 2807, 2806
2685, 2796, 2797, 2808, 2807
2686, 2797, 2798, 2809, 2808
2687, 2798,   13,   12, 2809
2688,  218, 2799, 2810,  217
2689, 2799, 2800, 2811, 2810
2690, 2800, 2801, 2812, 2811
2691, 2801, 2802, 2813, 2812
2692, 2802, 2803, 2814, 2813
2693, 2803, 2804, 2815, 2814
2694, 2804, 2805, 2816, 2815
2695, 2805, 2806, 2817, 2816
2696, 2806, 2807, 2818, 2817
2697, 2807, 2808, 2819, 2818
2698, 2808, 2809, 2820, 2819
2699, 2809,   12,   11, 2820
2700,  217, 2810,  216,   10
2701, 2810, 2811,  215,  216
2702, 2811, 2812,  214,  215
2703, 2812, 2813,  213,  214
2704, 2813, 2814,  212,  213
2705, 2814, 2815,  211,  212
2706, 2815, 2816,  210,  211
2707, 2816, 2817,  209,  210
2708, 2817, 2818,  208,  209
2709, 2818, 2819,  207,  208
2710, 2819, 2820,  206,  207
2711, 2820,   11,    1,  206
*Elset, elset=Bone, generate
 312,  677,    1
*Elset, elset=Marrow, generate
   1,  311,    1
*Elset, elset=Whole_Callus, generate
  678,  2711,     1
*Elset, elset=CALLUS-1
 678
*Elset, elset=CALLUS-2
 679
*Elset, elset=CALLUS-3
 680
*Elset, elset=CALLUS-4
 681
*Elset, elset=CALLUS-5
 682
*Elset, elset=CALLUS-6
 683
*Elset, elset=CALLUS-7
 684
*Elset, elset=CALLUS-8
 685
*Elset, elset=CALLUS-9
 686
*Elset, elset=CALLUS-10
 687
*Elset, elset=CALLUS-11
 688
*Elset, elset=CALLUS-12
 689
*Elset, elset=CALLUS-13
 690
*Elset, elset=CALLUS-14
 691
*Elset, elset=CALLUS-15
 692
*Elset, elset=CALLUS-16
 693
*Elset, elset=CALLUS-17
 694
*Elset, elset=CALLUS-18
 695
*Elset, elset=CALLUS-19
 696
*Elset, elset=CALLUS-20
 697
*Elset, elset=CALLUS-21
 698
*Elset, elset=CALLUS-22
 699
*Elset, elset=CALLUS-23
 700
*Elset, elset=CALLUS-24
 701
*Elset, elset=CALLUS-25
 702
*Elset, elset=CALLUS-26
 703
*Elset, elset=CALLUS-27
 704
*Elset, elset=CALLUS-28
 705
*Elset, elset=CALLUS-29
 706
*Elset, elset=CALLUS-30
 707
*Elset, elset=CALLUS-31
 708
*Elset, elset=CALLUS-32
 709
*Elset, elset=CALLUS-33
 710
*Elset, elset=CALLUS-34
 711
*Elset, elset=CALLUS-35
 712
*Elset, elset=CALLUS-36
 713
*Elset, elset=CALLUS-37
 714
*Elset, elset=CALLUS-38
 715
*Elset, elset=CALLUS-39
 716
*Elset, elset=CALLUS-40
 717
*Elset, elset=CALLUS-41
 718
*Elset, elset=CALLUS-42
 719
*Elset, elset=CALLUS-43
 720
*Elset, elset=CALLUS-44
 721
*Elset, elset=CALLUS-45
 722
*Elset, elset=CALLUS-46
 723
*Elset, elset=CALLUS-47
 724
*Elset, elset=CALLUS-48
 725
*Elset, elset=CALLUS-49
 726
*Elset, elset=CALLUS-50
 727
*Elset, elset=CALLUS-51
 728
*Elset, elset=CALLUS-52
 729
*Elset, elset=CALLUS-53
 730
*Elset, elset=CALLUS-54
 731
*Elset, elset=CALLUS-55
 732
*Elset, elset=CALLUS-56
 733
*Elset, elset=CALLUS-57
 734
*Elset, elset=CALLUS-58
 735
*Elset, elset=CALLUS-59
 736
*Elset, elset=CALLUS-60
 737
*Elset, elset=CALLUS-61
 738
*Elset, elset=CALLUS-62
 739
*Elset, elset=CALLUS-63
 740
*Elset, elset=CALLUS-64
 741
*Elset, elset=CALLUS-65
 742
*Elset, elset=CALLUS-66
 743
*Elset, elset=CALLUS-67
 744
*Elset, elset=CALLUS-68
 745
*Elset, elset=CALLUS-69
 746
*Elset, elset=CALLUS-70
 747
*Elset, elset=CALLUS-71
 748
*Elset, elset=CALLUS-72
 749
*Elset, elset=CALLUS-73
 750
*Elset, elset=CALLUS-74
 751
*Elset, elset=CALLUS-75
 752
*Elset, elset=CALLUS-76
 753
*Elset, elset=CALLUS-77
 754
*Elset, elset=CALLUS-78
 755
*Elset, elset=CALLUS-79
 756
*Elset, elset=CALLUS-80
 757
*Elset, elset=CALLUS-81
 758
*Elset, elset=CALLUS-82
 759
*Elset, elset=CALLUS-83
 760
*Elset, elset=CALLUS-84
 761
*Elset, elset=CALLUS-85
 762
*Elset, elset=CALLUS-86
 763
*Elset, elset=CALLUS-87
 764
*Elset, elset=CALLUS-88
 765
*Elset, elset=CALLUS-89
 766
*Elset, elset=CALLUS-90
 767
*Elset, elset=CALLUS-91
 768
*Elset, elset=CALLUS-92
 769
*Elset, elset=CALLUS-93
 770
*Elset, elset=CALLUS-94
 771
*Elset, elset=CALLUS-95
 772
*Elset, elset=CALLUS-96
 773
*Elset, elset=CALLUS-97
 774
*Elset, elset=CALLUS-98
 775
*Elset, elset=CALLUS-99
 776
*Elset, elset=CALLUS-100
 777
*Elset, elset=CALLUS-101
 778
*Elset, elset=CALLUS-102
 779
*Elset, elset=CALLUS-103
 780
*Elset, elset=CALLUS-104
 781
*Elset, elset=CALLUS-105
 782
*Elset, elset=CALLUS-106
 783
*Elset, elset=CALLUS-107
 784
*Elset, elset=CALLUS-108
 785
*Elset, elset=CALLUS-109
 786
*Elset, elset=CALLUS-110
 787
*Elset, elset=CALLUS-111
 788
*Elset, elset=CALLUS-112
 789
*Elset, elset=CALLUS-113
 790
*Elset, elset=CALLUS-114
 791
*Elset, elset=CALLUS-115
 792
*Elset, elset=CALLUS-116
 793
*Elset, elset=CALLUS-117
 794
*Elset, elset=CALLUS-118
 795
*Elset, elset=CALLUS-119
 796
*Elset, elset=CALLUS-120
 797
*Elset, elset=CALLUS-121
 798
*Elset, elset=CALLUS-122
 799
*Elset, elset=CALLUS-123
 800
*Elset, elset=CALLUS-124
 801
*Elset, elset=CALLUS-125
 802
*Elset, elset=CALLUS-126
 803
*Elset, elset=CALLUS-127
 804
*Elset, elset=CALLUS-128
 805
*Elset, elset=CALLUS-129
 806
*Elset, elset=CALLUS-130
 807
*Elset, elset=CALLUS-131
 808
*Elset, elset=CALLUS-132
 809
*Elset, elset=CALLUS-133
 810
*Elset, elset=CALLUS-134
 811
*Elset, elset=CALLUS-135
 812
*Elset, elset=CALLUS-136
 813
*Elset, elset=CALLUS-137
 814
*Elset, elset=CALLUS-138
 815
*Elset, elset=CALLUS-139
 816
*Elset, elset=CALLUS-140
 817
*Elset, elset=CALLUS-141
 818
*Elset, elset=CALLUS-142
 819
*Elset, elset=CALLUS-143
 820
*Elset, elset=CALLUS-144
 821
*Elset, elset=CALLUS-145
 822
*Elset, elset=CALLUS-146
 823
*Elset, elset=CALLUS-147
 824
*Elset, elset=CALLUS-148
 825
*Elset, elset=CALLUS-149
 826
*Elset, elset=CALLUS-150
 827
*Elset, elset=CALLUS-151
 828
*Elset, elset=CALLUS-152
 829
*Elset, elset=CALLUS-153
 830
*Elset, elset=CALLUS-154
 831
*Elset, elset=CALLUS-155
 832
*Elset, elset=CALLUS-156
 833
*Elset, elset=CALLUS-157
 834
*Elset, elset=CALLUS-158
 835
*Elset, elset=CALLUS-159
 836
*Elset, elset=CALLUS-160
 837
*Elset, elset=CALLUS-161
 838
*Elset, elset=CALLUS-162
 839
*Elset, elset=CALLUS-163
 840
*Elset, elset=CALLUS-164
 841
*Elset, elset=CALLUS-165
 842
*Elset, elset=CALLUS-166
 843
*Elset, elset=CALLUS-167
 844
*Elset, elset=CALLUS-168
 845
*Elset, elset=CALLUS-169
 846
*Elset, elset=CALLUS-170
 847
*Elset, elset=CALLUS-171
 848
*Elset, elset=CALLUS-172
 849
*Elset, elset=CALLUS-173
 850
*Elset, elset=CALLUS-174
 851
*Elset, elset=CALLUS-175
 852
*Elset, elset=CALLUS-176
 853
*Elset, elset=CALLUS-177
 854
*Elset, elset=CALLUS-178
 855
*Elset, elset=CALLUS-179
 856
*Elset, elset=CALLUS-180
 857
*Elset, elset=CALLUS-181
 858
*Elset, elset=CALLUS-182
 859
*Elset, elset=CALLUS-183
 860
*Elset, elset=CALLUS-184
 861
*Elset, elset=CALLUS-185
 862
*Elset, elset=CALLUS-186
 863
*Elset, elset=CALLUS-187
 864
*Elset, elset=CALLUS-188
 865
*Elset, elset=CALLUS-189
 866
*Elset, elset=CALLUS-190
 867
*Elset, elset=CALLUS-191
 868
*Elset, elset=CALLUS-192
 869
*Elset, elset=CALLUS-193
 870
*Elset, elset=CALLUS-194
 871
*Elset, elset=CALLUS-195
 872
*Elset, elset=CALLUS-196
 873
*Elset, elset=CALLUS-197
 874
*Elset, elset=CALLUS-198
 875
*Elset, elset=CALLUS-199
 876
*Elset, elset=CALLUS-200
 877
*Elset, elset=CALLUS-201
 878
*Elset, elset=CALLUS-202
 879
*Elset, elset=CALLUS-203
 880
*Elset, elset=CALLUS-204
 881
*Elset, elset=CALLUS-205
 882
*Elset, elset=CALLUS-206
 883
*Elset, elset=CALLUS-207
 884
*Elset, elset=CALLUS-208
 885
*Elset, elset=CALLUS-209
 886
*Elset, elset=CALLUS-210
 887
*Elset, elset=CALLUS-211
 888
*Elset, elset=CALLUS-212
 889
*Elset, elset=CALLUS-213
 890
*Elset, elset=CALLUS-214
 891
*Elset, elset=CALLUS-215
 892
*Elset, elset=CALLUS-216
 893
*Elset, elset=CALLUS-217
 894
*Elset, elset=CALLUS-218
 895
*Elset, elset=CALLUS-219
 896
*Elset, elset=CALLUS-220
 897
*Elset, elset=CALLUS-221
 898
*Elset, elset=CALLUS-222
 899
*Elset, elset=CALLUS-223
 900
*Elset, elset=CALLUS-224
 901
*Elset, elset=CALLUS-225
 902
*Elset, elset=CALLUS-226
 903
*Elset, elset=CALLUS-227
 904
*Elset, elset=CALLUS-228
 905
*Elset, elset=CALLUS-229
 906
*Elset, elset=CALLUS-230
 907
*Elset, elset=CALLUS-231
 908
*Elset, elset=CALLUS-232
 909
*Elset, elset=CALLUS-233
 910
*Elset, elset=CALLUS-234
 911
*Elset, elset=CALLUS-235
 912
*Elset, elset=CALLUS-236
 913
*Elset, elset=CALLUS-237
 914
*Elset, elset=CALLUS-238
 915
*Elset, elset=CALLUS-239
 916
*Elset, elset=CALLUS-240
 917
*Elset, elset=CALLUS-241
 918
*Elset, elset=CALLUS-242
 919
*Elset, elset=CALLUS-243
 920
*Elset, elset=CALLUS-244
 921
*Elset, elset=CALLUS-245
 922
*Elset, elset=CALLUS-246
 923
*Elset, elset=CALLUS-247
 924
*Elset, elset=CALLUS-248
 925
*Elset, elset=CALLUS-249
 926
*Elset, elset=CALLUS-250
 927
*Elset, elset=CALLUS-251
 928
*Elset, elset=CALLUS-252
 929
*Elset, elset=CALLUS-253
 930
*Elset, elset=CALLUS-254
 931
*Elset, elset=CALLUS-255
 932
*Elset, elset=CALLUS-256
 933
*Elset, elset=CALLUS-257
 934
*Elset, elset=CALLUS-258
 935
*Elset, elset=CALLUS-259
 936
*Elset, elset=CALLUS-260
 937
*Elset, elset=CALLUS-261
 938
*Elset, elset=CALLUS-262
 939
*Elset, elset=CALLUS-263
 940
*Elset, elset=CALLUS-264
 941
*Elset, elset=CALLUS-265
 942
*Elset, elset=CALLUS-266
 943
*Elset, elset=CALLUS-267
 944
*Elset, elset=CALLUS-268
 945
*Elset, elset=CALLUS-269
 946
*Elset, elset=CALLUS-270
 947
*Elset, elset=CALLUS-271
 948
*Elset, elset=CALLUS-272
 949
*Elset, elset=CALLUS-273
 950
*Elset, elset=CALLUS-274
 951
*Elset, elset=CALLUS-275
 952
*Elset, elset=CALLUS-276
 953
*Elset, elset=CALLUS-277
 954
*Elset, elset=CALLUS-278
 955
*Elset, elset=CALLUS-279
 956
*Elset, elset=CALLUS-280
 957
*Elset, elset=CALLUS-281
 958
*Elset, elset=CALLUS-282
 959
*Elset, elset=CALLUS-283
 960
*Elset, elset=CALLUS-284
 961
*Elset, elset=CALLUS-285
 962
*Elset, elset=CALLUS-286
 963
*Elset, elset=CALLUS-287
 964
*Elset, elset=CALLUS-288
 965
*Elset, elset=CALLUS-289
 966
*Elset, elset=CALLUS-290
 967
*Elset, elset=CALLUS-291
 968
*Elset, elset=CALLUS-292
 969
*Elset, elset=CALLUS-293
 970
*Elset, elset=CALLUS-294
 971
*Elset, elset=CALLUS-295
 972
*Elset, elset=CALLUS-296
 973
*Elset, elset=CALLUS-297
 974
*Elset, elset=CALLUS-298
 975
*Elset, elset=CALLUS-299
 976
*Elset, elset=CALLUS-300
 977
*Elset, elset=CALLUS-301
 978
*Elset, elset=CALLUS-302
 979
*Elset, elset=CALLUS-303
 980
*Elset, elset=CALLUS-304
 981
*Elset, elset=CALLUS-305
 982
*Elset, elset=CALLUS-306
 983
*Elset, elset=CALLUS-307
 984
*Elset, elset=CALLUS-308
 985
*Elset, elset=CALLUS-309
 986
*Elset, elset=CALLUS-310
 987
*Elset, elset=CALLUS-311
 988
*Elset, elset=CALLUS-312
 989
*Elset, elset=CALLUS-313
 990
*Elset, elset=CALLUS-314
 991
*Elset, elset=CALLUS-315
 992
*Elset, elset=CALLUS-316
 993
*Elset, elset=CALLUS-317
 994
*Elset, elset=CALLUS-318
 995
*Elset, elset=CALLUS-319
 996
*Elset, elset=CALLUS-320
 997
*Elset, elset=CALLUS-321
 998
*Elset, elset=CALLUS-322
 999
*Elset, elset=CALLUS-323
 1000
*Elset, elset=CALLUS-324
 1001
*Elset, elset=CALLUS-325
 1002
*Elset, elset=CALLUS-326
 1003
*Elset, elset=CALLUS-327
 1004
*Elset, elset=CALLUS-328
 1005
*Elset, elset=CALLUS-329
 1006
*Elset, elset=CALLUS-330
 1007
*Elset, elset=CALLUS-331
 1008
*Elset, elset=CALLUS-332
 1009
*Elset, elset=CALLUS-333
 1010
*Elset, elset=CALLUS-334
 1011
*Elset, elset=CALLUS-335
 1012
*Elset, elset=CALLUS-336
 1013
*Elset, elset=CALLUS-337
 1014
*Elset, elset=CALLUS-338
 1015
*Elset, elset=CALLUS-339
 1016
*Elset, elset=CALLUS-340
 1017
*Elset, elset=CALLUS-341
 1018
*Elset, elset=CALLUS-342
 1019
*Elset, elset=CALLUS-343
 1020
*Elset, elset=CALLUS-344
 1021
*Elset, elset=CALLUS-345
 1022
*Elset, elset=CALLUS-346
 1023
*Elset, elset=CALLUS-347
 1024
*Elset, elset=CALLUS-348
 1025
*Elset, elset=CALLUS-349
 1026
*Elset, elset=CALLUS-350
 1027
*Elset, elset=CALLUS-351
 1028
*Elset, elset=CALLUS-352
 1029
*Elset, elset=CALLUS-353
 1030
*Elset, elset=CALLUS-354
 1031
*Elset, elset=CALLUS-355
 1032
*Elset, elset=CALLUS-356
 1033
*Elset, elset=CALLUS-357
 1034
*Elset, elset=CALLUS-358
 1035
*Elset, elset=CALLUS-359
 1036
*Elset, elset=CALLUS-360
 1037
*Elset, elset=CALLUS-361
 1038
*Elset, elset=CALLUS-362
 1039
*Elset, elset=CALLUS-363
 1040
*Elset, elset=CALLUS-364
 1041
*Elset, elset=CALLUS-365
 1042
*Elset, elset=CALLUS-366
 1043
*Elset, elset=CALLUS-367
 1044
*Elset, elset=CALLUS-368
 1045
*Elset, elset=CALLUS-369
 1046
*Elset, elset=CALLUS-370
 1047
*Elset, elset=CALLUS-371
 1048
*Elset, elset=CALLUS-372
 1049
*Elset, elset=CALLUS-373
 1050
*Elset, elset=CALLUS-374
 1051
*Elset, elset=CALLUS-375
 1052
*Elset, elset=CALLUS-376
 1053
*Elset, elset=CALLUS-377
 1054
*Elset, elset=CALLUS-378
 1055
*Elset, elset=CALLUS-379
 1056
*Elset, elset=CALLUS-380
 1057
*Elset, elset=CALLUS-381
 1058
*Elset, elset=CALLUS-382
 1059
*Elset, elset=CALLUS-383
 1060
*Elset, elset=CALLUS-384
 1061
*Elset, elset=CALLUS-385
 1062
*Elset, elset=CALLUS-386
 1063
*Elset, elset=CALLUS-387
 1064
*Elset, elset=CALLUS-388
 1065
*Elset, elset=CALLUS-389
 1066
*Elset, elset=CALLUS-390
 1067
*Elset, elset=CALLUS-391
 1068
*Elset, elset=CALLUS-392
 1069
*Elset, elset=CALLUS-393
 1070
*Elset, elset=CALLUS-394
 1071
*Elset, elset=CALLUS-395
 1072
*Elset, elset=CALLUS-396
 1073
*Elset, elset=CALLUS-397
 1074
*Elset, elset=CALLUS-398
 1075
*Elset, elset=CALLUS-399
 1076
*Elset, elset=CALLUS-400
 1077
*Elset, elset=CALLUS-401
 1078
*Elset, elset=CALLUS-402
 1079
*Elset, elset=CALLUS-403
 1080
*Elset, elset=CALLUS-404
 1081
*Elset, elset=CALLUS-405
 1082
*Elset, elset=CALLUS-406
 1083
*Elset, elset=CALLUS-407
 1084
*Elset, elset=CALLUS-408
 1085
*Elset, elset=CALLUS-409
 1086
*Elset, elset=CALLUS-410
 1087
*Elset, elset=CALLUS-411
 1088
*Elset, elset=CALLUS-412
 1089
*Elset, elset=CALLUS-413
 1090
*Elset, elset=CALLUS-414
 1091
*Elset, elset=CALLUS-415
 1092
*Elset, elset=CALLUS-416
 1093
*Elset, elset=CALLUS-417
 1094
*Elset, elset=CALLUS-418
 1095
*Elset, elset=CALLUS-419
 1096
*Elset, elset=CALLUS-420
 1097
*Elset, elset=CALLUS-421
 1098
*Elset, elset=CALLUS-422
 1099
*Elset, elset=CALLUS-423
 1100
*Elset, elset=CALLUS-424
 1101
*Elset, elset=CALLUS-425
 1102
*Elset, elset=CALLUS-426
 1103
*Elset, elset=CALLUS-427
 1104
*Elset, elset=CALLUS-428
 1105
*Elset, elset=CALLUS-429
 1106
*Elset, elset=CALLUS-430
 1107
*Elset, elset=CALLUS-431
 1108
*Elset, elset=CALLUS-432
 1109
*Elset, elset=CALLUS-433
 1110
*Elset, elset=CALLUS-434
 1111
*Elset, elset=CALLUS-435
 1112
*Elset, elset=CALLUS-436
 1113
*Elset, elset=CALLUS-437
 1114
*Elset, elset=CALLUS-438
 1115
*Elset, elset=CALLUS-439
 1116
*Elset, elset=CALLUS-440
 1117
*Elset, elset=CALLUS-441
 1118
*Elset, elset=CALLUS-442
 1119
*Elset, elset=CALLUS-443
 1120
*Elset, elset=CALLUS-444
 1121
*Elset, elset=CALLUS-445
 1122
*Elset, elset=CALLUS-446
 1123
*Elset, elset=CALLUS-447
 1124
*Elset, elset=CALLUS-448
 1125
*Elset, elset=CALLUS-449
 1126
*Elset, elset=CALLUS-450
 1127
*Elset, elset=CALLUS-451
 1128
*Elset, elset=CALLUS-452
 1129
*Elset, elset=CALLUS-453
 1130
*Elset, elset=CALLUS-454
 1131
*Elset, elset=CALLUS-455
 1132
*Elset, elset=CALLUS-456
 1133
*Elset, elset=CALLUS-457
 1134
*Elset, elset=CALLUS-458
 1135
*Elset, elset=CALLUS-459
 1136
*Elset, elset=CALLUS-460
 1137
*Elset, elset=CALLUS-461
 1138
*Elset, elset=CALLUS-462
 1139
*Elset, elset=CALLUS-463
 1140
*Elset, elset=CALLUS-464
 1141
*Elset, elset=CALLUS-465
 1142
*Elset, elset=CALLUS-466
 1143
*Elset, elset=CALLUS-467
 1144
*Elset, elset=CALLUS-468
 1145
*Elset, elset=CALLUS-469
 1146
*Elset, elset=CALLUS-470
 1147
*Elset, elset=CALLUS-471
 1148
*Elset, elset=CALLUS-472
 1149
*Elset, elset=CALLUS-473
 1150
*Elset, elset=CALLUS-474
 1151
*Elset, elset=CALLUS-475
 1152
*Elset, elset=CALLUS-476
 1153
*Elset, elset=CALLUS-477
 1154
*Elset, elset=CALLUS-478
 1155
*Elset, elset=CALLUS-479
 1156
*Elset, elset=CALLUS-480
 1157
*Elset, elset=CALLUS-481
 1158
*Elset, elset=CALLUS-482
 1159
*Elset, elset=CALLUS-483
 1160
*Elset, elset=CALLUS-484
 1161
*Elset, elset=CALLUS-485
 1162
*Elset, elset=CALLUS-486
 1163
*Elset, elset=CALLUS-487
 1164
*Elset, elset=CALLUS-488
 1165
*Elset, elset=CALLUS-489
 1166
*Elset, elset=CALLUS-490
 1167
*Elset, elset=CALLUS-491
 1168
*Elset, elset=CALLUS-492
 1169
*Elset, elset=CALLUS-493
 1170
*Elset, elset=CALLUS-494
 1171
*Elset, elset=CALLUS-495
 1172
*Elset, elset=CALLUS-496
 1173
*Elset, elset=CALLUS-497
 1174
*Elset, elset=CALLUS-498
 1175
*Elset, elset=CALLUS-499
 1176
*Elset, elset=CALLUS-500
 1177
*Elset, elset=CALLUS-501
 1178
*Elset, elset=CALLUS-502
 1179
*Elset, elset=CALLUS-503
 1180
*Elset, elset=CALLUS-504
 1181
*Elset, elset=CALLUS-505
 1182
*Elset, elset=CALLUS-506
 1183
*Elset, elset=CALLUS-507
 1184
*Elset, elset=CALLUS-508
 1185
*Elset, elset=CALLUS-509
 1186
*Elset, elset=CALLUS-510
 1187
*Elset, elset=CALLUS-511
 1188
*Elset, elset=CALLUS-512
 1189
*Elset, elset=CALLUS-513
 1190
*Elset, elset=CALLUS-514
 1191
*Elset, elset=CALLUS-515
 1192
*Elset, elset=CALLUS-516
 1193
*Elset, elset=CALLUS-517
 1194
*Elset, elset=CALLUS-518
 1195
*Elset, elset=CALLUS-519
 1196
*Elset, elset=CALLUS-520
 1197
*Elset, elset=CALLUS-521
 1198
*Elset, elset=CALLUS-522
 1199
*Elset, elset=CALLUS-523
 1200
*Elset, elset=CALLUS-524
 1201
*Elset, elset=CALLUS-525
 1202
*Elset, elset=CALLUS-526
 1203
*Elset, elset=CALLUS-527
 1204
*Elset, elset=CALLUS-528
 1205
*Elset, elset=CALLUS-529
 1206
*Elset, elset=CALLUS-530
 1207
*Elset, elset=CALLUS-531
 1208
*Elset, elset=CALLUS-532
 1209
*Elset, elset=CALLUS-533
 1210
*Elset, elset=CALLUS-534
 1211
*Elset, elset=CALLUS-535
 1212
*Elset, elset=CALLUS-536
 1213
*Elset, elset=CALLUS-537
 1214
*Elset, elset=CALLUS-538
 1215
*Elset, elset=CALLUS-539
 1216
*Elset, elset=CALLUS-540
 1217
*Elset, elset=CALLUS-541
 1218
*Elset, elset=CALLUS-542
 1219
*Elset, elset=CALLUS-543
 1220
*Elset, elset=CALLUS-544
 1221
*Elset, elset=CALLUS-545
 1222
*Elset, elset=CALLUS-546
 1223
*Elset, elset=CALLUS-547
 1224
*Elset, elset=CALLUS-548
 1225
*Elset, elset=CALLUS-549
 1226
*Elset, elset=CALLUS-550
 1227
*Elset, elset=CALLUS-551
 1228
*Elset, elset=CALLUS-552
 1229
*Elset, elset=CALLUS-553
 1230
*Elset, elset=CALLUS-554
 1231
*Elset, elset=CALLUS-555
 1232
*Elset, elset=CALLUS-556
 1233
*Elset, elset=CALLUS-557
 1234
*Elset, elset=CALLUS-558
 1235
*Elset, elset=CALLUS-559
 1236
*Elset, elset=CALLUS-560
 1237
*Elset, elset=CALLUS-561
 1238
*Elset, elset=CALLUS-562
 1239
*Elset, elset=CALLUS-563
 1240
*Elset, elset=CALLUS-564
 1241
*Elset, elset=CALLUS-565
 1242
*Elset, elset=CALLUS-566
 1243
*Elset, elset=CALLUS-567
 1244
*Elset, elset=CALLUS-568
 1245
*Elset, elset=CALLUS-569
 1246
*Elset, elset=CALLUS-570
 1247
*Elset, elset=CALLUS-571
 1248
*Elset, elset=CALLUS-572
 1249
*Elset, elset=CALLUS-573
 1250
*Elset, elset=CALLUS-574
 1251
*Elset, elset=CALLUS-575
 1252
*Elset, elset=CALLUS-576
 1253
*Elset, elset=CALLUS-577
 1254
*Elset, elset=CALLUS-578
 1255
*Elset, elset=CALLUS-579
 1256
*Elset, elset=CALLUS-580
 1257
*Elset, elset=CALLUS-581
 1258
*Elset, elset=CALLUS-582
 1259
*Elset, elset=CALLUS-583
 1260
*Elset, elset=CALLUS-584
 1261
*Elset, elset=CALLUS-585
 1262
*Elset, elset=CALLUS-586
 1263
*Elset, elset=CALLUS-587
 1264
*Elset, elset=CALLUS-588
 1265
*Elset, elset=CALLUS-589
 1266
*Elset, elset=CALLUS-590
 1267
*Elset, elset=CALLUS-591
 1268
*Elset, elset=CALLUS-592
 1269
*Elset, elset=CALLUS-593
 1270
*Elset, elset=CALLUS-594
 1271
*Elset, elset=CALLUS-595
 1272
*Elset, elset=CALLUS-596
 1273
*Elset, elset=CALLUS-597
 1274
*Elset, elset=CALLUS-598
 1275
*Elset, elset=CALLUS-599
 1276
*Elset, elset=CALLUS-600
 1277
*Elset, elset=CALLUS-601
 1278
*Elset, elset=CALLUS-602
 1279
*Elset, elset=CALLUS-603
 1280
*Elset, elset=CALLUS-604
 1281
*Elset, elset=CALLUS-605
 1282
*Elset, elset=CALLUS-606
 1283
*Elset, elset=CALLUS-607
 1284
*Elset, elset=CALLUS-608
 1285
*Elset, elset=CALLUS-609
 1286
*Elset, elset=CALLUS-610
 1287
*Elset, elset=CALLUS-611
 1288
*Elset, elset=CALLUS-612
 1289
*Elset, elset=CALLUS-613
 1290
*Elset, elset=CALLUS-614
 1291
*Elset, elset=CALLUS-615
 1292
*Elset, elset=CALLUS-616
 1293
*Elset, elset=CALLUS-617
 1294
*Elset, elset=CALLUS-618
 1295
*Elset, elset=CALLUS-619
 1296
*Elset, elset=CALLUS-620
 1297
*Elset, elset=CALLUS-621
 1298
*Elset, elset=CALLUS-622
 1299
*Elset, elset=CALLUS-623
 1300
*Elset, elset=CALLUS-624
 1301
*Elset, elset=CALLUS-625
 1302
*Elset, elset=CALLUS-626
 1303
*Elset, elset=CALLUS-627
 1304
*Elset, elset=CALLUS-628
 1305
*Elset, elset=CALLUS-629
 1306
*Elset, elset=CALLUS-630
 1307
*Elset, elset=CALLUS-631
 1308
*Elset, elset=CALLUS-632
 1309
*Elset, elset=CALLUS-633
 1310
*Elset, elset=CALLUS-634
 1311
*Elset, elset=CALLUS-635
 1312
*Elset, elset=CALLUS-636
 1313
*Elset, elset=CALLUS-637
 1314
*Elset, elset=CALLUS-638
 1315
*Elset, elset=CALLUS-639
 1316
*Elset, elset=CALLUS-640
 1317
*Elset, elset=CALLUS-641
 1318
*Elset, elset=CALLUS-642
 1319
*Elset, elset=CALLUS-643
 1320
*Elset, elset=CALLUS-644
 1321
*Elset, elset=CALLUS-645
 1322
*Elset, elset=CALLUS-646
 1323
*Elset, elset=CALLUS-647
 1324
*Elset, elset=CALLUS-648
 1325
*Elset, elset=CALLUS-649
 1326
*Elset, elset=CALLUS-650
 1327
*Elset, elset=CALLUS-651
 1328
*Elset, elset=CALLUS-652
 1329
*Elset, elset=CALLUS-653
 1330
*Elset, elset=CALLUS-654
 1331
*Elset, elset=CALLUS-655
 1332
*Elset, elset=CALLUS-656
 1333
*Elset, elset=CALLUS-657
 1334
*Elset, elset=CALLUS-658
 1335
*Elset, elset=CALLUS-659
 1336
*Elset, elset=CALLUS-660
 1337
*Elset, elset=CALLUS-661
 1338
*Elset, elset=CALLUS-662
 1339
*Elset, elset=CALLUS-663
 1340
*Elset, elset=CALLUS-664
 1341
*Elset, elset=CALLUS-665
 1342
*Elset, elset=CALLUS-666
 1343
*Elset, elset=CALLUS-667
 1344
*Elset, elset=CALLUS-668
 1345
*Elset, elset=CALLUS-669
 1346
*Elset, elset=CALLUS-670
 1347
*Elset, elset=CALLUS-671
 1348
*Elset, elset=CALLUS-672
 1349
*Elset, elset=CALLUS-673
 1350
*Elset, elset=CALLUS-674
 1351
*Elset, elset=CALLUS-675
 1352
*Elset, elset=CALLUS-676
 1353
*Elset, elset=CALLUS-677
 1354
*Elset, elset=CALLUS-678
 1355
*Elset, elset=CALLUS-679
 1356
*Elset, elset=CALLUS-680
 1357
*Elset, elset=CALLUS-681
 1358
*Elset, elset=CALLUS-682
 1359
*Elset, elset=CALLUS-683
 1360
*Elset, elset=CALLUS-684
 1361
*Elset, elset=CALLUS-685
 1362
*Elset, elset=CALLUS-686
 1363
*Elset, elset=CALLUS-687
 1364
*Elset, elset=CALLUS-688
 1365
*Elset, elset=CALLUS-689
 1366
*Elset, elset=CALLUS-690
 1367
*Elset, elset=CALLUS-691
 1368
*Elset, elset=CALLUS-692
 1369
*Elset, elset=CALLUS-693
 1370
*Elset, elset=CALLUS-694
 1371
*Elset, elset=CALLUS-695
 1372
*Elset, elset=CALLUS-696
 1373
*Elset, elset=CALLUS-697
 1374
*Elset, elset=CALLUS-698
 1375
*Elset, elset=CALLUS-699
 1376
*Elset, elset=CALLUS-700
 1377
*Elset, elset=CALLUS-701
 1378
*Elset, elset=CALLUS-702
 1379
*Elset, elset=CALLUS-703
 1380
*Elset, elset=CALLUS-704
 1381
*Elset, elset=CALLUS-705
 1382
*Elset, elset=CALLUS-706
 1383
*Elset, elset=CALLUS-707
 1384
*Elset, elset=CALLUS-708
 1385
*Elset, elset=CALLUS-709
 1386
*Elset, elset=CALLUS-710
 1387
*Elset, elset=CALLUS-711
 1388
*Elset, elset=CALLUS-712
 1389
*Elset, elset=CALLUS-713
 1390
*Elset, elset=CALLUS-714
 1391
*Elset, elset=CALLUS-715
 1392
*Elset, elset=CALLUS-716
 1393
*Elset, elset=CALLUS-717
 1394
*Elset, elset=CALLUS-718
 1395
*Elset, elset=CALLUS-719
 1396
*Elset, elset=CALLUS-720
 1397
*Elset, elset=CALLUS-721
 1398
*Elset, elset=CALLUS-722
 1399
*Elset, elset=CALLUS-723
 1400
*Elset, elset=CALLUS-724
 1401
*Elset, elset=CALLUS-725
 1402
*Elset, elset=CALLUS-726
 1403
*Elset, elset=CALLUS-727
 1404
*Elset, elset=CALLUS-728
 1405
*Elset, elset=CALLUS-729
 1406
*Elset, elset=CALLUS-730
 1407
*Elset, elset=CALLUS-731
 1408
*Elset, elset=CALLUS-732
 1409
*Elset, elset=CALLUS-733
 1410
*Elset, elset=CALLUS-734
 1411
*Elset, elset=CALLUS-735
 1412
*Elset, elset=CALLUS-736
 1413
*Elset, elset=CALLUS-737
 1414
*Elset, elset=CALLUS-738
 1415
*Elset, elset=CALLUS-739
 1416
*Elset, elset=CALLUS-740
 1417
*Elset, elset=CALLUS-741
 1418
*Elset, elset=CALLUS-742
 1419
*Elset, elset=CALLUS-743
 1420
*Elset, elset=CALLUS-744
 1421
*Elset, elset=CALLUS-745
 1422
*Elset, elset=CALLUS-746
 1423
*Elset, elset=CALLUS-747
 1424
*Elset, elset=CALLUS-748
 1425
*Elset, elset=CALLUS-749
 1426
*Elset, elset=CALLUS-750
 1427
*Elset, elset=CALLUS-751
 1428
*Elset, elset=CALLUS-752
 1429
*Elset, elset=CALLUS-753
 1430
*Elset, elset=CALLUS-754
 1431
*Elset, elset=CALLUS-755
 1432
*Elset, elset=CALLUS-756
 1433
*Elset, elset=CALLUS-757
 1434
*Elset, elset=CALLUS-758
 1435
*Elset, elset=CALLUS-759
 1436
*Elset, elset=CALLUS-760
 1437
*Elset, elset=CALLUS-761
 1438
*Elset, elset=CALLUS-762
 1439
*Elset, elset=CALLUS-763
 1440
*Elset, elset=CALLUS-764
 1441
*Elset, elset=CALLUS-765
 1442
*Elset, elset=CALLUS-766
 1443
*Elset, elset=CALLUS-767
 1444
*Elset, elset=CALLUS-768
 1445
*Elset, elset=CALLUS-769
 1446
*Elset, elset=CALLUS-770
 1447
*Elset, elset=CALLUS-771
 1448
*Elset, elset=CALLUS-772
 1449
*Elset, elset=CALLUS-773
 1450
*Elset, elset=CALLUS-774
 1451
*Elset, elset=CALLUS-775
 1452
*Elset, elset=CALLUS-776
 1453
*Elset, elset=CALLUS-777
 1454
*Elset, elset=CALLUS-778
 1455
*Elset, elset=CALLUS-779
 1456
*Elset, elset=CALLUS-780
 1457
*Elset, elset=CALLUS-781
 1458
*Elset, elset=CALLUS-782
 1459
*Elset, elset=CALLUS-783
 1460
*Elset, elset=CALLUS-784
 1461
*Elset, elset=CALLUS-785
 1462
*Elset, elset=CALLUS-786
 1463
*Elset, elset=CALLUS-787
 1464
*Elset, elset=CALLUS-788
 1465
*Elset, elset=CALLUS-789
 1466
*Elset, elset=CALLUS-790
 1467
*Elset, elset=CALLUS-791
 1468
*Elset, elset=CALLUS-792
 1469
*Elset, elset=CALLUS-793
 1470
*Elset, elset=CALLUS-794
 1471
*Elset, elset=CALLUS-795
 1472
*Elset, elset=CALLUS-796
 1473
*Elset, elset=CALLUS-797
 1474
*Elset, elset=CALLUS-798
 1475
*Elset, elset=CALLUS-799
 1476
*Elset, elset=CALLUS-800
 1477
*Elset, elset=CALLUS-801
 1478
*Elset, elset=CALLUS-802
 1479
*Elset, elset=CALLUS-803
 1480
*Elset, elset=CALLUS-804
 1481
*Elset, elset=CALLUS-805
 1482
*Elset, elset=CALLUS-806
 1483
*Elset, elset=CALLUS-807
 1484
*Elset, elset=CALLUS-808
 1485
*Elset, elset=CALLUS-809
 1486
*Elset, elset=CALLUS-810
 1487
*Elset, elset=CALLUS-811
 1488
*Elset, elset=CALLUS-812
 1489
*Elset, elset=CALLUS-813
 1490
*Elset, elset=CALLUS-814
 1491
*Elset, elset=CALLUS-815
 1492
*Elset, elset=CALLUS-816
 1493
*Elset, elset=CALLUS-817
 1494
*Elset, elset=CALLUS-818
 1495
*Elset, elset=CALLUS-819
 1496
*Elset, elset=CALLUS-820
 1497
*Elset, elset=CALLUS-821
 1498
*Elset, elset=CALLUS-822
 1499
*Elset, elset=CALLUS-823
 1500
*Elset, elset=CALLUS-824
 1501
*Elset, elset=CALLUS-825
 1502
*Elset, elset=CALLUS-826
 1503
*Elset, elset=CALLUS-827
 1504
*Elset, elset=CALLUS-828
 1505
*Elset, elset=CALLUS-829
 1506
*Elset, elset=CALLUS-830
 1507
*Elset, elset=CALLUS-831
 1508
*Elset, elset=CALLUS-832
 1509
*Elset, elset=CALLUS-833
 1510
*Elset, elset=CALLUS-834
 1511
*Elset, elset=CALLUS-835
 1512
*Elset, elset=CALLUS-836
 1513
*Elset, elset=CALLUS-837
 1514
*Elset, elset=CALLUS-838
 1515
*Elset, elset=CALLUS-839
 1516
*Elset, elset=CALLUS-840
 1517
*Elset, elset=CALLUS-841
 1518
*Elset, elset=CALLUS-842
 1519
*Elset, elset=CALLUS-843
 1520
*Elset, elset=CALLUS-844
 1521
*Elset, elset=CALLUS-845
 1522
*Elset, elset=CALLUS-846
 1523
*Elset, elset=CALLUS-847
 1524
*Elset, elset=CALLUS-848
 1525
*Elset, elset=CALLUS-849
 1526
*Elset, elset=CALLUS-850
 1527
*Elset, elset=CALLUS-851
 1528
*Elset, elset=CALLUS-852
 1529
*Elset, elset=CALLUS-853
 1530
*Elset, elset=CALLUS-854
 1531
*Elset, elset=CALLUS-855
 1532
*Elset, elset=CALLUS-856
 1533
*Elset, elset=CALLUS-857
 1534
*Elset, elset=CALLUS-858
 1535
*Elset, elset=CALLUS-859
 1536
*Elset, elset=CALLUS-860
 1537
*Elset, elset=CALLUS-861
 1538
*Elset, elset=CALLUS-862
 1539
*Elset, elset=CALLUS-863
 1540
*Elset, elset=CALLUS-864
 1541
*Elset, elset=CALLUS-865
 1542
*Elset, elset=CALLUS-866
 1543
*Elset, elset=CALLUS-867
 1544
*Elset, elset=CALLUS-868
 1545
*Elset, elset=CALLUS-869
 1546
*Elset, elset=CALLUS-870
 1547
*Elset, elset=CALLUS-871
 1548
*Elset, elset=CALLUS-872
 1549
*Elset, elset=CALLUS-873
 1550
*Elset, elset=CALLUS-874
 1551
*Elset, elset=CALLUS-875
 1552
*Elset, elset=CALLUS-876
 1553
*Elset, elset=CALLUS-877
 1554
*Elset, elset=CALLUS-878
 1555
*Elset, elset=CALLUS-879
 1556
*Elset, elset=CALLUS-880
 1557
*Elset, elset=CALLUS-881
 1558
*Elset, elset=CALLUS-882
 1559
*Elset, elset=CALLUS-883
 1560
*Elset, elset=CALLUS-884
 1561
*Elset, elset=CALLUS-885
 1562
*Elset, elset=CALLUS-886
 1563
*Elset, elset=CALLUS-887
 1564
*Elset, elset=CALLUS-888
 1565
*Elset, elset=CALLUS-889
 1566
*Elset, elset=CALLUS-890
 1567
*Elset, elset=CALLUS-891
 1568
*Elset, elset=CALLUS-892
 1569
*Elset, elset=CALLUS-893
 1570
*Elset, elset=CALLUS-894
 1571
*Elset, elset=CALLUS-895
 1572
*Elset, elset=CALLUS-896
 1573
*Elset, elset=CALLUS-897
 1574
*Elset, elset=CALLUS-898
 1575
*Elset, elset=CALLUS-899
 1576
*Elset, elset=CALLUS-900
 1577
*Elset, elset=CALLUS-901
 1578
*Elset, elset=CALLUS-902
 1579
*Elset, elset=CALLUS-903
 1580
*Elset, elset=CALLUS-904
 1581
*Elset, elset=CALLUS-905
 1582
*Elset, elset=CALLUS-906
 1583
*Elset, elset=CALLUS-907
 1584
*Elset, elset=CALLUS-908
 1585
*Elset, elset=CALLUS-909
 1586
*Elset, elset=CALLUS-910
 1587
*Elset, elset=CALLUS-911
 1588
*Elset, elset=CALLUS-912
 1589
*Elset, elset=CALLUS-913
 1590
*Elset, elset=CALLUS-914
 1591
*Elset, elset=CALLUS-915
 1592
*Elset, elset=CALLUS-916
 1593
*Elset, elset=CALLUS-917
 1594
*Elset, elset=CALLUS-918
 1595
*Elset, elset=CALLUS-919
 1596
*Elset, elset=CALLUS-920
 1597
*Elset, elset=CALLUS-921
 1598
*Elset, elset=CALLUS-922
 1599
*Elset, elset=CALLUS-923
 1600
*Elset, elset=CALLUS-924
 1601
*Elset, elset=CALLUS-925
 1602
*Elset, elset=CALLUS-926
 1603
*Elset, elset=CALLUS-927
 1604
*Elset, elset=CALLUS-928
 1605
*Elset, elset=CALLUS-929
 1606
*Elset, elset=CALLUS-930
 1607
*Elset, elset=CALLUS-931
 1608
*Elset, elset=CALLUS-932
 1609
*Elset, elset=CALLUS-933
 1610
*Elset, elset=CALLUS-934
 1611
*Elset, elset=CALLUS-935
 1612
*Elset, elset=CALLUS-936
 1613
*Elset, elset=CALLUS-937
 1614
*Elset, elset=CALLUS-938
 1615
*Elset, elset=CALLUS-939
 1616
*Elset, elset=CALLUS-940
 1617
*Elset, elset=CALLUS-941
 1618
*Elset, elset=CALLUS-942
 1619
*Elset, elset=CALLUS-943
 1620
*Elset, elset=CALLUS-944
 1621
*Elset, elset=CALLUS-945
 1622
*Elset, elset=CALLUS-946
 1623
*Elset, elset=CALLUS-947
 1624
*Elset, elset=CALLUS-948
 1625
*Elset, elset=CALLUS-949
 1626
*Elset, elset=CALLUS-950
 1627
*Elset, elset=CALLUS-951
 1628
*Elset, elset=CALLUS-952
 1629
*Elset, elset=CALLUS-953
 1630
*Elset, elset=CALLUS-954
 1631
*Elset, elset=CALLUS-955
 1632
*Elset, elset=CALLUS-956
 1633
*Elset, elset=CALLUS-957
 1634
*Elset, elset=CALLUS-958
 1635
*Elset, elset=CALLUS-959
 1636
*Elset, elset=CALLUS-960
 1637
*Elset, elset=CALLUS-961
 1638
*Elset, elset=CALLUS-962
 1639
*Elset, elset=CALLUS-963
 1640
*Elset, elset=CALLUS-964
 1641
*Elset, elset=CALLUS-965
 1642
*Elset, elset=CALLUS-966
 1643
*Elset, elset=CALLUS-967
 1644
*Elset, elset=CALLUS-968
 1645
*Elset, elset=CALLUS-969
 1646
*Elset, elset=CALLUS-970
 1647
*Elset, elset=CALLUS-971
 1648
*Elset, elset=CALLUS-972
 1649
*Elset, elset=CALLUS-973
 1650
*Elset, elset=CALLUS-974
 1651
*Elset, elset=CALLUS-975
 1652
*Elset, elset=CALLUS-976
 1653
*Elset, elset=CALLUS-977
 1654
*Elset, elset=CALLUS-978
 1655
*Elset, elset=CALLUS-979
 1656
*Elset, elset=CALLUS-980
 1657
*Elset, elset=CALLUS-981
 1658
*Elset, elset=CALLUS-982
 1659
*Elset, elset=CALLUS-983
 1660
*Elset, elset=CALLUS-984
 1661
*Elset, elset=CALLUS-985
 1662
*Elset, elset=CALLUS-986
 1663
*Elset, elset=CALLUS-987
 1664
*Elset, elset=CALLUS-988
 1665
*Elset, elset=CALLUS-989
 1666
*Elset, elset=CALLUS-990
 1667
*Elset, elset=CALLUS-991
 1668
*Elset, elset=CALLUS-992
 1669
*Elset, elset=CALLUS-993
 1670
*Elset, elset=CALLUS-994
 1671
*Elset, elset=CALLUS-995
 1672
*Elset, elset=CALLUS-996
 1673
*Elset, elset=CALLUS-997
 1674
*Elset, elset=CALLUS-998
 1675
*Elset, elset=CALLUS-999
 1676
*Elset, elset=CALLUS-1000
 1677
*Elset, elset=CALLUS-1001
 1678
*Elset, elset=CALLUS-1002
 1679
*Elset, elset=CALLUS-1003
 1680
*Elset, elset=CALLUS-1004
 1681
*Elset, elset=CALLUS-1005
 1682
*Elset, elset=CALLUS-1006
 1683
*Elset, elset=CALLUS-1007
 1684
*Elset, elset=CALLUS-1008
 1685
*Elset, elset=CALLUS-1009
 1686
*Elset, elset=CALLUS-1010
 1687
*Elset, elset=CALLUS-1011
 1688
*Elset, elset=CALLUS-1012
 1689
*Elset, elset=CALLUS-1013
 1690
*Elset, elset=CALLUS-1014
 1691
*Elset, elset=CALLUS-1015
 1692
*Elset, elset=CALLUS-1016
 1693
*Elset, elset=CALLUS-1017
 1694
*Elset, elset=CALLUS-1018
 1695
*Elset, elset=CALLUS-1019
 1696
*Elset, elset=CALLUS-1020
 1697
*Elset, elset=CALLUS-1021
 1698
*Elset, elset=CALLUS-1022
 1699
*Elset, elset=CALLUS-1023
 1700
*Elset, elset=CALLUS-1024
 1701
*Elset, elset=CALLUS-1025
 1702
*Elset, elset=CALLUS-1026
 1703
*Elset, elset=CALLUS-1027
 1704
*Elset, elset=CALLUS-1028
 1705
*Elset, elset=CALLUS-1029
 1706
*Elset, elset=CALLUS-1030
 1707
*Elset, elset=CALLUS-1031
 1708
*Elset, elset=CALLUS-1032
 1709
*Elset, elset=CALLUS-1033
 1710
*Elset, elset=CALLUS-1034
 1711
*Elset, elset=CALLUS-1035
 1712
*Elset, elset=CALLUS-1036
 1713
*Elset, elset=CALLUS-1037
 1714
*Elset, elset=CALLUS-1038
 1715
*Elset, elset=CALLUS-1039
 1716
*Elset, elset=CALLUS-1040
 1717
*Elset, elset=CALLUS-1041
 1718
*Elset, elset=CALLUS-1042
 1719
*Elset, elset=CALLUS-1043
 1720
*Elset, elset=CALLUS-1044
 1721
*Elset, elset=CALLUS-1045
 1722
*Elset, elset=CALLUS-1046
 1723
*Elset, elset=CALLUS-1047
 1724
*Elset, elset=CALLUS-1048
 1725
*Elset, elset=CALLUS-1049
 1726
*Elset, elset=CALLUS-1050
 1727
*Elset, elset=CALLUS-1051
 1728
*Elset, elset=CALLUS-1052
 1729
*Elset, elset=CALLUS-1053
 1730
*Elset, elset=CALLUS-1054
 1731
*Elset, elset=CALLUS-1055
 1732
*Elset, elset=CALLUS-1056
 1733
*Elset, elset=CALLUS-1057
 1734
*Elset, elset=CALLUS-1058
 1735
*Elset, elset=CALLUS-1059
 1736
*Elset, elset=CALLUS-1060
 1737
*Elset, elset=CALLUS-1061
 1738
*Elset, elset=CALLUS-1062
 1739
*Elset, elset=CALLUS-1063
 1740
*Elset, elset=CALLUS-1064
 1741
*Elset, elset=CALLUS-1065
 1742
*Elset, elset=CALLUS-1066
 1743
*Elset, elset=CALLUS-1067
 1744
*Elset, elset=CALLUS-1068
 1745
*Elset, elset=CALLUS-1069
 1746
*Elset, elset=CALLUS-1070
 1747
*Elset, elset=CALLUS-1071
 1748
*Elset, elset=CALLUS-1072
 1749
*Elset, elset=CALLUS-1073
 1750
*Elset, elset=CALLUS-1074
 1751
*Elset, elset=CALLUS-1075
 1752
*Elset, elset=CALLUS-1076
 1753
*Elset, elset=CALLUS-1077
 1754
*Elset, elset=CALLUS-1078
 1755
*Elset, elset=CALLUS-1079
 1756
*Elset, elset=CALLUS-1080
 1757
*Elset, elset=CALLUS-1081
 1758
*Elset, elset=CALLUS-1082
 1759
*Elset, elset=CALLUS-1083
 1760
*Elset, elset=CALLUS-1084
 1761
*Elset, elset=CALLUS-1085
 1762
*Elset, elset=CALLUS-1086
 1763
*Elset, elset=CALLUS-1087
 1764
*Elset, elset=CALLUS-1088
 1765
*Elset, elset=CALLUS-1089
 1766
*Elset, elset=CALLUS-1090
 1767
*Elset, elset=CALLUS-1091
 1768
*Elset, elset=CALLUS-1092
 1769
*Elset, elset=CALLUS-1093
 1770
*Elset, elset=CALLUS-1094
 1771
*Elset, elset=CALLUS-1095
 1772
*Elset, elset=CALLUS-1096
 1773
*Elset, elset=CALLUS-1097
 1774
*Elset, elset=CALLUS-1098
 1775
*Elset, elset=CALLUS-1099
 1776
*Elset, elset=CALLUS-1100
 1777
*Elset, elset=CALLUS-1101
 1778
*Elset, elset=CALLUS-1102
 1779
*Elset, elset=CALLUS-1103
 1780
*Elset, elset=CALLUS-1104
 1781
*Elset, elset=CALLUS-1105
 1782
*Elset, elset=CALLUS-1106
 1783
*Elset, elset=CALLUS-1107
 1784
*Elset, elset=CALLUS-1108
 1785
*Elset, elset=CALLUS-1109
 1786
*Elset, elset=CALLUS-1110
 1787
*Elset, elset=CALLUS-1111
 1788
*Elset, elset=CALLUS-1112
 1789
*Elset, elset=CALLUS-1113
 1790
*Elset, elset=CALLUS-1114
 1791
*Elset, elset=CALLUS-1115
 1792
*Elset, elset=CALLUS-1116
 1793
*Elset, elset=CALLUS-1117
 1794
*Elset, elset=CALLUS-1118
 1795
*Elset, elset=CALLUS-1119
 1796
*Elset, elset=CALLUS-1120
 1797
*Elset, elset=CALLUS-1121
 1798
*Elset, elset=CALLUS-1122
 1799
*Elset, elset=CALLUS-1123
 1800
*Elset, elset=CALLUS-1124
 1801
*Elset, elset=CALLUS-1125
 1802
*Elset, elset=CALLUS-1126
 1803
*Elset, elset=CALLUS-1127
 1804
*Elset, elset=CALLUS-1128
 1805
*Elset, elset=CALLUS-1129
 1806
*Elset, elset=CALLUS-1130
 1807
*Elset, elset=CALLUS-1131
 1808
*Elset, elset=CALLUS-1132
 1809
*Elset, elset=CALLUS-1133
 1810
*Elset, elset=CALLUS-1134
 1811
*Elset, elset=CALLUS-1135
 1812
*Elset, elset=CALLUS-1136
 1813
*Elset, elset=CALLUS-1137
 1814
*Elset, elset=CALLUS-1138
 1815
*Elset, elset=CALLUS-1139
 1816
*Elset, elset=CALLUS-1140
 1817
*Elset, elset=CALLUS-1141
 1818
*Elset, elset=CALLUS-1142
 1819
*Elset, elset=CALLUS-1143
 1820
*Elset, elset=CALLUS-1144
 1821
*Elset, elset=CALLUS-1145
 1822
*Elset, elset=CALLUS-1146
 1823
*Elset, elset=CALLUS-1147
 1824
*Elset, elset=CALLUS-1148
 1825
*Elset, elset=CALLUS-1149
 1826
*Elset, elset=CALLUS-1150
 1827
*Elset, elset=CALLUS-1151
 1828
*Elset, elset=CALLUS-1152
 1829
*Elset, elset=CALLUS-1153
 1830
*Elset, elset=CALLUS-1154
 1831
*Elset, elset=CALLUS-1155
 1832
*Elset, elset=CALLUS-1156
 1833
*Elset, elset=CALLUS-1157
 1834
*Elset, elset=CALLUS-1158
 1835
*Elset, elset=CALLUS-1159
 1836
*Elset, elset=CALLUS-1160
 1837
*Elset, elset=CALLUS-1161
 1838
*Elset, elset=CALLUS-1162
 1839
*Elset, elset=CALLUS-1163
 1840
*Elset, elset=CALLUS-1164
 1841
*Elset, elset=CALLUS-1165
 1842
*Elset, elset=CALLUS-1166
 1843
*Elset, elset=CALLUS-1167
 1844
*Elset, elset=CALLUS-1168
 1845
*Elset, elset=CALLUS-1169
 1846
*Elset, elset=CALLUS-1170
 1847
*Elset, elset=CALLUS-1171
 1848
*Elset, elset=CALLUS-1172
 1849
*Elset, elset=CALLUS-1173
 1850
*Elset, elset=CALLUS-1174
 1851
*Elset, elset=CALLUS-1175
 1852
*Elset, elset=CALLUS-1176
 1853
*Elset, elset=CALLUS-1177
 1854
*Elset, elset=CALLUS-1178
 1855
*Elset, elset=CALLUS-1179
 1856
*Elset, elset=CALLUS-1180
 1857
*Elset, elset=CALLUS-1181
 1858
*Elset, elset=CALLUS-1182
 1859
*Elset, elset=CALLUS-1183
 1860
*Elset, elset=CALLUS-1184
 1861
*Elset, elset=CALLUS-1185
 1862
*Elset, elset=CALLUS-1186
 1863
*Elset, elset=CALLUS-1187
 1864
*Elset, elset=CALLUS-1188
 1865
*Elset, elset=CALLUS-1189
 1866
*Elset, elset=CALLUS-1190
 1867
*Elset, elset=CALLUS-1191
 1868
*Elset, elset=CALLUS-1192
 1869
*Elset, elset=CALLUS-1193
 1870
*Elset, elset=CALLUS-1194
 1871
*Elset, elset=CALLUS-1195
 1872
*Elset, elset=CALLUS-1196
 1873
*Elset, elset=CALLUS-1197
 1874
*Elset, elset=CALLUS-1198
 1875
*Elset, elset=CALLUS-1199
 1876
*Elset, elset=CALLUS-1200
 1877
*Elset, elset=CALLUS-1201
 1878
*Elset, elset=CALLUS-1202
 1879
*Elset, elset=CALLUS-1203
 1880
*Elset, elset=CALLUS-1204
 1881
*Elset, elset=CALLUS-1205
 1882
*Elset, elset=CALLUS-1206
 1883
*Elset, elset=CALLUS-1207
 1884
*Elset, elset=CALLUS-1208
 1885
*Elset, elset=CALLUS-1209
 1886
*Elset, elset=CALLUS-1210
 1887
*Elset, elset=CALLUS-1211
 1888
*Elset, elset=CALLUS-1212
 1889
*Elset, elset=CALLUS-1213
 1890
*Elset, elset=CALLUS-1214
 1891
*Elset, elset=CALLUS-1215
 1892
*Elset, elset=CALLUS-1216
 1893
*Elset, elset=CALLUS-1217
 1894
*Elset, elset=CALLUS-1218
 1895
*Elset, elset=CALLUS-1219
 1896
*Elset, elset=CALLUS-1220
 1897
*Elset, elset=CALLUS-1221
 1898
*Elset, elset=CALLUS-1222
 1899
*Elset, elset=CALLUS-1223
 1900
*Elset, elset=CALLUS-1224
 1901
*Elset, elset=CALLUS-1225
 1902
*Elset, elset=CALLUS-1226
 1903
*Elset, elset=CALLUS-1227
 1904
*Elset, elset=CALLUS-1228
 1905
*Elset, elset=CALLUS-1229
 1906
*Elset, elset=CALLUS-1230
 1907
*Elset, elset=CALLUS-1231
 1908
*Elset, elset=CALLUS-1232
 1909
*Elset, elset=CALLUS-1233
 1910
*Elset, elset=CALLUS-1234
 1911
*Elset, elset=CALLUS-1235
 1912
*Elset, elset=CALLUS-1236
 1913
*Elset, elset=CALLUS-1237
 1914
*Elset, elset=CALLUS-1238
 1915
*Elset, elset=CALLUS-1239
 1916
*Elset, elset=CALLUS-1240
 1917
*Elset, elset=CALLUS-1241
 1918
*Elset, elset=CALLUS-1242
 1919
*Elset, elset=CALLUS-1243
 1920
*Elset, elset=CALLUS-1244
 1921
*Elset, elset=CALLUS-1245
 1922
*Elset, elset=CALLUS-1246
 1923
*Elset, elset=CALLUS-1247
 1924
*Elset, elset=CALLUS-1248
 1925
*Elset, elset=CALLUS-1249
 1926
*Elset, elset=CALLUS-1250
 1927
*Elset, elset=CALLUS-1251
 1928
*Elset, elset=CALLUS-1252
 1929
*Elset, elset=CALLUS-1253
 1930
*Elset, elset=CALLUS-1254
 1931
*Elset, elset=CALLUS-1255
 1932
*Elset, elset=CALLUS-1256
 1933
*Elset, elset=CALLUS-1257
 1934
*Elset, elset=CALLUS-1258
 1935
*Elset, elset=CALLUS-1259
 1936
*Elset, elset=CALLUS-1260
 1937
*Elset, elset=CALLUS-1261
 1938
*Elset, elset=CALLUS-1262
 1939
*Elset, elset=CALLUS-1263
 1940
*Elset, elset=CALLUS-1264
 1941
*Elset, elset=CALLUS-1265
 1942
*Elset, elset=CALLUS-1266
 1943
*Elset, elset=CALLUS-1267
 1944
*Elset, elset=CALLUS-1268
 1945
*Elset, elset=CALLUS-1269
 1946
*Elset, elset=CALLUS-1270
 1947
*Elset, elset=CALLUS-1271
 1948
*Elset, elset=CALLUS-1272
 1949
*Elset, elset=CALLUS-1273
 1950
*Elset, elset=CALLUS-1274
 1951
*Elset, elset=CALLUS-1275
 1952
*Elset, elset=CALLUS-1276
 1953
*Elset, elset=CALLUS-1277
 1954
*Elset, elset=CALLUS-1278
 1955
*Elset, elset=CALLUS-1279
 1956
*Elset, elset=CALLUS-1280
 1957
*Elset, elset=CALLUS-1281
 1958
*Elset, elset=CALLUS-1282
 1959
*Elset, elset=CALLUS-1283
 1960
*Elset, elset=CALLUS-1284
 1961
*Elset, elset=CALLUS-1285
 1962
*Elset, elset=CALLUS-1286
 1963
*Elset, elset=CALLUS-1287
 1964
*Elset, elset=CALLUS-1288
 1965
*Elset, elset=CALLUS-1289
 1966
*Elset, elset=CALLUS-1290
 1967
*Elset, elset=CALLUS-1291
 1968
*Elset, elset=CALLUS-1292
 1969
*Elset, elset=CALLUS-1293
 1970
*Elset, elset=CALLUS-1294
 1971
*Elset, elset=CALLUS-1295
 1972
*Elset, elset=CALLUS-1296
 1973
*Elset, elset=CALLUS-1297
 1974
*Elset, elset=CALLUS-1298
 1975
*Elset, elset=CALLUS-1299
 1976
*Elset, elset=CALLUS-1300
 1977
*Elset, elset=CALLUS-1301
 1978
*Elset, elset=CALLUS-1302
 1979
*Elset, elset=CALLUS-1303
 1980
*Elset, elset=CALLUS-1304
 1981
*Elset, elset=CALLUS-1305
 1982
*Elset, elset=CALLUS-1306
 1983
*Elset, elset=CALLUS-1307
 1984
*Elset, elset=CALLUS-1308
 1985
*Elset, elset=CALLUS-1309
 1986
*Elset, elset=CALLUS-1310
 1987
*Elset, elset=CALLUS-1311
 1988
*Elset, elset=CALLUS-1312
 1989
*Elset, elset=CALLUS-1313
 1990
*Elset, elset=CALLUS-1314
 1991
*Elset, elset=CALLUS-1315
 1992
*Elset, elset=CALLUS-1316
 1993
*Elset, elset=CALLUS-1317
 1994
*Elset, elset=CALLUS-1318
 1995
*Elset, elset=CALLUS-1319
 1996
*Elset, elset=CALLUS-1320
 1997
*Elset, elset=CALLUS-1321
 1998
*Elset, elset=CALLUS-1322
 1999
*Elset, elset=CALLUS-1323
 2000
*Elset, elset=CALLUS-1324
 2001
*Elset, elset=CALLUS-1325
 2002
*Elset, elset=CALLUS-1326
 2003
*Elset, elset=CALLUS-1327
 2004
*Elset, elset=CALLUS-1328
 2005
*Elset, elset=CALLUS-1329
 2006
*Elset, elset=CALLUS-1330
 2007
*Elset, elset=CALLUS-1331
 2008
*Elset, elset=CALLUS-1332
 2009
*Elset, elset=CALLUS-1333
 2010
*Elset, elset=CALLUS-1334
 2011
*Elset, elset=CALLUS-1335
 2012
*Elset, elset=CALLUS-1336
 2013
*Elset, elset=CALLUS-1337
 2014
*Elset, elset=CALLUS-1338
 2015
*Elset, elset=CALLUS-1339
 2016
*Elset, elset=CALLUS-1340
 2017
*Elset, elset=CALLUS-1341
 2018
*Elset, elset=CALLUS-1342
 2019
*Elset, elset=CALLUS-1343
 2020
*Elset, elset=CALLUS-1344
 2021
*Elset, elset=CALLUS-1345
 2022
*Elset, elset=CALLUS-1346
 2023
*Elset, elset=CALLUS-1347
 2024
*Elset, elset=CALLUS-1348
 2025
*Elset, elset=CALLUS-1349
 2026
*Elset, elset=CALLUS-1350
 2027
*Elset, elset=CALLUS-1351
 2028
*Elset, elset=CALLUS-1352
 2029
*Elset, elset=CALLUS-1353
 2030
*Elset, elset=CALLUS-1354
 2031
*Elset, elset=CALLUS-1355
 2032
*Elset, elset=CALLUS-1356
 2033
*Elset, elset=CALLUS-1357
 2034
*Elset, elset=CALLUS-1358
 2035
*Elset, elset=CALLUS-1359
 2036
*Elset, elset=CALLUS-1360
 2037
*Elset, elset=CALLUS-1361
 2038
*Elset, elset=CALLUS-1362
 2039
*Elset, elset=CALLUS-1363
 2040
*Elset, elset=CALLUS-1364
 2041
*Elset, elset=CALLUS-1365
 2042
*Elset, elset=CALLUS-1366
 2043
*Elset, elset=CALLUS-1367
 2044
*Elset, elset=CALLUS-1368
 2045
*Elset, elset=CALLUS-1369
 2046
*Elset, elset=CALLUS-1370
 2047
*Elset, elset=CALLUS-1371
 2048
*Elset, elset=CALLUS-1372
 2049
*Elset, elset=CALLUS-1373
 2050
*Elset, elset=CALLUS-1374
 2051
*Elset, elset=CALLUS-1375
 2052
*Elset, elset=CALLUS-1376
 2053
*Elset, elset=CALLUS-1377
 2054
*Elset, elset=CALLUS-1378
 2055
*Elset, elset=CALLUS-1379
 2056
*Elset, elset=CALLUS-1380
 2057
*Elset, elset=CALLUS-1381
 2058
*Elset, elset=CALLUS-1382
 2059
*Elset, elset=CALLUS-1383
 2060
*Elset, elset=CALLUS-1384
 2061
*Elset, elset=CALLUS-1385
 2062
*Elset, elset=CALLUS-1386
 2063
*Elset, elset=CALLUS-1387
 2064
*Elset, elset=CALLUS-1388
 2065
*Elset, elset=CALLUS-1389
 2066
*Elset, elset=CALLUS-1390
 2067
*Elset, elset=CALLUS-1391
 2068
*Elset, elset=CALLUS-1392
 2069
*Elset, elset=CALLUS-1393
 2070
*Elset, elset=CALLUS-1394
 2071
*Elset, elset=CALLUS-1395
 2072
*Elset, elset=CALLUS-1396
 2073
*Elset, elset=CALLUS-1397
 2074
*Elset, elset=CALLUS-1398
 2075
*Elset, elset=CALLUS-1399
 2076
*Elset, elset=CALLUS-1400
 2077
*Elset, elset=CALLUS-1401
 2078
*Elset, elset=CALLUS-1402
 2079
*Elset, elset=CALLUS-1403
 2080
*Elset, elset=CALLUS-1404
 2081
*Elset, elset=CALLUS-1405
 2082
*Elset, elset=CALLUS-1406
 2083
*Elset, elset=CALLUS-1407
 2084
*Elset, elset=CALLUS-1408
 2085
*Elset, elset=CALLUS-1409
 2086
*Elset, elset=CALLUS-1410
 2087
*Elset, elset=CALLUS-1411
 2088
*Elset, elset=CALLUS-1412
 2089
*Elset, elset=CALLUS-1413
 2090
*Elset, elset=CALLUS-1414
 2091
*Elset, elset=CALLUS-1415
 2092
*Elset, elset=CALLUS-1416
 2093
*Elset, elset=CALLUS-1417
 2094
*Elset, elset=CALLUS-1418
 2095
*Elset, elset=CALLUS-1419
 2096
*Elset, elset=CALLUS-1420
 2097
*Elset, elset=CALLUS-1421
 2098
*Elset, elset=CALLUS-1422
 2099
*Elset, elset=CALLUS-1423
 2100
*Elset, elset=CALLUS-1424
 2101
*Elset, elset=CALLUS-1425
 2102
*Elset, elset=CALLUS-1426
 2103
*Elset, elset=CALLUS-1427
 2104
*Elset, elset=CALLUS-1428
 2105
*Elset, elset=CALLUS-1429
 2106
*Elset, elset=CALLUS-1430
 2107
*Elset, elset=CALLUS-1431
 2108
*Elset, elset=CALLUS-1432
 2109
*Elset, elset=CALLUS-1433
 2110
*Elset, elset=CALLUS-1434
 2111
*Elset, elset=CALLUS-1435
 2112
*Elset, elset=CALLUS-1436
 2113
*Elset, elset=CALLUS-1437
 2114
*Elset, elset=CALLUS-1438
 2115
*Elset, elset=CALLUS-1439
 2116
*Elset, elset=CALLUS-1440
 2117
*Elset, elset=CALLUS-1441
 2118
*Elset, elset=CALLUS-1442
 2119
*Elset, elset=CALLUS-1443
 2120
*Elset, elset=CALLUS-1444
 2121
*Elset, elset=CALLUS-1445
 2122
*Elset, elset=CALLUS-1446
 2123
*Elset, elset=CALLUS-1447
 2124
*Elset, elset=CALLUS-1448
 2125
*Elset, elset=CALLUS-1449
 2126
*Elset, elset=CALLUS-1450
 2127
*Elset, elset=CALLUS-1451
 2128
*Elset, elset=CALLUS-1452
 2129
*Elset, elset=CALLUS-1453
 2130
*Elset, elset=CALLUS-1454
 2131
*Elset, elset=CALLUS-1455
 2132
*Elset, elset=CALLUS-1456
 2133
*Elset, elset=CALLUS-1457
 2134
*Elset, elset=CALLUS-1458
 2135
*Elset, elset=CALLUS-1459
 2136
*Elset, elset=CALLUS-1460
 2137
*Elset, elset=CALLUS-1461
 2138
*Elset, elset=CALLUS-1462
 2139
*Elset, elset=CALLUS-1463
 2140
*Elset, elset=CALLUS-1464
 2141
*Elset, elset=CALLUS-1465
 2142
*Elset, elset=CALLUS-1466
 2143
*Elset, elset=CALLUS-1467
 2144
*Elset, elset=CALLUS-1468
 2145
*Elset, elset=CALLUS-1469
 2146
*Elset, elset=CALLUS-1470
 2147
*Elset, elset=CALLUS-1471
 2148
*Elset, elset=CALLUS-1472
 2149
*Elset, elset=CALLUS-1473
 2150
*Elset, elset=CALLUS-1474
 2151
*Elset, elset=CALLUS-1475
 2152
*Elset, elset=CALLUS-1476
 2153
*Elset, elset=CALLUS-1477
 2154
*Elset, elset=CALLUS-1478
 2155
*Elset, elset=CALLUS-1479
 2156
*Elset, elset=CALLUS-1480
 2157
*Elset, elset=CALLUS-1481
 2158
*Elset, elset=CALLUS-1482
 2159
*Elset, elset=CALLUS-1483
 2160
*Elset, elset=CALLUS-1484
 2161
*Elset, elset=CALLUS-1485
 2162
*Elset, elset=CALLUS-1486
 2163
*Elset, elset=CALLUS-1487
 2164
*Elset, elset=CALLUS-1488
 2165
*Elset, elset=CALLUS-1489
 2166
*Elset, elset=CALLUS-1490
 2167
*Elset, elset=CALLUS-1491
 2168
*Elset, elset=CALLUS-1492
 2169
*Elset, elset=CALLUS-1493
 2170
*Elset, elset=CALLUS-1494
 2171
*Elset, elset=CALLUS-1495
 2172
*Elset, elset=CALLUS-1496
 2173
*Elset, elset=CALLUS-1497
 2174
*Elset, elset=CALLUS-1498
 2175
*Elset, elset=CALLUS-1499
 2176
*Elset, elset=CALLUS-1500
 2177
*Elset, elset=CALLUS-1501
 2178
*Elset, elset=CALLUS-1502
 2179
*Elset, elset=CALLUS-1503
 2180
*Elset, elset=CALLUS-1504
 2181
*Elset, elset=CALLUS-1505
 2182
*Elset, elset=CALLUS-1506
 2183
*Elset, elset=CALLUS-1507
 2184
*Elset, elset=CALLUS-1508
 2185
*Elset, elset=CALLUS-1509
 2186
*Elset, elset=CALLUS-1510
 2187
*Elset, elset=CALLUS-1511
 2188
*Elset, elset=CALLUS-1512
 2189
*Elset, elset=CALLUS-1513
 2190
*Elset, elset=CALLUS-1514
 2191
*Elset, elset=CALLUS-1515
 2192
*Elset, elset=CALLUS-1516
 2193
*Elset, elset=CALLUS-1517
 2194
*Elset, elset=CALLUS-1518
 2195
*Elset, elset=CALLUS-1519
 2196
*Elset, elset=CALLUS-1520
 2197
*Elset, elset=CALLUS-1521
 2198
*Elset, elset=CALLUS-1522
 2199
*Elset, elset=CALLUS-1523
 2200
*Elset, elset=CALLUS-1524
 2201
*Elset, elset=CALLUS-1525
 2202
*Elset, elset=CALLUS-1526
 2203
*Elset, elset=CALLUS-1527
 2204
*Elset, elset=CALLUS-1528
 2205
*Elset, elset=CALLUS-1529
 2206
*Elset, elset=CALLUS-1530
 2207
*Elset, elset=CALLUS-1531
 2208
*Elset, elset=CALLUS-1532
 2209
*Elset, elset=CALLUS-1533
 2210
*Elset, elset=CALLUS-1534
 2211
*Elset, elset=CALLUS-1535
 2212
*Elset, elset=CALLUS-1536
 2213
*Elset, elset=CALLUS-1537
 2214
*Elset, elset=CALLUS-1538
 2215
*Elset, elset=CALLUS-1539
 2216
*Elset, elset=CALLUS-1540
 2217
*Elset, elset=CALLUS-1541
 2218
*Elset, elset=CALLUS-1542
 2219
*Elset, elset=CALLUS-1543
 2220
*Elset, elset=CALLUS-1544
 2221
*Elset, elset=CALLUS-1545
 2222
*Elset, elset=CALLUS-1546
 2223
*Elset, elset=CALLUS-1547
 2224
*Elset, elset=CALLUS-1548
 2225
*Elset, elset=CALLUS-1549
 2226
*Elset, elset=CALLUS-1550
 2227
*Elset, elset=CALLUS-1551
 2228
*Elset, elset=CALLUS-1552
 2229
*Elset, elset=CALLUS-1553
 2230
*Elset, elset=CALLUS-1554
 2231
*Elset, elset=CALLUS-1555
 2232
*Elset, elset=CALLUS-1556
 2233
*Elset, elset=CALLUS-1557
 2234
*Elset, elset=CALLUS-1558
 2235
*Elset, elset=CALLUS-1559
 2236
*Elset, elset=CALLUS-1560
 2237
*Elset, elset=CALLUS-1561
 2238
*Elset, elset=CALLUS-1562
 2239
*Elset, elset=CALLUS-1563
 2240
*Elset, elset=CALLUS-1564
 2241
*Elset, elset=CALLUS-1565
 2242
*Elset, elset=CALLUS-1566
 2243
*Elset, elset=CALLUS-1567
 2244
*Elset, elset=CALLUS-1568
 2245
*Elset, elset=CALLUS-1569
 2246
*Elset, elset=CALLUS-1570
 2247
*Elset, elset=CALLUS-1571
 2248
*Elset, elset=CALLUS-1572
 2249
*Elset, elset=CALLUS-1573
 2250
*Elset, elset=CALLUS-1574
 2251
*Elset, elset=CALLUS-1575
 2252
*Elset, elset=CALLUS-1576
 2253
*Elset, elset=CALLUS-1577
 2254
*Elset, elset=CALLUS-1578
 2255
*Elset, elset=CALLUS-1579
 2256
*Elset, elset=CALLUS-1580
 2257
*Elset, elset=CALLUS-1581
 2258
*Elset, elset=CALLUS-1582
 2259
*Elset, elset=CALLUS-1583
 2260
*Elset, elset=CALLUS-1584
 2261
*Elset, elset=CALLUS-1585
 2262
*Elset, elset=CALLUS-1586
 2263
*Elset, elset=CALLUS-1587
 2264
*Elset, elset=CALLUS-1588
 2265
*Elset, elset=CALLUS-1589
 2266
*Elset, elset=CALLUS-1590
 2267
*Elset, elset=CALLUS-1591
 2268
*Elset, elset=CALLUS-1592
 2269
*Elset, elset=CALLUS-1593
 2270
*Elset, elset=CALLUS-1594
 2271
*Elset, elset=CALLUS-1595
 2272
*Elset, elset=CALLUS-1596
 2273
*Elset, elset=CALLUS-1597
 2274
*Elset, elset=CALLUS-1598
 2275
*Elset, elset=CALLUS-1599
 2276
*Elset, elset=CALLUS-1600
 2277
*Elset, elset=CALLUS-1601
 2278
*Elset, elset=CALLUS-1602
 2279
*Elset, elset=CALLUS-1603
 2280
*Elset, elset=CALLUS-1604
 2281
*Elset, elset=CALLUS-1605
 2282
*Elset, elset=CALLUS-1606
 2283
*Elset, elset=CALLUS-1607
 2284
*Elset, elset=CALLUS-1608
 2285
*Elset, elset=CALLUS-1609
 2286
*Elset, elset=CALLUS-1610
 2287
*Elset, elset=CALLUS-1611
 2288
*Elset, elset=CALLUS-1612
 2289
*Elset, elset=CALLUS-1613
 2290
*Elset, elset=CALLUS-1614
 2291
*Elset, elset=CALLUS-1615
 2292
*Elset, elset=CALLUS-1616
 2293
*Elset, elset=CALLUS-1617
 2294
*Elset, elset=CALLUS-1618
 2295
*Elset, elset=CALLUS-1619
 2296
*Elset, elset=CALLUS-1620
 2297
*Elset, elset=CALLUS-1621
 2298
*Elset, elset=CALLUS-1622
 2299
*Elset, elset=CALLUS-1623
 2300
*Elset, elset=CALLUS-1624
 2301
*Elset, elset=CALLUS-1625
 2302
*Elset, elset=CALLUS-1626
 2303
*Elset, elset=CALLUS-1627
 2304
*Elset, elset=CALLUS-1628
 2305
*Elset, elset=CALLUS-1629
 2306
*Elset, elset=CALLUS-1630
 2307
*Elset, elset=CALLUS-1631
 2308
*Elset, elset=CALLUS-1632
 2309
*Elset, elset=CALLUS-1633
 2310
*Elset, elset=CALLUS-1634
 2311
*Elset, elset=CALLUS-1635
 2312
*Elset, elset=CALLUS-1636
 2313
*Elset, elset=CALLUS-1637
 2314
*Elset, elset=CALLUS-1638
 2315
*Elset, elset=CALLUS-1639
 2316
*Elset, elset=CALLUS-1640
 2317
*Elset, elset=CALLUS-1641
 2318
*Elset, elset=CALLUS-1642
 2319
*Elset, elset=CALLUS-1643
 2320
*Elset, elset=CALLUS-1644
 2321
*Elset, elset=CALLUS-1645
 2322
*Elset, elset=CALLUS-1646
 2323
*Elset, elset=CALLUS-1647
 2324
*Elset, elset=CALLUS-1648
 2325
*Elset, elset=CALLUS-1649
 2326
*Elset, elset=CALLUS-1650
 2327
*Elset, elset=CALLUS-1651
 2328
*Elset, elset=CALLUS-1652
 2329
*Elset, elset=CALLUS-1653
 2330
*Elset, elset=CALLUS-1654
 2331
*Elset, elset=CALLUS-1655
 2332
*Elset, elset=CALLUS-1656
 2333
*Elset, elset=CALLUS-1657
 2334
*Elset, elset=CALLUS-1658
 2335
*Elset, elset=CALLUS-1659
 2336
*Elset, elset=CALLUS-1660
 2337
*Elset, elset=CALLUS-1661
 2338
*Elset, elset=CALLUS-1662
 2339
*Elset, elset=CALLUS-1663
 2340
*Elset, elset=CALLUS-1664
 2341
*Elset, elset=CALLUS-1665
 2342
*Elset, elset=CALLUS-1666
 2343
*Elset, elset=CALLUS-1667
 2344
*Elset, elset=CALLUS-1668
 2345
*Elset, elset=CALLUS-1669
 2346
*Elset, elset=CALLUS-1670
 2347
*Elset, elset=CALLUS-1671
 2348
*Elset, elset=CALLUS-1672
 2349
*Elset, elset=CALLUS-1673
 2350
*Elset, elset=CALLUS-1674
 2351
*Elset, elset=CALLUS-1675
 2352
*Elset, elset=CALLUS-1676
 2353
*Elset, elset=CALLUS-1677
 2354
*Elset, elset=CALLUS-1678
 2355
*Elset, elset=CALLUS-1679
 2356
*Elset, elset=CALLUS-1680
 2357
*Elset, elset=CALLUS-1681
 2358
*Elset, elset=CALLUS-1682
 2359
*Elset, elset=CALLUS-1683
 2360
*Elset, elset=CALLUS-1684
 2361
*Elset, elset=CALLUS-1685
 2362
*Elset, elset=CALLUS-1686
 2363
*Elset, elset=CALLUS-1687
 2364
*Elset, elset=CALLUS-1688
 2365
*Elset, elset=CALLUS-1689
 2366
*Elset, elset=CALLUS-1690
 2367
*Elset, elset=CALLUS-1691
 2368
*Elset, elset=CALLUS-1692
 2369
*Elset, elset=CALLUS-1693
 2370
*Elset, elset=CALLUS-1694
 2371
*Elset, elset=CALLUS-1695
 2372
*Elset, elset=CALLUS-1696
 2373
*Elset, elset=CALLUS-1697
 2374
*Elset, elset=CALLUS-1698
 2375
*Elset, elset=CALLUS-1699
 2376
*Elset, elset=CALLUS-1700
 2377
*Elset, elset=CALLUS-1701
 2378
*Elset, elset=CALLUS-1702
 2379
*Elset, elset=CALLUS-1703
 2380
*Elset, elset=CALLUS-1704
 2381
*Elset, elset=CALLUS-1705
 2382
*Elset, elset=CALLUS-1706
 2383
*Elset, elset=CALLUS-1707
 2384
*Elset, elset=CALLUS-1708
 2385
*Elset, elset=CALLUS-1709
 2386
*Elset, elset=CALLUS-1710
 2387
*Elset, elset=CALLUS-1711
 2388
*Elset, elset=CALLUS-1712
 2389
*Elset, elset=CALLUS-1713
 2390
*Elset, elset=CALLUS-1714
 2391
*Elset, elset=CALLUS-1715
 2392
*Elset, elset=CALLUS-1716
 2393
*Elset, elset=CALLUS-1717
 2394
*Elset, elset=CALLUS-1718
 2395
*Elset, elset=CALLUS-1719
 2396
*Elset, elset=CALLUS-1720
 2397
*Elset, elset=CALLUS-1721
 2398
*Elset, elset=CALLUS-1722
 2399
*Elset, elset=CALLUS-1723
 2400
*Elset, elset=CALLUS-1724
 2401
*Elset, elset=CALLUS-1725
 2402
*Elset, elset=CALLUS-1726
 2403
*Elset, elset=CALLUS-1727
 2404
*Elset, elset=CALLUS-1728
 2405
*Elset, elset=CALLUS-1729
 2406
*Elset, elset=CALLUS-1730
 2407
*Elset, elset=CALLUS-1731
 2408
*Elset, elset=CALLUS-1732
 2409
*Elset, elset=CALLUS-1733
 2410
*Elset, elset=CALLUS-1734
 2411
*Elset, elset=CALLUS-1735
 2412
*Elset, elset=CALLUS-1736
 2413
*Elset, elset=CALLUS-1737
 2414
*Elset, elset=CALLUS-1738
 2415
*Elset, elset=CALLUS-1739
 2416
*Elset, elset=CALLUS-1740
 2417
*Elset, elset=CALLUS-1741
 2418
*Elset, elset=CALLUS-1742
 2419
*Elset, elset=CALLUS-1743
 2420
*Elset, elset=CALLUS-1744
 2421
*Elset, elset=CALLUS-1745
 2422
*Elset, elset=CALLUS-1746
 2423
*Elset, elset=CALLUS-1747
 2424
*Elset, elset=CALLUS-1748
 2425
*Elset, elset=CALLUS-1749
 2426
*Elset, elset=CALLUS-1750
 2427
*Elset, elset=CALLUS-1751
 2428
*Elset, elset=CALLUS-1752
 2429
*Elset, elset=CALLUS-1753
 2430
*Elset, elset=CALLUS-1754
 2431
*Elset, elset=CALLUS-1755
 2432
*Elset, elset=CALLUS-1756
 2433
*Elset, elset=CALLUS-1757
 2434
*Elset, elset=CALLUS-1758
 2435
*Elset, elset=CALLUS-1759
 2436
*Elset, elset=CALLUS-1760
 2437
*Elset, elset=CALLUS-1761
 2438
*Elset, elset=CALLUS-1762
 2439
*Elset, elset=CALLUS-1763
 2440
*Elset, elset=CALLUS-1764
 2441
*Elset, elset=CALLUS-1765
 2442
*Elset, elset=CALLUS-1766
 2443
*Elset, elset=CALLUS-1767
 2444
*Elset, elset=CALLUS-1768
 2445
*Elset, elset=CALLUS-1769
 2446
*Elset, elset=CALLUS-1770
 2447
*Elset, elset=CALLUS-1771
 2448
*Elset, elset=CALLUS-1772
 2449
*Elset, elset=CALLUS-1773
 2450
*Elset, elset=CALLUS-1774
 2451
*Elset, elset=CALLUS-1775
 2452
*Elset, elset=CALLUS-1776
 2453
*Elset, elset=CALLUS-1777
 2454
*Elset, elset=CALLUS-1778
 2455
*Elset, elset=CALLUS-1779
 2456
*Elset, elset=CALLUS-1780
 2457
*Elset, elset=CALLUS-1781
 2458
*Elset, elset=CALLUS-1782
 2459
*Elset, elset=CALLUS-1783
 2460
*Elset, elset=CALLUS-1784
 2461
*Elset, elset=CALLUS-1785
 2462
*Elset, elset=CALLUS-1786
 2463
*Elset, elset=CALLUS-1787
 2464
*Elset, elset=CALLUS-1788
 2465
*Elset, elset=CALLUS-1789
 2466
*Elset, elset=CALLUS-1790
 2467
*Elset, elset=CALLUS-1791
 2468
*Elset, elset=CALLUS-1792
 2469
*Elset, elset=CALLUS-1793
 2470
*Elset, elset=CALLUS-1794
 2471
*Elset, elset=CALLUS-1795
 2472
*Elset, elset=CALLUS-1796
 2473
*Elset, elset=CALLUS-1797
 2474
*Elset, elset=CALLUS-1798
 2475
*Elset, elset=CALLUS-1799
 2476
*Elset, elset=CALLUS-1800
 2477
*Elset, elset=CALLUS-1801
 2478
*Elset, elset=CALLUS-1802
 2479
*Elset, elset=CALLUS-1803
 2480
*Elset, elset=CALLUS-1804
 2481
*Elset, elset=CALLUS-1805
 2482
*Elset, elset=CALLUS-1806
 2483
*Elset, elset=CALLUS-1807
 2484
*Elset, elset=CALLUS-1808
 2485
*Elset, elset=CALLUS-1809
 2486
*Elset, elset=CALLUS-1810
 2487
*Elset, elset=CALLUS-1811
 2488
*Elset, elset=CALLUS-1812
 2489
*Elset, elset=CALLUS-1813
 2490
*Elset, elset=CALLUS-1814
 2491
*Elset, elset=CALLUS-1815
 2492
*Elset, elset=CALLUS-1816
 2493
*Elset, elset=CALLUS-1817
 2494
*Elset, elset=CALLUS-1818
 2495
*Elset, elset=CALLUS-1819
 2496
*Elset, elset=CALLUS-1820
 2497
*Elset, elset=CALLUS-1821
 2498
*Elset, elset=CALLUS-1822
 2499
*Elset, elset=CALLUS-1823
 2500
*Elset, elset=CALLUS-1824
 2501
*Elset, elset=CALLUS-1825
 2502
*Elset, elset=CALLUS-1826
 2503
*Elset, elset=CALLUS-1827
 2504
*Elset, elset=CALLUS-1828
 2505
*Elset, elset=CALLUS-1829
 2506
*Elset, elset=CALLUS-1830
 2507
*Elset, elset=CALLUS-1831
 2508
*Elset, elset=CALLUS-1832
 2509
*Elset, elset=CALLUS-1833
 2510
*Elset, elset=CALLUS-1834
 2511
*Elset, elset=CALLUS-1835
 2512
*Elset, elset=CALLUS-1836
 2513
*Elset, elset=CALLUS-1837
 2514
*Elset, elset=CALLUS-1838
 2515
*Elset, elset=CALLUS-1839
 2516
*Elset, elset=CALLUS-1840
 2517
*Elset, elset=CALLUS-1841
 2518
*Elset, elset=CALLUS-1842
 2519
*Elset, elset=CALLUS-1843
 2520
*Elset, elset=CALLUS-1844
 2521
*Elset, elset=CALLUS-1845
 2522
*Elset, elset=CALLUS-1846
 2523
*Elset, elset=CALLUS-1847
 2524
*Elset, elset=CALLUS-1848
 2525
*Elset, elset=CALLUS-1849
 2526
*Elset, elset=CALLUS-1850
 2527
*Elset, elset=CALLUS-1851
 2528
*Elset, elset=CALLUS-1852
 2529
*Elset, elset=CALLUS-1853
 2530
*Elset, elset=CALLUS-1854
 2531
*Elset, elset=CALLUS-1855
 2532
*Elset, elset=CALLUS-1856
 2533
*Elset, elset=CALLUS-1857
 2534
*Elset, elset=CALLUS-1858
 2535
*Elset, elset=CALLUS-1859
 2536
*Elset, elset=CALLUS-1860
 2537
*Elset, elset=CALLUS-1861
 2538
*Elset, elset=CALLUS-1862
 2539
*Elset, elset=CALLUS-1863
 2540
*Elset, elset=CALLUS-1864
 2541
*Elset, elset=CALLUS-1865
 2542
*Elset, elset=CALLUS-1866
 2543
*Elset, elset=CALLUS-1867
 2544
*Elset, elset=CALLUS-1868
 2545
*Elset, elset=CALLUS-1869
 2546
*Elset, elset=CALLUS-1870
 2547
*Elset, elset=CALLUS-1871
 2548
*Elset, elset=CALLUS-1872
 2549
*Elset, elset=CALLUS-1873
 2550
*Elset, elset=CALLUS-1874
 2551
*Elset, elset=CALLUS-1875
 2552
*Elset, elset=CALLUS-1876
 2553
*Elset, elset=CALLUS-1877
 2554
*Elset, elset=CALLUS-1878
 2555
*Elset, elset=CALLUS-1879
 2556
*Elset, elset=CALLUS-1880
 2557
*Elset, elset=CALLUS-1881
 2558
*Elset, elset=CALLUS-1882
 2559
*Elset, elset=CALLUS-1883
 2560
*Elset, elset=CALLUS-1884
 2561
*Elset, elset=CALLUS-1885
 2562
*Elset, elset=CALLUS-1886
 2563
*Elset, elset=CALLUS-1887
 2564
*Elset, elset=CALLUS-1888
 2565
*Elset, elset=CALLUS-1889
 2566
*Elset, elset=CALLUS-1890
 2567
*Elset, elset=CALLUS-1891
 2568
*Elset, elset=CALLUS-1892
 2569
*Elset, elset=CALLUS-1893
 2570
*Elset, elset=CALLUS-1894
 2571
*Elset, elset=CALLUS-1895
 2572
*Elset, elset=CALLUS-1896
 2573
*Elset, elset=CALLUS-1897
 2574
*Elset, elset=CALLUS-1898
 2575
*Elset, elset=CALLUS-1899
 2576
*Elset, elset=CALLUS-1900
 2577
*Elset, elset=CALLUS-1901
 2578
*Elset, elset=CALLUS-1902
 2579
*Elset, elset=CALLUS-1903
 2580
*Elset, elset=CALLUS-1904
 2581
*Elset, elset=CALLUS-1905
 2582
*Elset, elset=CALLUS-1906
 2583
*Elset, elset=CALLUS-1907
 2584
*Elset, elset=CALLUS-1908
 2585
*Elset, elset=CALLUS-1909
 2586
*Elset, elset=CALLUS-1910
 2587
*Elset, elset=CALLUS-1911
 2588
*Elset, elset=CALLUS-1912
 2589
*Elset, elset=CALLUS-1913
 2590
*Elset, elset=CALLUS-1914
 2591
*Elset, elset=CALLUS-1915
 2592
*Elset, elset=CALLUS-1916
 2593
*Elset, elset=CALLUS-1917
 2594
*Elset, elset=CALLUS-1918
 2595
*Elset, elset=CALLUS-1919
 2596
*Elset, elset=CALLUS-1920
 2597
*Elset, elset=CALLUS-1921
 2598
*Elset, elset=CALLUS-1922
 2599
*Elset, elset=CALLUS-1923
 2600
*Elset, elset=CALLUS-1924
 2601
*Elset, elset=CALLUS-1925
 2602
*Elset, elset=CALLUS-1926
 2603
*Elset, elset=CALLUS-1927
 2604
*Elset, elset=CALLUS-1928
 2605
*Elset, elset=CALLUS-1929
 2606
*Elset, elset=CALLUS-1930
 2607
*Elset, elset=CALLUS-1931
 2608
*Elset, elset=CALLUS-1932
 2609
*Elset, elset=CALLUS-1933
 2610
*Elset, elset=CALLUS-1934
 2611
*Elset, elset=CALLUS-1935
 2612
*Elset, elset=CALLUS-1936
 2613
*Elset, elset=CALLUS-1937
 2614
*Elset, elset=CALLUS-1938
 2615
*Elset, elset=CALLUS-1939
 2616
*Elset, elset=CALLUS-1940
 2617
*Elset, elset=CALLUS-1941
 2618
*Elset, elset=CALLUS-1942
 2619
*Elset, elset=CALLUS-1943
 2620
*Elset, elset=CALLUS-1944
 2621
*Elset, elset=CALLUS-1945
 2622
*Elset, elset=CALLUS-1946
 2623
*Elset, elset=CALLUS-1947
 2624
*Elset, elset=CALLUS-1948
 2625
*Elset, elset=CALLUS-1949
 2626
*Elset, elset=CALLUS-1950
 2627
*Elset, elset=CALLUS-1951
 2628
*Elset, elset=CALLUS-1952
 2629
*Elset, elset=CALLUS-1953
 2630
*Elset, elset=CALLUS-1954
 2631
*Elset, elset=CALLUS-1955
 2632
*Elset, elset=CALLUS-1956
 2633
*Elset, elset=CALLUS-1957
 2634
*Elset, elset=CALLUS-1958
 2635
*Elset, elset=CALLUS-1959
 2636
*Elset, elset=CALLUS-1960
 2637
*Elset, elset=CALLUS-1961
 2638
*Elset, elset=CALLUS-1962
 2639
*Elset, elset=CALLUS-1963
 2640
*Elset, elset=CALLUS-1964
 2641
*Elset, elset=CALLUS-1965
 2642
*Elset, elset=CALLUS-1966
 2643
*Elset, elset=CALLUS-1967
 2644
*Elset, elset=CALLUS-1968
 2645
*Elset, elset=CALLUS-1969
 2646
*Elset, elset=CALLUS-1970
 2647
*Elset, elset=CALLUS-1971
 2648
*Elset, elset=CALLUS-1972
 2649
*Elset, elset=CALLUS-1973
 2650
*Elset, elset=CALLUS-1974
 2651
*Elset, elset=CALLUS-1975
 2652
*Elset, elset=CALLUS-1976
 2653
*Elset, elset=CALLUS-1977
 2654
*Elset, elset=CALLUS-1978
 2655
*Elset, elset=CALLUS-1979
 2656
*Elset, elset=CALLUS-1980
 2657
*Elset, elset=CALLUS-1981
 2658
*Elset, elset=CALLUS-1982
 2659
*Elset, elset=CALLUS-1983
 2660
*Elset, elset=CALLUS-1984
 2661
*Elset, elset=CALLUS-1985
 2662
*Elset, elset=CALLUS-1986
 2663
*Elset, elset=CALLUS-1987
 2664
*Elset, elset=CALLUS-1988
 2665
*Elset, elset=CALLUS-1989
 2666
*Elset, elset=CALLUS-1990
 2667
*Elset, elset=CALLUS-1991
 2668
*Elset, elset=CALLUS-1992
 2669
*Elset, elset=CALLUS-1993
 2670
*Elset, elset=CALLUS-1994
 2671
*Elset, elset=CALLUS-1995
 2672
*Elset, elset=CALLUS-1996
 2673
*Elset, elset=CALLUS-1997
 2674
*Elset, elset=CALLUS-1998
 2675
*Elset, elset=CALLUS-1999
 2676
*Elset, elset=CALLUS-2000
 2677
*Elset, elset=CALLUS-2001
 2678
*Elset, elset=CALLUS-2002
 2679
*Elset, elset=CALLUS-2003
 2680
*Elset, elset=CALLUS-2004
 2681
*Elset, elset=CALLUS-2005
 2682
*Elset, elset=CALLUS-2006
 2683
*Elset, elset=CALLUS-2007
 2684
*Elset, elset=CALLUS-2008
 2685
*Elset, elset=CALLUS-2009
 2686
*Elset, elset=CALLUS-2010
 2687
*Elset, elset=CALLUS-2011
 2688
*Elset, elset=CALLUS-2012
 2689
*Elset, elset=CALLUS-2013
 2690
*Elset, elset=CALLUS-2014
 2691
*Elset, elset=CALLUS-2015
 2692
*Elset, elset=CALLUS-2016
 2693
*Elset, elset=CALLUS-2017
 2694
*Elset, elset=CALLUS-2018
 2695
*Elset, elset=CALLUS-2019
 2696
*Elset, elset=CALLUS-2020
 2697
*Elset, elset=CALLUS-2021
 2698
*Elset, elset=CALLUS-2022
 2699
*Elset, elset=CALLUS-2023
 2700
*Elset, elset=CALLUS-2024
 2701
*Elset, elset=CALLUS-2025
 2702
*Elset, elset=CALLUS-2026
 2703
*Elset, elset=CALLUS-2027
 2704
*Elset, elset=CALLUS-2028
 2705
*Elset, elset=CALLUS-2029
 2706
*Elset, elset=CALLUS-2030
 2707
*Elset, elset=CALLUS-2031
 2708
*Elset, elset=CALLUS-2032
 2709
*Elset, elset=CALLUS-2033
 2710
*Elset, elset=CALLUS-2034
 2711
** Section: Section-2-Marrow
*Solid Section, elset=Marrow, material=Mat-Marrow
,
** Section: Section-1-Bone
*Solid Section, elset=Bone, material=Mat-Bone
,
** Section: Section-3-CALLUS-1
*Solid Section, elset=CALLUS-1, material=MAT-CALLUS-1
,
** Section: Section-4-CALLUS-2
*Solid Section, elset=CALLUS-2, material=MAT-CALLUS-2
,
** Section: Section-5-CALLUS-3
*Solid Section, elset=CALLUS-3, material=MAT-CALLUS-3
,
** Section: Section-6-CALLUS-4
*Solid Section, elset=CALLUS-4, material=MAT-CALLUS-4
,
** Section: Section-7-CALLUS-5
*Solid Section, elset=CALLUS-5, material=MAT-CALLUS-5
,
** Section: Section-8-CALLUS-6
*Solid Section, elset=CALLUS-6, material=MAT-CALLUS-6
,
** Section: Section-9-CALLUS-7
*Solid Section, elset=CALLUS-7, material=MAT-CALLUS-7
,
** Section: Section-10-CALLUS-8
*Solid Section, elset=CALLUS-8, material=MAT-CALLUS-8
,
** Section: Section-11-CALLUS-9
*Solid Section, elset=CALLUS-9, material=MAT-CALLUS-9
,
** Section: Section-12-CALLUS-10
*Solid Section, elset=CALLUS-10, material=MAT-CALLUS-10
,
** Section: Section-13-CALLUS-11
*Solid Section, elset=CALLUS-11, material=MAT-CALLUS-11
,
** Section: Section-14-CALLUS-12
*Solid Section, elset=CALLUS-12, material=MAT-CALLUS-12
,
** Section: Section-15-CALLUS-13
*Solid Section, elset=CALLUS-13, material=MAT-CALLUS-13
,
** Section: Section-16-CALLUS-14
*Solid Section, elset=CALLUS-14, material=MAT-CALLUS-14
,
** Section: Section-17-CALLUS-15
*Solid Section, elset=CALLUS-15, material=MAT-CALLUS-15
,
** Section: Section-18-CALLUS-16
*Solid Section, elset=CALLUS-16, material=MAT-CALLUS-16
,
** Section: Section-19-CALLUS-17
*Solid Section, elset=CALLUS-17, material=MAT-CALLUS-17
,
** Section: Section-20-CALLUS-18
*Solid Section, elset=CALLUS-18, material=MAT-CALLUS-18
,
** Section: Section-21-CALLUS-19
*Solid Section, elset=CALLUS-19, material=MAT-CALLUS-19
,
** Section: Section-22-CALLUS-20
*Solid Section, elset=CALLUS-20, material=MAT-CALLUS-20
,
** Section: Section-23-CALLUS-21
*Solid Section, elset=CALLUS-21, material=MAT-CALLUS-21
,
** Section: Section-24-CALLUS-22
*Solid Section, elset=CALLUS-22, material=MAT-CALLUS-22
,
** Section: Section-25-CALLUS-23
*Solid Section, elset=CALLUS-23, material=MAT-CALLUS-23
,
** Section: Section-26-CALLUS-24
*Solid Section, elset=CALLUS-24, material=MAT-CALLUS-24
,
** Section: Section-27-CALLUS-25
*Solid Section, elset=CALLUS-25, material=MAT-CALLUS-25
,
** Section: Section-28-CALLUS-26
*Solid Section, elset=CALLUS-26, material=MAT-CALLUS-26
,
** Section: Section-29-CALLUS-27
*Solid Section, elset=CALLUS-27, material=MAT-CALLUS-27
,
** Section: Section-30-CALLUS-28
*Solid Section, elset=CALLUS-28, material=MAT-CALLUS-28
,
** Section: Section-31-CALLUS-29
*Solid Section, elset=CALLUS-29, material=MAT-CALLUS-29
,
** Section: Section-32-CALLUS-30
*Solid Section, elset=CALLUS-30, material=MAT-CALLUS-30
,
** Section: Section-33-CALLUS-31
*Solid Section, elset=CALLUS-31, material=MAT-CALLUS-31
,
** Section: Section-34-CALLUS-32
*Solid Section, elset=CALLUS-32, material=MAT-CALLUS-32
,
** Section: Section-35-CALLUS-33
*Solid Section, elset=CALLUS-33, material=MAT-CALLUS-33
,
** Section: Section-36-CALLUS-34
*Solid Section, elset=CALLUS-34, material=MAT-CALLUS-34
,
** Section: Section-37-CALLUS-35
*Solid Section, elset=CALLUS-35, material=MAT-CALLUS-35
,
** Section: Section-38-CALLUS-36
*Solid Section, elset=CALLUS-36, material=MAT-CALLUS-36
,
** Section: Section-39-CALLUS-37
*Solid Section, elset=CALLUS-37, material=MAT-CALLUS-37
,
** Section: Section-40-CALLUS-38
*Solid Section, elset=CALLUS-38, material=MAT-CALLUS-38
,
** Section: Section-41-CALLUS-39
*Solid Section, elset=CALLUS-39, material=MAT-CALLUS-39
,
** Section: Section-42-CALLUS-40
*Solid Section, elset=CALLUS-40, material=MAT-CALLUS-40
,
** Section: Section-43-CALLUS-41
*Solid Section, elset=CALLUS-41, material=MAT-CALLUS-41
,
** Section: Section-44-CALLUS-42
*Solid Section, elset=CALLUS-42, material=MAT-CALLUS-42
,
** Section: Section-45-CALLUS-43
*Solid Section, elset=CALLUS-43, material=MAT-CALLUS-43
,
** Section: Section-46-CALLUS-44
*Solid Section, elset=CALLUS-44, material=MAT-CALLUS-44
,
** Section: Section-47-CALLUS-45
*Solid Section, elset=CALLUS-45, material=MAT-CALLUS-45
,
** Section: Section-48-CALLUS-46
*Solid Section, elset=CALLUS-46, material=MAT-CALLUS-46
,
** Section: Section-49-CALLUS-47
*Solid Section, elset=CALLUS-47, material=MAT-CALLUS-47
,
** Section: Section-50-CALLUS-48
*Solid Section, elset=CALLUS-48, material=MAT-CALLUS-48
,
** Section: Section-51-CALLUS-49
*Solid Section, elset=CALLUS-49, material=MAT-CALLUS-49
,
** Section: Section-52-CALLUS-50
*Solid Section, elset=CALLUS-50, material=MAT-CALLUS-50
,
** Section: Section-53-CALLUS-51
*Solid Section, elset=CALLUS-51, material=MAT-CALLUS-51
,
** Section: Section-54-CALLUS-52
*Solid Section, elset=CALLUS-52, material=MAT-CALLUS-52
,
** Section: Section-55-CALLUS-53
*Solid Section, elset=CALLUS-53, material=MAT-CALLUS-53
,
** Section: Section-56-CALLUS-54
*Solid Section, elset=CALLUS-54, material=MAT-CALLUS-54
,
** Section: Section-57-CALLUS-55
*Solid Section, elset=CALLUS-55, material=MAT-CALLUS-55
,
** Section: Section-58-CALLUS-56
*Solid Section, elset=CALLUS-56, material=MAT-CALLUS-56
,
** Section: Section-59-CALLUS-57
*Solid Section, elset=CALLUS-57, material=MAT-CALLUS-57
,
** Section: Section-60-CALLUS-58
*Solid Section, elset=CALLUS-58, material=MAT-CALLUS-58
,
** Section: Section-61-CALLUS-59
*Solid Section, elset=CALLUS-59, material=MAT-CALLUS-59
,
** Section: Section-62-CALLUS-60
*Solid Section, elset=CALLUS-60, material=MAT-CALLUS-60
,
** Section: Section-63-CALLUS-61
*Solid Section, elset=CALLUS-61, material=MAT-CALLUS-61
,
** Section: Section-64-CALLUS-62
*Solid Section, elset=CALLUS-62, material=MAT-CALLUS-62
,
** Section: Section-65-CALLUS-63
*Solid Section, elset=CALLUS-63, material=MAT-CALLUS-63
,
** Section: Section-66-CALLUS-64
*Solid Section, elset=CALLUS-64, material=MAT-CALLUS-64
,
** Section: Section-67-CALLUS-65
*Solid Section, elset=CALLUS-65, material=MAT-CALLUS-65
,
** Section: Section-68-CALLUS-66
*Solid Section, elset=CALLUS-66, material=MAT-CALLUS-66
,
** Section: Section-69-CALLUS-67
*Solid Section, elset=CALLUS-67, material=MAT-CALLUS-67
,
** Section: Section-70-CALLUS-68
*Solid Section, elset=CALLUS-68, material=MAT-CALLUS-68
,
** Section: Section-71-CALLUS-69
*Solid Section, elset=CALLUS-69, material=MAT-CALLUS-69
,
** Section: Section-72-CALLUS-70
*Solid Section, elset=CALLUS-70, material=MAT-CALLUS-70
,
** Section: Section-73-CALLUS-71
*Solid Section, elset=CALLUS-71, material=MAT-CALLUS-71
,
** Section: Section-74-CALLUS-72
*Solid Section, elset=CALLUS-72, material=MAT-CALLUS-72
,
** Section: Section-75-CALLUS-73
*Solid Section, elset=CALLUS-73, material=MAT-CALLUS-73
,
** Section: Section-76-CALLUS-74
*Solid Section, elset=CALLUS-74, material=MAT-CALLUS-74
,
** Section: Section-77-CALLUS-75
*Solid Section, elset=CALLUS-75, material=MAT-CALLUS-75
,
** Section: Section-78-CALLUS-76
*Solid Section, elset=CALLUS-76, material=MAT-CALLUS-76
,
** Section: Section-79-CALLUS-77
*Solid Section, elset=CALLUS-77, material=MAT-CALLUS-77
,
** Section: Section-80-CALLUS-78
*Solid Section, elset=CALLUS-78, material=MAT-CALLUS-78
,
** Section: Section-81-CALLUS-79
*Solid Section, elset=CALLUS-79, material=MAT-CALLUS-79
,
** Section: Section-82-CALLUS-80
*Solid Section, elset=CALLUS-80, material=MAT-CALLUS-80
,
** Section: Section-83-CALLUS-81
*Solid Section, elset=CALLUS-81, material=MAT-CALLUS-81
,
** Section: Section-84-CALLUS-82
*Solid Section, elset=CALLUS-82, material=MAT-CALLUS-82
,
** Section: Section-85-CALLUS-83
*Solid Section, elset=CALLUS-83, material=MAT-CALLUS-83
,
** Section: Section-86-CALLUS-84
*Solid Section, elset=CALLUS-84, material=MAT-CALLUS-84
,
** Section: Section-87-CALLUS-85
*Solid Section, elset=CALLUS-85, material=MAT-CALLUS-85
,
** Section: Section-88-CALLUS-86
*Solid Section, elset=CALLUS-86, material=MAT-CALLUS-86
,
** Section: Section-89-CALLUS-87
*Solid Section, elset=CALLUS-87, material=MAT-CALLUS-87
,
** Section: Section-90-CALLUS-88
*Solid Section, elset=CALLUS-88, material=MAT-CALLUS-88
,
** Section: Section-91-CALLUS-89
*Solid Section, elset=CALLUS-89, material=MAT-CALLUS-89
,
** Section: Section-92-CALLUS-90
*Solid Section, elset=CALLUS-90, material=MAT-CALLUS-90
,
** Section: Section-93-CALLUS-91
*Solid Section, elset=CALLUS-91, material=MAT-CALLUS-91
,
** Section: Section-94-CALLUS-92
*Solid Section, elset=CALLUS-92, material=MAT-CALLUS-92
,
** Section: Section-95-CALLUS-93
*Solid Section, elset=CALLUS-93, material=MAT-CALLUS-93
,
** Section: Section-96-CALLUS-94
*Solid Section, elset=CALLUS-94, material=MAT-CALLUS-94
,
** Section: Section-97-CALLUS-95
*Solid Section, elset=CALLUS-95, material=MAT-CALLUS-95
,
** Section: Section-98-CALLUS-96
*Solid Section, elset=CALLUS-96, material=MAT-CALLUS-96
,
** Section: Section-99-CALLUS-97
*Solid Section, elset=CALLUS-97, material=MAT-CALLUS-97
,
** Section: Section-100-CALLUS-98
*Solid Section, elset=CALLUS-98, material=MAT-CALLUS-98
,
** Section: Section-101-CALLUS-99
*Solid Section, elset=CALLUS-99, material=MAT-CALLUS-99
,
** Section: Section-102-CALLUS-100
*Solid Section, elset=CALLUS-100, material=MAT-CALLUS-100
,
** Section: Section-103-CALLUS-101
*Solid Section, elset=CALLUS-101, material=MAT-CALLUS-101
,
** Section: Section-104-CALLUS-102
*Solid Section, elset=CALLUS-102, material=MAT-CALLUS-102
,
** Section: Section-105-CALLUS-103
*Solid Section, elset=CALLUS-103, material=MAT-CALLUS-103
,
** Section: Section-106-CALLUS-104
*Solid Section, elset=CALLUS-104, material=MAT-CALLUS-104
,
** Section: Section-107-CALLUS-105
*Solid Section, elset=CALLUS-105, material=MAT-CALLUS-105
,
** Section: Section-108-CALLUS-106
*Solid Section, elset=CALLUS-106, material=MAT-CALLUS-106
,
** Section: Section-109-CALLUS-107
*Solid Section, elset=CALLUS-107, material=MAT-CALLUS-107
,
** Section: Section-110-CALLUS-108
*Solid Section, elset=CALLUS-108, material=MAT-CALLUS-108
,
** Section: Section-111-CALLUS-109
*Solid Section, elset=CALLUS-109, material=MAT-CALLUS-109
,
** Section: Section-112-CALLUS-110
*Solid Section, elset=CALLUS-110, material=MAT-CALLUS-110
,
** Section: Section-113-CALLUS-111
*Solid Section, elset=CALLUS-111, material=MAT-CALLUS-111
,
** Section: Section-114-CALLUS-112
*Solid Section, elset=CALLUS-112, material=MAT-CALLUS-112
,
** Section: Section-115-CALLUS-113
*Solid Section, elset=CALLUS-113, material=MAT-CALLUS-113
,
** Section: Section-116-CALLUS-114
*Solid Section, elset=CALLUS-114, material=MAT-CALLUS-114
,
** Section: Section-117-CALLUS-115
*Solid Section, elset=CALLUS-115, material=MAT-CALLUS-115
,
** Section: Section-118-CALLUS-116
*Solid Section, elset=CALLUS-116, material=MAT-CALLUS-116
,
** Section: Section-119-CALLUS-117
*Solid Section, elset=CALLUS-117, material=MAT-CALLUS-117
,
** Section: Section-120-CALLUS-118
*Solid Section, elset=CALLUS-118, material=MAT-CALLUS-118
,
** Section: Section-121-CALLUS-119
*Solid Section, elset=CALLUS-119, material=MAT-CALLUS-119
,
** Section: Section-122-CALLUS-120
*Solid Section, elset=CALLUS-120, material=MAT-CALLUS-120
,
** Section: Section-123-CALLUS-121
*Solid Section, elset=CALLUS-121, material=MAT-CALLUS-121
,
** Section: Section-124-CALLUS-122
*Solid Section, elset=CALLUS-122, material=MAT-CALLUS-122
,
** Section: Section-125-CALLUS-123
*Solid Section, elset=CALLUS-123, material=MAT-CALLUS-123
,
** Section: Section-126-CALLUS-124
*Solid Section, elset=CALLUS-124, material=MAT-CALLUS-124
,
** Section: Section-127-CALLUS-125
*Solid Section, elset=CALLUS-125, material=MAT-CALLUS-125
,
** Section: Section-128-CALLUS-126
*Solid Section, elset=CALLUS-126, material=MAT-CALLUS-126
,
** Section: Section-129-CALLUS-127
*Solid Section, elset=CALLUS-127, material=MAT-CALLUS-127
,
** Section: Section-130-CALLUS-128
*Solid Section, elset=CALLUS-128, material=MAT-CALLUS-128
,
** Section: Section-131-CALLUS-129
*Solid Section, elset=CALLUS-129, material=MAT-CALLUS-129
,
** Section: Section-132-CALLUS-130
*Solid Section, elset=CALLUS-130, material=MAT-CALLUS-130
,
** Section: Section-133-CALLUS-131
*Solid Section, elset=CALLUS-131, material=MAT-CALLUS-131
,
** Section: Section-134-CALLUS-132
*Solid Section, elset=CALLUS-132, material=MAT-CALLUS-132
,
** Section: Section-135-CALLUS-133
*Solid Section, elset=CALLUS-133, material=MAT-CALLUS-133
,
** Section: Section-136-CALLUS-134
*Solid Section, elset=CALLUS-134, material=MAT-CALLUS-134
,
** Section: Section-137-CALLUS-135
*Solid Section, elset=CALLUS-135, material=MAT-CALLUS-135
,
** Section: Section-138-CALLUS-136
*Solid Section, elset=CALLUS-136, material=MAT-CALLUS-136
,
** Section: Section-139-CALLUS-137
*Solid Section, elset=CALLUS-137, material=MAT-CALLUS-137
,
** Section: Section-140-CALLUS-138
*Solid Section, elset=CALLUS-138, material=MAT-CALLUS-138
,
** Section: Section-141-CALLUS-139
*Solid Section, elset=CALLUS-139, material=MAT-CALLUS-139
,
** Section: Section-142-CALLUS-140
*Solid Section, elset=CALLUS-140, material=MAT-CALLUS-140
,
** Section: Section-143-CALLUS-141
*Solid Section, elset=CALLUS-141, material=MAT-CALLUS-141
,
** Section: Section-144-CALLUS-142
*Solid Section, elset=CALLUS-142, material=MAT-CALLUS-142
,
** Section: Section-145-CALLUS-143
*Solid Section, elset=CALLUS-143, material=MAT-CALLUS-143
,
** Section: Section-146-CALLUS-144
*Solid Section, elset=CALLUS-144, material=MAT-CALLUS-144
,
** Section: Section-147-CALLUS-145
*Solid Section, elset=CALLUS-145, material=MAT-CALLUS-145
,
** Section: Section-148-CALLUS-146
*Solid Section, elset=CALLUS-146, material=MAT-CALLUS-146
,
** Section: Section-149-CALLUS-147
*Solid Section, elset=CALLUS-147, material=MAT-CALLUS-147
,
** Section: Section-150-CALLUS-148
*Solid Section, elset=CALLUS-148, material=MAT-CALLUS-148
,
** Section: Section-151-CALLUS-149
*Solid Section, elset=CALLUS-149, material=MAT-CALLUS-149
,
** Section: Section-152-CALLUS-150
*Solid Section, elset=CALLUS-150, material=MAT-CALLUS-150
,
** Section: Section-153-CALLUS-151
*Solid Section, elset=CALLUS-151, material=MAT-CALLUS-151
,
** Section: Section-154-CALLUS-152
*Solid Section, elset=CALLUS-152, material=MAT-CALLUS-152
,
** Section: Section-155-CALLUS-153
*Solid Section, elset=CALLUS-153, material=MAT-CALLUS-153
,
** Section: Section-156-CALLUS-154
*Solid Section, elset=CALLUS-154, material=MAT-CALLUS-154
,
** Section: Section-157-CALLUS-155
*Solid Section, elset=CALLUS-155, material=MAT-CALLUS-155
,
** Section: Section-158-CALLUS-156
*Solid Section, elset=CALLUS-156, material=MAT-CALLUS-156
,
** Section: Section-159-CALLUS-157
*Solid Section, elset=CALLUS-157, material=MAT-CALLUS-157
,
** Section: Section-160-CALLUS-158
*Solid Section, elset=CALLUS-158, material=MAT-CALLUS-158
,
** Section: Section-161-CALLUS-159
*Solid Section, elset=CALLUS-159, material=MAT-CALLUS-159
,
** Section: Section-162-CALLUS-160
*Solid Section, elset=CALLUS-160, material=MAT-CALLUS-160
,
** Section: Section-163-CALLUS-161
*Solid Section, elset=CALLUS-161, material=MAT-CALLUS-161
,
** Section: Section-164-CALLUS-162
*Solid Section, elset=CALLUS-162, material=MAT-CALLUS-162
,
** Section: Section-165-CALLUS-163
*Solid Section, elset=CALLUS-163, material=MAT-CALLUS-163
,
** Section: Section-166-CALLUS-164
*Solid Section, elset=CALLUS-164, material=MAT-CALLUS-164
,
** Section: Section-167-CALLUS-165
*Solid Section, elset=CALLUS-165, material=MAT-CALLUS-165
,
** Section: Section-168-CALLUS-166
*Solid Section, elset=CALLUS-166, material=MAT-CALLUS-166
,
** Section: Section-169-CALLUS-167
*Solid Section, elset=CALLUS-167, material=MAT-CALLUS-167
,
** Section: Section-170-CALLUS-168
*Solid Section, elset=CALLUS-168, material=MAT-CALLUS-168
,
** Section: Section-171-CALLUS-169
*Solid Section, elset=CALLUS-169, material=MAT-CALLUS-169
,
** Section: Section-172-CALLUS-170
*Solid Section, elset=CALLUS-170, material=MAT-CALLUS-170
,
** Section: Section-173-CALLUS-171
*Solid Section, elset=CALLUS-171, material=MAT-CALLUS-171
,
** Section: Section-174-CALLUS-172
*Solid Section, elset=CALLUS-172, material=MAT-CALLUS-172
,
** Section: Section-175-CALLUS-173
*Solid Section, elset=CALLUS-173, material=MAT-CALLUS-173
,
** Section: Section-176-CALLUS-174
*Solid Section, elset=CALLUS-174, material=MAT-CALLUS-174
,
** Section: Section-177-CALLUS-175
*Solid Section, elset=CALLUS-175, material=MAT-CALLUS-175
,
** Section: Section-178-CALLUS-176
*Solid Section, elset=CALLUS-176, material=MAT-CALLUS-176
,
** Section: Section-179-CALLUS-177
*Solid Section, elset=CALLUS-177, material=MAT-CALLUS-177
,
** Section: Section-180-CALLUS-178
*Solid Section, elset=CALLUS-178, material=MAT-CALLUS-178
,
** Section: Section-181-CALLUS-179
*Solid Section, elset=CALLUS-179, material=MAT-CALLUS-179
,
** Section: Section-182-CALLUS-180
*Solid Section, elset=CALLUS-180, material=MAT-CALLUS-180
,
** Section: Section-183-CALLUS-181
*Solid Section, elset=CALLUS-181, material=MAT-CALLUS-181
,
** Section: Section-184-CALLUS-182
*Solid Section, elset=CALLUS-182, material=MAT-CALLUS-182
,
** Section: Section-185-CALLUS-183
*Solid Section, elset=CALLUS-183, material=MAT-CALLUS-183
,
** Section: Section-186-CALLUS-184
*Solid Section, elset=CALLUS-184, material=MAT-CALLUS-184
,
** Section: Section-187-CALLUS-185
*Solid Section, elset=CALLUS-185, material=MAT-CALLUS-185
,
** Section: Section-188-CALLUS-186
*Solid Section, elset=CALLUS-186, material=MAT-CALLUS-186
,
** Section: Section-189-CALLUS-187
*Solid Section, elset=CALLUS-187, material=MAT-CALLUS-187
,
** Section: Section-190-CALLUS-188
*Solid Section, elset=CALLUS-188, material=MAT-CALLUS-188
,
** Section: Section-191-CALLUS-189
*Solid Section, elset=CALLUS-189, material=MAT-CALLUS-189
,
** Section: Section-192-CALLUS-190
*Solid Section, elset=CALLUS-190, material=MAT-CALLUS-190
,
** Section: Section-193-CALLUS-191
*Solid Section, elset=CALLUS-191, material=MAT-CALLUS-191
,
** Section: Section-194-CALLUS-192
*Solid Section, elset=CALLUS-192, material=MAT-CALLUS-192
,
** Section: Section-195-CALLUS-193
*Solid Section, elset=CALLUS-193, material=MAT-CALLUS-193
,
** Section: Section-196-CALLUS-194
*Solid Section, elset=CALLUS-194, material=MAT-CALLUS-194
,
** Section: Section-197-CALLUS-195
*Solid Section, elset=CALLUS-195, material=MAT-CALLUS-195
,
** Section: Section-198-CALLUS-196
*Solid Section, elset=CALLUS-196, material=MAT-CALLUS-196
,
** Section: Section-199-CALLUS-197
*Solid Section, elset=CALLUS-197, material=MAT-CALLUS-197
,
** Section: Section-200-CALLUS-198
*Solid Section, elset=CALLUS-198, material=MAT-CALLUS-198
,
** Section: Section-201-CALLUS-199
*Solid Section, elset=CALLUS-199, material=MAT-CALLUS-199
,
** Section: Section-202-CALLUS-200
*Solid Section, elset=CALLUS-200, material=MAT-CALLUS-200
,
** Section: Section-203-CALLUS-201
*Solid Section, elset=CALLUS-201, material=MAT-CALLUS-201
,
** Section: Section-204-CALLUS-202
*Solid Section, elset=CALLUS-202, material=MAT-CALLUS-202
,
** Section: Section-205-CALLUS-203
*Solid Section, elset=CALLUS-203, material=MAT-CALLUS-203
,
** Section: Section-206-CALLUS-204
*Solid Section, elset=CALLUS-204, material=MAT-CALLUS-204
,
** Section: Section-207-CALLUS-205
*Solid Section, elset=CALLUS-205, material=MAT-CALLUS-205
,
** Section: Section-208-CALLUS-206
*Solid Section, elset=CALLUS-206, material=MAT-CALLUS-206
,
** Section: Section-209-CALLUS-207
*Solid Section, elset=CALLUS-207, material=MAT-CALLUS-207
,
** Section: Section-210-CALLUS-208
*Solid Section, elset=CALLUS-208, material=MAT-CALLUS-208
,
** Section: Section-211-CALLUS-209
*Solid Section, elset=CALLUS-209, material=MAT-CALLUS-209
,
** Section: Section-212-CALLUS-210
*Solid Section, elset=CALLUS-210, material=MAT-CALLUS-210
,
** Section: Section-213-CALLUS-211
*Solid Section, elset=CALLUS-211, material=MAT-CALLUS-211
,
** Section: Section-214-CALLUS-212
*Solid Section, elset=CALLUS-212, material=MAT-CALLUS-212
,
** Section: Section-215-CALLUS-213
*Solid Section, elset=CALLUS-213, material=MAT-CALLUS-213
,
** Section: Section-216-CALLUS-214
*Solid Section, elset=CALLUS-214, material=MAT-CALLUS-214
,
** Section: Section-217-CALLUS-215
*Solid Section, elset=CALLUS-215, material=MAT-CALLUS-215
,
** Section: Section-218-CALLUS-216
*Solid Section, elset=CALLUS-216, material=MAT-CALLUS-216
,
** Section: Section-219-CALLUS-217
*Solid Section, elset=CALLUS-217, material=MAT-CALLUS-217
,
** Section: Section-220-CALLUS-218
*Solid Section, elset=CALLUS-218, material=MAT-CALLUS-218
,
** Section: Section-221-CALLUS-219
*Solid Section, elset=CALLUS-219, material=MAT-CALLUS-219
,
** Section: Section-222-CALLUS-220
*Solid Section, elset=CALLUS-220, material=MAT-CALLUS-220
,
** Section: Section-223-CALLUS-221
*Solid Section, elset=CALLUS-221, material=MAT-CALLUS-221
,
** Section: Section-224-CALLUS-222
*Solid Section, elset=CALLUS-222, material=MAT-CALLUS-222
,
** Section: Section-225-CALLUS-223
*Solid Section, elset=CALLUS-223, material=MAT-CALLUS-223
,
** Section: Section-226-CALLUS-224
*Solid Section, elset=CALLUS-224, material=MAT-CALLUS-224
,
** Section: Section-227-CALLUS-225
*Solid Section, elset=CALLUS-225, material=MAT-CALLUS-225
,
** Section: Section-228-CALLUS-226
*Solid Section, elset=CALLUS-226, material=MAT-CALLUS-226
,
** Section: Section-229-CALLUS-227
*Solid Section, elset=CALLUS-227, material=MAT-CALLUS-227
,
** Section: Section-230-CALLUS-228
*Solid Section, elset=CALLUS-228, material=MAT-CALLUS-228
,
** Section: Section-231-CALLUS-229
*Solid Section, elset=CALLUS-229, material=MAT-CALLUS-229
,
** Section: Section-232-CALLUS-230
*Solid Section, elset=CALLUS-230, material=MAT-CALLUS-230
,
** Section: Section-233-CALLUS-231
*Solid Section, elset=CALLUS-231, material=MAT-CALLUS-231
,
** Section: Section-234-CALLUS-232
*Solid Section, elset=CALLUS-232, material=MAT-CALLUS-232
,
** Section: Section-235-CALLUS-233
*Solid Section, elset=CALLUS-233, material=MAT-CALLUS-233
,
** Section: Section-236-CALLUS-234
*Solid Section, elset=CALLUS-234, material=MAT-CALLUS-234
,
** Section: Section-237-CALLUS-235
*Solid Section, elset=CALLUS-235, material=MAT-CALLUS-235
,
** Section: Section-238-CALLUS-236
*Solid Section, elset=CALLUS-236, material=MAT-CALLUS-236
,
** Section: Section-239-CALLUS-237
*Solid Section, elset=CALLUS-237, material=MAT-CALLUS-237
,
** Section: Section-240-CALLUS-238
*Solid Section, elset=CALLUS-238, material=MAT-CALLUS-238
,
** Section: Section-241-CALLUS-239
*Solid Section, elset=CALLUS-239, material=MAT-CALLUS-239
,
** Section: Section-242-CALLUS-240
*Solid Section, elset=CALLUS-240, material=MAT-CALLUS-240
,
** Section: Section-243-CALLUS-241
*Solid Section, elset=CALLUS-241, material=MAT-CALLUS-241
,
** Section: Section-244-CALLUS-242
*Solid Section, elset=CALLUS-242, material=MAT-CALLUS-242
,
** Section: Section-245-CALLUS-243
*Solid Section, elset=CALLUS-243, material=MAT-CALLUS-243
,
** Section: Section-246-CALLUS-244
*Solid Section, elset=CALLUS-244, material=MAT-CALLUS-244
,
** Section: Section-247-CALLUS-245
*Solid Section, elset=CALLUS-245, material=MAT-CALLUS-245
,
** Section: Section-248-CALLUS-246
*Solid Section, elset=CALLUS-246, material=MAT-CALLUS-246
,
** Section: Section-249-CALLUS-247
*Solid Section, elset=CALLUS-247, material=MAT-CALLUS-247
,
** Section: Section-250-CALLUS-248
*Solid Section, elset=CALLUS-248, material=MAT-CALLUS-248
,
** Section: Section-251-CALLUS-249
*Solid Section, elset=CALLUS-249, material=MAT-CALLUS-249
,
** Section: Section-252-CALLUS-250
*Solid Section, elset=CALLUS-250, material=MAT-CALLUS-250
,
** Section: Section-253-CALLUS-251
*Solid Section, elset=CALLUS-251, material=MAT-CALLUS-251
,
** Section: Section-254-CALLUS-252
*Solid Section, elset=CALLUS-252, material=MAT-CALLUS-252
,
** Section: Section-255-CALLUS-253
*Solid Section, elset=CALLUS-253, material=MAT-CALLUS-253
,
** Section: Section-256-CALLUS-254
*Solid Section, elset=CALLUS-254, material=MAT-CALLUS-254
,
** Section: Section-257-CALLUS-255
*Solid Section, elset=CALLUS-255, material=MAT-CALLUS-255
,
** Section: Section-258-CALLUS-256
*Solid Section, elset=CALLUS-256, material=MAT-CALLUS-256
,
** Section: Section-259-CALLUS-257
*Solid Section, elset=CALLUS-257, material=MAT-CALLUS-257
,
** Section: Section-260-CALLUS-258
*Solid Section, elset=CALLUS-258, material=MAT-CALLUS-258
,
** Section: Section-261-CALLUS-259
*Solid Section, elset=CALLUS-259, material=MAT-CALLUS-259
,
** Section: Section-262-CALLUS-260
*Solid Section, elset=CALLUS-260, material=MAT-CALLUS-260
,
** Section: Section-263-CALLUS-261
*Solid Section, elset=CALLUS-261, material=MAT-CALLUS-261
,
** Section: Section-264-CALLUS-262
*Solid Section, elset=CALLUS-262, material=MAT-CALLUS-262
,
** Section: Section-265-CALLUS-263
*Solid Section, elset=CALLUS-263, material=MAT-CALLUS-263
,
** Section: Section-266-CALLUS-264
*Solid Section, elset=CALLUS-264, material=MAT-CALLUS-264
,
** Section: Section-267-CALLUS-265
*Solid Section, elset=CALLUS-265, material=MAT-CALLUS-265
,
** Section: Section-268-CALLUS-266
*Solid Section, elset=CALLUS-266, material=MAT-CALLUS-266
,
** Section: Section-269-CALLUS-267
*Solid Section, elset=CALLUS-267, material=MAT-CALLUS-267
,
** Section: Section-270-CALLUS-268
*Solid Section, elset=CALLUS-268, material=MAT-CALLUS-268
,
** Section: Section-271-CALLUS-269
*Solid Section, elset=CALLUS-269, material=MAT-CALLUS-269
,
** Section: Section-272-CALLUS-270
*Solid Section, elset=CALLUS-270, material=MAT-CALLUS-270
,
** Section: Section-273-CALLUS-271
*Solid Section, elset=CALLUS-271, material=MAT-CALLUS-271
,
** Section: Section-274-CALLUS-272
*Solid Section, elset=CALLUS-272, material=MAT-CALLUS-272
,
** Section: Section-275-CALLUS-273
*Solid Section, elset=CALLUS-273, material=MAT-CALLUS-273
,
** Section: Section-276-CALLUS-274
*Solid Section, elset=CALLUS-274, material=MAT-CALLUS-274
,
** Section: Section-277-CALLUS-275
*Solid Section, elset=CALLUS-275, material=MAT-CALLUS-275
,
** Section: Section-278-CALLUS-276
*Solid Section, elset=CALLUS-276, material=MAT-CALLUS-276
,
** Section: Section-279-CALLUS-277
*Solid Section, elset=CALLUS-277, material=MAT-CALLUS-277
,
** Section: Section-280-CALLUS-278
*Solid Section, elset=CALLUS-278, material=MAT-CALLUS-278
,
** Section: Section-281-CALLUS-279
*Solid Section, elset=CALLUS-279, material=MAT-CALLUS-279
,
** Section: Section-282-CALLUS-280
*Solid Section, elset=CALLUS-280, material=MAT-CALLUS-280
,
** Section: Section-283-CALLUS-281
*Solid Section, elset=CALLUS-281, material=MAT-CALLUS-281
,
** Section: Section-284-CALLUS-282
*Solid Section, elset=CALLUS-282, material=MAT-CALLUS-282
,
** Section: Section-285-CALLUS-283
*Solid Section, elset=CALLUS-283, material=MAT-CALLUS-283
,
** Section: Section-286-CALLUS-284
*Solid Section, elset=CALLUS-284, material=MAT-CALLUS-284
,
** Section: Section-287-CALLUS-285
*Solid Section, elset=CALLUS-285, material=MAT-CALLUS-285
,
** Section: Section-288-CALLUS-286
*Solid Section, elset=CALLUS-286, material=MAT-CALLUS-286
,
** Section: Section-289-CALLUS-287
*Solid Section, elset=CALLUS-287, material=MAT-CALLUS-287
,
** Section: Section-290-CALLUS-288
*Solid Section, elset=CALLUS-288, material=MAT-CALLUS-288
,
** Section: Section-291-CALLUS-289
*Solid Section, elset=CALLUS-289, material=MAT-CALLUS-289
,
** Section: Section-292-CALLUS-290
*Solid Section, elset=CALLUS-290, material=MAT-CALLUS-290
,
** Section: Section-293-CALLUS-291
*Solid Section, elset=CALLUS-291, material=MAT-CALLUS-291
,
** Section: Section-294-CALLUS-292
*Solid Section, elset=CALLUS-292, material=MAT-CALLUS-292
,
** Section: Section-295-CALLUS-293
*Solid Section, elset=CALLUS-293, material=MAT-CALLUS-293
,
** Section: Section-296-CALLUS-294
*Solid Section, elset=CALLUS-294, material=MAT-CALLUS-294
,
** Section: Section-297-CALLUS-295
*Solid Section, elset=CALLUS-295, material=MAT-CALLUS-295
,
** Section: Section-298-CALLUS-296
*Solid Section, elset=CALLUS-296, material=MAT-CALLUS-296
,
** Section: Section-299-CALLUS-297
*Solid Section, elset=CALLUS-297, material=MAT-CALLUS-297
,
** Section: Section-300-CALLUS-298
*Solid Section, elset=CALLUS-298, material=MAT-CALLUS-298
,
** Section: Section-301-CALLUS-299
*Solid Section, elset=CALLUS-299, material=MAT-CALLUS-299
,
** Section: Section-302-CALLUS-300
*Solid Section, elset=CALLUS-300, material=MAT-CALLUS-300
,
** Section: Section-303-CALLUS-301
*Solid Section, elset=CALLUS-301, material=MAT-CALLUS-301
,
** Section: Section-304-CALLUS-302
*Solid Section, elset=CALLUS-302, material=MAT-CALLUS-302
,
** Section: Section-305-CALLUS-303
*Solid Section, elset=CALLUS-303, material=MAT-CALLUS-303
,
** Section: Section-306-CALLUS-304
*Solid Section, elset=CALLUS-304, material=MAT-CALLUS-304
,
** Section: Section-307-CALLUS-305
*Solid Section, elset=CALLUS-305, material=MAT-CALLUS-305
,
** Section: Section-308-CALLUS-306
*Solid Section, elset=CALLUS-306, material=MAT-CALLUS-306
,
** Section: Section-309-CALLUS-307
*Solid Section, elset=CALLUS-307, material=MAT-CALLUS-307
,
** Section: Section-310-CALLUS-308
*Solid Section, elset=CALLUS-308, material=MAT-CALLUS-308
,
** Section: Section-311-CALLUS-309
*Solid Section, elset=CALLUS-309, material=MAT-CALLUS-309
,
** Section: Section-312-CALLUS-310
*Solid Section, elset=CALLUS-310, material=MAT-CALLUS-310
,
** Section: Section-313-CALLUS-311
*Solid Section, elset=CALLUS-311, material=MAT-CALLUS-311
,
** Section: Section-314-CALLUS-312
*Solid Section, elset=CALLUS-312, material=MAT-CALLUS-312
,
** Section: Section-315-CALLUS-313
*Solid Section, elset=CALLUS-313, material=MAT-CALLUS-313
,
** Section: Section-316-CALLUS-314
*Solid Section, elset=CALLUS-314, material=MAT-CALLUS-314
,
** Section: Section-317-CALLUS-315
*Solid Section, elset=CALLUS-315, material=MAT-CALLUS-315
,
** Section: Section-318-CALLUS-316
*Solid Section, elset=CALLUS-316, material=MAT-CALLUS-316
,
** Section: Section-319-CALLUS-317
*Solid Section, elset=CALLUS-317, material=MAT-CALLUS-317
,
** Section: Section-320-CALLUS-318
*Solid Section, elset=CALLUS-318, material=MAT-CALLUS-318
,
** Section: Section-321-CALLUS-319
*Solid Section, elset=CALLUS-319, material=MAT-CALLUS-319
,
** Section: Section-322-CALLUS-320
*Solid Section, elset=CALLUS-320, material=MAT-CALLUS-320
,
** Section: Section-323-CALLUS-321
*Solid Section, elset=CALLUS-321, material=MAT-CALLUS-321
,
** Section: Section-324-CALLUS-322
*Solid Section, elset=CALLUS-322, material=MAT-CALLUS-322
,
** Section: Section-325-CALLUS-323
*Solid Section, elset=CALLUS-323, material=MAT-CALLUS-323
,
** Section: Section-326-CALLUS-324
*Solid Section, elset=CALLUS-324, material=MAT-CALLUS-324
,
** Section: Section-327-CALLUS-325
*Solid Section, elset=CALLUS-325, material=MAT-CALLUS-325
,
** Section: Section-328-CALLUS-326
*Solid Section, elset=CALLUS-326, material=MAT-CALLUS-326
,
** Section: Section-329-CALLUS-327
*Solid Section, elset=CALLUS-327, material=MAT-CALLUS-327
,
** Section: Section-330-CALLUS-328
*Solid Section, elset=CALLUS-328, material=MAT-CALLUS-328
,
** Section: Section-331-CALLUS-329
*Solid Section, elset=CALLUS-329, material=MAT-CALLUS-329
,
** Section: Section-332-CALLUS-330
*Solid Section, elset=CALLUS-330, material=MAT-CALLUS-330
,
** Section: Section-333-CALLUS-331
*Solid Section, elset=CALLUS-331, material=MAT-CALLUS-331
,
** Section: Section-334-CALLUS-332
*Solid Section, elset=CALLUS-332, material=MAT-CALLUS-332
,
** Section: Section-335-CALLUS-333
*Solid Section, elset=CALLUS-333, material=MAT-CALLUS-333
,
** Section: Section-336-CALLUS-334
*Solid Section, elset=CALLUS-334, material=MAT-CALLUS-334
,
** Section: Section-337-CALLUS-335
*Solid Section, elset=CALLUS-335, material=MAT-CALLUS-335
,
** Section: Section-338-CALLUS-336
*Solid Section, elset=CALLUS-336, material=MAT-CALLUS-336
,
** Section: Section-339-CALLUS-337
*Solid Section, elset=CALLUS-337, material=MAT-CALLUS-337
,
** Section: Section-340-CALLUS-338
*Solid Section, elset=CALLUS-338, material=MAT-CALLUS-338
,
** Section: Section-341-CALLUS-339
*Solid Section, elset=CALLUS-339, material=MAT-CALLUS-339
,
** Section: Section-342-CALLUS-340
*Solid Section, elset=CALLUS-340, material=MAT-CALLUS-340
,
** Section: Section-343-CALLUS-341
*Solid Section, elset=CALLUS-341, material=MAT-CALLUS-341
,
** Section: Section-344-CALLUS-342
*Solid Section, elset=CALLUS-342, material=MAT-CALLUS-342
,
** Section: Section-345-CALLUS-343
*Solid Section, elset=CALLUS-343, material=MAT-CALLUS-343
,
** Section: Section-346-CALLUS-344
*Solid Section, elset=CALLUS-344, material=MAT-CALLUS-344
,
** Section: Section-347-CALLUS-345
*Solid Section, elset=CALLUS-345, material=MAT-CALLUS-345
,
** Section: Section-348-CALLUS-346
*Solid Section, elset=CALLUS-346, material=MAT-CALLUS-346
,
** Section: Section-349-CALLUS-347
*Solid Section, elset=CALLUS-347, material=MAT-CALLUS-347
,
** Section: Section-350-CALLUS-348
*Solid Section, elset=CALLUS-348, material=MAT-CALLUS-348
,
** Section: Section-351-CALLUS-349
*Solid Section, elset=CALLUS-349, material=MAT-CALLUS-349
,
** Section: Section-352-CALLUS-350
*Solid Section, elset=CALLUS-350, material=MAT-CALLUS-350
,
** Section: Section-353-CALLUS-351
*Solid Section, elset=CALLUS-351, material=MAT-CALLUS-351
,
** Section: Section-354-CALLUS-352
*Solid Section, elset=CALLUS-352, material=MAT-CALLUS-352
,
** Section: Section-355-CALLUS-353
*Solid Section, elset=CALLUS-353, material=MAT-CALLUS-353
,
** Section: Section-356-CALLUS-354
*Solid Section, elset=CALLUS-354, material=MAT-CALLUS-354
,
** Section: Section-357-CALLUS-355
*Solid Section, elset=CALLUS-355, material=MAT-CALLUS-355
,
** Section: Section-358-CALLUS-356
*Solid Section, elset=CALLUS-356, material=MAT-CALLUS-356
,
** Section: Section-359-CALLUS-357
*Solid Section, elset=CALLUS-357, material=MAT-CALLUS-357
,
** Section: Section-360-CALLUS-358
*Solid Section, elset=CALLUS-358, material=MAT-CALLUS-358
,
** Section: Section-361-CALLUS-359
*Solid Section, elset=CALLUS-359, material=MAT-CALLUS-359
,
** Section: Section-362-CALLUS-360
*Solid Section, elset=CALLUS-360, material=MAT-CALLUS-360
,
** Section: Section-363-CALLUS-361
*Solid Section, elset=CALLUS-361, material=MAT-CALLUS-361
,
** Section: Section-364-CALLUS-362
*Solid Section, elset=CALLUS-362, material=MAT-CALLUS-362
,
** Section: Section-365-CALLUS-363
*Solid Section, elset=CALLUS-363, material=MAT-CALLUS-363
,
** Section: Section-366-CALLUS-364
*Solid Section, elset=CALLUS-364, material=MAT-CALLUS-364
,
** Section: Section-367-CALLUS-365
*Solid Section, elset=CALLUS-365, material=MAT-CALLUS-365
,
** Section: Section-368-CALLUS-366
*Solid Section, elset=CALLUS-366, material=MAT-CALLUS-366
,
** Section: Section-369-CALLUS-367
*Solid Section, elset=CALLUS-367, material=MAT-CALLUS-367
,
** Section: Section-370-CALLUS-368
*Solid Section, elset=CALLUS-368, material=MAT-CALLUS-368
,
** Section: Section-371-CALLUS-369
*Solid Section, elset=CALLUS-369, material=MAT-CALLUS-369
,
** Section: Section-372-CALLUS-370
*Solid Section, elset=CALLUS-370, material=MAT-CALLUS-370
,
** Section: Section-373-CALLUS-371
*Solid Section, elset=CALLUS-371, material=MAT-CALLUS-371
,
** Section: Section-374-CALLUS-372
*Solid Section, elset=CALLUS-372, material=MAT-CALLUS-372
,
** Section: Section-375-CALLUS-373
*Solid Section, elset=CALLUS-373, material=MAT-CALLUS-373
,
** Section: Section-376-CALLUS-374
*Solid Section, elset=CALLUS-374, material=MAT-CALLUS-374
,
** Section: Section-377-CALLUS-375
*Solid Section, elset=CALLUS-375, material=MAT-CALLUS-375
,
** Section: Section-378-CALLUS-376
*Solid Section, elset=CALLUS-376, material=MAT-CALLUS-376
,
** Section: Section-379-CALLUS-377
*Solid Section, elset=CALLUS-377, material=MAT-CALLUS-377
,
** Section: Section-380-CALLUS-378
*Solid Section, elset=CALLUS-378, material=MAT-CALLUS-378
,
** Section: Section-381-CALLUS-379
*Solid Section, elset=CALLUS-379, material=MAT-CALLUS-379
,
** Section: Section-382-CALLUS-380
*Solid Section, elset=CALLUS-380, material=MAT-CALLUS-380
,
** Section: Section-383-CALLUS-381
*Solid Section, elset=CALLUS-381, material=MAT-CALLUS-381
,
** Section: Section-384-CALLUS-382
*Solid Section, elset=CALLUS-382, material=MAT-CALLUS-382
,
** Section: Section-385-CALLUS-383
*Solid Section, elset=CALLUS-383, material=MAT-CALLUS-383
,
** Section: Section-386-CALLUS-384
*Solid Section, elset=CALLUS-384, material=MAT-CALLUS-384
,
** Section: Section-387-CALLUS-385
*Solid Section, elset=CALLUS-385, material=MAT-CALLUS-385
,
** Section: Section-388-CALLUS-386
*Solid Section, elset=CALLUS-386, material=MAT-CALLUS-386
,
** Section: Section-389-CALLUS-387
*Solid Section, elset=CALLUS-387, material=MAT-CALLUS-387
,
** Section: Section-390-CALLUS-388
*Solid Section, elset=CALLUS-388, material=MAT-CALLUS-388
,
** Section: Section-391-CALLUS-389
*Solid Section, elset=CALLUS-389, material=MAT-CALLUS-389
,
** Section: Section-392-CALLUS-390
*Solid Section, elset=CALLUS-390, material=MAT-CALLUS-390
,
** Section: Section-393-CALLUS-391
*Solid Section, elset=CALLUS-391, material=MAT-CALLUS-391
,
** Section: Section-394-CALLUS-392
*Solid Section, elset=CALLUS-392, material=MAT-CALLUS-392
,
** Section: Section-395-CALLUS-393
*Solid Section, elset=CALLUS-393, material=MAT-CALLUS-393
,
** Section: Section-396-CALLUS-394
*Solid Section, elset=CALLUS-394, material=MAT-CALLUS-394
,
** Section: Section-397-CALLUS-395
*Solid Section, elset=CALLUS-395, material=MAT-CALLUS-395
,
** Section: Section-398-CALLUS-396
*Solid Section, elset=CALLUS-396, material=MAT-CALLUS-396
,
** Section: Section-399-CALLUS-397
*Solid Section, elset=CALLUS-397, material=MAT-CALLUS-397
,
** Section: Section-400-CALLUS-398
*Solid Section, elset=CALLUS-398, material=MAT-CALLUS-398
,
** Section: Section-401-CALLUS-399
*Solid Section, elset=CALLUS-399, material=MAT-CALLUS-399
,
** Section: Section-402-CALLUS-400
*Solid Section, elset=CALLUS-400, material=MAT-CALLUS-400
,
** Section: Section-403-CALLUS-401
*Solid Section, elset=CALLUS-401, material=MAT-CALLUS-401
,
** Section: Section-404-CALLUS-402
*Solid Section, elset=CALLUS-402, material=MAT-CALLUS-402
,
** Section: Section-405-CALLUS-403
*Solid Section, elset=CALLUS-403, material=MAT-CALLUS-403
,
** Section: Section-406-CALLUS-404
*Solid Section, elset=CALLUS-404, material=MAT-CALLUS-404
,
** Section: Section-407-CALLUS-405
*Solid Section, elset=CALLUS-405, material=MAT-CALLUS-405
,
** Section: Section-408-CALLUS-406
*Solid Section, elset=CALLUS-406, material=MAT-CALLUS-406
,
** Section: Section-409-CALLUS-407
*Solid Section, elset=CALLUS-407, material=MAT-CALLUS-407
,
** Section: Section-410-CALLUS-408
*Solid Section, elset=CALLUS-408, material=MAT-CALLUS-408
,
** Section: Section-411-CALLUS-409
*Solid Section, elset=CALLUS-409, material=MAT-CALLUS-409
,
** Section: Section-412-CALLUS-410
*Solid Section, elset=CALLUS-410, material=MAT-CALLUS-410
,
** Section: Section-413-CALLUS-411
*Solid Section, elset=CALLUS-411, material=MAT-CALLUS-411
,
** Section: Section-414-CALLUS-412
*Solid Section, elset=CALLUS-412, material=MAT-CALLUS-412
,
** Section: Section-415-CALLUS-413
*Solid Section, elset=CALLUS-413, material=MAT-CALLUS-413
,
** Section: Section-416-CALLUS-414
*Solid Section, elset=CALLUS-414, material=MAT-CALLUS-414
,
** Section: Section-417-CALLUS-415
*Solid Section, elset=CALLUS-415, material=MAT-CALLUS-415
,
** Section: Section-418-CALLUS-416
*Solid Section, elset=CALLUS-416, material=MAT-CALLUS-416
,
** Section: Section-419-CALLUS-417
*Solid Section, elset=CALLUS-417, material=MAT-CALLUS-417
,
** Section: Section-420-CALLUS-418
*Solid Section, elset=CALLUS-418, material=MAT-CALLUS-418
,
** Section: Section-421-CALLUS-419
*Solid Section, elset=CALLUS-419, material=MAT-CALLUS-419
,
** Section: Section-422-CALLUS-420
*Solid Section, elset=CALLUS-420, material=MAT-CALLUS-420
,
** Section: Section-423-CALLUS-421
*Solid Section, elset=CALLUS-421, material=MAT-CALLUS-421
,
** Section: Section-424-CALLUS-422
*Solid Section, elset=CALLUS-422, material=MAT-CALLUS-422
,
** Section: Section-425-CALLUS-423
*Solid Section, elset=CALLUS-423, material=MAT-CALLUS-423
,
** Section: Section-426-CALLUS-424
*Solid Section, elset=CALLUS-424, material=MAT-CALLUS-424
,
** Section: Section-427-CALLUS-425
*Solid Section, elset=CALLUS-425, material=MAT-CALLUS-425
,
** Section: Section-428-CALLUS-426
*Solid Section, elset=CALLUS-426, material=MAT-CALLUS-426
,
** Section: Section-429-CALLUS-427
*Solid Section, elset=CALLUS-427, material=MAT-CALLUS-427
,
** Section: Section-430-CALLUS-428
*Solid Section, elset=CALLUS-428, material=MAT-CALLUS-428
,
** Section: Section-431-CALLUS-429
*Solid Section, elset=CALLUS-429, material=MAT-CALLUS-429
,
** Section: Section-432-CALLUS-430
*Solid Section, elset=CALLUS-430, material=MAT-CALLUS-430
,
** Section: Section-433-CALLUS-431
*Solid Section, elset=CALLUS-431, material=MAT-CALLUS-431
,
** Section: Section-434-CALLUS-432
*Solid Section, elset=CALLUS-432, material=MAT-CALLUS-432
,
** Section: Section-435-CALLUS-433
*Solid Section, elset=CALLUS-433, material=MAT-CALLUS-433
,
** Section: Section-436-CALLUS-434
*Solid Section, elset=CALLUS-434, material=MAT-CALLUS-434
,
** Section: Section-437-CALLUS-435
*Solid Section, elset=CALLUS-435, material=MAT-CALLUS-435
,
** Section: Section-438-CALLUS-436
*Solid Section, elset=CALLUS-436, material=MAT-CALLUS-436
,
** Section: Section-439-CALLUS-437
*Solid Section, elset=CALLUS-437, material=MAT-CALLUS-437
,
** Section: Section-440-CALLUS-438
*Solid Section, elset=CALLUS-438, material=MAT-CALLUS-438
,
** Section: Section-441-CALLUS-439
*Solid Section, elset=CALLUS-439, material=MAT-CALLUS-439
,
** Section: Section-442-CALLUS-440
*Solid Section, elset=CALLUS-440, material=MAT-CALLUS-440
,
** Section: Section-443-CALLUS-441
*Solid Section, elset=CALLUS-441, material=MAT-CALLUS-441
,
** Section: Section-444-CALLUS-442
*Solid Section, elset=CALLUS-442, material=MAT-CALLUS-442
,
** Section: Section-445-CALLUS-443
*Solid Section, elset=CALLUS-443, material=MAT-CALLUS-443
,
** Section: Section-446-CALLUS-444
*Solid Section, elset=CALLUS-444, material=MAT-CALLUS-444
,
** Section: Section-447-CALLUS-445
*Solid Section, elset=CALLUS-445, material=MAT-CALLUS-445
,
** Section: Section-448-CALLUS-446
*Solid Section, elset=CALLUS-446, material=MAT-CALLUS-446
,
** Section: Section-449-CALLUS-447
*Solid Section, elset=CALLUS-447, material=MAT-CALLUS-447
,
** Section: Section-450-CALLUS-448
*Solid Section, elset=CALLUS-448, material=MAT-CALLUS-448
,
** Section: Section-451-CALLUS-449
*Solid Section, elset=CALLUS-449, material=MAT-CALLUS-449
,
** Section: Section-452-CALLUS-450
*Solid Section, elset=CALLUS-450, material=MAT-CALLUS-450
,
** Section: Section-453-CALLUS-451
*Solid Section, elset=CALLUS-451, material=MAT-CALLUS-451
,
** Section: Section-454-CALLUS-452
*Solid Section, elset=CALLUS-452, material=MAT-CALLUS-452
,
** Section: Section-455-CALLUS-453
*Solid Section, elset=CALLUS-453, material=MAT-CALLUS-453
,
** Section: Section-456-CALLUS-454
*Solid Section, elset=CALLUS-454, material=MAT-CALLUS-454
,
** Section: Section-457-CALLUS-455
*Solid Section, elset=CALLUS-455, material=MAT-CALLUS-455
,
** Section: Section-458-CALLUS-456
*Solid Section, elset=CALLUS-456, material=MAT-CALLUS-456
,
** Section: Section-459-CALLUS-457
*Solid Section, elset=CALLUS-457, material=MAT-CALLUS-457
,
** Section: Section-460-CALLUS-458
*Solid Section, elset=CALLUS-458, material=MAT-CALLUS-458
,
** Section: Section-461-CALLUS-459
*Solid Section, elset=CALLUS-459, material=MAT-CALLUS-459
,
** Section: Section-462-CALLUS-460
*Solid Section, elset=CALLUS-460, material=MAT-CALLUS-460
,
** Section: Section-463-CALLUS-461
*Solid Section, elset=CALLUS-461, material=MAT-CALLUS-461
,
** Section: Section-464-CALLUS-462
*Solid Section, elset=CALLUS-462, material=MAT-CALLUS-462
,
** Section: Section-465-CALLUS-463
*Solid Section, elset=CALLUS-463, material=MAT-CALLUS-463
,
** Section: Section-466-CALLUS-464
*Solid Section, elset=CALLUS-464, material=MAT-CALLUS-464
,
** Section: Section-467-CALLUS-465
*Solid Section, elset=CALLUS-465, material=MAT-CALLUS-465
,
** Section: Section-468-CALLUS-466
*Solid Section, elset=CALLUS-466, material=MAT-CALLUS-466
,
** Section: Section-469-CALLUS-467
*Solid Section, elset=CALLUS-467, material=MAT-CALLUS-467
,
** Section: Section-470-CALLUS-468
*Solid Section, elset=CALLUS-468, material=MAT-CALLUS-468
,
** Section: Section-471-CALLUS-469
*Solid Section, elset=CALLUS-469, material=MAT-CALLUS-469
,
** Section: Section-472-CALLUS-470
*Solid Section, elset=CALLUS-470, material=MAT-CALLUS-470
,
** Section: Section-473-CALLUS-471
*Solid Section, elset=CALLUS-471, material=MAT-CALLUS-471
,
** Section: Section-474-CALLUS-472
*Solid Section, elset=CALLUS-472, material=MAT-CALLUS-472
,
** Section: Section-475-CALLUS-473
*Solid Section, elset=CALLUS-473, material=MAT-CALLUS-473
,
** Section: Section-476-CALLUS-474
*Solid Section, elset=CALLUS-474, material=MAT-CALLUS-474
,
** Section: Section-477-CALLUS-475
*Solid Section, elset=CALLUS-475, material=MAT-CALLUS-475
,
** Section: Section-478-CALLUS-476
*Solid Section, elset=CALLUS-476, material=MAT-CALLUS-476
,
** Section: Section-479-CALLUS-477
*Solid Section, elset=CALLUS-477, material=MAT-CALLUS-477
,
** Section: Section-480-CALLUS-478
*Solid Section, elset=CALLUS-478, material=MAT-CALLUS-478
,
** Section: Section-481-CALLUS-479
*Solid Section, elset=CALLUS-479, material=MAT-CALLUS-479
,
** Section: Section-482-CALLUS-480
*Solid Section, elset=CALLUS-480, material=MAT-CALLUS-480
,
** Section: Section-483-CALLUS-481
*Solid Section, elset=CALLUS-481, material=MAT-CALLUS-481
,
** Section: Section-484-CALLUS-482
*Solid Section, elset=CALLUS-482, material=MAT-CALLUS-482
,
** Section: Section-485-CALLUS-483
*Solid Section, elset=CALLUS-483, material=MAT-CALLUS-483
,
** Section: Section-486-CALLUS-484
*Solid Section, elset=CALLUS-484, material=MAT-CALLUS-484
,
** Section: Section-487-CALLUS-485
*Solid Section, elset=CALLUS-485, material=MAT-CALLUS-485
,
** Section: Section-488-CALLUS-486
*Solid Section, elset=CALLUS-486, material=MAT-CALLUS-486
,
** Section: Section-489-CALLUS-487
*Solid Section, elset=CALLUS-487, material=MAT-CALLUS-487
,
** Section: Section-490-CALLUS-488
*Solid Section, elset=CALLUS-488, material=MAT-CALLUS-488
,
** Section: Section-491-CALLUS-489
*Solid Section, elset=CALLUS-489, material=MAT-CALLUS-489
,
** Section: Section-492-CALLUS-490
*Solid Section, elset=CALLUS-490, material=MAT-CALLUS-490
,
** Section: Section-493-CALLUS-491
*Solid Section, elset=CALLUS-491, material=MAT-CALLUS-491
,
** Section: Section-494-CALLUS-492
*Solid Section, elset=CALLUS-492, material=MAT-CALLUS-492
,
** Section: Section-495-CALLUS-493
*Solid Section, elset=CALLUS-493, material=MAT-CALLUS-493
,
** Section: Section-496-CALLUS-494
*Solid Section, elset=CALLUS-494, material=MAT-CALLUS-494
,
** Section: Section-497-CALLUS-495
*Solid Section, elset=CALLUS-495, material=MAT-CALLUS-495
,
** Section: Section-498-CALLUS-496
*Solid Section, elset=CALLUS-496, material=MAT-CALLUS-496
,
** Section: Section-499-CALLUS-497
*Solid Section, elset=CALLUS-497, material=MAT-CALLUS-497
,
** Section: Section-500-CALLUS-498
*Solid Section, elset=CALLUS-498, material=MAT-CALLUS-498
,
** Section: Section-501-CALLUS-499
*Solid Section, elset=CALLUS-499, material=MAT-CALLUS-499
,
** Section: Section-502-CALLUS-500
*Solid Section, elset=CALLUS-500, material=MAT-CALLUS-500
,
** Section: Section-503-CALLUS-501
*Solid Section, elset=CALLUS-501, material=MAT-CALLUS-501
,
** Section: Section-504-CALLUS-502
*Solid Section, elset=CALLUS-502, material=MAT-CALLUS-502
,
** Section: Section-505-CALLUS-503
*Solid Section, elset=CALLUS-503, material=MAT-CALLUS-503
,
** Section: Section-506-CALLUS-504
*Solid Section, elset=CALLUS-504, material=MAT-CALLUS-504
,
** Section: Section-507-CALLUS-505
*Solid Section, elset=CALLUS-505, material=MAT-CALLUS-505
,
** Section: Section-508-CALLUS-506
*Solid Section, elset=CALLUS-506, material=MAT-CALLUS-506
,
** Section: Section-509-CALLUS-507
*Solid Section, elset=CALLUS-507, material=MAT-CALLUS-507
,
** Section: Section-510-CALLUS-508
*Solid Section, elset=CALLUS-508, material=MAT-CALLUS-508
,
** Section: Section-511-CALLUS-509
*Solid Section, elset=CALLUS-509, material=MAT-CALLUS-509
,
** Section: Section-512-CALLUS-510
*Solid Section, elset=CALLUS-510, material=MAT-CALLUS-510
,
** Section: Section-513-CALLUS-511
*Solid Section, elset=CALLUS-511, material=MAT-CALLUS-511
,
** Section: Section-514-CALLUS-512
*Solid Section, elset=CALLUS-512, material=MAT-CALLUS-512
,
** Section: Section-515-CALLUS-513
*Solid Section, elset=CALLUS-513, material=MAT-CALLUS-513
,
** Section: Section-516-CALLUS-514
*Solid Section, elset=CALLUS-514, material=MAT-CALLUS-514
,
** Section: Section-517-CALLUS-515
*Solid Section, elset=CALLUS-515, material=MAT-CALLUS-515
,
** Section: Section-518-CALLUS-516
*Solid Section, elset=CALLUS-516, material=MAT-CALLUS-516
,
** Section: Section-519-CALLUS-517
*Solid Section, elset=CALLUS-517, material=MAT-CALLUS-517
,
** Section: Section-520-CALLUS-518
*Solid Section, elset=CALLUS-518, material=MAT-CALLUS-518
,
** Section: Section-521-CALLUS-519
*Solid Section, elset=CALLUS-519, material=MAT-CALLUS-519
,
** Section: Section-522-CALLUS-520
*Solid Section, elset=CALLUS-520, material=MAT-CALLUS-520
,
** Section: Section-523-CALLUS-521
*Solid Section, elset=CALLUS-521, material=MAT-CALLUS-521
,
** Section: Section-524-CALLUS-522
*Solid Section, elset=CALLUS-522, material=MAT-CALLUS-522
,
** Section: Section-525-CALLUS-523
*Solid Section, elset=CALLUS-523, material=MAT-CALLUS-523
,
** Section: Section-526-CALLUS-524
*Solid Section, elset=CALLUS-524, material=MAT-CALLUS-524
,
** Section: Section-527-CALLUS-525
*Solid Section, elset=CALLUS-525, material=MAT-CALLUS-525
,
** Section: Section-528-CALLUS-526
*Solid Section, elset=CALLUS-526, material=MAT-CALLUS-526
,
** Section: Section-529-CALLUS-527
*Solid Section, elset=CALLUS-527, material=MAT-CALLUS-527
,
** Section: Section-530-CALLUS-528
*Solid Section, elset=CALLUS-528, material=MAT-CALLUS-528
,
** Section: Section-531-CALLUS-529
*Solid Section, elset=CALLUS-529, material=MAT-CALLUS-529
,
** Section: Section-532-CALLUS-530
*Solid Section, elset=CALLUS-530, material=MAT-CALLUS-530
,
** Section: Section-533-CALLUS-531
*Solid Section, elset=CALLUS-531, material=MAT-CALLUS-531
,
** Section: Section-534-CALLUS-532
*Solid Section, elset=CALLUS-532, material=MAT-CALLUS-532
,
** Section: Section-535-CALLUS-533
*Solid Section, elset=CALLUS-533, material=MAT-CALLUS-533
,
** Section: Section-536-CALLUS-534
*Solid Section, elset=CALLUS-534, material=MAT-CALLUS-534
,
** Section: Section-537-CALLUS-535
*Solid Section, elset=CALLUS-535, material=MAT-CALLUS-535
,
** Section: Section-538-CALLUS-536
*Solid Section, elset=CALLUS-536, material=MAT-CALLUS-536
,
** Section: Section-539-CALLUS-537
*Solid Section, elset=CALLUS-537, material=MAT-CALLUS-537
,
** Section: Section-540-CALLUS-538
*Solid Section, elset=CALLUS-538, material=MAT-CALLUS-538
,
** Section: Section-541-CALLUS-539
*Solid Section, elset=CALLUS-539, material=MAT-CALLUS-539
,
** Section: Section-542-CALLUS-540
*Solid Section, elset=CALLUS-540, material=MAT-CALLUS-540
,
** Section: Section-543-CALLUS-541
*Solid Section, elset=CALLUS-541, material=MAT-CALLUS-541
,
** Section: Section-544-CALLUS-542
*Solid Section, elset=CALLUS-542, material=MAT-CALLUS-542
,
** Section: Section-545-CALLUS-543
*Solid Section, elset=CALLUS-543, material=MAT-CALLUS-543
,
** Section: Section-546-CALLUS-544
*Solid Section, elset=CALLUS-544, material=MAT-CALLUS-544
,
** Section: Section-547-CALLUS-545
*Solid Section, elset=CALLUS-545, material=MAT-CALLUS-545
,
** Section: Section-548-CALLUS-546
*Solid Section, elset=CALLUS-546, material=MAT-CALLUS-546
,
** Section: Section-549-CALLUS-547
*Solid Section, elset=CALLUS-547, material=MAT-CALLUS-547
,
** Section: Section-550-CALLUS-548
*Solid Section, elset=CALLUS-548, material=MAT-CALLUS-548
,
** Section: Section-551-CALLUS-549
*Solid Section, elset=CALLUS-549, material=MAT-CALLUS-549
,
** Section: Section-552-CALLUS-550
*Solid Section, elset=CALLUS-550, material=MAT-CALLUS-550
,
** Section: Section-553-CALLUS-551
*Solid Section, elset=CALLUS-551, material=MAT-CALLUS-551
,
** Section: Section-554-CALLUS-552
*Solid Section, elset=CALLUS-552, material=MAT-CALLUS-552
,
** Section: Section-555-CALLUS-553
*Solid Section, elset=CALLUS-553, material=MAT-CALLUS-553
,
** Section: Section-556-CALLUS-554
*Solid Section, elset=CALLUS-554, material=MAT-CALLUS-554
,
** Section: Section-557-CALLUS-555
*Solid Section, elset=CALLUS-555, material=MAT-CALLUS-555
,
** Section: Section-558-CALLUS-556
*Solid Section, elset=CALLUS-556, material=MAT-CALLUS-556
,
** Section: Section-559-CALLUS-557
*Solid Section, elset=CALLUS-557, material=MAT-CALLUS-557
,
** Section: Section-560-CALLUS-558
*Solid Section, elset=CALLUS-558, material=MAT-CALLUS-558
,
** Section: Section-561-CALLUS-559
*Solid Section, elset=CALLUS-559, material=MAT-CALLUS-559
,
** Section: Section-562-CALLUS-560
*Solid Section, elset=CALLUS-560, material=MAT-CALLUS-560
,
** Section: Section-563-CALLUS-561
*Solid Section, elset=CALLUS-561, material=MAT-CALLUS-561
,
** Section: Section-564-CALLUS-562
*Solid Section, elset=CALLUS-562, material=MAT-CALLUS-562
,
** Section: Section-565-CALLUS-563
*Solid Section, elset=CALLUS-563, material=MAT-CALLUS-563
,
** Section: Section-566-CALLUS-564
*Solid Section, elset=CALLUS-564, material=MAT-CALLUS-564
,
** Section: Section-567-CALLUS-565
*Solid Section, elset=CALLUS-565, material=MAT-CALLUS-565
,
** Section: Section-568-CALLUS-566
*Solid Section, elset=CALLUS-566, material=MAT-CALLUS-566
,
** Section: Section-569-CALLUS-567
*Solid Section, elset=CALLUS-567, material=MAT-CALLUS-567
,
** Section: Section-570-CALLUS-568
*Solid Section, elset=CALLUS-568, material=MAT-CALLUS-568
,
** Section: Section-571-CALLUS-569
*Solid Section, elset=CALLUS-569, material=MAT-CALLUS-569
,
** Section: Section-572-CALLUS-570
*Solid Section, elset=CALLUS-570, material=MAT-CALLUS-570
,
** Section: Section-573-CALLUS-571
*Solid Section, elset=CALLUS-571, material=MAT-CALLUS-571
,
** Section: Section-574-CALLUS-572
*Solid Section, elset=CALLUS-572, material=MAT-CALLUS-572
,
** Section: Section-575-CALLUS-573
*Solid Section, elset=CALLUS-573, material=MAT-CALLUS-573
,
** Section: Section-576-CALLUS-574
*Solid Section, elset=CALLUS-574, material=MAT-CALLUS-574
,
** Section: Section-577-CALLUS-575
*Solid Section, elset=CALLUS-575, material=MAT-CALLUS-575
,
** Section: Section-578-CALLUS-576
*Solid Section, elset=CALLUS-576, material=MAT-CALLUS-576
,
** Section: Section-579-CALLUS-577
*Solid Section, elset=CALLUS-577, material=MAT-CALLUS-577
,
** Section: Section-580-CALLUS-578
*Solid Section, elset=CALLUS-578, material=MAT-CALLUS-578
,
** Section: Section-581-CALLUS-579
*Solid Section, elset=CALLUS-579, material=MAT-CALLUS-579
,
** Section: Section-582-CALLUS-580
*Solid Section, elset=CALLUS-580, material=MAT-CALLUS-580
,
** Section: Section-583-CALLUS-581
*Solid Section, elset=CALLUS-581, material=MAT-CALLUS-581
,
** Section: Section-584-CALLUS-582
*Solid Section, elset=CALLUS-582, material=MAT-CALLUS-582
,
** Section: Section-585-CALLUS-583
*Solid Section, elset=CALLUS-583, material=MAT-CALLUS-583
,
** Section: Section-586-CALLUS-584
*Solid Section, elset=CALLUS-584, material=MAT-CALLUS-584
,
** Section: Section-587-CALLUS-585
*Solid Section, elset=CALLUS-585, material=MAT-CALLUS-585
,
** Section: Section-588-CALLUS-586
*Solid Section, elset=CALLUS-586, material=MAT-CALLUS-586
,
** Section: Section-589-CALLUS-587
*Solid Section, elset=CALLUS-587, material=MAT-CALLUS-587
,
** Section: Section-590-CALLUS-588
*Solid Section, elset=CALLUS-588, material=MAT-CALLUS-588
,
** Section: Section-591-CALLUS-589
*Solid Section, elset=CALLUS-589, material=MAT-CALLUS-589
,
** Section: Section-592-CALLUS-590
*Solid Section, elset=CALLUS-590, material=MAT-CALLUS-590
,
** Section: Section-593-CALLUS-591
*Solid Section, elset=CALLUS-591, material=MAT-CALLUS-591
,
** Section: Section-594-CALLUS-592
*Solid Section, elset=CALLUS-592, material=MAT-CALLUS-592
,
** Section: Section-595-CALLUS-593
*Solid Section, elset=CALLUS-593, material=MAT-CALLUS-593
,
** Section: Section-596-CALLUS-594
*Solid Section, elset=CALLUS-594, material=MAT-CALLUS-594
,
** Section: Section-597-CALLUS-595
*Solid Section, elset=CALLUS-595, material=MAT-CALLUS-595
,
** Section: Section-598-CALLUS-596
*Solid Section, elset=CALLUS-596, material=MAT-CALLUS-596
,
** Section: Section-599-CALLUS-597
*Solid Section, elset=CALLUS-597, material=MAT-CALLUS-597
,
** Section: Section-600-CALLUS-598
*Solid Section, elset=CALLUS-598, material=MAT-CALLUS-598
,
** Section: Section-601-CALLUS-599
*Solid Section, elset=CALLUS-599, material=MAT-CALLUS-599
,
** Section: Section-602-CALLUS-600
*Solid Section, elset=CALLUS-600, material=MAT-CALLUS-600
,
** Section: Section-603-CALLUS-601
*Solid Section, elset=CALLUS-601, material=MAT-CALLUS-601
,
** Section: Section-604-CALLUS-602
*Solid Section, elset=CALLUS-602, material=MAT-CALLUS-602
,
** Section: Section-605-CALLUS-603
*Solid Section, elset=CALLUS-603, material=MAT-CALLUS-603
,
** Section: Section-606-CALLUS-604
*Solid Section, elset=CALLUS-604, material=MAT-CALLUS-604
,
** Section: Section-607-CALLUS-605
*Solid Section, elset=CALLUS-605, material=MAT-CALLUS-605
,
** Section: Section-608-CALLUS-606
*Solid Section, elset=CALLUS-606, material=MAT-CALLUS-606
,
** Section: Section-609-CALLUS-607
*Solid Section, elset=CALLUS-607, material=MAT-CALLUS-607
,
** Section: Section-610-CALLUS-608
*Solid Section, elset=CALLUS-608, material=MAT-CALLUS-608
,
** Section: Section-611-CALLUS-609
*Solid Section, elset=CALLUS-609, material=MAT-CALLUS-609
,
** Section: Section-612-CALLUS-610
*Solid Section, elset=CALLUS-610, material=MAT-CALLUS-610
,
** Section: Section-613-CALLUS-611
*Solid Section, elset=CALLUS-611, material=MAT-CALLUS-611
,
** Section: Section-614-CALLUS-612
*Solid Section, elset=CALLUS-612, material=MAT-CALLUS-612
,
** Section: Section-615-CALLUS-613
*Solid Section, elset=CALLUS-613, material=MAT-CALLUS-613
,
** Section: Section-616-CALLUS-614
*Solid Section, elset=CALLUS-614, material=MAT-CALLUS-614
,
** Section: Section-617-CALLUS-615
*Solid Section, elset=CALLUS-615, material=MAT-CALLUS-615
,
** Section: Section-618-CALLUS-616
*Solid Section, elset=CALLUS-616, material=MAT-CALLUS-616
,
** Section: Section-619-CALLUS-617
*Solid Section, elset=CALLUS-617, material=MAT-CALLUS-617
,
** Section: Section-620-CALLUS-618
*Solid Section, elset=CALLUS-618, material=MAT-CALLUS-618
,
** Section: Section-621-CALLUS-619
*Solid Section, elset=CALLUS-619, material=MAT-CALLUS-619
,
** Section: Section-622-CALLUS-620
*Solid Section, elset=CALLUS-620, material=MAT-CALLUS-620
,
** Section: Section-623-CALLUS-621
*Solid Section, elset=CALLUS-621, material=MAT-CALLUS-621
,
** Section: Section-624-CALLUS-622
*Solid Section, elset=CALLUS-622, material=MAT-CALLUS-622
,
** Section: Section-625-CALLUS-623
*Solid Section, elset=CALLUS-623, material=MAT-CALLUS-623
,
** Section: Section-626-CALLUS-624
*Solid Section, elset=CALLUS-624, material=MAT-CALLUS-624
,
** Section: Section-627-CALLUS-625
*Solid Section, elset=CALLUS-625, material=MAT-CALLUS-625
,
** Section: Section-628-CALLUS-626
*Solid Section, elset=CALLUS-626, material=MAT-CALLUS-626
,
** Section: Section-629-CALLUS-627
*Solid Section, elset=CALLUS-627, material=MAT-CALLUS-627
,
** Section: Section-630-CALLUS-628
*Solid Section, elset=CALLUS-628, material=MAT-CALLUS-628
,
** Section: Section-631-CALLUS-629
*Solid Section, elset=CALLUS-629, material=MAT-CALLUS-629
,
** Section: Section-632-CALLUS-630
*Solid Section, elset=CALLUS-630, material=MAT-CALLUS-630
,
** Section: Section-633-CALLUS-631
*Solid Section, elset=CALLUS-631, material=MAT-CALLUS-631
,
** Section: Section-634-CALLUS-632
*Solid Section, elset=CALLUS-632, material=MAT-CALLUS-632
,
** Section: Section-635-CALLUS-633
*Solid Section, elset=CALLUS-633, material=MAT-CALLUS-633
,
** Section: Section-636-CALLUS-634
*Solid Section, elset=CALLUS-634, material=MAT-CALLUS-634
,
** Section: Section-637-CALLUS-635
*Solid Section, elset=CALLUS-635, material=MAT-CALLUS-635
,
** Section: Section-638-CALLUS-636
*Solid Section, elset=CALLUS-636, material=MAT-CALLUS-636
,
** Section: Section-639-CALLUS-637
*Solid Section, elset=CALLUS-637, material=MAT-CALLUS-637
,
** Section: Section-640-CALLUS-638
*Solid Section, elset=CALLUS-638, material=MAT-CALLUS-638
,
** Section: Section-641-CALLUS-639
*Solid Section, elset=CALLUS-639, material=MAT-CALLUS-639
,
** Section: Section-642-CALLUS-640
*Solid Section, elset=CALLUS-640, material=MAT-CALLUS-640
,
** Section: Section-643-CALLUS-641
*Solid Section, elset=CALLUS-641, material=MAT-CALLUS-641
,
** Section: Section-644-CALLUS-642
*Solid Section, elset=CALLUS-642, material=MAT-CALLUS-642
,
** Section: Section-645-CALLUS-643
*Solid Section, elset=CALLUS-643, material=MAT-CALLUS-643
,
** Section: Section-646-CALLUS-644
*Solid Section, elset=CALLUS-644, material=MAT-CALLUS-644
,
** Section: Section-647-CALLUS-645
*Solid Section, elset=CALLUS-645, material=MAT-CALLUS-645
,
** Section: Section-648-CALLUS-646
*Solid Section, elset=CALLUS-646, material=MAT-CALLUS-646
,
** Section: Section-649-CALLUS-647
*Solid Section, elset=CALLUS-647, material=MAT-CALLUS-647
,
** Section: Section-650-CALLUS-648
*Solid Section, elset=CALLUS-648, material=MAT-CALLUS-648
,
** Section: Section-651-CALLUS-649
*Solid Section, elset=CALLUS-649, material=MAT-CALLUS-649
,
** Section: Section-652-CALLUS-650
*Solid Section, elset=CALLUS-650, material=MAT-CALLUS-650
,
** Section: Section-653-CALLUS-651
*Solid Section, elset=CALLUS-651, material=MAT-CALLUS-651
,
** Section: Section-654-CALLUS-652
*Solid Section, elset=CALLUS-652, material=MAT-CALLUS-652
,
** Section: Section-655-CALLUS-653
*Solid Section, elset=CALLUS-653, material=MAT-CALLUS-653
,
** Section: Section-656-CALLUS-654
*Solid Section, elset=CALLUS-654, material=MAT-CALLUS-654
,
** Section: Section-657-CALLUS-655
*Solid Section, elset=CALLUS-655, material=MAT-CALLUS-655
,
** Section: Section-658-CALLUS-656
*Solid Section, elset=CALLUS-656, material=MAT-CALLUS-656
,
** Section: Section-659-CALLUS-657
*Solid Section, elset=CALLUS-657, material=MAT-CALLUS-657
,
** Section: Section-660-CALLUS-658
*Solid Section, elset=CALLUS-658, material=MAT-CALLUS-658
,
** Section: Section-661-CALLUS-659
*Solid Section, elset=CALLUS-659, material=MAT-CALLUS-659
,
** Section: Section-662-CALLUS-660
*Solid Section, elset=CALLUS-660, material=MAT-CALLUS-660
,
** Section: Section-663-CALLUS-661
*Solid Section, elset=CALLUS-661, material=MAT-CALLUS-661
,
** Section: Section-664-CALLUS-662
*Solid Section, elset=CALLUS-662, material=MAT-CALLUS-662
,
** Section: Section-665-CALLUS-663
*Solid Section, elset=CALLUS-663, material=MAT-CALLUS-663
,
** Section: Section-666-CALLUS-664
*Solid Section, elset=CALLUS-664, material=MAT-CALLUS-664
,
** Section: Section-667-CALLUS-665
*Solid Section, elset=CALLUS-665, material=MAT-CALLUS-665
,
** Section: Section-668-CALLUS-666
*Solid Section, elset=CALLUS-666, material=MAT-CALLUS-666
,
** Section: Section-669-CALLUS-667
*Solid Section, elset=CALLUS-667, material=MAT-CALLUS-667
,
** Section: Section-670-CALLUS-668
*Solid Section, elset=CALLUS-668, material=MAT-CALLUS-668
,
** Section: Section-671-CALLUS-669
*Solid Section, elset=CALLUS-669, material=MAT-CALLUS-669
,
** Section: Section-672-CALLUS-670
*Solid Section, elset=CALLUS-670, material=MAT-CALLUS-670
,
** Section: Section-673-CALLUS-671
*Solid Section, elset=CALLUS-671, material=MAT-CALLUS-671
,
** Section: Section-674-CALLUS-672
*Solid Section, elset=CALLUS-672, material=MAT-CALLUS-672
,
** Section: Section-675-CALLUS-673
*Solid Section, elset=CALLUS-673, material=MAT-CALLUS-673
,
** Section: Section-676-CALLUS-674
*Solid Section, elset=CALLUS-674, material=MAT-CALLUS-674
,
** Section: Section-677-CALLUS-675
*Solid Section, elset=CALLUS-675, material=MAT-CALLUS-675
,
** Section: Section-678-CALLUS-676
*Solid Section, elset=CALLUS-676, material=MAT-CALLUS-676
,
** Section: Section-679-CALLUS-677
*Solid Section, elset=CALLUS-677, material=MAT-CALLUS-677
,
** Section: Section-680-CALLUS-678
*Solid Section, elset=CALLUS-678, material=MAT-CALLUS-678
,
** Section: Section-681-CALLUS-679
*Solid Section, elset=CALLUS-679, material=MAT-CALLUS-679
,
** Section: Section-682-CALLUS-680
*Solid Section, elset=CALLUS-680, material=MAT-CALLUS-680
,
** Section: Section-683-CALLUS-681
*Solid Section, elset=CALLUS-681, material=MAT-CALLUS-681
,
** Section: Section-684-CALLUS-682
*Solid Section, elset=CALLUS-682, material=MAT-CALLUS-682
,
** Section: Section-685-CALLUS-683
*Solid Section, elset=CALLUS-683, material=MAT-CALLUS-683
,
** Section: Section-686-CALLUS-684
*Solid Section, elset=CALLUS-684, material=MAT-CALLUS-684
,
** Section: Section-687-CALLUS-685
*Solid Section, elset=CALLUS-685, material=MAT-CALLUS-685
,
** Section: Section-688-CALLUS-686
*Solid Section, elset=CALLUS-686, material=MAT-CALLUS-686
,
** Section: Section-689-CALLUS-687
*Solid Section, elset=CALLUS-687, material=MAT-CALLUS-687
,
** Section: Section-690-CALLUS-688
*Solid Section, elset=CALLUS-688, material=MAT-CALLUS-688
,
** Section: Section-691-CALLUS-689
*Solid Section, elset=CALLUS-689, material=MAT-CALLUS-689
,
** Section: Section-692-CALLUS-690
*Solid Section, elset=CALLUS-690, material=MAT-CALLUS-690
,
** Section: Section-693-CALLUS-691
*Solid Section, elset=CALLUS-691, material=MAT-CALLUS-691
,
** Section: Section-694-CALLUS-692
*Solid Section, elset=CALLUS-692, material=MAT-CALLUS-692
,
** Section: Section-695-CALLUS-693
*Solid Section, elset=CALLUS-693, material=MAT-CALLUS-693
,
** Section: Section-696-CALLUS-694
*Solid Section, elset=CALLUS-694, material=MAT-CALLUS-694
,
** Section: Section-697-CALLUS-695
*Solid Section, elset=CALLUS-695, material=MAT-CALLUS-695
,
** Section: Section-698-CALLUS-696
*Solid Section, elset=CALLUS-696, material=MAT-CALLUS-696
,
** Section: Section-699-CALLUS-697
*Solid Section, elset=CALLUS-697, material=MAT-CALLUS-697
,
** Section: Section-700-CALLUS-698
*Solid Section, elset=CALLUS-698, material=MAT-CALLUS-698
,
** Section: Section-701-CALLUS-699
*Solid Section, elset=CALLUS-699, material=MAT-CALLUS-699
,
** Section: Section-702-CALLUS-700
*Solid Section, elset=CALLUS-700, material=MAT-CALLUS-700
,
** Section: Section-703-CALLUS-701
*Solid Section, elset=CALLUS-701, material=MAT-CALLUS-701
,
** Section: Section-704-CALLUS-702
*Solid Section, elset=CALLUS-702, material=MAT-CALLUS-702
,
** Section: Section-705-CALLUS-703
*Solid Section, elset=CALLUS-703, material=MAT-CALLUS-703
,
** Section: Section-706-CALLUS-704
*Solid Section, elset=CALLUS-704, material=MAT-CALLUS-704
,
** Section: Section-707-CALLUS-705
*Solid Section, elset=CALLUS-705, material=MAT-CALLUS-705
,
** Section: Section-708-CALLUS-706
*Solid Section, elset=CALLUS-706, material=MAT-CALLUS-706
,
** Section: Section-709-CALLUS-707
*Solid Section, elset=CALLUS-707, material=MAT-CALLUS-707
,
** Section: Section-710-CALLUS-708
*Solid Section, elset=CALLUS-708, material=MAT-CALLUS-708
,
** Section: Section-711-CALLUS-709
*Solid Section, elset=CALLUS-709, material=MAT-CALLUS-709
,
** Section: Section-712-CALLUS-710
*Solid Section, elset=CALLUS-710, material=MAT-CALLUS-710
,
** Section: Section-713-CALLUS-711
*Solid Section, elset=CALLUS-711, material=MAT-CALLUS-711
,
** Section: Section-714-CALLUS-712
*Solid Section, elset=CALLUS-712, material=MAT-CALLUS-712
,
** Section: Section-715-CALLUS-713
*Solid Section, elset=CALLUS-713, material=MAT-CALLUS-713
,
** Section: Section-716-CALLUS-714
*Solid Section, elset=CALLUS-714, material=MAT-CALLUS-714
,
** Section: Section-717-CALLUS-715
*Solid Section, elset=CALLUS-715, material=MAT-CALLUS-715
,
** Section: Section-718-CALLUS-716
*Solid Section, elset=CALLUS-716, material=MAT-CALLUS-716
,
** Section: Section-719-CALLUS-717
*Solid Section, elset=CALLUS-717, material=MAT-CALLUS-717
,
** Section: Section-720-CALLUS-718
*Solid Section, elset=CALLUS-718, material=MAT-CALLUS-718
,
** Section: Section-721-CALLUS-719
*Solid Section, elset=CALLUS-719, material=MAT-CALLUS-719
,
** Section: Section-722-CALLUS-720
*Solid Section, elset=CALLUS-720, material=MAT-CALLUS-720
,
** Section: Section-723-CALLUS-721
*Solid Section, elset=CALLUS-721, material=MAT-CALLUS-721
,
** Section: Section-724-CALLUS-722
*Solid Section, elset=CALLUS-722, material=MAT-CALLUS-722
,
** Section: Section-725-CALLUS-723
*Solid Section, elset=CALLUS-723, material=MAT-CALLUS-723
,
** Section: Section-726-CALLUS-724
*Solid Section, elset=CALLUS-724, material=MAT-CALLUS-724
,
** Section: Section-727-CALLUS-725
*Solid Section, elset=CALLUS-725, material=MAT-CALLUS-725
,
** Section: Section-728-CALLUS-726
*Solid Section, elset=CALLUS-726, material=MAT-CALLUS-726
,
** Section: Section-729-CALLUS-727
*Solid Section, elset=CALLUS-727, material=MAT-CALLUS-727
,
** Section: Section-730-CALLUS-728
*Solid Section, elset=CALLUS-728, material=MAT-CALLUS-728
,
** Section: Section-731-CALLUS-729
*Solid Section, elset=CALLUS-729, material=MAT-CALLUS-729
,
** Section: Section-732-CALLUS-730
*Solid Section, elset=CALLUS-730, material=MAT-CALLUS-730
,
** Section: Section-733-CALLUS-731
*Solid Section, elset=CALLUS-731, material=MAT-CALLUS-731
,
** Section: Section-734-CALLUS-732
*Solid Section, elset=CALLUS-732, material=MAT-CALLUS-732
,
** Section: Section-735-CALLUS-733
*Solid Section, elset=CALLUS-733, material=MAT-CALLUS-733
,
** Section: Section-736-CALLUS-734
*Solid Section, elset=CALLUS-734, material=MAT-CALLUS-734
,
** Section: Section-737-CALLUS-735
*Solid Section, elset=CALLUS-735, material=MAT-CALLUS-735
,
** Section: Section-738-CALLUS-736
*Solid Section, elset=CALLUS-736, material=MAT-CALLUS-736
,
** Section: Section-739-CALLUS-737
*Solid Section, elset=CALLUS-737, material=MAT-CALLUS-737
,
** Section: Section-740-CALLUS-738
*Solid Section, elset=CALLUS-738, material=MAT-CALLUS-738
,
** Section: Section-741-CALLUS-739
*Solid Section, elset=CALLUS-739, material=MAT-CALLUS-739
,
** Section: Section-742-CALLUS-740
*Solid Section, elset=CALLUS-740, material=MAT-CALLUS-740
,
** Section: Section-743-CALLUS-741
*Solid Section, elset=CALLUS-741, material=MAT-CALLUS-741
,
** Section: Section-744-CALLUS-742
*Solid Section, elset=CALLUS-742, material=MAT-CALLUS-742
,
** Section: Section-745-CALLUS-743
*Solid Section, elset=CALLUS-743, material=MAT-CALLUS-743
,
** Section: Section-746-CALLUS-744
*Solid Section, elset=CALLUS-744, material=MAT-CALLUS-744
,
** Section: Section-747-CALLUS-745
*Solid Section, elset=CALLUS-745, material=MAT-CALLUS-745
,
** Section: Section-748-CALLUS-746
*Solid Section, elset=CALLUS-746, material=MAT-CALLUS-746
,
** Section: Section-749-CALLUS-747
*Solid Section, elset=CALLUS-747, material=MAT-CALLUS-747
,
** Section: Section-750-CALLUS-748
*Solid Section, elset=CALLUS-748, material=MAT-CALLUS-748
,
** Section: Section-751-CALLUS-749
*Solid Section, elset=CALLUS-749, material=MAT-CALLUS-749
,
** Section: Section-752-CALLUS-750
*Solid Section, elset=CALLUS-750, material=MAT-CALLUS-750
,
** Section: Section-753-CALLUS-751
*Solid Section, elset=CALLUS-751, material=MAT-CALLUS-751
,
** Section: Section-754-CALLUS-752
*Solid Section, elset=CALLUS-752, material=MAT-CALLUS-752
,
** Section: Section-755-CALLUS-753
*Solid Section, elset=CALLUS-753, material=MAT-CALLUS-753
,
** Section: Section-756-CALLUS-754
*Solid Section, elset=CALLUS-754, material=MAT-CALLUS-754
,
** Section: Section-757-CALLUS-755
*Solid Section, elset=CALLUS-755, material=MAT-CALLUS-755
,
** Section: Section-758-CALLUS-756
*Solid Section, elset=CALLUS-756, material=MAT-CALLUS-756
,
** Section: Section-759-CALLUS-757
*Solid Section, elset=CALLUS-757, material=MAT-CALLUS-757
,
** Section: Section-760-CALLUS-758
*Solid Section, elset=CALLUS-758, material=MAT-CALLUS-758
,
** Section: Section-761-CALLUS-759
*Solid Section, elset=CALLUS-759, material=MAT-CALLUS-759
,
** Section: Section-762-CALLUS-760
*Solid Section, elset=CALLUS-760, material=MAT-CALLUS-760
,
** Section: Section-763-CALLUS-761
*Solid Section, elset=CALLUS-761, material=MAT-CALLUS-761
,
** Section: Section-764-CALLUS-762
*Solid Section, elset=CALLUS-762, material=MAT-CALLUS-762
,
** Section: Section-765-CALLUS-763
*Solid Section, elset=CALLUS-763, material=MAT-CALLUS-763
,
** Section: Section-766-CALLUS-764
*Solid Section, elset=CALLUS-764, material=MAT-CALLUS-764
,
** Section: Section-767-CALLUS-765
*Solid Section, elset=CALLUS-765, material=MAT-CALLUS-765
,
** Section: Section-768-CALLUS-766
*Solid Section, elset=CALLUS-766, material=MAT-CALLUS-766
,
** Section: Section-769-CALLUS-767
*Solid Section, elset=CALLUS-767, material=MAT-CALLUS-767
,
** Section: Section-770-CALLUS-768
*Solid Section, elset=CALLUS-768, material=MAT-CALLUS-768
,
** Section: Section-771-CALLUS-769
*Solid Section, elset=CALLUS-769, material=MAT-CALLUS-769
,
** Section: Section-772-CALLUS-770
*Solid Section, elset=CALLUS-770, material=MAT-CALLUS-770
,
** Section: Section-773-CALLUS-771
*Solid Section, elset=CALLUS-771, material=MAT-CALLUS-771
,
** Section: Section-774-CALLUS-772
*Solid Section, elset=CALLUS-772, material=MAT-CALLUS-772
,
** Section: Section-775-CALLUS-773
*Solid Section, elset=CALLUS-773, material=MAT-CALLUS-773
,
** Section: Section-776-CALLUS-774
*Solid Section, elset=CALLUS-774, material=MAT-CALLUS-774
,
** Section: Section-777-CALLUS-775
*Solid Section, elset=CALLUS-775, material=MAT-CALLUS-775
,
** Section: Section-778-CALLUS-776
*Solid Section, elset=CALLUS-776, material=MAT-CALLUS-776
,
** Section: Section-779-CALLUS-777
*Solid Section, elset=CALLUS-777, material=MAT-CALLUS-777
,
** Section: Section-780-CALLUS-778
*Solid Section, elset=CALLUS-778, material=MAT-CALLUS-778
,
** Section: Section-781-CALLUS-779
*Solid Section, elset=CALLUS-779, material=MAT-CALLUS-779
,
** Section: Section-782-CALLUS-780
*Solid Section, elset=CALLUS-780, material=MAT-CALLUS-780
,
** Section: Section-783-CALLUS-781
*Solid Section, elset=CALLUS-781, material=MAT-CALLUS-781
,
** Section: Section-784-CALLUS-782
*Solid Section, elset=CALLUS-782, material=MAT-CALLUS-782
,
** Section: Section-785-CALLUS-783
*Solid Section, elset=CALLUS-783, material=MAT-CALLUS-783
,
** Section: Section-786-CALLUS-784
*Solid Section, elset=CALLUS-784, material=MAT-CALLUS-784
,
** Section: Section-787-CALLUS-785
*Solid Section, elset=CALLUS-785, material=MAT-CALLUS-785
,
** Section: Section-788-CALLUS-786
*Solid Section, elset=CALLUS-786, material=MAT-CALLUS-786
,
** Section: Section-789-CALLUS-787
*Solid Section, elset=CALLUS-787, material=MAT-CALLUS-787
,
** Section: Section-790-CALLUS-788
*Solid Section, elset=CALLUS-788, material=MAT-CALLUS-788
,
** Section: Section-791-CALLUS-789
*Solid Section, elset=CALLUS-789, material=MAT-CALLUS-789
,
** Section: Section-792-CALLUS-790
*Solid Section, elset=CALLUS-790, material=MAT-CALLUS-790
,
** Section: Section-793-CALLUS-791
*Solid Section, elset=CALLUS-791, material=MAT-CALLUS-791
,
** Section: Section-794-CALLUS-792
*Solid Section, elset=CALLUS-792, material=MAT-CALLUS-792
,
** Section: Section-795-CALLUS-793
*Solid Section, elset=CALLUS-793, material=MAT-CALLUS-793
,
** Section: Section-796-CALLUS-794
*Solid Section, elset=CALLUS-794, material=MAT-CALLUS-794
,
** Section: Section-797-CALLUS-795
*Solid Section, elset=CALLUS-795, material=MAT-CALLUS-795
,
** Section: Section-798-CALLUS-796
*Solid Section, elset=CALLUS-796, material=MAT-CALLUS-796
,
** Section: Section-799-CALLUS-797
*Solid Section, elset=CALLUS-797, material=MAT-CALLUS-797
,
** Section: Section-800-CALLUS-798
*Solid Section, elset=CALLUS-798, material=MAT-CALLUS-798
,
** Section: Section-801-CALLUS-799
*Solid Section, elset=CALLUS-799, material=MAT-CALLUS-799
,
** Section: Section-802-CALLUS-800
*Solid Section, elset=CALLUS-800, material=MAT-CALLUS-800
,
** Section: Section-803-CALLUS-801
*Solid Section, elset=CALLUS-801, material=MAT-CALLUS-801
,
** Section: Section-804-CALLUS-802
*Solid Section, elset=CALLUS-802, material=MAT-CALLUS-802
,
** Section: Section-805-CALLUS-803
*Solid Section, elset=CALLUS-803, material=MAT-CALLUS-803
,
** Section: Section-806-CALLUS-804
*Solid Section, elset=CALLUS-804, material=MAT-CALLUS-804
,
** Section: Section-807-CALLUS-805
*Solid Section, elset=CALLUS-805, material=MAT-CALLUS-805
,
** Section: Section-808-CALLUS-806
*Solid Section, elset=CALLUS-806, material=MAT-CALLUS-806
,
** Section: Section-809-CALLUS-807
*Solid Section, elset=CALLUS-807, material=MAT-CALLUS-807
,
** Section: Section-810-CALLUS-808
*Solid Section, elset=CALLUS-808, material=MAT-CALLUS-808
,
** Section: Section-811-CALLUS-809
*Solid Section, elset=CALLUS-809, material=MAT-CALLUS-809
,
** Section: Section-812-CALLUS-810
*Solid Section, elset=CALLUS-810, material=MAT-CALLUS-810
,
** Section: Section-813-CALLUS-811
*Solid Section, elset=CALLUS-811, material=MAT-CALLUS-811
,
** Section: Section-814-CALLUS-812
*Solid Section, elset=CALLUS-812, material=MAT-CALLUS-812
,
** Section: Section-815-CALLUS-813
*Solid Section, elset=CALLUS-813, material=MAT-CALLUS-813
,
** Section: Section-816-CALLUS-814
*Solid Section, elset=CALLUS-814, material=MAT-CALLUS-814
,
** Section: Section-817-CALLUS-815
*Solid Section, elset=CALLUS-815, material=MAT-CALLUS-815
,
** Section: Section-818-CALLUS-816
*Solid Section, elset=CALLUS-816, material=MAT-CALLUS-816
,
** Section: Section-819-CALLUS-817
*Solid Section, elset=CALLUS-817, material=MAT-CALLUS-817
,
** Section: Section-820-CALLUS-818
*Solid Section, elset=CALLUS-818, material=MAT-CALLUS-818
,
** Section: Section-821-CALLUS-819
*Solid Section, elset=CALLUS-819, material=MAT-CALLUS-819
,
** Section: Section-822-CALLUS-820
*Solid Section, elset=CALLUS-820, material=MAT-CALLUS-820
,
** Section: Section-823-CALLUS-821
*Solid Section, elset=CALLUS-821, material=MAT-CALLUS-821
,
** Section: Section-824-CALLUS-822
*Solid Section, elset=CALLUS-822, material=MAT-CALLUS-822
,
** Section: Section-825-CALLUS-823
*Solid Section, elset=CALLUS-823, material=MAT-CALLUS-823
,
** Section: Section-826-CALLUS-824
*Solid Section, elset=CALLUS-824, material=MAT-CALLUS-824
,
** Section: Section-827-CALLUS-825
*Solid Section, elset=CALLUS-825, material=MAT-CALLUS-825
,
** Section: Section-828-CALLUS-826
*Solid Section, elset=CALLUS-826, material=MAT-CALLUS-826
,
** Section: Section-829-CALLUS-827
*Solid Section, elset=CALLUS-827, material=MAT-CALLUS-827
,
** Section: Section-830-CALLUS-828
*Solid Section, elset=CALLUS-828, material=MAT-CALLUS-828
,
** Section: Section-831-CALLUS-829
*Solid Section, elset=CALLUS-829, material=MAT-CALLUS-829
,
** Section: Section-832-CALLUS-830
*Solid Section, elset=CALLUS-830, material=MAT-CALLUS-830
,
** Section: Section-833-CALLUS-831
*Solid Section, elset=CALLUS-831, material=MAT-CALLUS-831
,
** Section: Section-834-CALLUS-832
*Solid Section, elset=CALLUS-832, material=MAT-CALLUS-832
,
** Section: Section-835-CALLUS-833
*Solid Section, elset=CALLUS-833, material=MAT-CALLUS-833
,
** Section: Section-836-CALLUS-834
*Solid Section, elset=CALLUS-834, material=MAT-CALLUS-834
,
** Section: Section-837-CALLUS-835
*Solid Section, elset=CALLUS-835, material=MAT-CALLUS-835
,
** Section: Section-838-CALLUS-836
*Solid Section, elset=CALLUS-836, material=MAT-CALLUS-836
,
** Section: Section-839-CALLUS-837
*Solid Section, elset=CALLUS-837, material=MAT-CALLUS-837
,
** Section: Section-840-CALLUS-838
*Solid Section, elset=CALLUS-838, material=MAT-CALLUS-838
,
** Section: Section-841-CALLUS-839
*Solid Section, elset=CALLUS-839, material=MAT-CALLUS-839
,
** Section: Section-842-CALLUS-840
*Solid Section, elset=CALLUS-840, material=MAT-CALLUS-840
,
** Section: Section-843-CALLUS-841
*Solid Section, elset=CALLUS-841, material=MAT-CALLUS-841
,
** Section: Section-844-CALLUS-842
*Solid Section, elset=CALLUS-842, material=MAT-CALLUS-842
,
** Section: Section-845-CALLUS-843
*Solid Section, elset=CALLUS-843, material=MAT-CALLUS-843
,
** Section: Section-846-CALLUS-844
*Solid Section, elset=CALLUS-844, material=MAT-CALLUS-844
,
** Section: Section-847-CALLUS-845
*Solid Section, elset=CALLUS-845, material=MAT-CALLUS-845
,
** Section: Section-848-CALLUS-846
*Solid Section, elset=CALLUS-846, material=MAT-CALLUS-846
,
** Section: Section-849-CALLUS-847
*Solid Section, elset=CALLUS-847, material=MAT-CALLUS-847
,
** Section: Section-850-CALLUS-848
*Solid Section, elset=CALLUS-848, material=MAT-CALLUS-848
,
** Section: Section-851-CALLUS-849
*Solid Section, elset=CALLUS-849, material=MAT-CALLUS-849
,
** Section: Section-852-CALLUS-850
*Solid Section, elset=CALLUS-850, material=MAT-CALLUS-850
,
** Section: Section-853-CALLUS-851
*Solid Section, elset=CALLUS-851, material=MAT-CALLUS-851
,
** Section: Section-854-CALLUS-852
*Solid Section, elset=CALLUS-852, material=MAT-CALLUS-852
,
** Section: Section-855-CALLUS-853
*Solid Section, elset=CALLUS-853, material=MAT-CALLUS-853
,
** Section: Section-856-CALLUS-854
*Solid Section, elset=CALLUS-854, material=MAT-CALLUS-854
,
** Section: Section-857-CALLUS-855
*Solid Section, elset=CALLUS-855, material=MAT-CALLUS-855
,
** Section: Section-858-CALLUS-856
*Solid Section, elset=CALLUS-856, material=MAT-CALLUS-856
,
** Section: Section-859-CALLUS-857
*Solid Section, elset=CALLUS-857, material=MAT-CALLUS-857
,
** Section: Section-860-CALLUS-858
*Solid Section, elset=CALLUS-858, material=MAT-CALLUS-858
,
** Section: Section-861-CALLUS-859
*Solid Section, elset=CALLUS-859, material=MAT-CALLUS-859
,
** Section: Section-862-CALLUS-860
*Solid Section, elset=CALLUS-860, material=MAT-CALLUS-860
,
** Section: Section-863-CALLUS-861
*Solid Section, elset=CALLUS-861, material=MAT-CALLUS-861
,
** Section: Section-864-CALLUS-862
*Solid Section, elset=CALLUS-862, material=MAT-CALLUS-862
,
** Section: Section-865-CALLUS-863
*Solid Section, elset=CALLUS-863, material=MAT-CALLUS-863
,
** Section: Section-866-CALLUS-864
*Solid Section, elset=CALLUS-864, material=MAT-CALLUS-864
,
** Section: Section-867-CALLUS-865
*Solid Section, elset=CALLUS-865, material=MAT-CALLUS-865
,
** Section: Section-868-CALLUS-866
*Solid Section, elset=CALLUS-866, material=MAT-CALLUS-866
,
** Section: Section-869-CALLUS-867
*Solid Section, elset=CALLUS-867, material=MAT-CALLUS-867
,
** Section: Section-870-CALLUS-868
*Solid Section, elset=CALLUS-868, material=MAT-CALLUS-868
,
** Section: Section-871-CALLUS-869
*Solid Section, elset=CALLUS-869, material=MAT-CALLUS-869
,
** Section: Section-872-CALLUS-870
*Solid Section, elset=CALLUS-870, material=MAT-CALLUS-870
,
** Section: Section-873-CALLUS-871
*Solid Section, elset=CALLUS-871, material=MAT-CALLUS-871
,
** Section: Section-874-CALLUS-872
*Solid Section, elset=CALLUS-872, material=MAT-CALLUS-872
,
** Section: Section-875-CALLUS-873
*Solid Section, elset=CALLUS-873, material=MAT-CALLUS-873
,
** Section: Section-876-CALLUS-874
*Solid Section, elset=CALLUS-874, material=MAT-CALLUS-874
,
** Section: Section-877-CALLUS-875
*Solid Section, elset=CALLUS-875, material=MAT-CALLUS-875
,
** Section: Section-878-CALLUS-876
*Solid Section, elset=CALLUS-876, material=MAT-CALLUS-876
,
** Section: Section-879-CALLUS-877
*Solid Section, elset=CALLUS-877, material=MAT-CALLUS-877
,
** Section: Section-880-CALLUS-878
*Solid Section, elset=CALLUS-878, material=MAT-CALLUS-878
,
** Section: Section-881-CALLUS-879
*Solid Section, elset=CALLUS-879, material=MAT-CALLUS-879
,
** Section: Section-882-CALLUS-880
*Solid Section, elset=CALLUS-880, material=MAT-CALLUS-880
,
** Section: Section-883-CALLUS-881
*Solid Section, elset=CALLUS-881, material=MAT-CALLUS-881
,
** Section: Section-884-CALLUS-882
*Solid Section, elset=CALLUS-882, material=MAT-CALLUS-882
,
** Section: Section-885-CALLUS-883
*Solid Section, elset=CALLUS-883, material=MAT-CALLUS-883
,
** Section: Section-886-CALLUS-884
*Solid Section, elset=CALLUS-884, material=MAT-CALLUS-884
,
** Section: Section-887-CALLUS-885
*Solid Section, elset=CALLUS-885, material=MAT-CALLUS-885
,
** Section: Section-888-CALLUS-886
*Solid Section, elset=CALLUS-886, material=MAT-CALLUS-886
,
** Section: Section-889-CALLUS-887
*Solid Section, elset=CALLUS-887, material=MAT-CALLUS-887
,
** Section: Section-890-CALLUS-888
*Solid Section, elset=CALLUS-888, material=MAT-CALLUS-888
,
** Section: Section-891-CALLUS-889
*Solid Section, elset=CALLUS-889, material=MAT-CALLUS-889
,
** Section: Section-892-CALLUS-890
*Solid Section, elset=CALLUS-890, material=MAT-CALLUS-890
,
** Section: Section-893-CALLUS-891
*Solid Section, elset=CALLUS-891, material=MAT-CALLUS-891
,
** Section: Section-894-CALLUS-892
*Solid Section, elset=CALLUS-892, material=MAT-CALLUS-892
,
** Section: Section-895-CALLUS-893
*Solid Section, elset=CALLUS-893, material=MAT-CALLUS-893
,
** Section: Section-896-CALLUS-894
*Solid Section, elset=CALLUS-894, material=MAT-CALLUS-894
,
** Section: Section-897-CALLUS-895
*Solid Section, elset=CALLUS-895, material=MAT-CALLUS-895
,
** Section: Section-898-CALLUS-896
*Solid Section, elset=CALLUS-896, material=MAT-CALLUS-896
,
** Section: Section-899-CALLUS-897
*Solid Section, elset=CALLUS-897, material=MAT-CALLUS-897
,
** Section: Section-900-CALLUS-898
*Solid Section, elset=CALLUS-898, material=MAT-CALLUS-898
,
** Section: Section-901-CALLUS-899
*Solid Section, elset=CALLUS-899, material=MAT-CALLUS-899
,
** Section: Section-902-CALLUS-900
*Solid Section, elset=CALLUS-900, material=MAT-CALLUS-900
,
** Section: Section-903-CALLUS-901
*Solid Section, elset=CALLUS-901, material=MAT-CALLUS-901
,
** Section: Section-904-CALLUS-902
*Solid Section, elset=CALLUS-902, material=MAT-CALLUS-902
,
** Section: Section-905-CALLUS-903
*Solid Section, elset=CALLUS-903, material=MAT-CALLUS-903
,
** Section: Section-906-CALLUS-904
*Solid Section, elset=CALLUS-904, material=MAT-CALLUS-904
,
** Section: Section-907-CALLUS-905
*Solid Section, elset=CALLUS-905, material=MAT-CALLUS-905
,
** Section: Section-908-CALLUS-906
*Solid Section, elset=CALLUS-906, material=MAT-CALLUS-906
,
** Section: Section-909-CALLUS-907
*Solid Section, elset=CALLUS-907, material=MAT-CALLUS-907
,
** Section: Section-910-CALLUS-908
*Solid Section, elset=CALLUS-908, material=MAT-CALLUS-908
,
** Section: Section-911-CALLUS-909
*Solid Section, elset=CALLUS-909, material=MAT-CALLUS-909
,
** Section: Section-912-CALLUS-910
*Solid Section, elset=CALLUS-910, material=MAT-CALLUS-910
,
** Section: Section-913-CALLUS-911
*Solid Section, elset=CALLUS-911, material=MAT-CALLUS-911
,
** Section: Section-914-CALLUS-912
*Solid Section, elset=CALLUS-912, material=MAT-CALLUS-912
,
** Section: Section-915-CALLUS-913
*Solid Section, elset=CALLUS-913, material=MAT-CALLUS-913
,
** Section: Section-916-CALLUS-914
*Solid Section, elset=CALLUS-914, material=MAT-CALLUS-914
,
** Section: Section-917-CALLUS-915
*Solid Section, elset=CALLUS-915, material=MAT-CALLUS-915
,
** Section: Section-918-CALLUS-916
*Solid Section, elset=CALLUS-916, material=MAT-CALLUS-916
,
** Section: Section-919-CALLUS-917
*Solid Section, elset=CALLUS-917, material=MAT-CALLUS-917
,
** Section: Section-920-CALLUS-918
*Solid Section, elset=CALLUS-918, material=MAT-CALLUS-918
,
** Section: Section-921-CALLUS-919
*Solid Section, elset=CALLUS-919, material=MAT-CALLUS-919
,
** Section: Section-922-CALLUS-920
*Solid Section, elset=CALLUS-920, material=MAT-CALLUS-920
,
** Section: Section-923-CALLUS-921
*Solid Section, elset=CALLUS-921, material=MAT-CALLUS-921
,
** Section: Section-924-CALLUS-922
*Solid Section, elset=CALLUS-922, material=MAT-CALLUS-922
,
** Section: Section-925-CALLUS-923
*Solid Section, elset=CALLUS-923, material=MAT-CALLUS-923
,
** Section: Section-926-CALLUS-924
*Solid Section, elset=CALLUS-924, material=MAT-CALLUS-924
,
** Section: Section-927-CALLUS-925
*Solid Section, elset=CALLUS-925, material=MAT-CALLUS-925
,
** Section: Section-928-CALLUS-926
*Solid Section, elset=CALLUS-926, material=MAT-CALLUS-926
,
** Section: Section-929-CALLUS-927
*Solid Section, elset=CALLUS-927, material=MAT-CALLUS-927
,
** Section: Section-930-CALLUS-928
*Solid Section, elset=CALLUS-928, material=MAT-CALLUS-928
,
** Section: Section-931-CALLUS-929
*Solid Section, elset=CALLUS-929, material=MAT-CALLUS-929
,
** Section: Section-932-CALLUS-930
*Solid Section, elset=CALLUS-930, material=MAT-CALLUS-930
,
** Section: Section-933-CALLUS-931
*Solid Section, elset=CALLUS-931, material=MAT-CALLUS-931
,
** Section: Section-934-CALLUS-932
*Solid Section, elset=CALLUS-932, material=MAT-CALLUS-932
,
** Section: Section-935-CALLUS-933
*Solid Section, elset=CALLUS-933, material=MAT-CALLUS-933
,
** Section: Section-936-CALLUS-934
*Solid Section, elset=CALLUS-934, material=MAT-CALLUS-934
,
** Section: Section-937-CALLUS-935
*Solid Section, elset=CALLUS-935, material=MAT-CALLUS-935
,
** Section: Section-938-CALLUS-936
*Solid Section, elset=CALLUS-936, material=MAT-CALLUS-936
,
** Section: Section-939-CALLUS-937
*Solid Section, elset=CALLUS-937, material=MAT-CALLUS-937
,
** Section: Section-940-CALLUS-938
*Solid Section, elset=CALLUS-938, material=MAT-CALLUS-938
,
** Section: Section-941-CALLUS-939
*Solid Section, elset=CALLUS-939, material=MAT-CALLUS-939
,
** Section: Section-942-CALLUS-940
*Solid Section, elset=CALLUS-940, material=MAT-CALLUS-940
,
** Section: Section-943-CALLUS-941
*Solid Section, elset=CALLUS-941, material=MAT-CALLUS-941
,
** Section: Section-944-CALLUS-942
*Solid Section, elset=CALLUS-942, material=MAT-CALLUS-942
,
** Section: Section-945-CALLUS-943
*Solid Section, elset=CALLUS-943, material=MAT-CALLUS-943
,
** Section: Section-946-CALLUS-944
*Solid Section, elset=CALLUS-944, material=MAT-CALLUS-944
,
** Section: Section-947-CALLUS-945
*Solid Section, elset=CALLUS-945, material=MAT-CALLUS-945
,
** Section: Section-948-CALLUS-946
*Solid Section, elset=CALLUS-946, material=MAT-CALLUS-946
,
** Section: Section-949-CALLUS-947
*Solid Section, elset=CALLUS-947, material=MAT-CALLUS-947
,
** Section: Section-950-CALLUS-948
*Solid Section, elset=CALLUS-948, material=MAT-CALLUS-948
,
** Section: Section-951-CALLUS-949
*Solid Section, elset=CALLUS-949, material=MAT-CALLUS-949
,
** Section: Section-952-CALLUS-950
*Solid Section, elset=CALLUS-950, material=MAT-CALLUS-950
,
** Section: Section-953-CALLUS-951
*Solid Section, elset=CALLUS-951, material=MAT-CALLUS-951
,
** Section: Section-954-CALLUS-952
*Solid Section, elset=CALLUS-952, material=MAT-CALLUS-952
,
** Section: Section-955-CALLUS-953
*Solid Section, elset=CALLUS-953, material=MAT-CALLUS-953
,
** Section: Section-956-CALLUS-954
*Solid Section, elset=CALLUS-954, material=MAT-CALLUS-954
,
** Section: Section-957-CALLUS-955
*Solid Section, elset=CALLUS-955, material=MAT-CALLUS-955
,
** Section: Section-958-CALLUS-956
*Solid Section, elset=CALLUS-956, material=MAT-CALLUS-956
,
** Section: Section-959-CALLUS-957
*Solid Section, elset=CALLUS-957, material=MAT-CALLUS-957
,
** Section: Section-960-CALLUS-958
*Solid Section, elset=CALLUS-958, material=MAT-CALLUS-958
,
** Section: Section-961-CALLUS-959
*Solid Section, elset=CALLUS-959, material=MAT-CALLUS-959
,
** Section: Section-962-CALLUS-960
*Solid Section, elset=CALLUS-960, material=MAT-CALLUS-960
,
** Section: Section-963-CALLUS-961
*Solid Section, elset=CALLUS-961, material=MAT-CALLUS-961
,
** Section: Section-964-CALLUS-962
*Solid Section, elset=CALLUS-962, material=MAT-CALLUS-962
,
** Section: Section-965-CALLUS-963
*Solid Section, elset=CALLUS-963, material=MAT-CALLUS-963
,
** Section: Section-966-CALLUS-964
*Solid Section, elset=CALLUS-964, material=MAT-CALLUS-964
,
** Section: Section-967-CALLUS-965
*Solid Section, elset=CALLUS-965, material=MAT-CALLUS-965
,
** Section: Section-968-CALLUS-966
*Solid Section, elset=CALLUS-966, material=MAT-CALLUS-966
,
** Section: Section-969-CALLUS-967
*Solid Section, elset=CALLUS-967, material=MAT-CALLUS-967
,
** Section: Section-970-CALLUS-968
*Solid Section, elset=CALLUS-968, material=MAT-CALLUS-968
,
** Section: Section-971-CALLUS-969
*Solid Section, elset=CALLUS-969, material=MAT-CALLUS-969
,
** Section: Section-972-CALLUS-970
*Solid Section, elset=CALLUS-970, material=MAT-CALLUS-970
,
** Section: Section-973-CALLUS-971
*Solid Section, elset=CALLUS-971, material=MAT-CALLUS-971
,
** Section: Section-974-CALLUS-972
*Solid Section, elset=CALLUS-972, material=MAT-CALLUS-972
,
** Section: Section-975-CALLUS-973
*Solid Section, elset=CALLUS-973, material=MAT-CALLUS-973
,
** Section: Section-976-CALLUS-974
*Solid Section, elset=CALLUS-974, material=MAT-CALLUS-974
,
** Section: Section-977-CALLUS-975
*Solid Section, elset=CALLUS-975, material=MAT-CALLUS-975
,
** Section: Section-978-CALLUS-976
*Solid Section, elset=CALLUS-976, material=MAT-CALLUS-976
,
** Section: Section-979-CALLUS-977
*Solid Section, elset=CALLUS-977, material=MAT-CALLUS-977
,
** Section: Section-980-CALLUS-978
*Solid Section, elset=CALLUS-978, material=MAT-CALLUS-978
,
** Section: Section-981-CALLUS-979
*Solid Section, elset=CALLUS-979, material=MAT-CALLUS-979
,
** Section: Section-982-CALLUS-980
*Solid Section, elset=CALLUS-980, material=MAT-CALLUS-980
,
** Section: Section-983-CALLUS-981
*Solid Section, elset=CALLUS-981, material=MAT-CALLUS-981
,
** Section: Section-984-CALLUS-982
*Solid Section, elset=CALLUS-982, material=MAT-CALLUS-982
,
** Section: Section-985-CALLUS-983
*Solid Section, elset=CALLUS-983, material=MAT-CALLUS-983
,
** Section: Section-986-CALLUS-984
*Solid Section, elset=CALLUS-984, material=MAT-CALLUS-984
,
** Section: Section-987-CALLUS-985
*Solid Section, elset=CALLUS-985, material=MAT-CALLUS-985
,
** Section: Section-988-CALLUS-986
*Solid Section, elset=CALLUS-986, material=MAT-CALLUS-986
,
** Section: Section-989-CALLUS-987
*Solid Section, elset=CALLUS-987, material=MAT-CALLUS-987
,
** Section: Section-990-CALLUS-988
*Solid Section, elset=CALLUS-988, material=MAT-CALLUS-988
,
** Section: Section-991-CALLUS-989
*Solid Section, elset=CALLUS-989, material=MAT-CALLUS-989
,
** Section: Section-992-CALLUS-990
*Solid Section, elset=CALLUS-990, material=MAT-CALLUS-990
,
** Section: Section-993-CALLUS-991
*Solid Section, elset=CALLUS-991, material=MAT-CALLUS-991
,
** Section: Section-994-CALLUS-992
*Solid Section, elset=CALLUS-992, material=MAT-CALLUS-992
,
** Section: Section-995-CALLUS-993
*Solid Section, elset=CALLUS-993, material=MAT-CALLUS-993
,
** Section: Section-996-CALLUS-994
*Solid Section, elset=CALLUS-994, material=MAT-CALLUS-994
,
** Section: Section-997-CALLUS-995
*Solid Section, elset=CALLUS-995, material=MAT-CALLUS-995
,
** Section: Section-998-CALLUS-996
*Solid Section, elset=CALLUS-996, material=MAT-CALLUS-996
,
** Section: Section-999-CALLUS-997
*Solid Section, elset=CALLUS-997, material=MAT-CALLUS-997
,
** Section: Section-1000-CALLUS-998
*Solid Section, elset=CALLUS-998, material=MAT-CALLUS-998
,
** Section: Section-1001-CALLUS-999
*Solid Section, elset=CALLUS-999, material=MAT-CALLUS-999
,
** Section: Section-1002-CALLUS-1000
*Solid Section, elset=CALLUS-1000, material=MAT-CALLUS-1000
,
** Section: Section-1003-CALLUS-1001
*Solid Section, elset=CALLUS-1001, material=MAT-CALLUS-1001
,
** Section: Section-1004-CALLUS-1002
*Solid Section, elset=CALLUS-1002, material=MAT-CALLUS-1002
,
** Section: Section-1005-CALLUS-1003
*Solid Section, elset=CALLUS-1003, material=MAT-CALLUS-1003
,
** Section: Section-1006-CALLUS-1004
*Solid Section, elset=CALLUS-1004, material=MAT-CALLUS-1004
,
** Section: Section-1007-CALLUS-1005
*Solid Section, elset=CALLUS-1005, material=MAT-CALLUS-1005
,
** Section: Section-1008-CALLUS-1006
*Solid Section, elset=CALLUS-1006, material=MAT-CALLUS-1006
,
** Section: Section-1009-CALLUS-1007
*Solid Section, elset=CALLUS-1007, material=MAT-CALLUS-1007
,
** Section: Section-1010-CALLUS-1008
*Solid Section, elset=CALLUS-1008, material=MAT-CALLUS-1008
,
** Section: Section-1011-CALLUS-1009
*Solid Section, elset=CALLUS-1009, material=MAT-CALLUS-1009
,
** Section: Section-1012-CALLUS-1010
*Solid Section, elset=CALLUS-1010, material=MAT-CALLUS-1010
,
** Section: Section-1013-CALLUS-1011
*Solid Section, elset=CALLUS-1011, material=MAT-CALLUS-1011
,
** Section: Section-1014-CALLUS-1012
*Solid Section, elset=CALLUS-1012, material=MAT-CALLUS-1012
,
** Section: Section-1015-CALLUS-1013
*Solid Section, elset=CALLUS-1013, material=MAT-CALLUS-1013
,
** Section: Section-1016-CALLUS-1014
*Solid Section, elset=CALLUS-1014, material=MAT-CALLUS-1014
,
** Section: Section-1017-CALLUS-1015
*Solid Section, elset=CALLUS-1015, material=MAT-CALLUS-1015
,
** Section: Section-1018-CALLUS-1016
*Solid Section, elset=CALLUS-1016, material=MAT-CALLUS-1016
,
** Section: Section-1019-CALLUS-1017
*Solid Section, elset=CALLUS-1017, material=MAT-CALLUS-1017
,
** Section: Section-1020-CALLUS-1018
*Solid Section, elset=CALLUS-1018, material=MAT-CALLUS-1018
,
** Section: Section-1021-CALLUS-1019
*Solid Section, elset=CALLUS-1019, material=MAT-CALLUS-1019
,
** Section: Section-1022-CALLUS-1020
*Solid Section, elset=CALLUS-1020, material=MAT-CALLUS-1020
,
** Section: Section-1023-CALLUS-1021
*Solid Section, elset=CALLUS-1021, material=MAT-CALLUS-1021
,
** Section: Section-1024-CALLUS-1022
*Solid Section, elset=CALLUS-1022, material=MAT-CALLUS-1022
,
** Section: Section-1025-CALLUS-1023
*Solid Section, elset=CALLUS-1023, material=MAT-CALLUS-1023
,
** Section: Section-1026-CALLUS-1024
*Solid Section, elset=CALLUS-1024, material=MAT-CALLUS-1024
,
** Section: Section-1027-CALLUS-1025
*Solid Section, elset=CALLUS-1025, material=MAT-CALLUS-1025
,
** Section: Section-1028-CALLUS-1026
*Solid Section, elset=CALLUS-1026, material=MAT-CALLUS-1026
,
** Section: Section-1029-CALLUS-1027
*Solid Section, elset=CALLUS-1027, material=MAT-CALLUS-1027
,
** Section: Section-1030-CALLUS-1028
*Solid Section, elset=CALLUS-1028, material=MAT-CALLUS-1028
,
** Section: Section-1031-CALLUS-1029
*Solid Section, elset=CALLUS-1029, material=MAT-CALLUS-1029
,
** Section: Section-1032-CALLUS-1030
*Solid Section, elset=CALLUS-1030, material=MAT-CALLUS-1030
,
** Section: Section-1033-CALLUS-1031
*Solid Section, elset=CALLUS-1031, material=MAT-CALLUS-1031
,
** Section: Section-1034-CALLUS-1032
*Solid Section, elset=CALLUS-1032, material=MAT-CALLUS-1032
,
** Section: Section-1035-CALLUS-1033
*Solid Section, elset=CALLUS-1033, material=MAT-CALLUS-1033
,
** Section: Section-1036-CALLUS-1034
*Solid Section, elset=CALLUS-1034, material=MAT-CALLUS-1034
,
** Section: Section-1037-CALLUS-1035
*Solid Section, elset=CALLUS-1035, material=MAT-CALLUS-1035
,
** Section: Section-1038-CALLUS-1036
*Solid Section, elset=CALLUS-1036, material=MAT-CALLUS-1036
,
** Section: Section-1039-CALLUS-1037
*Solid Section, elset=CALLUS-1037, material=MAT-CALLUS-1037
,
** Section: Section-1040-CALLUS-1038
*Solid Section, elset=CALLUS-1038, material=MAT-CALLUS-1038
,
** Section: Section-1041-CALLUS-1039
*Solid Section, elset=CALLUS-1039, material=MAT-CALLUS-1039
,
** Section: Section-1042-CALLUS-1040
*Solid Section, elset=CALLUS-1040, material=MAT-CALLUS-1040
,
** Section: Section-1043-CALLUS-1041
*Solid Section, elset=CALLUS-1041, material=MAT-CALLUS-1041
,
** Section: Section-1044-CALLUS-1042
*Solid Section, elset=CALLUS-1042, material=MAT-CALLUS-1042
,
** Section: Section-1045-CALLUS-1043
*Solid Section, elset=CALLUS-1043, material=MAT-CALLUS-1043
,
** Section: Section-1046-CALLUS-1044
*Solid Section, elset=CALLUS-1044, material=MAT-CALLUS-1044
,
** Section: Section-1047-CALLUS-1045
*Solid Section, elset=CALLUS-1045, material=MAT-CALLUS-1045
,
** Section: Section-1048-CALLUS-1046
*Solid Section, elset=CALLUS-1046, material=MAT-CALLUS-1046
,
** Section: Section-1049-CALLUS-1047
*Solid Section, elset=CALLUS-1047, material=MAT-CALLUS-1047
,
** Section: Section-1050-CALLUS-1048
*Solid Section, elset=CALLUS-1048, material=MAT-CALLUS-1048
,
** Section: Section-1051-CALLUS-1049
*Solid Section, elset=CALLUS-1049, material=MAT-CALLUS-1049
,
** Section: Section-1052-CALLUS-1050
*Solid Section, elset=CALLUS-1050, material=MAT-CALLUS-1050
,
** Section: Section-1053-CALLUS-1051
*Solid Section, elset=CALLUS-1051, material=MAT-CALLUS-1051
,
** Section: Section-1054-CALLUS-1052
*Solid Section, elset=CALLUS-1052, material=MAT-CALLUS-1052
,
** Section: Section-1055-CALLUS-1053
*Solid Section, elset=CALLUS-1053, material=MAT-CALLUS-1053
,
** Section: Section-1056-CALLUS-1054
*Solid Section, elset=CALLUS-1054, material=MAT-CALLUS-1054
,
** Section: Section-1057-CALLUS-1055
*Solid Section, elset=CALLUS-1055, material=MAT-CALLUS-1055
,
** Section: Section-1058-CALLUS-1056
*Solid Section, elset=CALLUS-1056, material=MAT-CALLUS-1056
,
** Section: Section-1059-CALLUS-1057
*Solid Section, elset=CALLUS-1057, material=MAT-CALLUS-1057
,
** Section: Section-1060-CALLUS-1058
*Solid Section, elset=CALLUS-1058, material=MAT-CALLUS-1058
,
** Section: Section-1061-CALLUS-1059
*Solid Section, elset=CALLUS-1059, material=MAT-CALLUS-1059
,
** Section: Section-1062-CALLUS-1060
*Solid Section, elset=CALLUS-1060, material=MAT-CALLUS-1060
,
** Section: Section-1063-CALLUS-1061
*Solid Section, elset=CALLUS-1061, material=MAT-CALLUS-1061
,
** Section: Section-1064-CALLUS-1062
*Solid Section, elset=CALLUS-1062, material=MAT-CALLUS-1062
,
** Section: Section-1065-CALLUS-1063
*Solid Section, elset=CALLUS-1063, material=MAT-CALLUS-1063
,
** Section: Section-1066-CALLUS-1064
*Solid Section, elset=CALLUS-1064, material=MAT-CALLUS-1064
,
** Section: Section-1067-CALLUS-1065
*Solid Section, elset=CALLUS-1065, material=MAT-CALLUS-1065
,
** Section: Section-1068-CALLUS-1066
*Solid Section, elset=CALLUS-1066, material=MAT-CALLUS-1066
,
** Section: Section-1069-CALLUS-1067
*Solid Section, elset=CALLUS-1067, material=MAT-CALLUS-1067
,
** Section: Section-1070-CALLUS-1068
*Solid Section, elset=CALLUS-1068, material=MAT-CALLUS-1068
,
** Section: Section-1071-CALLUS-1069
*Solid Section, elset=CALLUS-1069, material=MAT-CALLUS-1069
,
** Section: Section-1072-CALLUS-1070
*Solid Section, elset=CALLUS-1070, material=MAT-CALLUS-1070
,
** Section: Section-1073-CALLUS-1071
*Solid Section, elset=CALLUS-1071, material=MAT-CALLUS-1071
,
** Section: Section-1074-CALLUS-1072
*Solid Section, elset=CALLUS-1072, material=MAT-CALLUS-1072
,
** Section: Section-1075-CALLUS-1073
*Solid Section, elset=CALLUS-1073, material=MAT-CALLUS-1073
,
** Section: Section-1076-CALLUS-1074
*Solid Section, elset=CALLUS-1074, material=MAT-CALLUS-1074
,
** Section: Section-1077-CALLUS-1075
*Solid Section, elset=CALLUS-1075, material=MAT-CALLUS-1075
,
** Section: Section-1078-CALLUS-1076
*Solid Section, elset=CALLUS-1076, material=MAT-CALLUS-1076
,
** Section: Section-1079-CALLUS-1077
*Solid Section, elset=CALLUS-1077, material=MAT-CALLUS-1077
,
** Section: Section-1080-CALLUS-1078
*Solid Section, elset=CALLUS-1078, material=MAT-CALLUS-1078
,
** Section: Section-1081-CALLUS-1079
*Solid Section, elset=CALLUS-1079, material=MAT-CALLUS-1079
,
** Section: Section-1082-CALLUS-1080
*Solid Section, elset=CALLUS-1080, material=MAT-CALLUS-1080
,
** Section: Section-1083-CALLUS-1081
*Solid Section, elset=CALLUS-1081, material=MAT-CALLUS-1081
,
** Section: Section-1084-CALLUS-1082
*Solid Section, elset=CALLUS-1082, material=MAT-CALLUS-1082
,
** Section: Section-1085-CALLUS-1083
*Solid Section, elset=CALLUS-1083, material=MAT-CALLUS-1083
,
** Section: Section-1086-CALLUS-1084
*Solid Section, elset=CALLUS-1084, material=MAT-CALLUS-1084
,
** Section: Section-1087-CALLUS-1085
*Solid Section, elset=CALLUS-1085, material=MAT-CALLUS-1085
,
** Section: Section-1088-CALLUS-1086
*Solid Section, elset=CALLUS-1086, material=MAT-CALLUS-1086
,
** Section: Section-1089-CALLUS-1087
*Solid Section, elset=CALLUS-1087, material=MAT-CALLUS-1087
,
** Section: Section-1090-CALLUS-1088
*Solid Section, elset=CALLUS-1088, material=MAT-CALLUS-1088
,
** Section: Section-1091-CALLUS-1089
*Solid Section, elset=CALLUS-1089, material=MAT-CALLUS-1089
,
** Section: Section-1092-CALLUS-1090
*Solid Section, elset=CALLUS-1090, material=MAT-CALLUS-1090
,
** Section: Section-1093-CALLUS-1091
*Solid Section, elset=CALLUS-1091, material=MAT-CALLUS-1091
,
** Section: Section-1094-CALLUS-1092
*Solid Section, elset=CALLUS-1092, material=MAT-CALLUS-1092
,
** Section: Section-1095-CALLUS-1093
*Solid Section, elset=CALLUS-1093, material=MAT-CALLUS-1093
,
** Section: Section-1096-CALLUS-1094
*Solid Section, elset=CALLUS-1094, material=MAT-CALLUS-1094
,
** Section: Section-1097-CALLUS-1095
*Solid Section, elset=CALLUS-1095, material=MAT-CALLUS-1095
,
** Section: Section-1098-CALLUS-1096
*Solid Section, elset=CALLUS-1096, material=MAT-CALLUS-1096
,
** Section: Section-1099-CALLUS-1097
*Solid Section, elset=CALLUS-1097, material=MAT-CALLUS-1097
,
** Section: Section-1100-CALLUS-1098
*Solid Section, elset=CALLUS-1098, material=MAT-CALLUS-1098
,
** Section: Section-1101-CALLUS-1099
*Solid Section, elset=CALLUS-1099, material=MAT-CALLUS-1099
,
** Section: Section-1102-CALLUS-1100
*Solid Section, elset=CALLUS-1100, material=MAT-CALLUS-1100
,
** Section: Section-1103-CALLUS-1101
*Solid Section, elset=CALLUS-1101, material=MAT-CALLUS-1101
,
** Section: Section-1104-CALLUS-1102
*Solid Section, elset=CALLUS-1102, material=MAT-CALLUS-1102
,
** Section: Section-1105-CALLUS-1103
*Solid Section, elset=CALLUS-1103, material=MAT-CALLUS-1103
,
** Section: Section-1106-CALLUS-1104
*Solid Section, elset=CALLUS-1104, material=MAT-CALLUS-1104
,
** Section: Section-1107-CALLUS-1105
*Solid Section, elset=CALLUS-1105, material=MAT-CALLUS-1105
,
** Section: Section-1108-CALLUS-1106
*Solid Section, elset=CALLUS-1106, material=MAT-CALLUS-1106
,
** Section: Section-1109-CALLUS-1107
*Solid Section, elset=CALLUS-1107, material=MAT-CALLUS-1107
,
** Section: Section-1110-CALLUS-1108
*Solid Section, elset=CALLUS-1108, material=MAT-CALLUS-1108
,
** Section: Section-1111-CALLUS-1109
*Solid Section, elset=CALLUS-1109, material=MAT-CALLUS-1109
,
** Section: Section-1112-CALLUS-1110
*Solid Section, elset=CALLUS-1110, material=MAT-CALLUS-1110
,
** Section: Section-1113-CALLUS-1111
*Solid Section, elset=CALLUS-1111, material=MAT-CALLUS-1111
,
** Section: Section-1114-CALLUS-1112
*Solid Section, elset=CALLUS-1112, material=MAT-CALLUS-1112
,
** Section: Section-1115-CALLUS-1113
*Solid Section, elset=CALLUS-1113, material=MAT-CALLUS-1113
,
** Section: Section-1116-CALLUS-1114
*Solid Section, elset=CALLUS-1114, material=MAT-CALLUS-1114
,
** Section: Section-1117-CALLUS-1115
*Solid Section, elset=CALLUS-1115, material=MAT-CALLUS-1115
,
** Section: Section-1118-CALLUS-1116
*Solid Section, elset=CALLUS-1116, material=MAT-CALLUS-1116
,
** Section: Section-1119-CALLUS-1117
*Solid Section, elset=CALLUS-1117, material=MAT-CALLUS-1117
,
** Section: Section-1120-CALLUS-1118
*Solid Section, elset=CALLUS-1118, material=MAT-CALLUS-1118
,
** Section: Section-1121-CALLUS-1119
*Solid Section, elset=CALLUS-1119, material=MAT-CALLUS-1119
,
** Section: Section-1122-CALLUS-1120
*Solid Section, elset=CALLUS-1120, material=MAT-CALLUS-1120
,
** Section: Section-1123-CALLUS-1121
*Solid Section, elset=CALLUS-1121, material=MAT-CALLUS-1121
,
** Section: Section-1124-CALLUS-1122
*Solid Section, elset=CALLUS-1122, material=MAT-CALLUS-1122
,
** Section: Section-1125-CALLUS-1123
*Solid Section, elset=CALLUS-1123, material=MAT-CALLUS-1123
,
** Section: Section-1126-CALLUS-1124
*Solid Section, elset=CALLUS-1124, material=MAT-CALLUS-1124
,
** Section: Section-1127-CALLUS-1125
*Solid Section, elset=CALLUS-1125, material=MAT-CALLUS-1125
,
** Section: Section-1128-CALLUS-1126
*Solid Section, elset=CALLUS-1126, material=MAT-CALLUS-1126
,
** Section: Section-1129-CALLUS-1127
*Solid Section, elset=CALLUS-1127, material=MAT-CALLUS-1127
,
** Section: Section-1130-CALLUS-1128
*Solid Section, elset=CALLUS-1128, material=MAT-CALLUS-1128
,
** Section: Section-1131-CALLUS-1129
*Solid Section, elset=CALLUS-1129, material=MAT-CALLUS-1129
,
** Section: Section-1132-CALLUS-1130
*Solid Section, elset=CALLUS-1130, material=MAT-CALLUS-1130
,
** Section: Section-1133-CALLUS-1131
*Solid Section, elset=CALLUS-1131, material=MAT-CALLUS-1131
,
** Section: Section-1134-CALLUS-1132
*Solid Section, elset=CALLUS-1132, material=MAT-CALLUS-1132
,
** Section: Section-1135-CALLUS-1133
*Solid Section, elset=CALLUS-1133, material=MAT-CALLUS-1133
,
** Section: Section-1136-CALLUS-1134
*Solid Section, elset=CALLUS-1134, material=MAT-CALLUS-1134
,
** Section: Section-1137-CALLUS-1135
*Solid Section, elset=CALLUS-1135, material=MAT-CALLUS-1135
,
** Section: Section-1138-CALLUS-1136
*Solid Section, elset=CALLUS-1136, material=MAT-CALLUS-1136
,
** Section: Section-1139-CALLUS-1137
*Solid Section, elset=CALLUS-1137, material=MAT-CALLUS-1137
,
** Section: Section-1140-CALLUS-1138
*Solid Section, elset=CALLUS-1138, material=MAT-CALLUS-1138
,
** Section: Section-1141-CALLUS-1139
*Solid Section, elset=CALLUS-1139, material=MAT-CALLUS-1139
,
** Section: Section-1142-CALLUS-1140
*Solid Section, elset=CALLUS-1140, material=MAT-CALLUS-1140
,
** Section: Section-1143-CALLUS-1141
*Solid Section, elset=CALLUS-1141, material=MAT-CALLUS-1141
,
** Section: Section-1144-CALLUS-1142
*Solid Section, elset=CALLUS-1142, material=MAT-CALLUS-1142
,
** Section: Section-1145-CALLUS-1143
*Solid Section, elset=CALLUS-1143, material=MAT-CALLUS-1143
,
** Section: Section-1146-CALLUS-1144
*Solid Section, elset=CALLUS-1144, material=MAT-CALLUS-1144
,
** Section: Section-1147-CALLUS-1145
*Solid Section, elset=CALLUS-1145, material=MAT-CALLUS-1145
,
** Section: Section-1148-CALLUS-1146
*Solid Section, elset=CALLUS-1146, material=MAT-CALLUS-1146
,
** Section: Section-1149-CALLUS-1147
*Solid Section, elset=CALLUS-1147, material=MAT-CALLUS-1147
,
** Section: Section-1150-CALLUS-1148
*Solid Section, elset=CALLUS-1148, material=MAT-CALLUS-1148
,
** Section: Section-1151-CALLUS-1149
*Solid Section, elset=CALLUS-1149, material=MAT-CALLUS-1149
,
** Section: Section-1152-CALLUS-1150
*Solid Section, elset=CALLUS-1150, material=MAT-CALLUS-1150
,
** Section: Section-1153-CALLUS-1151
*Solid Section, elset=CALLUS-1151, material=MAT-CALLUS-1151
,
** Section: Section-1154-CALLUS-1152
*Solid Section, elset=CALLUS-1152, material=MAT-CALLUS-1152
,
** Section: Section-1155-CALLUS-1153
*Solid Section, elset=CALLUS-1153, material=MAT-CALLUS-1153
,
** Section: Section-1156-CALLUS-1154
*Solid Section, elset=CALLUS-1154, material=MAT-CALLUS-1154
,
** Section: Section-1157-CALLUS-1155
*Solid Section, elset=CALLUS-1155, material=MAT-CALLUS-1155
,
** Section: Section-1158-CALLUS-1156
*Solid Section, elset=CALLUS-1156, material=MAT-CALLUS-1156
,
** Section: Section-1159-CALLUS-1157
*Solid Section, elset=CALLUS-1157, material=MAT-CALLUS-1157
,
** Section: Section-1160-CALLUS-1158
*Solid Section, elset=CALLUS-1158, material=MAT-CALLUS-1158
,
** Section: Section-1161-CALLUS-1159
*Solid Section, elset=CALLUS-1159, material=MAT-CALLUS-1159
,
** Section: Section-1162-CALLUS-1160
*Solid Section, elset=CALLUS-1160, material=MAT-CALLUS-1160
,
** Section: Section-1163-CALLUS-1161
*Solid Section, elset=CALLUS-1161, material=MAT-CALLUS-1161
,
** Section: Section-1164-CALLUS-1162
*Solid Section, elset=CALLUS-1162, material=MAT-CALLUS-1162
,
** Section: Section-1165-CALLUS-1163
*Solid Section, elset=CALLUS-1163, material=MAT-CALLUS-1163
,
** Section: Section-1166-CALLUS-1164
*Solid Section, elset=CALLUS-1164, material=MAT-CALLUS-1164
,
** Section: Section-1167-CALLUS-1165
*Solid Section, elset=CALLUS-1165, material=MAT-CALLUS-1165
,
** Section: Section-1168-CALLUS-1166
*Solid Section, elset=CALLUS-1166, material=MAT-CALLUS-1166
,
** Section: Section-1169-CALLUS-1167
*Solid Section, elset=CALLUS-1167, material=MAT-CALLUS-1167
,
** Section: Section-1170-CALLUS-1168
*Solid Section, elset=CALLUS-1168, material=MAT-CALLUS-1168
,
** Section: Section-1171-CALLUS-1169
*Solid Section, elset=CALLUS-1169, material=MAT-CALLUS-1169
,
** Section: Section-1172-CALLUS-1170
*Solid Section, elset=CALLUS-1170, material=MAT-CALLUS-1170
,
** Section: Section-1173-CALLUS-1171
*Solid Section, elset=CALLUS-1171, material=MAT-CALLUS-1171
,
** Section: Section-1174-CALLUS-1172
*Solid Section, elset=CALLUS-1172, material=MAT-CALLUS-1172
,
** Section: Section-1175-CALLUS-1173
*Solid Section, elset=CALLUS-1173, material=MAT-CALLUS-1173
,
** Section: Section-1176-CALLUS-1174
*Solid Section, elset=CALLUS-1174, material=MAT-CALLUS-1174
,
** Section: Section-1177-CALLUS-1175
*Solid Section, elset=CALLUS-1175, material=MAT-CALLUS-1175
,
** Section: Section-1178-CALLUS-1176
*Solid Section, elset=CALLUS-1176, material=MAT-CALLUS-1176
,
** Section: Section-1179-CALLUS-1177
*Solid Section, elset=CALLUS-1177, material=MAT-CALLUS-1177
,
** Section: Section-1180-CALLUS-1178
*Solid Section, elset=CALLUS-1178, material=MAT-CALLUS-1178
,
** Section: Section-1181-CALLUS-1179
*Solid Section, elset=CALLUS-1179, material=MAT-CALLUS-1179
,
** Section: Section-1182-CALLUS-1180
*Solid Section, elset=CALLUS-1180, material=MAT-CALLUS-1180
,
** Section: Section-1183-CALLUS-1181
*Solid Section, elset=CALLUS-1181, material=MAT-CALLUS-1181
,
** Section: Section-1184-CALLUS-1182
*Solid Section, elset=CALLUS-1182, material=MAT-CALLUS-1182
,
** Section: Section-1185-CALLUS-1183
*Solid Section, elset=CALLUS-1183, material=MAT-CALLUS-1183
,
** Section: Section-1186-CALLUS-1184
*Solid Section, elset=CALLUS-1184, material=MAT-CALLUS-1184
,
** Section: Section-1187-CALLUS-1185
*Solid Section, elset=CALLUS-1185, material=MAT-CALLUS-1185
,
** Section: Section-1188-CALLUS-1186
*Solid Section, elset=CALLUS-1186, material=MAT-CALLUS-1186
,
** Section: Section-1189-CALLUS-1187
*Solid Section, elset=CALLUS-1187, material=MAT-CALLUS-1187
,
** Section: Section-1190-CALLUS-1188
*Solid Section, elset=CALLUS-1188, material=MAT-CALLUS-1188
,
** Section: Section-1191-CALLUS-1189
*Solid Section, elset=CALLUS-1189, material=MAT-CALLUS-1189
,
** Section: Section-1192-CALLUS-1190
*Solid Section, elset=CALLUS-1190, material=MAT-CALLUS-1190
,
** Section: Section-1193-CALLUS-1191
*Solid Section, elset=CALLUS-1191, material=MAT-CALLUS-1191
,
** Section: Section-1194-CALLUS-1192
*Solid Section, elset=CALLUS-1192, material=MAT-CALLUS-1192
,
** Section: Section-1195-CALLUS-1193
*Solid Section, elset=CALLUS-1193, material=MAT-CALLUS-1193
,
** Section: Section-1196-CALLUS-1194
*Solid Section, elset=CALLUS-1194, material=MAT-CALLUS-1194
,
** Section: Section-1197-CALLUS-1195
*Solid Section, elset=CALLUS-1195, material=MAT-CALLUS-1195
,
** Section: Section-1198-CALLUS-1196
*Solid Section, elset=CALLUS-1196, material=MAT-CALLUS-1196
,
** Section: Section-1199-CALLUS-1197
*Solid Section, elset=CALLUS-1197, material=MAT-CALLUS-1197
,
** Section: Section-1200-CALLUS-1198
*Solid Section, elset=CALLUS-1198, material=MAT-CALLUS-1198
,
** Section: Section-1201-CALLUS-1199
*Solid Section, elset=CALLUS-1199, material=MAT-CALLUS-1199
,
** Section: Section-1202-CALLUS-1200
*Solid Section, elset=CALLUS-1200, material=MAT-CALLUS-1200
,
** Section: Section-1203-CALLUS-1201
*Solid Section, elset=CALLUS-1201, material=MAT-CALLUS-1201
,
** Section: Section-1204-CALLUS-1202
*Solid Section, elset=CALLUS-1202, material=MAT-CALLUS-1202
,
** Section: Section-1205-CALLUS-1203
*Solid Section, elset=CALLUS-1203, material=MAT-CALLUS-1203
,
** Section: Section-1206-CALLUS-1204
*Solid Section, elset=CALLUS-1204, material=MAT-CALLUS-1204
,
** Section: Section-1207-CALLUS-1205
*Solid Section, elset=CALLUS-1205, material=MAT-CALLUS-1205
,
** Section: Section-1208-CALLUS-1206
*Solid Section, elset=CALLUS-1206, material=MAT-CALLUS-1206
,
** Section: Section-1209-CALLUS-1207
*Solid Section, elset=CALLUS-1207, material=MAT-CALLUS-1207
,
** Section: Section-1210-CALLUS-1208
*Solid Section, elset=CALLUS-1208, material=MAT-CALLUS-1208
,
** Section: Section-1211-CALLUS-1209
*Solid Section, elset=CALLUS-1209, material=MAT-CALLUS-1209
,
** Section: Section-1212-CALLUS-1210
*Solid Section, elset=CALLUS-1210, material=MAT-CALLUS-1210
,
** Section: Section-1213-CALLUS-1211
*Solid Section, elset=CALLUS-1211, material=MAT-CALLUS-1211
,
** Section: Section-1214-CALLUS-1212
*Solid Section, elset=CALLUS-1212, material=MAT-CALLUS-1212
,
** Section: Section-1215-CALLUS-1213
*Solid Section, elset=CALLUS-1213, material=MAT-CALLUS-1213
,
** Section: Section-1216-CALLUS-1214
*Solid Section, elset=CALLUS-1214, material=MAT-CALLUS-1214
,
** Section: Section-1217-CALLUS-1215
*Solid Section, elset=CALLUS-1215, material=MAT-CALLUS-1215
,
** Section: Section-1218-CALLUS-1216
*Solid Section, elset=CALLUS-1216, material=MAT-CALLUS-1216
,
** Section: Section-1219-CALLUS-1217
*Solid Section, elset=CALLUS-1217, material=MAT-CALLUS-1217
,
** Section: Section-1220-CALLUS-1218
*Solid Section, elset=CALLUS-1218, material=MAT-CALLUS-1218
,
** Section: Section-1221-CALLUS-1219
*Solid Section, elset=CALLUS-1219, material=MAT-CALLUS-1219
,
** Section: Section-1222-CALLUS-1220
*Solid Section, elset=CALLUS-1220, material=MAT-CALLUS-1220
,
** Section: Section-1223-CALLUS-1221
*Solid Section, elset=CALLUS-1221, material=MAT-CALLUS-1221
,
** Section: Section-1224-CALLUS-1222
*Solid Section, elset=CALLUS-1222, material=MAT-CALLUS-1222
,
** Section: Section-1225-CALLUS-1223
*Solid Section, elset=CALLUS-1223, material=MAT-CALLUS-1223
,
** Section: Section-1226-CALLUS-1224
*Solid Section, elset=CALLUS-1224, material=MAT-CALLUS-1224
,
** Section: Section-1227-CALLUS-1225
*Solid Section, elset=CALLUS-1225, material=MAT-CALLUS-1225
,
** Section: Section-1228-CALLUS-1226
*Solid Section, elset=CALLUS-1226, material=MAT-CALLUS-1226
,
** Section: Section-1229-CALLUS-1227
*Solid Section, elset=CALLUS-1227, material=MAT-CALLUS-1227
,
** Section: Section-1230-CALLUS-1228
*Solid Section, elset=CALLUS-1228, material=MAT-CALLUS-1228
,
** Section: Section-1231-CALLUS-1229
*Solid Section, elset=CALLUS-1229, material=MAT-CALLUS-1229
,
** Section: Section-1232-CALLUS-1230
*Solid Section, elset=CALLUS-1230, material=MAT-CALLUS-1230
,
** Section: Section-1233-CALLUS-1231
*Solid Section, elset=CALLUS-1231, material=MAT-CALLUS-1231
,
** Section: Section-1234-CALLUS-1232
*Solid Section, elset=CALLUS-1232, material=MAT-CALLUS-1232
,
** Section: Section-1235-CALLUS-1233
*Solid Section, elset=CALLUS-1233, material=MAT-CALLUS-1233
,
** Section: Section-1236-CALLUS-1234
*Solid Section, elset=CALLUS-1234, material=MAT-CALLUS-1234
,
** Section: Section-1237-CALLUS-1235
*Solid Section, elset=CALLUS-1235, material=MAT-CALLUS-1235
,
** Section: Section-1238-CALLUS-1236
*Solid Section, elset=CALLUS-1236, material=MAT-CALLUS-1236
,
** Section: Section-1239-CALLUS-1237
*Solid Section, elset=CALLUS-1237, material=MAT-CALLUS-1237
,
** Section: Section-1240-CALLUS-1238
*Solid Section, elset=CALLUS-1238, material=MAT-CALLUS-1238
,
** Section: Section-1241-CALLUS-1239
*Solid Section, elset=CALLUS-1239, material=MAT-CALLUS-1239
,
** Section: Section-1242-CALLUS-1240
*Solid Section, elset=CALLUS-1240, material=MAT-CALLUS-1240
,
** Section: Section-1243-CALLUS-1241
*Solid Section, elset=CALLUS-1241, material=MAT-CALLUS-1241
,
** Section: Section-1244-CALLUS-1242
*Solid Section, elset=CALLUS-1242, material=MAT-CALLUS-1242
,
** Section: Section-1245-CALLUS-1243
*Solid Section, elset=CALLUS-1243, material=MAT-CALLUS-1243
,
** Section: Section-1246-CALLUS-1244
*Solid Section, elset=CALLUS-1244, material=MAT-CALLUS-1244
,
** Section: Section-1247-CALLUS-1245
*Solid Section, elset=CALLUS-1245, material=MAT-CALLUS-1245
,
** Section: Section-1248-CALLUS-1246
*Solid Section, elset=CALLUS-1246, material=MAT-CALLUS-1246
,
** Section: Section-1249-CALLUS-1247
*Solid Section, elset=CALLUS-1247, material=MAT-CALLUS-1247
,
** Section: Section-1250-CALLUS-1248
*Solid Section, elset=CALLUS-1248, material=MAT-CALLUS-1248
,
** Section: Section-1251-CALLUS-1249
*Solid Section, elset=CALLUS-1249, material=MAT-CALLUS-1249
,
** Section: Section-1252-CALLUS-1250
*Solid Section, elset=CALLUS-1250, material=MAT-CALLUS-1250
,
** Section: Section-1253-CALLUS-1251
*Solid Section, elset=CALLUS-1251, material=MAT-CALLUS-1251
,
** Section: Section-1254-CALLUS-1252
*Solid Section, elset=CALLUS-1252, material=MAT-CALLUS-1252
,
** Section: Section-1255-CALLUS-1253
*Solid Section, elset=CALLUS-1253, material=MAT-CALLUS-1253
,
** Section: Section-1256-CALLUS-1254
*Solid Section, elset=CALLUS-1254, material=MAT-CALLUS-1254
,
** Section: Section-1257-CALLUS-1255
*Solid Section, elset=CALLUS-1255, material=MAT-CALLUS-1255
,
** Section: Section-1258-CALLUS-1256
*Solid Section, elset=CALLUS-1256, material=MAT-CALLUS-1256
,
** Section: Section-1259-CALLUS-1257
*Solid Section, elset=CALLUS-1257, material=MAT-CALLUS-1257
,
** Section: Section-1260-CALLUS-1258
*Solid Section, elset=CALLUS-1258, material=MAT-CALLUS-1258
,
** Section: Section-1261-CALLUS-1259
*Solid Section, elset=CALLUS-1259, material=MAT-CALLUS-1259
,
** Section: Section-1262-CALLUS-1260
*Solid Section, elset=CALLUS-1260, material=MAT-CALLUS-1260
,
** Section: Section-1263-CALLUS-1261
*Solid Section, elset=CALLUS-1261, material=MAT-CALLUS-1261
,
** Section: Section-1264-CALLUS-1262
*Solid Section, elset=CALLUS-1262, material=MAT-CALLUS-1262
,
** Section: Section-1265-CALLUS-1263
*Solid Section, elset=CALLUS-1263, material=MAT-CALLUS-1263
,
** Section: Section-1266-CALLUS-1264
*Solid Section, elset=CALLUS-1264, material=MAT-CALLUS-1264
,
** Section: Section-1267-CALLUS-1265
*Solid Section, elset=CALLUS-1265, material=MAT-CALLUS-1265
,
** Section: Section-1268-CALLUS-1266
*Solid Section, elset=CALLUS-1266, material=MAT-CALLUS-1266
,
** Section: Section-1269-CALLUS-1267
*Solid Section, elset=CALLUS-1267, material=MAT-CALLUS-1267
,
** Section: Section-1270-CALLUS-1268
*Solid Section, elset=CALLUS-1268, material=MAT-CALLUS-1268
,
** Section: Section-1271-CALLUS-1269
*Solid Section, elset=CALLUS-1269, material=MAT-CALLUS-1269
,
** Section: Section-1272-CALLUS-1270
*Solid Section, elset=CALLUS-1270, material=MAT-CALLUS-1270
,
** Section: Section-1273-CALLUS-1271
*Solid Section, elset=CALLUS-1271, material=MAT-CALLUS-1271
,
** Section: Section-1274-CALLUS-1272
*Solid Section, elset=CALLUS-1272, material=MAT-CALLUS-1272
,
** Section: Section-1275-CALLUS-1273
*Solid Section, elset=CALLUS-1273, material=MAT-CALLUS-1273
,
** Section: Section-1276-CALLUS-1274
*Solid Section, elset=CALLUS-1274, material=MAT-CALLUS-1274
,
** Section: Section-1277-CALLUS-1275
*Solid Section, elset=CALLUS-1275, material=MAT-CALLUS-1275
,
** Section: Section-1278-CALLUS-1276
*Solid Section, elset=CALLUS-1276, material=MAT-CALLUS-1276
,
** Section: Section-1279-CALLUS-1277
*Solid Section, elset=CALLUS-1277, material=MAT-CALLUS-1277
,
** Section: Section-1280-CALLUS-1278
*Solid Section, elset=CALLUS-1278, material=MAT-CALLUS-1278
,
** Section: Section-1281-CALLUS-1279
*Solid Section, elset=CALLUS-1279, material=MAT-CALLUS-1279
,
** Section: Section-1282-CALLUS-1280
*Solid Section, elset=CALLUS-1280, material=MAT-CALLUS-1280
,
** Section: Section-1283-CALLUS-1281
*Solid Section, elset=CALLUS-1281, material=MAT-CALLUS-1281
,
** Section: Section-1284-CALLUS-1282
*Solid Section, elset=CALLUS-1282, material=MAT-CALLUS-1282
,
** Section: Section-1285-CALLUS-1283
*Solid Section, elset=CALLUS-1283, material=MAT-CALLUS-1283
,
** Section: Section-1286-CALLUS-1284
*Solid Section, elset=CALLUS-1284, material=MAT-CALLUS-1284
,
** Section: Section-1287-CALLUS-1285
*Solid Section, elset=CALLUS-1285, material=MAT-CALLUS-1285
,
** Section: Section-1288-CALLUS-1286
*Solid Section, elset=CALLUS-1286, material=MAT-CALLUS-1286
,
** Section: Section-1289-CALLUS-1287
*Solid Section, elset=CALLUS-1287, material=MAT-CALLUS-1287
,
** Section: Section-1290-CALLUS-1288
*Solid Section, elset=CALLUS-1288, material=MAT-CALLUS-1288
,
** Section: Section-1291-CALLUS-1289
*Solid Section, elset=CALLUS-1289, material=MAT-CALLUS-1289
,
** Section: Section-1292-CALLUS-1290
*Solid Section, elset=CALLUS-1290, material=MAT-CALLUS-1290
,
** Section: Section-1293-CALLUS-1291
*Solid Section, elset=CALLUS-1291, material=MAT-CALLUS-1291
,
** Section: Section-1294-CALLUS-1292
*Solid Section, elset=CALLUS-1292, material=MAT-CALLUS-1292
,
** Section: Section-1295-CALLUS-1293
*Solid Section, elset=CALLUS-1293, material=MAT-CALLUS-1293
,
** Section: Section-1296-CALLUS-1294
*Solid Section, elset=CALLUS-1294, material=MAT-CALLUS-1294
,
** Section: Section-1297-CALLUS-1295
*Solid Section, elset=CALLUS-1295, material=MAT-CALLUS-1295
,
** Section: Section-1298-CALLUS-1296
*Solid Section, elset=CALLUS-1296, material=MAT-CALLUS-1296
,
** Section: Section-1299-CALLUS-1297
*Solid Section, elset=CALLUS-1297, material=MAT-CALLUS-1297
,
** Section: Section-1300-CALLUS-1298
*Solid Section, elset=CALLUS-1298, material=MAT-CALLUS-1298
,
** Section: Section-1301-CALLUS-1299
*Solid Section, elset=CALLUS-1299, material=MAT-CALLUS-1299
,
** Section: Section-1302-CALLUS-1300
*Solid Section, elset=CALLUS-1300, material=MAT-CALLUS-1300
,
** Section: Section-1303-CALLUS-1301
*Solid Section, elset=CALLUS-1301, material=MAT-CALLUS-1301
,
** Section: Section-1304-CALLUS-1302
*Solid Section, elset=CALLUS-1302, material=MAT-CALLUS-1302
,
** Section: Section-1305-CALLUS-1303
*Solid Section, elset=CALLUS-1303, material=MAT-CALLUS-1303
,
** Section: Section-1306-CALLUS-1304
*Solid Section, elset=CALLUS-1304, material=MAT-CALLUS-1304
,
** Section: Section-1307-CALLUS-1305
*Solid Section, elset=CALLUS-1305, material=MAT-CALLUS-1305
,
** Section: Section-1308-CALLUS-1306
*Solid Section, elset=CALLUS-1306, material=MAT-CALLUS-1306
,
** Section: Section-1309-CALLUS-1307
*Solid Section, elset=CALLUS-1307, material=MAT-CALLUS-1307
,
** Section: Section-1310-CALLUS-1308
*Solid Section, elset=CALLUS-1308, material=MAT-CALLUS-1308
,
** Section: Section-1311-CALLUS-1309
*Solid Section, elset=CALLUS-1309, material=MAT-CALLUS-1309
,
** Section: Section-1312-CALLUS-1310
*Solid Section, elset=CALLUS-1310, material=MAT-CALLUS-1310
,
** Section: Section-1313-CALLUS-1311
*Solid Section, elset=CALLUS-1311, material=MAT-CALLUS-1311
,
** Section: Section-1314-CALLUS-1312
*Solid Section, elset=CALLUS-1312, material=MAT-CALLUS-1312
,
** Section: Section-1315-CALLUS-1313
*Solid Section, elset=CALLUS-1313, material=MAT-CALLUS-1313
,
** Section: Section-1316-CALLUS-1314
*Solid Section, elset=CALLUS-1314, material=MAT-CALLUS-1314
,
** Section: Section-1317-CALLUS-1315
*Solid Section, elset=CALLUS-1315, material=MAT-CALLUS-1315
,
** Section: Section-1318-CALLUS-1316
*Solid Section, elset=CALLUS-1316, material=MAT-CALLUS-1316
,
** Section: Section-1319-CALLUS-1317
*Solid Section, elset=CALLUS-1317, material=MAT-CALLUS-1317
,
** Section: Section-1320-CALLUS-1318
*Solid Section, elset=CALLUS-1318, material=MAT-CALLUS-1318
,
** Section: Section-1321-CALLUS-1319
*Solid Section, elset=CALLUS-1319, material=MAT-CALLUS-1319
,
** Section: Section-1322-CALLUS-1320
*Solid Section, elset=CALLUS-1320, material=MAT-CALLUS-1320
,
** Section: Section-1323-CALLUS-1321
*Solid Section, elset=CALLUS-1321, material=MAT-CALLUS-1321
,
** Section: Section-1324-CALLUS-1322
*Solid Section, elset=CALLUS-1322, material=MAT-CALLUS-1322
,
** Section: Section-1325-CALLUS-1323
*Solid Section, elset=CALLUS-1323, material=MAT-CALLUS-1323
,
** Section: Section-1326-CALLUS-1324
*Solid Section, elset=CALLUS-1324, material=MAT-CALLUS-1324
,
** Section: Section-1327-CALLUS-1325
*Solid Section, elset=CALLUS-1325, material=MAT-CALLUS-1325
,
** Section: Section-1328-CALLUS-1326
*Solid Section, elset=CALLUS-1326, material=MAT-CALLUS-1326
,
** Section: Section-1329-CALLUS-1327
*Solid Section, elset=CALLUS-1327, material=MAT-CALLUS-1327
,
** Section: Section-1330-CALLUS-1328
*Solid Section, elset=CALLUS-1328, material=MAT-CALLUS-1328
,
** Section: Section-1331-CALLUS-1329
*Solid Section, elset=CALLUS-1329, material=MAT-CALLUS-1329
,
** Section: Section-1332-CALLUS-1330
*Solid Section, elset=CALLUS-1330, material=MAT-CALLUS-1330
,
** Section: Section-1333-CALLUS-1331
*Solid Section, elset=CALLUS-1331, material=MAT-CALLUS-1331
,
** Section: Section-1334-CALLUS-1332
*Solid Section, elset=CALLUS-1332, material=MAT-CALLUS-1332
,
** Section: Section-1335-CALLUS-1333
*Solid Section, elset=CALLUS-1333, material=MAT-CALLUS-1333
,
** Section: Section-1336-CALLUS-1334
*Solid Section, elset=CALLUS-1334, material=MAT-CALLUS-1334
,
** Section: Section-1337-CALLUS-1335
*Solid Section, elset=CALLUS-1335, material=MAT-CALLUS-1335
,
** Section: Section-1338-CALLUS-1336
*Solid Section, elset=CALLUS-1336, material=MAT-CALLUS-1336
,
** Section: Section-1339-CALLUS-1337
*Solid Section, elset=CALLUS-1337, material=MAT-CALLUS-1337
,
** Section: Section-1340-CALLUS-1338
*Solid Section, elset=CALLUS-1338, material=MAT-CALLUS-1338
,
** Section: Section-1341-CALLUS-1339
*Solid Section, elset=CALLUS-1339, material=MAT-CALLUS-1339
,
** Section: Section-1342-CALLUS-1340
*Solid Section, elset=CALLUS-1340, material=MAT-CALLUS-1340
,
** Section: Section-1343-CALLUS-1341
*Solid Section, elset=CALLUS-1341, material=MAT-CALLUS-1341
,
** Section: Section-1344-CALLUS-1342
*Solid Section, elset=CALLUS-1342, material=MAT-CALLUS-1342
,
** Section: Section-1345-CALLUS-1343
*Solid Section, elset=CALLUS-1343, material=MAT-CALLUS-1343
,
** Section: Section-1346-CALLUS-1344
*Solid Section, elset=CALLUS-1344, material=MAT-CALLUS-1344
,
** Section: Section-1347-CALLUS-1345
*Solid Section, elset=CALLUS-1345, material=MAT-CALLUS-1345
,
** Section: Section-1348-CALLUS-1346
*Solid Section, elset=CALLUS-1346, material=MAT-CALLUS-1346
,
** Section: Section-1349-CALLUS-1347
*Solid Section, elset=CALLUS-1347, material=MAT-CALLUS-1347
,
** Section: Section-1350-CALLUS-1348
*Solid Section, elset=CALLUS-1348, material=MAT-CALLUS-1348
,
** Section: Section-1351-CALLUS-1349
*Solid Section, elset=CALLUS-1349, material=MAT-CALLUS-1349
,
** Section: Section-1352-CALLUS-1350
*Solid Section, elset=CALLUS-1350, material=MAT-CALLUS-1350
,
** Section: Section-1353-CALLUS-1351
*Solid Section, elset=CALLUS-1351, material=MAT-CALLUS-1351
,
** Section: Section-1354-CALLUS-1352
*Solid Section, elset=CALLUS-1352, material=MAT-CALLUS-1352
,
** Section: Section-1355-CALLUS-1353
*Solid Section, elset=CALLUS-1353, material=MAT-CALLUS-1353
,
** Section: Section-1356-CALLUS-1354
*Solid Section, elset=CALLUS-1354, material=MAT-CALLUS-1354
,
** Section: Section-1357-CALLUS-1355
*Solid Section, elset=CALLUS-1355, material=MAT-CALLUS-1355
,
** Section: Section-1358-CALLUS-1356
*Solid Section, elset=CALLUS-1356, material=MAT-CALLUS-1356
,
** Section: Section-1359-CALLUS-1357
*Solid Section, elset=CALLUS-1357, material=MAT-CALLUS-1357
,
** Section: Section-1360-CALLUS-1358
*Solid Section, elset=CALLUS-1358, material=MAT-CALLUS-1358
,
** Section: Section-1361-CALLUS-1359
*Solid Section, elset=CALLUS-1359, material=MAT-CALLUS-1359
,
** Section: Section-1362-CALLUS-1360
*Solid Section, elset=CALLUS-1360, material=MAT-CALLUS-1360
,
** Section: Section-1363-CALLUS-1361
*Solid Section, elset=CALLUS-1361, material=MAT-CALLUS-1361
,
** Section: Section-1364-CALLUS-1362
*Solid Section, elset=CALLUS-1362, material=MAT-CALLUS-1362
,
** Section: Section-1365-CALLUS-1363
*Solid Section, elset=CALLUS-1363, material=MAT-CALLUS-1363
,
** Section: Section-1366-CALLUS-1364
*Solid Section, elset=CALLUS-1364, material=MAT-CALLUS-1364
,
** Section: Section-1367-CALLUS-1365
*Solid Section, elset=CALLUS-1365, material=MAT-CALLUS-1365
,
** Section: Section-1368-CALLUS-1366
*Solid Section, elset=CALLUS-1366, material=MAT-CALLUS-1366
,
** Section: Section-1369-CALLUS-1367
*Solid Section, elset=CALLUS-1367, material=MAT-CALLUS-1367
,
** Section: Section-1370-CALLUS-1368
*Solid Section, elset=CALLUS-1368, material=MAT-CALLUS-1368
,
** Section: Section-1371-CALLUS-1369
*Solid Section, elset=CALLUS-1369, material=MAT-CALLUS-1369
,
** Section: Section-1372-CALLUS-1370
*Solid Section, elset=CALLUS-1370, material=MAT-CALLUS-1370
,
** Section: Section-1373-CALLUS-1371
*Solid Section, elset=CALLUS-1371, material=MAT-CALLUS-1371
,
** Section: Section-1374-CALLUS-1372
*Solid Section, elset=CALLUS-1372, material=MAT-CALLUS-1372
,
** Section: Section-1375-CALLUS-1373
*Solid Section, elset=CALLUS-1373, material=MAT-CALLUS-1373
,
** Section: Section-1376-CALLUS-1374
*Solid Section, elset=CALLUS-1374, material=MAT-CALLUS-1374
,
** Section: Section-1377-CALLUS-1375
*Solid Section, elset=CALLUS-1375, material=MAT-CALLUS-1375
,
** Section: Section-1378-CALLUS-1376
*Solid Section, elset=CALLUS-1376, material=MAT-CALLUS-1376
,
** Section: Section-1379-CALLUS-1377
*Solid Section, elset=CALLUS-1377, material=MAT-CALLUS-1377
,
** Section: Section-1380-CALLUS-1378
*Solid Section, elset=CALLUS-1378, material=MAT-CALLUS-1378
,
** Section: Section-1381-CALLUS-1379
*Solid Section, elset=CALLUS-1379, material=MAT-CALLUS-1379
,
** Section: Section-1382-CALLUS-1380
*Solid Section, elset=CALLUS-1380, material=MAT-CALLUS-1380
,
** Section: Section-1383-CALLUS-1381
*Solid Section, elset=CALLUS-1381, material=MAT-CALLUS-1381
,
** Section: Section-1384-CALLUS-1382
*Solid Section, elset=CALLUS-1382, material=MAT-CALLUS-1382
,
** Section: Section-1385-CALLUS-1383
*Solid Section, elset=CALLUS-1383, material=MAT-CALLUS-1383
,
** Section: Section-1386-CALLUS-1384
*Solid Section, elset=CALLUS-1384, material=MAT-CALLUS-1384
,
** Section: Section-1387-CALLUS-1385
*Solid Section, elset=CALLUS-1385, material=MAT-CALLUS-1385
,
** Section: Section-1388-CALLUS-1386
*Solid Section, elset=CALLUS-1386, material=MAT-CALLUS-1386
,
** Section: Section-1389-CALLUS-1387
*Solid Section, elset=CALLUS-1387, material=MAT-CALLUS-1387
,
** Section: Section-1390-CALLUS-1388
*Solid Section, elset=CALLUS-1388, material=MAT-CALLUS-1388
,
** Section: Section-1391-CALLUS-1389
*Solid Section, elset=CALLUS-1389, material=MAT-CALLUS-1389
,
** Section: Section-1392-CALLUS-1390
*Solid Section, elset=CALLUS-1390, material=MAT-CALLUS-1390
,
** Section: Section-1393-CALLUS-1391
*Solid Section, elset=CALLUS-1391, material=MAT-CALLUS-1391
,
** Section: Section-1394-CALLUS-1392
*Solid Section, elset=CALLUS-1392, material=MAT-CALLUS-1392
,
** Section: Section-1395-CALLUS-1393
*Solid Section, elset=CALLUS-1393, material=MAT-CALLUS-1393
,
** Section: Section-1396-CALLUS-1394
*Solid Section, elset=CALLUS-1394, material=MAT-CALLUS-1394
,
** Section: Section-1397-CALLUS-1395
*Solid Section, elset=CALLUS-1395, material=MAT-CALLUS-1395
,
** Section: Section-1398-CALLUS-1396
*Solid Section, elset=CALLUS-1396, material=MAT-CALLUS-1396
,
** Section: Section-1399-CALLUS-1397
*Solid Section, elset=CALLUS-1397, material=MAT-CALLUS-1397
,
** Section: Section-1400-CALLUS-1398
*Solid Section, elset=CALLUS-1398, material=MAT-CALLUS-1398
,
** Section: Section-1401-CALLUS-1399
*Solid Section, elset=CALLUS-1399, material=MAT-CALLUS-1399
,
** Section: Section-1402-CALLUS-1400
*Solid Section, elset=CALLUS-1400, material=MAT-CALLUS-1400
,
** Section: Section-1403-CALLUS-1401
*Solid Section, elset=CALLUS-1401, material=MAT-CALLUS-1401
,
** Section: Section-1404-CALLUS-1402
*Solid Section, elset=CALLUS-1402, material=MAT-CALLUS-1402
,
** Section: Section-1405-CALLUS-1403
*Solid Section, elset=CALLUS-1403, material=MAT-CALLUS-1403
,
** Section: Section-1406-CALLUS-1404
*Solid Section, elset=CALLUS-1404, material=MAT-CALLUS-1404
,
** Section: Section-1407-CALLUS-1405
*Solid Section, elset=CALLUS-1405, material=MAT-CALLUS-1405
,
** Section: Section-1408-CALLUS-1406
*Solid Section, elset=CALLUS-1406, material=MAT-CALLUS-1406
,
** Section: Section-1409-CALLUS-1407
*Solid Section, elset=CALLUS-1407, material=MAT-CALLUS-1407
,
** Section: Section-1410-CALLUS-1408
*Solid Section, elset=CALLUS-1408, material=MAT-CALLUS-1408
,
** Section: Section-1411-CALLUS-1409
*Solid Section, elset=CALLUS-1409, material=MAT-CALLUS-1409
,
** Section: Section-1412-CALLUS-1410
*Solid Section, elset=CALLUS-1410, material=MAT-CALLUS-1410
,
** Section: Section-1413-CALLUS-1411
*Solid Section, elset=CALLUS-1411, material=MAT-CALLUS-1411
,
** Section: Section-1414-CALLUS-1412
*Solid Section, elset=CALLUS-1412, material=MAT-CALLUS-1412
,
** Section: Section-1415-CALLUS-1413
*Solid Section, elset=CALLUS-1413, material=MAT-CALLUS-1413
,
** Section: Section-1416-CALLUS-1414
*Solid Section, elset=CALLUS-1414, material=MAT-CALLUS-1414
,
** Section: Section-1417-CALLUS-1415
*Solid Section, elset=CALLUS-1415, material=MAT-CALLUS-1415
,
** Section: Section-1418-CALLUS-1416
*Solid Section, elset=CALLUS-1416, material=MAT-CALLUS-1416
,
** Section: Section-1419-CALLUS-1417
*Solid Section, elset=CALLUS-1417, material=MAT-CALLUS-1417
,
** Section: Section-1420-CALLUS-1418
*Solid Section, elset=CALLUS-1418, material=MAT-CALLUS-1418
,
** Section: Section-1421-CALLUS-1419
*Solid Section, elset=CALLUS-1419, material=MAT-CALLUS-1419
,
** Section: Section-1422-CALLUS-1420
*Solid Section, elset=CALLUS-1420, material=MAT-CALLUS-1420
,
** Section: Section-1423-CALLUS-1421
*Solid Section, elset=CALLUS-1421, material=MAT-CALLUS-1421
,
** Section: Section-1424-CALLUS-1422
*Solid Section, elset=CALLUS-1422, material=MAT-CALLUS-1422
,
** Section: Section-1425-CALLUS-1423
*Solid Section, elset=CALLUS-1423, material=MAT-CALLUS-1423
,
** Section: Section-1426-CALLUS-1424
*Solid Section, elset=CALLUS-1424, material=MAT-CALLUS-1424
,
** Section: Section-1427-CALLUS-1425
*Solid Section, elset=CALLUS-1425, material=MAT-CALLUS-1425
,
** Section: Section-1428-CALLUS-1426
*Solid Section, elset=CALLUS-1426, material=MAT-CALLUS-1426
,
** Section: Section-1429-CALLUS-1427
*Solid Section, elset=CALLUS-1427, material=MAT-CALLUS-1427
,
** Section: Section-1430-CALLUS-1428
*Solid Section, elset=CALLUS-1428, material=MAT-CALLUS-1428
,
** Section: Section-1431-CALLUS-1429
*Solid Section, elset=CALLUS-1429, material=MAT-CALLUS-1429
,
** Section: Section-1432-CALLUS-1430
*Solid Section, elset=CALLUS-1430, material=MAT-CALLUS-1430
,
** Section: Section-1433-CALLUS-1431
*Solid Section, elset=CALLUS-1431, material=MAT-CALLUS-1431
,
** Section: Section-1434-CALLUS-1432
*Solid Section, elset=CALLUS-1432, material=MAT-CALLUS-1432
,
** Section: Section-1435-CALLUS-1433
*Solid Section, elset=CALLUS-1433, material=MAT-CALLUS-1433
,
** Section: Section-1436-CALLUS-1434
*Solid Section, elset=CALLUS-1434, material=MAT-CALLUS-1434
,
** Section: Section-1437-CALLUS-1435
*Solid Section, elset=CALLUS-1435, material=MAT-CALLUS-1435
,
** Section: Section-1438-CALLUS-1436
*Solid Section, elset=CALLUS-1436, material=MAT-CALLUS-1436
,
** Section: Section-1439-CALLUS-1437
*Solid Section, elset=CALLUS-1437, material=MAT-CALLUS-1437
,
** Section: Section-1440-CALLUS-1438
*Solid Section, elset=CALLUS-1438, material=MAT-CALLUS-1438
,
** Section: Section-1441-CALLUS-1439
*Solid Section, elset=CALLUS-1439, material=MAT-CALLUS-1439
,
** Section: Section-1442-CALLUS-1440
*Solid Section, elset=CALLUS-1440, material=MAT-CALLUS-1440
,
** Section: Section-1443-CALLUS-1441
*Solid Section, elset=CALLUS-1441, material=MAT-CALLUS-1441
,
** Section: Section-1444-CALLUS-1442
*Solid Section, elset=CALLUS-1442, material=MAT-CALLUS-1442
,
** Section: Section-1445-CALLUS-1443
*Solid Section, elset=CALLUS-1443, material=MAT-CALLUS-1443
,
** Section: Section-1446-CALLUS-1444
*Solid Section, elset=CALLUS-1444, material=MAT-CALLUS-1444
,
** Section: Section-1447-CALLUS-1445
*Solid Section, elset=CALLUS-1445, material=MAT-CALLUS-1445
,
** Section: Section-1448-CALLUS-1446
*Solid Section, elset=CALLUS-1446, material=MAT-CALLUS-1446
,
** Section: Section-1449-CALLUS-1447
*Solid Section, elset=CALLUS-1447, material=MAT-CALLUS-1447
,
** Section: Section-1450-CALLUS-1448
*Solid Section, elset=CALLUS-1448, material=MAT-CALLUS-1448
,
** Section: Section-1451-CALLUS-1449
*Solid Section, elset=CALLUS-1449, material=MAT-CALLUS-1449
,
** Section: Section-1452-CALLUS-1450
*Solid Section, elset=CALLUS-1450, material=MAT-CALLUS-1450
,
** Section: Section-1453-CALLUS-1451
*Solid Section, elset=CALLUS-1451, material=MAT-CALLUS-1451
,
** Section: Section-1454-CALLUS-1452
*Solid Section, elset=CALLUS-1452, material=MAT-CALLUS-1452
,
** Section: Section-1455-CALLUS-1453
*Solid Section, elset=CALLUS-1453, material=MAT-CALLUS-1453
,
** Section: Section-1456-CALLUS-1454
*Solid Section, elset=CALLUS-1454, material=MAT-CALLUS-1454
,
** Section: Section-1457-CALLUS-1455
*Solid Section, elset=CALLUS-1455, material=MAT-CALLUS-1455
,
** Section: Section-1458-CALLUS-1456
*Solid Section, elset=CALLUS-1456, material=MAT-CALLUS-1456
,
** Section: Section-1459-CALLUS-1457
*Solid Section, elset=CALLUS-1457, material=MAT-CALLUS-1457
,
** Section: Section-1460-CALLUS-1458
*Solid Section, elset=CALLUS-1458, material=MAT-CALLUS-1458
,
** Section: Section-1461-CALLUS-1459
*Solid Section, elset=CALLUS-1459, material=MAT-CALLUS-1459
,
** Section: Section-1462-CALLUS-1460
*Solid Section, elset=CALLUS-1460, material=MAT-CALLUS-1460
,
** Section: Section-1463-CALLUS-1461
*Solid Section, elset=CALLUS-1461, material=MAT-CALLUS-1461
,
** Section: Section-1464-CALLUS-1462
*Solid Section, elset=CALLUS-1462, material=MAT-CALLUS-1462
,
** Section: Section-1465-CALLUS-1463
*Solid Section, elset=CALLUS-1463, material=MAT-CALLUS-1463
,
** Section: Section-1466-CALLUS-1464
*Solid Section, elset=CALLUS-1464, material=MAT-CALLUS-1464
,
** Section: Section-1467-CALLUS-1465
*Solid Section, elset=CALLUS-1465, material=MAT-CALLUS-1465
,
** Section: Section-1468-CALLUS-1466
*Solid Section, elset=CALLUS-1466, material=MAT-CALLUS-1466
,
** Section: Section-1469-CALLUS-1467
*Solid Section, elset=CALLUS-1467, material=MAT-CALLUS-1467
,
** Section: Section-1470-CALLUS-1468
*Solid Section, elset=CALLUS-1468, material=MAT-CALLUS-1468
,
** Section: Section-1471-CALLUS-1469
*Solid Section, elset=CALLUS-1469, material=MAT-CALLUS-1469
,
** Section: Section-1472-CALLUS-1470
*Solid Section, elset=CALLUS-1470, material=MAT-CALLUS-1470
,
** Section: Section-1473-CALLUS-1471
*Solid Section, elset=CALLUS-1471, material=MAT-CALLUS-1471
,
** Section: Section-1474-CALLUS-1472
*Solid Section, elset=CALLUS-1472, material=MAT-CALLUS-1472
,
** Section: Section-1475-CALLUS-1473
*Solid Section, elset=CALLUS-1473, material=MAT-CALLUS-1473
,
** Section: Section-1476-CALLUS-1474
*Solid Section, elset=CALLUS-1474, material=MAT-CALLUS-1474
,
** Section: Section-1477-CALLUS-1475
*Solid Section, elset=CALLUS-1475, material=MAT-CALLUS-1475
,
** Section: Section-1478-CALLUS-1476
*Solid Section, elset=CALLUS-1476, material=MAT-CALLUS-1476
,
** Section: Section-1479-CALLUS-1477
*Solid Section, elset=CALLUS-1477, material=MAT-CALLUS-1477
,
** Section: Section-1480-CALLUS-1478
*Solid Section, elset=CALLUS-1478, material=MAT-CALLUS-1478
,
** Section: Section-1481-CALLUS-1479
*Solid Section, elset=CALLUS-1479, material=MAT-CALLUS-1479
,
** Section: Section-1482-CALLUS-1480
*Solid Section, elset=CALLUS-1480, material=MAT-CALLUS-1480
,
** Section: Section-1483-CALLUS-1481
*Solid Section, elset=CALLUS-1481, material=MAT-CALLUS-1481
,
** Section: Section-1484-CALLUS-1482
*Solid Section, elset=CALLUS-1482, material=MAT-CALLUS-1482
,
** Section: Section-1485-CALLUS-1483
*Solid Section, elset=CALLUS-1483, material=MAT-CALLUS-1483
,
** Section: Section-1486-CALLUS-1484
*Solid Section, elset=CALLUS-1484, material=MAT-CALLUS-1484
,
** Section: Section-1487-CALLUS-1485
*Solid Section, elset=CALLUS-1485, material=MAT-CALLUS-1485
,
** Section: Section-1488-CALLUS-1486
*Solid Section, elset=CALLUS-1486, material=MAT-CALLUS-1486
,
** Section: Section-1489-CALLUS-1487
*Solid Section, elset=CALLUS-1487, material=MAT-CALLUS-1487
,
** Section: Section-1490-CALLUS-1488
*Solid Section, elset=CALLUS-1488, material=MAT-CALLUS-1488
,
** Section: Section-1491-CALLUS-1489
*Solid Section, elset=CALLUS-1489, material=MAT-CALLUS-1489
,
** Section: Section-1492-CALLUS-1490
*Solid Section, elset=CALLUS-1490, material=MAT-CALLUS-1490
,
** Section: Section-1493-CALLUS-1491
*Solid Section, elset=CALLUS-1491, material=MAT-CALLUS-1491
,
** Section: Section-1494-CALLUS-1492
*Solid Section, elset=CALLUS-1492, material=MAT-CALLUS-1492
,
** Section: Section-1495-CALLUS-1493
*Solid Section, elset=CALLUS-1493, material=MAT-CALLUS-1493
,
** Section: Section-1496-CALLUS-1494
*Solid Section, elset=CALLUS-1494, material=MAT-CALLUS-1494
,
** Section: Section-1497-CALLUS-1495
*Solid Section, elset=CALLUS-1495, material=MAT-CALLUS-1495
,
** Section: Section-1498-CALLUS-1496
*Solid Section, elset=CALLUS-1496, material=MAT-CALLUS-1496
,
** Section: Section-1499-CALLUS-1497
*Solid Section, elset=CALLUS-1497, material=MAT-CALLUS-1497
,
** Section: Section-1500-CALLUS-1498
*Solid Section, elset=CALLUS-1498, material=MAT-CALLUS-1498
,
** Section: Section-1501-CALLUS-1499
*Solid Section, elset=CALLUS-1499, material=MAT-CALLUS-1499
,
** Section: Section-1502-CALLUS-1500
*Solid Section, elset=CALLUS-1500, material=MAT-CALLUS-1500
,
** Section: Section-1503-CALLUS-1501
*Solid Section, elset=CALLUS-1501, material=MAT-CALLUS-1501
,
** Section: Section-1504-CALLUS-1502
*Solid Section, elset=CALLUS-1502, material=MAT-CALLUS-1502
,
** Section: Section-1505-CALLUS-1503
*Solid Section, elset=CALLUS-1503, material=MAT-CALLUS-1503
,
** Section: Section-1506-CALLUS-1504
*Solid Section, elset=CALLUS-1504, material=MAT-CALLUS-1504
,
** Section: Section-1507-CALLUS-1505
*Solid Section, elset=CALLUS-1505, material=MAT-CALLUS-1505
,
** Section: Section-1508-CALLUS-1506
*Solid Section, elset=CALLUS-1506, material=MAT-CALLUS-1506
,
** Section: Section-1509-CALLUS-1507
*Solid Section, elset=CALLUS-1507, material=MAT-CALLUS-1507
,
** Section: Section-1510-CALLUS-1508
*Solid Section, elset=CALLUS-1508, material=MAT-CALLUS-1508
,
** Section: Section-1511-CALLUS-1509
*Solid Section, elset=CALLUS-1509, material=MAT-CALLUS-1509
,
** Section: Section-1512-CALLUS-1510
*Solid Section, elset=CALLUS-1510, material=MAT-CALLUS-1510
,
** Section: Section-1513-CALLUS-1511
*Solid Section, elset=CALLUS-1511, material=MAT-CALLUS-1511
,
** Section: Section-1514-CALLUS-1512
*Solid Section, elset=CALLUS-1512, material=MAT-CALLUS-1512
,
** Section: Section-1515-CALLUS-1513
*Solid Section, elset=CALLUS-1513, material=MAT-CALLUS-1513
,
** Section: Section-1516-CALLUS-1514
*Solid Section, elset=CALLUS-1514, material=MAT-CALLUS-1514
,
** Section: Section-1517-CALLUS-1515
*Solid Section, elset=CALLUS-1515, material=MAT-CALLUS-1515
,
** Section: Section-1518-CALLUS-1516
*Solid Section, elset=CALLUS-1516, material=MAT-CALLUS-1516
,
** Section: Section-1519-CALLUS-1517
*Solid Section, elset=CALLUS-1517, material=MAT-CALLUS-1517
,
** Section: Section-1520-CALLUS-1518
*Solid Section, elset=CALLUS-1518, material=MAT-CALLUS-1518
,
** Section: Section-1521-CALLUS-1519
*Solid Section, elset=CALLUS-1519, material=MAT-CALLUS-1519
,
** Section: Section-1522-CALLUS-1520
*Solid Section, elset=CALLUS-1520, material=MAT-CALLUS-1520
,
** Section: Section-1523-CALLUS-1521
*Solid Section, elset=CALLUS-1521, material=MAT-CALLUS-1521
,
** Section: Section-1524-CALLUS-1522
*Solid Section, elset=CALLUS-1522, material=MAT-CALLUS-1522
,
** Section: Section-1525-CALLUS-1523
*Solid Section, elset=CALLUS-1523, material=MAT-CALLUS-1523
,
** Section: Section-1526-CALLUS-1524
*Solid Section, elset=CALLUS-1524, material=MAT-CALLUS-1524
,
** Section: Section-1527-CALLUS-1525
*Solid Section, elset=CALLUS-1525, material=MAT-CALLUS-1525
,
** Section: Section-1528-CALLUS-1526
*Solid Section, elset=CALLUS-1526, material=MAT-CALLUS-1526
,
** Section: Section-1529-CALLUS-1527
*Solid Section, elset=CALLUS-1527, material=MAT-CALLUS-1527
,
** Section: Section-1530-CALLUS-1528
*Solid Section, elset=CALLUS-1528, material=MAT-CALLUS-1528
,
** Section: Section-1531-CALLUS-1529
*Solid Section, elset=CALLUS-1529, material=MAT-CALLUS-1529
,
** Section: Section-1532-CALLUS-1530
*Solid Section, elset=CALLUS-1530, material=MAT-CALLUS-1530
,
** Section: Section-1533-CALLUS-1531
*Solid Section, elset=CALLUS-1531, material=MAT-CALLUS-1531
,
** Section: Section-1534-CALLUS-1532
*Solid Section, elset=CALLUS-1532, material=MAT-CALLUS-1532
,
** Section: Section-1535-CALLUS-1533
*Solid Section, elset=CALLUS-1533, material=MAT-CALLUS-1533
,
** Section: Section-1536-CALLUS-1534
*Solid Section, elset=CALLUS-1534, material=MAT-CALLUS-1534
,
** Section: Section-1537-CALLUS-1535
*Solid Section, elset=CALLUS-1535, material=MAT-CALLUS-1535
,
** Section: Section-1538-CALLUS-1536
*Solid Section, elset=CALLUS-1536, material=MAT-CALLUS-1536
,
** Section: Section-1539-CALLUS-1537
*Solid Section, elset=CALLUS-1537, material=MAT-CALLUS-1537
,
** Section: Section-1540-CALLUS-1538
*Solid Section, elset=CALLUS-1538, material=MAT-CALLUS-1538
,
** Section: Section-1541-CALLUS-1539
*Solid Section, elset=CALLUS-1539, material=MAT-CALLUS-1539
,
** Section: Section-1542-CALLUS-1540
*Solid Section, elset=CALLUS-1540, material=MAT-CALLUS-1540
,
** Section: Section-1543-CALLUS-1541
*Solid Section, elset=CALLUS-1541, material=MAT-CALLUS-1541
,
** Section: Section-1544-CALLUS-1542
*Solid Section, elset=CALLUS-1542, material=MAT-CALLUS-1542
,
** Section: Section-1545-CALLUS-1543
*Solid Section, elset=CALLUS-1543, material=MAT-CALLUS-1543
,
** Section: Section-1546-CALLUS-1544
*Solid Section, elset=CALLUS-1544, material=MAT-CALLUS-1544
,
** Section: Section-1547-CALLUS-1545
*Solid Section, elset=CALLUS-1545, material=MAT-CALLUS-1545
,
** Section: Section-1548-CALLUS-1546
*Solid Section, elset=CALLUS-1546, material=MAT-CALLUS-1546
,
** Section: Section-1549-CALLUS-1547
*Solid Section, elset=CALLUS-1547, material=MAT-CALLUS-1547
,
** Section: Section-1550-CALLUS-1548
*Solid Section, elset=CALLUS-1548, material=MAT-CALLUS-1548
,
** Section: Section-1551-CALLUS-1549
*Solid Section, elset=CALLUS-1549, material=MAT-CALLUS-1549
,
** Section: Section-1552-CALLUS-1550
*Solid Section, elset=CALLUS-1550, material=MAT-CALLUS-1550
,
** Section: Section-1553-CALLUS-1551
*Solid Section, elset=CALLUS-1551, material=MAT-CALLUS-1551
,
** Section: Section-1554-CALLUS-1552
*Solid Section, elset=CALLUS-1552, material=MAT-CALLUS-1552
,
** Section: Section-1555-CALLUS-1553
*Solid Section, elset=CALLUS-1553, material=MAT-CALLUS-1553
,
** Section: Section-1556-CALLUS-1554
*Solid Section, elset=CALLUS-1554, material=MAT-CALLUS-1554
,
** Section: Section-1557-CALLUS-1555
*Solid Section, elset=CALLUS-1555, material=MAT-CALLUS-1555
,
** Section: Section-1558-CALLUS-1556
*Solid Section, elset=CALLUS-1556, material=MAT-CALLUS-1556
,
** Section: Section-1559-CALLUS-1557
*Solid Section, elset=CALLUS-1557, material=MAT-CALLUS-1557
,
** Section: Section-1560-CALLUS-1558
*Solid Section, elset=CALLUS-1558, material=MAT-CALLUS-1558
,
** Section: Section-1561-CALLUS-1559
*Solid Section, elset=CALLUS-1559, material=MAT-CALLUS-1559
,
** Section: Section-1562-CALLUS-1560
*Solid Section, elset=CALLUS-1560, material=MAT-CALLUS-1560
,
** Section: Section-1563-CALLUS-1561
*Solid Section, elset=CALLUS-1561, material=MAT-CALLUS-1561
,
** Section: Section-1564-CALLUS-1562
*Solid Section, elset=CALLUS-1562, material=MAT-CALLUS-1562
,
** Section: Section-1565-CALLUS-1563
*Solid Section, elset=CALLUS-1563, material=MAT-CALLUS-1563
,
** Section: Section-1566-CALLUS-1564
*Solid Section, elset=CALLUS-1564, material=MAT-CALLUS-1564
,
** Section: Section-1567-CALLUS-1565
*Solid Section, elset=CALLUS-1565, material=MAT-CALLUS-1565
,
** Section: Section-1568-CALLUS-1566
*Solid Section, elset=CALLUS-1566, material=MAT-CALLUS-1566
,
** Section: Section-1569-CALLUS-1567
*Solid Section, elset=CALLUS-1567, material=MAT-CALLUS-1567
,
** Section: Section-1570-CALLUS-1568
*Solid Section, elset=CALLUS-1568, material=MAT-CALLUS-1568
,
** Section: Section-1571-CALLUS-1569
*Solid Section, elset=CALLUS-1569, material=MAT-CALLUS-1569
,
** Section: Section-1572-CALLUS-1570
*Solid Section, elset=CALLUS-1570, material=MAT-CALLUS-1570
,
** Section: Section-1573-CALLUS-1571
*Solid Section, elset=CALLUS-1571, material=MAT-CALLUS-1571
,
** Section: Section-1574-CALLUS-1572
*Solid Section, elset=CALLUS-1572, material=MAT-CALLUS-1572
,
** Section: Section-1575-CALLUS-1573
*Solid Section, elset=CALLUS-1573, material=MAT-CALLUS-1573
,
** Section: Section-1576-CALLUS-1574
*Solid Section, elset=CALLUS-1574, material=MAT-CALLUS-1574
,
** Section: Section-1577-CALLUS-1575
*Solid Section, elset=CALLUS-1575, material=MAT-CALLUS-1575
,
** Section: Section-1578-CALLUS-1576
*Solid Section, elset=CALLUS-1576, material=MAT-CALLUS-1576
,
** Section: Section-1579-CALLUS-1577
*Solid Section, elset=CALLUS-1577, material=MAT-CALLUS-1577
,
** Section: Section-1580-CALLUS-1578
*Solid Section, elset=CALLUS-1578, material=MAT-CALLUS-1578
,
** Section: Section-1581-CALLUS-1579
*Solid Section, elset=CALLUS-1579, material=MAT-CALLUS-1579
,
** Section: Section-1582-CALLUS-1580
*Solid Section, elset=CALLUS-1580, material=MAT-CALLUS-1580
,
** Section: Section-1583-CALLUS-1581
*Solid Section, elset=CALLUS-1581, material=MAT-CALLUS-1581
,
** Section: Section-1584-CALLUS-1582
*Solid Section, elset=CALLUS-1582, material=MAT-CALLUS-1582
,
** Section: Section-1585-CALLUS-1583
*Solid Section, elset=CALLUS-1583, material=MAT-CALLUS-1583
,
** Section: Section-1586-CALLUS-1584
*Solid Section, elset=CALLUS-1584, material=MAT-CALLUS-1584
,
** Section: Section-1587-CALLUS-1585
*Solid Section, elset=CALLUS-1585, material=MAT-CALLUS-1585
,
** Section: Section-1588-CALLUS-1586
*Solid Section, elset=CALLUS-1586, material=MAT-CALLUS-1586
,
** Section: Section-1589-CALLUS-1587
*Solid Section, elset=CALLUS-1587, material=MAT-CALLUS-1587
,
** Section: Section-1590-CALLUS-1588
*Solid Section, elset=CALLUS-1588, material=MAT-CALLUS-1588
,
** Section: Section-1591-CALLUS-1589
*Solid Section, elset=CALLUS-1589, material=MAT-CALLUS-1589
,
** Section: Section-1592-CALLUS-1590
*Solid Section, elset=CALLUS-1590, material=MAT-CALLUS-1590
,
** Section: Section-1593-CALLUS-1591
*Solid Section, elset=CALLUS-1591, material=MAT-CALLUS-1591
,
** Section: Section-1594-CALLUS-1592
*Solid Section, elset=CALLUS-1592, material=MAT-CALLUS-1592
,
** Section: Section-1595-CALLUS-1593
*Solid Section, elset=CALLUS-1593, material=MAT-CALLUS-1593
,
** Section: Section-1596-CALLUS-1594
*Solid Section, elset=CALLUS-1594, material=MAT-CALLUS-1594
,
** Section: Section-1597-CALLUS-1595
*Solid Section, elset=CALLUS-1595, material=MAT-CALLUS-1595
,
** Section: Section-1598-CALLUS-1596
*Solid Section, elset=CALLUS-1596, material=MAT-CALLUS-1596
,
** Section: Section-1599-CALLUS-1597
*Solid Section, elset=CALLUS-1597, material=MAT-CALLUS-1597
,
** Section: Section-1600-CALLUS-1598
*Solid Section, elset=CALLUS-1598, material=MAT-CALLUS-1598
,
** Section: Section-1601-CALLUS-1599
*Solid Section, elset=CALLUS-1599, material=MAT-CALLUS-1599
,
** Section: Section-1602-CALLUS-1600
*Solid Section, elset=CALLUS-1600, material=MAT-CALLUS-1600
,
** Section: Section-1603-CALLUS-1601
*Solid Section, elset=CALLUS-1601, material=MAT-CALLUS-1601
,
** Section: Section-1604-CALLUS-1602
*Solid Section, elset=CALLUS-1602, material=MAT-CALLUS-1602
,
** Section: Section-1605-CALLUS-1603
*Solid Section, elset=CALLUS-1603, material=MAT-CALLUS-1603
,
** Section: Section-1606-CALLUS-1604
*Solid Section, elset=CALLUS-1604, material=MAT-CALLUS-1604
,
** Section: Section-1607-CALLUS-1605
*Solid Section, elset=CALLUS-1605, material=MAT-CALLUS-1605
,
** Section: Section-1608-CALLUS-1606
*Solid Section, elset=CALLUS-1606, material=MAT-CALLUS-1606
,
** Section: Section-1609-CALLUS-1607
*Solid Section, elset=CALLUS-1607, material=MAT-CALLUS-1607
,
** Section: Section-1610-CALLUS-1608
*Solid Section, elset=CALLUS-1608, material=MAT-CALLUS-1608
,
** Section: Section-1611-CALLUS-1609
*Solid Section, elset=CALLUS-1609, material=MAT-CALLUS-1609
,
** Section: Section-1612-CALLUS-1610
*Solid Section, elset=CALLUS-1610, material=MAT-CALLUS-1610
,
** Section: Section-1613-CALLUS-1611
*Solid Section, elset=CALLUS-1611, material=MAT-CALLUS-1611
,
** Section: Section-1614-CALLUS-1612
*Solid Section, elset=CALLUS-1612, material=MAT-CALLUS-1612
,
** Section: Section-1615-CALLUS-1613
*Solid Section, elset=CALLUS-1613, material=MAT-CALLUS-1613
,
** Section: Section-1616-CALLUS-1614
*Solid Section, elset=CALLUS-1614, material=MAT-CALLUS-1614
,
** Section: Section-1617-CALLUS-1615
*Solid Section, elset=CALLUS-1615, material=MAT-CALLUS-1615
,
** Section: Section-1618-CALLUS-1616
*Solid Section, elset=CALLUS-1616, material=MAT-CALLUS-1616
,
** Section: Section-1619-CALLUS-1617
*Solid Section, elset=CALLUS-1617, material=MAT-CALLUS-1617
[truncated: 335,623 more chars]
