# Supplementary material for: Computational modeling of human bone fracture healing affected by different conditions of initial healing stage
Source: BMC Musculoskelet Disord. 2019 Nov 25;20:562. doi: 10.1186/s12891-019-2854-z (PMC6878676; doi:10.1186/s12891-019-2854-z)
Supplement: Supplementary file 13 — Additional file 13. Job-2D-stress-d = 5–0.inp: an ABAQUS input file for stress-strain analysis when callus thickness was 5 mm. (INP 964kb) [file 12891_2019_2854_MOESM13_ESM.inp]

*Heading
** Job name: Job-2D-stress-0 Model name: Model-1
** Generated by: Abaqus/CAE 6.13-2
*Preprint, echo=NO, model=NO, history=NO, contact=NO
**
** PARTS
**
*Part, name=Part-1
*Node
      1,           0., 0.00230000005
      2, 0.00700000022, 0.00230000005
      3, 0.00700000022, 0.0299999993
      4,           0., 0.0299999993
      5, 0.00999999978, 0.00150000001
      6, 0.00999999978, 0.0168819427
      7, 0.00999999978, 0.0299999993
      8, 0.00700000022, 0.00150000001
      9, 0.0149999997,           0.
     10,           0.,           0.
     11, 0.00024059313, 0.00230000005
     12, 0.000422065408, 0.00230000005
     13, 0.000596727245, 0.00230000005
     14, 0.000783867668, 0.00230000005
     15, 0.000999743468, 0.00230000005
     16, 0.00120001822, 0.00230000005
     17, 0.00139991543, 0.00230000005
     18, 0.00161426759, 0.00230000005
     19, 0.00181833946, 0.00230000005
     20, 0.00201601232, 0.00230000005
     21, 0.00220812811, 0.00230000005
     22, 0.00239913142, 0.00230000005
     23, 0.00260284543, 0.00230000005
     24, 0.00281024352, 0.00230000005
     25, 0.00300921593, 0.00230000005
     26, 0.00319979805, 0.00230000005
     27, 0.00339052943, 0.00230000005
     28, 0.00358847668, 0.00230000005
     29, 0.00377839431, 0.00230000005
     30, 0.0039695194, 0.00230000005
     31, 0.00416473951, 0.00230000005
     32, 0.00437314762, 0.00230000005
     33, 0.0045956322, 0.00230000005
     34, 0.00482108444, 0.00230000005
     35, 0.00502847228, 0.00230000005
     36, 0.00521294679, 0.00230000005
     37, 0.0054013296, 0.00230000005
     38, 0.00560381263, 0.00230000005
     39, 0.00580316735, 0.00230000005
     40, 0.00600198889, 0.00230000005
     41, 0.00618583476, 0.00230000005
     42, 0.00636082562, 0.00230000005
     43, 0.00654747384, 0.00230000005
     44, 0.00676250085, 0.00230000005
     45, 0.00700000022, 0.00328928581
     46, 0.00700000022, 0.00427857134
     47, 0.00700000022, 0.00526785711
     48, 0.00700000022, 0.00625714287
     49, 0.00700000022, 0.00724642863
     50, 0.00700000022, 0.0082357144
     51, 0.00700000022, 0.0092249997
     52, 0.00700000022, 0.0102142859
     53, 0.00700000022, 0.0112035712
     54, 0.00700000022, 0.0121928575
     55, 0.00700000022, 0.0131821427
     56, 0.00700000022,  0.014171429
     57, 0.00700000022, 0.0151607143
     58, 0.00700000022, 0.0161499996
     59, 0.00700000022, 0.0171392858
     60, 0.00700000022,  0.018128572
     61, 0.00700000022, 0.0191178564
     62, 0.00700000022, 0.0201071426
     63, 0.00700000022, 0.0210964289
     64, 0.00700000022, 0.0220857151
     65, 0.00700000022, 0.0230749995
     66, 0.00700000022, 0.0240642857
     67, 0.00700000022, 0.0250535719
     68, 0.00700000022, 0.0260428563
     69, 0.00700000022, 0.0270321425
     70, 0.00700000022, 0.0280214287
     71, 0.00700000022,  0.029010715
     72, 0.00600000005, 0.0299999993
     73, 0.00499999989, 0.0299999993
     74, 0.00400000019, 0.0299999993
     75, 0.00300000003, 0.0299999993
     76, 0.00200000009, 0.0299999993
     77, 0.00100000005, 0.0299999993
     78,           0.,  0.029010715
     79,           0., 0.0280214287
     80,           0., 0.0270321425
     81,           0., 0.0260428563
     82,           0., 0.0250535719
     83,           0., 0.0240642857
     84,           0., 0.0230749995
     85,           0., 0.0220857151
     86,           0., 0.0210964289
     87,           0., 0.0201071426
     88,           0., 0.0191178564
     89,           0.,  0.018128572
     90,           0., 0.0171392858
     91,           0., 0.0161499996
     92,           0., 0.0151607143
     93,           0.,  0.014171429
     94,           0., 0.0131821427
     95,           0., 0.0121928575
     96,           0., 0.0112035712
     97,           0., 0.0102142859
     98,           0., 0.0092249997
     99,           0., 0.0082357144
    100,           0., 0.00724642863
    101,           0., 0.00625714287
    102,           0., 0.00526785711
    103,           0., 0.00427857134
    104,           0., 0.00328928581
    105, 0.00999999978, 0.00166907324
    106, 0.00999999978, 0.00183755206
    107, 0.00999999978, 0.0020026681
    108, 0.00999999978, 0.00216200901
    109, 0.00999999978, 0.0023240326
    110, 0.00999999978, 0.00248230086
    111, 0.00999999978, 0.00263046217
    112, 0.00999999978,  0.002788699
    113, 0.00999999978, 0.00296730502
    114, 0.00999999978, 0.00315706921
    115, 0.00999999978, 0.0033405202
    116, 0.00999999978, 0.0035072891
    117, 0.00999999978, 0.00365375471
    118, 0.00999999978, 0.00380920013
    119, 0.00999999978, 0.00395855587
    120, 0.00999999978, 0.00412025116
    121, 0.00999999978, 0.00429489231
    122, 0.00999999978, 0.00446970668
    123, 0.00999999978, 0.00465312693
    124, 0.00999999978, 0.00482268073
    125, 0.00999999978, 0.00499508344
    126, 0.00999999978, 0.00515895709
    127, 0.00999999978, 0.00532525685
    128, 0.00999999978, 0.00548763201
    129, 0.00999999978, 0.00565383863
    130, 0.00999999978, 0.00581959728
    131, 0.00999999978, 0.00598809123
    132, 0.00999999978, 0.00615791045
    133, 0.00999999978, 0.0063421973
    134, 0.00999999978, 0.00652145734
    135, 0.00999999978, 0.00669551082
    136, 0.00999999978, 0.00686579011
    137, 0.00999999978, 0.00706310757
    138, 0.00999999978, 0.00727160182
    139, 0.00999999978, 0.00747275772
    140, 0.00999999978, 0.00768710161
    141, 0.00999999978, 0.00789654814
    142, 0.00999999978, 0.0080993427
    143, 0.00999999978, 0.00829715934
    144, 0.00999999978, 0.00849412568
    145, 0.00999999978, 0.00868948177
    146, 0.00999999978, 0.00888984464
    147, 0.00999999978, 0.00908236578
    148, 0.00999999978, 0.00927075278
    149, 0.00999999978, 0.00945173763
    150, 0.00999999978, 0.00963984337
    151, 0.00999999978, 0.00982890837
    152, 0.00999999978, 0.0100221261
    153, 0.00999999978, 0.0102114696
    154, 0.00999999978, 0.0104075149
    155, 0.00999999978, 0.0105961347
    156, 0.00999999978, 0.0107820919
    157, 0.00999999978, 0.0109764514
    158, 0.00999999978, 0.0111709852
    159, 0.00999999978, 0.0113637205
    160, 0.00999999978, 0.0115555432
    161, 0.00999999978, 0.0117478138
    162, 0.00999999978, 0.0119405799
    163, 0.00999999978, 0.0121363485
    164, 0.00999999978, 0.0123391766
    165, 0.00999999978,  0.012548184
    166, 0.00999999978, 0.0127579002
    167, 0.00999999978, 0.0129379658
    168, 0.00999999978, 0.0131165907
    169, 0.00999999978, 0.0133040128
    170, 0.00999999978, 0.0134970685
    171, 0.00999999978, 0.0136973243
    172, 0.00999999978, 0.0139057031
    173, 0.00999999978, 0.0141044948
    174, 0.00999999978, 0.0142879914
    175, 0.00999999978, 0.0144638978
    176, 0.00999999978, 0.0146550052
    177, 0.00999999978, 0.0148515273
    178, 0.00999999978, 0.0150717339
    179, 0.00999999978, 0.0152764106
    180, 0.00999999978, 0.0154475709
    181, 0.00999999978, 0.0156345889
    182, 0.00999999978, 0.0158202108
    183, 0.00999999978, 0.0160189644
    184, 0.00999999978, 0.0162084848
    185, 0.00999999978,  0.016419312
    186, 0.00999999978, 0.0166558996
    187, 0.00999999978, 0.0170238446
    188, 0.00999999978, 0.0172603484
    189, 0.00999999978, 0.0178910252
    190, 0.00999999978, 0.0189001057
    191, 0.00999999978, 0.0199091863
    192, 0.00999999978, 0.0209182687
    193, 0.00999999978, 0.0219273493
    194, 0.00999999978, 0.0229364317
    195, 0.00999999978, 0.0239455123
    196, 0.00999999978, 0.0249545928
    197, 0.00999999978, 0.0259636752
    198, 0.00999999978, 0.0269727558
    199, 0.00999999978, 0.0279818382
    200, 0.00999999978, 0.0289909188
    201, 0.00899999961, 0.0299999993
    202, 0.00800000038, 0.0299999993
    203, 0.00700000022, 0.00213980279
    204, 0.00700000022, 0.00193640497
    205, 0.00700000022, 0.00172133837
    206, 0.00721914321, 0.00150000001
    207, 0.00743071781, 0.00150000001
    208, 0.00764040649, 0.00150000001
    209, 0.00784871727, 0.00150000001
    210, 0.00804275833, 0.00150000001
    211, 0.00822267402, 0.00150000001
    212, 0.00842305087, 0.00150000001
    213, 0.00862361304, 0.00150000001
    214, 0.00881564431, 0.00150000001
    215, 0.00900286809, 0.00150000001
    216, 0.00919456873, 0.00150000001
    217, 0.00940478593, 0.00150000001
    218, 0.00960462168, 0.00150000001
    219, 0.00980241597, 0.00150000001
    220,           0., 0.00210808497
    221,           0., 0.00191617163
    222,           0., 0.00172429497
    223,           0., 0.00153248617
    224,           0., 0.00134076399
    225,           0., 0.00114912807
    226,           0., 0.000957557291
    227,           0., 0.000766023237
    228,           0., 0.000574504898
    229,           0., 0.000382995378
    230,           0., 0.000191493193
    231, 0.000200000009,           0.
    232, 0.00039999999,           0.
    233, 0.00059999997,           0.
    234, 0.000800000038,           0.
    235, 0.00100000005,           0.
    236, 0.00119999994,           0.
    237, 0.00139999995,           0.
    238, 0.00160000008,           0.
    239, 0.00180000009,           0.
    240, 0.00200000009,           0.
    241, 0.00219999999,           0.
    242, 0.00239999988,           0.
    243, 0.00260000001,           0.
    244, 0.0027999999,           0.
    245, 0.00299999979,           0.
    246, 0.00319999992,           0.
    247, 0.00340000005,           0.
    248, 0.00360000017,           0.
    249, 0.00380000006,           0.
    250, 0.00400000019,           0.
    251, 0.00420000032,           0.
    252, 0.00439999998,           0.
    253, 0.0046000001,           0.
    254, 0.00479999976,           0.
    255, 0.00499999942,           0.
    256, 0.00520000001,           0.
    257, 0.00540000014,           0.
    258, 0.0055999998,           0.
    259, 0.00579999993,           0.
    260, 0.00599999959,           0.
    261, 0.00620000018,           0.
    262, 0.0064000003,           0.
    263, 0.00659999996,           0.
    264, 0.00680000102,           0.
    265, 0.00700000348,           0.
    266, 0.00720001059,           0.
    267, 0.00740002235,           0.
    268, 0.00760003552,           0.
    269, 0.00780004775,           0.
    270, 0.0080000544,           0.
    271, 0.00820005592,           0.
    272, 0.00840005372,           0.
    273, 0.00860004965,           0.
    274, 0.00880004372,           0.
    275, 0.00900003407,           0.
    276, 0.00920002535,           0.
    277, 0.00940001477,           0.
    278, 0.00959999952,           0.
    279, 0.00979996938,           0.
    280, 0.0099999262,           0.
    281, 0.0101998551,           0.
    282, 0.0103997746,           0.
    283, 0.0105996849,           0.
    284, 0.0107995896,           0.
    285, 0.0109994905,           0.
    286, 0.0111993887,           0.
    287, 0.0113992877,           0.
    288, 0.0115991859,           0.
    289,  0.011799085,           0.
    290,  0.011998984,           0.
    291, 0.0121988831,           0.
    292, 0.0123987803,           0.
    293, 0.0125986794,           0.
    294, 0.0127985775,           0.
    295, 0.0129984766,           0.
    296, 0.0131983757,           0.
    297, 0.0133982757,           0.
    298, 0.0135981767,           0.
    299, 0.0137980832,           0.
    300, 0.0139980009,           0.
    301, 0.0141979447,           0.
    302, 0.0143979685,           0.
    303, 0.0145981861,           0.
    304, 0.0147987837,           0.
    305, 0.0149993589, 0.000199339542
    306, 0.0149974357, 0.000398741366
    307, 0.0149942283, 0.000598154089
    308, 0.0149897393, 0.00079754676
    309, 0.0149839669, 0.000996887335
    310,  0.014976915, 0.00119612564
    311,  0.014968588, 0.00139518653
    312, 0.0149589926, 0.00159398618
    313, 0.0149481352, 0.0017924686
    314, 0.0149360206, 0.00199064077
    315, 0.0149226487, 0.00218856544
    316, 0.0149080167, 0.00238631107
    317, 0.0148921246, 0.00258391537
    318, 0.0148749715, 0.00278139068
    319, 0.0148565574, 0.00297873677
    320, 0.0148368832, 0.00317594782
    321, 0.0148159498, 0.00337301684
    322, 0.0147937583, 0.00356993568
    323, 0.0147703104, 0.00376669574
    324,  0.014745607, 0.00396328839
    325, 0.0147196492, 0.00415970432
    326, 0.0146924388, 0.00435593631
    327, 0.0146639775, 0.00455197413
    328, 0.0146342665, 0.00474781031
    329, 0.0146033075, 0.00494343555
    330, 0.0145711023, 0.00513884146
    331,  0.014537653, 0.00533401966
    332, 0.0145029603, 0.00552896177
    333,  0.014467027, 0.00572365802
    334, 0.0144298552, 0.00591810001
    335, 0.0143914474, 0.00611227797
    336, 0.0143518057, 0.00630617794
    337, 0.0143109364, 0.00649977755
    338, 0.0142688565, 0.00669300696
    339, 0.0142255975, 0.00688572787
    340, 0.0141812069, 0.00707776425
    341, 0.0141357351, 0.00726893963
    342, 0.0140891485, 0.00745943468
    343, 0.0140414219, 0.00764937652
    344, 0.0139925405, 0.00783884805
    345, 0.0139424149, 0.00802818779
    346, 0.0138910655, 0.00821731053
    347, 0.0138376299, 0.00840927288
    348, 0.0137836989, 0.0085983295
    349,  0.013726728, 0.00879327394
    350,  0.013666789, 0.00899342168
    351, 0.0136094121, 0.00918056257
    352, 0.0135502238, 0.00936932582
    353, 0.0134897651, 0.00955791678
    354, 0.0134280957, 0.00974613801
    355, 0.0133652249, 0.00993396062
    356, 0.0133011565, 0.0101213753
    357, 0.0132358922, 0.0103083747
    358, 0.0131694358, 0.0104949512
    359, 0.0131017892, 0.0106810974
    360,  0.013032957,  0.010866804
    361, 0.0129629392, 0.0110520646
    362, 0.0128917405, 0.0112368725
    363, 0.0128193637, 0.0114212194
    364, 0.0127458116, 0.0116050979
    365, 0.0126710879, 0.0117885005
    366, 0.0125951944, 0.0119714178
    367, 0.0125181349, 0.0121538453
    368, 0.0124399131, 0.0123357745
    369, 0.0123605318,  0.012517198
    370, 0.0122799939, 0.0126981074
    371, 0.0121983038, 0.0128784962
    372, 0.0121154636, 0.0130583569
    373, 0.0120314779, 0.0132376831
    374, 0.0119463494, 0.0134164663
    375,  0.011860081,    0.0135947
    376, 0.0117726792,  0.013772375
    377, 0.0116841439, 0.0139494864
    378, 0.0115944808, 0.0141260261
    379, 0.0115036946, 0.0143019855
    380,  0.011411787, 0.0144773601
    381,  0.011318774,  0.014652119
    382, 0.0112246536, 0.0148262689
    383, 0.0111294957, 0.0149996812
    384, 0.0110332565, 0.0151724434
    385, 0.0109359212, 0.0153445806
    386, 0.0108374907, 0.0155160911
    387, 0.0107379658, 0.0156869739
    388, 0.0106373522, 0.0158572197
    389, 0.0105356537, 0.0160268247
    390, 0.0104328729, 0.0161957778
    391, 0.0103290146, 0.0163640752
    392, 0.0102240844, 0.0165317096
    393,  0.010118084, 0.0166986734
    394, 0.000442855206, 0.00252307369
    395, 0.00165322865, 0.00274928031
    396, 0.00632478343, 0.00254331203
    397, 0.00336522679, 0.00260206033
    398, 0.00282516074, 0.00263531553
    399, 0.00238628779, 0.00258000707
    400, 0.00205719983, 0.00265599368
    401, 0.00602031546, 0.00268137152
    402, 0.000582458917, 0.00252263597
    403, 0.000725210004, 0.00273680221
    404, 0.00376371923, 0.00251716422
    405, 0.00521752657, 0.00250685355
    406, 0.00389774307, 0.00265365723
    407, 0.00121180026, 0.00304967677
    408, 0.000327228568, 0.00271194242
    409, 0.00363990455, 0.00277476641
    410, 0.00561063318, 0.00263476977
    411, 0.00194257766, 0.00294768601
    412, 0.00484858593, 0.0027044462
    413, 0.00286384136, 0.00301516592
    414, 0.0023033428, 0.00282043125
    415, 0.00428027473, 0.00280610169
    416, 0.00219955738, 0.00310429535
    417, 0.00257514277, 0.00334292324
    418, 0.00387065811, 0.00342086796
    419, 0.00499740429, 0.00311774667
    420, 0.000853542704, 0.00348232058
    421, 0.00360964658, 0.00304082013
    422, 0.00155218854, 0.00369958859
    423, 0.00614916487, 0.00360158272
    424, 0.00566858472, 0.00311634759
    425, 0.00426547416, 0.00336147496
    426, 0.00314337714, 0.00326153007
    427,  0.003481074, 0.00339552225
    428, 0.00522206677, 0.00353707629
    429, 0.00472977478, 0.00376821123
    430, 0.00284998259, 0.00361804571
    431, 0.00326974713, 0.00382270874
    432, 0.00423992844,  0.003882522
    433, 0.00180827489, 0.00451189093
    434, 0.00243578572, 0.00400950341
    435, 0.0029991481, 0.00431635464
    436, 0.00480079837, 0.00430826982
    437, 0.00542889256, 0.00405823253
    438, 0.000842529349, 0.00440580118
    439, 0.00551015092, 0.00479336083
    440, 0.00624495698, 0.00453410391
    441, 0.00420440268, 0.00442896644
    442, 0.00345767755, 0.00503819482
    443, 0.00481367577, 0.00497219386
    444, 0.00270769419, 0.00489503145
    445, 0.00414167251, 0.00505436119
    446, 0.0054948316, 0.00563126383
    447, 0.00166576949, 0.00542346854
    448, 0.00251538493, 0.00559597556
    449, 0.0062540439,  0.005461202
    450, 0.00330970646, 0.0057219821
    451, 0.00476010423, 0.00573829794
    452, 0.00543373497, 0.00652642502
    453, 0.000811784179, 0.00532818912
    454, 0.00158353534, 0.00632320484
    455, 0.00610478967, 0.0103005432
    456, 0.00609978521, 0.0112901479
    457, 0.00609532464, 0.0142563004
    458, 0.00609669182, 0.0152484244
    459, 0.00609601522, 0.0172247719
    460, 0.00609677285, 0.0182143096
    461, 0.00609888788, 0.0192028619
    462, 0.00610201387, 0.0201903656
    463, 0.00610037707, 0.0221568905
    464, 0.00609955098, 0.0231420845
    465, 0.00609487435, 0.0241276026
    466, 0.00608530222, 0.0251115598
    467, 0.00606967881, 0.0260887519
    468, 0.0060504172,   0.02706399
    469, 0.00603194116, 0.0280411895
    470, 0.00601574033, 0.0290210843
    471, 0.000816715474, 0.0101082483
    472, 0.000835607119, 0.0110781146
    473, 0.000848774158, 0.0120557239
    474, 0.000857009145, 0.0130384397
    475, 0.000861459004, 0.0140241124
    476, 0.000863690453, 0.0150118945
    477, 0.000864545233, 0.0160003453
    478, 0.00086419686, 0.0169888008
    479, 0.000863433001, 0.0179777052
    480, 0.000862565415, 0.0189667381
    481, 0.000862471701, 0.0199551526
    482, 0.000862024608,  0.020943353
    483, 0.000864300644, 0.0219289009
    484, 0.000875815807, 0.0229112618
    485, 0.000904814282, 0.0238948017
    486, 0.000968605105, 0.0248971973
    487, 0.00106466096, 0.0259227548
    488, 0.00106530602, 0.0269644838
    489, 0.0010403312, 0.0279902834
    490, 0.00101842044, 0.0289980471
    491, 0.000787730096, 0.0091484366
    492, 0.000765274512, 0.00819400232
    493, 0.00618299237, 0.00737150153
    494, 0.000762967975, 0.00723513775
    495, 0.00614807429, 0.00834172871
    496, 0.00609904714,  0.012280656
    497, 0.00609856378, 0.0132696778
    498, 0.00612275722, 0.00931880064
    499, 0.00609863736, 0.0162395798
    500, 0.00610391423, 0.0211747121
    501, 0.00301992567, 0.0290067047
    502, 0.00402227743, 0.0290159285
    503, 0.000779209367, 0.00627889764
    504, 0.00238886732, 0.0064015165
    505, 0.00159332785, 0.00904714316
    506, 0.00186513027, 0.0246755593
    507, 0.00521079823, 0.0103930859
    508, 0.00165106414, 0.00997638144
    509, 0.00520769274, 0.0113879787
    510, 0.00171882543, 0.0128897708
    511, 0.00172381732,  0.013876399
    512, 0.0017273858, 0.0158533864
    513, 0.00172398193, 0.0188189819
    514, 0.00172345515, 0.0207914449
    515, 0.00172606972, 0.0168419462
    516, 0.00172478263, 0.0178306233
    517, 0.00172858255, 0.0217703655
    518, 0.00174339127, 0.0227411799
    519, 0.00177833007, 0.0237025842
    520, 0.00218878803, 0.0257592816
    521, 0.00210256828, 0.0269332863
    522, 0.00168799283, 0.0109342476
    523, 0.00520267291, 0.0143547915
    524, 0.00172616844, 0.0148652624
    525, 0.00520566897, 0.0153492121
    526, 0.00520288059, 0.0173227992
    527, 0.00520457234, 0.0183128249
    528, 0.00520838751, 0.0193008687
    529, 0.00172307121, 0.0198071152
    530, 0.0052149226, 0.0222373605
    531, 0.00521582179, 0.0232129972
    532, 0.00520633627, 0.0241878256
    533, 0.00518092094, 0.0251608379
    534, 0.00513840374, 0.0261188932
    535, 0.00509203458, 0.0270785335
    536, 0.00153748505, 0.00814652443
    537, 0.00520489691,  0.013366905
    538, 0.00170750136, 0.0119088432
    539, 0.00523254881, 0.00940684136
    540, 0.00521516055, 0.0212619752
    541, 0.00153665105, 0.0072312667
    542, 0.00535300653, 0.0074683642
    543, 0.00527833821, 0.00843046792
    544, 0.00520795165, 0.0123803476
    545, 0.00521442015, 0.0202858765
    546, 0.00520699657, 0.0163398255
    547, 0.0040585734, 0.0280352142
    548, 0.00305625238, 0.0280085802
    549, 0.00202197116, 0.0289976802
    550, 0.00392354932, 0.00656639738
    551, 0.00205494999, 0.0279834159
    552, 0.00466406811, 0.00658461638
    553, 0.00432410138, 0.0104998713
    554, 0.00432312815,    0.0134782
    555, 0.00432253117, 0.0174354482
    556, 0.00433717296, 0.0213647187
    557, 0.00258370419, 0.0127459057
    558, 0.00258674705, 0.0176898912
    559, 0.00435134722, 0.0232901368
    560, 0.00258698873, 0.0137349702
    561, 0.00257779402, 0.0117603093
    562, 0.00258920528, 0.0147251673
    563, 0.00258634542, 0.0196660832
    564, 0.0025883466, 0.0167029649
    565, 0.00259468728, 0.0216209199
    566, 0.00432583643, 0.0164512079
    567, 0.00434868783, 0.0223332886
    568, 0.00260912348, 0.0225828756
    569, 0.00256416341, 0.0107753174
    570, 0.00432513049, 0.0144697744
    571, 0.0043243668, 0.0184254237
    572, 0.00258677034, 0.0186798964
    573, 0.00432831654, 0.0194130857
    574, 0.00258914568, 0.0206481367
    575, 0.00258979807, 0.0157157909
    576, 0.00432495633, 0.0124915708
    577, 0.00432612188, 0.0115005905
    578, 0.00432772748, 0.0154637266
    579, 0.00433423789, 0.0203943662
    580, 0.00263126148, 0.0235196594
    581, 0.00267419103, 0.0244068373
    582, 0.00434390176, 0.0242421273
    583, 0.00279709743, 0.0251046792
    584, 0.00429872237, 0.0251932517
    585, 0.00420766789, 0.0261185523
    586, 0.00433496246, 0.00949531607
    587, 0.00253006443, 0.00980090443
    588, 0.00229051849, 0.00808389764
    589, 0.00438074954, 0.00849231798
    590, 0.00452995906, 0.00751099316
    591, 0.00243686209, 0.00888404995
    592, 0.00505328784, 0.0280465093
    593, 0.00622695778, 0.0064071822
    594, 0.00230357726, 0.00723905908
    595, 0.00341300108, 0.00850316696
    596, 0.00325727882, 0.0260516759
    597, 0.00346619869, 0.0251892265
    598, 0.00351380324, 0.0242945477
    599, 0.0035004816, 0.0233857203
    600, 0.00345924613, 0.0205163509
    601, 0.00345332455, 0.0185498074
    602, 0.00345695741, 0.0195378568
    603, 0.00346824783, 0.0214872677
    604, 0.00345332851,  0.017561378
    605, 0.00345501257, 0.0165750403
    606, 0.00348460209, 0.0224480052
    607, 0.00345639209, 0.0155874742
    608, 0.00345540955, 0.0145960739
    609, 0.00345348334, 0.0136049846
    610, 0.00345274503, 0.0126158241
    611, 0.00345209404, 0.0116249174
    612, 0.00412145862, 0.0270646438
    613, 0.00312389806, 0.0270083882
    614, 0.0034435566, 0.00960352737
    615, 0.0034494421, 0.0106247608
    616, 0.00502351811, 0.0290220417
    617, 0.00376518094, 0.00745291542
    618, 0.00404542871, 0.00576792145
    619, 0.0010132679, 0.00267719897
    620, 0.00119893346, 0.00257457001
    621, 0.0013840677, 0.00267586275
    622, 0.00183846755, 0.00258823438
    623, 0.00221732003, 0.00252241688
    624, 0.00260073692, 0.0026170651
    625, 0.00303921499, 0.00257936353
    626, 0.00320006465, 0.00250203628
    627, 0.00412265118, 0.00261424761
    628, 0.0045802393, 0.00277877506
    629, 0.00506906724, 0.00260649947
    630, 0.0053886692, 0.00258795125
    631, 0.00580652896, 0.00255874242
    632, 0.00618821196, 0.00251601753
    633, 0.0064098197, 0.00278214039
    634, 0.00670606969, 0.00282757496
    635, 0.00315138767, 0.00280901976
    636, 0.00391375972, 0.00299357111
    637, 0.00155590917, 0.00321107521
    638, 0.00255820435, 0.00290319906
    639, 0.00359138637, 0.00255375286
    640, 0.0052722008, 0.00288600614
    641, 0.00463705603, 0.00327783381
    642, 0.00184529251, 0.0032223966
    643, 0.00375054823, 0.00390633801
    644, 0.00345290336, 0.00278375833
    645, 0.00333719957, 0.00297634769
    646, 0.0021035776, 0.00352011668
    647, 0.00244456413, 0.00312496047
    648, 0.00360751268, 0.0044400394
    649, 0.00291477609, 0.00797381625
    650, 0.00306070456, 0.00729023386
    651, 0.00317858718, 0.00648956699
    652, 0.00782255176, 0.00312267174
    653, 0.00747101801, 0.00434800377
    654,  0.007734254, 0.00602608081
    655, 0.00813059043, 0.00735374261
    656, 0.00765950512, 0.00848085247
    657, 0.00824107975, 0.0100097358
    658, 0.00747643691, 0.0112678101
    659, 0.00758820167, 0.0129981562
    660, 0.00808341149, 0.0142319845
    661, 0.00760253146, 0.0153315961
    662, 0.00921313185, 0.0173974428
    663, 0.00953784026, 0.0179911423
    664, 0.00792026985, 0.0181650259
    665, 0.0088320747, 0.0211415887
    666, 0.00787938107, 0.0211457219
    667, 0.00782219879, 0.0192376189
    668, 0.00897124317, 0.0229929779
    669, 0.00793006271,  0.022079505
    670,   0.00898821, 0.0239870846
    671, 0.00798572507, 0.0240302365
    672, 0.00899779983, 0.0259899553
    673, 0.00799472351,  0.025022354
    674, 0.00900046341, 0.0269922931
    675, 0.00800042786,  0.027012581
    676, 0.00900212675,  0.028997425
    677, 0.00800241064, 0.0280082263
    678, 0.00746893277, 0.00230694679
    679, 0.0096585229,   0.01688651
    680, 0.00960680656, 0.0174308252
    681, 0.0097701326, 0.00547858654
    682,  0.009427418, 0.00506223366
    683, 0.00969102792, 0.00465122936
    684, 0.00987886824, 0.0038019265
    685, 0.00978374109, 0.00352979777
    686, 0.00951553974, 0.00258114957
    687, 0.00979757495, 0.00218420872
    688, 0.00976613443, 0.00579884928
    689, 0.00956255943, 0.00743229734
    690, 0.00973651744, 0.0155166313
    691, 0.00958205946, 0.0143364919
    692, 0.00965142529, 0.0139829107
    693, 0.00975323282, 0.0131597593
    694, 0.00961889885, 0.0128525766
    695, 0.00927072857, 0.0121064149
    696, 0.00974916946, 0.0117756473
    697, 0.00974508282,  0.010999931
    698, 0.00975517184, 0.0103842421
    699, 0.00969473459, 0.0100477505
    700, 0.00972220767, 0.00932327844
    701, 0.00968701858, 0.00966029707
    702, 0.00965056382, 0.00892577041
    703, 0.00958057866, 0.00701062148
    704, 0.00947777461, 0.00652997009
    705, 0.00966703705,  0.016063923
    706, 0.00951295532, 0.00617168564
    707, 0.00958828814, 0.0164991654
    708, 0.00893157534, 0.00194508582
    709, 0.00843890756, 0.00196635677
    710, 0.0079114642, 0.00217433996
    711, 0.00723784324, 0.0017393959
    712, 0.00815212168, 0.00186438323
    713, 0.00953408424, 0.00198214175
    714, 0.00963678863, 0.00316194049
    715, 0.0095817633, 0.00360668101
    716, 0.00924649835,  0.012546123
    717, 0.00927744899, 0.00791796669
    718, 0.00966426264, 0.00851373374
    719, 0.00949156564, 0.0115944156
    720, 0.00947799161, 0.0110054929
    721, 0.00934691541, 0.0134916697
    722, 0.00963191502, 0.0151728438
    723, 0.00937829446, 0.0171052031
    724, 0.00942537282, 0.00336748618
    725, 0.00946322549, 0.00565936044
    726, 0.00946950912, 0.00395431044
    727, 0.0091941189, 0.00589363975
    728, 0.00930402055, 0.0159112606
    729, 0.00931404531, 0.0148411337
    730, 0.00914923847, 0.0103886407
    731, 0.00905131456, 0.0118473694
    732, 0.00914899725, 0.00754868984
    733, 0.00903067272, 0.0141326888
    734, 0.00947295874, 0.00947104022
    735, 0.00945811812, 0.00986376591
    736, 0.00917908084, 0.0128408894
    737, 0.00939439051, 0.00854717009
    738, 0.00927940384, 0.00898844935
    739, 0.00895170681, 0.00695418799
    740, 0.00870082248, 0.00200096052
    741,  0.008238649, 0.00234925491
    742, 0.00928833801, 0.0162244774
    743, 0.00901482627, 0.0165620092
    744, 0.00891598593, 0.0030352138
    745, 0.00933778286, 0.00464405958
    746, 0.00896459632, 0.0137581313
    747, 0.00925087184, 0.00815689936
    748, 0.0088026654, 0.0123253036
    749, 0.00904457457, 0.0112261148
    750, 0.00919191074, 0.0131750405
    751, 0.00928855874, 0.0108846333
    752, 0.00918916613, 0.00240073772
    753, 0.00888947025, 0.00637792377
    754, 0.00881958194, 0.0144322366
    755, 0.00913110748, 0.0152464192
    756, 0.0088626584, 0.0115778884
    757, 0.00848199613, 0.0163919535
    758, 0.00890155043, 0.0171706825
    759, 0.00902963802, 0.0034510449
    760, 0.00807405077, 0.00272938563
    761, 0.00877334364, 0.0133028068
    762, 0.00896291155, 0.00552719692
    763,  0.008767928, 0.0109058022
    764, 0.00894037355, 0.00783967786
    765, 0.00837941933, 0.0158709846
    766, 0.00896301866, 0.0100355363
    767, 0.00887573417, 0.0085887257
    768, 0.00870337896, 0.0128177376
    769, 0.00746311853, 0.00276620639
    770, 0.00852138177, 0.00709403167
    771, 0.00884669088, 0.0090397438
    772, 0.00894695893, 0.0149062257
    773, 0.00820499286, 0.0170494169
    774, 0.00813117996, 0.0165443309
    775, 0.0086419424, 0.00270552211
    776, 0.00890989974, 0.0105943391
    777, 0.00880132802, 0.0119817629
    778, 0.00913995411, 0.00405014493
    779, 0.00834020972, 0.00669524539
    780, 0.00815679505, 0.0128448447
    781, 0.00866821781, 0.00520881172
    782, 0.00893108919, 0.00465896446
    783, 0.00854002964, 0.00766836386
    784, 0.00836509932, 0.00623365538
    785, 0.00839535333, 0.0146516804
    786, 0.00814294536, 0.0153035456
    787, 0.00796533655, 0.0113090612
    788, 0.00860486273, 0.00966340397
    789, 0.0083289938, 0.00917383283
    790, 0.00851733238, 0.0139629338
    791, 0.00756839756, 0.00363033218
    792, 0.00765847368, 0.0171595775
    793, 0.00872953795, 0.00325140334
    794, 0.00825396273, 0.00551318796
    795, 0.00855228771, 0.00355171552
    796, 0.00839639269, 0.00436855992
    797, 0.00813985337, 0.0120755201
    798, 0.00859976374, 0.00582680805
    799, 0.00828883052, 0.0134598268
    800, 0.00862947665, 0.0103489105
    801, 0.00878962874, 0.00399337616
    802, 0.00884357467, 0.00816910341
    803, 0.00768661452,  0.014647305
    804, 0.00819606334, 0.00336628384
    805,  0.007783351, 0.00778483134
    806, 0.00899919868, 0.0179079231
    807, 0.00807521399,  0.014858067
    808, 0.00802155677, 0.00381924841
    809, 0.00752322469, 0.0121505363
    810, 0.00751453405, 0.00517125148
    811, 0.00842779595, 0.0107833259
    812, 0.00768968463, 0.0162350722
    813, 0.00774021074, 0.0137152728
    814, 0.00770068867, 0.00943975151
    815, 0.00778270094, 0.00683112675
    816, 0.00864032749, 0.0202998724
    817, 0.00861605629, 0.0194289349
    818, 0.00800283812, 0.0290040337
    819, 0.00944359507, 0.0188026242
    820, 0.00799974799, 0.0260171872
    821, 0.00892780256, 0.0220242348
    822, 0.00796700083, 0.0230454709
    823, 0.00899658259, 0.0249875225
    824,  0.009002937, 0.0279947817
    825, 0.00980406627, 0.00167131785
    826, 0.00960969739, 0.00168962707
    827, 0.00941885263, 0.00174380711
    828, 0.00917192455, 0.00179697049
    829, 0.00980812591, 0.00184043148
    830, 0.00978774577, 0.00200628513
    831, 0.00983752869, 0.00235366169
    832, 0.00988907274, 0.00247930898
    833, 0.00982349925, 0.00258427719
    834, 0.00975018833, 0.00273491535
    835, 0.00969317183, 0.00292946282
    836, 0.00725116814, 0.00196908764
    837, 0.00724603515, 0.00220770412
    838, 0.00745083019, 0.00176352705
    839,   0.00719534, 0.00240073376
    840, 0.00766639085, 0.00178995787
    841, 0.00789494254, 0.00182790647
    842, 0.00826249085, 0.00171936105
    843, 0.00844014715, 0.00174327253
    844, 0.0086479215, 0.00174986105
    845, 0.0088434536, 0.00172804308
    846, 0.0090005286, 0.00167576305
    847, 0.0097403843, 0.00335780415
    848, 0.00982642546, 0.00368434982
    849, 0.00975079741, 0.00407226617
    850, 0.00972991902, 0.00426388066
    851, 0.00971434824, 0.00446163071
    852,  0.009692288, 0.00482442416
    853, 0.00971236452, 0.00499432301
    854, 0.00973743852, 0.00515870797
    855, 0.0097584771, 0.00531906262
    856, 0.00975893345, 0.00564054213
    857, 0.00975839421, 0.00596862473
    858, 0.0097629223, 0.00614061207
    859, 0.00977863744, 0.00632785307
    860, 0.00977498852, 0.00650596805
    861, 0.00982012134, 0.00667068549
    862, 0.00971031934, 0.00679459469
    863, 0.00969145354, 0.00724764727
    864, 0.00961602107, 0.00768011017
    865, 0.00962294079, 0.00790345855
    866, 0.00962527376, 0.00811270531
    867, 0.00964184292, 0.00831149891
    868, 0.00965520367, 0.00871634018
    869, 0.00967230182, 0.00913028512
    870, 0.00979476515, 0.00946752448
    871, 0.00978724658, 0.0098448908
    872, 0.00981097389, 0.0102244439
    873, 0.00974684767, 0.0105860634
    874, 0.00974925328, 0.0107961912
    875, 0.00975303445, 0.0111978836
    876, 0.00973626133, 0.0113908928
    877, 0.00974402763,  0.011582355
    878, 0.00971238874, 0.0119668068
    879, 0.00967061613, 0.0121608926
    880, 0.00966121163, 0.0123715959
    881, 0.00962925982, 0.0125978673
    882, 0.00978200324, 0.0129981013
    883, 0.00973964855, 0.0133485282
    884, 0.00970286969, 0.0135403322
    885, 0.00969226472, 0.0137446839
    886, 0.00976415724, 0.0141940387
    887, 0.00984045397, 0.0143361008
    888, 0.00976571534, 0.0144764949
    889, 0.00968325045, 0.0146655943
    890, 0.00964797195, 0.0148946838
    891, 0.00977748446, 0.0153390747
    892, 0.00975828618, 0.0157244094
    893, 0.00980467536, 0.0158931632
    894, 0.00973548647, 0.0162809789
    895, 0.00972717069, 0.0166942384
    896, 0.00964619592, 0.0171098933
    897, 0.0093586538, 0.0196279306
    898, 0.00928278267, 0.0202569757
    899, 0.00782366097,  0.020218553
    900, 0.00750878034, 0.0103803053
    901, 0.00746732159, 0.00202214206
    902, 0.00928450376, 0.0020683168
    903, 0.00904266723, 0.00218344037
    904, 0.00968107022, 0.00243805232
    905, 0.00958281476, 0.00633932231
    906, 0.00950214174, 0.00596765988
    907, 0.00937073119, 0.0123413652
    908, 0.00944350753, 0.0118856672
    909, 0.00874978583, 0.0185951963
    910, 0.00932835974, 0.0145067144
    911, 0.00876934174, 0.00738145458
    912, 0.0083483411, 0.00805494934
    913, 0.0079479441, 0.00438242126
    914, 0.00767956208, 0.00207211566
    915, 0.0096491212, 0.00183355249
    916, 0.00955267809, 0.0117511163
    917, 0.00763682043, 0.00229422608
    918, 0.00943206809, 0.0113629038
    919, 0.00955065619, 0.0111868829
    920, 0.00952721201, 0.0107798837
    921, 0.00950416923,  0.010561998
    922, 0.0094658304, 0.0102895759
    923, 0.0095630195, 0.00580976531
    924, 0.00957762916, 0.00549561996
    925, 0.00952966977, 0.00537565071
    926, 0.0082643088, 0.00856855139
    927, 0.00944004674, 0.0028247009
    928, 0.00949243549, 0.00522189355
    929, 0.00959017128, 0.00223030662
    930, 0.00939213391, 0.00230915216
    931, 0.00933652651, 0.00302496227
    932, 0.00950255431, 0.0141715985
    933, 0.00950800069, 0.0131250219
    934, 0.00922102854, 0.00671883253
    935, 0.00927913096, 0.0168395415
    936, 0.00940537732, 0.0154908495
    937, 0.00876710191, 0.00233472511
    938, 0.00925587676, 0.00624469016
    939, 0.00932432897, 0.00717382086
    940, 0.00957372226, 0.00344619039
    941, 0.00918177143, 0.00322805741
    942, 0.00965956599, 0.00378644373
    943, 0.0098137632, 0.00391509384
    944, 0.00935071148, 0.0150820268
    945, 0.00948870555, 0.00422215648
    946, 0.0094779674, 0.00443086214
    947, 0.00928582065, 0.00426255399
    948, 0.00936219934, 0.00487251068
    949, 0.00952372886, 0.0157998782
    950, 0.00928943604,  0.014171524
    951, 0.00932975858, 0.00772243505
    952, 0.00914771855, 0.00731439982
    953, 0.00928851124, 0.00838331785
    954, 0.00934131164, 0.00924468506
    955, 0.00802185945, 0.00499453768
    956, 0.00857417844, 0.0150928395
    957, 0.00926918723, 0.0116985943
    958, 0.00944240112, 0.0137138907
    959, 0.00933319796, 0.0139030144
    960, 0.00952589139, 0.0133134974
    961, 0.00800236966, 0.0106088733
    962, 0.00849917531, 0.0175980013
    963, 0.00895081647, 0.00721687498
    964, 0.00873404555, 0.00666388497
    965, 0.0084091844, 0.00299815647
    966, 0.00842475425, 0.00392955448
    967, 0.00848725159,  0.004821877
    968, 0.00889091566, 0.00603310205
    969, 0.00853308849, 0.0117409294
    970, 0.0083894562, 0.0112837441
    971, 0.00930867065, 0.00257371785
    972, 0.00921956636, 0.00271020806
    973, 0.00865094271, 0.0168223754
    974, 0.00779091427, 0.00249547861
    975, 0.00934848841, 0.00439766143
    976, 0.00932091847, 0.00364097301
    977, 0.00930568296, 0.0100602657
    978, 0.00926767755, 0.00448865769
    979, 0.00931121409, 0.00547513552
    980, 0.00930934213, 0.00530595239
    981, 0.00928080175, 0.0111582046
    982, 0.00898201019, 0.00941114407
    983, 0.0087921964, 0.0154791828
    984, 0.00908128917,  0.015735032
    985, 0.00888622738,   0.01603809
    986, 0.00879155006, 0.0163253192
    987, 0.00928340573,  0.010613448
    988, 0.00936581474, 0.0107630361
    989, 0.00914248917, 0.0114689516
    990, 0.00900810212, 0.00427210797
    991, 0.00887042005, 0.00369676156
    992, 0.00876970775, 0.00431755232
    993, 0.00901771057, 0.00498794857
    994, 0.00909095071, 0.00287244702
    995, 0.0084590856, 0.0022219508
    996, 0.00901674107, 0.00253336388
    997, 0.00920091569, 0.0110064549
    998, 0.00875281543,  0.011255553
    999, 0.00891534146, 0.0026920212
   1000, 0.00911373273, 0.0037993798
   1001, 0.0093045393, 0.00873108488
   1002, 0.0091679804, 0.00520831207
   1003, 0.00911499746, 0.00441869395
   1004, 0.00920796022, 0.00968408957
   1005, 0.00911804195, 0.0107610486
   1006, 0.00902492087, 0.0109777106
   1007, 0.0140132746, 0.00703802239
   1008, 0.0138460472, 0.00699831778
   1009, 0.0136791933, 0.00695858477
   1010, 0.0135124987, 0.00691884849
   1011, 0.0133458655, 0.00687912107
   1012, 0.0131792556, 0.00683940109
   1013, 0.0130126541, 0.00679968717
   1014, 0.0128460545, 0.00675998023
   1015, 0.0126794502, 0.00672029238
   1016, 0.0125128319, 0.00668065948
   1017, 0.0123461625, 0.00664120819
   1018, 0.0121793598, 0.00660223654
   1019, 0.0120123215, 0.00656413473
   1020, 0.0118450355, 0.00652702805
   1021, 0.0116775064, 0.00649083499
   1022, 0.0115098506, 0.00645516813
   1023, 0.0113421306, 0.00641976763
   1024, 0.0111743845, 0.00638447469
   1025,  0.011006631, 0.00634921947
   1026, 0.0108388737, 0.00631399732
   1027, 0.0106711155, 0.0062789782
   1028, 0.0105033554, 0.00624503894
   1029, 0.0103355888, 0.00621381495
   1030, 0.0101678064, 0.00618625758
   1031, 0.00999978464, 0.00131211663
   1032, 0.00999962911, 0.00112525583
   1033, 0.00999960117, 0.000938220765
   1034, 0.00999965519, 0.000750882609
   1035, 0.00999973807, 0.000563321461
   1036, 0.00999981817, 0.000375621952
   1037, 0.00999987498, 0.000187836908
   1038, 0.00700239092, 0.00131331012
   1039, 0.00700163981, 0.00112562836
   1040, 0.0070008263, 0.00093797961
   1041, 0.0070003639, 0.000750378938
   1042, 0.00700014783, 0.000562786998
   1043, 0.00700005656, 0.000375194999
   1044, 0.00700002071, 0.00018760009
   1045, 0.0140556954, 0.00684699323
   1046,  0.013886407, 0.00680863671
   1047,  0.013717467, 0.00677045807
   1048, 0.0135486992, 0.00673236372
   1049, 0.0133800125, 0.00669431034
   1050, 0.0132113602, 0.0066562756
   1051, 0.0130427219, 0.00661825016
   1052, 0.0128740901, 0.00658022985
   1053, 0.0127054574, 0.00654221792
   1054, 0.0125368191, 0.00650422927
   1055, 0.0123681566, 0.00646633375
   1056, 0.0121994242, 0.00642868923
   1057, 0.0120305754, 0.0063914815
   1058, 0.0118615963, 0.00635478366
   1059, 0.0116924969, 0.00631854869
   1060, 0.0115233194, 0.00628262339
   1061,    0.0113541, 0.00624687131
   1062, 0.0111848591, 0.00621120306
   1063, 0.0110156098, 0.00617557205
   1064, 0.0108463569, 0.0061399634
   1065,  0.010677103, 0.00610458944
   1066, 0.0105078463, 0.00607051887
   1067,  0.010338584, 0.00603970373
   1068, 0.0101693049, 0.00601341343
   1069, 0.0140971076, 0.00665530842
   1070, 0.0139259342, 0.0066181696
   1071, 0.0137550943, 0.00658133533
   1072, 0.0135844294, 0.00654465426
   1073, 0.0134138521, 0.00650804583
   1074, 0.0132433157, 0.00647146907
   1075,  0.013072798, 0.00643490814
   1076, 0.0129022878, 0.00639835373
   1077, 0.0127317794, 0.00636180304
   1078,   0.01256127, 0.0063252626
   1079, 0.0123907495,  0.006288765
   1080, 0.0122201964, 0.00625238474
   1081, 0.0120495893, 0.00621620845
   1082, 0.0118789198, 0.00618027756
   1083, 0.0117081907, 0.00614457577
   1084, 0.0115374187, 0.00610904163
   1085, 0.0113666207, 0.00607361039
   1086, 0.0111958086, 0.00603823503
   1087, 0.0110249901, 0.00600288715
   1088, 0.0108541697, 0.00596755464
   1089, 0.0106833465,  0.005932461
   1090, 0.0105125224, 0.00589874573
   1091, 0.0103416936, 0.00586857554
   1092, 0.0101708546, 0.00584346801
   1093, 0.0141374506, 0.00646311324
   1094, 0.0139645189, 0.00642712135
   1095, 0.0137919104, 0.00639151782
   1096, 0.0136194741, 0.00635611778
   1097, 0.0134471292, 0.00632081646
   1098,  0.013274828, 0.00628556032
   1099, 0.0131025454, 0.00625032466
   1100, 0.0129302721, 0.00621509785
   1101, 0.0127580026, 0.00617987476
   1102,  0.012585734, 0.0061446568
   1103, 0.0124134617, 0.00610945653
   1104, 0.0122411745, 0.00607430702
   1105, 0.0120688649, 0.00603924738
   1106, 0.0118965255, 0.00600429997
   1107, 0.0117241591, 0.00596946152
   1108, 0.0115517695, 0.00593470875
   1109, 0.0113793649, 0.00590001233
   1110, 0.0112069529, 0.0058653499
   1111, 0.0110345371, 0.00583070517
   1112, 0.0108621176, 0.00579607021
   1113, 0.0106896982, 0.00576167088
   1114, 0.0105172778, 0.00572868995
   1115, 0.0103448555, 0.00569951441
   1116, 0.0101724304, 0.00567533541
   1117, 0.0141766705, 0.00627053203
   1118, 0.0140020736, 0.00623565074
   1119, 0.0138277896, 0.00620122347
   1120,  0.013653677, 0.00616703788
   1121, 0.0134796528, 0.00613297243
   1122, 0.0133056752, 0.00609896332
   1123, 0.0131317172, 0.00606497936
   1124, 0.0129577685, 0.00603100611
   1125, 0.0127838245, 0.00599703798
   1126, 0.0126098823, 0.00596307265
   1127, 0.0124359382, 0.0059291143
   1128, 0.0122619886, 0.00589517737
   1129, 0.0120880306, 0.00586127769
   1130, 0.0119140595, 0.00582742691
   1131, 0.0117400754, 0.00579362642
   1132, 0.0115660792, 0.00575986737
   1133, 0.0113920774, 0.0057261372
   1134, 0.0112180691, 0.00569242612
   1135, 0.0110440589, 0.00565872528
   1136, 0.0108700478, 0.00562503096
   1137, 0.0106960367, 0.00559156993
   1138, 0.0105220247, 0.00555957481
   1139, 0.0103480136, 0.00553112151
   1140, 0.0101740044, 0.00550772715
   1141, 0.0142147327, 0.00607764162
   1142, 0.0140385423, 0.00604385743
   1143, 0.0138626564, 0.0060105836
   1144, 0.0136869382, 0.00597758498
   1145, 0.0135113085, 0.00594472373
   1146, 0.0133357216, 0.00591192767
   1147, 0.0131601579, 0.00587916188
   1148, 0.0129846036, 0.00584640866
   1149, 0.0128090549, 0.00581366103
   1150, 0.0126335062, 0.0057809162
   1151, 0.0124579575, 0.00574817415
   1152, 0.0122824069, 0.00571544096
   1153, 0.0121068545, 0.00568272267
   1154, 0.0119312964, 0.00565002486
   1155,  0.011755731, 0.00561734894
   1156, 0.0115801627, 0.00558469258
   1157, 0.0114045897, 0.00555205066
   1158,  0.011229014, 0.00551941851
   1159, 0.0110534364, 0.00548679149
   1160, 0.0108778588, 0.00545416865
   1161, 0.0107022803, 0.00542178378
   1162, 0.0105267027, 0.00539083406
   1163,  0.010351127, 0.00536308112
   1164, 0.0101755578, 0.00534222182
   1165, 0.0142516177, 0.00588447973
   1166, 0.0140738934, 0.00585179357
   1167, 0.0138964672, 0.00581966853
   1168, 0.0137192039, 0.00578784849
   1169, 0.0135420281, 0.0057561826
   1170, 0.0133648962, 0.00572458934
   1171, 0.0131877847, 0.00569302961
   1172, 0.0130106825, 0.00566148432
   1173, 0.0128335869, 0.00562994555
   1174, 0.0126564922, 0.00559840957
   1175, 0.0124793984, 0.00556687545
   1176, 0.0123023046, 0.00553534413
   1177,  0.012125209, 0.00550381979
   1178, 0.0119481115, 0.00547230337
   1179, 0.0117710121, 0.00544079579
   1180,  0.011593909, 0.00540929753
   1181,  0.011416805, 0.00537780579
   1182,    0.0112397, 0.00534631871
   1183, 0.0110625941, 0.00531483535
   1184, 0.0108854873, 0.00528335338
   1185, 0.0107083805, 0.00525211869
   1186, 0.0105312746, 0.00522229727
   1187, 0.0103541724, 0.00519619137
   1188, 0.0101770787, 0.00517596863
   1189,  0.014287319, 0.00569106732
   1190,  0.014108113, 0.0056594871
   1191, 0.0139291985, 0.00562851597
   1192,  0.013750446, 0.00559787732
   1193, 0.0135717792, 0.0055674063
   1194, 0.0133931544, 0.00553701539
   1195, 0.0132145509, 0.00550666172
   1196, 0.0130359577, 0.00547632435
   1197, 0.0128573682, 0.00544599351
   1198, 0.0126787825, 0.00541566638
   1199, 0.0125001967, 0.00538534019
   1200, 0.0123216109, 0.0053550154
   1201, 0.0121430242, 0.0053246934
   1202, 0.0119644376, 0.00529437466
   1203, 0.0117858499, 0.00526405964
   1204, 0.0116072614, 0.00523374788
   1205, 0.0114286719, 0.00520343985
   1206, 0.0112500824, 0.00517313415
   1207,  0.011071492, 0.00514283031
   1208, 0.0108929006, 0.00511252694
   1209, 0.0107143102, 0.00508247782
   1210, 0.0105357198, 0.00505389087
   1211,  0.010357134, 0.00502888393
   1212, 0.0101785585, 0.00500957202
   1213, 0.0143218283, 0.00549741648
   1214, 0.0141411908, 0.00546695478
   1215,  0.013960842, 0.00543714594
   1216, 0.0137806507, 0.00540769519
   1217, 0.0136005431, 0.00537842512
   1218, 0.0134204794, 0.00534924213
   1219, 0.0132404361, 0.00532009918
   1220,  0.013060404, 0.00529097393
   1221, 0.0128803737, 0.00526185613
   1222, 0.0127003472, 0.00523274206
   1223, 0.0125203207, 0.00520362938
   1224, 0.0123402951, 0.00517451717
   1225, 0.0121602695, 0.00514540635
   1226,  0.011980243, 0.00511629693
   1227, 0.0118002165, 0.00508718845
   1228,   0.01162019, 0.00505808182
   1229, 0.0114401635, 0.00502897659
   1230,  0.011260136, 0.00499987276
   1231, 0.0110801086, 0.0049707694
   1232, 0.0109000802, 0.0049416665
   1233, 0.0107200537, 0.00491281599
   1234, 0.0105400253, 0.00488533918
   1235, 0.0103600044, 0.00486083049
   1236, 0.0101799928, 0.0048404932
   1237, 0.0143551454, 0.00530353747
   1238, 0.0141731249, 0.0052742064
   1239, 0.0139913894, 0.00524557102
   1240, 0.0138098104, 0.00521731703
   1241, 0.0136283152, 0.00518925581
   1242, 0.0134468628, 0.00516128773
   1243, 0.0132654291, 0.00513336295
   1244, 0.0130840074, 0.0051054568
   1245, 0.0129025886, 0.0050775595
   1246, 0.0127211725, 0.00504966546
   1247, 0.0125397574, 0.00502177328
   1248, 0.0123583414, 0.0049938811
   1249, 0.0121769262, 0.00496598985
   1250, 0.0119955111, 0.0049380986
   1251,  0.011814096, 0.00491020828
   1252, 0.0116326809, 0.0048823189
   1253, 0.0114512658, 0.00485442951
   1254, 0.0112698497, 0.00482654106
   1255, 0.0110884346, 0.00479865307
   1256, 0.0109070176, 0.00477076508
   1257, 0.0107256034, 0.00474311505
   1258, 0.0105441883, 0.00471653882
   1259, 0.0103627779, 0.00469199196
   1260, 0.0101813795, 0.00467055198
   1261, 0.0143872648, 0.00510943914
   1262, 0.0142039116, 0.00508125219
   1263, 0.0140208406,  0.005053801
   1264, 0.0138379242, 0.00502675259
   1265, 0.0136550907, 0.00499990862
   1266, 0.0134722982, 0.00497316383
   1267, 0.0132895261, 0.00494646467
   1268, 0.0131067652, 0.00491978601
   1269, 0.0129240071, 0.00489311665
   1270, 0.0127412509, 0.00486645056
   1271, 0.0125584975, 0.00483978633
   1272, 0.0123757431, 0.00481312256
   1273, 0.0121929888, 0.0047864588
   1274, 0.0120102344, 0.0047597955
   1275,   0.01182748, 0.00473313266
   1276, 0.0116447266, 0.00470646983
   1277, 0.0114619723, 0.00467980746
   1278, 0.0112792179, 0.00465314556
   1279, 0.0110964635, 0.00462648319
   1280, 0.0109137101, 0.00459982082
   1281, 0.0107309567, 0.00457332935
   1282, 0.0105482023, 0.00454743765
   1283, 0.0103654545, 0.00452217087
   1284, 0.0101827178, 0.00449690688
   1285, 0.0144181866, 0.00491512939
   1286, 0.0142335482, 0.00488809962
   1287,  0.014049191, 0.00486184284
   1288, 0.0138649866, 0.00483600935
   1289, 0.0136808641, 0.00481039193
   1290, 0.0134967836, 0.00478487881
   1291, 0.0133127235, 0.00475941412
   1292, 0.0131286737, 0.00473397085
   1293, 0.0129446266, 0.0047085369
   1294, 0.0127605814, 0.00468310667
   1295, 0.0125765381, 0.00465767831
   1296, 0.0123924948, 0.00463225041
   1297, 0.0122084524, 0.00460682297
   1298, 0.0120244082,  0.004581396
   1299, 0.0118403668, 0.00455596903
   1300, 0.0116563244, 0.00453054253
   1301, 0.0114722811, 0.00450511556
   1302, 0.0112882378, 0.00447968859
   1303, 0.0111041944, 0.00445426209
   1304, 0.0109201521, 0.00442883559
   1305, 0.0107361097, 0.0044034957
   1306, 0.0105520682, 0.0043782359
   1307, 0.0103680314, 0.0043523428
   1308, 0.0101840058, 0.00432478264
   1309, 0.0144479088, 0.00472061615
   1310, 0.0142620346, 0.00469475612
   1311, 0.0140764397, 0.00466970447
   1312, 0.0138909975, 0.00464509521
   1313, 0.0137056364, 0.00462071272
   1314, 0.0135203172, 0.00459643919
   1315, 0.0133350184, 0.00457221642
   1316,  0.013149729, 0.00454801694
   1317, 0.0129644442, 0.00452382676
   1318, 0.0127791613, 0.00449964078
   1319, 0.0125938794, 0.0044754562
   1320, 0.0124085974, 0.00445127254
   1321, 0.0122233164, 0.00442708936
   1322, 0.0120380344, 0.00440290663
   1323, 0.0118527524, 0.00437872345
   1324, 0.0116674714, 0.00435454026
   1325, 0.0114821894, 0.00433035754
   1326, 0.0112969074, 0.00430617481
   1327, 0.0111116264, 0.00428199209
   1328, 0.0109263454, 0.00425780937
   1329, 0.0107410643, 0.00423362153
   1330, 0.0105557842, 0.00420905976
   1331, 0.0103705078, 0.0041831499
   1332, 0.0101852436, 0.00415445399
   1333, 0.0144764315, 0.00452590827
   1334, 0.0142893698, 0.00450123008
   1335, 0.0141025856, 0.00447739288
   1336, 0.0139159551, 0.00445401715
   1337, 0.0137294065, 0.00443087751
   1338,  0.013542898, 0.00440785196
   1339, 0.0133564109, 0.00438487902
   1340, 0.0131699331, 0.0043619303
   1341,   0.01298346, 0.00433899183
   1342, 0.0127969887, 0.00431605754
   1343, 0.0126105174, 0.00429312512
   1344, 0.0124240471, 0.00427019317
   1345, 0.0122375768, 0.00424726168
   1346, 0.0120511074, 0.00422433065
   1347,  0.011864638, 0.00420139916
   1348, 0.0116781676, 0.00417846814
   1349, 0.0114916973, 0.00415553711
   1350, 0.0113052269, 0.00413260609
   1351, 0.0111187566, 0.00410967506
   1352, 0.0109322872, 0.00408674404
   1353, 0.0107458178, 0.0040637413
   1354, 0.0105593484, 0.00404028827
   1355, 0.0103728846, 0.0040157875
   1356, 0.0101864319, 0.00398934679
   1357, 0.0145037519, 0.00433101319
   1358, 0.0143155502, 0.00430752803
   1359,  0.014127627, 0.00428491505
   1360, 0.0139398593, 0.0042627817
   1361, 0.0137521727, 0.00424089329
   1362, 0.0135645261, 0.00421912316
   1363, 0.0133768991, 0.00419740751
   1364, 0.0131892841, 0.00417571701
   1365, 0.0130016729, 0.00415403722
   1366, 0.0128140626, 0.00413236208
   1367, 0.0126264542, 0.00411068881
   1368, 0.0124388458, 0.00408901647
   1369, 0.0122512365, 0.00406734413
   1370, 0.0120636281, 0.00404567271
   1371, 0.0118760196, 0.00402400084
   1372, 0.0116884122, 0.00400232896
   1373, 0.0115008028, 0.00398065709
   1374, 0.0113131944, 0.00395898521
   1375,  0.011125586, 0.00393731333
   1376, 0.0109379776, 0.00391564146
   1377, 0.0107503701, 0.00389390998
   1378, 0.0105627635, 0.00387199782
   1379, 0.0103751607, 0.00385012245
   1380,   0.01018757, 0.00382869644
   1381,  0.014529869, 0.00413593883
   1382, 0.0143405758, 0.00411365833
   1383, 0.0141515648, 0.00409227889
   1384, 0.0139627075, 0.00407139584
   1385, 0.0137739321, 0.00405076519
   1386, 0.0135851987, 0.00403025793
   1387, 0.0133964848, 0.00400980748
   1388, 0.0132077802, 0.00398938265
   1389, 0.0130190793, 0.00396896899
   1390, 0.0128303822, 0.00394855998
   1391, 0.0126416851, 0.00392815331
   1392, 0.0124529889, 0.0039077471
   1393, 0.0122642927, 0.00388734136
   1394, 0.0120755965, 0.00386693608
   1395, 0.0118869003, 0.00384653057
   1396, 0.0116982041, 0.00382612506
   1397, 0.0115095079, 0.00380571978
   1398, 0.0113208108, 0.00378531427
   1399, 0.0111321155, 0.00376490876
   1400, 0.0109434184, 0.00374450325
   1401, 0.0107547231, 0.0037240847
   1402, 0.0105660278, 0.00370390178
   1403, 0.0103773372, 0.00368461059
   1404, 0.0101886578,  0.003668488
   1405, 0.0145547818, 0.00394069357
   1406, 0.0143644474, 0.00391962798
   1407, 0.0141743952, 0.00389949162
   1408, 0.0139844995, 0.00387986586
   1409, 0.0137946848, 0.00386050134
   1410, 0.0136049138, 0.00384126371
   1411, 0.0134151625, 0.00382208521
   1412, 0.0132254204, 0.0038029328
   1413,  0.013035682, 0.00378379226
   1414, 0.0128459474, 0.00376465637
   1415, 0.0126562128, 0.00374552258
   1416, 0.0124664791, 0.00372638972
   1417, 0.0122767445, 0.0037072571
   1418, 0.0120870117, 0.00368812471
   1419, 0.0118972771, 0.00366899255
   1420, 0.0117075434, 0.00364986015
   1421, 0.0115178097,  0.003630728
   1422, 0.0113280751, 0.00361159584
   1423, 0.0111383414, 0.00359246344
   1424, 0.0109486068, 0.00357333105
   1425, 0.0107588731, 0.00355427852
   1426, 0.0105691403, 0.00353581621
   1427, 0.0103794131, 0.00351969153
   1428, 0.0101896962, 0.00350917224
   1429, 0.0145784877, 0.00374528533
   1430, 0.0143871605, 0.00372544536
   1431, 0.0141961183, 0.00370655977
   1432, 0.0140052345, 0.00368819921
   1433, 0.0138144325, 0.00367010757
   1434, 0.0136236735, 0.00365214632
   1435, 0.0134329349, 0.00363424583
   1436, 0.0132422056, 0.00361637259
   1437,  0.013051481, 0.00359851145
   1438, 0.0128607582, 0.0035806552
   1439, 0.0126700364, 0.00356280105
   1440, 0.0124793146, 0.00354494806
   1441, 0.0122885937, 0.00352709508
   1442, 0.0120978728, 0.00350924232
   1443,  0.011907151, 0.0034913898
   1444, 0.0117164291, 0.00347353728
   1445, 0.0115257073, 0.00345568452
   1446, 0.0113349855,  0.003437832
   1447, 0.0111442655, 0.00341997924
   1448, 0.0109535437, 0.00340212672
   1449, 0.0107628219, 0.0033843813
   1450, 0.0105721029, 0.00336741563
   1451, 0.0103813875, 0.00335275754
   1452, 0.0101906834, 0.00334275165
   1453, 0.0146009875, 0.00354972202
   1454, 0.0144087169, 0.00353111723
   1455, 0.0142167341, 0.00351349032
   1456, 0.0140249114, 0.00349640218
   1457, 0.0138331726, 0.00347959017
   1458, 0.0136414766, 0.00346291182
   1459, 0.0134497993, 0.00344629586
   1460, 0.0132581331, 0.00342970807
   1461, 0.0130664716, 0.00341313239
   1462, 0.0128748119, 0.0033965616
   1463, 0.0126831532, 0.00337999361
   1464, 0.0124914944, 0.00336342608
   1465, 0.0122998357, 0.00334685901
   1466, 0.0121081788, 0.00333029218
   1467, 0.0119165201, 0.00331372535
   1468, 0.0117248623, 0.00329715852
   1469, 0.0115332026, 0.00328059169
   1470, 0.0113415457, 0.00326402485
   1471, 0.0111498879, 0.00324745825
   1472, 0.0109582283, 0.00323089142
   1473, 0.0107665695, 0.00321441377
   1474, 0.0105749136, 0.00319840154
   1475, 0.0103832614, 0.00318313623
   1476, 0.0101916203, 0.0031689927
   1477, 0.0146222785, 0.00335401157
   1478, 0.0144291138, 0.00333665172
   1479, 0.0142362416, 0.00332029141
   1480, 0.0140435304, 0.0033044822
   1481, 0.0138509041, 0.00328895566
   1482, 0.0136583205, 0.00327356625
   1483, 0.0134657575, 0.00325824087
   1484, 0.0132732047, 0.0032429439
   1485, 0.0130806565, 0.0032276595
   1486, 0.0128881102, 0.00321238069
   1487, 0.0126955649, 0.0031971042
   1488, 0.0125030195, 0.00318182819
   1489, 0.0123104751, 0.00316655287
   1490, 0.0121179307, 0.00315127755
   1491, 0.0119253863, 0.00313600246
   1492, 0.0117328409, 0.00312072737
   1493, 0.0115402956, 0.00310545228
   1494, 0.0113477502, 0.0030901772
   1495, 0.0111552067, 0.00307490211
   1496, 0.0109626614, 0.00305962702
   1497,  0.010770116, 0.00304437103
   1498, 0.0105775725, 0.00302890828
   1499, 0.0103850346, 0.00301206554
   1500, 0.0101925069, 0.00299231336
   1501, 0.0146423606, 0.00315816235
   1502, 0.0144483512, 0.00314205559
   1503, 0.0142546389, 0.00312696933
   1504, 0.0140610896, 0.00311244559
   1505,  0.013867626, 0.00309821055
   1506, 0.0136742052, 0.00308411568
   1507, 0.0134808067, 0.00307008624
   1508, 0.0132874176, 0.00305608613
   1509, 0.0130940331, 0.00304209883
   1510, 0.0129006505, 0.00302811689
   1511, 0.0127072698, 0.00301413727
   1512, 0.0125138881, 0.00300015882
   1513, 0.0123205073, 0.0029861806
   1514, 0.0121271256, 0.00297220238
   1515, 0.0119337458, 0.00295822462
   1516, 0.0117403641, 0.00294424687
   1517, 0.0115469843, 0.00293026865
   1518, 0.0113536036, 0.00291629089
   1519, 0.0111602237, 0.00290231267
   1520, 0.0109668421, 0.00288833492
   1521, 0.0107734594, 0.00287427241
   1522, 0.0105800806, 0.00285937497
   1523, 0.0103867063, 0.00284198578
   1524, 0.0101933433, 0.0028197784
   1525, 0.0146612329, 0.00296218204
   1526, 0.0144664282, 0.00294733699
   1527, 0.0142719261, 0.00293353153
   1528, 0.0140775889, 0.0029202993
   1529, 0.0138833383, 0.00290736184
   1530, 0.0136891324, 0.00289456663
   1531, 0.0134949479, 0.00288183824
   1532, 0.0133007728, 0.00286914036
   1533, 0.0131066022, 0.00285645528
   1534, 0.0129124345, 0.00284377532
   1535, 0.0127182677, 0.00283109816
   1536,    0.0125241, 0.00281842193
   1537, 0.0123299342, 0.00280574616
   1538, 0.0121357674, 0.00279307063
   1539, 0.0119416025, 0.00278039486
   1540, 0.0117474347, 0.00276771933
   1541, 0.0115532689, 0.0027550438
   1542,  0.011359103, 0.00274236826
   1543, 0.0111649372, 0.0027296925
   1544, 0.0109707695, 0.00271701696
   1545, 0.0107766027, 0.00270418031
   1546, 0.0105824377, 0.00269042351
   1547, 0.0103882775, 0.0026745135
   1548, 0.0101941284, 0.00265503838
   1549, 0.0146788927, 0.00276607811
   1550, 0.0144833438, 0.00275250315
   1551, 0.0142881013, 0.00273998501
   1552, 0.0140930265, 0.00272805034
   1553, 0.0138980402, 0.0027164151
   1554, 0.0137030985, 0.00270492514
   1555, 0.0135081783, 0.00269350293
   1556, 0.0133132674, 0.00268211146
   1557,  0.013118363, 0.00267073372
   1558, 0.0129234605, 0.00265936111
   1559, 0.0127285579, 0.00264799106
   1560, 0.0125336563, 0.00263662194
   1561, 0.0123387547, 0.00262525352
   1562, 0.0121438531, 0.00261388486
   1563, 0.0119489515, 0.00260251644
   1564, 0.0117540499, 0.00259114802
   1565, 0.0115591493, 0.00257977983
   1566, 0.0113642476, 0.00256841164
   1567,  0.011169347, 0.00255704299
   1568, 0.0109744444, 0.0025456748
   1569, 0.0107795428, 0.00253416109
   1570, 0.0105846431, 0.00252202572
   1571, 0.0103897471, 0.0025088212
   1572, 0.0101948632, 0.00249476405
   1573, 0.0146953426, 0.00256985729
   1574, 0.0144990981, 0.00255756057
   1575, 0.0143031646, 0.00254633673
   1576, 0.0141074033, 0.00253570499
   1577, 0.0139117315, 0.00252537709
   1578, 0.0137161035, 0.0025151968
   1579, 0.0135204978, 0.00250508566
   1580, 0.0133249033, 0.00249500549
   1581, 0.0131293144, 0.00248493906
   1582, 0.0129337274, 0.00247487845
   1583, 0.0127381403, 0.00246482017
   1584, 0.0125425542, 0.00245476281
   1585, 0.0123469681, 0.00244470593
   1586, 0.0121513829, 0.00243464927
   1587, 0.0119557958, 0.00242459262
   1588, 0.0117602097, 0.00241453596
   1589, 0.0115646245, 0.00240447931
   1590, 0.0113690384, 0.00239442289
   1591, 0.0111734532, 0.00238436623
   1592, 0.0109778671, 0.00237430958
   1593, 0.0107822809, 0.00236416282
   1594, 0.0105866957, 0.00235373387
   1595, 0.0103911161, 0.00234306324
   1596, 0.0101955477, 0.00233272277
   1597, 0.0147105791, 0.00237352168
   1598, 0.0145136882, 0.00236251252
   1599, 0.0143171158, 0.00235258741
   1600, 0.0141207185, 0.00234326068
   1601, 0.0139244106, 0.00233424152
   1602, 0.0137281483, 0.00232537207
   1603, 0.0135319084, 0.00231657224
   1604, 0.0133356797, 0.00230780407
   1605, 0.0131394574, 0.00229904987
   1606, 0.0129432352, 0.00229030126
   1607, 0.0127470149, 0.00228155544
   1608, 0.0125507955, 0.00227281032
   1609, 0.0123545751, 0.00226406567
   1610, 0.0121583547, 0.00225532125
   1611, 0.0119621344, 0.00224657683
   1612,  0.011765914, 0.00223783264
   1613, 0.0115696955, 0.00222908799
   1614, 0.0113734761, 0.0022203438
   1615, 0.0111772567, 0.00221159961
   1616, 0.0109810364, 0.00220285519
   1617,  0.010784816, 0.00219407631
   1618, 0.0105885975, 0.00218528672
   1619, 0.0103923846, 0.00217680587
   1620, 0.0101961819, 0.00216909219
   1621, 0.0147246029, 0.00217705755
   1622,  0.014527116, 0.00216733315
   1623, 0.0143299531, 0.00215869513
   1624, 0.0141329682, 0.00215065689
   1625, 0.0139360763, 0.00214292738
   1626,  0.013739231, 0.00213534827
   1627, 0.0135424081, 0.00212783925
   1628, 0.0133455964, 0.00212036213
   1629, 0.0131487893, 0.00211289898
   1630,  0.012951985, 0.00210544164
   1631, 0.0127551807, 0.00209798687
   1632, 0.0125583764, 0.00209053303
   1633, 0.0123615749, 0.00208307966
   1634, 0.0121647716, 0.00207562651
   1635, 0.0119679682, 0.00206817337
   1636, 0.0117711639, 0.00206072023
   1637, 0.0115743615, 0.00205326732
   1638, 0.0113775581, 0.00204581418
   1639, 0.0111807566, 0.00203836104
   1640, 0.0109839533, 0.0020309079
   1641, 0.0107871499, 0.00202346733
   1642, 0.0105903475, 0.00201623002
   1643, 0.0103935506, 0.00200974685
   1644,  0.010196765, 0.00200484763
   1645, 0.0147374161, 0.00198040321
   1646, 0.0145393806, 0.00197192584
   1647, 0.0143416766, 0.0019645202
   1648, 0.0141441561, 0.00195770711
   1649, 0.0139467306, 0.00195119926
   1650, 0.0137493517, 0.00194484065
   1651, 0.0135519961, 0.0019385519
   1652, 0.0133546516, 0.00193229492
   1653, 0.0131573118, 0.00192605169
   1654, 0.0129599739, 0.0019198145
   1655, 0.0127626378, 0.00191357988
   1656, 0.0125653017, 0.00190734619
   1657, 0.0123679657, 0.00190111273
   1658, 0.0121706296, 0.00189487974
   1659, 0.0119732944, 0.00188864686
   1660, 0.0117759574, 0.00188241387
   1661, 0.0115786232, 0.00187618088
   1662, 0.0113812871, 0.00186994788
   1663, 0.0111839511, 0.00186371489
   1664, 0.0109866168, 0.0018574819
   1665, 0.0107892798, 0.00185129116
   1666, 0.0105919456, 0.0018454087
   1667, 0.0103946161, 0.00184052379
   1668, 0.0101972967, 0.00183758663
   1669, 0.0147490166,  0.001783452
   1670, 0.0145504829, 0.00177613529
   1671, 0.0143522881, 0.00176985271
   1672, 0.0141542815,  0.001764143
   1673, 0.0139563708, 0.00175872946
   1674, 0.0137585094, 0.00175346108
   1675, 0.0135606723, 0.00174826104
   1676, 0.0133628454, 0.0017430922
   1677, 0.0131650232, 0.00173793687
   1678, 0.0129672037, 0.00173278735
   1679, 0.0127693852, 0.00172764051
   1680, 0.0125715667, 0.00172249461
   1681, 0.0123737492, 0.00171734917
   1682, 0.0121759307, 0.00171220372
   1683,  0.011978114, 0.00170705863
   1684, 0.0117802955, 0.00170191331
   1685, 0.0115824789, 0.00169676822
   1686, 0.0113846604, 0.00169162289
   1687, 0.0111868428, 0.0016864778
   1688, 0.0109890252, 0.00168133248
   1689, 0.0107912067, 0.00167623954
   1690, 0.0105933901, 0.00167153031
   1691, 0.0103955753, 0.00166802108
   1692, 0.0101977699, 0.00166687183
   1693, 0.0147594055, 0.00158612127
   1694, 0.0145604201, 0.00157985114
   1695, 0.0143617857, 0.00157455099
   1696, 0.0141633423, 0.00156978995
   1697, 0.0139649985, 0.00156530878
   1698,  0.013766706, 0.00156096555
   1699, 0.0135684358, 0.00155668764
   1700, 0.0133701768, 0.00155243929
   1701, 0.0131719243, 0.00154820434
   1702, 0.0129736736, 0.00154397509
   1703,  0.012775423, 0.00153974816
   1704, 0.0125771742, 0.0015355224
   1705, 0.0123789245, 0.00153129699
   1706, 0.0121806767, 0.0015270717
   1707,  0.011982427, 0.00152284652
   1708, 0.0117841773, 0.00151862134
   1709, 0.0115859285, 0.00151439616
   1710, 0.0113876788, 0.00151017099
   1711,   0.01118943, 0.00150594581
   1712, 0.0109911812, 0.00150172086
   1713, 0.0107929325, 0.00149756204
   1714, 0.0105946809, 0.00149383757
   1715,  0.010396421, 0.00149147213
   1716, 0.0101981722, 0.00149222382
   1717, 0.0147685818, 0.00138841395
   1718,  0.014569195, 0.00138308364
   1719, 0.0143701676, 0.00137863238
   1720, 0.0141713396, 0.00137467193
   1721, 0.0139726121, 0.00137096818
   1722, 0.0137739368, 0.00136739179
   1723, 0.0135752857, 0.00136387593
   1724, 0.0133766476, 0.00136038777
   1725, 0.0131780133, 0.00135691231
   1726, 0.0129793826, 0.0013534422
   1727, 0.0127807511, 0.00134997442
   1728, 0.0125821214, 0.00134650769
   1729, 0.0123834927, 0.00134304143
   1730,  0.012184862, 0.00133957504
   1731, 0.0119862314, 0.00133610878
   1732, 0.0117876027, 0.00133264263
   1733, 0.0115889739, 0.00132917648
   1734, 0.0113903433, 0.00132571033
   1735, 0.0111917146, 0.00132224429
   1736, 0.0109930849, 0.00131877838
   1737, 0.0107944533, 0.00131537183
   1738, 0.0105958125,  0.001312315
   1739, 0.0103971483, 0.0013102456
   1740, 0.0101984683, 0.0013100045
   1741, 0.0147765409, 0.00119040464
   1742,  0.014576803, 0.00118593336
   1743, 0.0143774357, 0.00118222786
   1744, 0.0141782714, 0.0011789531
   1745, 0.0139792114, 0.00117590558
   1746, 0.0137802046, 0.00117297191
   1747, 0.0135812238, 0.00117009273
   1748, 0.0133822542, 0.00116723892
   1749, 0.0131832901, 0.00116439653
   1750, 0.0129843298, 0.00116155925
   1751, 0.0127853695, 0.00115872396
   1752, 0.0125864092, 0.00115588971
   1753, 0.0123874499, 0.00115305581
   1754, 0.0121884905, 0.00115022203
   1755, 0.0119895302, 0.00114738825
   1756, 0.0117905717, 0.00114455458
   1757, 0.0115916124, 0.00114172092
   1758,  0.011392653, 0.00113888725
   1759, 0.0111936936, 0.0011360537
   1760, 0.0109947342, 0.00113322004
   1761, 0.0107957721, 0.00113042933
   1762,  0.010596795, 0.00112787541
   1763, 0.0103977835, 0.00112594396
   1764,  0.010198731, 0.00112502812
   1765, 0.0147832781, 0.000992188347
   1766, 0.0145832412, 0.00098852173
   1767, 0.0143835852, 0.000985492836
   1768, 0.0141841369, 0.000982826692
   1769, 0.0139847957, 0.000980353681
   1770, 0.0137855094, 0.000977978692
   1771, 0.0135862492, 0.000975651084
   1772, 0.0133870002, 0.00097334577
   1773, 0.0131877568, 0.000971050642
   1774, 0.0129885171, 0.000968760054
   1775, 0.0127892783, 0.000966471387
   1776, 0.0125900377, 0.000964183535
   1777, 0.0123907989, 0.000961896032
   1778, 0.0121915611, 0.000959608587
   1779, 0.0119923213, 0.000957321259
   1780, 0.0117930844, 0.000955033931
   1781, 0.0115938466, 0.000952746719
   1782, 0.0113946078, 0.000950459449
   1783, 0.0111953691, 0.000948172179
   1784, 0.0109961303, 0.000945884967
   1785, 0.0107968878, 0.000943625579
   1786, 0.0105976304, 0.000941516948
   1787, 0.0103983367, 0.000939792721
   1788, 0.0101989917, 0.000938667799
   1789, 0.0147887934, 0.000793845335
   1790, 0.0145885125, 0.000790948689
   1791, 0.0143886181, 0.000788554549
   1792, 0.0141889369, 0.000786450109
   1793, 0.0139893666, 0.000784502132
   1794, 0.0137898503, 0.000782634714
   1795,  0.013590361, 0.000780806819
   1796, 0.0133908829, 0.000778997783
   1797, 0.0131914113, 0.00077719742
   1798, 0.0129919434, 0.000775400957
   1799, 0.0127924755, 0.00077360624
   1800, 0.0125930076, 0.00077181228
   1801, 0.0123935416, 0.000770018611
   1802, 0.0121940738,  0.000768225
   1803, 0.0119946059, 0.000766431447
   1804, 0.0117951399, 0.000764637894
   1805, 0.0115956739, 0.000762844458
   1806, 0.0113962069, 0.000761050964
   1807,   0.01119674, 0.000759257528
   1808, 0.0109972721, 0.000757464033
   1809, 0.0107978014, 0.000755688408
   1810, 0.0105983177, 0.000754009234
   1811, 0.0103988033, 0.000752574415
   1812, 0.0101992423, 0.00075151847
   1813, 0.0147930812, 0.000595431309
   1814, 0.0145926094, 0.000593282748
   1815, 0.0143925324, 0.000591499032
   1816, 0.0141926706, 0.00058992987
   1817, 0.0139929214, 0.000588479277
   1818, 0.0137932282, 0.000587090966
   1819, 0.0135935601, 0.000585733738
   1820,  0.013393905, 0.000584391644
   1821, 0.0131942574, 0.000583056652
   1822, 0.0129946116, 0.000581724918
   1823, 0.0127949649, 0.000580394582
   1824, 0.0125953201, 0.000579064887
   1825, 0.0123956744, 0.000577735482
   1826, 0.0121960295, 0.000576406135
   1827, 0.0119963847, 0.000575076905
   1828, 0.0117967408, 0.000573747617
   1829,  0.011597096, 0.000572418387
   1830, 0.0113974512, 0.000571089098
   1831, 0.0111978073, 0.000569759868
   1832, 0.0109981615, 0.000568430638
   1833, 0.0107985139, 0.000567113166
   1834,  0.010598857, 0.000565859315
   1835, 0.0103991758, 0.000564765069
   1836, 0.0101994611, 0.000563916226
   1837, 0.0147961406, 0.000396980788
   1838, 0.0145955309, 0.00039556413
   1839, 0.0143953236, 0.000394376664
   1840, 0.0141953379, 0.000393329567
   1841,  0.013995464, 0.000392362621
   1842,  0.013795645, 0.000391439011
   1843, 0.0135958521, 0.000390537723
   1844, 0.0133960703, 0.000389647495
   1845, 0.0131962942, 0.000388762535
   1846, 0.0129965218, 0.000387880078
   1847, 0.0127967494, 0.000386998727
   1848, 0.0125969779, 0.000386117841
   1849, 0.0123972055, 0.000385237247
   1850,  0.012197433, 0.00038435671
   1851, 0.0119976606, 0.000383476174
   1852, 0.0117978891, 0.000382595696
   1853, 0.0115981176, 0.000381715217
   1854, 0.0113983471, 0.00038083471
   1855, 0.0111985747, 0.000379954203
   1856, 0.0109988041, 0.000379073725
   1857, 0.0107990298, 0.000378201192
   1858,  0.010599249, 0.000377370918
   1859, 0.0103994533, 0.000376640412
   1860, 0.0101996325, 0.000376059441
   1861, 0.0147979744, 0.000198508802
   1862,  0.014597279, 0.000197807516
   1863, 0.0143969953, 0.000197210175
   1864, 0.0141969388, 0.000196681882
   1865,  0.013996996, 0.000196195033
   1866, 0.0137971044, 0.000195731423
   1867, 0.0135972379, 0.000195280183
   1868, 0.0133973807, 0.000194835244
   1869, 0.0131975291, 0.000194393389
   1870, 0.0129976803, 0.000193953019
   1871, 0.0127978316, 0.000193513348
   1872, 0.0125979837, 0.000193073967
   1873, 0.0123981349, 0.000192634747
   1874,  0.012198288, 0.000192195585
   1875, 0.0119984401, 0.000191756437
   1876, 0.0117985923, 0.000191317289
   1877, 0.0115987444, 0.000190878171
   1878, 0.0113988975, 0.000190439023
   1879, 0.0111990487, 0.00018999989
   1880, 0.0109992009, 0.000189560757
   1881, 0.0107993511, 0.000189126935
   1882, 0.0105994958, 0.000188715931
   1883, 0.0103996303, 0.000188353864
   1884,  0.010199748, 0.00018806255
   1885,  0.010981991, 0.0131451981
   1886, 0.0119955763, 0.00673253601
   1887, 0.0119796805, 0.00689800829
   1888, 0.0119644515, 0.00706056412
   1889, 0.0119502256, 0.00721862493
   1890, 0.0119388178, 0.00736629823
   1891, 0.0119225103, 0.00752724614
   1892, 0.0119055388, 0.00768862199
   1893, 0.0118889976, 0.00784676149
   1894, 0.0118729752, 0.00800104905
   1895, 0.0118551208, 0.00815932918
   1896, 0.0118367486, 0.00831725262
   1897, 0.0118177813, 0.00847507827
   1898,  0.011798216, 0.00863282569
   1899, 0.0117780548, 0.00879049674
   1900, 0.0117572993, 0.00894808676
   1901, 0.0117382165, 0.00909741875
   1902, 0.0117164189, 0.0092543466
   1903, 0.0116940336, 0.0094111925
   1904, 0.0116710644, 0.00956795551
   1905, 0.0116475131, 0.00972463284
   1906, 0.0116233816, 0.0098812338
   1907, 0.0115986727,  0.010037737
   1908, 0.0115733854, 0.0101941489
   1909,  0.011547517, 0.0103504676
   1910, 0.0115210656, 0.0105066895
   1911, 0.0114940293, 0.0106628118
   1912, 0.0114664054, 0.0108188307
   1913, 0.0114381928, 0.0109747443
   1914, 0.0114093898,  0.011130549
   1915, 0.0113799935, 0.0112862401
   1916, 0.0113500021, 0.0114418175
   1917, 0.0113194147, 0.0115972757
   1918, 0.0112882322, 0.0117526148
   1919, 0.0112564629, 0.0119078327
   1920, 0.0112241125, 0.0120629305
   1921, 0.0111911893, 0.0122179072
   1922, 0.0111576989,  0.012372762
   1923, 0.0111236488, 0.0125274956
   1924, 0.0110890465, 0.0126821073
   1925, 0.0110538974, 0.0128365969
   1926, 0.0110182092, 0.0129909636
   1927, 0.0109043112, 0.0132427132
   1928, 0.0108287707, 0.0133391405
   1929, 0.0107499035, 0.0134373829
   1930,  0.010671976, 0.0135352854
   1931, 0.0105941705,  0.013633078
   1932, 0.0105116349, 0.0137328152
   1933, 0.0104273688, 0.0138331447
   1934, 0.0103423931, 0.0139333494
   1935, 0.0102570951, 0.0140312305
   1936, 0.0101715978, 0.0141234901
   1937, 0.0100859143, 0.0142078679
   1938, 0.0112001989, 0.0146980528
   1939, 0.0111775817, 0.0145684993
   1940, 0.0111564891, 0.0144376867
   1941, 0.0111361826, 0.0143059138
   1942, 0.0111160874,  0.014173707
   1943, 0.0110959793, 0.0140412459
   1944, 0.0110758394, 0.0139086694
   1945, 0.0110556958, 0.0137760574
   1946, 0.0110355858, 0.0136434752
   1947, 0.0110212397, 0.0135176452
   1948,  0.011006197,  0.013391003
   1949, 0.0109932246, 0.0132668726
   1950, 0.0100867637, 0.0140215158
   1951, 0.0100886375, 0.0138289537
   1952, 0.0100910552, 0.0136325248
   1953,  0.010093716, 0.0134378951
   1954, 0.0100964624, 0.0132465456
   1955, 0.0100992164, 0.0130586093
   1956, 0.0101019451, 0.0128737045
   1957, 0.0101046357, 0.0126868831
   1958, 0.0101072807,  0.012490999
   1959, 0.0101098772, 0.0122931078
   1960, 0.0101124262, 0.0120969694
   1961,  0.010114925, 0.0119036566
   1962, 0.0101173744, 0.0117121423
   1963, 0.0101197753, 0.0115213692
   1964,  0.010122126, 0.0113308579
   1965, 0.0101244291,   0.01113992
   1966,  0.010126682,  0.010948386
   1967, 0.0101288864, 0.0107574733
   1968, 0.0101310425, 0.0105693648
   1969,   0.01013315, 0.0103803426
   1970, 0.0101352092, 0.0101893097
   1971, 0.0101372199, 0.00999936275
   1972, 0.0101391822, 0.0098090414
   1973, 0.0101410961, 0.00962005369
   1974, 0.0101429606, 0.00943226181
   1975, 0.0101447776, 0.00924620777
   1976, 0.0101465452, 0.00905758701
   1977, 0.0101482626, 0.0088670617
   1978, 0.0101499306, 0.00867390539
   1979, 0.0101515492, 0.00848119333
   1980, 0.0101531176, 0.00828800909
   1981, 0.0101546366, 0.00809389632
   1982, 0.0101561062, 0.0078974152
   1983, 0.0101575265, 0.00769807398
   1984, 0.0101588983, 0.00749730645
   1985, 0.0101602208,  0.007299433
   1986, 0.0101614967, 0.00710166804
   1987,  0.010162726, 0.00690939184
   1988, 0.0101639237, 0.00672664447
   1989, 0.0101651326, 0.00654634601
   1990, 0.0101664253, 0.0063667167
   1991, 0.0101735843, 0.0139362607
   1992, 0.0101773683, 0.0137474686
   1993, 0.0101821739, 0.0135572497
   1994, 0.0101874638, 0.0133673428
   1995, 0.0101929344, 0.0131787565
   1996, 0.0101984311, 0.0129918111
   1997,  0.010203884, 0.0128060132
   1998, 0.0102092624, 0.0126192924
   1999, 0.0102145504, 0.0124295317
   2000, 0.0102197444, 0.0122384131
   2001, 0.0102248406, 0.0120475926
   2002, 0.0102298381, 0.0118577965
   2003, 0.0102347378, 0.0116688767
   2004, 0.0102395387, 0.0114804497
   2005, 0.0102442419, 0.0112922098
   2006, 0.0102488464, 0.0111038061
   2007,  0.010253353, 0.0109152021
   2008, 0.0102577619, 0.0107269427
   2009, 0.0102620739, 0.0105396453
   2010, 0.0102662882, 0.0103521524
   2011, 0.0102704074,  0.010164056
   2012, 0.0102744289, 0.0099760443
   2013, 0.0102783535, 0.00978806429
   2014, 0.0102821803, 0.00960060023
   2015, 0.0102859112, 0.00941377785
   2016, 0.0102895433, 0.0092274379
   2017, 0.0102930777, 0.00904017594
   2018, 0.0102965133, 0.00885201804
   2019, 0.0102998503, 0.00866286457
   2020, 0.0103030875, 0.00847349223
   2021, 0.0103062252, 0.00828384422
   2022, 0.0103092631, 0.00809363741
   2023, 0.0103122015, 0.00790233817
   2024,  0.010315042, 0.00770980958
   2025, 0.0103177847, 0.00751666632
   2026, 0.0103204316, 0.00732415356
   2027, 0.0103229824, 0.0071323365
   2028,  0.010325443, 0.00694306754
   2029, 0.0103278421, 0.00675776368
   2030, 0.0103302691, 0.00657516532
   2031, 0.0103328563, 0.00639478536
   2032, 0.0102603566, 0.0138463955
   2033, 0.0102661075, 0.0136612635
   2034, 0.0102733113, 0.0134755205
   2035, 0.0102812247, 0.0132897003
   2036,  0.010289412, 0.0131043196
   2037, 0.0102976458, 0.0129196187
   2038, 0.0103058191, 0.0127353687
   2039, 0.0103138825, 0.0125507582
   2040, 0.0103218146, 0.0123650655
   2041, 0.0103296041, 0.0121786688
   2042, 0.0103372484, 0.0119922049
   2043, 0.0103447456, 0.0118060559
   2044, 0.0103520947, 0.0116202701
   2045, 0.0103592966, 0.0114347357
   2046, 0.0103663504, 0.0112493085
   2047, 0.0103732571, 0.0110638216
   2048, 0.0103800166, 0.0108782575
   2049, 0.0103866309, 0.0106928274
   2050, 0.0103930989, 0.0105077261
   2051, 0.0103994217,  0.010322609
   2052, 0.0104055991, 0.0101373009
   2053, 0.0104116313, 0.00995194074
   2054, 0.0104175182, 0.00976660103
   2055, 0.0104232598, 0.00958145782
   2056, 0.0104288552, 0.00939659495
   2057, 0.0104343034, 0.00921188574
   2058, 0.0104396045, 0.00902684033
   2059, 0.0104447575, 0.00884138234
   2060, 0.0104497625, 0.00865550246
   2061, 0.0104546184, 0.00846941397
   2062, 0.0104593253, 0.00828314945
   2063, 0.0104638822, 0.00809659064
   2064, 0.0104682902, 0.00790953729
   2065, 0.0104725501, 0.00772194332
   2066, 0.0104766656, 0.00753403641
   2067, 0.0104806349, 0.00734623242
   2068, 0.0104844617, 0.00715881912
   2069, 0.0104881534, 0.00697253924
   2070, 0.0104917567, 0.00678812061
   2071, 0.0104954056, 0.00660573412
   2072, 0.0104992837, 0.00642553251
   2073, 0.0103470273, 0.0137529224
   2074, 0.0103548067, 0.0135718007
   2075, 0.0103644375,  0.013390067
   2076, 0.0103749838, 0.0132080475
   2077, 0.0103858896, 0.0130260596
   2078, 0.0103968596, 0.0128442822
   2079, 0.0104077524, 0.0126626547
   2080, 0.0104185008, 0.0124808839
   2081,  0.010429075, 0.0122987004
   2082, 0.0104394611, 0.0121161742
   2083, 0.0104496535, 0.0119335279
   2084, 0.0104596484, 0.0117509412
   2085, 0.0104694478, 0.0115684709
   2086, 0.0104790498, 0.0113860965
   2087, 0.0104884552, 0.0112037612
   2088, 0.0104976641, 0.0110213961
   2089, 0.0105066784, 0.0108389836
   2090, 0.0105154961, 0.0106566017
   2091, 0.0105241202, 0.0104743177
   2092, 0.0105325505, 0.0102920346
   2093, 0.0105407871, 0.0101096788
   2094,   0.01054883,   0.00992727
   2095, 0.0105566792, 0.00974484906
   2096, 0.0105643356, 0.00956248678
   2097, 0.0105717955, 0.00938022509
   2098, 0.0105790589, 0.00919800904
   2099, 0.0105861276, 0.00901566166
   2100,  0.010592998, 0.00883312337
   2101, 0.0105996709, 0.00865038764
   2102, 0.0106061464, 0.00846751872
   2103, 0.0106124207, 0.00828453712
   2104, 0.0106184967, 0.00810140371
   2105, 0.0106243743, 0.0079180412
   2106, 0.0106300553, 0.00773443375
   2107, 0.0106355418, 0.0075506568
   2108, 0.0106408354, 0.00736686215
   2109,  0.010645939, 0.00718322163
   2110,  0.010650862, 0.00700006913
   2111, 0.0106556704, 0.00681786891
   2112, 0.0106605394, 0.00663706567
   2113, 0.0106657092, 0.00645798072
   2114, 0.0104334867, 0.0136575438
   2115, 0.0104433913, 0.0134805329
   2116, 0.0104555106, 0.0133026484
   2117, 0.0104687214, 0.0131242992
   2118, 0.0104823578, 0.0129457712
   2119, 0.0104960697, 0.0127672274
   2120, 0.0105096838, 0.0125886863
   2121, 0.0105231181, 0.0124100614
   2122, 0.0105363345,  0.012231255
   2123, 0.0105493162, 0.0120522678
   2124, 0.0105620567, 0.0118731773
   2125, 0.0105745513, 0.0116940569
   2126, 0.0105868001,  0.011514945
   2127, 0.0105988029, 0.0113358442
   2128,   0.01061056, 0.0111567369
   2129, 0.0106220711,  0.010977596
   2130, 0.0106333382, 0.0107984114
   2131, 0.0106443604, 0.0106192091
   2132, 0.0106551405, 0.0104400152
   2133, 0.0106656784, 0.0102608036
   2134, 0.0106759742, 0.0100815473
   2135, 0.0106860278, 0.00990224443
   2136, 0.0106958393, 0.00972291082
   2137, 0.0107054086, 0.00954357442
   2138,  0.010714734, 0.00936425664
   2139, 0.0107238144, 0.00918493606
   2140, 0.0107326489, 0.00900555216
   2141, 0.0107412376, 0.00882606953
   2142, 0.0107495803, 0.00864648353
   2143, 0.0107576717, 0.00846681092
   2144, 0.0107655162, 0.00828706287
   2145, 0.0107731102, 0.00810722727
   2146, 0.0107804574, 0.00792727619
   2147, 0.0107875587, 0.00774720404
   2148, 0.0107944179, 0.00756703503
   2149,  0.010801035, 0.00738682505
   2150, 0.0108074127, 0.00720665418
   2151, 0.0108135678, 0.00702668633
   2152, 0.0108195823, 0.00684722606
   2153, 0.0108256713, 0.00666865427
   2154, 0.0108321309, 0.00649123266
   2155, 0.0105195027,  0.013561558
   2156, 0.0105317421, 0.0133884717
   2157,  0.010546471, 0.0132142985
   2158, 0.0105624087,  0.013039534
   2159, 0.0105788074, 0.0128644761
   2160, 0.0105952732, 0.0126892887
   2161, 0.0106116123, 0.0125140287
   2162, 0.0106277335, 0.0123386877
   2163,  0.010643593, 0.0121632377
   2164, 0.0106591713, 0.0119876731
   2165,  0.010674458, 0.0118120182
   2166, 0.0106894523, 0.0116363056
   2167, 0.0107041514, 0.0114605529
   2168, 0.0107185543, 0.0112847686
   2169, 0.0107326629, 0.0111089488
   2170, 0.0107464753, 0.0109330826
   2171, 0.0107599963,  0.010757165
   2172, 0.0107732238, 0.0105812084
   2173, 0.0107861599, 0.0104052201
   2174, 0.0107988045, 0.0102291964
   2175, 0.0108111594,  0.010053128
   2176, 0.0108232237, 0.00987701211
   2177, 0.0108349994, 0.00970085524
   2178, 0.0108464807, 0.00952466764
   2179, 0.0108576715, 0.00934845954
   2180, 0.0108685689, 0.00917222444
   2181,  0.010879172, 0.00899594277
   2182,  0.010889478, 0.00881959591
   2183,  0.010899487, 0.00864318199
   2184, 0.0109091979, 0.00846670475
   2185, 0.0109186098, 0.0082901679
   2186, 0.0109277247, 0.00811357051
   2187, 0.0109365415, 0.00793690421
   2188, 0.0109450631, 0.00776016526
   2189, 0.0109532923, 0.00758336205
   2190, 0.0109612327, 0.00740651647
   2191, 0.0109688863, 0.0072296625
   2192, 0.0109762736, 0.00705288257
   2193, 0.0109834932, 0.00687635783
   2194, 0.0109908041, 0.00670028944
   2195, 0.0109985527, 0.00652475888
   2196, 0.0106045082, 0.0134656886
   2197, 0.0106196068, 0.0132962232
   2198,   0.01063722, 0.0131255919
   2199, 0.0106560085, 0.0129543226
   2200, 0.0106752198, 0.0127827134
   2201, 0.0106944609, 0.0126109216
   2202, 0.0107135344, 0.0124390181
   2203, 0.0107323471, 0.0122670233
   2204, 0.0107508497, 0.0120949354
   2205, 0.0107690254, 0.0119227534
   2206, 0.0107868612, 0.0117504876
   2207, 0.0108043533, 0.0115781501
   2208, 0.0108215027, 0.0114057511
   2209, 0.0108383056, 0.0112332953
   2210, 0.0108547658, 0.0110607836
   2211, 0.0108708814, 0.0108882142
   2212, 0.0108866543, 0.0107155852
   2213, 0.0109020863, 0.0105429031
   2214, 0.0109171774, 0.0103701707
   2215, 0.0109319305,  0.010197388
   2216, 0.0109463446, 0.0100245532
   2217, 0.0109604206, 0.0098516671
   2218, 0.0109741576, 0.00967873074
   2219, 0.0109875547, 0.00950574875
   2220,  0.011000609, 0.00933272671
   2221, 0.0110133216, 0.00915966369
   2222, 0.0110256914, 0.00898655131
   2223, 0.0110377166, 0.00881338492
   2224, 0.0110493936, 0.00864016265
   2225, 0.0110607231, 0.00846688543
   2226, 0.0110717043, 0.00829355419
   2227, 0.0110823382, 0.00812016986
   2228, 0.0110926237, 0.00794673245
   2229, 0.0111025646, 0.00777323963
   2230, 0.0111121666, 0.00759969559
   2231, 0.0111214304, 0.0074261101
   2232, 0.0111303609, 0.00725249574
   2233, 0.0111389793, 0.00707889302
   2234, 0.0111474041, 0.00690536993
   2235, 0.0111559359, 0.00673191343
   2236, 0.0111649726, 0.00655836239
   2237, 0.0106877973, 0.0133704254
   2238,  0.010706814, 0.0132040903
   2239, 0.0107277054, 0.0130368005
   2240, 0.0107495002, 0.0128689408
   2241, 0.0107715894, 0.0127007496
   2242, 0.0107936319,  0.012532359
   2243,   0.01081545,  0.012363839
   2244,  0.010836957, 0.0121952156
   2245, 0.0108581064, 0.0120264972
   2246, 0.0108788786, 0.0118576875
   2247, 0.0108992634, 0.0116887903
   2248, 0.0109192552,  0.011519812
   2249, 0.0109388521, 0.0113507602
   2250,  0.010958056, 0.0111816358
   2251, 0.0109768678, 0.0110124424
   2252, 0.0109952856, 0.0108431801
   2253, 0.0110133123, 0.0106738498
   2254, 0.0110309478, 0.0105044544
   2255, 0.0110481959, 0.0103349965
   2256, 0.0110650556, 0.0101654781
   2257, 0.0110815288, 0.00999589916
   2258, 0.0110976165, 0.00982626155
   2259, 0.0111133158, 0.00965656713
   2260, 0.0111286268, 0.00948681682
   2261, 0.0111435466, 0.00931701437
   2262, 0.0111580752, 0.00914716069
   2263, 0.0111722033, 0.00897728279
   2264, 0.0111859376, 0.00880734809
   2265, 0.0111992788, 0.00863734446
   2266,  0.011212226, 0.00846727565
   2267, 0.0112247765, 0.00829714537
   2268, 0.0112369303, 0.00812696107
   2269, 0.0112486873, 0.00795672275
   2270, 0.0112600559, 0.00778641831
   2271, 0.0112710353, 0.00761606777
   2272, 0.0112816254, 0.00744568184
   2273, 0.0112918336, 0.00727526471
   2274, 0.0113016758, 0.00710485363
   2275, 0.0113113001, 0.00693437271
   2276, 0.0113210529, 0.00676357001
   2277, 0.0113313794, 0.00659202738
   2278,  0.010770686, 0.0132752899
   2279, 0.0107937194, 0.0131120263
   2280, 0.0108180307, 0.0129480036
   2281, 0.0108429203,  0.012783505
   2282, 0.0108679319, 0.0126187075
   2283, 0.0108927973, 0.0124537153
   2284, 0.0109173693, 0.0122885853
   2285, 0.0109415743, 0.0121233417
   2286, 0.0109653715, 0.0119579975
   2287, 0.0109887421, 0.0117925573
   2288,  0.011011675, 0.0116270222
   2289, 0.0110341655, 0.0114613986
   2290, 0.0110562127, 0.0112956893
   2291, 0.0110778175, 0.0111298971
   2292,  0.011098979, 0.0109640239
   2293, 0.0111196991, 0.0107980724
   2294, 0.0111399796, 0.0106320437
   2295, 0.0111598205, 0.0104659414
   2296, 0.0111792237, 0.0102997664
   2297, 0.0111981919, 0.0101335216
   2298, 0.0112167243, 0.00996720791
   2299, 0.0112348218, 0.00980082899
   2300, 0.0112524843, 0.00963438489
   2301, 0.0112697091, 0.00946787745
   2302, 0.0112864934, 0.00930130947
   2303, 0.0113028139, 0.0091347713
   2304, 0.0113186548, 0.00896830857
   2305, 0.0113340719, 0.00880171359
   2306,  0.011349068, 0.00863496773
   2307,  0.011363633, 0.00846810546
   2308, 0.0113777593, 0.0083011575
   2309, 0.0113914413, 0.00813413691
   2310, 0.0114046931, 0.00796700735
   2311, 0.0114175007, 0.00779982843
   2312, 0.0114298826, 0.00763256336
   2313, 0.0114418175, 0.00746529642
   2314, 0.0114532858, 0.00729811285
   2315, 0.0114643062, 0.00713103451
   2316, 0.0114751076, 0.00696367072
   2317,    0.0114861, 0.00679547992
   2318, 0.0114977388, 0.00662588933
   2319, 0.0108536612, 0.0131801488
   2320, 0.0108805466, 0.0130200125
   2321, 0.0109083019, 0.0128592383
   2322, 0.0109363338, 0.0126980748
   2323, 0.0109643023, 0.0125366542
   2324, 0.0109920101,  0.012375053
   2325, 0.0110193472, 0.0122133121
   2326, 0.0110462569, 0.0120514529
   2327, 0.0110727046, 0.0118894856
   2328, 0.0110986736, 0.0117274132
   2329, 0.0111241564, 0.0115652382
   2330, 0.0111491466, 0.0114029655
   2331,  0.011173645, 0.0112405978
   2332, 0.0111976489,  0.011078136
   2333,  0.011221162, 0.0109155849
   2334, 0.0112441843, 0.0107529443
   2335, 0.0112667177, 0.0105902189
   2336,  0.011288763, 0.0104274116
   2337, 0.0113103222, 0.0102645224
   2338,  0.011331398, 0.0101015549
   2339, 0.0113519896, 0.00993851107
   2340, 0.0113720978, 0.00977539271
   2341, 0.0113917217, 0.00961220264
   2342, 0.0114108603, 0.00944894366
   2343, 0.0114294849, 0.00928570516
   2344, 0.0114475414, 0.00912269205
   2345, 0.0114649823, 0.00896005798
   2346, 0.0114820497, 0.00879692938
   2347, 0.0114987027, 0.00863343664
   2348, 0.0115149003, 0.00846973527
   2349, 0.0115306182, 0.00830590446
   2350, 0.0115458611, 0.00814193022
   2351, 0.0115606189, 0.00797785819
   2352, 0.0115748383, 0.00781387743
   2353, 0.0115886526, 0.00764957024
   2354, 0.0116019901, 0.00748521043
   2355, 0.0116146896, 0.0073213391
   2356, 0.0116267391, 0.00715804612
   2357, 0.0116386935, 0.00699386233
   2358, 0.0116509823, 0.00682808738
   2359, 0.0116639882, 0.00666023511
   2360, 0.0109357564, 0.0130855553
   2361, 0.0109671522, 0.0129282195
   2362, 0.0109985732, 0.0127705904
   2363, 0.0110298488, 0.0126127172
   2364, 0.0110608274, 0.0124546513
   2365, 0.0110914074, 0.0122964289
   2366, 0.0111215254, 0.0121380743
   2367,  0.011151148, 0.0119795967
   2368, 0.0111802518, 0.0118210055
   2369, 0.0112088239, 0.0116623007
   2370, 0.0112368576,  0.011503486
   2371, 0.0112643484, 0.0113445623
   2372, 0.0112912962, 0.0111855334
   2373, 0.0113177001, 0.0110264011
   2374, 0.0113435639, 0.0108671701
   2375, 0.0113688866, 0.0107078413
   2376, 0.0113936719, 0.0105484184
   2377, 0.0114179216, 0.0103889052
   2378, 0.0114416359, 0.0102293016
   2379, 0.0114648184, 0.0100696124
   2380, 0.0114874691, 0.00990983937
   2381,  0.011509588, 0.00974998251
   2382, 0.0115311742, 0.00959004834
   2383, 0.0115522193, 0.00943006761
   2384, 0.0115726832, 0.0092701735
   2385, 0.0115924571, 0.0091107497
   2386, 0.0116112186, 0.0089529613
   2387,  0.011629954, 0.00879323483
   2388, 0.0116483066, 0.0086328499
   2389, 0.0116661675, 0.00847219676
   2390,  0.011683506, 0.0083113797
   2391, 0.0117003154, 0.0081504304
   2392, 0.0117165446, 0.00798951555
   2393, 0.0117320046, 0.00782927033
   2394, 0.0117471814, 0.00766810495
   2395, 0.0117620323, 0.00750624761
   2396, 0.0117761577, 0.00734502822
   2397, 0.0117887929, 0.00718679093
   2398, 0.0118018612, 0.0070258351
   2399, 0.0118155628, 0.00686201453
   2400, 0.0118300412, 0.00669545354
   2401, 0.0121607604, 0.00677117519
   2402, 0.0123254973, 0.00681137759
   2403, 0.0124899829, 0.00685247453
   2404, 0.0126543492, 0.00689400686
   2405, 0.0128186624, 0.00693572871
   2406, 0.0129829552, 0.00697752833
   2407, 0.0131472424, 0.00701935915
   2408, 0.0133115295, 0.00706120301
   2409, 0.0134758279, 0.00710305385
   2410, 0.0136401718, 0.00714488514
   2411,  0.013804703, 0.00718656648
   2412, 0.0139697623, 0.00722782314
   2413, 0.0121428445, 0.0069373101
   2414, 0.0123053463, 0.00697895791
   2415, 0.0124674784, 0.00702194218
   2416,  0.012629427, 0.00706560165
   2417, 0.0127912918, 0.00710957404
   2418, 0.0129531212, 0.00715368148
   2419, 0.0131149348, 0.00719784526
   2420, 0.0132767446, 0.00724203279
   2421, 0.0134385601, 0.00728622405
   2422, 0.0136004239, 0.00733034266
   2423, 0.0137625281, 0.00737410551
   2424, 0.0139253093, 0.00741700083
   2425, 0.0121253543, 0.00710095325
   2426,  0.012285389, 0.00714450795
   2427, 0.0124449832, 0.00718971249
   2428, 0.0126043661, 0.00723572541
   2429, 0.0127636502, 0.00728211645
   2430, 0.0129228905, 0.00732867606
   2431, 0.0130821113, 0.00737530924
   2432, 0.0132413255, 0.00742197223
   2433, 0.0134005435, 0.00746863335
   2434, 0.0135598239, 0.00751515198
   2435, 0.0137194116, 0.00756107084
   2436, 0.0138798263, 0.00760563416
   2437, 0.0121082813, 0.00726172468
   2438, 0.0122654438, 0.00730825961
   2439, 0.0124222646, 0.00735621806
   2440, 0.0125789288, 0.00740484707
   2441, 0.0127355177, 0.00745380111
   2442, 0.0128920693, 0.00750290835
   2443, 0.0130486051, 0.00755208544
   2444, 0.0132051334, 0.00760129374
   2445, 0.0133616664, 0.00765048992
   2446, 0.0135182813, 0.00769946352
   2447, 0.0136752808, 0.00774757145
   2448,  0.013833262, 0.00779380323
   2449, 0.0120916562, 0.00741931051
   2450, 0.0122453151, 0.00747061335
   2451, 0.0123991296, 0.00752186636
   2452, 0.0125529487, 0.00757331587
   2453, 0.0127067491, 0.00762492698
   2454, 0.0128605329, 0.00767663401
   2455, 0.0130143072, 0.00772839179
   2456, 0.0131680779, 0.00778017379
   2457,  0.013321856, 0.00783193018
   2458, 0.0134757403, 0.00788337644
   2459, 0.0136300903, 0.00793367997
   2460, 0.0137855317, 0.0079817595
   2461, 0.0120734498, 0.00757987332
   2462, 0.0122243669, 0.00763343461
   2463, 0.0123753194, 0.00768735353
   2464,  0.012526283, 0.00774147268
   2465, 0.0126772448, 0.00779571012
   2466,  0.012828202, 0.0078500146
   2467, 0.0129791554, 0.00790435448
   2468,  0.013130106, 0.00795871299
   2469, 0.0132810678, 0.00801303145
   2470, 0.0134321637, 0.0080669485
   2471, 0.0135837495, 0.0081196595
   2472, 0.0137366336, 0.00816947035
   2473,  0.012054285, 0.00774149876
   2474, 0.0122025944, 0.00779669126
   2475, 0.0123507539, 0.00785287563
   2476, 0.0124988612, 0.00790948141
   2477, 0.0126469508, 0.00796626881
   2478,  0.012795032, 0.00802313816
   2479, 0.0129431114, 0.00808004383
   2480, 0.0130911879, 0.00813696627
   2481, 0.0132392813, 0.00819383375
   2482, 0.0133874984, 0.00825033803
   2483, 0.0135363061,  0.008305314
   2484, 0.0136863422, 0.00835771486
   2485, 0.0120347673, 0.00790217984
   2486, 0.0121801943, 0.00795970298
   2487, 0.0123254675, 0.00801827107
   2488,   0.01247067, 0.0080773402
   2489, 0.0126158418, 0.00813664123
   2490, 0.0127610005, 0.00819604378
   2491, 0.0129061546, 0.00825549103
   2492, 0.0130513078, 0.00831495784
   2493, 0.0131964721, 0.00837438647
   2494, 0.0133417845, 0.00843337923
   2495, 0.0134877246, 0.00849074498
   2496, 0.0136348428, 0.00854576845
   2497,  0.012014945, 0.00806165859
   2498, 0.0121572092, 0.00812228583
   2499, 0.0122994762, 0.00818345137
   2500, 0.0124417078, 0.0082450239
   2501, 0.0125839105, 0.00830682553
   2502, 0.0127260974, 0.00836873986
   2503, 0.0128682796, 0.00843070634
   2504, 0.0130104581, 0.0084926961
   2505, 0.0131526496, 0.00855464581
   2506, 0.0132949837, 0.00861618668
   2507, 0.0134378048, 0.00867660996
   2508, 0.0135815367, 0.00873564929
   2509, 0.0119942492, 0.00822179951
   2510, 0.0121335015, 0.00828486215
   2511,  0.012272751, 0.00834849942
   2512, 0.0124119651, 0.00841254368
   2513, 0.0125511494, 0.00847682543
   2514, 0.0126903178, 0.00854123011
   2515, 0.0128294788, 0.00860569254
   2516, 0.0129686352, 0.0086701829
   2517, 0.0131077999, 0.00873464812
   2518, 0.0132470569, 0.00879888516
   2519, 0.0133866146, 0.00886264443
   2520, 0.0135266474, 0.00892650429
   2521, 0.0119728716, 0.00838196278
   2522, 0.0121090859, 0.00844737515
   2523, 0.0122452825, 0.00851341896
   2524, 0.0123814363, 0.00857990142
   2525, 0.0125175565, 0.00864663813
   2526, 0.0126536582, 0.00871350989
   2527, 0.0127897505, 0.0087804459
   2528, 0.0129258372, 0.00884741358
   2529, 0.0130619276, 0.00891437382
   2530, 0.0131980842, 0.00898119714
   2531,  0.013334509, 0.00904766936
   2532, 0.0134715028, 0.00911393948
   2533, 0.0119508412, 0.00854204968
   2534, 0.0120839747, 0.00860978104
   2535, 0.0122170746, 0.00867819972
   2536, 0.0123501224, 0.00874709152
   2537,  0.012483133, 0.00881626084
   2538, 0.0126161193, 0.00888557639
   2539, 0.0127490945, 0.00895496365
   2540,  0.012882065, 0.00902438443
   2541, 0.0130150346, 0.0090938108
   2542, 0.0131480629, 0.00916312914
   2543, 0.0132813649, 0.00923208892
   2544, 0.0134152928, 0.00930067524
   2545, 0.0119281728, 0.00870200619
   2546, 0.0120581808, 0.00877203327
   2547, 0.0121881338, 0.00884281378
   2548, 0.0123180272, 0.00891410187
   2549, 0.0124478769, 0.00898568518
   2550, 0.0125777014, 0.0090574231
   2551, 0.0127075138, 0.00912923831
   2552, 0.0128373187, 0.00920108985
   2553, 0.0129671227, 0.0092729535
   2554, 0.0130969845, 0.00934471283
   2555,  0.013227134, 0.00941608101
   2556, 0.0133579392, 0.00948699377
   2557, 0.0119049121, 0.00886168238
   2558, 0.0120317368, 0.00893401448
   2559, 0.0121584805, 0.00900719687
   2560,  0.012285159, 0.00908089895
   2561, 0.0124117965, 0.00915489439
   2562, 0.0125384079, 0.00922904164
   2563, 0.0126650091, 0.00930326432
   2564, 0.0127916019, 0.00937752426
   2565, 0.0129181929, 0.00945179909
   2566, 0.0130448444, 0.00952596404
   2567, 0.0131717995, 0.00959970243
   2568, 0.0132994335, 0.00967292674
   2569, 0.0118811782, 0.00902064703
   2570, 0.0120047033, 0.0090955114
   2571, 0.0121281371, 0.00917126052
   2572, 0.0122515289, 0.0092474483
   2573, 0.0123748947, 0.00932387169
   2574, 0.0124982437, 0.00940042175
   2575, 0.0126215825, 0.00947703607
   2576, 0.0127449157, 0.00955368206
   2577, 0.0128682461, 0.00963034295
   2578, 0.0129916426, 0.00970688462
   2579, 0.0131153567, 0.00978296343
   2580, 0.0132397711, 0.00985847786
   2581, 0.0118573392, 0.0091775842
   2582, 0.0119771305, 0.00925635174
   2583,   0.01209711, 0.00933499634
   2584,  0.012217138, 0.00941375084
   2585, 0.0123371743, 0.0094926171
   2586, 0.0124572078, 0.00957155973
   2587, 0.0125772357, 0.00965054706
   2588, 0.0126972618, 0.00972955674
   2589,  0.012817286, 0.00980857946
   2590,   0.01293738, 0.0098874718
   2591, 0.0130578075, 0.00996586308
   2592, 0.0131789576, 0.0100436443
   2593, 0.0118324067, 0.00933606178
   2594, 0.0119487755, 0.00941741839
   2595, 0.0120653324, 0.00949864648
   2596, 0.0121819684, 0.0095798783
   2597, 0.0122986306, 0.0096611511
   2598, 0.0124153011, 0.00974246021
   2599, 0.0125319734, 0.00982379541
   2600, 0.0126486439, 0.00990514457
   2601, 0.0127653135, 0.00998650305
   2602, 0.0128820585,   0.01006772
   2603, 0.0129991546, 0.0101483995
   2604, 0.0131169949, 0.0102284215
   2605, 0.0118066985, 0.00949494634
   2606, 0.0119196642, 0.00957862288
   2607, 0.0120327976, 0.00966224633
   2608, 0.0121460129, 0.00974585954
   2609, 0.0122592617, 0.00982948579
   2610, 0.0123725263, 0.00991312601
   2611, 0.0124857947, 0.00999677926
   2612,  0.012599064, 0.0100804418
   2613, 0.0127123334, 0.0101641091
   2614, 0.0128256818, 0.0102476235
   2615,    0.0129394, 0.0103305653
   2616, 0.0130538857, 0.0104128011
   2617, 0.0117803114, 0.0096538933
   2618, 0.0118898358, 0.00973983295
   2619, 0.0119995158, 0.00982576236
   2620,  0.012109274, 0.00991168804
   2621, 0.0122190714, 0.00999761838
   2622, 0.0123288836, 0.0100835543
   2623, 0.0124387033, 0.0101694958
   2624,  0.012548524, 0.0102554429
   2625, 0.0126583464, 0.0103413928
   2626, 0.0127682537, 0.0104271788
   2627, 0.0128785465, 0.0105123539
   2628, 0.0129896309, 0.0105967764
   2629, 0.0117532779, 0.00981278904
   2630, 0.0118593127, 0.00990096945
   2631, 0.0119654983, 0.00998915732
   2632, 0.0120717604,  0.010077348
   2633, 0.0121780597, 0.0101655424
   2634, 0.0122843757, 0.0102537395
   2635, 0.0123906992, 0.0103419395
   2636, 0.0124970265, 0.0104301423
   2637, 0.0126033556, 0.0105183478
   2638, 0.0127097722, 0.0106063765
   2639, 0.0128165949, 0.0106937597
   2640, 0.0129242344,  0.010780341
   2641, 0.0117256101, 0.00997159444
   2642, 0.0118281078, 0.0100619933
   2643, 0.0119307525,  0.010152407
   2644, 0.0120334737, 0.0102428272
   2645, 0.0121362312, 0.0103332512
   2646, 0.0122390054,  0.010423677
   2647,  0.012341788, 0.0105141066
   2648, 0.0124445744, 0.0106045352
   2649, 0.0125473626, 0.0106949667
   2650, 0.0126502439, 0.0107852127
   2651,   0.01275355, 0.0108747743
   2652, 0.0128576979, 0.0109634874
   2653, 0.0116973165, 0.0101302909
   2654, 0.0117962267,  0.010222882
   2655, 0.0118952841, 0.0103154927
   2656, 0.0119944178, 0.0104081118
   2657, 0.0120935887, 0.0105007347
   2658, 0.0121927764, 0.0105933603
   2659, 0.0122919697, 0.0106859887
   2660, 0.0123911686, 0.0107786171
   2661, 0.0124903694, 0.0108712455
   2662, 0.0125896689, 0.0109636784
   2663, 0.0126894135, 0.0110553913
   2664, 0.0127900252, 0.0111462083
   2665, 0.0116683953, 0.0102888681
   2666, 0.0117636714, 0.0103836264
   2667, 0.0118590957, 0.0104784053
   2668, 0.0119545953, 0.0105731953
   2669, 0.0120501313, 0.0106679881
   2670,  0.012145685, 0.0107627846
   2671, 0.0122412462, 0.0108575821
   2672, 0.0123368111, 0.0109523796
   2673, 0.0124323787, 0.0110471779
   2674, 0.0125280507, 0.0111417696
   2675, 0.0126241874,  0.011235605
   2676, 0.0127212182,  0.011328497
   2677, 0.0116388444, 0.0104473252
   2678, 0.0117304418, 0.0105442218
   2679, 0.0118221864, 0.0106411399
   2680, 0.0119140064, 0.0107380701
   2681, 0.0120058628,  0.010835005
   2682, 0.0120977378, 0.0109319417
   2683, 0.0121896202, 0.0110288803
   2684, 0.0122815054, 0.0111258179
   2685, 0.0123733934, 0.0112227574
   2686, 0.0124653913, 0.0113194808
   2687, 0.0125578744, 0.0114154099
   2688, 0.0126512805, 0.0115103479
   2689, 0.0116086658, 0.0106056556
   2690,  0.011696537, 0.0107046627
   2691, 0.0117845563,  0.010803692
   2692,  0.011872652, 0.0109027335
   2693,  0.011960783, 0.0110017788
   2694, 0.0120489327, 0.0111008277
   2695, 0.0121370908, 0.0111998776
   2696, 0.0122252507, 0.0112989275
   2697, 0.0123134125, 0.0113979783
   2698, 0.0124016916, 0.0114968028
   2699, 0.0124904765, 0.0115947966
   2700, 0.0125802131,  0.011691751
   2701, 0.0115778577, 0.0107638575
   2702,  0.011661957, 0.0108649451
   2703, 0.0117462054, 0.0109660551
   2704, 0.0118305301, 0.0110671772
   2705, 0.0119148912, 0.0111683067
   2706, 0.0119992709, 0.0112694371
   2707, 0.0120836571, 0.0113705695
   2708, 0.0121680479, 0.0114717018
   2709, 0.0122524388, 0.0115728341
   2710, 0.0123369535, 0.0116737299
   2711, 0.0124219973, 0.0117737586
   2712, 0.0125080217, 0.0118726995
   2713, 0.0115464162, 0.0109219262
   2714, 0.0116266999, 0.0110250656
   2715, 0.0117071318, 0.0111282263
   2716, 0.0117876409, 0.0112314001
   2717, 0.0118681872, 0.0113345813
   2718, 0.0119487513, 0.0114377644
   2719, 0.0120293228, 0.0115409493
   2720,  0.012109898, 0.0116441334
   2721, 0.0121904742, 0.0117473174
   2722, 0.0122711798, 0.0118502565
   2723, 0.0123524368, 0.0119522884
   2724, 0.0124347061, 0.0120531861
   2725, 0.0115143415,  0.011079859
   2726, 0.0115907639, 0.0111850174
   2727, 0.0116673354,  0.011290201
   2728, 0.0117439851, 0.0113953967
   2729, 0.0118206721, 0.0115005989
   2730, 0.0118973758, 0.0116058048
   2731,  0.011974087, 0.0117110107
   2732, 0.0120508038, 0.0118162185
   2733, 0.0121275205, 0.0119214244
   2734, 0.0122043733, 0.0120263761
   2735, 0.0122817997, 0.0121303825
   2736, 0.0123602692,  0.012233207
   2737, 0.0114816315, 0.0112376511
   2738, 0.0115541499, 0.0113447998
   2739, 0.0116268173, 0.0114519745
   2740, 0.0116995629, 0.0115591623
   2741, 0.0117723448, 0.0116663557
   2742, 0.0118451454, 0.0117735537
   2743, 0.0119179534, 0.0118807517
   2744, 0.0119907651, 0.0119879507
   2745, 0.0120635778, 0.0120951496
   2746, 0.0121365339, 0.0122020813
   2747, 0.0122100879, 0.0123080323
   2748, 0.0122847166,  0.012412753
   2749, 0.0114482865, 0.0113953007
   2750, 0.0115168551, 0.0115044089
   2751, 0.0115855746, 0.0116135441
   2752, 0.0116543733, 0.0117226923
   2753, 0.0117232092,  0.011831847
   2754, 0.0117920609, 0.0119410045
   2755,  0.011860921, 0.0120501639
   2756, 0.0119297849, 0.0121593233
   2757, 0.0119986515, 0.0122684836
   2758, 0.0120676653, 0.0123773646
   2759, 0.0121373041, 0.0124852303
   2760, 0.0122080483, 0.0125918156
   2761, 0.0114143025, 0.0115528051
   2762, 0.0114788804,  0.011663842
   2763, 0.0115436092, 0.0117749069
   2764, 0.0116084162, 0.0118859839
   2765, 0.0116732605, 0.0119970683
   2766, 0.0117381215, 0.0121081546
   2767, 0.0118029919, 0.0122192428
   2768,  0.011867865, 0.0123303328
   2769,   0.01193274, 0.0124414219
   2770, 0.0119977705, 0.0125522232
   2771, 0.0120634492, 0.0126619693
   2772, 0.0121302698, 0.0127703883
   2773, 0.0113796834, 0.0117101604
   2774, 0.0114402268, 0.0118230954
   2775,  0.011500922, 0.0119360555
   2776, 0.0115616936, 0.0120490305
   2777, 0.0116225043, 0.0121620139
   2778, 0.0116833318, 0.0122749992
   2779, 0.0117441677, 0.0123879854
   2780, 0.0118050072, 0.0125009725
   2781, 0.0118658487, 0.0126139596
   2782, 0.0119268512, 0.0127266496
   2783, 0.0119885281, 0.0128382454
   2784, 0.0120513812, 0.0129484646
   2785, 0.0113444282, 0.0118673639
   2786, 0.0114008971, 0.0119821634
   2787, 0.0114575149, 0.0120969899
   2788, 0.0115142111, 0.0122118313
   2789, 0.0115709445, 0.0123266801
   2790, 0.0116276937, 0.0124415318
   2791, 0.0116844513, 0.0125563852
   2792, 0.0117412135, 0.0126712378
   2793, 0.0117979776, 0.0127860913
   2794, 0.0118549094, 0.0129006356
   2795, 0.0119125433, 0.0130140502
   2796, 0.0119713889, 0.0131260399
   2797, 0.0113085443, 0.0120244157
   2798, 0.0113608958,  0.012141048
   2799, 0.0114133954, 0.0122577082
   2800, 0.0114659704, 0.0123743825
   2801, 0.0115185827, 0.0124910641
   2802, 0.0115712117, 0.0126077505
   2803, 0.0116238492, 0.0127244368
   2804, 0.0116764903, 0.0128411222
   2805, 0.0117291324, 0.0129578104
   2806, 0.0117819514, 0.0130741782
   2807, 0.0118355006, 0.0131893782
   2808, 0.0118902959, 0.0133031039
   2809, 0.0112720374, 0.0121813137
   2810, 0.0113202278, 0.0122997463
   2811, 0.0113685653, 0.0124182068
   2812, 0.0114169763, 0.0125366813
   2813, 0.0114654237, 0.0126551632
   2814, 0.0115138898, 0.0127736498
   2815, 0.0115623623, 0.0128921364
   2816, 0.0116108395, 0.0130106229
   2817, 0.0116593167, 0.0131291114
   2818, 0.0117079793, 0.0132472701
   2819, 0.0117573999, 0.0133642228
   2820, 0.0118081048, 0.0134796519
   2821,  0.011234913, 0.0123380572
   2822, 0.0112788994, 0.0124582564
   2823, 0.0113230301, 0.0125784837
   2824, 0.0113672344, 0.0126987249
   2825,  0.011411475, 0.0128189744
   2826, 0.0114557333, 0.0129392277
   2827, 0.0114999982,  0.013059481
   2828, 0.0115442667, 0.0131797353
   2829, 0.0115885371, 0.0132999904
   2830, 0.0116329994, 0.0134199057
   2831, 0.0116782486, 0.0135385767
   2832, 0.0117248194, 0.0136556756
   2833, 0.0111971777, 0.0124946442
   2834, 0.0112369154, 0.0126165776
   2835, 0.0112767965,  0.012738537
   2836, 0.0113167511, 0.0128605124
   2837, 0.0113567412, 0.0129824951
   2838, 0.0113967462, 0.0131044798
   2839, 0.0114367604, 0.0132264663
   2840, 0.0114767766, 0.0133484527
   2841, 0.0115167946, 0.0134704411
   2842, 0.0115570137, 0.0135920784
   2843, 0.0115980487, 0.0137124341
   2844, 0.0116404453, 0.0138311693
   2845,  0.011158824, 0.0126510579
   2846, 0.0111942561, 0.0127746742
   2847, 0.0112298364, 0.0128983241
   2848, 0.0112654939, 0.0130219953
   2849, 0.0113011897, 0.0131456768
   2850, 0.0113369031, 0.0132693639
   2851, 0.0113726249, 0.0133930519
   2852, 0.0114083495, 0.0135167427
   2853,  0.011444075, 0.0136404317
   2854, 0.0114799999, 0.0137637518
   2855, 0.0115167741, 0.0138857551
   2856, 0.0115549583, 0.0140060969
   2857, 0.0111197736, 0.0128071932
   2858, 0.0111507531, 0.0129323276
   2859, 0.0111819403, 0.0130575746
   2860, 0.0112132505,  0.013182899
   2861,  0.011244623, 0.0133082643
   2862, 0.0112760235, 0.0134336464
   2863,  0.011307436,  0.013559036
   2864, 0.0113388505, 0.0136844255
   2865, 0.0113702351, 0.0138097797
   2866, 0.0114018023, 0.0139347231
   2867, 0.0114342924, 0.0140583478
   2868, 0.0114683127, 0.0141802989
   2869, 0.0110795759, 0.0129624642
   2870, 0.0111057181,  0.013088664
   2871, 0.0111319963, 0.0132149104
   2872, 0.0111588007, 0.0133417193
   2873,  0.011185878, 0.0134688225
   2874, 0.0112130642, 0.0135960411
   2875, 0.0112402858, 0.0137232933
   2876, 0.0112674795, 0.0138505083
   2877, 0.0112945829, 0.0139776077
   2878,  0.011321946, 0.0141043104
   2879, 0.0113503933, 0.0142296115
   2880, 0.0113803903, 0.0143535379
   2881, 0.0110375453, 0.0131159518
   2882, 0.0110573526,  0.013241414
   2883, 0.0110782739, 0.0133681493
   2884,  0.011099549, 0.0134952776
   2885, 0.0111224549, 0.0136243002
   2886, 0.0111458078, 0.0137538388
   2887,  0.011169266, 0.0138834864
   2888, 0.0111926887, 0.0140130594
   2889, 0.0112160975,  0.014142504
   2890, 0.0112398909, 0.0142713804
   2891,  0.011264733, 0.0143990936
   2892, 0.0112910233, 0.0145257004
   2893, 0.0111073004, 0.0148672936
   2894, 0.0110127013, 0.0150352344
   2895, 0.0109167201, 0.0152022354
   2896, 0.0108195534, 0.0153684849
   2897, 0.0107213017, 0.0155340768
   2898, 0.0106220115, 0.0156990476
   2899, 0.0105217053, 0.0158634111
   2900, 0.0104203951, 0.0160271656
   2901,  0.010318093, 0.0161903147
   2902, 0.0102146165, 0.0163502041
   2903, 0.0101092737, 0.0165030807
   2904, 0.0110868663, 0.0147333378
   2905, 0.0109938756, 0.0148963267
   2906, 0.0108992737, 0.0150581002
   2907,  0.010803422,  0.015219016
   2908, 0.0107065048, 0.0153792491
   2909, 0.0106086023, 0.0155388769
   2910, 0.0105097536, 0.0156979319
   2911, 0.0104099782, 0.0158564225
   2912, 0.0103092957, 0.0160131343
   2913, 0.0102075888,  0.016163379
   2914, 0.0101045612, 0.0162983164
   2915, 0.0110677909, 0.0145981032
   2916, 0.0109763425, 0.0147560481
   2917, 0.0108831124, 0.0149125103
   2918, 0.0107886028, 0.0150680188
   2919, 0.0106930565, 0.0152228288
   2920, 0.0105965864, 0.0153770559
   2921, 0.0104992446, 0.0155307446
   2922, 0.0104010543, 0.0156837534
   2923, 0.0103020398, 0.0158342645
   2924, 0.0102021806, 0.0159751736
   2925, 0.0101014469, 0.0160996299
   2926, 0.0110494504, 0.0144620072
   2927, 0.0109595442, 0.0146149117
   2928, 0.0108676925,   0.01476603
   2929, 0.0107745398,  0.014916094
   2930, 0.0106803896, 0.0150654428
   2931, 0.0105853798, 0.0152142309
   2932, 0.0104895737, 0.0153625207
   2933, 0.0103929974, 0.0155101037
   2934, 0.0102956807,  0.015654359
   2935, 0.0101976581, 0.0157891996
   2936, 0.0100990217, 0.0159086175
   2937, 0.0110313967, 0.0143254362
   2938, 0.0109430803, 0.0144733023
   2939, 0.0108526386, 0.0146190738
   2940, 0.0107608614, 0.0147636775
   2941, 0.0106681222, 0.0149075501
   2942, 0.0105745867, 0.0150508815
   2943, 0.0104803313, 0.0151937529
   2944, 0.0103853866, 0.0153358597
   2945, 0.0102897808, 0.0154746957
   2946, 0.0101935752, 0.0156043842
   2947, 0.0100969058, 0.0157181975
   2948, 0.0110134166, 0.0141886082
   2949, 0.0109267421, 0.0143314479
   2950, 0.0108377412, 0.0144718792
   2951, 0.0107473591, 0.0146110244
   2952,  0.010656042, 0.0147494134
   2953,  0.010563991, 0.0148872808
   2954, 0.0104712928, 0.0150247253
   2955, 0.0103779864, 0.0151614752
   2956, 0.0102840997,  0.015295323
   2957, 0.0101897009, 0.0154205225
   2958, 0.0100949304, 0.0155317923
   2959,  0.010995443, 0.0140516581
   2960, 0.0109104421, 0.0141894752
   2961, 0.0108229034, 0.0143245719
   2962, 0.0107339285, 0.0144582596
   2963, 0.0106440429, 0.0145911649
   2964, 0.0105534811, 0.0147235654
   2965, 0.0104623465, 0.0148555804
   2966, 0.0103706811, 0.0149870142
   2967, 0.0102785174, 0.0151158767
   2968, 0.0101859188, 0.0152374282
   2969, 0.0100930175, 0.0153469294
   2970, 0.0109774675,  0.013914654
   2971, 0.0108941514, 0.0140474457
   2972,  0.010808086, 0.0141772097
   2973, 0.0107205268, 0.0143054435
   2974, 0.0106320772, 0.0144328652
   2975, 0.0105430083, 0.0145597998
   2976, 0.0104534393, 0.0146863833
   2977, 0.0103634177, 0.0148124918
   2978, 0.0102729779, 0.0149365356
   2979, 0.0101821776, 0.0150545835
   2980, 0.0100911316, 0.0151636386
   2981, 0.0109595153, 0.0137776341
   2982, 0.0108778961, 0.0139053827
   2983, 0.0107933152, 0.0140298083
   2984, 0.0107071791, 0.0141525865
   2985, 0.0106201898, 0.0142745189
   2986, 0.0105326399, 0.0143959783
   2987, 0.0104446467, 0.0145171275
   2988, 0.0103562679, 0.0146378484
   2989, 0.0102675427,  0.014756415
   2990, 0.0101785241, 0.0148681914
   2991, 0.0100893108, 0.0149705205
   2992, 0.0109436456, 0.0136428643
   2993, 0.0108625293, 0.0137639698
   2994, 0.0107790604,  0.013882516
   2995, 0.0106944088, 0.0139995925
   2996, 0.0106089963, 0.0141159203
   2997, 0.0105230045,   0.01423187
   2998, 0.0104365572, 0.0143475952
   2999, 0.0103497431, 0.0144628584
   3000, 0.0102626253, 0.0145753101
   3001, 0.0101752672,   0.01467981
   3002, 0.0100877173, 0.0147715099
   3003, 0.0109286904, 0.0135084717
   3004, 0.0108483247, 0.0136227068
   3005, 0.0107663888, 0.0137349023
   3006, 0.0106835943, 0.0138459494
   3007, 0.0106000053, 0.0139564984
   3008, 0.0105155604, 0.0140669197
   3009, 0.0104304552, 0.0141772963
   3010, 0.0103448993, 0.0142871719
   3011, 0.0102590322, 0.0143935708
   3012,  0.010172925, 0.0144918729
   3013, 0.0100865876, 0.0145780658
   3014, 0.0109155793, 0.0133751044
   3015,  0.010837039, 0.0134811224
   3016, 0.0107570319, 0.0135863544
   3017, 0.0106764492, 0.0136910174
   3018, 0.0105951633, 0.0137954932
   3019, 0.0105120614, 0.0139004346
   3020, 0.0104277786, 0.0140056442
   3021, 0.0103428364, 0.0141101861
   3022, 0.0102575179, 0.0142112281
   3023, 0.0101719368, 0.0143051166
   3024, 0.0100861099, 0.0143887363
   3025, 0.00720959017, 0.00131276762
   3026, 0.00720459223, 0.00112529215
   3027, 0.00720207021, 0.000937754812
   3028, 0.00720088324, 0.000750209729
   3029, 0.00720035937, 0.000562662666
   3030, 0.00720014004, 0.000375113217
   3031, 0.00720005389, 0.000187559781
   3032, 0.00741595868, 0.0013125923
   3033, 0.00740767084, 0.00112512521
   3034, 0.00740347151, 0.000937622972
   3035, 0.00740149571, 0.000750107341
   3036, 0.0074006184, 0.000562586298
   3037, 0.0074002468, 0.000375061849
   3038, 0.00740009826, 0.000187533617
   3039, 0.00762096606, 0.00131253258
   3040, 0.00761011383, 0.00112505117
   3041, 0.00760462368, 0.000937555567
   3042, 0.00760202389, 0.000750051579
   3043, 0.00760085322, 0.000562543166
   3044, 0.00760034891, 0.000375031988
   3045, 0.00760014262, 0.00018751793
   3046, 0.00782371871, 0.00131251162
   3047, 0.00781127159, 0.00112502021
   3048, 0.00780518679, 0.000937523902
   3049, 0.00780230854, 0.000750023522
   3050, 0.00780099491, 0.000562520523
   3051, 0.00780041702, 0.000375015778
   3052, 0.00780017534, 0.000187509126
   3053, 0.00802136213, 0.00131250406
   3054, 0.00801048428, 0.00112500775
   3055, 0.00800498109, 0.000937509874
   3056, 0.00800228585, 0.000750010251
   3057, 0.00800101459, 0.000562509405
   3058, 0.00800043717, 0.000375007454
   3059, 0.00800019037, 0.000187504455
   3060, 0.0082151955, 0.00131250126
   3061, 0.00820846297, 0.00112500298
   3062, 0.00820430368, 0.000937503937
   3063, 0.00820206478, 0.000750004256
   3064, 0.00820094813, 0.000562504109
   3065,  0.008200421, 0.000375003379
   3066, 0.00820018817, 0.000187502083
   3067, 0.00841350295, 0.00131250033
   3068, 0.00840734132,  0.001125001
   3069, 0.00840375386, 0.000937501492
   3070, 0.00840182696, 0.000750001753
   3071, 0.00840085372, 0.000562501722
   3072, 0.0084003862, 0.000375001488
   3073, 0.00840017665, 0.000187500948
   3074, 0.00861228071, 0.0013125001
   3075, 0.00860634446, 0.00112500042
   3076, 0.00860319473, 0.000937500561
   3077, 0.00860155839, 0.000750000705
   3078, 0.00860073604, 0.000562500732
   3079, 0.00860033836, 0.000375000644
   3080, 0.00860015769, 0.000187500424
   3081, 0.0088084368, 0.00131249998
   3082, 0.00880451687, 0.00112500007
   3083, 0.00880235434, 0.000937500212
   3084, 0.00880118646, 0.000750000239
   3085, 0.00880057737, 0.000562500267
   3086, 0.00880027376, 0.000375000265
   3087, 0.0088001322, 0.000187500176
   3088, 0.00900308602, 0.00131249998
   3089, 0.00900223292, 0.00112499995
   3090, 0.00900136866, 0.000937500037
   3091, 0.00900076143, 0.000750000123
   3092, 0.00900039636, 0.000562500092
   3093, 0.00900019705, 0.00037500012
   3094, 0.0090001002, 0.000187500089
   3095, 0.00919988565, 0.00131250068
   3096, 0.00920079183, 0.00112500263
   3097, 0.00920068566, 0.00093750481
   3098, 0.00920043886, 0.00075000606
   3099,  0.009200247, 0.000562506262
   3100, 0.00920012966, 0.000375005533
   3101, 0.00920006912, 0.000187504309
   3102, 0.0094017908, 0.00131250743
   3103, 0.00940090884, 0.00112502393
   3104, 0.00940051023, 0.00093753991
   3105, 0.00940028392, 0.000750048144
   3106, 0.00940015167, 0.000562547706
   3107, 0.00940007716, 0.00037504072
   3108, 0.00940003991, 0.000187526253
   3109, 0.00960204192, 0.00131252082
   3110, 0.00960089266, 0.00112508819
   3111, 0.00960038695, 0.000937652192
   3112, 0.00960016157, 0.00075018272
   3113, 0.00960006192, 0.000562677451
   3114, 0.00960001908, 0.000375143456
   3115, 0.00960000418, 0.000187584083
   3116, 0.00980114657, 0.00131245842
   3117, 0.00980042852, 0.00112516386
   3118, 0.00980008952, 0.000937861623
   3119, 0.00979995821, 0.000750452047
   3120, 0.00979992375, 0.00056293665
   3121, 0.00979992934, 0.000375342177
   3122, 0.00979994424, 0.000187690806
   3123, 0.00680000708, 0.000187666737
   3124, 0.00680002198, 0.000375335192
   3125, 0.00680005969, 0.000563003006
   3126, 0.00680015096, 0.000750669627
   3127, 0.00680034887, 0.000938382058
   3128, 0.00680066412, 0.0011264903
   3129, 0.0068008462, 0.00131599139
   3130, 0.00680015236, 0.00150923838
   3131, 0.00679920148, 0.00171372341
   3132, 0.00679557491, 0.00191839039
   3133, 0.00678495131, 0.00211617397
   3134, 0.00660000229, 0.000187759273
   3135, 0.00660000788, 0.000375521078
   3136, 0.00660002278, 0.000563283334
   3137, 0.00660005864, 0.00075104495
   3138, 0.0066001378, 0.000938897487
   3139, 0.00660025608, 0.00112736202
   3140, 0.00660031289, 0.00131760852
   3141, 0.0065999981, 0.00151133037
   3142, 0.0065984861, 0.00171008089
   3143, 0.00659274217, 0.00191006879
   3144, 0.00657723006, 0.00210741255
   3145, 0.00640000077, 0.000187866026
   3146, 0.0064000031, 0.000375733827
   3147, 0.00640000869, 0.000563602312
   3148, 0.00640002219, 0.000751470623
   3149, 0.00640005153, 0.000939457677
   3150, 0.0064000953, 0.0011281434
   3151, 0.00640011672, 0.0013186282
   3152, 0.00639986107, 0.00151201314
   3153, 0.00639824197, 0.00170856621
   3154, 0.00639292412, 0.0019066052
   3155, 0.00638069259, 0.00210409914
   3156, 0.00620000018, 0.000187979735
   3157, 0.00620000064, 0.000375960488
   3158, 0.00620000251, 0.000563941721
   3159, 0.00620000809, 0.000751923013
   3160, 0.00620001834, 0.000940035097
   3161, 0.00620003417, 0.00112886622
   3162, 0.00620004348, 0.00131943275
   3163, 0.00619983766, 0.00151254202
   3164, 0.00619869679, 0.00170817599
   3165, 0.00619559502, 0.00190536422
   3166, 0.00619016308, 0.00210289867
   3167, 0.00599999959, 0.000188096601
   3168, 0.00599999959, 0.000376193726
   3169, 0.00600000052, 0.000564291084
   3170, 0.00600000238, 0.000752388558
   3171, 0.00600000657, 0.000940619619
   3172, 0.00600001216, 0.00112956273
   3173, 0.00600001588, 0.00132017257
   3174, 0.0059999004, 0.0015131234
   3175,  0.005999377, 0.00170833105
   3176, 0.00599837536, 0.00190509087
   3177, 0.00599780772, 0.00210254174
   3178, 0.00579999993, 0.000188214777
   3179, 0.00579999993, 0.000376429816
   3180, 0.00579999993, 0.000564644986
   3181, 0.00580000086, 0.000752860215
   3182, 0.00580000225, 0.000941207516
   3183, 0.00580000412, 0.00113024935
   3184, 0.00580000598, 0.00132089539
   3185, 0.00579996221, 0.00151375541
   3186, 0.00579984579, 0.00170873012
   3187, 0.00579979643, 0.00190522359
   3188, 0.00580048049, 0.00210252427
   3189, 0.0055999998, 0.000188333506
   3190, 0.0055999998, 0.000376667129
   3191, 0.0055999998, 0.00056500081
   3192, 0.00560000027, 0.000753334491
   3193, 0.00560000073, 0.000941796985
   3194, 0.0056000012, 0.00113093248
   3195, 0.00560000213, 0.00132161414
   3196, 0.00560000213, 0.00151441456
   3197, 0.0056000296, 0.00170923152
   3198, 0.00560028711, 0.00190552103
   3199, 0.00560146617, 0.00210264302
   3200, 0.00540000014, 0.000188452424
   3201, 0.00540000014, 0.000376904907
   3202, 0.00540000014, 0.00056535739
   3203, 0.00540000014, 0.000753809989
   3204, 0.00540000061, 0.000942387211
   3205, 0.00540000061, 0.00113161467
   3206, 0.00540000107, 0.00132233219
   3207, 0.0054000034, 0.00151508558
   3208, 0.0054000658, 0.00170977367
   3209, 0.00540072238, 0.00190588366
   3210, 0.00540230703, 0.00210281555
   3211, 0.00520000048, 0.000188571445
   3212, 0.00520000048, 0.000377142918
   3213, 0.00520000048, 0.000565714377
   3214, 0.00520000048, 0.000754285895
   3215, 0.00520000048, 0.000942977844
   3216, 0.00520000048, 0.00113229675
   3217, 0.00520000048, 0.00132305035
   3218, 0.00520001538, 0.00151576148
   3219, 0.00520041492, 0.00171033177
   3220, 0.00520246103, 0.00190627109
   3221, 0.00520715956, 0.0021030088
   3222, 0.00499999989, 0.000188690479
   3223, 0.00499999989, 0.000377380959
   3224, 0.00499999989, 0.000566071423
   3225, 0.00499999989, 0.000754761975
   3226, 0.00499999989, 0.000943568535
   3227, 0.00499999989, 0.00113297871
   3228, 0.00499999989, 0.00132376852
   3229, 0.00500008557, 0.00151643902
   3230, 0.00500099827, 0.00171089533
   3231, 0.00500434358, 0.00190666772
   3232, 0.00501231337, 0.00210321043
   3233, 0.00480000023, 0.000188809528
   3234, 0.00480000023, 0.000377619057
   3235, 0.00480000023, 0.000566428585
   3236, 0.00480000023, 0.000755238114
   3237, 0.00480000023, 0.000944159343
   3238, 0.00480000023, 0.00113366067
   3239, 0.00480000023, 0.00132448669
   3240, 0.00480014551, 0.00151711737
   3241, 0.0048011085, 0.00171146123
   3242, 0.00480404403, 0.00190706796
   3243, 0.00480969157, 0.00210341485
   3244, 0.0046000001, 0.000188928563
   3245, 0.0046000001, 0.000377857126
   3246, 0.0046000001, 0.000566785689
   3247, 0.0046000001, 0.000755714253
   3248, 0.0046000001, 0.000944750209
   3249, 0.0046000001, 0.00113434263
   3250, 0.0046000001, 0.00132520485
   3251, 0.0046001114, 0.00151779596
   3252, 0.00460070092, 0.0017120277
   3253, 0.00460133189, 0.00190746936
   3254, 0.0045999093, 0.00210362021
   3255, 0.00439999998, 0.000189047627
   3256, 0.00439999998, 0.000378095254
   3257, 0.00439999998, 0.000567142852
   3258, 0.00439999998, 0.000756190508
   3259, 0.00439999998, 0.000945341075
   3260, 0.00439999998, 0.00113502459
   3261, 0.00439999998, 0.00132592302
   3262, 0.00440006237, 0.00151847454
   3263, 0.00439994317, 0.00171259453
   3264, 0.00439789332, 0.0019078711
   3265, 0.00438973354, 0.00210382603
   3266, 0.00420000032, 0.000189166676
   3267, 0.00420000032, 0.000378333352
   3268, 0.00420000032, 0.000567500014
   3269, 0.00420000032, 0.000756666705
   3270, 0.00420000032, 0.000945931883
   3271, 0.00420000032, 0.00113570644
   3272, 0.00420000032, 0.0013266413
   3273, 0.00419995375, 0.00151915336
   3274, 0.00419921242, 0.00171316159
   3275, 0.00419557234, 0.0019082732
   3276, 0.00418465585, 0.00210403209
   3277, 0.00400000066, 0.000189285711
   3278, 0.00400000066, 0.000378571422
   3279, 0.00400000066, 0.000567857176
   3280, 0.00400000066, 0.000757142901
   3281, 0.00400000066, 0.00094652269
   3282, 0.00400000066, 0.0011363884
   3283, 0.00400000066, 0.00132735935
   3284, 0.00399989774, 0.00151983195
   3285, 0.00399900647, 0.00171372853
   3286, 0.00399518665, 0.0019086753
   3287, 0.00398501568, 0.00210423814
   3288, 0.00380000006, 0.00018940476
   3289, 0.00380000006, 0.00037880952
   3290, 0.00380000006, 0.00056821428
   3291, 0.00380000006, 0.00075761904
   3292, 0.00380000006, 0.000947113498
   3293, 0.00380000006, 0.00113707036
   3294, 0.00380000006, 0.00132807763
   3295, 0.00379990321, 0.00152051065
   3296, 0.00379907573, 0.00171429536
   3297, 0.00379575067, 0.00190907717
   3298, 0.00378818926, 0.0021044442
   3299, 0.00359999994, 0.000189523809
   3300, 0.00359999994, 0.000379047589
   3301, 0.00359999994, 0.000568571384
   3302, 0.00359999994, 0.000758095179
   3303, 0.00359999994, 0.000947704248
   3304, 0.00359999994, 0.00113775232
   3305, 0.00359999994, 0.00132879568
   3306, 0.00359992636, 0.00152118923
   3307, 0.00359919807, 0.00171486218
   3308, 0.00359671679, 0.00190947927
   3309, 0.00359220384, 0.00210465025
   3310, 0.00340000005, 0.000189642858
   3311, 0.00340000005, 0.000379285717
   3312, 0.00340000005, 0.000568928546
   3313, 0.00340000005, 0.000758571434
   3314, 0.00340000005, 0.000948295114
   3315, 0.00340000005, 0.00113843428
   3316, 0.00340000005, 0.00132951397
   3317, 0.00339991972, 0.00152186793
   3318, 0.00339931203, 0.00171542913
   3319, 0.00339772645, 0.00190988125
   3320, 0.00339496043, 0.00210485654
   3321, 0.00319999992, 0.000189761908
   3322, 0.00319999992, 0.000379523815
   3323, 0.00319999992, 0.000569285708
   3324, 0.00319999992, 0.000759047631
   3325, 0.00319999992, 0.000948885921
   3326, 0.00319999992, 0.00113911624
   3327, 0.00319999992, 0.00133023225
   3328, 0.00319993217, 0.00152254663
   3329, 0.00319968327, 0.00171599607
   3330, 0.00319939316, 0.00191028335
   3331, 0.00319935381, 0.00210506259
   3332, 0.00299999979, 0.000189880942
   3333, 0.00299999979, 0.000379761885
   3334, 0.00299999979, 0.000569642812
   3335, 0.00299999979, 0.000759523769
   3336, 0.00299999979, 0.000949476787
   3337, 0.00299999979, 0.0011397982
   3338, 0.00299999979, 0.00133095041
   3339, 0.00299999397, 0.00152322534
   3340, 0.00300016417, 0.00171656301
   3341, 0.00300102774, 0.00191068533
   3342, 0.00300340774, 0.00210526865
   3343, 0.0027999999, 0.000189999992
   3344, 0.0027999999, 0.000379999983
   3345, 0.0027999999, 0.000569999975
   3346, 0.0027999999, 0.000759999966
   3347, 0.0027999999, 0.000950067653
   3348, 0.0027999999, 0.00114048016
   3349, 0.0027999999, 0.0013316687
   3350, 0.00280004833, 0.00152390404
   3351,  0.002800419, 0.00171712996
   3352, 0.00280155707, 0.00191108743
   3353, 0.00280426559, 0.0021054747
   3354, 0.00260000024, 0.000190119055
   3355, 0.00260000024, 0.000380238111
   3356, 0.00260000024, 0.000570357137
   3357, 0.00260000024, 0.000760476221
   3358, 0.00260000024, 0.000950658461
   3359, 0.00260000024, 0.00114116212
   3360, 0.00260000024, 0.00133238686
   3361, 0.00260005565, 0.00152458262
   3362, 0.00260031829, 0.0017176969
   3363, 0.00260099932, 0.00191148953
   3364, 0.00260217884, 0.00210568076
   3365, 0.00240000011, 0.000190238105
   3366, 0.00240000011, 0.000380476209
   3367, 0.00240000011, 0.000570714299
   3368, 0.00240000011, 0.000760952418
   3369, 0.00240000011, 0.000951249269
   3370, 0.00240000011, 0.00114184408
   3371, 0.00240000011, 0.00133310515
   3372, 0.00240002642, 0.00152526144
   3373, 0.00240016938, 0.00171826384
   3374, 0.00240059965, 0.00191189162
   3375, 0.00240120944, 0.00210588705
   3376, 0.00219999999, 0.000190357139
   3377, 0.00219999999, 0.000380714278
   3378, 0.00219999999, 0.000571071403
   3379, 0.00219999999, 0.000761428615
   3380, 0.00219999999, 0.000951840135
   3381, 0.00219999999, 0.00114252605
   3382, 0.00219999999, 0.00133382331
   3383, 0.00220002281, 0.00152594014
   3384, 0.00220023422, 0.00171883078
   3385, 0.00220127264, 0.00191229372
   3386, 0.00220406358, 0.0021060931
   3387, 0.00200000009, 0.000190476188
   3388, 0.00200000009, 0.000380952377
   3389, 0.00200000009, 0.000571428565
   3390, 0.00200000009, 0.000761904754
   3391, 0.00200000009, 0.000952430884
   3392, 0.00200000009, 0.00114320801
   3393, 0.00200000009, 0.00133454148
   3394, 0.00200003572, 0.00152661884
   3395, 0.0020004618, 0.00171939761
   3396, 0.00200231373, 0.0019126957
   3397, 0.00200732797, 0.00210629916
   3398, 0.00179999997, 0.000190595223
   3399, 0.00179999997, 0.000381190446
   3400, 0.00179999997, 0.000571785728
   3401, 0.00179999997, 0.000762380892
   3402, 0.00179999997, 0.000953021692
   3403, 0.00179999997, 0.00114388997
   3404, 0.00179999997, 0.00133525964
   3405, 0.0018000711, 0.00152729743
   3406, 0.00180066423, 0.00171996467
   3407, 0.00180284912, 0.0019130978
   3408, 0.00180842751, 0.00210650545
   3409, 0.00159999996, 0.000190714287
   3410, 0.00159999996, 0.000381428574
   3411, 0.00159999996, 0.00057214289
   3412, 0.00159999996, 0.000762857147
   3413, 0.00159999996, 0.000953612558
   3414, 0.00159999996, 0.00114457193
   3415, 0.00159999996, 0.00133597793
   3416, 0.00160007959, 0.00152797613
   3417, 0.00160058471, 0.00172053161
   3418, 0.00160227972, 0.00191349979
   3419, 0.00160655798, 0.00210671127
   3420, 0.00139999995, 0.000190833336
   3421, 0.00139999995, 0.000381666672
   3422, 0.00139999995, 0.000572500052
   3423, 0.00139999995, 0.000763333344
   3424, 0.00139999995, 0.000954203424
   3425, 0.00139999995, 0.00114525389
   3426, 0.00139999995, 0.00133669609
   3427, 0.00140004465, 0.00152865495
   3428, 0.00140028459, 0.00172109844
   3429, 0.00140101369, 0.00191390177
   3430, 0.00140198669, 0.00210691756
   3431, 0.00119999994, 0.000190952385
   3432, 0.00119999994, 0.000381904771
   3433, 0.00119999994, 0.000572857156
   3434, 0.00119999994, 0.000763809541
   3435, 0.00119999994, 0.00095479429
   3436, 0.00119999994, 0.00114593573
   3437, 0.00119999994, 0.00133741414
   3438, 0.00120001554, 0.00152933353
   3439, 0.00120014488, 0.0017216655
   3440, 0.00120042171, 0.00191430387
   3441, 0.00120049436, 0.00210712361
   3442, 0.00100000005, 0.00019107142
   3443, 0.00100000005, 0.00038214284
   3444, 0.00100000005, 0.00057321426
   3445, 0.00100000005, 0.00076428568
   3446, 0.00100000005, 0.00095538504
   3447, 0.00100000005, 0.00114661758
   3448, 0.00100000005, 0.00133813231
   3449, 0.00100001553, 0.00153001212
   3450, 0.00100004254, 0.00172223221
   3451, 0.000999778858, 0.00191470585
   3452, 0.000998945674, 0.00210732967
   3453, 0.000800000038, 0.000191190135
   3454, 0.000800000038, 0.000382380036
   3455, 0.000800000038, 0.000573569851
   3456, 0.000800000038, 0.000764759607
   3457, 0.000800000038, 0.000955972821
   3458, 0.000800000038, 0.00114729581
   3459, 0.000800000038, 0.00133884617
   3460, 0.000799989037, 0.00153068593
   3461, 0.000799746893, 0.00172279449
   3462, 0.000798670691, 0.00191510411
   3463, 0.000795245112, 0.00210753316
   3464, 0.00059999997, 0.000191305051
   3465, 0.00059999997, 0.000382608559
   3466, 0.00059999997, 0.000573911588
   3467, 0.00059999997, 0.000765214616
   3468, 0.00059999997, 0.000956536853
   3469, 0.00059999997, 0.00114794576
   3470, 0.00059999997, 0.00133952848
   3471, 0.000599961146, 0.00153132796
   3472, 0.000599786872, 0.00172332849
   3473, 0.000600005907, 0.00191548036
   3474, 0.000600152533, 0.00210772385
   3475, 0.00039999999, 0.000191403815
   3476, 0.00039999999, 0.000382803992
   3477, 0.00039999999, 0.000574203674
   3478, 0.00039999999, 0.000765604083
   3479, 0.00039999999, 0.000957020617
   3480, 0.00039999999, 0.00114850386
   3481, 0.00039999999, 0.00134011265
   3482, 0.000400002289, 0.00153187511
   3483, 0.000400613528, 0.00172378181
   3484, 0.000403221551, 0.00191579864
   3485, 0.000409629516, 0.0021078845
   3486, 0.000200000009, 0.000191465762
   3487, 0.000200000009, 0.000382928702
   3488, 0.000200000009, 0.000574393314
   3489, 0.000200000009, 0.000765861711
   3490, 0.000200000009, 0.000957347977
   3491, 0.000200000009, 0.00114888663
   3492, 0.000200000009, 0.00134051463
   3493, 0.000200149385, 0.00153225218
   3494, 0.000201099465, 0.00172409485
   3495, 0.000204349897, 0.00191602006
   3496, 0.000213643129, 0.00210799742
*Element, type=CAX4P
  1,  14,  15, 619, 403
  2, 633, 634,  45, 423
  3, 396,  42,  43, 633
  4, 640, 629, 405, 630
  5, 401, 632, 396, 633
  6,  35,  36, 405, 629
  7,  39,  40, 401, 631
  8, 639, 397,  27,  28
  9,  29, 404, 639,  28
 10, 102, 453, 503, 101
 11, 395,  18,  19, 622
 12,  18, 395, 621,  17
 13,  99, 492, 491,  98
 14,  13, 402, 394,  12
 15,   1,  11, 408, 104
 16, 491, 492, 536, 505
 17,  53,  54, 496, 456
 18, 456, 455,  52,  53
 19,  54,  55, 497, 496
 20, 473,  95,  96, 472
 21,  57,  58, 499, 458
 22, 458, 457,  56,  57
 23, 459, 499,  58,  59
 24,  60,  61, 461, 460
 25, 460, 459,  59,  60
 26, 462, 461,  61,  62
 27, 463, 500,  63,  64
 28,  65,  66, 465, 464
 29, 464, 463,  64,  65
 30, 466, 465,  66,  67
 31, 487, 486, 506, 520
 32, 467, 466,  67,  68
 33, 469, 468,  69,  70
 34,  72, 470,  71,   3
 35,  77,   4,  78, 490
 36, 490,  78,  79, 489
 37, 596, 597, 584, 585
 38, 487,  81,  82, 486
 39,  74,  75, 501, 502
 40, 470, 469,  70,  71
 41, 394, 408,  11,  12
 42, 399, 623,  21,  22
 43, 626,  26,  27, 397
 44, 435, 648, 442, 444
 45, 442, 450, 448, 444
 46, 544, 496, 497, 537
 47, 505, 508, 471, 491
 48,  97, 471, 472,  96
 49, 577, 509, 544, 576
 50, 474,  94,  95, 473
 51, 554, 537, 523, 570
 52, 475,  93,  94, 474
 53, 510, 511, 475, 474
 54, 524, 512, 477, 476
 55, 478,  90,  91, 477
 56, 479,  89,  90, 478
 57, 480,  88,  89, 479
 58, 481, 480, 513, 529
 59, 529, 514, 482, 481
 60, 483,  85,  86, 482
 61, 484,  84,  85, 483
 62, 485,  83,  84, 484
 63, 486,  82,  83, 485
 64,  80, 488, 489,  79
 65, 402,  13,  14, 403
 66, 625, 626, 397, 635
 67, 398,  24,  25, 625
 68, 399,  22,  23, 624
 69, 624,  23,  24, 398
 70, 622,  19,  20, 400
 71, 621, 407, 619, 620
 72, 403, 619, 407, 420
 73,  16, 620, 619,  15
 74, 396, 632,  41,  42
 75, 639, 404, 406, 409
 76, 628,  33,  34, 412
 77,  32,  33, 628, 415
 78,  30, 406, 404,  29
 79, 422, 637, 642, 646
 80, 623, 400,  20,  21
 81, 400, 411, 395, 622
 82, 415, 627,  31,  32
 83, 408, 403, 420, 104
 84, 632, 401,  40,  41
 85, 412,  34,  35, 629
 86,  37, 630, 405,  36
 87, 403, 408, 394, 402
 88, 421, 636, 418, 427
 89,  38, 410, 630,  37
 90, 641, 425, 415, 628
 91, 423,  45,  46, 440
 92, 631, 410,  38,  39
 93, 635, 413, 398, 625
 94, 453, 438, 433, 447
 95, 399, 624, 638, 414
 96, 413, 635, 645, 426
 97, 637, 395, 411, 642
 98, 399, 414, 400, 623
 99, 420, 407, 637, 422
100,  30,  31, 627, 406
101, 633, 423, 424, 401
102, 410, 424, 640, 630
103, 629, 640, 419, 412
104, 416, 414, 638, 647
105, 417, 647, 638, 413
106, 426, 430, 417, 413
107, 411, 400, 414, 416
108, 418, 425, 432, 643
109, 406, 627, 415, 636
110, 419, 428, 429, 641
111, 647, 417, 646, 416
112, 643, 432, 441, 648
113, 641, 628, 412, 419
114, 427, 426, 645, 421
115, 428, 419, 640, 424
116, 437, 428, 424, 423
117, 103, 104, 420, 438
118, 422, 433, 438, 420
119, 440, 439, 437, 423
120, 401, 424, 410, 631
121, 431, 430, 426, 427
122, 425, 418, 636, 415
123, 435, 434, 430, 431
124, 436, 441, 432, 429
125, 437, 436, 429, 428
126, 643, 431, 427, 418
127, 103, 438, 453, 102
128, 434, 435, 444, 433
129, 443, 445, 441, 436
130, 452, 593, 493, 542
131, 436, 437, 439, 443
132, 452, 552, 451, 446
133, 648, 441, 445, 442
134, 495, 493,  49,  50
135, 648, 435, 431, 643
136, 101, 503, 494, 100
137, 440,  46,  47, 449
138, 449, 446, 439, 440
139, 445, 443, 451, 618
140, 454, 447, 448, 504
141, 446, 451, 443, 439
142, 447, 433, 444, 448
143, 593, 452, 446, 449
144, 494, 503, 454, 541
145, 442, 445, 618, 450
146, 617, 595, 649, 650
147,  47,  48, 593, 449
148, 541, 594, 588, 536
149,  98, 491, 471,  97
150,  50,  51, 498, 495
151, 455, 498,  51,  52
152, 100, 494, 492,  99
153, 504, 448, 450, 651
154, 457, 497,  55,  56
155, 476,  92,  93, 475
156, 477,  91,  92, 476
157, 512, 515, 478, 477
158,  62,  63, 500, 462
159, 571, 527, 528, 573
160, 481,  87,  88, 480
161, 482,  86,  87, 481
162, 514, 517, 483, 482
163, 556, 540, 530, 567
164,  68,  69, 468, 467
165, 517, 518, 484, 483
166, 521, 488, 487, 520
167, 583, 597, 596, 520
168,  72,  73, 616, 470
169, 508, 522, 472, 471
170, 456, 509, 507, 455
171, 458, 525, 523, 457
172, 476, 475, 511, 524
173, 609, 610, 576, 554
174, 602, 601, 571, 573
175, 460, 527, 526, 459
176, 461, 528, 527, 460
177, 463, 530, 540, 500
178, 464, 531, 530, 463
179, 465, 532, 531, 464
180, 582, 532, 533, 584
181, 466, 533, 532, 465
182, 468, 535, 534, 467
183,  81, 487, 488,  80
184,  76, 549, 501,  75
185, 521, 551, 489, 488
186,  77, 490, 549,  76
187, 588, 594, 650, 649
188,  48,  49, 493, 593
189, 541, 536, 492, 494
190, 542, 493, 495, 543
191, 510, 557, 560, 511
192, 538, 561, 557, 510
193, 455, 507, 539, 498
194, 498, 539, 543, 495
195, 511, 560, 562, 524
196, 579, 556, 603, 600
197, 502, 547, 592, 616
198, 592, 547, 612, 535
199,  74, 502, 616,  73
200, 503, 453, 447, 454
201, 618, 550, 651, 450
202, 591, 595, 614, 587
203, 486, 485, 519, 506
204, 467, 534, 533, 466
205, 509, 456, 496, 544
206, 611, 615, 553, 577
207, 457, 523, 537, 497
208, 522, 538, 473, 472
209, 474, 473, 538, 510
210, 459, 526, 546, 499
211, 605, 607, 578, 566
212, 480, 479, 516, 513
213, 599, 606, 567, 559
214, 479, 478, 515, 516
215, 526, 555, 566, 546
216, 580, 599, 598, 581
217, 517, 565, 568, 518
218, 485, 484, 518, 519
219, 502, 501, 548, 547
220, 551, 548, 501, 549
221, 522, 569, 561, 538
222, 525, 458, 499, 546
223, 546, 566, 578, 525
224, 564, 605, 604, 558
225, 528, 461, 462, 545
226, 572, 601, 602, 563
227, 545, 462, 500, 540
228, 516, 558, 572, 513
229, 599, 559, 582, 598
230, 519, 580, 581, 506
231, 506, 581, 583, 520
232, 535, 468, 469, 592
233, 520, 596, 613, 521
234, 592, 469, 470, 616
235, 552, 550, 618, 451
236, 537, 554, 576, 544
237, 557, 610, 609, 560
238, 507, 553, 586, 539
239, 574, 600, 603, 565
240, 540, 556, 579, 545
241, 454, 504, 594, 541
242, 539, 586, 589, 543
243, 524, 562, 575, 512
244, 612, 613, 596, 585
245, 551, 549, 490, 489
246, 590, 589, 595, 617
247, 551, 521, 613, 548
248, 552, 452, 542, 590
249, 590, 542, 543, 589
250, 587, 614, 615, 569
251, 553, 507, 509, 577
252, 570, 523, 525, 578
253, 560, 609, 608, 562
254, 555, 526, 527, 571
255, 567, 530, 531, 559
256, 529, 563, 574, 514
257, 558, 516, 515, 564
258, 564, 515, 512, 575
259, 518, 568, 580, 519
260, 559, 531, 532, 582
261, 562, 608, 607, 575
262, 569, 522, 508, 587
263, 607, 608, 570, 578
264, 563, 529, 513, 572
265, 558, 604, 601, 572
266, 565, 517, 514, 574
267, 601, 604, 555, 571
268, 565, 603, 606, 568
269, 587, 508, 505, 591
270, 561, 611, 610, 557
271, 573, 528, 545, 579
272, 600, 602, 573, 579
273, 575, 607, 605, 564
274, 608, 609, 554, 570
275, 610, 611, 577, 576
276, 604, 605, 566, 555
277, 581, 598, 597, 583
278, 597, 598, 582, 584
279, 584, 533, 534, 585
280, 585, 534, 535, 612
281, 613, 612, 547, 548
282, 536, 588, 591, 505
283, 552, 590, 617, 550
284, 614, 595, 589, 586
285, 599, 580, 568, 606
286, 600, 574, 563, 602
287, 606, 603, 556, 567
288, 611, 561, 569, 615
289, 615, 614, 586, 553
290, 620,  16,  17, 621
291, 621, 395, 637, 407
292, 625,  25,  26, 626
293, 633,  43,  44, 634
294, 634,  44,   2,  45
295, 635, 397, 644, 645
296, 636, 421, 409, 406
297, 638, 624, 398, 413
298, 421, 645, 644, 409
299, 644, 397, 639, 409
300, 432, 425, 641, 429
301, 642, 411, 416, 646
302, 646, 434, 433, 422
303, 434, 646, 417, 430
304, 649, 595, 591, 588
305, 617, 650, 651, 550
306, 651, 650, 594, 504
307,   46,  653,  810,   47
308,  791,   45,  769,  652
309,  841,  710,  914,  840
310,   63,  666,  669,   64
311,  665,  821,  669,  666
312,  668,  821,  193,  194
313,  195,  670,  668,  194
314,  670,  195,  196,  823
315,  672,  823,  196,  197
316,  820,  672,  674,  675
317,   69,   68,  820,  675
318,  673,  820,   68,   67
319,  671,  673,   67,   66
320,  670,  671,  822,  668
321,  671,  670,  823,  673
322,  898,  897,  191,  192
323,  665,  816,  898,  192
324,  819,  897,  817,  909
325,  191,  897,  819,  190
326,  896,  187,  188,  680
327,  189,  663,  680,  188
328,  962,  664,  792,  773
329,   60,   59,  792,  664
330,   59,   58,  812,  792
331,  765,  812,  661,  786
332,   58,   57,  661,  812
333,  803,  660,  785,  807
334,  879,  880,  907,  695
335,  985,  986,  757,  765
336,  697,  157,  158,  875
337,  809,  658,  787,  797
338,   54,   53,  658,  809
339,   52,   51,  814,  900
340,  789,  814,  656,  926
341,  150,  701,  870,  149
342,  737, 1001,  767,  953
343,  742,  985,  984,  728
344,  674,  672,  197,  198
345,  675,  674,  824,  677
346,   71,   70,  677,  818
347,  675,  677,   70,   69
348,  198,  199,  824,  674
349,  676,  824,  199,  200
350,  676,  818,  677,  824
351,    3,   71,  818,  202
352,  201,  676,  200,    7
353,  669,  822,   65,   64
354,   66,   65,  822,  671
355,  669,  821,  668,  822
356,  667,  899,   62,   61
357,   61,   60,  664,  667
358,  806,  909,  664,  962
359,  667,  664,  909,  817
360,  660,  803,   56,  813
361,  813,  659,  780,  799
362,  790,  746,  733,  754
363,  659,   55,   54,  809
364,   51,   50,  656,  814
365,  802,  912,  783,  764
366,  128,  681,  855,  127
367,  655,  805,   49,  815
368,  815,  654,  784,  779
369,  993,  781,  967,  782
370,  654,   48,   47,  810
371,  794,  654,  810,  955
372,  715,  976,  724,  940
373,  993,  948,  682, 1002
374,  982, 1004,  766,  788
375,  816,  665,  666,  899
376,  886,  887,  888,  691
377,  167,  168,  693,  882
378,  876,  877,  719,  918
379,  872,  699,  152,  153
380, 1001,  868,  702,  738
381,  848,  117,  118,  684
382,  904,  833,  834,  686
383,  665,  192,  193,  821
384,  189,  190,  819,  663
385,  723,  896,  680,  662
386,  187,  896,  679,    6
387,  202,  818,  676,  201
388,   46,   45,  791,  653
389,  815,   49,   48,  654
390,   53,   52,  900,  658
391,  813,   56,   55,  659
392,  205,    8,  206,  711
393,  711,  206,  207,  838
394,  838,  207,  208,  840
395,  219,    5,  105,  825
396,  829,  106,  107,  830
397,  106,  829,  825,  105
398,  216,  828,  846,  215
399,  828,  708,  845,  846
400,  210,  712,  841,  209
401,  707,  895,  679,  935
402,  683,  123,  124,  852
403,  114,  714,  835,  113
404,  130,  688,  856,  129
405,  127,  855,  854,  126
406,  123,  683,  851,  122
407,  119,  943,  684,  118
408,  685,  116,  117,  848
409,  859,  133,  134,  860
410,  679,  895,  186,    6
411,  172,  173,  886,  692
412,  700,  148,  149,  870
413,  892,  690,  180,  181
414,  130,  131,  857,  688
415,  705,  894,  707,  742
416,  705,  183,  184,  894
417,  183,  705,  893,  182
418,  178,  179,  891,  722
419,  690,  891,  179,  180
420,  910,  889,  890,  729
421,  890,  177,  178,  722
422,  172,  692,  885,  171
423,  884,  885,  958,  721
424,  883,  169,  170,  884
425,  881,  165,  166,  694
426,  163,  879,  878,  162
427,  875,  158,  159,  876
428,  157,  697,  874,  156
429,  154,  155,  873,  698
430,  701,  150,  151,  871
431,  871,  151,  152,  699
432,  869,  147,  148,  700
433,  702,  146,  147,  869
434,  718,  144,  145,  868
435,  718,  867,  143,  144
436,  689,  939,  703,  863
437,  862,  703,  934,  704
438,  137,  703,  862,  136
439,  861,  860,  134,  135
440,  132,  858,  857,  131
441,  857,  858,  706,  906
442,  722,  891,  690,  936
443,  892,  181,  182,  893
444,  219,  825,  826,  218
445,  216,  217,  827,  828
446,  842,  843,  709,  712
447,  712,  210,  211,  842
448,  211,  212,  843,  842
449,  204,  205,  711,  836
450,  836,  711,  838,  901
451,  841,  840,  208,  209
452,  769,  839,  837,  678
453,  108,  687,  830,  107
454,  108,  109,  831,  687
455,  685,  848,  942,  715
456,  110,  832,  831,  109
457,  930,  929,  904,  686
458,  853,  852,  124,  125
459,  940,  847,  685,  715
460,  681,  128,  129,  856
461,  853,  682,  948,  852
462,  114,  115,  847,  714
463,  116,  685,  847,  115
464,  714,  931,  927,  835
465,  113,  835,  834,  112
466,  706,  905,  704,  938
467,  727,  906,  706,  938
468,  883,  693,  168,  169
469,  704,  860,  861,  862
470,  161,  696,  877,  160
471,  153,  154,  698,  872
472,  146,  702,  868,  145
473,  141,  865,  864,  140
474,  692,  886,  691,  932
475,  693,  933,  694,  882
476,  881,  716,  907,  880
477,  695,  908,  878,  879
478,  696,  161,  162,  878
479,  919,  720,  697,  875
480,  873,  155,  156,  874
481,  865,  717,  951,  864
482,  139,  140,  864,  689
483,  863,  703,  137,  138
484,  689,  863,  138,  139
485,  895,  707,  185,  186
486,  894,  184,  185,  707
487,  923,  906,  727,  725
488,  214,  845,  844,  213
489,  837,  836,  901,  678
490,  845,  708,  740,  844
491,  715,  942,  726,  976
492,  940,  724,  714,  847
493,  854,  855,  925,  928
494,  924,  925,  855,  681
495,  943,  849,  726,  942
496,  929,  930,  902,  713
497,  832,  110,  111,  833
498,  939,  739,  934,  703
499,  716,  748,  695,  907
500,  694,  736,  716,  881
501,  142,  866,  865,  141
502,  951,  732,  689,  864
503,  876,  918,  919,  875
504,  748,  716,  736,  768
505,  866,  142,  143,  867
506,  737,  953,  867,  718
507,  922,  921,  987,  730
508,  908,  695,  731,  957
509,  873,  874,  920,  921
510,  879,  163,  164,  880
511,  960,  883,  884,  721
512,  922,  977,  735,  699
513,  700,  870,  701,  734
514,  177,  890,  889,  176
515,  936,  755,  944,  722
516,  949,  728,  984,  936
517,  844,  740,  709,  843
518,  708,  828,  902,  903
519,  840,  914,  901,  838
520,  935,  743,  742,  707
521,  679,  896,  723,  935
522,  758,  935,  723,  662
523,  752,  971,  972,  996
524,  759,  793,  744,  941
525,  726,  945,  947,  778
526,  753,  968,  727,  938
527,  755,  936,  984,  983
528,  691,  910,  950,  932
529,  954,  982,  771,  738
530, 1001,  737,  718,  868
531,  702,  869,  954,  738
532,  790,  754,  785,  660
533,  699,  872,  698,  922
534,  734, 1004,  982,  954
535,  699,  735,  701,  871
536,  957,  719,  916,  908
537,  720,  981,  997,  751
538, 1005, 1006,  763,  776
539,  764,  717,  747,  802
540,  689,  732,  952,  939
541,  770,  739,  963,  911
542,  692,  959,  958,  885
543,  866,  747,  717,  865
544,  695,  748,  777,  731
545, 1004,  734,  701,  735
546,  721,  746,  761,  750
547,  748,  768,  780,  797
548,  981,  918,  989,  749
549,  753,  934,  739,  964
550,  996,  972,  994,  999
551,  775,  741,  995,  937
552,  712,  741,  710,  841
553,  903,  902,  930,  752
554,  974,  760,  652,  769
555,  986,  985,  742,  743
556,  758,  973,  743,  935
557,  765,  757,  774,  812
558,  683,  852,  948,  745
559,  996,  937,  903,  752
560,  979,  762, 1002,  980
561, 1000,  991,  759,  976
562,  759,  941,  724,  976
563,  771,  789,  926,  767
564,  800,  766,  730,  776
565,  717,  764,  732,  951
566,  764,  783,  911,  732
567,  756,  731,  777,  969
568,  960,  721,  750,  933
569,  751,  997, 1006, 1005
570,  750,  761,  768,  736
571, 1005,  987,  988,  751
572,  727,  762,  979,  725
573,  729,  772,  754,  910
574,  743,  973,  757,  986
575,  962,  758,  662,  806
576,  973,  773,  774,  757
577,  781,  794,  955,  967
578,  781,  993, 1002,  762
579,  795,  991,  801,  966
580,  937,  995,  709,  740
581,  780,  768,  761,  799
582,  657,  961,  900,  814
583,  744,  793,  965,  775
584,  964,  779,  784,  753
585,  755,  983,  956,  772
586,  657,  814,  789,  788
587, 1005,  776,  730,  987
588,  756,  969,  970,  998
589,  655,  770,  911,  783
590,   45,    2,  839,  769
591,  779,  770,  655,  815
592,  964,  739,  770,  779
593,  959,  746,  721,  958
594,  785,  754,  772,  956
595,  788,  766,  800,  657
596,  788,  789,  771,  982
597,  786,  956,  983,  765
598,  806,  662,  680,  663
599,  777,  748,  797,  969
600,  792,  812,  774,  773
601,  968,  753,  784,  798
602,  970,  811,  763,  998
603,  801,  778,  990,  992
604,  798,  794,  781,  762
605,  652,  760,  965,  804
606,  780,  659,  809,  797
607,  808,  804,  795,  966
608,  993,  782,  745,  948
609,  967,  955,  913,  796
610,  805,  656,   50,   49
611,  798,  784,  654,  794
612,  661,  803,  807,  786
613,  961,  787,  658,  900
614,  912,  926,  656,  805
615,  799,  790,  660,  813
616,  761,  746,  790,  799
617,  802,  767,  926,  912
618,  802,  747,  953,  767
619,  653,  791,  808,  913
620,  795,  793,  759,  991
621,  810,  653,  913,  955
622,  804,  808,  791,  652
623,  787,  970,  969,  797
624,  913,  808,  966,  796
625,  783,  912,  805,  655
626,  803,  661,   57,   56
627,  800,  811,  961,  657
628,  795,  804,  965,  793
629,  909,  806,  663,  819
630,  807,  785,  956,  786
631,  811,  800,  776,  763
632,  899,  666,   63,   62
633,  816,  899,  667,  817
634,  672,  820,  673,  823
635,  826,  827,  217,  218
636,  713,  902,  828,  827
637,  915,  829,  830,  713
638,  830,  687,  929,  713
639,  827,  826,  915,  713
640,  112,  834,  833,  111
641,  904,  831,  832,  833
642,  686,  834,  835,  927
643,  203,  204,  836,  837
644,  837,  839,    2,  203
645,  917,  914,  710,  974
646,  843,  212,  213,  844
647,  845,  214,  215,  846
648,  684,  943,  942,  848
649,  120,  849,  943,  119
650,  121,  850,  849,  120
651,  850,  121,  122,  851
652,  946,  945,  850,  851
653,  975,  947,  945,  946
654,  853,  125,  126,  854
655,  928,  682,  853,  854
656,  856,  688,  923,  725
657,  856,  725,  924,  681
658,  858,  132,  133,  859
659,  858,  859,  905,  706
660,  905,  859,  860,  704
661,  136,  862,  861,  135
662,  867,  953,  747,  866
663,  954,  869,  700,  734
664,  697,  720,  920,  874
665,  160,  877,  876,  159
666,  908,  916,  696,  878
667,  165,  881,  880,  164
668,  882,  694,  166,  167
669,  884,  170,  171,  885
670,  886,  173,  174,  887
671,  887,  174,  175,  888
672,  176,  889,  888,  175
673,  888,  889,  910,  691
674,  890,  722,  944,  729
675,  705,  949,  892,  893
676,  816,  817,  897,  898
677,  904,  929,  687,  831
678,  688,  857,  906,  923
679,  952,  732,  911,  963
680,  901,  914,  917,  678
681,  915,  826,  825,  829
682,  916,  719,  877,  696
683,  989,  918,  719,  957
684,  919,  918,  981,  720
685,  988,  920,  720,  751
686,  987,  921,  920,  988
687,  698,  873,  921,  922
688,  977,  922,  730,  766
689,  925,  924,  725,  979
690,  927,  972,  971,  686
691,  928,  925,  979,  980
692,  682,  928,  980, 1002
693,  930,  686,  971,  752
694,  931,  714,  724,  941
695,  960,  933,  693,  883
696,  736,  694,  933,  750
697,  934,  753,  938,  704
698,  949,  936,  690,  892
699,  709,  995,  741,  712
700,  708,  903,  937,  740
701,  760,  741,  775,  965
702,  941,  744,  994,  931
703,  726,  849,  850,  945
704,  978, 1003,  947,  975
705,  705,  742,  728,  949
706,  950,  910,  754,  733
707,  952,  963,  739,  939
708,  967,  796,  992,  782
709,  731,  756,  989,  957
710,  959,  692,  932,  950
711,  787,  961,  811,  970
712,  758,  962,  773,  973
713,  796,  966,  801,  992
714,  762,  727,  968,  798
715,  950,  733,  746,  959
716,  972,  927,  931,  994
717,  769,  678,  917,  974
718,  946,  851,  683,  745
719,  745,  978,  975,  946
720,  991, 1000,  778,  801
721,  782, 1003,  978,  745
722,  992,  990, 1003,  782
723,  778,  947, 1003,  990
724,  749, 1006,  997,  981
725,  983,  984,  985,  765
726,  775,  937,  996,  999
727,  749,  989,  756,  998
728,  744,  775,  999,  994
729,  974,  710,  741,  760
730,  944,  755,  772,  729
731,  998,  763, 1006,  749
732,  735,  977,  766, 1004
733, 1000,  976,  726,  778
734, 1001,  738,  771,  767
 735,  340, 1007, 1045,  339
 736, 1007, 1008, 1046, 1045
 737, 1008, 1009, 1047, 1046
 738, 1009, 1010, 1048, 1047
 739, 1010, 1011, 1049, 1048
 740, 1011, 1012, 1050, 1049
 741, 1012, 1013, 1051, 1050
 742, 1013, 1014, 1052, 1051
 743, 1014, 1015, 1053, 1052
 744, 1015, 1016, 1054, 1053
 745, 1016, 1017, 1055, 1054
 746, 1017, 1018, 1056, 1055
 747, 1018, 1019, 1057, 1056
 748, 1019, 1020, 1058, 1057
 749, 1020, 1021, 1059, 1058
 750, 1021, 1022, 1060, 1059
 751, 1022, 1023, 1061, 1060
 752, 1023, 1024, 1062, 1061
 753, 1024, 1025, 1063, 1062
 754, 1025, 1026, 1064, 1063
 755, 1026, 1027, 1065, 1064
 756, 1027, 1028, 1066, 1065
 757, 1028, 1029, 1067, 1066
 758, 1029, 1030, 1068, 1067
 759, 1030,  132,  131, 1068
 760,  339, 1045, 1069,  338
 761, 1045, 1046, 1070, 1069
 762, 1046, 1047, 1071, 1070
 763, 1047, 1048, 1072, 1071
 764, 1048, 1049, 1073, 1072
 765, 1049, 1050, 1074, 1073
 766, 1050, 1051, 1075, 1074
 767, 1051, 1052, 1076, 1075
 768, 1052, 1053, 1077, 1076
 769, 1053, 1054, 1078, 1077
 770, 1054, 1055, 1079, 1078
 771, 1055, 1056, 1080, 1079
 772, 1056, 1057, 1081, 1080
 773, 1057, 1058, 1082, 1081
 774, 1058, 1059, 1083, 1082
 775, 1059, 1060, 1084, 1083
 776, 1060, 1061, 1085, 1084
 777, 1061, 1062, 1086, 1085
 778, 1062, 1063, 1087, 1086
 779, 1063, 1064, 1088, 1087
 780, 1064, 1065, 1089, 1088
 781, 1065, 1066, 1090, 1089
 782, 1066, 1067, 1091, 1090
 783, 1067, 1068, 1092, 1091
 784, 1068,  131,  130, 1092
 785,  338, 1069, 1093,  337
 786, 1069, 1070, 1094, 1093
 787, 1070, 1071, 1095, 1094
 788, 1071, 1072, 1096, 1095
 789, 1072, 1073, 1097, 1096
 790, 1073, 1074, 1098, 1097
 791, 1074, 1075, 1099, 1098
 792, 1075, 1076, 1100, 1099
 793, 1076, 1077, 1101, 1100
 794, 1077, 1078, 1102, 1101
 795, 1078, 1079, 1103, 1102
 796, 1079, 1080, 1104, 1103
 797, 1080, 1081, 1105, 1104
 798, 1081, 1082, 1106, 1105
 799, 1082, 1083, 1107, 1106
 800, 1083, 1084, 1108, 1107
 801, 1084, 1085, 1109, 1108
 802, 1085, 1086, 1110, 1109
 803, 1086, 1087, 1111, 1110
 804, 1087, 1088, 1112, 1111
 805, 1088, 1089, 1113, 1112
 806, 1089, 1090, 1114, 1113
 807, 1090, 1091, 1115, 1114
 808, 1091, 1092, 1116, 1115
 809, 1092,  130,  129, 1116
 810,  337, 1093, 1117,  336
 811, 1093, 1094, 1118, 1117
 812, 1094, 1095, 1119, 1118
 813, 1095, 1096, 1120, 1119
 814, 1096, 1097, 1121, 1120
 815, 1097, 1098, 1122, 1121
 816, 1098, 1099, 1123, 1122
 817, 1099, 1100, 1124, 1123
 818, 1100, 1101, 1125, 1124
 819, 1101, 1102, 1126, 1125
 820, 1102, 1103, 1127, 1126
 821, 1103, 1104, 1128, 1127
 822, 1104, 1105, 1129, 1128
 823, 1105, 1106, 1130, 1129
 824, 1106, 1107, 1131, 1130
 825, 1107, 1108, 1132, 1131
 826, 1108, 1109, 1133, 1132
 827, 1109, 1110, 1134, 1133
 828, 1110, 1111, 1135, 1134
 829, 1111, 1112, 1136, 1135
 830, 1112, 1113, 1137, 1136
 831, 1113, 1114, 1138, 1137
 832, 1114, 1115, 1139, 1138
 833, 1115, 1116, 1140, 1139
 834, 1116,  129,  128, 1140
 835,  336, 1117, 1141,  335
 836, 1117, 1118, 1142, 1141
 837, 1118, 1119, 1143, 1142
 838, 1119, 1120, 1144, 1143
 839, 1120, 1121, 1145, 1144
 840, 1121, 1122, 1146, 1145
 841, 1122, 1123, 1147, 1146
 842, 1123, 1124, 1148, 1147
 843, 1124, 1125, 1149, 1148
 844, 1125, 1126, 1150, 1149
 845, 1126, 1127, 1151, 1150
 846, 1127, 1128, 1152, 1151
 847, 1128, 1129, 1153, 1152
 848, 1129, 1130, 1154, 1153
 849, 1130, 1131, 1155, 1154
 850, 1131, 1132, 1156, 1155
 851, 1132, 1133, 1157, 1156
 852, 1133, 1134, 1158, 1157
 853, 1134, 1135, 1159, 1158
 854, 1135, 1136, 1160, 1159
 855, 1136, 1137, 1161, 1160
 856, 1137, 1138, 1162, 1161
 857, 1138, 1139, 1163, 1162
 858, 1139, 1140, 1164, 1163
 859, 1140,  128,  127, 1164
 860,  335, 1141, 1165,  334
 861, 1141, 1142, 1166, 1165
 862, 1142, 1143, 1167, 1166
 863, 1143, 1144, 1168, 1167
 864, 1144, 1145, 1169, 1168
 865, 1145, 1146, 1170, 1169
 866, 1146, 1147, 1171, 1170
 867, 1147, 1148, 1172, 1171
 868, 1148, 1149, 1173, 1172
 869, 1149, 1150, 1174, 1173
 870, 1150, 1151, 1175, 1174
 871, 1151, 1152, 1176, 1175
 872, 1152, 1153, 1177, 1176
 873, 1153, 1154, 1178, 1177
 874, 1154, 1155, 1179, 1178
 875, 1155, 1156, 1180, 1179
 876, 1156, 1157, 1181, 1180
 877, 1157, 1158, 1182, 1181
 878, 1158, 1159, 1183, 1182
 879, 1159, 1160, 1184, 1183
 880, 1160, 1161, 1185, 1184
 881, 1161, 1162, 1186, 1185
 882, 1162, 1163, 1187, 1186
 883, 1163, 1164, 1188, 1187
 884, 1164,  127,  126, 1188
 885,  334, 1165, 1189,  333
 886, 1165, 1166, 1190, 1189
 887, 1166, 1167, 1191, 1190
 888, 1167, 1168, 1192, 1191
 889, 1168, 1169, 1193, 1192
 890, 1169, 1170, 1194, 1193
 891, 1170, 1171, 1195, 1194
 892, 1171, 1172, 1196, 1195
 893, 1172, 1173, 1197, 1196
 894, 1173, 1174, 1198, 1197
 895, 1174, 1175, 1199, 1198
 896, 1175, 1176, 1200, 1199
 897, 1176, 1177, 1201, 1200
 898, 1177, 1178, 1202, 1201
 899, 1178, 1179, 1203, 1202
 900, 1179, 1180, 1204, 1203
 901, 1180, 1181, 1205, 1204
 902, 1181, 1182, 1206, 1205
 903, 1182, 1183, 1207, 1206
 904, 1183, 1184, 1208, 1207
 905, 1184, 1185, 1209, 1208
 906, 1185, 1186, 1210, 1209
 907, 1186, 1187, 1211, 1210
 908, 1187, 1188, 1212, 1211
 909, 1188,  126,  125, 1212
 910,  333, 1189, 1213,  332
 911, 1189, 1190, 1214, 1213
 912, 1190, 1191, 1215, 1214
 913, 1191, 1192, 1216, 1215
 914, 1192, 1193, 1217, 1216
 915, 1193, 1194, 1218, 1217
 916, 1194, 1195, 1219, 1218
 917, 1195, 1196, 1220, 1219
 918, 1196, 1197, 1221, 1220
 919, 1197, 1198, 1222, 1221
 920, 1198, 1199, 1223, 1222
 921, 1199, 1200, 1224, 1223
 922, 1200, 1201, 1225, 1224
 923, 1201, 1202, 1226, 1225
 924, 1202, 1203, 1227, 1226
 925, 1203, 1204, 1228, 1227
 926, 1204, 1205, 1229, 1228
 927, 1205, 1206, 1230, 1229
 928, 1206, 1207, 1231, 1230
 929, 1207, 1208, 1232, 1231
 930, 1208, 1209, 1233, 1232
 931, 1209, 1210, 1234, 1233
 932, 1210, 1211, 1235, 1234
 933, 1211, 1212, 1236, 1235
 934, 1212,  125,  124, 1236
 935,  332, 1213, 1237,  331
 936, 1213, 1214, 1238, 1237
 937, 1214, 1215, 1239, 1238
 938, 1215, 1216, 1240, 1239
 939, 1216, 1217, 1241, 1240
 940, 1217, 1218, 1242, 1241
 941, 1218, 1219, 1243, 1242
 942, 1219, 1220, 1244, 1243
 943, 1220, 1221, 1245, 1244
 944, 1221, 1222, 1246, 1245
 945, 1222, 1223, 1247, 1246
 946, 1223, 1224, 1248, 1247
 947, 1224, 1225, 1249, 1248
 948, 1225, 1226, 1250, 1249
 949, 1226, 1227, 1251, 1250
 950, 1227, 1228, 1252, 1251
 951, 1228, 1229, 1253, 1252
 952, 1229, 1230, 1254, 1253
 953, 1230, 1231, 1255, 1254
 954, 1231, 1232, 1256, 1255
 955, 1232, 1233, 1257, 1256
 956, 1233, 1234, 1258, 1257
 957, 1234, 1235, 1259, 1258
 958, 1235, 1236, 1260, 1259
 959, 1236,  124,  123, 1260
 960,  331, 1237, 1261,  330
 961, 1237, 1238, 1262, 1261
 962, 1238, 1239, 1263, 1262
 963, 1239, 1240, 1264, 1263
 964, 1240, 1241, 1265, 1264
 965, 1241, 1242, 1266, 1265
 966, 1242, 1243, 1267, 1266
 967, 1243, 1244, 1268, 1267
 968, 1244, 1245, 1269, 1268
 969, 1245, 1246, 1270, 1269
 970, 1246, 1247, 1271, 1270
 971, 1247, 1248, 1272, 1271
 972, 1248, 1249, 1273, 1272
 973, 1249, 1250, 1274, 1273
 974, 1250, 1251, 1275, 1274
 975, 1251, 1252, 1276, 1275
 976, 1252, 1253, 1277, 1276
 977, 1253, 1254, 1278, 1277
 978, 1254, 1255, 1279, 1278
 979, 1255, 1256, 1280, 1279
 980, 1256, 1257, 1281, 1280
 981, 1257, 1258, 1282, 1281
 982, 1258, 1259, 1283, 1282
 983, 1259, 1260, 1284, 1283
 984, 1260,  123,  122, 1284
 985,  330, 1261, 1285,  329
 986, 1261, 1262, 1286, 1285
 987, 1262, 1263, 1287, 1286
 988, 1263, 1264, 1288, 1287
 989, 1264, 1265, 1289, 1288
 990, 1265, 1266, 1290, 1289
 991, 1266, 1267, 1291, 1290
 992, 1267, 1268, 1292, 1291
 993, 1268, 1269, 1293, 1292
 994, 1269, 1270, 1294, 1293
 995, 1270, 1271, 1295, 1294
 996, 1271, 1272, 1296, 1295
 997, 1272, 1273, 1297, 1296
 998, 1273, 1274, 1298, 1297
 999, 1274, 1275, 1299, 1298
1000, 1275, 1276, 1300, 1299
1001, 1276, 1277, 1301, 1300
1002, 1277, 1278, 1302, 1301
1003, 1278, 1279, 1303, 1302
1004, 1279, 1280, 1304, 1303
1005, 1280, 1281, 1305, 1304
1006, 1281, 1282, 1306, 1305
1007, 1282, 1283, 1307, 1306
1008, 1283, 1284, 1308, 1307
1009, 1284,  122,  121, 1308
1010,  329, 1285, 1309,  328
1011, 1285, 1286, 1310, 1309
1012, 1286, 1287, 1311, 1310
1013, 1287, 1288, 1312, 1311
1014, 1288, 1289, 1313, 1312
1015, 1289, 1290, 1314, 1313
1016, 1290, 1291, 1315, 1314
1017, 1291, 1292, 1316, 1315
1018, 1292, 1293, 1317, 1316
1019, 1293, 1294, 1318, 1317
1020, 1294, 1295, 1319, 1318
1021, 1295, 1296, 1320, 1319
1022, 1296, 1297, 1321, 1320
1023, 1297, 1298, 1322, 1321
1024, 1298, 1299, 1323, 1322
1025, 1299, 1300, 1324, 1323
1026, 1300, 1301, 1325, 1324
1027, 1301, 1302, 1326, 1325
1028, 1302, 1303, 1327, 1326
1029, 1303, 1304, 1328, 1327
1030, 1304, 1305, 1329, 1328
1031, 1305, 1306, 1330, 1329
1032, 1306, 1307, 1331, 1330
1033, 1307, 1308, 1332, 1331
1034, 1308,  121,  120, 1332
1035,  328, 1309, 1333,  327
1036, 1309, 1310, 1334, 1333
1037, 1310, 1311, 1335, 1334
1038, 1311, 1312, 1336, 1335
1039, 1312, 1313, 1337, 1336
1040, 1313, 1314, 1338, 1337
1041, 1314, 1315, 1339, 1338
1042, 1315, 1316, 1340, 1339
1043, 1316, 1317, 1341, 1340
1044, 1317, 1318, 1342, 1341
1045, 1318, 1319, 1343, 1342
1046, 1319, 1320, 1344, 1343
1047, 1320, 1321, 1345, 1344
1048, 1321, 1322, 1346, 1345
1049, 1322, 1323, 1347, 1346
1050, 1323, 1324, 1348, 1347
1051, 1324, 1325, 1349, 1348
1052, 1325, 1326, 1350, 1349
1053, 1326, 1327, 1351, 1350
1054, 1327, 1328, 1352, 1351
1055, 1328, 1329, 1353, 1352
1056, 1329, 1330, 1354, 1353
1057, 1330, 1331, 1355, 1354
1058, 1331, 1332, 1356, 1355
1059, 1332,  120,  119, 1356
1060,  327, 1333, 1357,  326
1061, 1333, 1334, 1358, 1357
1062, 1334, 1335, 1359, 1358
1063, 1335, 1336, 1360, 1359
1064, 1336, 1337, 1361, 1360
1065, 1337, 1338, 1362, 1361
1066, 1338, 1339, 1363, 1362
1067, 1339, 1340, 1364, 1363
1068, 1340, 1341, 1365, 1364
1069, 1341, 1342, 1366, 1365
1070, 1342, 1343, 1367, 1366
1071, 1343, 1344, 1368, 1367
1072, 1344, 1345, 1369, 1368
1073, 1345, 1346, 1370, 1369
1074, 1346, 1347, 1371, 1370
1075, 1347, 1348, 1372, 1371
1076, 1348, 1349, 1373, 1372
1077, 1349, 1350, 1374, 1373
1078, 1350, 1351, 1375, 1374
1079, 1351, 1352, 1376, 1375
1080, 1352, 1353, 1377, 1376
1081, 1353, 1354, 1378, 1377
1082, 1354, 1355, 1379, 1378
1083, 1355, 1356, 1380, 1379
1084, 1356,  119,  118, 1380
1085,  326, 1357, 1381,  325
1086, 1357, 1358, 1382, 1381
1087, 1358, 1359, 1383, 1382
1088, 1359, 1360, 1384, 1383
1089, 1360, 1361, 1385, 1384
1090, 1361, 1362, 1386, 1385
1091, 1362, 1363, 1387, 1386
1092, 1363, 1364, 1388, 1387
1093, 1364, 1365, 1389, 1388
1094, 1365, 1366, 1390, 1389
1095, 1366, 1367, 1391, 1390
1096, 1367, 1368, 1392, 1391
1097, 1368, 1369, 1393, 1392
1098, 1369, 1370, 1394, 1393
1099, 1370, 1371, 1395, 1394
1100, 1371, 1372, 1396, 1395
1101, 1372, 1373, 1397, 1396
1102, 1373, 1374, 1398, 1397
1103, 1374, 1375, 1399, 1398
1104, 1375, 1376, 1400, 1399
1105, 1376, 1377, 1401, 1400
1106, 1377, 1378, 1402, 1401
1107, 1378, 1379, 1403, 1402
1108, 1379, 1380, 1404, 1403
1109, 1380,  118,  117, 1404
1110,  325, 1381, 1405,  324
1111, 1381, 1382, 1406, 1405
1112, 1382, 1383, 1407, 1406
1113, 1383, 1384, 1408, 1407
1114, 1384, 1385, 1409, 1408
1115, 1385, 1386, 1410, 1409
1116, 1386, 1387, 1411, 1410
1117, 1387, 1388, 1412, 1411
1118, 1388, 1389, 1413, 1412
1119, 1389, 1390, 1414, 1413
1120, 1390, 1391, 1415, 1414
1121, 1391, 1392, 1416, 1415
1122, 1392, 1393, 1417, 1416
1123, 1393, 1394, 1418, 1417
1124, 1394, 1395, 1419, 1418
1125, 1395, 1396, 1420, 1419
1126, 1396, 1397, 1421, 1420
1127, 1397, 1398, 1422, 1421
1128, 1398, 1399, 1423, 1422
1129, 1399, 1400, 1424, 1423
1130, 1400, 1401, 1425, 1424
1131, 1401, 1402, 1426, 1425
1132, 1402, 1403, 1427, 1426
1133, 1403, 1404, 1428, 1427
1134, 1404,  117,  116, 1428
1135,  324, 1405, 1429,  323
1136, 1405, 1406, 1430, 1429
1137, 1406, 1407, 1431, 1430
1138, 1407, 1408, 1432, 1431
1139, 1408, 1409, 1433, 1432
1140, 1409, 1410, 1434, 1433
1141, 1410, 1411, 1435, 1434
1142, 1411, 1412, 1436, 1435
1143, 1412, 1413, 1437, 1436
1144, 1413, 1414, 1438, 1437
1145, 1414, 1415, 1439, 1438
1146, 1415, 1416, 1440, 1439
1147, 1416, 1417, 1441, 1440
1148, 1417, 1418, 1442, 1441
1149, 1418, 1419, 1443, 1442
1150, 1419, 1420, 1444, 1443
1151, 1420, 1421, 1445, 1444
1152, 1421, 1422, 1446, 1445
1153, 1422, 1423, 1447, 1446
1154, 1423, 1424, 1448, 1447
1155, 1424, 1425, 1449, 1448
1156, 1425, 1426, 1450, 1449
1157, 1426, 1427, 1451, 1450
1158, 1427, 1428, 1452, 1451
1159, 1428,  116,  115, 1452
1160,  323, 1429, 1453,  322
1161, 1429, 1430, 1454, 1453
1162, 1430, 1431, 1455, 1454
1163, 1431, 1432, 1456, 1455
1164, 1432, 1433, 1457, 1456
1165, 1433, 1434, 1458, 1457
1166, 1434, 1435, 1459, 1458
1167, 1435, 1436, 1460, 1459
1168, 1436, 1437, 1461, 1460
1169, 1437, 1438, 1462, 1461
1170, 1438, 1439, 1463, 1462
1171, 1439, 1440, 1464, 1463
1172, 1440, 1441, 1465, 1464
1173, 1441, 1442, 1466, 1465
1174, 1442, 1443, 1467, 1466
1175, 1443, 1444, 1468, 1467
1176, 1444, 1445, 1469, 1468
1177, 1445, 1446, 1470, 1469
1178, 1446, 1447, 1471, 1470
1179, 1447, 1448, 1472, 1471
1180, 1448, 1449, 1473, 1472
1181, 1449, 1450, 1474, 1473
1182, 1450, 1451, 1475, 1474
1183, 1451, 1452, 1476, 1475
1184, 1452,  115,  114, 1476
1185,  322, 1453, 1477,  321
1186, 1453, 1454, 1478, 1477
1187, 1454, 1455, 1479, 1478
1188, 1455, 1456, 1480, 1479
1189, 1456, 1457, 1481, 1480
1190, 1457, 1458, 1482, 1481
1191, 1458, 1459, 1483, 1482
1192, 1459, 1460, 1484, 1483
1193, 1460, 1461, 1485, 1484
1194, 1461, 1462, 1486, 1485
1195, 1462, 1463, 1487, 1486
1196, 1463, 1464, 1488, 1487
1197, 1464, 1465, 1489, 1488
1198, 1465, 1466, 1490, 1489
1199, 1466, 1467, 1491, 1490
1200, 1467, 1468, 1492, 1491
1201, 1468, 1469, 1493, 1492
1202, 1469, 1470, 1494, 1493
1203, 1470, 1471, 1495, 1494
1204, 1471, 1472, 1496, 1495
1205, 1472, 1473, 1497, 1496
1206, 1473, 1474, 1498, 1497
1207, 1474, 1475, 1499, 1498
1208, 1475, 1476, 1500, 1499
1209, 1476,  114,  113, 1500
1210,  321, 1477, 1501,  320
1211, 1477, 1478, 1502, 1501
1212, 1478, 1479, 1503, 1502
1213, 1479, 1480, 1504, 1503
1214, 1480, 1481, 1505, 1504
1215, 1481, 1482, 1506, 1505
1216, 1482, 1483, 1507, 1506
1217, 1483, 1484, 1508, 1507
1218, 1484, 1485, 1509, 1508
1219, 1485, 1486, 1510, 1509
1220, 1486, 1487, 1511, 1510
1221, 1487, 1488, 1512, 1511
1222, 1488, 1489, 1513, 1512
1223, 1489, 1490, 1514, 1513
1224, 1490, 1491, 1515, 1514
1225, 1491, 1492, 1516, 1515
1226, 1492, 1493, 1517, 1516
1227, 1493, 1494, 1518, 1517
1228, 1494, 1495, 1519, 1518
1229, 1495, 1496, 1520, 1519
1230, 1496, 1497, 1521, 1520
1231, 1497, 1498, 1522, 1521
1232, 1498, 1499, 1523, 1522
1233, 1499, 1500, 1524, 1523
1234, 1500,  113,  112, 1524
1235,  320, 1501, 1525,  319
1236, 1501, 1502, 1526, 1525
1237, 1502, 1503, 1527, 1526
1238, 1503, 1504, 1528, 1527
1239, 1504, 1505, 1529, 1528
1240, 1505, 1506, 1530, 1529
1241, 1506, 1507, 1531, 1530
1242, 1507, 1508, 1532, 1531
1243, 1508, 1509, 1533, 1532
1244, 1509, 1510, 1534, 1533
1245, 1510, 1511, 1535, 1534
1246, 1511, 1512, 1536, 1535
1247, 1512, 1513, 1537, 1536
1248, 1513, 1514, 1538, 1537
1249, 1514, 1515, 1539, 1538
1250, 1515, 1516, 1540, 1539
1251, 1516, 1517, 1541, 1540
1252, 1517, 1518, 1542, 1541
1253, 1518, 1519, 1543, 1542
1254, 1519, 1520, 1544, 1543
1255, 1520, 1521, 1545, 1544
1256, 1521, 1522, 1546, 1545
1257, 1522, 1523, 1547, 1546
1258, 1523, 1524, 1548, 1547
1259, 1524,  112,  111, 1548
1260,  319, 1525, 1549,  318
1261, 1525, 1526, 1550, 1549
1262, 1526, 1527, 1551, 1550
1263, 1527, 1528, 1552, 1551
1264, 1528, 1529, 1553, 1552
1265, 1529, 1530, 1554, 1553
1266, 1530, 1531, 1555, 1554
1267, 1531, 1532, 1556, 1555
1268, 1532, 1533, 1557, 1556
1269, 1533, 1534, 1558, 1557
1270, 1534, 1535, 1559, 1558
1271, 1535, 1536, 1560, 1559
1272, 1536, 1537, 1561, 1560
1273, 1537, 1538, 1562, 1561
1274, 1538, 1539, 1563, 1562
1275, 1539, 1540, 1564, 1563
1276, 1540, 1541, 1565, 1564
1277, 1541, 1542, 1566, 1565
1278, 1542, 1543, 1567, 1566
1279, 1543, 1544, 1568, 1567
1280, 1544, 1545, 1569, 1568
1281, 1545, 1546, 1570, 1569
1282, 1546, 1547, 1571, 1570
1283, 1547, 1548, 1572, 1571
1284, 1548,  111,  110, 1572
1285,  318, 1549, 1573,  317
1286, 1549, 1550, 1574, 1573
1287, 1550, 1551, 1575, 1574
1288, 1551, 1552, 1576, 1575
1289, 1552, 1553, 1577, 1576
1290, 1553, 1554, 1578, 1577
1291, 1554, 1555, 1579, 1578
1292, 1555, 1556, 1580, 1579
1293, 1556, 1557, 1581, 1580
1294, 1557, 1558, 1582, 1581
1295, 1558, 1559, 1583, 1582
1296, 1559, 1560, 1584, 1583
1297, 1560, 1561, 1585, 1584
1298, 1561, 1562, 1586, 1585
1299, 1562, 1563, 1587, 1586
1300, 1563, 1564, 1588, 1587
1301, 1564, 1565, 1589, 1588
1302, 1565, 1566, 1590, 1589
1303, 1566, 1567, 1591, 1590
1304, 1567, 1568, 1592, 1591
1305, 1568, 1569, 1593, 1592
1306, 1569, 1570, 1594, 1593
1307, 1570, 1571, 1595, 1594
1308, 1571, 1572, 1596, 1595
1309, 1572,  110,  109, 1596
1310,  317, 1573, 1597,  316
1311, 1573, 1574, 1598, 1597
1312, 1574, 1575, 1599, 1598
1313, 1575, 1576, 1600, 1599
1314, 1576, 1577, 1601, 1600
1315, 1577, 1578, 1602, 1601
1316, 1578, 1579, 1603, 1602
1317, 1579, 1580, 1604, 1603
1318, 1580, 1581, 1605, 1604
1319, 1581, 1582, 1606, 1605
1320, 1582, 1583, 1607, 1606
1321, 1583, 1584, 1608, 1607
1322, 1584, 1585, 1609, 1608
1323, 1585, 1586, 1610, 1609
1324, 1586, 1587, 1611, 1610
1325, 1587, 1588, 1612, 1611
1326, 1588, 1589, 1613, 1612
1327, 1589, 1590, 1614, 1613
1328, 1590, 1591, 1615, 1614
1329, 1591, 1592, 1616, 1615
1330, 1592, 1593, 1617, 1616
1331, 1593, 1594, 1618, 1617
1332, 1594, 1595, 1619, 1618
1333, 1595, 1596, 1620, 1619
1334, 1596,  109,  108, 1620
1335,  316, 1597, 1621,  315
1336, 1597, 1598, 1622, 1621
1337, 1598, 1599, 1623, 1622
1338, 1599, 1600, 1624, 1623
1339, 1600, 1601, 1625, 1624
1340, 1601, 1602, 1626, 1625
1341, 1602, 1603, 1627, 1626
1342, 1603, 1604, 1628, 1627
1343, 1604, 1605, 1629, 1628
1344, 1605, 1606, 1630, 1629
1345, 1606, 1607, 1631, 1630
1346, 1607, 1608, 1632, 1631
1347, 1608, 1609, 1633, 1632
1348, 1609, 1610, 1634, 1633
1349, 1610, 1611, 1635, 1634
1350, 1611, 1612, 1636, 1635
1351, 1612, 1613, 1637, 1636
1352, 1613, 1614, 1638, 1637
1353, 1614, 1615, 1639, 1638
1354, 1615, 1616, 1640, 1639
1355, 1616, 1617, 1641, 1640
1356, 1617, 1618, 1642, 1641
1357, 1618, 1619, 1643, 1642
1358, 1619, 1620, 1644, 1643
1359, 1620,  108,  107, 1644
1360,  315, 1621, 1645,  314
1361, 1621, 1622, 1646, 1645
1362, 1622, 1623, 1647, 1646
1363, 1623, 1624, 1648, 1647
1364, 1624, 1625, 1649, 1648
1365, 1625, 1626, 1650, 1649
1366, 1626, 1627, 1651, 1650
1367, 1627, 1628, 1652, 1651
1368, 1628, 1629, 1653, 1652
1369, 1629, 1630, 1654, 1653
1370, 1630, 1631, 1655, 1654
1371, 1631, 1632, 1656, 1655
1372, 1632, 1633, 1657, 1656
1373, 1633, 1634, 1658, 1657
1374, 1634, 1635, 1659, 1658
1375, 1635, 1636, 1660, 1659
1376, 1636, 1637, 1661, 1660
1377, 1637, 1638, 1662, 1661
1378, 1638, 1639, 1663, 1662
1379, 1639, 1640, 1664, 1663
1380, 1640, 1641, 1665, 1664
1381, 1641, 1642, 1666, 1665
1382, 1642, 1643, 1667, 1666
1383, 1643, 1644, 1668, 1667
1384, 1644,  107,  106, 1668
1385,  314, 1645, 1669,  313
1386, 1645, 1646, 1670, 1669
1387, 1646, 1647, 1671, 1670
1388, 1647, 1648, 1672, 1671
1389, 1648, 1649, 1673, 1672
1390, 1649, 1650, 1674, 1673
1391, 1650, 1651, 1675, 1674
1392, 1651, 1652, 1676, 1675
1393, 1652, 1653, 1677, 1676
1394, 1653, 1654, 1678, 1677
1395, 1654, 1655, 1679, 1678
1396, 1655, 1656, 1680, 1679
1397, 1656, 1657, 1681, 1680
1398, 1657, 1658, 1682, 1681
1399, 1658, 1659, 1683, 1682
1400, 1659, 1660, 1684, 1683
1401, 1660, 1661, 1685, 1684
1402, 1661, 1662, 1686, 1685
1403, 1662, 1663, 1687, 1686
1404, 1663, 1664, 1688, 1687
1405, 1664, 1665, 1689, 1688
1406, 1665, 1666, 1690, 1689
1407, 1666, 1667, 1691, 1690
1408, 1667, 1668, 1692, 1691
1409, 1668,  106,  105, 1692
1410,  313, 1669, 1693,  312
1411, 1669, 1670, 1694, 1693
1412, 1670, 1671, 1695, 1694
1413, 1671, 1672, 1696, 1695
1414, 1672, 1673, 1697, 1696
1415, 1673, 1674, 1698, 1697
1416, 1674, 1675, 1699, 1698
1417, 1675, 1676, 1700, 1699
1418, 1676, 1677, 1701, 1700
1419, 1677, 1678, 1702, 1701
1420, 1678, 1679, 1703, 1702
1421, 1679, 1680, 1704, 1703
1422, 1680, 1681, 1705, 1704
1423, 1681, 1682, 1706, 1705
1424, 1682, 1683, 1707, 1706
1425, 1683, 1684, 1708, 1707
1426, 1684, 1685, 1709, 1708
1427, 1685, 1686, 1710, 1709
1428, 1686, 1687, 1711, 1710
1429, 1687, 1688, 1712, 1711
1430, 1688, 1689, 1713, 1712
1431, 1689, 1690, 1714, 1713
1432, 1690, 1691, 1715, 1714
1433, 1691, 1692, 1716, 1715
1434, 1692,  105,    5, 1716
1435,  312, 1693, 1717,  311
1436, 1693, 1694, 1718, 1717
1437, 1694, 1695, 1719, 1718
1438, 1695, 1696, 1720, 1719
1439, 1696, 1697, 1721, 1720
1440, 1697, 1698, 1722, 1721
1441, 1698, 1699, 1723, 1722
1442, 1699, 1700, 1724, 1723
1443, 1700, 1701, 1725, 1724
1444, 1701, 1702, 1726, 1725
1445, 1702, 1703, 1727, 1726
1446, 1703, 1704, 1728, 1727
1447, 1704, 1705, 1729, 1728
1448, 1705, 1706, 1730, 1729
1449, 1706, 1707, 1731, 1730
1450, 1707, 1708, 1732, 1731
1451, 1708, 1709, 1733, 1732
1452, 1709, 1710, 1734, 1733
1453, 1710, 1711, 1735, 1734
1454, 1711, 1712, 1736, 1735
1455, 1712, 1713, 1737, 1736
1456, 1713, 1714, 1738, 1737
1457, 1714, 1715, 1739, 1738
1458, 1715, 1716, 1740, 1739
1459, 1716,    5, 1031, 1740
1460,  311, 1717, 1741,  310
1461, 1717, 1718, 1742, 1741
1462, 1718, 1719, 1743, 1742
1463, 1719, 1720, 1744, 1743
1464, 1720, 1721, 1745, 1744
1465, 1721, 1722, 1746, 1745
1466, 1722, 1723, 1747, 1746
1467, 1723, 1724, 1748, 1747
1468, 1724, 1725, 1749, 1748
1469, 1725, 1726, 1750, 1749
1470, 1726, 1727, 1751, 1750
1471, 1727, 1728, 1752, 1751
1472, 1728, 1729, 1753, 1752
1473, 1729, 1730, 1754, 1753
1474, 1730, 1731, 1755, 1754
1475, 1731, 1732, 1756, 1755
1476, 1732, 1733, 1757, 1756
1477, 1733, 1734, 1758, 1757
1478, 1734, 1735, 1759, 1758
1479, 1735, 1736, 1760, 1759
1480, 1736, 1737, 1761, 1760
1481, 1737, 1738, 1762, 1761
1482, 1738, 1739, 1763, 1762
1483, 1739, 1740, 1764, 1763
1484, 1740, 1031, 1032, 1764
1485,  310, 1741, 1765,  309
1486, 1741, 1742, 1766, 1765
1487, 1742, 1743, 1767, 1766
1488, 1743, 1744, 1768, 1767
1489, 1744, 1745, 1769, 1768
1490, 1745, 1746, 1770, 1769
1491, 1746, 1747, 1771, 1770
1492, 1747, 1748, 1772, 1771
1493, 1748, 1749, 1773, 1772
1494, 1749, 1750, 1774, 1773
1495, 1750, 1751, 1775, 1774
1496, 1751, 1752, 1776, 1775
1497, 1752, 1753, 1777, 1776
1498, 1753, 1754, 1778, 1777
1499, 1754, 1755, 1779, 1778
1500, 1755, 1756, 1780, 1779
1501, 1756, 1757, 1781, 1780
1502, 1757, 1758, 1782, 1781
1503, 1758, 1759, 1783, 1782
1504, 1759, 1760, 1784, 1783
1505, 1760, 1761, 1785, 1784
1506, 1761, 1762, 1786, 1785
1507, 1762, 1763, 1787, 1786
1508, 1763, 1764, 1788, 1787
1509, 1764, 1032, 1033, 1788
1510,  309, 1765, 1789,  308
1511, 1765, 1766, 1790, 1789
1512, 1766, 1767, 1791, 1790
1513, 1767, 1768, 1792, 1791
1514, 1768, 1769, 1793, 1792
1515, 1769, 1770, 1794, 1793
1516, 1770, 1771, 1795, 1794
1517, 1771, 1772, 1796, 1795
1518, 1772, 1773, 1797, 1796
1519, 1773, 1774, 1798, 1797
1520, 1774, 1775, 1799, 1798
1521, 1775, 1776, 1800, 1799
1522, 1776, 1777, 1801, 1800
1523, 1777, 1778, 1802, 1801
1524, 1778, 1779, 1803, 1802
1525, 1779, 1780, 1804, 1803
1526, 1780, 1781, 1805, 1804
1527, 1781, 1782, 1806, 1805
1528, 1782, 1783, 1807, 1806
1529, 1783, 1784, 1808, 1807
1530, 1784, 1785, 1809, 1808
1531, 1785, 1786, 1810, 1809
1532, 1786, 1787, 1811, 1810
1533, 1787, 1788, 1812, 1811
1534, 1788, 1033, 1034, 1812
1535,  308, 1789, 1813,  307
1536, 1789, 1790, 1814, 1813
1537, 1790, 1791, 1815, 1814
1538, 1791, 1792, 1816, 1815
1539, 1792, 1793, 1817, 1816
1540, 1793, 1794, 1818, 1817
1541, 1794, 1795, 1819, 1818
1542, 1795, 1796, 1820, 1819
1543, 1796, 1797, 1821, 1820
1544, 1797, 1798, 1822, 1821
1545, 1798, 1799, 1823, 1822
1546, 1799, 1800, 1824, 1823
1547, 1800, 1801, 1825, 1824
1548, 1801, 1802, 1826, 1825
1549, 1802, 1803, 1827, 1826
1550, 1803, 1804, 1828, 1827
1551, 1804, 1805, 1829, 1828
1552, 1805, 1806, 1830, 1829
1553, 1806, 1807, 1831, 1830
1554, 1807, 1808, 1832, 1831
1555, 1808, 1809, 1833, 1832
1556, 1809, 1810, 1834, 1833
1557, 1810, 1811, 1835, 1834
1558, 1811, 1812, 1836, 1835
1559, 1812, 1034, 1035, 1836
1560,  307, 1813, 1837,  306
1561, 1813, 1814, 1838, 1837
1562, 1814, 1815, 1839, 1838
1563, 1815, 1816, 1840, 1839
1564, 1816, 1817, 1841, 1840
1565, 1817, 1818, 1842, 1841
1566, 1818, 1819, 1843, 1842
1567, 1819, 1820, 1844, 1843
1568, 1820, 1821, 1845, 1844
1569, 1821, 1822, 1846, 1845
1570, 1822, 1823, 1847, 1846
1571, 1823, 1824, 1848, 1847
1572, 1824, 1825, 1849, 1848
1573, 1825, 1826, 1850, 1849
1574, 1826, 1827, 1851, 1850
1575, 1827, 1828, 1852, 1851
1576, 1828, 1829, 1853, 1852
1577, 1829, 1830, 1854, 1853
1578, 1830, 1831, 1855, 1854
1579, 1831, 1832, 1856, 1855
1580, 1832, 1833, 1857, 1856
1581, 1833, 1834, 1858, 1857
1582, 1834, 1835, 1859, 1858
1583, 1835, 1836, 1860, 1859
1584, 1836, 1035, 1036, 1860
1585,  306, 1837, 1861,  305
1586, 1837, 1838, 1862, 1861
1587, 1838, 1839, 1863, 1862
1588, 1839, 1840, 1864, 1863
1589, 1840, 1841, 1865, 1864
1590, 1841, 1842, 1866, 1865
1591, 1842, 1843, 1867, 1866
1592, 1843, 1844, 1868, 1867
1593, 1844, 1845, 1869, 1868
1594, 1845, 1846, 1870, 1869
1595, 1846, 1847, 1871, 1870
1596, 1847, 1848, 1872, 1871
1597, 1848, 1849, 1873, 1872
1598, 1849, 1850, 1874, 1873
1599, 1850, 1851, 1875, 1874
1600, 1851, 1852, 1876, 1875
1601, 1852, 1853, 1877, 1876
1602, 1853, 1854, 1878, 1877
1603, 1854, 1855, 1879, 1878
1604, 1855, 1856, 1880, 1879
1605, 1856, 1857, 1881, 1880
1606, 1857, 1858, 1882, 1881
1607, 1858, 1859, 1883, 1882
1608, 1859, 1860, 1884, 1883
1609, 1860, 1036, 1037, 1884
1610,  305, 1861,  304,    9
1611, 1861, 1862,  303,  304
1612, 1862, 1863,  302,  303
1613, 1863, 1864,  301,  302
1614, 1864, 1865,  300,  301
1615, 1865, 1866,  299,  300
1616, 1866, 1867,  298,  299
1617, 1867, 1868,  297,  298
1618, 1868, 1869,  296,  297
1619, 1869, 1870,  295,  296
1620, 1870, 1871,  294,  295
1621, 1871, 1872,  293,  294
1622, 1872, 1873,  292,  293
1623, 1873, 1874,  291,  292
1624, 1874, 1875,  290,  291
1625, 1875, 1876,  289,  290
1626, 1876, 1877,  288,  289
1627, 1877, 1878,  287,  288
1628, 1878, 1879,  286,  287
1629, 1879, 1880,  285,  286
1630, 1880, 1881,  284,  285
1631, 1881, 1882,  283,  284
1632, 1882, 1883,  282,  283
1633, 1883, 1884,  281,  282
1634, 1884, 1037,  280,  281
1635,  174,  173, 1950, 1937
1636,  173,  172, 1951, 1950
1637,  172,  171, 1952, 1951
1638,  171,  170, 1953, 1952
1639,  170,  169, 1954, 1953
1640,  169,  168, 1955, 1954
1641,  168,  167, 1956, 1955
1642,  167,  166, 1957, 1956
1643,  166,  165, 1958, 1957
1644,  165,  164, 1959, 1958
1645,  164,  163, 1960, 1959
1646,  163,  162, 1961, 1960
1647,  162,  161, 1962, 1961
1648,  161,  160, 1963, 1962
1649,  160,  159, 1964, 1963
1650,  159,  158, 1965, 1964
1651,  158,  157, 1966, 1965
1652,  157,  156, 1967, 1966
1653,  156,  155, 1968, 1967
1654,  155,  154, 1969, 1968
1655,  154,  153, 1970, 1969
1656,  153,  152, 1971, 1970
1657,  152,  151, 1972, 1971
1658,  151,  150, 1973, 1972
1659,  150,  149, 1974, 1973
1660,  149,  148, 1975, 1974
1661,  148,  147, 1976, 1975
1662,  147,  146, 1977, 1976
1663,  146,  145, 1978, 1977
1664,  145,  144, 1979, 1978
1665,  144,  143, 1980, 1979
1666,  143,  142, 1981, 1980
1667,  142,  141, 1982, 1981
1668,  141,  140, 1983, 1982
1669,  140,  139, 1984, 1983
1670,  139,  138, 1985, 1984
1671,  138,  137, 1986, 1985
1672,  137,  136, 1987, 1986
1673,  136,  135, 1988, 1987
1674,  135,  134, 1989, 1988
1675,  134,  133, 1990, 1989
1676,  133,  132, 1030, 1990
1677, 1937, 1950, 1991, 1936
1678, 1950, 1951, 1992, 1991
1679, 1951, 1952, 1993, 1992
1680, 1952, 1953, 1994, 1993
1681, 1953, 1954, 1995, 1994
1682, 1954, 1955, 1996, 1995
1683, 1955, 1956, 1997, 1996
1684, 1956, 1957, 1998, 1997
1685, 1957, 1958, 1999, 1998
1686, 1958, 1959, 2000, 1999
1687, 1959, 1960, 2001, 2000
1688, 1960, 1961, 2002, 2001
1689, 1961, 1962, 2003, 2002
1690, 1962, 1963, 2004, 2003
1691, 1963, 1964, 2005, 2004
1692, 1964, 1965, 2006, 2005
1693, 1965, 1966, 2007, 2006
1694, 1966, 1967, 2008, 2007
1695, 1967, 1968, 2009, 2008
1696, 1968, 1969, 2010, 2009
1697, 1969, 1970, 2011, 2010
1698, 1970, 1971, 2012, 2011
1699, 1971, 1972, 2013, 2012
1700, 1972, 1973, 2014, 2013
1701, 1973, 1974, 2015, 2014
1702, 1974, 1975, 2016, 2015
1703, 1975, 1976, 2017, 2016
1704, 1976, 1977, 2018, 2017
1705, 1977, 1978, 2019, 2018
1706, 1978, 1979, 2020, 2019
1707, 1979, 1980, 2021, 2020
1708, 1980, 1981, 2022, 2021
1709, 1981, 1982, 2023, 2022
1710, 1982, 1983, 2024, 2023
1711, 1983, 1984, 2025, 2024
1712, 1984, 1985, 2026, 2025
1713, 1985, 1986, 2027, 2026
1714, 1986, 1987, 2028, 2027
1715, 1987, 1988, 2029, 2028
1716, 1988, 1989, 2030, 2029
1717, 1989, 1990, 2031, 2030
1718, 1990, 1030, 1029, 2031
1719, 1936, 1991, 2032, 1935
1720, 1991, 1992, 2033, 2032
1721, 1992, 1993, 2034, 2033
1722, 1993, 1994, 2035, 2034
1723, 1994, 1995, 2036, 2035
1724, 1995, 1996, 2037, 2036
1725, 1996, 1997, 2038, 2037
1726, 1997, 1998, 2039, 2038
1727, 1998, 1999, 2040, 2039
1728, 1999, 2000, 2041, 2040
1729, 2000, 2001, 2042, 2041
1730, 2001, 2002, 2043, 2042
1731, 2002, 2003, 2044, 2043
1732, 2003, 2004, 2045, 2044
1733, 2004, 2005, 2046, 2045
1734, 2005, 2006, 2047, 2046
1735, 2006, 2007, 2048, 2047
1736, 2007, 2008, 2049, 2048
1737, 2008, 2009, 2050, 2049
1738, 2009, 2010, 2051, 2050
1739, 2010, 2011, 2052, 2051
1740, 2011, 2012, 2053, 2052
1741, 2012, 2013, 2054, 2053
1742, 2013, 2014, 2055, 2054
1743, 2014, 2015, 2056, 2055
1744, 2015, 2016, 2057, 2056
1745, 2016, 2017, 2058, 2057
1746, 2017, 2018, 2059, 2058
1747, 2018, 2019, 2060, 2059
1748, 2019, 2020, 2061, 2060
1749, 2020, 2021, 2062, 2061
1750, 2021, 2022, 2063, 2062
1751, 2022, 2023, 2064, 2063
1752, 2023, 2024, 2065, 2064
1753, 2024, 2025, 2066, 2065
1754, 2025, 2026, 2067, 2066
1755, 2026, 2027, 2068, 2067
1756, 2027, 2028, 2069, 2068
1757, 2028, 2029, 2070, 2069
1758, 2029, 2030, 2071, 2070
1759, 2030, 2031, 2072, 2071
1760, 2031, 1029, 1028, 2072
1761, 1935, 2032, 2073, 1934
1762, 2032, 2033, 2074, 2073
1763, 2033, 2034, 2075, 2074
1764, 2034, 2035, 2076, 2075
1765, 2035, 2036, 2077, 2076
1766, 2036, 2037, 2078, 2077
1767, 2037, 2038, 2079, 2078
1768, 2038, 2039, 2080, 2079
1769, 2039, 2040, 2081, 2080
1770, 2040, 2041, 2082, 2081
1771, 2041, 2042, 2083, 2082
1772, 2042, 2043, 2084, 2083
1773, 2043, 2044, 2085, 2084
1774, 2044, 2045, 2086, 2085
1775, 2045, 2046, 2087, 2086
1776, 2046, 2047, 2088, 2087
1777, 2047, 2048, 2089, 2088
1778, 2048, 2049, 2090, 2089
1779, 2049, 2050, 2091, 2090
1780, 2050, 2051, 2092, 2091
1781, 2051, 2052, 2093, 2092
1782, 2052, 2053, 2094, 2093
1783, 2053, 2054, 2095, 2094
1784, 2054, 2055, 2096, 2095
1785, 2055, 2056, 2097, 2096
1786, 2056, 2057, 2098, 2097
1787, 2057, 2058, 2099, 2098
1788, 2058, 2059, 2100, 2099
1789, 2059, 2060, 2101, 2100
1790, 2060, 2061, 2102, 2101
1791, 2061, 2062, 2103, 2102
1792, 2062, 2063, 2104, 2103
1793, 2063, 2064, 2105, 2104
1794, 2064, 2065, 2106, 2105
1795, 2065, 2066, 2107, 2106
1796, 2066, 2067, 2108, 2107
1797, 2067, 2068, 2109, 2108
1798, 2068, 2069, 2110, 2109
1799, 2069, 2070, 2111, 2110
1800, 2070, 2071, 2112, 2111
1801, 2071, 2072, 2113, 2112
1802, 2072, 1028, 1027, 2113
1803, 1934, 2073, 2114, 1933
1804, 2073, 2074, 2115, 2114
1805, 2074, 2075, 2116, 2115
1806, 2075, 2076, 2117, 2116
1807, 2076, 2077, 2118, 2117
1808, 2077, 2078, 2119, 2118
1809, 2078, 2079, 2120, 2119
1810, 2079, 2080, 2121, 2120
1811, 2080, 2081, 2122, 2121
1812, 2081, 2082, 2123, 2122
1813, 2082, 2083, 2124, 2123
1814, 2083, 2084, 2125, 2124
1815, 2084, 2085, 2126, 2125
1816, 2085, 2086, 2127, 2126
1817, 2086, 2087, 2128, 2127
1818, 2087, 2088, 2129, 2128
1819, 2088, 2089, 2130, 2129
1820, 2089, 2090, 2131, 2130
1821, 2090, 2091, 2132, 2131
1822, 2091, 2092, 2133, 2132
1823, 2092, 2093, 2134, 2133
1824, 2093, 2094, 2135, 2134
1825, 2094, 2095, 2136, 2135
1826, 2095, 2096, 2137, 2136
1827, 2096, 2097, 2138, 2137
1828, 2097, 2098, 2139, 2138
1829, 2098, 2099, 2140, 2139
1830, 2099, 2100, 2141, 2140
1831, 2100, 2101, 2142, 2141
1832, 2101, 2102, 2143, 2142
1833, 2102, 2103, 2144, 2143
1834, 2103, 2104, 2145, 2144
1835, 2104, 2105, 2146, 2145
1836, 2105, 2106, 2147, 2146
1837, 2106, 2107, 2148, 2147
1838, 2107, 2108, 2149, 2148
1839, 2108, 2109, 2150, 2149
1840, 2109, 2110, 2151, 2150
1841, 2110, 2111, 2152, 2151
1842, 2111, 2112, 2153, 2152
1843, 2112, 2113, 2154, 2153
1844, 2113, 1027, 1026, 2154
1845, 1933, 2114, 2155, 1932
1846, 2114, 2115, 2156, 2155
1847, 2115, 2116, 2157, 2156
1848, 2116, 2117, 2158, 2157
1849, 2117, 2118, 2159, 2158
1850, 2118, 2119, 2160, 2159
1851, 2119, 2120, 2161, 2160
1852, 2120, 2121, 2162, 2161
1853, 2121, 2122, 2163, 2162
1854, 2122, 2123, 2164, 2163
1855, 2123, 2124, 2165, 2164
1856, 2124, 2125, 2166, 2165
1857, 2125, 2126, 2167, 2166
1858, 2126, 2127, 2168, 2167
1859, 2127, 2128, 2169, 2168
1860, 2128, 2129, 2170, 2169
1861, 2129, 2130, 2171, 2170
1862, 2130, 2131, 2172, 2171
1863, 2131, 2132, 2173, 2172
1864, 2132, 2133, 2174, 2173
1865, 2133, 2134, 2175, 2174
1866, 2134, 2135, 2176, 2175
1867, 2135, 2136, 2177, 2176
1868, 2136, 2137, 2178, 2177
1869, 2137, 2138, 2179, 2178
1870, 2138, 2139, 2180, 2179
1871, 2139, 2140, 2181, 2180
1872, 2140, 2141, 2182, 2181
1873, 2141, 2142, 2183, 2182
1874, 2142, 2143, 2184, 2183
1875, 2143, 2144, 2185, 2184
1876, 2144, 2145, 2186, 2185
1877, 2145, 2146, 2187, 2186
1878, 2146, 2147, 2188, 2187
1879, 2147, 2148, 2189, 2188
1880, 2148, 2149, 2190, 2189
1881, 2149, 2150, 2191, 2190
1882, 2150, 2151, 2192, 2191
1883, 2151, 2152, 2193, 2192
1884, 2152, 2153, 2194, 2193
1885, 2153, 2154, 2195, 2194
1886, 2154, 1026, 1025, 2195
1887, 1932, 2155, 2196, 1931
1888, 2155, 2156, 2197, 2196
1889, 2156, 2157, 2198, 2197
1890, 2157, 2158, 2199, 2198
1891, 2158, 2159, 2200, 2199
1892, 2159, 2160, 2201, 2200
1893, 2160, 2161, 2202, 2201
1894, 2161, 2162, 2203, 2202
1895, 2162, 2163, 2204, 2203
1896, 2163, 2164, 2205, 2204
1897, 2164, 2165, 2206, 2205
1898, 2165, 2166, 2207, 2206
1899, 2166, 2167, 2208, 2207
1900, 2167, 2168, 2209, 2208
1901, 2168, 2169, 2210, 2209
1902, 2169, 2170, 2211, 2210
1903, 2170, 2171, 2212, 2211
1904, 2171, 2172, 2213, 2212
1905, 2172, 2173, 2214, 2213
1906, 2173, 2174, 2215, 2214
1907, 2174, 2175, 2216, 2215
1908, 2175, 2176, 2217, 2216
1909, 2176, 2177, 2218, 2217
1910, 2177, 2178, 2219, 2218
1911, 2178, 2179, 2220, 2219
1912, 2179, 2180, 2221, 2220
1913, 2180, 2181, 2222, 2221
1914, 2181, 2182, 2223, 2222
1915, 2182, 2183, 2224, 2223
1916, 2183, 2184, 2225, 2224
1917, 2184, 2185, 2226, 2225
1918, 2185, 2186, 2227, 2226
1919, 2186, 2187, 2228, 2227
1920, 2187, 2188, 2229, 2228
1921, 2188, 2189, 2230, 2229
1922, 2189, 2190, 2231, 2230
1923, 2190, 2191, 2232, 2231
1924, 2191, 2192, 2233, 2232
1925, 2192, 2193, 2234, 2233
1926, 2193, 2194, 2235, 2234
1927, 2194, 2195, 2236, 2235
1928, 2195, 1025, 1024, 2236
1929, 1931, 2196, 2237, 1930
1930, 2196, 2197, 2238, 2237
1931, 2197, 2198, 2239, 2238
1932, 2198, 2199, 2240, 2239
1933, 2199, 2200, 2241, 2240
1934, 2200, 2201, 2242, 2241
1935, 2201, 2202, 2243, 2242
1936, 2202, 2203, 2244, 2243
1937, 2203, 2204, 2245, 2244
1938, 2204, 2205, 2246, 2245
1939, 2205, 2206, 2247, 2246
1940, 2206, 2207, 2248, 2247
1941, 2207, 2208, 2249, 2248
1942, 2208, 2209, 2250, 2249
1943, 2209, 2210, 2251, 2250
1944, 2210, 2211, 2252, 2251
1945, 2211, 2212, 2253, 2252
1946, 2212, 2213, 2254, 2253
1947, 2213, 2214, 2255, 2254
1948, 2214, 2215, 2256, 2255
1949, 2215, 2216, 2257, 2256
1950, 2216, 2217, 2258, 2257
1951, 2217, 2218, 2259, 2258
1952, 2218, 2219, 2260, 2259
1953, 2219, 2220, 2261, 2260
1954, 2220, 2221, 2262, 2261
1955, 2221, 2222, 2263, 2262
1956, 2222, 2223, 2264, 2263
1957, 2223, 2224, 2265, 2264
1958, 2224, 2225, 2266, 2265
1959, 2225, 2226, 2267, 2266
1960, 2226, 2227, 2268, 2267
1961, 2227, 2228, 2269, 2268
1962, 2228, 2229, 2270, 2269
1963, 2229, 2230, 2271, 2270
1964, 2230, 2231, 2272, 2271
1965, 2231, 2232, 2273, 2272
1966, 2232, 2233, 2274, 2273
1967, 2233, 2234, 2275, 2274
1968, 2234, 2235, 2276, 2275
1969, 2235, 2236, 2277, 2276
1970, 2236, 1024, 1023, 2277
1971, 1930, 2237, 2278, 1929
1972, 2237, 2238, 2279, 2278
1973, 2238, 2239, 2280, 2279
1974, 2239, 2240, 2281, 2280
1975, 2240, 2241, 2282, 2281
1976, 2241, 2242, 2283, 2282
1977, 2242, 2243, 2284, 2283
1978, 2243, 2244, 2285, 2284
1979, 2244, 2245, 2286, 2285
1980, 2245, 2246, 2287, 2286
1981, 2246, 2247, 2288, 2287
1982, 2247, 2248, 2289, 2288
1983, 2248, 2249, 2290, 2289
1984, 2249, 2250, 2291, 2290
1985, 2250, 2251, 2292, 2291
1986, 2251, 2252, 2293, 2292
1987, 2252, 2253, 2294, 2293
1988, 2253, 2254, 2295, 2294
1989, 2254, 2255, 2296, 2295
1990, 2255, 2256, 2297, 2296
1991, 2256, 2257, 2298, 2297
1992, 2257, 2258, 2299, 2298
1993, 2258, 2259, 2300, 2299
1994, 2259, 2260, 2301, 2300
1995, 2260, 2261, 2302, 2301
1996, 2261, 2262, 2303, 2302
1997, 2262, 2263, 2304, 2303
1998, 2263, 2264, 2305, 2304
1999, 2264, 2265, 2306, 2305
2000, 2265, 2266, 2307, 2306
2001, 2266, 2267, 2308, 2307
2002, 2267, 2268, 2309, 2308
2003, 2268, 2269, 2310, 2309
2004, 2269, 2270, 2311, 2310
2005, 2270, 2271, 2312, 2311
2006, 2271, 2272, 2313, 2312
2007, 2272, 2273, 2314, 2313
2008, 2273, 2274, 2315, 2314
2009, 2274, 2275, 2316, 2315
2010, 2275, 2276, 2317, 2316
2011, 2276, 2277, 2318, 2317
2012, 2277, 1023, 1022, 2318
2013, 1929, 2278, 2319, 1928
2014, 2278, 2279, 2320, 2319
2015, 2279, 2280, 2321, 2320
2016, 2280, 2281, 2322, 2321
2017, 2281, 2282, 2323, 2322
2018, 2282, 2283, 2324, 2323
2019, 2283, 2284, 2325, 2324
2020, 2284, 2285, 2326, 2325
2021, 2285, 2286, 2327, 2326
2022, 2286, 2287, 2328, 2327
2023, 2287, 2288, 2329, 2328
2024, 2288, 2289, 2330, 2329
2025, 2289, 2290, 2331, 2330
2026, 2290, 2291, 2332, 2331
2027, 2291, 2292, 2333, 2332
2028, 2292, 2293, 2334, 2333
2029, 2293, 2294, 2335, 2334
2030, 2294, 2295, 2336, 2335
2031, 2295, 2296, 2337, 2336
2032, 2296, 2297, 2338, 2337
2033, 2297, 2298, 2339, 2338
2034, 2298, 2299, 2340, 2339
2035, 2299, 2300, 2341, 2340
2036, 2300, 2301, 2342, 2341
2037, 2301, 2302, 2343, 2342
2038, 2302, 2303, 2344, 2343
2039, 2303, 2304, 2345, 2344
2040, 2304, 2305, 2346, 2345
2041, 2305, 2306, 2347, 2346
2042, 2306, 2307, 2348, 2347
2043, 2307, 2308, 2349, 2348
2044, 2308, 2309, 2350, 2349
2045, 2309, 2310, 2351, 2350
2046, 2310, 2311, 2352, 2351
2047, 2311, 2312, 2353, 2352
2048, 2312, 2313, 2354, 2353
2049, 2313, 2314, 2355, 2354
2050, 2314, 2315, 2356, 2355
2051, 2315, 2316, 2357, 2356
2052, 2316, 2317, 2358, 2357
2053, 2317, 2318, 2359, 2358
2054, 2318, 1022, 1021, 2359
2055, 1928, 2319, 2360, 1927
2056, 2319, 2320, 2361, 2360
2057, 2320, 2321, 2362, 2361
2058, 2321, 2322, 2363, 2362
2059, 2322, 2323, 2364, 2363
2060, 2323, 2324, 2365, 2364
2061, 2324, 2325, 2366, 2365
2062, 2325, 2326, 2367, 2366
2063, 2326, 2327, 2368, 2367
2064, 2327, 2328, 2369, 2368
2065, 2328, 2329, 2370, 2369
2066, 2329, 2330, 2371, 2370
2067, 2330, 2331, 2372, 2371
2068, 2331, 2332, 2373, 2372
2069, 2332, 2333, 2374, 2373
2070, 2333, 2334, 2375, 2374
2071, 2334, 2335, 2376, 2375
2072, 2335, 2336, 2377, 2376
2073, 2336, 2337, 2378, 2377
2074, 2337, 2338, 2379, 2378
2075, 2338, 2339, 2380, 2379
2076, 2339, 2340, 2381, 2380
2077, 2340, 2341, 2382, 2381
2078, 2341, 2342, 2383, 2382
2079, 2342, 2343, 2384, 2383
2080, 2343, 2344, 2385, 2384
2081, 2344, 2345, 2386, 2385
2082, 2345, 2346, 2387, 2386
2083, 2346, 2347, 2388, 2387
2084, 2347, 2348, 2389, 2388
2085, 2348, 2349, 2390, 2389
2086, 2349, 2350, 2391, 2390
2087, 2350, 2351, 2392, 2391
2088, 2351, 2352, 2393, 2392
2089, 2352, 2353, 2394, 2393
2090, 2353, 2354, 2395, 2394
2091, 2354, 2355, 2396, 2395
2092, 2355, 2356, 2397, 2396
2093, 2356, 2357, 2398, 2397
2094, 2357, 2358, 2399, 2398
2095, 2358, 2359, 2400, 2399
2096, 2359, 1021, 1020, 2400
2097, 1927, 2360, 1926, 1885
2098, 2360, 2361, 1925, 1926
2099, 2361, 2362, 1924, 1925
2100, 2362, 2363, 1923, 1924
2101, 2363, 2364, 1922, 1923
2102, 2364, 2365, 1921, 1922
2103, 2365, 2366, 1920, 1921
2104, 2366, 2367, 1919, 1920
2105, 2367, 2368, 1918, 1919
2106, 2368, 2369, 1917, 1918
2107, 2369, 2370, 1916, 1917
2108, 2370, 2371, 1915, 1916
2109, 2371, 2372, 1914, 1915
2110, 2372, 2373, 1913, 1914
2111, 2373, 2374, 1912, 1913
2112, 2374, 2375, 1911, 1912
2113, 2375, 2376, 1910, 1911
2114, 2376, 2377, 1909, 1910
2115, 2377, 2378, 1908, 1909
2116, 2378, 2379, 1907, 1908
2117, 2379, 2380, 1906, 1907
2118, 2380, 2381, 1905, 1906
2119, 2381, 2382, 1904, 1905
2120, 2382, 2383, 1903, 1904
2121, 2383, 2384, 1902, 1903
2122, 2384, 2385, 1901, 1902
2123, 2385, 2386, 1900, 1901
2124, 2386, 2387, 1899, 1900
2125, 2387, 2388, 1898, 1899
2126, 2388, 2389, 1897, 1898
2127, 2389, 2390, 1896, 1897
2128, 2390, 2391, 1895, 1896
2129, 2391, 2392, 1894, 1895
2130, 2392, 2393, 1893, 1894
2131, 2393, 2394, 1892, 1893
2132, 2394, 2395, 1891, 1892
2133, 2395, 2396, 1890, 1891
2134, 2396, 2397, 1889, 1890
2135, 2397, 2398, 1888, 1889
2136, 2398, 2399, 1887, 1888
2137, 2399, 2400, 1886, 1887
2138, 2400, 1020, 1019, 1886
2139, 1019, 1018, 2401, 1886
2140, 1018, 1017, 2402, 2401
2141, 1017, 1016, 2403, 2402
2142, 1016, 1015, 2404, 2403
2143, 1015, 1014, 2405, 2404
2144, 1014, 1013, 2406, 2405
2145, 1013, 1012, 2407, 2406
2146, 1012, 1011, 2408, 2407
2147, 1011, 1010, 2409, 2408
2148, 1010, 1009, 2410, 2409
2149, 1009, 1008, 2411, 2410
2150, 1008, 1007, 2412, 2411
2151, 1007,  340,  341, 2412
2152, 1886, 2401, 2413, 1887
2153, 2401, 2402, 2414, 2413
2154, 2402, 2403, 2415, 2414
2155, 2403, 2404, 2416, 2415
2156, 2404, 2405, 2417, 2416
2157, 2405, 2406, 2418, 2417
2158, 2406, 2407, 2419, 2418
2159, 2407, 2408, 2420, 2419
2160, 2408, 2409, 2421, 2420
2161, 2409, 2410, 2422, 2421
2162, 2410, 2411, 2423, 2422
2163, 2411, 2412, 2424, 2423
2164, 2412,  341,  342, 2424
2165, 1887, 2413, 2425, 1888
2166, 2413, 2414, 2426, 2425
2167, 2414, 2415, 2427, 2426
2168, 2415, 2416, 2428, 2427
2169, 2416, 2417, 2429, 2428
2170, 2417, 2418, 2430, 2429
2171, 2418, 2419, 2431, 2430
2172, 2419, 2420, 2432, 2431
2173, 2420, 2421, 2433, 2432
2174, 2421, 2422, 2434, 2433
2175, 2422, 2423, 2435, 2434
2176, 2423, 2424, 2436, 2435
2177, 2424,  342,  343, 2436
2178, 1888, 2425, 2437, 1889
2179, 2425, 2426, 2438, 2437
2180, 2426, 2427, 2439, 2438
2181, 2427, 2428, 2440, 2439
2182, 2428, 2429, 2441, 2440
2183, 2429, 2430, 2442, 2441
2184, 2430, 2431, 2443, 2442
2185, 2431, 2432, 2444, 2443
2186, 2432, 2433, 2445, 2444
2187, 2433, 2434, 2446, 2445
2188, 2434, 2435, 2447, 2446
2189, 2435, 2436, 2448, 2447
2190, 2436,  343,  344, 2448
2191, 1889, 2437, 2449, 1890
2192, 2437, 2438, 2450, 2449
2193, 2438, 2439, 2451, 2450
2194, 2439, 2440, 2452, 2451
2195, 2440, 2441, 2453, 2452
2196, 2441, 2442, 2454, 2453
2197, 2442, 2443, 2455, 2454
2198, 2443, 2444, 2456, 2455
2199, 2444, 2445, 2457, 2456
2200, 2445, 2446, 2458, 2457
2201, 2446, 2447, 2459, 2458
2202, 2447, 2448, 2460, 2459
2203, 2448,  344,  345, 2460
2204, 1890, 2449, 2461, 1891
2205, 2449, 2450, 2462, 2461
2206, 2450, 2451, 2463, 2462
2207, 2451, 2452, 2464, 2463
2208, 2452, 2453, 2465, 2464
2209, 2453, 2454, 2466, 2465
2210, 2454, 2455, 2467, 2466
2211, 2455, 2456, 2468, 2467
2212, 2456, 2457, 2469, 2468
2213, 2457, 2458, 2470, 2469
2214, 2458, 2459, 2471, 2470
2215, 2459, 2460, 2472, 2471
2216, 2460,  345,  346, 2472
2217, 1891, 2461, 2473, 1892
2218, 2461, 2462, 2474, 2473
2219, 2462, 2463, 2475, 2474
2220, 2463, 2464, 2476, 2475
2221, 2464, 2465, 2477, 2476
2222, 2465, 2466, 2478, 2477
2223, 2466, 2467, 2479, 2478
2224, 2467, 2468, 2480, 2479
2225, 2468, 2469, 2481, 2480
2226, 2469, 2470, 2482, 2481
2227, 2470, 2471, 2483, 2482
2228, 2471, 2472, 2484, 2483
2229, 2472,  346,  347, 2484
2230, 1892, 2473, 2485, 1893
2231, 2473, 2474, 2486, 2485
2232, 2474, 2475, 2487, 2486
2233, 2475, 2476, 2488, 2487
2234, 2476, 2477, 2489, 2488
2235, 2477, 2478, 2490, 2489
2236, 2478, 2479, 2491, 2490
2237, 2479, 2480, 2492, 2491
2238, 2480, 2481, 2493, 2492
2239, 2481, 2482, 2494, 2493
2240, 2482, 2483, 2495, 2494
2241, 2483, 2484, 2496, 2495
2242, 2484,  347,  348, 2496
2243, 1893, 2485, 2497, 1894
2244, 2485, 2486, 2498, 2497
2245, 2486, 2487, 2499, 2498
2246, 2487, 2488, 2500, 2499
2247, 2488, 2489, 2501, 2500
2248, 2489, 2490, 2502, 2501
2249, 2490, 2491, 2503, 2502
2250, 2491, 2492, 2504, 2503
2251, 2492, 2493, 2505, 2504
2252, 2493, 2494, 2506, 2505
2253, 2494, 2495, 2507, 2506
2254, 2495, 2496, 2508, 2507
2255, 2496,  348,  349, 2508
2256, 1894, 2497, 2509, 1895
2257, 2497, 2498, 2510, 2509
2258, 2498, 2499, 2511, 2510
2259, 2499, 2500, 2512, 2511
2260, 2500, 2501, 2513, 2512
2261, 2501, 2502, 2514, 2513
2262, 2502, 2503, 2515, 2514
2263, 2503, 2504, 2516, 2515
2264, 2504, 2505, 2517, 2516
2265, 2505, 2506, 2518, 2517
2266, 2506, 2507, 2519, 2518
2267, 2507, 2508, 2520, 2519
2268, 2508,  349,  350, 2520
2269, 1895, 2509, 2521, 1896
2270, 2509, 2510, 2522, 2521
2271, 2510, 2511, 2523, 2522
2272, 2511, 2512, 2524, 2523
2273, 2512, 2513, 2525, 2524
2274, 2513, 2514, 2526, 2525
2275, 2514, 2515, 2527, 2526
2276, 2515, 2516, 2528, 2527
2277, 2516, 2517, 2529, 2528
2278, 2517, 2518, 2530, 2529
2279, 2518, 2519, 2531, 2530
2280, 2519, 2520, 2532, 2531
2281, 2520,  350,  351, 2532
2282, 1896, 2521, 2533, 1897
2283, 2521, 2522, 2534, 2533
2284, 2522, 2523, 2535, 2534
2285, 2523, 2524, 2536, 2535
2286, 2524, 2525, 2537, 2536
2287, 2525, 2526, 2538, 2537
2288, 2526, 2527, 2539, 2538
2289, 2527, 2528, 2540, 2539
2290, 2528, 2529, 2541, 2540
2291, 2529, 2530, 2542, 2541
2292, 2530, 2531, 2543, 2542
2293, 2531, 2532, 2544, 2543
2294, 2532,  351,  352, 2544
2295, 1897, 2533, 2545, 1898
2296, 2533, 2534, 2546, 2545
2297, 2534, 2535, 2547, 2546
2298, 2535, 2536, 2548, 2547
2299, 2536, 2537, 2549, 2548
2300, 2537, 2538, 2550, 2549
2301, 2538, 2539, 2551, 2550
2302, 2539, 2540, 2552, 2551
2303, 2540, 2541, 2553, 2552
2304, 2541, 2542, 2554, 2553
2305, 2542, 2543, 2555, 2554
2306, 2543, 2544, 2556, 2555
2307, 2544,  352,  353, 2556
2308, 1898, 2545, 2557, 1899
2309, 2545, 2546, 2558, 2557
2310, 2546, 2547, 2559, 2558
2311, 2547, 2548, 2560, 2559
2312, 2548, 2549, 2561, 2560
2313, 2549, 2550, 2562, 2561
2314, 2550, 2551, 2563, 2562
2315, 2551, 2552, 2564, 2563
2316, 2552, 2553, 2565, 2564
2317, 2553, 2554, 2566, 2565
2318, 2554, 2555, 2567, 2566
2319, 2555, 2556, 2568, 2567
2320, 2556,  353,  354, 2568
2321, 1899, 2557, 2569, 1900
2322, 2557, 2558, 2570, 2569
2323, 2558, 2559, 2571, 2570
2324, 2559, 2560, 2572, 2571
2325, 2560, 2561, 2573, 2572
2326, 2561, 2562, 2574, 2573
2327, 2562, 2563, 2575, 2574
2328, 2563, 2564, 2576, 2575
2329, 2564, 2565, 2577, 2576
2330, 2565, 2566, 2578, 2577
2331, 2566, 2567, 2579, 2578
2332, 2567, 2568, 2580, 2579
2333, 2568,  354,  355, 2580
2334, 1900, 2569, 2581, 1901
2335, 2569, 2570, 2582, 2581
2336, 2570, 2571, 2583, 2582
2337, 2571, 2572, 2584, 2583
2338, 2572, 2573, 2585, 2584
2339, 2573, 2574, 2586, 2585
2340, 2574, 2575, 2587, 2586
2341, 2575, 2576, 2588, 2587
2342, 2576, 2577, 2589, 2588
2343, 2577, 2578, 2590, 2589
2344, 2578, 2579, 2591, 2590
2345, 2579, 2580, 2592, 2591
2346, 2580,  355,  356, 2592
2347, 1901, 2581, 2593, 1902
2348, 2581, 2582, 2594, 2593
2349, 2582, 2583, 2595, 2594
2350, 2583, 2584, 2596, 2595
2351, 2584, 2585, 2597, 2596
2352, 2585, 2586, 2598, 2597
2353, 2586, 2587, 2599, 2598
2354, 2587, 2588, 2600, 2599
2355, 2588, 2589, 2601, 2600
2356, 2589, 2590, 2602, 2601
2357, 2590, 2591, 2603, 2602
2358, 2591, 2592, 2604, 2603
2359, 2592,  356,  357, 2604
2360, 1902, 2593, 2605, 1903
2361, 2593, 2594, 2606, 2605
2362, 2594, 2595, 2607, 2606
2363, 2595, 2596, 2608, 2607
2364, 2596, 2597, 2609, 2608
2365, 2597, 2598, 2610, 2609
2366, 2598, 2599, 2611, 2610
2367, 2599, 2600, 2612, 2611
2368, 2600, 2601, 2613, 2612
2369, 2601, 2602, 2614, 2613
2370, 2602, 2603, 2615, 2614
2371, 2603, 2604, 2616, 2615
2372, 2604,  357,  358, 2616
2373, 1903, 2605, 2617, 1904
2374, 2605, 2606, 2618, 2617
2375, 2606, 2607, 2619, 2618
2376, 2607, 2608, 2620, 2619
2377, 2608, 2609, 2621, 2620
2378, 2609, 2610, 2622, 2621
2379, 2610, 2611, 2623, 2622
2380, 2611, 2612, 2624, 2623
2381, 2612, 2613, 2625, 2624
2382, 2613, 2614, 2626, 2625
2383, 2614, 2615, 2627, 2626
2384, 2615, 2616, 2628, 2627
2385, 2616,  358,  359, 2628
2386, 1904, 2617, 2629, 1905
2387, 2617, 2618, 2630, 2629
2388, 2618, 2619, 2631, 2630
2389, 2619, 2620, 2632, 2631
2390, 2620, 2621, 2633, 2632
2391, 2621, 2622, 2634, 2633
2392, 2622, 2623, 2635, 2634
2393, 2623, 2624, 2636, 2635
2394, 2624, 2625, 2637, 2636
2395, 2625, 2626, 2638, 2637
2396, 2626, 2627, 2639, 2638
2397, 2627, 2628, 2640, 2639
2398, 2628,  359,  360, 2640
2399, 1905, 2629, 2641, 1906
2400, 2629, 2630, 2642, 2641
2401, 2630, 2631, 2643, 2642
2402, 2631, 2632, 2644, 2643
2403, 2632, 2633, 2645, 2644
2404, 2633, 2634, 2646, 2645
2405, 2634, 2635, 2647, 2646
2406, 2635, 2636, 2648, 2647
2407, 2636, 2637, 2649, 2648
2408, 2637, 2638, 2650, 2649
2409, 2638, 2639, 2651, 2650
2410, 2639, 2640, 2652, 2651
2411, 2640,  360,  361, 2652
2412, 1906, 2641, 2653, 1907
2413, 2641, 2642, 2654, 2653
2414, 2642, 2643, 2655, 2654
2415, 2643, 2644, 2656, 2655
2416, 2644, 2645, 2657, 2656
2417, 2645, 2646, 2658, 2657
2418, 2646, 2647, 2659, 2658
2419, 2647, 2648, 2660, 2659
2420, 2648, 2649, 2661, 2660
2421, 2649, 2650, 2662, 2661
2422, 2650, 2651, 2663, 2662
2423, 2651, 2652, 2664, 2663
2424, 2652,  361,  362, 2664
2425, 1907, 2653, 2665, 1908
2426, 2653, 2654, 2666, 2665
2427, 2654, 2655, 2667, 2666
2428, 2655, 2656, 2668, 2667
2429, 2656, 2657, 2669, 2668
2430, 2657, 2658, 2670, 2669
2431, 2658, 2659, 2671, 2670
2432, 2659, 2660, 2672, 2671
2433, 2660, 2661, 2673, 2672
2434, 2661, 2662, 2674, 2673
2435, 2662, 2663, 2675, 2674
2436, 2663, 2664, 2676, 2675
2437, 2664,  362,  363, 2676
2438, 1908, 2665, 2677, 1909
2439, 2665, 2666, 2678, 2677
2440, 2666, 2667, 2679, 2678
2441, 2667, 2668, 2680, 2679
2442, 2668, 2669, 2681, 2680
2443, 2669, 2670, 2682, 2681
2444, 2670, 2671, 2683, 2682
2445, 2671, 2672, 2684, 2683
2446, 2672, 2673, 2685, 2684
2447, 2673, 2674, 2686, 2685
2448, 2674, 2675, 2687, 2686
2449, 2675, 2676, 2688, 2687
2450, 2676,  363,  364, 2688
2451, 1909, 2677, 2689, 1910
2452, 2677, 2678, 2690, 2689
2453, 2678, 2679, 2691, 2690
2454, 2679, 2680, 2692, 2691
2455, 2680, 2681, 2693, 2692
2456, 2681, 2682, 2694, 2693
2457, 2682, 2683, 2695, 2694
2458, 2683, 2684, 2696, 2695
2459, 2684, 2685, 2697, 2696
2460, 2685, 2686, 2698, 2697
2461, 2686, 2687, 2699, 2698
2462, 2687, 2688, 2700, 2699
2463, 2688,  364,  365, 2700
2464, 1910, 2689, 2701, 1911
2465, 2689, 2690, 2702, 2701
2466, 2690, 2691, 2703, 2702
2467, 2691, 2692, 2704, 2703
2468, 2692, 2693, 2705, 2704
2469, 2693, 2694, 2706, 2705
2470, 2694, 2695, 2707, 2706
2471, 2695, 2696, 2708, 2707
2472, 2696, 2697, 2709, 2708
2473, 2697, 2698, 2710, 2709
2474, 2698, 2699, 2711, 2710
2475, 2699, 2700, 2712, 2711
2476, 2700,  365,  366, 2712
2477, 1911, 2701, 2713, 1912
2478, 2701, 2702, 2714, 2713
2479, 2702, 2703, 2715, 2714
2480, 2703, 2704, 2716, 2715
2481, 2704, 2705, 2717, 2716
2482, 2705, 2706, 2718, 2717
2483, 2706, 2707, 2719, 2718
2484, 2707, 2708, 2720, 2719
2485, 2708, 2709, 2721, 2720
2486, 2709, 2710, 2722, 2721
2487, 2710, 2711, 2723, 2722
2488, 2711, 2712, 2724, 2723
2489, 2712,  366,  367, 2724
2490, 1912, 2713, 2725, 1913
2491, 2713, 2714, 2726, 2725
2492, 2714, 2715, 2727, 2726
2493, 2715, 2716, 2728, 2727
2494, 2716, 2717, 2729, 2728
2495, 2717, 2718, 2730, 2729
2496, 2718, 2719, 2731, 2730
2497, 2719, 2720, 2732, 2731
2498, 2720, 2721, 2733, 2732
2499, 2721, 2722, 2734, 2733
2500, 2722, 2723, 2735, 2734
2501, 2723, 2724, 2736, 2735
2502, 2724,  367,  368, 2736
2503, 1913, 2725, 2737, 1914
2504, 2725, 2726, 2738, 2737
2505, 2726, 2727, 2739, 2738
2506, 2727, 2728, 2740, 2739
2507, 2728, 2729, 2741, 2740
2508, 2729, 2730, 2742, 2741
2509, 2730, 2731, 2743, 2742
2510, 2731, 2732, 2744, 2743
2511, 2732, 2733, 2745, 2744
2512, 2733, 2734, 2746, 2745
2513, 2734, 2735, 2747, 2746
2514, 2735, 2736, 2748, 2747
2515, 2736,  368,  369, 2748
2516, 1914, 2737, 2749, 1915
2517, 2737, 2738, 2750, 2749
2518, 2738, 2739, 2751, 2750
2519, 2739, 2740, 2752, 2751
2520, 2740, 2741, 2753, 2752
2521, 2741, 2742, 2754, 2753
2522, 2742, 2743, 2755, 2754
2523, 2743, 2744, 2756, 2755
2524, 2744, 2745, 2757, 2756
2525, 2745, 2746, 2758, 2757
2526, 2746, 2747, 2759, 2758
2527, 2747, 2748, 2760, 2759
2528, 2748,  369,  370, 2760
2529, 1915, 2749, 2761, 1916
2530, 2749, 2750, 2762, 2761
2531, 2750, 2751, 2763, 2762
2532, 2751, 2752, 2764, 2763
2533, 2752, 2753, 2765, 2764
2534, 2753, 2754, 2766, 2765
2535, 2754, 2755, 2767, 2766
2536, 2755, 2756, 2768, 2767
2537, 2756, 2757, 2769, 2768
2538, 2757, 2758, 2770, 2769
2539, 2758, 2759, 2771, 2770
2540, 2759, 2760, 2772, 2771
2541, 2760,  370,  371, 2772
2542, 1916, 2761, 2773, 1917
2543, 2761, 2762, 2774, 2773
2544, 2762, 2763, 2775, 2774
2545, 2763, 2764, 2776, 2775
2546, 2764, 2765, 2777, 2776
2547, 2765, 2766, 2778, 2777
2548, 2766, 2767, 2779, 2778
2549, 2767, 2768, 2780, 2779
2550, 2768, 2769, 2781, 2780
2551, 2769, 2770, 2782, 2781
2552, 2770, 2771, 2783, 2782
2553, 2771, 2772, 2784, 2783
2554, 2772,  371,  372, 2784
2555, 1917, 2773, 2785, 1918
2556, 2773, 2774, 2786, 2785
2557, 2774, 2775, 2787, 2786
2558, 2775, 2776, 2788, 2787
2559, 2776, 2777, 2789, 2788
2560, 2777, 2778, 2790, 2789
2561, 2778, 2779, 2791, 2790
2562, 2779, 2780, 2792, 2791
2563, 2780, 2781, 2793, 2792
2564, 2781, 2782, 2794, 2793
2565, 2782, 2783, 2795, 2794
2566, 2783, 2784, 2796, 2795
2567, 2784,  372,  373, 2796
2568, 1918, 2785, 2797, 1919
2569, 2785, 2786, 2798, 2797
2570, 2786, 2787, 2799, 2798
2571, 2787, 2788, 2800, 2799
2572, 2788, 2789, 2801, 2800
2573, 2789, 2790, 2802, 2801
2574, 2790, 2791, 2803, 2802
2575, 2791, 2792, 2804, 2803
2576, 2792, 2793, 2805, 2804
2577, 2793, 2794, 2806, 2805
2578, 2794, 2795, 2807, 2806
2579, 2795, 2796, 2808, 2807
2580, 2796,  373,  374, 2808
2581, 1919, 2797, 2809, 1920
2582, 2797, 2798, 2810, 2809
2583, 2798, 2799, 2811, 2810
2584, 2799, 2800, 2812, 2811
2585, 2800, 2801, 2813, 2812
2586, 2801, 2802, 2814, 2813
2587, 2802, 2803, 2815, 2814
2588, 2803, 2804, 2816, 2815
2589, 2804, 2805, 2817, 2816
2590, 2805, 2806, 2818, 2817
2591, 2806, 2807, 2819, 2818
2592, 2807, 2808, 2820, 2819
2593, 2808,  374,  375, 2820
2594, 1920, 2809, 2821, 1921
2595, 2809, 2810, 2822, 2821
2596, 2810, 2811, 2823, 2822
2597, 2811, 2812, 2824, 2823
2598, 2812, 2813, 2825, 2824
2599, 2813, 2814, 2826, 2825
2600, 2814, 2815, 2827, 2826
2601, 2815, 2816, 2828, 2827
2602, 2816, 2817, 2829, 2828
2603, 2817, 2818, 2830, 2829
2604, 2818, 2819, 2831, 2830
2605, 2819, 2820, 2832, 2831
2606, 2820,  375,  376, 2832
2607, 1921, 2821, 2833, 1922
2608, 2821, 2822, 2834, 2833
2609, 2822, 2823, 2835, 2834
2610, 2823, 2824, 2836, 2835
2611, 2824, 2825, 2837, 2836
2612, 2825, 2826, 2838, 2837
2613, 2826, 2827, 2839, 2838
2614, 2827, 2828, 2840, 2839
2615, 2828, 2829, 2841, 2840
2616, 2829, 2830, 2842, 2841
2617, 2830, 2831, 2843, 2842
2618, 2831, 2832, 2844, 2843
2619, 2832,  376,  377, 2844
2620, 1922, 2833, 2845, 1923
2621, 2833, 2834, 2846, 2845
2622, 2834, 2835, 2847, 2846
2623, 2835, 2836, 2848, 2847
2624, 2836, 2837, 2849, 2848
2625, 2837, 2838, 2850, 2849
2626, 2838, 2839, 2851, 2850
2627, 2839, 2840, 2852, 2851
2628, 2840, 2841, 2853, 2852
2629, 2841, 2842, 2854, 2853
2630, 2842, 2843, 2855, 2854
2631, 2843, 2844, 2856, 2855
2632, 2844,  377,  378, 2856
2633, 1923, 2845, 2857, 1924
2634, 2845, 2846, 2858, 2857
2635, 2846, 2847, 2859, 2858
2636, 2847, 2848, 2860, 2859
2637, 2848, 2849, 2861, 2860
2638, 2849, 2850, 2862, 2861
2639, 2850, 2851, 2863, 2862
2640, 2851, 2852, 2864, 2863
2641, 2852, 2853, 2865, 2864
2642, 2853, 2854, 2866, 2865
2643, 2854, 2855, 2867, 2866
2644, 2855, 2856, 2868, 2867
2645, 2856,  378,  379, 2868
2646, 1924, 2857, 2869, 1925
2647, 2857, 2858, 2870, 2869
2648, 2858, 2859, 2871, 2870
2649, 2859, 2860, 2872, 2871
2650, 2860, 2861, 2873, 2872
2651, 2861, 2862, 2874, 2873
2652, 2862, 2863, 2875, 2874
2653, 2863, 2864, 2876, 2875
2654, 2864, 2865, 2877, 2876
2655, 2865, 2866, 2878, 2877
2656, 2866, 2867, 2879, 2878
2657, 2867, 2868, 2880, 2879
2658, 2868,  379,  380, 2880
2659, 1925, 2869, 2881, 1926
2660, 2869, 2870, 2882, 2881
2661, 2870, 2871, 2883, 2882
2662, 2871, 2872, 2884, 2883
2663, 2872, 2873, 2885, 2884
2664, 2873, 2874, 2886, 2885
2665, 2874, 2875, 2887, 2886
2666, 2875, 2876, 2888, 2887
2667, 2876, 2877, 2889, 2888
2668, 2877, 2878, 2890, 2889
2669, 2878, 2879, 2891, 2890
2670, 2879, 2880, 2892, 2891
2671, 2880,  380,  381, 2892
2672, 1926, 2881, 1949, 1885
2673, 2881, 2882, 1948, 1949
2674, 2882, 2883, 1947, 1948
2675, 2883, 2884, 1946, 1947
2676, 2884, 2885, 1945, 1946
2677, 2885, 2886, 1944, 1945
2678, 2886, 2887, 1943, 1944
2679, 2887, 2888, 1942, 1943
2680, 2888, 2889, 1941, 1942
2681, 2889, 2890, 1940, 1941
2682, 2890, 2891, 1939, 1940
2683, 2891, 2892, 1938, 1939
2684, 2892,  381,  382, 1938
2685,  382,  383, 2893, 1938
2686,  383,  384, 2894, 2893
2687,  384,  385, 2895, 2894
2688,  385,  386, 2896, 2895
2689,  386,  387, 2897, 2896
2690,  387,  388, 2898, 2897
2691,  388,  389, 2899, 2898
2692,  389,  390, 2900, 2899
2693,  390,  391, 2901, 2900
2694,  391,  392, 2902, 2901
2695,  392,  393, 2903, 2902
2696,  393,    6,  186, 2903
2697, 1938, 2893, 2904, 1939
2698, 2893, 2894, 2905, 2904
2699, 2894, 2895, 2906, 2905
2700, 2895, 2896, 2907, 2906
2701, 2896, 2897, 2908, 2907
2702, 2897, 2898, 2909, 2908
2703, 2898, 2899, 2910, 2909
2704, 2899, 2900, 2911, 2910
2705, 2900, 2901, 2912, 2911
2706, 2901, 2902, 2913, 2912
2707, 2902, 2903, 2914, 2913
2708, 2903,  186,  185, 2914
2709, 1939, 2904, 2915, 1940
2710, 2904, 2905, 2916, 2915
2711, 2905, 2906, 2917, 2916
2712, 2906, 2907, 2918, 2917
2713, 2907, 2908, 2919, 2918
2714, 2908, 2909, 2920, 2919
2715, 2909, 2910, 2921, 2920
2716, 2910, 2911, 2922, 2921
2717, 2911, 2912, 2923, 2922
2718, 2912, 2913, 2924, 2923
2719, 2913, 2914, 2925, 2924
2720, 2914,  185,  184, 2925
2721, 1940, 2915, 2926, 1941
2722, 2915, 2916, 2927, 2926
2723, 2916, 2917, 2928, 2927
2724, 2917, 2918, 2929, 2928
2725, 2918, 2919, 2930, 2929
2726, 2919, 2920, 2931, 2930
2727, 2920, 2921, 2932, 2931
2728, 2921, 2922, 2933, 2932
2729, 2922, 2923, 2934, 2933
2730, 2923, 2924, 2935, 2934
2731, 2924, 2925, 2936, 2935
2732, 2925,  184,  183, 2936
2733, 1941, 2926, 2937, 1942
2734, 2926, 2927, 2938, 2937
2735, 2927, 2928, 2939, 2938
2736, 2928, 2929, 2940, 2939
2737, 2929, 2930, 2941, 2940
2738, 2930, 2931, 2942, 2941
2739, 2931, 2932, 2943, 2942
2740, 2932, 2933, 2944, 2943
2741, 2933, 2934, 2945, 2944
2742, 2934, 2935, 2946, 2945
2743, 2935, 2936, 2947, 2946
2744, 2936,  183,  182, 2947
2745, 1942, 2937, 2948, 1943
2746, 2937, 2938, 2949, 2948
2747, 2938, 2939, 2950, 2949
2748, 2939, 2940, 2951, 2950
2749, 2940, 2941, 2952, 2951
2750, 2941, 2942, 2953, 2952
2751, 2942, 2943, 2954, 2953
2752, 2943, 2944, 2955, 2954
2753, 2944, 2945, 2956, 2955
2754, 2945, 2946, 2957, 2956
2755, 2946, 2947, 2958, 2957
2756, 2947,  182,  181, 2958
2757, 1943, 2948, 2959, 1944
2758, 2948, 2949, 2960, 2959
2759, 2949, 2950, 2961, 2960
2760, 2950, 2951, 2962, 2961
2761, 2951, 2952, 2963, 2962
2762, 2952, 2953, 2964, 2963
2763, 2953, 2954, 2965, 2964
2764, 2954, 2955, 2966, 2965
2765, 2955, 2956, 2967, 2966
2766, 2956, 2957, 2968, 2967
2767, 2957, 2958, 2969, 2968
2768, 2958,  181,  180, 2969
2769, 1944, 2959, 2970, 1945
2770, 2959, 2960, 2971, 2970
2771, 2960, 2961, 2972, 2971
2772, 2961, 2962, 2973, 2972
2773, 2962, 2963, 2974, 2973
2774, 2963, 2964, 2975, 2974
2775, 2964, 2965, 2976, 2975
2776, 2965, 2966, 2977, 2976
2777, 2966, 2967, 2978, 2977
2778, 2967, 2968, 2979, 2978
2779, 2968, 2969, 2980, 2979
2780, 2969,  180,  179, 2980
2781, 1945, 2970, 2981, 1946
2782, 2970, 2971, 2982, 2981
2783, 2971, 2972, 2983, 2982
2784, 2972, 2973, 2984, 2983
2785, 2973, 2974, 2985, 2984
2786, 2974, 2975, 2986, 2985
2787, 2975, 2976, 2987, 2986
2788, 2976, 2977, 2988, 2987
2789, 2977, 2978, 2989, 2988
2790, 2978, 2979, 2990, 2989
2791, 2979, 2980, 2991, 2990
2792, 2980,  179,  178, 2991
2793, 1946, 2981, 2992, 1947
2794, 2981, 2982, 2993, 2992
2795, 2982, 2983, 2994, 2993
2796, 2983, 2984, 2995, 2994
2797, 2984, 2985, 2996, 2995
2798, 2985, 2986, 2997, 2996
2799, 2986, 2987, 2998, 2997
2800, 2987, 2988, 2999, 2998
2801, 2988, 2989, 3000, 2999
2802, 2989, 2990, 3001, 3000
2803, 2990, 2991, 3002, 3001
2804, 2991,  178,  177, 3002
2805, 1947, 2992, 3003, 1948
2806, 2992, 2993, 3004, 3003
2807, 2993, 2994, 3005, 3004
2808, 2994, 2995, 3006, 3005
2809, 2995, 2996, 3007, 3006
2810, 2996, 2997, 3008, 3007
2811, 2997, 2998, 3009, 3008
2812, 2998, 2999, 3010, 3009
2813, 2999, 3000, 3011, 3010
2814, 3000, 3001, 3012, 3011
2815, 3001, 3002, 3013, 3012
2816, 3002,  177,  176, 3013
2817, 1948, 3003, 3014, 1949
2818, 3003, 3004, 3015, 3014
2819, 3004, 3005, 3016, 3015
2820, 3005, 3006, 3017, 3016
2821, 3006, 3007, 3018, 3017
2822, 3007, 3008, 3019, 3018
2823, 3008, 3009, 3020, 3019
2824, 3009, 3010, 3021, 3020
2825, 3010, 3011, 3022, 3021
2826, 3011, 3012, 3023, 3022
2827, 3012, 3013, 3024, 3023
2828, 3013,  176,  175, 3024
2829, 1949, 3014, 1927, 1885
2830, 3014, 3015, 1928, 1927
2831, 3015, 3016, 1929, 1928
2832, 3016, 3017, 1930, 1929
2833, 3017, 3018, 1931, 1930
2834, 3018, 3019, 1932, 1931
2835, 3019, 3020, 1933, 1932
2836, 3020, 3021, 1934, 1933
2837, 3021, 3022, 1935, 1934
2838, 3022, 3023, 1936, 1935
2839, 3023, 3024, 1937, 1936
2840, 3024,  175,  174, 1937
2841,    8, 1038, 3025,  206
2842, 1038, 1039, 3026, 3025
2843, 1039, 1040, 3027, 3026
2844, 1040, 1041, 3028, 3027
2845, 1041, 1042, 3029, 3028
2846, 1042, 1043, 3030, 3029
2847, 1043, 1044, 3031, 3030
2848, 1044,  265,  266, 3031
2849,  206, 3025, 3032,  207
2850, 3025, 3026, 3033, 3032
2851, 3026, 3027, 3034, 3033
2852, 3027, 3028, 3035, 3034
2853, 3028, 3029, 3036, 3035
2854, 3029, 3030, 3037, 3036
2855, 3030, 3031, 3038, 3037
2856, 3031,  266,  267, 3038
2857,  207, 3032, 3039,  208
2858, 3032, 3033, 3040, 3039
2859, 3033, 3034, 3041, 3040
2860, 3034, 3035, 3042, 3041
2861, 3035, 3036, 3043, 3042
2862, 3036, 3037, 3044, 3043
2863, 3037, 3038, 3045, 3044
2864, 3038,  267,  268, 3045
2865,  208, 3039, 3046,  209
2866, 3039, 3040, 3047, 3046
2867, 3040, 3041, 3048, 3047
2868, 3041, 3042, 3049, 3048
2869, 3042, 3043, 3050, 3049
2870, 3043, 3044, 3051, 3050
2871, 3044, 3045, 3052, 3051
2872, 3045,  268,  269, 3052
2873,  209, 3046, 3053,  210
2874, 3046, 3047, 3054, 3053
2875, 3047, 3048, 3055, 3054
2876, 3048, 3049, 3056, 3055
2877, 3049, 3050, 3057, 3056
2878, 3050, 3051, 3058, 3057
2879, 3051, 3052, 3059, 3058
2880, 3052,  269,  270, 3059
2881,  210, 3053, 3060,  211
2882, 3053, 3054, 3061, 3060
2883, 3054, 3055, 3062, 3061
2884, 3055, 3056, 3063, 3062
2885, 3056, 3057, 3064, 3063
2886, 3057, 3058, 3065, 3064
2887, 3058, 3059, 3066, 3065
2888, 3059,  270,  271, 3066
2889,  211, 3060, 3067,  212
2890, 3060, 3061, 3068, 3067
2891, 3061, 3062, 3069, 3068
2892, 3062, 3063, 3070, 3069
2893, 3063, 3064, 3071, 3070
2894, 3064, 3065, 3072, 3071
2895, 3065, 3066, 3073, 3072
2896, 3066,  271,  272, 3073
2897,  212, 3067, 3074,  213
2898, 3067, 3068, 3075, 3074
2899, 3068, 3069, 3076, 3075
2900, 3069, 3070, 3077, 3076
2901, 3070, 3071, 3078, 3077
2902, 3071, 3072, 3079, 3078
2903, 3072, 3073, 3080, 3079
2904, 3073,  272,  273, 3080
2905,  213, 3074, 3081,  214
2906, 3074, 3075, 3082, 3081
2907, 3075, 3076, 3083, 3082
2908, 3076, 3077, 3084, 3083
2909, 3077, 3078, 3085, 3084
2910, 3078, 3079, 3086, 3085
2911, 3079, 3080, 3087, 3086
2912, 3080,  273,  274, 3087
2913,  214, 3081, 3088,  215
2914, 3081, 3082, 3089, 3088
2915, 3082, 3083, 3090, 3089
2916, 3083, 3084, 3091, 3090
2917, 3084, 3085, 3092, 3091
2918, 3085, 3086, 3093, 3092
2919, 3086, 3087, 3094, 3093
2920, 3087,  274,  275, 3094
2921,  215, 3088, 3095,  216
2922, 3088, 3089, 3096, 3095
2923, 3089, 3090, 3097, 3096
2924, 3090, 3091, 3098, 3097
2925, 3091, 3092, 3099, 3098
2926, 3092, 3093, 3100, 3099
2927, 3093, 3094, 3101, 3100
2928, 3094,  275,  276, 3101
2929,  216, 3095, 3102,  217
2930, 3095, 3096, 3103, 3102
2931, 3096, 3097, 3104, 3103
2932, 3097, 3098, 3105, 3104
2933, 3098, 3099, 3106, 3105
2934, 3099, 3100, 3107, 3106
2935, 3100, 3101, 3108, 3107
2936, 3101,  276,  277, 3108
2937,  217, 3102, 3109,  218
2938, 3102, 3103, 3110, 3109
2939, 3103, 3104, 3111, 3110
2940, 3104, 3105, 3112, 3111
2941, 3105, 3106, 3113, 3112
2942, 3106, 3107, 3114, 3113
2943, 3107, 3108, 3115, 3114
2944, 3108,  277,  278, 3115
2945,  218, 3109, 3116,  219
2946, 3109, 3110, 3117, 3116
2947, 3110, 3111, 3118, 3117
2948, 3111, 3112, 3119, 3118
2949, 3112, 3113, 3120, 3119
2950, 3113, 3114, 3121, 3120
2951, 3114, 3115, 3122, 3121
2952, 3115,  278,  279, 3122
2953,  219, 3116, 1031,    5
2954, 3116, 3117, 1032, 1031
2955, 3117, 3118, 1033, 1032
2956, 3118, 3119, 1034, 1033
2957, 3119, 3120, 1035, 1034
2958, 3120, 3121, 1036, 1035
2959, 3121, 3122, 1037, 1036
2960, 3122,  279,  280, 1037
2961,  265, 1044, 3123,  264
2962, 1044, 1043, 3124, 3123
2963, 1043, 1042, 3125, 3124
2964, 1042, 1041, 3126, 3125
2965, 1041, 1040, 3127, 3126
2966, 1040, 1039, 3128, 3127
2967, 1039, 1038, 3129, 3128
2968, 1038,    8, 3130, 3129
2969,    8,  205, 3131, 3130
2970,  205,  204, 3132, 3131
2971,  204,  203, 3133, 3132
2972,  203,    2,   44, 3133
2973,  264, 3123, 3134,  263
2974, 3123, 3124, 3135, 3134
2975, 3124, 3125, 3136, 3135
2976, 3125, 3126, 3137, 3136
2977, 3126, 3127, 3138, 3137
2978, 3127, 3128, 3139, 3138
2979, 3128, 3129, 3140, 3139
2980, 3129, 3130, 3141, 3140
2981, 3130, 3131, 3142, 3141
2982, 3131, 3132, 3143, 3142
2983, 3132, 3133, 3144, 3143
2984, 3133,   44,   43, 3144
2985,  263, 3134, 3145,  262
2986, 3134, 3135, 3146, 3145
2987, 3135, 3136, 3147, 3146
2988, 3136, 3137, 3148, 3147
2989, 3137, 3138, 3149, 3148
2990, 3138, 3139, 3150, 3149
2991, 3139, 3140, 3151, 3150
2992, 3140, 3141, 3152, 3151
2993, 3141, 3142, 3153, 3152
2994, 3142, 3143, 3154, 3153
2995, 3143, 3144, 3155, 3154
2996, 3144,   43,   42, 3155
2997,  262, 3145, 3156,  261
2998, 3145, 3146, 3157, 3156
2999, 3146, 3147, 3158, 3157
3000, 3147, 3148, 3159, 3158
3001, 3148, 3149, 3160, 3159
3002, 3149, 3150, 3161, 3160
3003, 3150, 3151, 3162, 3161
3004, 3151, 3152, 3163, 3162
3005, 3152, 3153, 3164, 3163
3006, 3153, 3154, 3165, 3164
3007, 3154, 3155, 3166, 3165
3008, 3155,   42,   41, 3166
3009,  261, 3156, 3167,  260
3010, 3156, 3157, 3168, 3167
3011, 3157, 3158, 3169, 3168
3012, 3158, 3159, 3170, 3169
3013, 3159, 3160, 3171, 3170
3014, 3160, 3161, 3172, 3171
3015, 3161, 3162, 3173, 3172
3016, 3162, 3163, 3174, 3173
3017, 3163, 3164, 3175, 3174
3018, 3164, 3165, 3176, 3175
3019, 3165, 3166, 3177, 3176
3020, 3166,   41,   40, 3177
3021,  260, 3167, 3178,  259
3022, 3167, 3168, 3179, 3178
3023, 3168, 3169, 3180, 3179
3024, 3169, 3170, 3181, 3180
3025, 3170, 3171, 3182, 3181
3026, 3171, 3172, 3183, 3182
3027, 3172, 3173, 3184, 3183
3028, 3173, 3174, 3185, 3184
3029, 3174, 3175, 3186, 3185
3030, 3175, 3176, 3187, 3186
3031, 3176, 3177, 3188, 3187
3032, 3177,   40,   39, 3188
3033,  259, 3178, 3189,  258
3034, 3178, 3179, 3190, 3189
3035, 3179, 3180, 3191, 3190
3036, 3180, 3181, 3192, 3191
3037, 3181, 3182, 3193, 3192
3038, 3182, 3183, 3194, 3193
3039, 3183, 3184, 3195, 3194
3040, 3184, 3185, 3196, 3195
3041, 3185, 3186, 3197, 3196
3042, 3186, 3187, 3198, 3197
3043, 3187, 3188, 3199, 3198
3044, 3188,   39,   38, 3199
3045,  258, 3189, 3200,  257
3046, 3189, 3190, 3201, 3200
3047, 3190, 3191, 3202, 3201
3048, 3191, 3192, 3203, 3202
3049, 3192, 3193, 3204, 3203
3050, 3193, 3194, 3205, 3204
3051, 3194, 3195, 3206, 3205
3052, 3195, 3196, 3207, 3206
3053, 3196, 3197, 3208, 3207
3054, 3197, 3198, 3209, 3208
3055, 3198, 3199, 3210, 3209
3056, 3199,   38,   37, 3210
3057,  257, 3200, 3211,  256
3058, 3200, 3201, 3212, 3211
3059, 3201, 3202, 3213, 3212
3060, 3202, 3203, 3214, 3213
3061, 3203, 3204, 3215, 3214
3062, 3204, 3205, 3216, 3215
3063, 3205, 3206, 3217, 3216
3064, 3206, 3207, 3218, 3217
3065, 3207, 3208, 3219, 3218
3066, 3208, 3209, 3220, 3219
3067, 3209, 3210, 3221, 3220
3068, 3210,   37,   36, 3221
3069,  256, 3211, 3222,  255
3070, 3211, 3212, 3223, 3222
3071, 3212, 3213, 3224, 3223
3072, 3213, 3214, 3225, 3224
3073, 3214, 3215, 3226, 3225
3074, 3215, 3216, 3227, 3226
3075, 3216, 3217, 3228, 3227
3076, 3217, 3218, 3229, 3228
3077, 3218, 3219, 3230, 3229
3078, 3219, 3220, 3231, 3230
3079, 3220, 3221, 3232, 3231
3080, 3221,   36,   35, 3232
3081,  255, 3222, 3233,  254
3082, 3222, 3223, 3234, 3233
3083, 3223, 3224, 3235, 3234
3084, 3224, 3225, 3236, 3235
3085, 3225, 3226, 3237, 3236
3086, 3226, 3227, 3238, 3237
3087, 3227, 3228, 3239, 3238
3088, 3228, 3229, 3240, 3239
3089, 3229, 3230, 3241, 3240
3090, 3230, 3231, 3242, 3241
3091, 3231, 3232, 3243, 3242
3092, 3232,   35,   34, 3243
3093,  254, 3233, 3244,  253
3094, 3233, 3234, 3245, 3244
3095, 3234, 3235, 3246, 3245
3096, 3235, 3236, 3247, 3246
3097, 3236, 3237, 3248, 3247
3098, 3237, 3238, 3249, 3248
3099, 3238, 3239, 3250, 3249
3100, 3239, 3240, 3251, 3250
3101, 3240, 3241, 3252, 3251
3102, 3241, 3242, 3253, 3252
3103, 3242, 3243, 3254, 3253
3104, 3243,   34,   33, 3254
3105,  253, 3244, 3255,  252
3106, 3244, 3245, 3256, 3255
3107, 3245, 3246, 3257, 3256
3108, 3246, 3247, 3258, 3257
3109, 3247, 3248, 3259, 3258
3110, 3248, 3249, 3260, 3259
3111, 3249, 3250, 3261, 3260
3112, 3250, 3251, 3262, 3261
3113, 3251, 3252, 3263, 3262
3114, 3252, 3253, 3264, 3263
3115, 3253, 3254, 3265, 3264
3116, 3254,   33,   32, 3265
3117,  252, 3255, 3266,  251
3118, 3255, 3256, 3267, 3266
3119, 3256, 3257, 3268, 3267
3120, 3257, 3258, 3269, 3268
3121, 3258, 3259, 3270, 3269
3122, 3259, 3260, 3271, 3270
3123, 3260, 3261, 3272, 3271
3124, 3261, 3262, 3273, 3272
3125, 3262, 3263, 3274, 3273
3126, 3263, 3264, 3275, 3274
3127, 3264, 3265, 3276, 3275
3128, 3265,   32,   31, 3276
3129,  251, 3266, 3277,  250
3130, 3266, 3267, 3278, 3277
3131, 3267, 3268, 3279, 3278
3132, 3268, 3269, 3280, 3279
3133, 3269, 3270, 3281, 3280
3134, 3270, 3271, 3282, 3281
3135, 3271, 3272, 3283, 3282
3136, 3272, 3273, 3284, 3283
3137, 3273, 3274, 3285, 3284
3138, 3274, 3275, 3286, 3285
3139, 3275, 3276, 3287, 3286
3140, 3276,   31,   30, 3287
3141,  250, 3277, 3288,  249
3142, 3277, 3278, 3289, 3288
3143, 3278, 3279, 3290, 3289
3144, 3279, 3280, 3291, 3290
3145, 3280, 3281, 3292, 3291
3146, 3281, 3282, 3293, 3292
3147, 3282, 3283, 3294, 3293
3148, 3283, 3284, 3295, 3294
3149, 3284, 3285, 3296, 3295
3150, 3285, 3286, 3297, 3296
3151, 3286, 3287, 3298, 3297
3152, 3287,   30,   29, 3298
3153,  249, 3288, 3299,  248
3154, 3288, 3289, 3300, 3299
3155, 3289, 3290, 3301, 3300
3156, 3290, 3291, 3302, 3301
3157, 3291, 3292, 3303, 3302
3158, 3292, 3293, 3304, 3303
3159, 3293, 3294, 3305, 3304
3160, 3294, 3295, 3306, 3305
3161, 3295, 3296, 3307, 3306
3162, 3296, 3297, 3308, 3307
3163, 3297, 3298, 3309, 3308
3164, 3298,   29,   28, 3309
3165,  248, 3299, 3310,  247
3166, 3299, 3300, 3311, 3310
3167, 3300, 3301, 3312, 3311
3168, 3301, 3302, 3313, 3312
3169, 3302, 3303, 3314, 3313
3170, 3303, 3304, 3315, 3314
3171, 3304, 3305, 3316, 3315
3172, 3305, 3306, 3317, 3316
3173, 3306, 3307, 3318, 3317
3174, 3307, 3308, 3319, 3318
3175, 3308, 3309, 3320, 3319
3176, 3309,   28,   27, 3320
3177,  247, 3310, 3321,  246
3178, 3310, 3311, 3322, 3321
3179, 3311, 3312, 3323, 3322
3180, 3312, 3313, 3324, 3323
3181, 3313, 3314, 3325, 3324
3182, 3314, 3315, 3326, 3325
3183, 3315, 3316, 3327, 3326
3184, 3316, 3317, 3328, 3327
3185, 3317, 3318, 3329, 3328
3186, 3318, 3319, 3330, 3329
3187, 3319, 3320, 3331, 3330
3188, 3320,   27,   26, 3331
3189,  246, 3321, 3332,  245
3190, 3321, 3322, 3333, 3332
3191, 3322, 3323, 3334, 3333
3192, 3323, 3324, 3335, 3334
3193, 3324, 3325, 3336, 3335
3194, 3325, 3326, 3337, 3336
3195, 3326, 3327, 3338, 3337
3196, 3327, 3328, 3339, 3338
3197, 3328, 3329, 3340, 3339
3198, 3329, 3330, 3341, 3340
3199, 3330, 3331, 3342, 3341
3200, 3331,   26,   25, 3342
3201,  245, 3332, 3343,  244
3202, 3332, 3333, 3344, 3343
3203, 3333, 3334, 3345, 3344
3204, 3334, 3335, 3346, 3345
3205, 3335, 3336, 3347, 3346
3206, 3336, 3337, 3348, 3347
3207, 3337, 3338, 3349, 3348
3208, 3338, 3339, 3350, 3349
3209, 3339, 3340, 3351, 3350
3210, 3340, 3341, 3352, 3351
3211, 3341, 3342, 3353, 3352
3212, 3342,   25,   24, 3353
3213,  244, 3343, 3354,  243
3214, 3343, 3344, 3355, 3354
3215, 3344, 3345, 3356, 3355
3216, 3345, 3346, 3357, 3356
3217, 3346, 3347, 3358, 3357
3218, 3347, 3348, 3359, 3358
3219, 3348, 3349, 3360, 3359
3220, 3349, 3350, 3361, 3360
3221, 3350, 3351, 3362, 3361
3222, 3351, 3352, 3363, 3362
3223, 3352, 3353, 3364, 3363
3224, 3353,   24,   23, 3364
3225,  243, 3354, 3365,  242
3226, 3354, 3355, 3366, 3365
3227, 3355, 3356, 3367, 3366
3228, 3356, 3357, 3368, 3367
3229, 3357, 3358, 3369, 3368
3230, 3358, 3359, 3370, 3369
3231, 3359, 3360, 3371, 3370
3232, 3360, 3361, 3372, 3371
3233, 3361, 3362, 3373, 3372
3234, 3362, 3363, 3374, 3373
3235, 3363, 3364, 3375, 3374
3236, 3364,   23,   22, 3375
3237,  242, 3365, 3376,  241
3238, 3365, 3366, 3377, 3376
3239, 3366, 3367, 3378, 3377
3240, 3367, 3368, 3379, 3378
3241, 3368, 3369, 3380, 3379
3242, 3369, 3370, 3381, 3380
3243, 3370, 3371, 3382, 3381
3244, 3371, 3372, 3383, 3382
3245, 3372, 3373, 3384, 3383
3246, 3373, 3374, 3385, 3384
3247, 3374, 3375, 3386, 3385
3248, 3375,   22,   21, 3386
3249,  241, 3376, 3387,  240
3250, 3376, 3377, 3388, 3387
3251, 3377, 3378, 3389, 3388
3252, 3378, 3379, 3390, 3389
3253, 3379, 3380, 3391, 3390
3254, 3380, 3381, 3392, 3391
3255, 3381, 3382, 3393, 3392
3256, 3382, 3383, 3394, 3393
3257, 3383, 3384, 3395, 3394
3258, 3384, 3385, 3396, 3395
3259, 3385, 3386, 3397, 3396
3260, 3386,   21,   20, 3397
3261,  240, 3387, 3398,  239
3262, 3387, 3388, 3399, 3398
3263, 3388, 3389, 3400, 3399
3264, 3389, 3390, 3401, 3400
3265, 3390, 3391, 3402, 3401
3266, 3391, 3392, 3403, 3402
3267, 3392, 3393, 3404, 3403
3268, 3393, 3394, 3405, 3404
3269, 3394, 3395, 3406, 3405
3270, 3395, 3396, 3407, 3406
3271, 3396, 3397, 3408, 3407
3272, 3397,   20,   19, 3408
3273,  239, 3398, 3409,  238
3274, 3398, 3399, 3410, 3409
3275, 3399, 3400, 3411, 3410
3276, 3400, 3401, 3412, 3411
3277, 3401, 3402, 3413, 3412
3278, 3402, 3403, 3414, 3413
3279, 3403, 3404, 3415, 3414
3280, 3404, 3405, 3416, 3415
3281, 3405, 3406, 3417, 3416
3282, 3406, 3407, 3418, 3417
3283, 3407, 3408, 3419, 3418
3284, 3408,   19,   18, 3419
3285,  238, 3409, 3420,  237
3286, 3409, 3410, 3421, 3420
3287, 3410, 3411, 3422, 3421
3288, 3411, 3412, 3423, 3422
3289, 3412, 3413, 3424, 3423
3290, 3413, 3414, 3425, 3424
3291, 3414, 3415, 3426, 3425
3292, 3415, 3416, 3427, 3426
3293, 3416, 3417, 3428, 3427
3294, 3417, 3418, 3429, 3428
3295, 3418, 3419, 3430, 3429
3296, 3419,   18,   17, 3430
3297,  237, 3420, 3431,  236
3298, 3420, 3421, 3432, 3431
3299, 3421, 3422, 3433, 3432
3300, 3422, 3423, 3434, 3433
3301, 3423, 3424, 3435, 3434
3302, 3424, 3425, 3436, 3435
3303, 3425, 3426, 3437, 3436
3304, 3426, 3427, 3438, 3437
3305, 3427, 3428, 3439, 3438
3306, 3428, 3429, 3440, 3439
3307, 3429, 3430, 3441, 3440
3308, 3430,   17,   16, 3441
3309,  236, 3431, 3442,  235
3310, 3431, 3432, 3443, 3442
3311, 3432, 3433, 3444, 3443
3312, 3433, 3434, 3445, 3444
3313, 3434, 3435, 3446, 3445
3314, 3435, 3436, 3447, 3446
3315, 3436, 3437, 3448, 3447
3316, 3437, 3438, 3449, 3448
3317, 3438, 3439, 3450, 3449
3318, 3439, 3440, 3451, 3450
3319, 3440, 3441, 3452, 3451
3320, 3441,   16,   15, 3452
3321,  235, 3442, 3453,  234
3322, 3442, 3443, 3454, 3453
3323, 3443, 3444, 3455, 3454
3324, 3444, 3445, 3456, 3455
3325, 3445, 3446, 3457, 3456
3326, 3446, 3447, 3458, 3457
3327, 3447, 3448, 3459, 3458
3328, 3448, 3449, 3460, 3459
3329, 3449, 3450, 3461, 3460
3330, 3450, 3451, 3462, 3461
3331, 3451, 3452, 3463, 3462
3332, 3452,   15,   14, 3463
3333,  234, 3453, 3464,  233
3334, 3453, 3454, 3465, 3464
3335, 3454, 3455, 3466, 3465
3336, 3455, 3456, 3467, 3466
3337, 3456, 3457, 3468, 3467
3338, 3457, 3458, 3469, 3468
3339, 3458, 3459, 3470, 3469
3340, 3459, 3460, 3471, 3470
3341, 3460, 3461, 3472, 3471
3342, 3461, 3462, 3473, 3472
3343, 3462, 3463, 3474, 3473
3344, 3463,   14,   13, 3474
3345,  233, 3464, 3475,  232
3346, 3464, 3465, 3476, 3475
3347, 3465, 3466, 3477, 3476
3348, 3466, 3467, 3478, 3477
3349, 3467, 3468, 3479, 3478
3350, 3468, 3469, 3480, 3479
3351, 3469, 3470, 3481, 3480
3352, 3470, 3471, 3482, 3481
3353, 3471, 3472, 3483, 3482
3354, 3472, 3473, 3484, 3483
3355, 3473, 3474, 3485, 3484
3356, 3474,   13,   12, 3485
3357,  232, 3475, 3486,  231
3358, 3475, 3476, 3487, 3486
3359, 3476, 3477, 3488, 3487
3360, 3477, 3478, 3489, 3488
3361, 3478, 3479, 3490, 3489
3362, 3479, 3480, 3491, 3490
3363, 3480, 3481, 3492, 3491
3364, 3481, 3482, 3493, 3492
3365, 3482, 3483, 3494, 3493
3366, 3483, 3484, 3495, 3494
3367, 3484, 3485, 3496, 3495
3368, 3485,   12,   11, 3496
3369,  231, 3486,  230,   10
3370, 3486, 3487,  229,  230
3371, 3487, 3488,  228,  229
3372, 3488, 3489,  227,  228
3373, 3489, 3490,  226,  227
3374, 3490, 3491,  225,  226
3375, 3491, 3492,  224,  225
3376, 3492, 3493,  223,  224
3377, 3493, 3494,  222,  223
3378, 3494, 3495,  221,  222
3379, 3495, 3496,  220,  221
3380, 3496,   11,    1,  220
*Elset, elset=Bone, generate
 307,  734,    1
*Elset, elset=Marrow, generate
   1,  306,    1
*Elset, elset=Whole_Callus, generate
  735,  3380,     1
*Elset, elset=CALLUS-1
 735
*Elset, elset=CALLUS-2
 736
*Elset, elset=CALLUS-3
 737
*Elset, elset=CALLUS-4
 738
*Elset, elset=CALLUS-5
 739
*Elset, elset=CALLUS-6
 740
*Elset, elset=CALLUS-7
 741
*Elset, elset=CALLUS-8
 742
*Elset, elset=CALLUS-9
 743
*Elset, elset=CALLUS-10
 744
*Elset, elset=CALLUS-11
 745
*Elset, elset=CALLUS-12
 746
*Elset, elset=CALLUS-13
 747
*Elset, elset=CALLUS-14
 748
*Elset, elset=CALLUS-15
 749
*Elset, elset=CALLUS-16
 750
*Elset, elset=CALLUS-17
 751
*Elset, elset=CALLUS-18
 752
*Elset, elset=CALLUS-19
 753
*Elset, elset=CALLUS-20
 754
*Elset, elset=CALLUS-21
 755
*Elset, elset=CALLUS-22
 756
*Elset, elset=CALLUS-23
 757
*Elset, elset=CALLUS-24
 758
*Elset, elset=CALLUS-25
 759
*Elset, elset=CALLUS-26
 760
*Elset, elset=CALLUS-27
 761
*Elset, elset=CALLUS-28
 762
*Elset, elset=CALLUS-29
 763
*Elset, elset=CALLUS-30
 764
*Elset, elset=CALLUS-31
 765
*Elset, elset=CALLUS-32
 766
*Elset, elset=CALLUS-33
 767
*Elset, elset=CALLUS-34
 768
*Elset, elset=CALLUS-35
 769
*Elset, elset=CALLUS-36
 770
*Elset, elset=CALLUS-37
 771
*Elset, elset=CALLUS-38
 772
*Elset, elset=CALLUS-39
 773
*Elset, elset=CALLUS-40
 774
*Elset, elset=CALLUS-41
 775
*Elset, elset=CALLUS-42
 776
*Elset, elset=CALLUS-43
 777
*Elset, elset=CALLUS-44
 778
*Elset, elset=CALLUS-45
 779
*Elset, elset=CALLUS-46
 780
*Elset, elset=CALLUS-47
 781
*Elset, elset=CALLUS-48
 782
*Elset, elset=CALLUS-49
 783
*Elset, elset=CALLUS-50
 784
*Elset, elset=CALLUS-51
 785
*Elset, elset=CALLUS-52
 786
*Elset, elset=CALLUS-53
 787
*Elset, elset=CALLUS-54
 788
*Elset, elset=CALLUS-55
 789
*Elset, elset=CALLUS-56
 790
*Elset, elset=CALLUS-57
 791
*Elset, elset=CALLUS-58
 792
*Elset, elset=CALLUS-59
 793
*Elset, elset=CALLUS-60
 794
*Elset, elset=CALLUS-61
 795
*Elset, elset=CALLUS-62
 796
*Elset, elset=CALLUS-63
 797
*Elset, elset=CALLUS-64
 798
*Elset, elset=CALLUS-65
 799
*Elset, elset=CALLUS-66
 800
*Elset, elset=CALLUS-67
 801
*Elset, elset=CALLUS-68
 802
*Elset, elset=CALLUS-69
 803
*Elset, elset=CALLUS-70
 804
*Elset, elset=CALLUS-71
 805
*Elset, elset=CALLUS-72
 806
*Elset, elset=CALLUS-73
 807
*Elset, elset=CALLUS-74
 808
*Elset, elset=CALLUS-75
 809
*Elset, elset=CALLUS-76
 810
*Elset, elset=CALLUS-77
 811
*Elset, elset=CALLUS-78
 812
*Elset, elset=CALLUS-79
 813
*Elset, elset=CALLUS-80
 814
*Elset, elset=CALLUS-81
 815
*Elset, elset=CALLUS-82
 816
*Elset, elset=CALLUS-83
 817
*Elset, elset=CALLUS-84
 818
*Elset, elset=CALLUS-85
 819
*Elset, elset=CALLUS-86
 820
*Elset, elset=CALLUS-87
 821
*Elset, elset=CALLUS-88
 822
*Elset, elset=CALLUS-89
 823
*Elset, elset=CALLUS-90
 824
*Elset, elset=CALLUS-91
 825
*Elset, elset=CALLUS-92
 826
*Elset, elset=CALLUS-93
 827
*Elset, elset=CALLUS-94
 828
*Elset, elset=CALLUS-95
 829
*Elset, elset=CALLUS-96
 830
*Elset, elset=CALLUS-97
 831
*Elset, elset=CALLUS-98
 832
*Elset, elset=CALLUS-99
 833
*Elset, elset=CALLUS-100
 834
*Elset, elset=CALLUS-101
 835
*Elset, elset=CALLUS-102
 836
*Elset, elset=CALLUS-103
 837
*Elset, elset=CALLUS-104
 838
*Elset, elset=CALLUS-105
 839
*Elset, elset=CALLUS-106
 840
*Elset, elset=CALLUS-107
 841
*Elset, elset=CALLUS-108
 842
*Elset, elset=CALLUS-109
 843
*Elset, elset=CALLUS-110
 844
*Elset, elset=CALLUS-111
 845
*Elset, elset=CALLUS-112
 846
*Elset, elset=CALLUS-113
 847
*Elset, elset=CALLUS-114
 848
*Elset, elset=CALLUS-115
 849
*Elset, elset=CALLUS-116
 850
*Elset, elset=CALLUS-117
 851
*Elset, elset=CALLUS-118
 852
*Elset, elset=CALLUS-119
 853
*Elset, elset=CALLUS-120
 854
*Elset, elset=CALLUS-121
 855
*Elset, elset=CALLUS-122
 856
*Elset, elset=CALLUS-123
 857
*Elset, elset=CALLUS-124
 858
*Elset, elset=CALLUS-125
 859
*Elset, elset=CALLUS-126
 860
*Elset, elset=CALLUS-127
 861
*Elset, elset=CALLUS-128
 862
*Elset, elset=CALLUS-129
 863
*Elset, elset=CALLUS-130
 864
*Elset, elset=CALLUS-131
 865
*Elset, elset=CALLUS-132
 866
*Elset, elset=CALLUS-133
 867
*Elset, elset=CALLUS-134
 868
*Elset, elset=CALLUS-135
 869
*Elset, elset=CALLUS-136
 870
*Elset, elset=CALLUS-137
 871
*Elset, elset=CALLUS-138
 872
*Elset, elset=CALLUS-139
 873
*Elset, elset=CALLUS-140
 874
*Elset, elset=CALLUS-141
 875
*Elset, elset=CALLUS-142
 876
*Elset, elset=CALLUS-143
 877
*Elset, elset=CALLUS-144
 878
*Elset, elset=CALLUS-145
 879
*Elset, elset=CALLUS-146
 880
*Elset, elset=CALLUS-147
 881
*Elset, elset=CALLUS-148
 882
*Elset, elset=CALLUS-149
 883
*Elset, elset=CALLUS-150
 884
*Elset, elset=CALLUS-151
 885
*Elset, elset=CALLUS-152
 886
*Elset, elset=CALLUS-153
 887
*Elset, elset=CALLUS-154
 888
*Elset, elset=CALLUS-155
 889
*Elset, elset=CALLUS-156
 890
*Elset, elset=CALLUS-157
 891
*Elset, elset=CALLUS-158
 892
*Elset, elset=CALLUS-159
 893
*Elset, elset=CALLUS-160
 894
*Elset, elset=CALLUS-161
 895
*Elset, elset=CALLUS-162
 896
*Elset, elset=CALLUS-163
 897
*Elset, elset=CALLUS-164
 898
*Elset, elset=CALLUS-165
 899
*Elset, elset=CALLUS-166
 900
*Elset, elset=CALLUS-167
 901
*Elset, elset=CALLUS-168
 902
*Elset, elset=CALLUS-169
 903
*Elset, elset=CALLUS-170
 904
*Elset, elset=CALLUS-171
 905
*Elset, elset=CALLUS-172
 906
*Elset, elset=CALLUS-173
 907
*Elset, elset=CALLUS-174
 908
*Elset, elset=CALLUS-175
 909
*Elset, elset=CALLUS-176
 910
*Elset, elset=CALLUS-177
 911
*Elset, elset=CALLUS-178
 912
*Elset, elset=CALLUS-179
 913
*Elset, elset=CALLUS-180
 914
*Elset, elset=CALLUS-181
 915
*Elset, elset=CALLUS-182
 916
*Elset, elset=CALLUS-183
 917
*Elset, elset=CALLUS-184
 918
*Elset, elset=CALLUS-185
 919
*Elset, elset=CALLUS-186
 920
*Elset, elset=CALLUS-187
 921
*Elset, elset=CALLUS-188
 922
*Elset, elset=CALLUS-189
 923
*Elset, elset=CALLUS-190
 924
*Elset, elset=CALLUS-191
 925
*Elset, elset=CALLUS-192
 926
*Elset, elset=CALLUS-193
 927
*Elset, elset=CALLUS-194
 928
*Elset, elset=CALLUS-195
 929
*Elset, elset=CALLUS-196
 930
*Elset, elset=CALLUS-197
 931
*Elset, elset=CALLUS-198
 932
*Elset, elset=CALLUS-199
 933
*Elset, elset=CALLUS-200
 934
*Elset, elset=CALLUS-201
 935
*Elset, elset=CALLUS-202
 936
*Elset, elset=CALLUS-203
 937
*Elset, elset=CALLUS-204
 938
*Elset, elset=CALLUS-205
 939
*Elset, elset=CALLUS-206
 940
*Elset, elset=CALLUS-207
 941
*Elset, elset=CALLUS-208
 942
*Elset, elset=CALLUS-209
 943
*Elset, elset=CALLUS-210
 944
*Elset, elset=CALLUS-211
 945
*Elset, elset=CALLUS-212
 946
*Elset, elset=CALLUS-213
 947
*Elset, elset=CALLUS-214
 948
*Elset, elset=CALLUS-215
 949
*Elset, elset=CALLUS-216
 950
*Elset, elset=CALLUS-217
 951
*Elset, elset=CALLUS-218
 952
*Elset, elset=CALLUS-219
 953
*Elset, elset=CALLUS-220
 954
*Elset, elset=CALLUS-221
 955
*Elset, elset=CALLUS-222
 956
*Elset, elset=CALLUS-223
 957
*Elset, elset=CALLUS-224
 958
*Elset, elset=CALLUS-225
 959
*Elset, elset=CALLUS-226
 960
*Elset, elset=CALLUS-227
 961
*Elset, elset=CALLUS-228
 962
*Elset, elset=CALLUS-229
 963
*Elset, elset=CALLUS-230
 964
*Elset, elset=CALLUS-231
 965
*Elset, elset=CALLUS-232
 966
*Elset, elset=CALLUS-233
 967
*Elset, elset=CALLUS-234
 968
*Elset, elset=CALLUS-235
 969
*Elset, elset=CALLUS-236
 970
*Elset, elset=CALLUS-237
 971
*Elset, elset=CALLUS-238
 972
*Elset, elset=CALLUS-239
 973
*Elset, elset=CALLUS-240
 974
*Elset, elset=CALLUS-241
 975
*Elset, elset=CALLUS-242
 976
*Elset, elset=CALLUS-243
 977
*Elset, elset=CALLUS-244
 978
*Elset, elset=CALLUS-245
 979
*Elset, elset=CALLUS-246
 980
*Elset, elset=CALLUS-247
 981
*Elset, elset=CALLUS-248
 982
*Elset, elset=CALLUS-249
 983
*Elset, elset=CALLUS-250
 984
*Elset, elset=CALLUS-251
 985
*Elset, elset=CALLUS-252
 986
*Elset, elset=CALLUS-253
 987
*Elset, elset=CALLUS-254
 988
*Elset, elset=CALLUS-255
 989
*Elset, elset=CALLUS-256
 990
*Elset, elset=CALLUS-257
 991
*Elset, elset=CALLUS-258
 992
*Elset, elset=CALLUS-259
 993
*Elset, elset=CALLUS-260
 994
*Elset, elset=CALLUS-261
 995
*Elset, elset=CALLUS-262
 996
*Elset, elset=CALLUS-263
 997
*Elset, elset=CALLUS-264
 998
*Elset, elset=CALLUS-265
 999
*Elset, elset=CALLUS-266
 1000
*Elset, elset=CALLUS-267
 1001
*Elset, elset=CALLUS-268
 1002
*Elset, elset=CALLUS-269
 1003
*Elset, elset=CALLUS-270
 1004
*Elset, elset=CALLUS-271
 1005
*Elset, elset=CALLUS-272
 1006
*Elset, elset=CALLUS-273
 1007
*Elset, elset=CALLUS-274
 1008
*Elset, elset=CALLUS-275
 1009
*Elset, elset=CALLUS-276
 1010
*Elset, elset=CALLUS-277
 1011
*Elset, elset=CALLUS-278
 1012
*Elset, elset=CALLUS-279
 1013
*Elset, elset=CALLUS-280
 1014
*Elset, elset=CALLUS-281
 1015
*Elset, elset=CALLUS-282
 1016
*Elset, elset=CALLUS-283
 1017
*Elset, elset=CALLUS-284
 1018
*Elset, elset=CALLUS-285
 1019
*Elset, elset=CALLUS-286
 1020
*Elset, elset=CALLUS-287
 1021
*Elset, elset=CALLUS-288
 1022
*Elset, elset=CALLUS-289
 1023
*Elset, elset=CALLUS-290
 1024
*Elset, elset=CALLUS-291
 1025
*Elset, elset=CALLUS-292
 1026
*Elset, elset=CALLUS-293
 1027
*Elset, elset=CALLUS-294
 1028
*Elset, elset=CALLUS-295
 1029
*Elset, elset=CALLUS-296
 1030
*Elset, elset=CALLUS-297
 1031
*Elset, elset=CALLUS-298
 1032
*Elset, elset=CALLUS-299
 1033
*Elset, elset=CALLUS-300
 1034
*Elset, elset=CALLUS-301
 1035
*Elset, elset=CALLUS-302
 1036
*Elset, elset=CALLUS-303
 1037
*Elset, elset=CALLUS-304
 1038
*Elset, elset=CALLUS-305
 1039
*Elset, elset=CALLUS-306
 1040
*Elset, elset=CALLUS-307
 1041
*Elset, elset=CALLUS-308
 1042
*Elset, elset=CALLUS-309
 1043
*Elset, elset=CALLUS-310
 1044
*Elset, elset=CALLUS-311
 1045
*Elset, elset=CALLUS-312
 1046
*Elset, elset=CALLUS-313
 1047
*Elset, elset=CALLUS-314
 1048
*Elset, elset=CALLUS-315
 1049
*Elset, elset=CALLUS-316
 1050
*Elset, elset=CALLUS-317
 1051
*Elset, elset=CALLUS-318
 1052
*Elset, elset=CALLUS-319
 1053
*Elset, elset=CALLUS-320
 1054
*Elset, elset=CALLUS-321
 1055
*Elset, elset=CALLUS-322
 1056
*Elset, elset=CALLUS-323
 1057
*Elset, elset=CALLUS-324
 1058
*Elset, elset=CALLUS-325
 1059
*Elset, elset=CALLUS-326
 1060
*Elset, elset=CALLUS-327
 1061
*Elset, elset=CALLUS-328
 1062
*Elset, elset=CALLUS-329
 1063
*Elset, elset=CALLUS-330
 1064
*Elset, elset=CALLUS-331
 1065
*Elset, elset=CALLUS-332
 1066
*Elset, elset=CALLUS-333
 1067
*Elset, elset=CALLUS-334
 1068
*Elset, elset=CALLUS-335
 1069
*Elset, elset=CALLUS-336
 1070
*Elset, elset=CALLUS-337
 1071
*Elset, elset=CALLUS-338
 1072
*Elset, elset=CALLUS-339
 1073
*Elset, elset=CALLUS-340
 1074
*Elset, elset=CALLUS-341
 1075
*Elset, elset=CALLUS-342
 1076
*Elset, elset=CALLUS-343
 1077
*Elset, elset=CALLUS-344
 1078
*Elset, elset=CALLUS-345
 1079
*Elset, elset=CALLUS-346
 1080
*Elset, elset=CALLUS-347
 1081
*Elset, elset=CALLUS-348
 1082
*Elset, elset=CALLUS-349
 1083
*Elset, elset=CALLUS-350
 1084
*Elset, elset=CALLUS-351
 1085
*Elset, elset=CALLUS-352
 1086
*Elset, elset=CALLUS-353
 1087
*Elset, elset=CALLUS-354
 1088
*Elset, elset=CALLUS-355
 1089
*Elset, elset=CALLUS-356
 1090
*Elset, elset=CALLUS-357
 1091
*Elset, elset=CALLUS-358
 1092
*Elset, elset=CALLUS-359
 1093
*Elset, elset=CALLUS-360
 1094
*Elset, elset=CALLUS-361
 1095
*Elset, elset=CALLUS-362
 1096
*Elset, elset=CALLUS-363
 1097
*Elset, elset=CALLUS-364
 1098
*Elset, elset=CALLUS-365
 1099
*Elset, elset=CALLUS-366
 1100
*Elset, elset=CALLUS-367
 1101
*Elset, elset=CALLUS-368
 1102
*Elset, elset=CALLUS-369
 1103
*Elset, elset=CALLUS-370
 1104
*Elset, elset=CALLUS-371
 1105
*Elset, elset=CALLUS-372
 1106
*Elset, elset=CALLUS-373
 1107
*Elset, elset=CALLUS-374
 1108
*Elset, elset=CALLUS-375
 1109
*Elset, elset=CALLUS-376
 1110
*Elset, elset=CALLUS-377
 1111
*Elset, elset=CALLUS-378
 1112
*Elset, elset=CALLUS-379
 1113
*Elset, elset=CALLUS-380
 1114
*Elset, elset=CALLUS-381
 1115
*Elset, elset=CALLUS-382
 1116
*Elset, elset=CALLUS-383
 1117
*Elset, elset=CALLUS-384
 1118
*Elset, elset=CALLUS-385
 1119
*Elset, elset=CALLUS-386
 1120
*Elset, elset=CALLUS-387
 1121
*Elset, elset=CALLUS-388
 1122
*Elset, elset=CALLUS-389
 1123
*Elset, elset=CALLUS-390
 1124
*Elset, elset=CALLUS-391
 1125
*Elset, elset=CALLUS-392
 1126
*Elset, elset=CALLUS-393
 1127
*Elset, elset=CALLUS-394
 1128
*Elset, elset=CALLUS-395
 1129
*Elset, elset=CALLUS-396
 1130
*Elset, elset=CALLUS-397
 1131
*Elset, elset=CALLUS-398
 1132
*Elset, elset=CALLUS-399
 1133
*Elset, elset=CALLUS-400
 1134
*Elset, elset=CALLUS-401
 1135
*Elset, elset=CALLUS-402
 1136
*Elset, elset=CALLUS-403
 1137
*Elset, elset=CALLUS-404
 1138
*Elset, elset=CALLUS-405
 1139
*Elset, elset=CALLUS-406
 1140
*Elset, elset=CALLUS-407
 1141
*Elset, elset=CALLUS-408
 1142
*Elset, elset=CALLUS-409
 1143
*Elset, elset=CALLUS-410
 1144
*Elset, elset=CALLUS-411
 1145
*Elset, elset=CALLUS-412
 1146
*Elset, elset=CALLUS-413
 1147
*Elset, elset=CALLUS-414
 1148
*Elset, elset=CALLUS-415
 1149
*Elset, elset=CALLUS-416
 1150
*Elset, elset=CALLUS-417
 1151
*Elset, elset=CALLUS-418
 1152
*Elset, elset=CALLUS-419
 1153
*Elset, elset=CALLUS-420
 1154
*Elset, elset=CALLUS-421
 1155
*Elset, elset=CALLUS-422
 1156
*Elset, elset=CALLUS-423
 1157
*Elset, elset=CALLUS-424
 1158
*Elset, elset=CALLUS-425
 1159
*Elset, elset=CALLUS-426
 1160
*Elset, elset=CALLUS-427
 1161
*Elset, elset=CALLUS-428
 1162
*Elset, elset=CALLUS-429
 1163
*Elset, elset=CALLUS-430
 1164
*Elset, elset=CALLUS-431
 1165
*Elset, elset=CALLUS-432
 1166
*Elset, elset=CALLUS-433
 1167
*Elset, elset=CALLUS-434
 1168
*Elset, elset=CALLUS-435
 1169
*Elset, elset=CALLUS-436
 1170
*Elset, elset=CALLUS-437
 1171
*Elset, elset=CALLUS-438
 1172
*Elset, elset=CALLUS-439
 1173
*Elset, elset=CALLUS-440
 1174
*Elset, elset=CALLUS-441
 1175
*Elset, elset=CALLUS-442
 1176
*Elset, elset=CALLUS-443
 1177
*Elset, elset=CALLUS-444
 1178
*Elset, elset=CALLUS-445
 1179
*Elset, elset=CALLUS-446
 1180
*Elset, elset=CALLUS-447
 1181
*Elset, elset=CALLUS-448
 1182
*Elset, elset=CALLUS-449
 1183
*Elset, elset=CALLUS-450
 1184
*Elset, elset=CALLUS-451
 1185
*Elset, elset=CALLUS-452
 1186
*Elset, elset=CALLUS-453
 1187
*Elset, elset=CALLUS-454
 1188
*Elset, elset=CALLUS-455
 1189
*Elset, elset=CALLUS-456
 1190
*Elset, elset=CALLUS-457
 1191
*Elset, elset=CALLUS-458
 1192
*Elset, elset=CALLUS-459
 1193
*Elset, elset=CALLUS-460
 1194
*Elset, elset=CALLUS-461
 1195
*Elset, elset=CALLUS-462
 1196
*Elset, elset=CALLUS-463
 1197
*Elset, elset=CALLUS-464
 1198
*Elset, elset=CALLUS-465
 1199
*Elset, elset=CALLUS-466
 1200
*Elset, elset=CALLUS-467
 1201
*Elset, elset=CALLUS-468
 1202
*Elset, elset=CALLUS-469
 1203
*Elset, elset=CALLUS-470
 1204
*Elset, elset=CALLUS-471
 1205
*Elset, elset=CALLUS-472
 1206
*Elset, elset=CALLUS-473
 1207
*Elset, elset=CALLUS-474
 1208
*Elset, elset=CALLUS-475
 1209
*Elset, elset=CALLUS-476
 1210
*Elset, elset=CALLUS-477
 1211
*Elset, elset=CALLUS-478
 1212
*Elset, elset=CALLUS-479
 1213
*Elset, elset=CALLUS-480
 1214
*Elset, elset=CALLUS-481
 1215
*Elset, elset=CALLUS-482
 1216
*Elset, elset=CALLUS-483
 1217
*Elset, elset=CALLUS-484
 1218
*Elset, elset=CALLUS-485
 1219
*Elset, elset=CALLUS-486
 1220
*Elset, elset=CALLUS-487
 1221
*Elset, elset=CALLUS-488
 1222
*Elset, elset=CALLUS-489
 1223
*Elset, elset=CALLUS-490
 1224
*Elset, elset=CALLUS-491
 1225
*Elset, elset=CALLUS-492
 1226
*Elset, elset=CALLUS-493
 1227
*Elset, elset=CALLUS-494
 1228
*Elset, elset=CALLUS-495
 1229
*Elset, elset=CALLUS-496
 1230
*Elset, elset=CALLUS-497
 1231
*Elset, elset=CALLUS-498
 1232
*Elset, elset=CALLUS-499
 1233
*Elset, elset=CALLUS-500
 1234
*Elset, elset=CALLUS-501
 1235
*Elset, elset=CALLUS-502
 1236
*Elset, elset=CALLUS-503
 1237
*Elset, elset=CALLUS-504
 1238
*Elset, elset=CALLUS-505
 1239
*Elset, elset=CALLUS-506
 1240
*Elset, elset=CALLUS-507
 1241
*Elset, elset=CALLUS-508
 1242
*Elset, elset=CALLUS-509
 1243
*Elset, elset=CALLUS-510
 1244
*Elset, elset=CALLUS-511
 1245
*Elset, elset=CALLUS-512
 1246
*Elset, elset=CALLUS-513
 1247
*Elset, elset=CALLUS-514
 1248
*Elset, elset=CALLUS-515
 1249
*Elset, elset=CALLUS-516
 1250
*Elset, elset=CALLUS-517
 1251
*Elset, elset=CALLUS-518
 1252
*Elset, elset=CALLUS-519
 1253
*Elset, elset=CALLUS-520
 1254
*Elset, elset=CALLUS-521
 1255
*Elset, elset=CALLUS-522
 1256
*Elset, elset=CALLUS-523
 1257
*Elset, elset=CALLUS-524
 1258
*Elset, elset=CALLUS-525
 1259
*Elset, elset=CALLUS-526
 1260
*Elset, elset=CALLUS-527
 1261
*Elset, elset=CALLUS-528
 1262
*Elset, elset=CALLUS-529
 1263
*Elset, elset=CALLUS-530
 1264
*Elset, elset=CALLUS-531
 1265
*Elset, elset=CALLUS-532
 1266
*Elset, elset=CALLUS-533
 1267
*Elset, elset=CALLUS-534
 1268
*Elset, elset=CALLUS-535
 1269
*Elset, elset=CALLUS-536
 1270
*Elset, elset=CALLUS-537
 1271
*Elset, elset=CALLUS-538
 1272
*Elset, elset=CALLUS-539
 1273
*Elset, elset=CALLUS-540
 1274
*Elset, elset=CALLUS-541
 1275
*Elset, elset=CALLUS-542
 1276
*Elset, elset=CALLUS-543
 1277
*Elset, elset=CALLUS-544
 1278
*Elset, elset=CALLUS-545
 1279
*Elset, elset=CALLUS-546
 1280
*Elset, elset=CALLUS-547
 1281
*Elset, elset=CALLUS-548
 1282
*Elset, elset=CALLUS-549
 1283
*Elset, elset=CALLUS-550
 1284
*Elset, elset=CALLUS-551
 1285
*Elset, elset=CALLUS-552
 1286
*Elset, elset=CALLUS-553
 1287
*Elset, elset=CALLUS-554
 1288
*Elset, elset=CALLUS-555
 1289
*Elset, elset=CALLUS-556
 1290
*Elset, elset=CALLUS-557
 1291
*Elset, elset=CALLUS-558
 1292
*Elset, elset=CALLUS-559
 1293
*Elset, elset=CALLUS-560
 1294
*Elset, elset=CALLUS-561
 1295
*Elset, elset=CALLUS-562
 1296
*Elset, elset=CALLUS-563
 1297
*Elset, elset=CALLUS-564
 1298
*Elset, elset=CALLUS-565
 1299
*Elset, elset=CALLUS-566
 1300
*Elset, elset=CALLUS-567
 1301
*Elset, elset=CALLUS-568
 1302
*Elset, elset=CALLUS-569
 1303
*Elset, elset=CALLUS-570
 1304
*Elset, elset=CALLUS-571
 1305
*Elset, elset=CALLUS-572
 1306
*Elset, elset=CALLUS-573
 1307
*Elset, elset=CALLUS-574
 1308
*Elset, elset=CALLUS-575
 1309
*Elset, elset=CALLUS-576
 1310
*Elset, elset=CALLUS-577
 1311
*Elset, elset=CALLUS-578
 1312
*Elset, elset=CALLUS-579
 1313
*Elset, elset=CALLUS-580
 1314
*Elset, elset=CALLUS-581
 1315
*Elset, elset=CALLUS-582
 1316
*Elset, elset=CALLUS-583
 1317
*Elset, elset=CALLUS-584
 1318
*Elset, elset=CALLUS-585
 1319
*Elset, elset=CALLUS-586
 1320
*Elset, elset=CALLUS-587
 1321
*Elset, elset=CALLUS-588
 1322
*Elset, elset=CALLUS-589
 1323
*Elset, elset=CALLUS-590
 1324
*Elset, elset=CALLUS-591
 1325
*Elset, elset=CALLUS-592
 1326
*Elset, elset=CALLUS-593
 1327
*Elset, elset=CALLUS-594
 1328
*Elset, elset=CALLUS-595
 1329
*Elset, elset=CALLUS-596
 1330
*Elset, elset=CALLUS-597
 1331
*Elset, elset=CALLUS-598
 1332
*Elset, elset=CALLUS-599
 1333
*Elset, elset=CALLUS-600
 1334
*Elset, elset=CALLUS-601
 1335
*Elset, elset=CALLUS-602
 1336
*Elset, elset=CALLUS-603
 1337
*Elset, elset=CALLUS-604
 1338
*Elset, elset=CALLUS-605
 1339
*Elset, elset=CALLUS-606
 1340
*Elset, elset=CALLUS-607
 1341
*Elset, elset=CALLUS-608
 1342
*Elset, elset=CALLUS-609
 1343
*Elset, elset=CALLUS-610
 1344
*Elset, elset=CALLUS-611
 1345
*Elset, elset=CALLUS-612
 1346
*Elset, elset=CALLUS-613
 1347
*Elset, elset=CALLUS-614
 1348
*Elset, elset=CALLUS-615
 1349
*Elset, elset=CALLUS-616
 1350
*Elset, elset=CALLUS-617
 1351
*Elset, elset=CALLUS-618
 1352
*Elset, elset=CALLUS-619
 1353
*Elset, elset=CALLUS-620
 1354
*Elset, elset=CALLUS-621
 1355
*Elset, elset=CALLUS-622
 1356
*Elset, elset=CALLUS-623
 1357
*Elset, elset=CALLUS-624
 1358
*Elset, elset=CALLUS-625
 1359
*Elset, elset=CALLUS-626
 1360
*Elset, elset=CALLUS-627
 1361
*Elset, elset=CALLUS-628
 1362
*Elset, elset=CALLUS-629
 1363
*Elset, elset=CALLUS-630
 1364
*Elset, elset=CALLUS-631
 1365
*Elset, elset=CALLUS-632
 1366
*Elset, elset=CALLUS-633
 1367
*Elset, elset=CALLUS-634
 1368
*Elset, elset=CALLUS-635
 1369
*Elset, elset=CALLUS-636
 1370
*Elset, elset=CALLUS-637
 1371
*Elset, elset=CALLUS-638
 1372
*Elset, elset=CALLUS-639
 1373
*Elset, elset=CALLUS-640
 1374
*Elset, elset=CALLUS-641
 1375
*Elset, elset=CALLUS-642
 1376
*Elset, elset=CALLUS-643
 1377
*Elset, elset=CALLUS-644
 1378
*Elset, elset=CALLUS-645
 1379
*Elset, elset=CALLUS-646
 1380
*Elset, elset=CALLUS-647
 1381
*Elset, elset=CALLUS-648
 1382
*Elset, elset=CALLUS-649
 1383
*Elset, elset=CALLUS-650
 1384
*Elset, elset=CALLUS-651
 1385
*Elset, elset=CALLUS-652
 1386
*Elset, elset=CALLUS-653
 1387
*Elset, elset=CALLUS-654
 1388
*Elset, elset=CALLUS-655
 1389
*Elset, elset=CALLUS-656
 1390
*Elset, elset=CALLUS-657
 1391
*Elset, elset=CALLUS-658
 1392
*Elset, elset=CALLUS-659
 1393
*Elset, elset=CALLUS-660
 1394
*Elset, elset=CALLUS-661
 1395
*Elset, elset=CALLUS-662
 1396
*Elset, elset=CALLUS-663
 1397
*Elset, elset=CALLUS-664
 1398
*Elset, elset=CALLUS-665
 1399
*Elset, elset=CALLUS-666
 1400
*Elset, elset=CALLUS-667
 1401
*Elset, elset=CALLUS-668
 1402
*Elset, elset=CALLUS-669
 1403
*Elset, elset=CALLUS-670
 1404
*Elset, elset=CALLUS-671
 1405
*Elset, elset=CALLUS-672
 1406
*Elset, elset=CALLUS-673
 1407
*Elset, elset=CALLUS-674
 1408
*Elset, elset=CALLUS-675
 1409
*Elset, elset=CALLUS-676
 1410
*Elset, elset=CALLUS-677
 1411
*Elset, elset=CALLUS-678
 1412
*Elset, elset=CALLUS-679
 1413
*Elset, elset=CALLUS-680
 1414
*Elset, elset=CALLUS-681
 1415
*Elset, elset=CALLUS-682
 1416
*Elset, elset=CALLUS-683
 1417
*Elset, elset=CALLUS-684
 1418
*Elset, elset=CALLUS-685
 1419
*Elset, elset=CALLUS-686
 1420
*Elset, elset=CALLUS-687
 1421
*Elset, elset=CALLUS-688
 1422
*Elset, elset=CALLUS-689
 1423
*Elset, elset=CALLUS-690
 1424
*Elset, elset=CALLUS-691
 1425
*Elset, elset=CALLUS-692
 1426
*Elset, elset=CALLUS-693
 1427
*Elset, elset=CALLUS-694
 1428
*Elset, elset=CALLUS-695
 1429
*Elset, elset=CALLUS-696
 1430
*Elset, elset=CALLUS-697
 1431
*Elset, elset=CALLUS-698
 1432
*Elset, elset=CALLUS-699
 1433
*Elset, elset=CALLUS-700
 1434
*Elset, elset=CALLUS-701
 1435
*Elset, elset=CALLUS-702
 1436
*Elset, elset=CALLUS-703
 1437
*Elset, elset=CALLUS-704
 1438
*Elset, elset=CALLUS-705
 1439
*Elset, elset=CALLUS-706
 1440
*Elset, elset=CALLUS-707
 1441
*Elset, elset=CALLUS-708
 1442
*Elset, elset=CALLUS-709
 1443
*Elset, elset=CALLUS-710
 1444
*Elset, elset=CALLUS-711
 1445
*Elset, elset=CALLUS-712
 1446
*Elset, elset=CALLUS-713
 1447
*Elset, elset=CALLUS-714
 1448
*Elset, elset=CALLUS-715
 1449
*Elset, elset=CALLUS-716
 1450
*Elset, elset=CALLUS-717
 1451
*Elset, elset=CALLUS-718
 1452
*Elset, elset=CALLUS-719
 1453
*Elset, elset=CALLUS-720
 1454
*Elset, elset=CALLUS-721
 1455
*Elset, elset=CALLUS-722
 1456
*Elset, elset=CALLUS-723
 1457
*Elset, elset=CALLUS-724
 1458
*Elset, elset=CALLUS-725
 1459
*Elset, elset=CALLUS-726
 1460
*Elset, elset=CALLUS-727
 1461
*Elset, elset=CALLUS-728
 1462
*Elset, elset=CALLUS-729
 1463
*Elset, elset=CALLUS-730
 1464
*Elset, elset=CALLUS-731
 1465
*Elset, elset=CALLUS-732
 1466
*Elset, elset=CALLUS-733
 1467
*Elset, elset=CALLUS-734
 1468
*Elset, elset=CALLUS-735
 1469
*Elset, elset=CALLUS-736
 1470
*Elset, elset=CALLUS-737
 1471
*Elset, elset=CALLUS-738
 1472
*Elset, elset=CALLUS-739
 1473
*Elset, elset=CALLUS-740
 1474
*Elset, elset=CALLUS-741
 1475
*Elset, elset=CALLUS-742
 1476
*Elset, elset=CALLUS-743
 1477
*Elset, elset=CALLUS-744
 1478
*Elset, elset=CALLUS-745
 1479
*Elset, elset=CALLUS-746
 1480
*Elset, elset=CALLUS-747
 1481
*Elset, elset=CALLUS-748
 1482
*Elset, elset=CALLUS-749
 1483
*Elset, elset=CALLUS-750
 1484
*Elset, elset=CALLUS-751
 1485
*Elset, elset=CALLUS-752
 1486
*Elset, elset=CALLUS-753
 1487
*Elset, elset=CALLUS-754
 1488
*Elset, elset=CALLUS-755
 1489
*Elset, elset=CALLUS-756
 1490
*Elset, elset=CALLUS-757
 1491
*Elset, elset=CALLUS-758
 1492
*Elset, elset=CALLUS-759
 1493
*Elset, elset=CALLUS-760
 1494
*Elset, elset=CALLUS-761
 1495
*Elset, elset=CALLUS-762
 1496
*Elset, elset=CALLUS-763
 1497
*Elset, elset=CALLUS-764
 1498
*Elset, elset=CALLUS-765
 1499
*Elset, elset=CALLUS-766
 1500
*Elset, elset=CALLUS-767
 1501
*Elset, elset=CALLUS-768
 1502
*Elset, elset=CALLUS-769
 1503
*Elset, elset=CALLUS-770
 1504
*Elset, elset=CALLUS-771
 1505
*Elset, elset=CALLUS-772
 1506
*Elset, elset=CALLUS-773
 1507
*Elset, elset=CALLUS-774
 1508
*Elset, elset=CALLUS-775
 1509
*Elset, elset=CALLUS-776
 1510
*Elset, elset=CALLUS-777
 1511
*Elset, elset=CALLUS-778
 1512
*Elset, elset=CALLUS-779
 1513
*Elset, elset=CALLUS-780
 1514
*Elset, elset=CALLUS-781
 1515
*Elset, elset=CALLUS-782
 1516
*Elset, elset=CALLUS-783
 1517
*Elset, elset=CALLUS-784
 1518
*Elset, elset=CALLUS-785
 1519
*Elset, elset=CALLUS-786
 1520
*Elset, elset=CALLUS-787
 1521
*Elset, elset=CALLUS-788
 1522
*Elset, elset=CALLUS-789
 1523
*Elset, elset=CALLUS-790
 1524
*Elset, elset=CALLUS-791
 1525
*Elset, elset=CALLUS-792
 1526
*Elset, elset=CALLUS-793
 1527
*Elset, elset=CALLUS-794
 1528
*Elset, elset=CALLUS-795
 1529
*Elset, elset=CALLUS-796
 1530
*Elset, elset=CALLUS-797
 1531
*Elset, elset=CALLUS-798
 1532
*Elset, elset=CALLUS-799
 1533
*Elset, elset=CALLUS-800
 1534
*Elset, elset=CALLUS-801
 1535
*Elset, elset=CALLUS-802
 1536
*Elset, elset=CALLUS-803
 1537
*Elset, elset=CALLUS-804
 1538
*Elset, elset=CALLUS-805
 1539
*Elset, elset=CALLUS-806
 1540
*Elset, elset=CALLUS-807
 1541
*Elset, elset=CALLUS-808
 1542
*Elset, elset=CALLUS-809
 1543
*Elset, elset=CALLUS-810
 1544
*Elset, elset=CALLUS-811
 1545
*Elset, elset=CALLUS-812
 1546
*Elset, elset=CALLUS-813
 1547
*Elset, elset=CALLUS-814
 1548
*Elset, elset=CALLUS-815
 1549
*Elset, elset=CALLUS-816
 1550
*Elset, elset=CALLUS-817
 1551
*Elset, elset=CALLUS-818
 1552
*Elset, elset=CALLUS-819
 1553
*Elset, elset=CALLUS-820
 1554
*Elset, elset=CALLUS-821
 1555
*Elset, elset=CALLUS-822
 1556
*Elset, elset=CALLUS-823
 1557
*Elset, elset=CALLUS-824
 1558
*Elset, elset=CALLUS-825
 1559
*Elset, elset=CALLUS-826
 1560
*Elset, elset=CALLUS-827
 1561
*Elset, elset=CALLUS-828
 1562
*Elset, elset=CALLUS-829
 1563
*Elset, elset=CALLUS-830
 1564
*Elset, elset=CALLUS-831
 1565
*Elset, elset=CALLUS-832
 1566
*Elset, elset=CALLUS-833
 1567
*Elset, elset=CALLUS-834
 1568
*Elset, elset=CALLUS-835
 1569
*Elset, elset=CALLUS-836
 1570
*Elset, elset=CALLUS-837
 1571
*Elset, elset=CALLUS-838
 1572
*Elset, elset=CALLUS-839
 1573
*Elset, elset=CALLUS-840
 1574
*Elset, elset=CALLUS-841
 1575
*Elset, elset=CALLUS-842
 1576
*Elset, elset=CALLUS-843
 1577
*Elset, elset=CALLUS-844
 1578
*Elset, elset=CALLUS-845
 1579
*Elset, elset=CALLUS-846
 1580
*Elset, elset=CALLUS-847
 1581
*Elset, elset=CALLUS-848
 1582
*Elset, elset=CALLUS-849
 1583
*Elset, elset=CALLUS-850
 1584
*Elset, elset=CALLUS-851
 1585
*Elset, elset=CALLUS-852
 1586
*Elset, elset=CALLUS-853
 1587
*Elset, elset=CALLUS-854
 1588
*Elset, elset=CALLUS-855
 1589
*Elset, elset=CALLUS-856
 1590
*Elset, elset=CALLUS-857
 1591
*Elset, elset=CALLUS-858
 1592
*Elset, elset=CALLUS-859
 1593
*Elset, elset=CALLUS-860
 1594
*Elset, elset=CALLUS-861
 1595
*Elset, elset=CALLUS-862
 1596
*Elset, elset=CALLUS-863
 1597
*Elset, elset=CALLUS-864
 1598
*Elset, elset=CALLUS-865
 1599
*Elset, elset=CALLUS-866
 1600
*Elset, elset=CALLUS-867
 1601
*Elset, elset=CALLUS-868
 1602
*Elset, elset=CALLUS-869
 1603
*Elset, elset=CALLUS-870
 1604
*Elset, elset=CALLUS-871
 1605
*Elset, elset=CALLUS-872
 1606
*Elset, elset=CALLUS-873
 1607
*Elset, elset=CALLUS-874
 1608
*Elset, elset=CALLUS-875
 1609
*Elset, elset=CALLUS-876
 1610
*Elset, elset=CALLUS-877
 1611
*Elset, elset=CALLUS-878
 1612
*Elset, elset=CALLUS-879
 1613
*Elset, elset=CALLUS-880
 1614
*Elset, elset=CALLUS-881
 1615
*Elset, elset=CALLUS-882
 1616
*Elset, elset=CALLUS-883
 1617
*Elset, elset=CALLUS-884
 1618
*Elset, elset=CALLUS-885
 1619
*Elset, elset=CALLUS-886
 1620
*Elset, elset=CALLUS-887
 1621
*Elset, elset=CALLUS-888
 1622
*Elset, elset=CALLUS-889
 1623
*Elset, elset=CALLUS-890
 1624
*Elset, elset=CALLUS-891
 1625
*Elset, elset=CALLUS-892
 1626
*Elset, elset=CALLUS-893
 1627
*Elset, elset=CALLUS-894
 1628
*Elset, elset=CALLUS-895
 1629
*Elset, elset=CALLUS-896
 1630
*Elset, elset=CALLUS-897
 1631
*Elset, elset=CALLUS-898
 1632
*Elset, elset=CALLUS-899
 1633
*Elset, elset=CALLUS-900
 1634
*Elset, elset=CALLUS-901
 1635
*Elset, elset=CALLUS-902
 1636
*Elset, elset=CALLUS-903
 1637
*Elset, elset=CALLUS-904
 1638
*Elset, elset=CALLUS-905
 1639
*Elset, elset=CALLUS-906
 1640
*Elset, elset=CALLUS-907
 1641
*Elset, elset=CALLUS-908
 1642
*Elset, elset=CALLUS-909
 1643
*Elset, elset=CALLUS-910
 1644
*Elset, elset=CALLUS-911
 1645
*Elset, elset=CALLUS-912
 1646
*Elset, elset=CALLUS-913
 1647
*Elset, elset=CALLUS-914
 1648
*Elset, elset=CALLUS-915
 1649
*Elset, elset=CALLUS-916
 1650
*Elset, elset=CALLUS-917
 1651
*Elset, elset=CALLUS-918
 1652
*Elset, elset=CALLUS-919
 1653
*Elset, elset=CALLUS-920
 1654
*Elset, elset=CALLUS-921
 1655
*Elset, elset=CALLUS-922
 1656
*Elset, elset=CALLUS-923
 1657
*Elset, elset=CALLUS-924
 1658
*Elset, elset=CALLUS-925
 1659
*Elset, elset=CALLUS-926
 1660
*Elset, elset=CALLUS-927
 1661
*Elset, elset=CALLUS-928
 1662
*Elset, elset=CALLUS-929
 1663
*Elset, elset=CALLUS-930
 1664
*Elset, elset=CALLUS-931
 1665
*Elset, elset=CALLUS-932
 1666
*Elset, elset=CALLUS-933
 1667
*Elset, elset=CALLUS-934
 1668
*Elset, elset=CALLUS-935
 1669
*Elset, elset=CALLUS-936
 1670
*Elset, elset=CALLUS-937
 1671
*Elset, elset=CALLUS-938
 1672
*Elset, elset=CALLUS-939
 1673
*Elset, elset=CALLUS-940
 1674
*Elset, elset=CALLUS-941
 1675
*Elset, elset=CALLUS-942
 1676
*Elset, elset=CALLUS-943
 1677
*Elset, elset=CALLUS-944
 1678
*Elset, elset=CALLUS-945
 1679
*Elset, elset=CALLUS-946
 1680
*Elset, elset=CALLUS-947
 1681
*Elset, elset=CALLUS-948
 1682
*Elset, elset=CALLUS-949
 1683
*Elset, elset=CALLUS-950
 1684
*Elset, elset=CALLUS-951
 1685
*Elset, elset=CALLUS-952
 1686
*Elset, elset=CALLUS-953
 1687
*Elset, elset=CALLUS-954
 1688
*Elset, elset=CALLUS-955
 1689
*Elset, elset=CALLUS-956
 1690
*Elset, elset=CALLUS-957
 1691
*Elset, elset=CALLUS-958
 1692
*Elset, elset=CALLUS-959
 1693
*Elset, elset=CALLUS-960
 1694
*Elset, elset=CALLUS-961
 1695
*Elset, elset=CALLUS-962
 1696
*Elset, elset=CALLUS-963
 1697
*Elset, elset=CALLUS-964
 1698
*Elset, elset=CALLUS-965
 1699
*Elset, elset=CALLUS-966
 1700
*Elset, elset=CALLUS-967
 1701
*Elset, elset=CALLUS-968
 1702
*Elset, elset=CALLUS-969
 1703
*Elset, elset=CALLUS-970
 1704
*Elset, elset=CALLUS-971
 1705
*Elset, elset=CALLUS-972
 1706
*Elset, elset=CALLUS-973
 1707
*Elset, elset=CALLUS-974
 1708
*Elset, elset=CALLUS-975
 1709
*Elset, elset=CALLUS-976
 1710
*Elset, elset=CALLUS-977
 1711
*Elset, elset=CALLUS-978
 1712
*Elset, elset=CALLUS-979
 1713
*Elset, elset=CALLUS-980
 1714
*Elset, elset=CALLUS-981
 1715
*Elset, elset=CALLUS-982
 1716
*Elset, elset=CALLUS-983
 1717
*Elset, elset=CALLUS-984
 1718
*Elset, elset=CALLUS-985
 1719
*Elset, elset=CALLUS-986
 1720
*Elset, elset=CALLUS-987
 1721
*Elset, elset=CALLUS-988
 1722
*Elset, elset=CALLUS-989
 1723
*Elset, elset=CALLUS-990
 1724
*Elset, elset=CALLUS-991
 1725
*Elset, elset=CALLUS-992
 1726
*Elset, elset=CALLUS-993
 1727
*Elset, elset=CALLUS-994
 1728
*Elset, elset=CALLUS-995
 1729
*Elset, elset=CALLUS-996
 1730
*Elset, elset=CALLUS-997
 1731
*Elset, elset=CALLUS-998
 1732
*Elset, elset=CALLUS-999
 1733
*Elset, elset=CALLUS-1000
 1734
*Elset, elset=CALLUS-1001
 1735
*Elset, elset=CALLUS-1002
 1736
*Elset, elset=CALLUS-1003
 1737
*Elset, elset=CALLUS-1004
 1738
*Elset, elset=CALLUS-1005
 1739
*Elset, elset=CALLUS-1006
 1740
*Elset, elset=CALLUS-1007
 1741
*Elset, elset=CALLUS-1008
 1742
*Elset, elset=CALLUS-1009
 1743
*Elset, elset=CALLUS-1010
 1744
*Elset, elset=CALLUS-1011
 1745
*Elset, elset=CALLUS-1012
 1746
*Elset, elset=CALLUS-1013
 1747
*Elset, elset=CALLUS-1014
 1748
*Elset, elset=CALLUS-1015
 1749
*Elset, elset=CALLUS-1016
 1750
*Elset, elset=CALLUS-1017
 1751
*Elset, elset=CALLUS-1018
 1752
*Elset, elset=CALLUS-1019
 1753
*Elset, elset=CALLUS-1020
 1754
*Elset, elset=CALLUS-1021
 1755
*Elset, elset=CALLUS-1022
 1756
*Elset, elset=CALLUS-1023
 1757
*Elset, elset=CALLUS-1024
 1758
*Elset, elset=CALLUS-1025
 1759
*Elset, elset=CALLUS-1026
 1760
*Elset, elset=CALLUS-1027
 1761
*Elset, elset=CALLUS-1028
 1762
*Elset, elset=CALLUS-1029
 1763
*Elset, elset=CALLUS-1030
 1764
*Elset, elset=CALLUS-1031
 1765
*Elset, elset=CALLUS-1032
 1766
*Elset, elset=CALLUS-1033
 1767
*Elset, elset=CALLUS-1034
 1768
*Elset, elset=CALLUS-1035
 1769
*Elset, elset=CALLUS-1036
 1770
*Elset, elset=CALLUS-1037
 1771
*Elset, elset=CALLUS-1038
 1772
*Elset, elset=CALLUS-1039
 1773
*Elset, elset=CALLUS-1040
 1774
*Elset, elset=CALLUS-1041
 1775
*Elset, elset=CALLUS-1042
 1776
*Elset, elset=CALLUS-1043
 1777
*Elset, elset=CALLUS-1044
 1778
*Elset, elset=CALLUS-1045
 1779
*Elset, elset=CALLUS-1046
 1780
*Elset, elset=CALLUS-1047
 1781
*Elset, elset=CALLUS-1048
 1782
*Elset, elset=CALLUS-1049
 1783
*Elset, elset=CALLUS-1050
 1784
*Elset, elset=CALLUS-1051
 1785
*Elset, elset=CALLUS-1052
 1786
*Elset, elset=CALLUS-1053
 1787
*Elset, elset=CALLUS-1054
 1788
*Elset, elset=CALLUS-1055
 1789
*Elset, elset=CALLUS-1056
 1790
*Elset, elset=CALLUS-1057
 1791
*Elset, elset=CALLUS-1058
 1792
*Elset, elset=CALLUS-1059
 1793
*Elset, elset=CALLUS-1060
 1794
*Elset, elset=CALLUS-1061
 1795
*Elset, elset=CALLUS-1062
 1796
*Elset, elset=CALLUS-1063
 1797
*Elset, elset=CALLUS-1064
 1798
*Elset, elset=CALLUS-1065
 1799
*Elset, elset=CALLUS-1066
 1800
*Elset, elset=CALLUS-1067
 1801
*Elset, elset=CALLUS-1068
 1802
*Elset, elset=CALLUS-1069
 1803
*Elset, elset=CALLUS-1070
 1804
*Elset, elset=CALLUS-1071
 1805
*Elset, elset=CALLUS-1072
 1806
*Elset, elset=CALLUS-1073
 1807
*Elset, elset=CALLUS-1074
 1808
*Elset, elset=CALLUS-1075
 1809
*Elset, elset=CALLUS-1076
 1810
*Elset, elset=CALLUS-1077
 1811
*Elset, elset=CALLUS-1078
 1812
*Elset, elset=CALLUS-1079
 1813
*Elset, elset=CALLUS-1080
 1814
*Elset, elset=CALLUS-1081
 1815
*Elset, elset=CALLUS-1082
 1816
*Elset, elset=CALLUS-1083
 1817
*Elset, elset=CALLUS-1084
 1818
*Elset, elset=CALLUS-1085
 1819
*Elset, elset=CALLUS-1086
 1820
*Elset, elset=CALLUS-1087
 1821
*Elset, elset=CALLUS-1088
 1822
*Elset, elset=CALLUS-1089
 1823
*Elset, elset=CALLUS-1090
 1824
*Elset, elset=CALLUS-1091
 1825
*Elset, elset=CALLUS-1092
 1826
*Elset, elset=CALLUS-1093
 1827
*Elset, elset=CALLUS-1094
 1828
*Elset, elset=CALLUS-1095
 1829
*Elset, elset=CALLUS-1096
 1830
*Elset, elset=CALLUS-1097
 1831
*Elset, elset=CALLUS-1098
 1832
*Elset, elset=CALLUS-1099
 1833
*Elset, elset=CALLUS-1100
 1834
*Elset, elset=CALLUS-1101
 1835
*Elset, elset=CALLUS-1102
 1836
*Elset, elset=CALLUS-1103
 1837
*Elset, elset=CALLUS-1104
 1838
*Elset, elset=CALLUS-1105
 1839
*Elset, elset=CALLUS-1106
 1840
*Elset, elset=CALLUS-1107
 1841
*Elset, elset=CALLUS-1108
 1842
*Elset, elset=CALLUS-1109
 1843
*Elset, elset=CALLUS-1110
 1844
*Elset, elset=CALLUS-1111
 1845
*Elset, elset=CALLUS-1112
 1846
*Elset, elset=CALLUS-1113
 1847
*Elset, elset=CALLUS-1114
 1848
*Elset, elset=CALLUS-1115
 1849
*Elset, elset=CALLUS-1116
 1850
*Elset, elset=CALLUS-1117
 1851
*Elset, elset=CALLUS-1118
 1852
*Elset, elset=CALLUS-1119
 1853
*Elset, elset=CALLUS-1120
 1854
*Elset, elset=CALLUS-1121
 1855
*Elset, elset=CALLUS-1122
 1856
*Elset, elset=CALLUS-1123
 1857
*Elset, elset=CALLUS-1124
 1858
*Elset, elset=CALLUS-1125
 1859
*Elset, elset=CALLUS-1126
 1860
*Elset, elset=CALLUS-1127
 1861
*Elset, elset=CALLUS-1128
 1862
*Elset, elset=CALLUS-1129
 1863
*Elset, elset=CALLUS-1130
 1864
*Elset, elset=CALLUS-1131
 1865
*Elset, elset=CALLUS-1132
 1866
*Elset, elset=CALLUS-1133
 1867
*Elset, elset=CALLUS-1134
 1868
*Elset, elset=CALLUS-1135
 1869
*Elset, elset=CALLUS-1136
 1870
*Elset, elset=CALLUS-1137
 1871
*Elset, elset=CALLUS-1138
 1872
*Elset, elset=CALLUS-1139
 1873
*Elset, elset=CALLUS-1140
 1874
*Elset, elset=CALLUS-1141
 1875
*Elset, elset=CALLUS-1142
 1876
*Elset, elset=CALLUS-1143
 1877
*Elset, elset=CALLUS-1144
 1878
*Elset, elset=CALLUS-1145
 1879
*Elset, elset=CALLUS-1146
 1880
*Elset, elset=CALLUS-1147
 1881
*Elset, elset=CALLUS-1148
 1882
*Elset, elset=CALLUS-1149
 1883
*Elset, elset=CALLUS-1150
 1884
*Elset, elset=CALLUS-1151
 1885
*Elset, elset=CALLUS-1152
 1886
*Elset, elset=CALLUS-1153
 1887
*Elset, elset=CALLUS-1154
 1888
*Elset, elset=CALLUS-1155
 1889
*Elset, elset=CALLUS-1156
 1890
*Elset, elset=CALLUS-1157
 1891
*Elset, elset=CALLUS-1158
 1892
*Elset, elset=CALLUS-1159
 1893
*Elset, elset=CALLUS-1160
 1894
*Elset, elset=CALLUS-1161
 1895
*Elset, elset=CALLUS-1162
 1896
*Elset, elset=CALLUS-1163
 1897
*Elset, elset=CALLUS-1164
 1898
*Elset, elset=CALLUS-1165
 1899
*Elset, elset=CALLUS-1166
 1900
*Elset, elset=CALLUS-1167
 1901
*Elset, elset=CALLUS-1168
 1902
*Elset, elset=CALLUS-1169
 1903
*Elset, elset=CALLUS-1170
 1904
*Elset, elset=CALLUS-1171
 1905
*Elset, elset=CALLUS-1172
 1906
*Elset, elset=CALLUS-1173
 1907
*Elset, elset=CALLUS-1174
 1908
*Elset, elset=CALLUS-1175
 1909
*Elset, elset=CALLUS-1176
 1910
*Elset, elset=CALLUS-1177
 1911
*Elset, elset=CALLUS-1178
 1912
*Elset, elset=CALLUS-1179
 1913
*Elset, elset=CALLUS-1180
 1914
*Elset, elset=CALLUS-1181
 1915
*Elset, elset=CALLUS-1182
 1916
*Elset, elset=CALLUS-1183
 1917
*Elset, elset=CALLUS-1184
 1918
*Elset, elset=CALLUS-1185
 1919
*Elset, elset=CALLUS-1186
 1920
*Elset, elset=CALLUS-1187
 1921
*Elset, elset=CALLUS-1188
 1922
*Elset, elset=CALLUS-1189
 1923
*Elset, elset=CALLUS-1190
 1924
*Elset, elset=CALLUS-1191
 1925
*Elset, elset=CALLUS-1192
 1926
*Elset, elset=CALLUS-1193
 1927
*Elset, elset=CALLUS-1194
 1928
*Elset, elset=CALLUS-1195
 1929
*Elset, elset=CALLUS-1196
 1930
*Elset, elset=CALLUS-1197
 1931
*Elset, elset=CALLUS-1198
 1932
*Elset, elset=CALLUS-1199
 1933
*Elset, elset=CALLUS-1200
 1934
*Elset, elset=CALLUS-1201
 1935
*Elset, elset=CALLUS-1202
 1936
*Elset, elset=CALLUS-1203
 1937
*Elset, elset=CALLUS-1204
 1938
*Elset, elset=CALLUS-1205
 1939
*Elset, elset=CALLUS-1206
 1940
*Elset, elset=CALLUS-1207
 1941
*Elset, elset=CALLUS-1208
 1942
*Elset, elset=CALLUS-1209
 1943
*Elset, elset=CALLUS-1210
 1944
*Elset, elset=CALLUS-1211
 1945
*Elset, elset=CALLUS-1212
 1946
*Elset, elset=CALLUS-1213
 1947
*Elset, elset=CALLUS-1214
 1948
*Elset, elset=CALLUS-1215
 1949
*Elset, elset=CALLUS-1216
 1950
*Elset, elset=CALLUS-1217
 1951
*Elset, elset=CALLUS-1218
 1952
*Elset, elset=CALLUS-1219
 1953
*Elset, elset=CALLUS-1220
 1954
*Elset, elset=CALLUS-1221
 1955
*Elset, elset=CALLUS-1222
 1956
*Elset, elset=CALLUS-1223
 1957
*Elset, elset=CALLUS-1224
 1958
*Elset, elset=CALLUS-1225
 1959
*Elset, elset=CALLUS-1226
 1960
*Elset, elset=CALLUS-1227
 1961
*Elset, elset=CALLUS-1228
 1962
*Elset, elset=CALLUS-1229
 1963
*Elset, elset=CALLUS-1230
 1964
*Elset, elset=CALLUS-1231
 1965
*Elset, elset=CALLUS-1232
 1966
*Elset, elset=CALLUS-1233
 1967
*Elset, elset=CALLUS-1234
 1968
*Elset, elset=CALLUS-1235
 1969
*Elset, elset=CALLUS-1236
 1970
*Elset, elset=CALLUS-1237
 1971
*Elset, elset=CALLUS-1238
 1972
*Elset, elset=CALLUS-1239
 1973
*Elset, elset=CALLUS-1240
 1974
*Elset, elset=CALLUS-1241
 1975
*Elset, elset=CALLUS-1242
 1976
*Elset, elset=CALLUS-1243
 1977
*Elset, elset=CALLUS-1244
 1978
*Elset, elset=CALLUS-1245
 1979
*Elset, elset=CALLUS-1246
 1980
*Elset, elset=CALLUS-1247
 1981
*Elset, elset=CALLUS-1248
 1982
*Elset, elset=CALLUS-1249
 1983
*Elset, elset=CALLUS-1250
 1984
*Elset, elset=CALLUS-1251
 1985
*Elset, elset=CALLUS-1252
 1986
*Elset, elset=CALLUS-1253
 1987
*Elset, elset=CALLUS-1254
 1988
*Elset, elset=CALLUS-1255
 1989
*Elset, elset=CALLUS-1256
 1990
*Elset, elset=CALLUS-1257
 1991
*Elset, elset=CALLUS-1258
 1992
*Elset, elset=CALLUS-1259
 1993
*Elset, elset=CALLUS-1260
 1994
*Elset, elset=CALLUS-1261
 1995
*Elset, elset=CALLUS-1262
 1996
*Elset, elset=CALLUS-1263
 1997
*Elset, elset=CALLUS-1264
 1998
*Elset, elset=CALLUS-1265
 1999
*Elset, elset=CALLUS-1266
 2000
*Elset, elset=CALLUS-1267
 2001
*Elset, elset=CALLUS-1268
 2002
*Elset, elset=CALLUS-1269
 2003
*Elset, elset=CALLUS-1270
 2004
*Elset, elset=CALLUS-1271
 2005
*Elset, elset=CALLUS-1272
 2006
*Elset, elset=CALLUS-1273
 2007
*Elset, elset=CALLUS-1274
 2008
*Elset, elset=CALLUS-1275
 2009
*Elset, elset=CALLUS-1276
 2010
*Elset, elset=CALLUS-1277
 2011
*Elset, elset=CALLUS-1278
 2012
*Elset, elset=CALLUS-1279
 2013
*Elset, elset=CALLUS-1280
 2014
*Elset, elset=CALLUS-1281
 2015
*Elset, elset=CALLUS-1282
 2016
*Elset, elset=CALLUS-1283
 2017
*Elset, elset=CALLUS-1284
 2018
*Elset, elset=CALLUS-1285
 2019
*Elset, elset=CALLUS-1286
 2020
*Elset, elset=CALLUS-1287
 2021
*Elset, elset=CALLUS-1288
 2022
*Elset, elset=CALLUS-1289
 2023
*Elset, elset=CALLUS-1290
 2024
*Elset, elset=CALLUS-1291
 2025
*Elset, elset=CALLUS-1292
 2026
*Elset, elset=CALLUS-1293
 2027
*Elset, elset=CALLUS-1294
 2028
*Elset, elset=CALLUS-1295
 2029
*Elset, elset=CALLUS-1296
 2030
*Elset, elset=CALLUS-1297
 2031
*Elset, elset=CALLUS-1298
 2032
*Elset, elset=CALLUS-1299
 2033
*Elset, elset=CALLUS-1300
 2034
*Elset, elset=CALLUS-1301
 2035
*Elset, elset=CALLUS-1302
 2036
*Elset, elset=CALLUS-1303
 2037
*Elset, elset=CALLUS-1304
 2038
*Elset, elset=CALLUS-1305
 2039
*Elset, elset=CALLUS-1306
 2040
*Elset, elset=CALLUS-1307
 2041
*Elset, elset=CALLUS-1308
 2042
*Elset, elset=CALLUS-1309
 2043
*Elset, elset=CALLUS-1310
 2044
*Elset, elset=CALLUS-1311
 2045
*Elset, elset=CALLUS-1312
 2046
*Elset, elset=CALLUS-1313
 2047
*Elset, elset=CALLUS-1314
 2048
*Elset, elset=CALLUS-1315
 2049
*Elset, elset=CALLUS-1316
 2050
*Elset, elset=CALLUS-1317
 2051
*Elset, elset=CALLUS-1318
 2052
*Elset, elset=CALLUS-1319
 2053
*Elset, elset=CALLUS-1320
 2054
*Elset, elset=CALLUS-1321
 2055
*Elset, elset=CALLUS-1322
 2056
*Elset, elset=CALLUS-1323
 2057
*Elset, elset=CALLUS-1324
 2058
*Elset, elset=CALLUS-1325
 2059
*Elset, elset=CALLUS-1326
 2060
*Elset, elset=CALLUS-1327
 2061
*Elset, elset=CALLUS-1328
 2062
*Elset, elset=CALLUS-1329
 2063
*Elset, elset=CALLUS-1330
 2064
*Elset, elset=CALLUS-1331
 2065
*Elset, elset=CALLUS-1332
 2066
*Elset, elset=CALLUS-1333
 2067
*Elset, elset=CALLUS-1334
 2068
*Elset, elset=CALLUS-1335
 2069
*Elset, elset=CALLUS-1336
 2070
*Elset, elset=CALLUS-1337
 2071
*Elset, elset=CALLUS-1338
 2072
*Elset, elset=CALLUS-1339
 2073
*Elset, elset=CALLUS-1340
 2074
*Elset, elset=CALLUS-1341
 2075
*Elset, elset=CALLUS-1342
 2076
*Elset, elset=CALLUS-1343
 2077
*Elset, elset=CALLUS-1344
 2078
*Elset, elset=CALLUS-1345
 2079
*Elset, elset=CALLUS-1346
 2080
*Elset, elset=CALLUS-1347
 2081
*Elset, elset=CALLUS-1348
 2082
*Elset, elset=CALLUS-1349
 2083
*Elset, elset=CALLUS-1350
 2084
*Elset, elset=CALLUS-1351
 2085
*Elset, elset=CALLUS-1352
 2086
*Elset, elset=CALLUS-1353
 2087
*Elset, elset=CALLUS-1354
 2088
*Elset, elset=CALLUS-1355
 2089
*Elset, elset=CALLUS-1356
 2090
*Elset, elset=CALLUS-1357
 2091
*Elset, elset=CALLUS-1358
 2092
*Elset, elset=CALLUS-1359
 2093
*Elset, elset=CALLUS-1360
 2094
*Elset, elset=CALLUS-1361
 2095
*Elset, elset=CALLUS-1362
 2096
*Elset, elset=CALLUS-1363
 2097
*Elset, elset=CALLUS-1364
 2098
*Elset, elset=CALLUS-1365
 2099
*Elset, elset=CALLUS-1366
 2100
*Elset, elset=CALLUS-1367
 2101
*Elset, elset=CALLUS-1368
 2102
*Elset, elset=CALLUS-1369
 2103
*Elset, elset=CALLUS-1370
 2104
*Elset, elset=CALLUS-1371
 2105
*Elset, elset=CALLUS-1372
 2106
*Elset, elset=CALLUS-1373
 2107
*Elset, elset=CALLUS-1374
 2108
*Elset, elset=CALLUS-1375
 2109
*Elset, elset=CALLUS-1376
 2110
*Elset, elset=CALLUS-1377
 2111
*Elset, elset=CALLUS-1378
 2112
*Elset, elset=CALLUS-1379
 2113
*Elset, elset=CALLUS-1380
 2114
*Elset, elset=CALLUS-1381
 2115
*Elset, elset=CALLUS-1382
 2116
*Elset, elset=CALLUS-1383
 2117
*Elset, elset=CALLUS-1384
 2118
*Elset, elset=CALLUS-1385
 2119
*Elset, elset=CALLUS-1386
 2120
*Elset, elset=CALLUS-1387
 2121
*Elset, elset=CALLUS-1388
 2122
*Elset, elset=CALLUS-1389
 2123
*Elset, elset=CALLUS-1390
 2124
*Elset, elset=CALLUS-1391
 2125
*Elset, elset=CALLUS-1392
 2126
*Elset, elset=CALLUS-1393
 2127
*Elset, elset=CALLUS-1394
 2128
*Elset, elset=CALLUS-1395
 2129
*Elset, elset=CALLUS-1396
 2130
*Elset, elset=CALLUS-1397
 2131
*Elset, elset=CALLUS-1398
 2132
*Elset, elset=CALLUS-1399
 2133
*Elset, elset=CALLUS-1400
 2134
*Elset, elset=CALLUS-1401
 2135
*Elset, elset=CALLUS-1402
 2136
*Elset, elset=CALLUS-1403
 2137
*Elset, elset=CALLUS-1404
 2138
*Elset, elset=CALLUS-1405
 2139
*Elset, elset=CALLUS-1406
 2140
*Elset, elset=CALLUS-1407
 2141
*Elset, elset=CALLUS-1408
 2142
*Elset, elset=CALLUS-1409
 2143
*Elset, elset=CALLUS-1410
 2144
*Elset, elset=CALLUS-1411
 2145
*Elset, elset=CALLUS-1412
 2146
*Elset, elset=CALLUS-1413
 2147
*Elset, elset=CALLUS-1414
 2148
*Elset, elset=CALLUS-1415
 2149
*Elset, elset=CALLUS-1416
 2150
*Elset, elset=CALLUS-1417
 2151
*Elset, elset=CALLUS-1418
 2152
*Elset, elset=CALLUS-1419
 2153
*Elset, elset=CALLUS-1420
 2154
*Elset, elset=CALLUS-1421
 2155
*Elset, elset=CALLUS-1422
 2156
*Elset, elset=CALLUS-1423
 2157
*Elset, elset=CALLUS-1424
 2158
*Elset, elset=CALLUS-1425
 2159
*Elset, elset=CALLUS-1426
 2160
*Elset, elset=CALLUS-1427
 2161
*Elset, elset=CALLUS-1428
 2162
*Elset, elset=CALLUS-1429
 2163
*Elset, elset=CALLUS-1430
 2164
*Elset, elset=CALLUS-1431
 2165
*Elset, elset=CALLUS-1432
 2166
*Elset, elset=CALLUS-1433
 2167
*Elset, elset=CALLUS-1434
 2168
*Elset, elset=CALLUS-1435
 2169
*Elset, elset=CALLUS-1436
 2170
*Elset, elset=CALLUS-1437
 2171
*Elset, elset=CALLUS-1438
 2172
*Elset, elset=CALLUS-1439
 2173
*Elset, elset=CALLUS-1440
 2174
*Elset, elset=CALLUS-1441
 2175
*Elset, elset=CALLUS-1442
 2176
*Elset, elset=CALLUS-1443
 2177
*Elset, elset=CALLUS-1444
 2178
*Elset, elset=CALLUS-1445
 2179
*Elset, elset=CALLUS-1446
 2180
*Elset, elset=CALLUS-1447
 2181
*Elset, elset=CALLUS-1448
 2182
*Elset, elset=CALLUS-1449
 2183
*Elset, elset=CALLUS-1450
 2184
*Elset, elset=CALLUS-1451
 2185
*Elset, elset=CALLUS-1452
 2186
*Elset, elset=CALLUS-1453
 2187
*Elset, elset=CALLUS-1454
 2188
*Elset, elset=CALLUS-1455
 2189
*Elset, elset=CALLUS-1456
 2190
*Elset, elset=CALLUS-1457
 2191
*Elset, elset=CALLUS-1458
 2192
*Elset, elset=CALLUS-1459
 2193
*Elset, elset=CALLUS-1460
 2194
*Elset, elset=CALLUS-1461
 2195
*Elset, elset=CALLUS-1462
 2196
*Elset, elset=CALLUS-1463
 2197
*Elset, elset=CALLUS-1464
 2198
*Elset, elset=CALLUS-1465
 2199
*Elset, elset=CALLUS-1466
 2200
*Elset, elset=CALLUS-1467
 2201
*Elset, elset=CALLUS-1468
 2202
*Elset, elset=CALLUS-1469
 2203
*Elset, elset=CALLUS-1470
 2204
*Elset, elset=CALLUS-1471
 2205
*Elset, elset=CALLUS-1472
 2206
*Elset, elset=CALLUS-1473
 2207
*Elset, elset=CALLUS-1474
 2208
*Elset, elset=CALLUS-1475
 2209
*Elset, elset=CALLUS-1476
 2210
*Elset, elset=CALLUS-1477
 2211
*Elset, elset=CALLUS-1478
 2212
*Elset, elset=CALLUS-1479
 2213
*Elset, elset=CALLUS-1480
 2214
*Elset, elset=CALLUS-1481
 2215
*Elset, elset=CALLUS-1482
 2216
*Elset, elset=CALLUS-1483
 2217
*Elset, elset=CALLUS-1484
 2218
*Elset, elset=CALLUS-1485
 2219
*Elset, elset=CALLUS-1486
 2220
*Elset, elset=CALLUS-1487
 2221
*Elset, elset=CALLUS-1488
 2222
*Elset, elset=CALLUS-1489
 2223
*Elset, elset=CALLUS-1490
 2224
*Elset, elset=CALLUS-1491
 2225
*Elset, elset=CALLUS-1492
 2226
*Elset, elset=CALLUS-1493
 2227
*Elset, elset=CALLUS-1494
 2228
*Elset, elset=CALLUS-1495
 2229
*Elset, elset=CALLUS-1496
 2230
*Elset, elset=CALLUS-1497
 2231
*Elset, elset=CALLUS-1498
 2232
*Elset, elset=CALLUS-1499
 2233
*Elset, elset=CALLUS-1500
 2234
*Elset, elset=CALLUS-1501
 2235
*Elset, elset=CALLUS-1502
 2236
*Elset, elset=CALLUS-1503
 2237
*Elset, elset=CALLUS-1504
 2238
*Elset, elset=CALLUS-1505
 2239
*Elset, elset=CALLUS-1506
 2240
*Elset, elset=CALLUS-1507
 2241
*Elset, elset=CALLUS-1508
 2242
*Elset, elset=CALLUS-1509
 2243
*Elset, elset=CALLUS-1510
 2244
*Elset, elset=CALLUS-1511
 2245
*Elset, elset=CALLUS-1512
 2246
*Elset, elset=CALLUS-1513
 2247
*Elset, elset=CALLUS-1514
 2248
*Elset, elset=CALLUS-1515
 2249
*Elset, elset=CALLUS-1516
 2250
*Elset, elset=CALLUS-1517
 2251
*Elset, elset=CALLUS-1518
 2252
*Elset, elset=CALLUS-1519
 2253
*Elset, elset=CALLUS-1520
 2254
*Elset, elset=CALLUS-1521
 2255
*Elset, elset=CALLUS-1522
 2256
*Elset, elset=CALLUS-1523
 2257
*Elset, elset=CALLUS-1524
 2258
*Elset, elset=CALLUS-1525
 2259
*Elset, elset=CALLUS-1526
 2260
*Elset, elset=CALLUS-1527
 2261
*Elset, elset=CALLUS-1528
 2262
*Elset, elset=CALLUS-1529
 2263
*Elset, elset=CALLUS-1530
 2264
*Elset, elset=CALLUS-1531
 2265
*Elset, elset=CALLUS-1532
 2266
*Elset, elset=CALLUS-1533
 2267
*Elset, elset=CALLUS-1534
 2268
*Elset, elset=CALLUS-1535
 2269
*Elset, elset=CALLUS-1536
 2270
*Elset, elset=CALLUS-1537
 2271
*Elset, elset=CALLUS-1538
 2272
*Elset, elset=CALLUS-1539
 2273
*Elset, elset=CALLUS-1540
 2274
*Elset, elset=CALLUS-1541
 2275
*Elset, elset=CALLUS-1542
 2276
*Elset, elset=CALLUS-1543
 2277
*Elset, elset=CALLUS-1544
 2278
*Elset, elset=CALLUS-1545
 2279
*Elset, elset=CALLUS-1546
 2280
*Elset, elset=CALLUS-1547
 2281
*Elset, elset=CALLUS-1548
 2282
*Elset, elset=CALLUS-1549
 2283
*Elset, elset=CALLUS-1550
 2284
*Elset, elset=CALLUS-1551
 2285
*Elset, elset=CALLUS-1552
 2286
*Elset, elset=CALLUS-1553
 2287
*Elset, elset=CALLUS-1554
 2288
*Elset, elset=CALLUS-1555
 2289
*Elset, elset=CALLUS-1556
 2290
*Elset, elset=CALLUS-1557
 2291
*Elset, elset=CALLUS-1558
 2292
*Elset, elset=CALLUS-1559
 2293
*Elset, elset=CALLUS-1560
 2294
*Elset, elset=CALLUS-1561
 2295
*Elset, elset=CALLUS-1562
 2296
*Elset, elset=CALLUS-1563
 2297
*Elset, elset=CALLUS-1564
 2298
*Elset, elset=CALLUS-1565
 2299
*Elset, elset=CALLUS-1566
 2300
*Elset, elset=CALLUS-1567
 2301
*Elset, elset=CALLUS-1568
 2302
*Elset, elset=CALLUS-1569
 2303
*Elset, elset=CALLUS-1570
 2304
*Elset, elset=CALLUS-1571
 2305
*Elset, elset=CALLUS-1572
 2306
*Elset, elset=CALLUS-1573
 2307
*Elset, elset=CALLUS-1574
 2308
*Elset, elset=CALLUS-1575
 2309
*Elset, elset=CALLUS-1576
 2310
*Elset, elset=CALLUS-1577
 2311
*Elset, elset=CALLUS-1578
 2312
*Elset, elset=CALLUS-1579
 2313
*Elset, elset=CALLUS-1580
 2314
*Elset, elset=CALLUS-1581
 2315
*Elset, elset=CALLUS-1582
 2316
*Elset, elset=CALLUS-1583
 2317
*Elset, elset=CALLUS-1584
 2318
*Elset, elset=CALLUS-1585
 2319
*Elset, elset=CALLUS-1586
 2320
*Elset, elset=CALLUS-1587
 2321
*Elset, elset=CALLUS-1588
 2322
*Elset, elset=CALLUS-1589
 2323
*Elset, elset=CALLUS-1590
 2324
*Elset, elset=CALLUS-1591
 2325
*Elset, elset=CALLUS-1592
 2326
*Elset, elset=CALLUS-1593
 2327
*Elset, elset=CALLUS-1594
 2328
*Elset, elset=CALLUS-1595
 2329
*Elset, elset=CALLUS-1596
 2330
*Elset, elset=CALLUS-1597
 2331
*Elset, elset=CALLUS-1598
 2332
*Elset, elset=CALLUS-1599
 2333
*Elset, elset=CALLUS-1600
 2334
*Elset, elset=CALLUS-1601
 2335
*Elset, elset=CALLUS-1602
 2336
*Elset, elset=CALLUS-1603
 2337
*Elset, elset=CALLUS-1604
 2338
*Elset, elset=CALLUS-1605
 2339
*Elset, elset=CALLUS-1606
 2340
*Elset, elset=CALLUS-1607
 2341
*Elset, elset=CALLUS-1608
 2342
*Elset, elset=CALLUS-1609
 2343
*Elset, elset=CALLUS-1610
 2344
*Elset, elset=CALLUS-1611
 2345
*Elset, elset=CALLUS-1612
 2346
*Elset, elset=CALLUS-1613
 2347
*Elset, elset=CALLUS-1614
 2348
*Elset, elset=CALLUS-1615
 2349
*Elset, elset=CALLUS-1616
 2350
*Elset, elset=CALLUS-1617
 2351
*Elset, elset=CALLUS-1618
 2352
*Elset, elset=CALLUS-1619
 2353
*Elset, elset=CALLUS-1620
 2354
*Elset, elset=CALLUS-1621
 2355
*Elset, elset=CALLUS-1622
 2356
*Elset, elset=CALLUS-1623
 2357
*Elset, elset=CALLUS-1624
 2358
*Elset, elset=CALLUS-1625
 2359
*Elset, elset=CALLUS-1626
 2360
*Elset, elset=CALLUS-1627
 2361
*Elset, elset=CALLUS-1628
 2362
*Elset, elset=CALLUS-1629
 2363
*Elset, elset=CALLUS-1630
 2364
*Elset, elset=CALLUS-1631
 2365
*Elset, elset=CALLUS-1632
 2366
*Elset, elset=CALLUS-1633
 2367
*Elset, elset=CALLUS-1634
 2368
*Elset, elset=CALLUS-1635
 2369
*Elset, elset=CALLUS-1636
 2370
*Elset, elset=CALLUS-1637
 2371
*Elset, elset=CALLUS-1638
 2372
*Elset, elset=CALLUS-1639
 2373
*Elset, elset=CALLUS-1640
 2374
*Elset, elset=CALLUS-1641
 2375
*Elset, elset=CALLUS-1642
 2376
*Elset, elset=CALLUS-1643
 2377
*Elset, elset=CALLUS-1644
 2378
*Elset, elset=CALLUS-1645
 2379
*Elset, elset=CALLUS-1646
 2380
*Elset, elset=CALLUS-1647
 2381
*Elset, elset=CALLUS-1648
 2382
*Elset, elset=CALLUS-1649
 2383
*Elset, elset=CALLUS-1650
 2384
*Elset, elset=CALLUS-1651
 2385
*Elset, elset=CALLUS-1652
 2386
*Elset, elset=CALLUS-1653
 2387
*Elset, elset=CALLUS-1654
 2388
*Elset, elset=CALLUS-1655
 2389
*Elset, elset=CALLUS-1656
 2390
*Elset, elset=CALLUS-1657
 2391
*Elset, elset=CALLUS-1658
 2392
*Elset, elset=CALLUS-1659
 2393
*Elset, elset=CALLUS-1660
 2394
*Elset, elset=CALLUS-1661
 2395
*Elset, elset=CALLUS-1662
 2396
*Elset, elset=CALLUS-1663
 2397
*Elset, elset=CALLUS-1664
 2398
*Elset, elset=CALLUS-1665
 2399
*Elset, elset=CALLUS-1666
 2400
*Elset, elset=CALLUS-1667
 2401
*Elset, elset=CALLUS-1668
 2402
*Elset, elset=CALLUS-1669
 2403
*Elset, elset=CALLUS-1670
 2404
*Elset, elset=CALLUS-1671
 2405
*Elset, elset=CALLUS-1672
 2406
*Elset, elset=CALLUS-1673
 2407
*Elset, elset=CALLUS-1674
 2408
*Elset, elset=CALLUS-1675
 2409
*Elset, elset=CALLUS-1676
 2410
*Elset, elset=CALLUS-1677
 2411
*Elset, elset=CALLUS-1678
 2412
*Elset, elset=CALLUS-1679
 2413
*Elset, elset=CALLUS-1680
 2414
*Elset, elset=CALLUS-1681
 2415
*Elset, elset=CALLUS-1682
 2416
*Elset, elset=CALLUS-1683
 2417
*Elset, elset=CALLUS-1684
 2418
*Elset, elset=CALLUS-1685
 2419
*Elset, elset=CALLUS-1686
 2420
*Elset, elset=CALLUS-1687
 2421
*Elset, elset=CALLUS-1688
 2422
*Elset, elset=CALLUS-1689
 2423
*Elset, elset=CALLUS-1690
 2424
*Elset, elset=CALLUS-1691
 2425
*Elset, elset=CALLUS-1692
 2426
*Elset, elset=CALLUS-1693
 2427
*Elset, elset=CALLUS-1694
 2428
*Elset, elset=CALLUS-1695
 2429
*Elset, elset=CALLUS-1696
 2430
*Elset, elset=CALLUS-1697
 2431
*Elset, elset=CALLUS-1698
 2432
*Elset, elset=CALLUS-1699
 2433
*Elset, elset=CALLUS-1700
 2434
*Elset, elset=CALLUS-1701
 2435
*Elset, elset=CALLUS-1702
 2436
*Elset, elset=CALLUS-1703
 2437
*Elset, elset=CALLUS-1704
 2438
*Elset, elset=CALLUS-1705
 2439
*Elset, elset=CALLUS-1706
 2440
*Elset, elset=CALLUS-1707
 2441
*Elset, elset=CALLUS-1708
 2442
*Elset, elset=CALLUS-1709
 2443
*Elset, elset=CALLUS-1710
 2444
*Elset, elset=CALLUS-1711
 2445
*Elset, elset=CALLUS-1712
 2446
*Elset, elset=CALLUS-1713
 2447
*Elset, elset=CALLUS-1714
 2448
*Elset, elset=CALLUS-1715
 2449
*Elset, elset=CALLUS-1716
 2450
*Elset, elset=CALLUS-1717
 2451
*Elset, elset=CALLUS-1718
 2452
*Elset, elset=CALLUS-1719
 2453
*Elset, elset=CALLUS-1720
 2454
*Elset, elset=CALLUS-1721
 2455
*Elset, elset=CALLUS-1722
 2456
*Elset, elset=CALLUS-1723
 2457
*Elset, elset=CALLUS-1724
 2458
*Elset, elset=CALLUS-1725
 2459
*Elset, elset=CALLUS-1726
 2460
*Elset, elset=CALLUS-1727
 2461
*Elset, elset=CALLUS-1728
 2462
*Elset, elset=CALLUS-1729
 2463
*Elset, elset=CALLUS-1730
 2464
*Elset, elset=CALLUS-1731
 2465
*Elset, elset=CALLUS-1732
 2466
*Elset, elset=CALLUS-1733
 2467
*Elset, elset=CALLUS-1734
 2468
*Elset, elset=CALLUS-1735
 2469
*Elset, elset=CALLUS-1736
 2470
*Elset, elset=CALLUS-1737
 2471
*Elset, elset=CALLUS-1738
 2472
*Elset, elset=CALLUS-1739
 2473
*Elset, elset=CALLUS-1740
 2474
*Elset, elset=CALLUS-1741
 2475
*Elset, elset=CALLUS-1742
 2476
*Elset, elset=CALLUS-1743
 2477
*Elset, elset=CALLUS-1744
 2478
*Elset, elset=CALLUS-1745
 2479
*Elset, elset=CALLUS-1746
 2480
*Elset, elset=CALLUS-1747
 2481
*Elset, elset=CALLUS-1748
 2482
*Elset, elset=CALLUS-1749
 2483
*Elset, elset=CALLUS-1750
 2484
*Elset, elset=CALLUS-1751
 2485
*Elset, elset=CALLUS-1752
 2486
*Elset, elset=CALLUS-1753
 2487
*Elset, elset=CALLUS-1754
 2488
*Elset, elset=CALLUS-1755
 2489
*Elset, elset=CALLUS-1756
 2490
*Elset, elset=CALLUS-1757
 2491
*Elset, elset=CALLUS-1758
 2492
*Elset, elset=CALLUS-1759
 2493
*Elset, elset=CALLUS-1760
 2494
*Elset, elset=CALLUS-1761
 2495
*Elset, elset=CALLUS-1762
 2496
*Elset, elset=CALLUS-1763
 2497
*Elset, elset=CALLUS-1764
 2498
*Elset, elset=CALLUS-1765
 2499
*Elset, elset=CALLUS-1766
 2500
*Elset, elset=CALLUS-1767
 2501
*Elset, elset=CALLUS-1768
 2502
*Elset, elset=CALLUS-1769
 2503
*Elset, elset=CALLUS-1770
 2504
*Elset, elset=CALLUS-1771
 2505
*Elset, elset=CALLUS-1772
 2506
*Elset, elset=CALLUS-1773
 2507
*Elset, elset=CALLUS-1774
 2508
*Elset, elset=CALLUS-1775
 2509
*Elset, elset=CALLUS-1776
 2510
*Elset, elset=CALLUS-1777
 2511
*Elset, elset=CALLUS-1778
 2512
*Elset, elset=CALLUS-1779
 2513
*Elset, elset=CALLUS-1780
 2514
*Elset, elset=CALLUS-1781
 2515
*Elset, elset=CALLUS-1782
 2516
*Elset, elset=CALLUS-1783
 2517
*Elset, elset=CALLUS-1784
 2518
*Elset, elset=CALLUS-1785
 2519
*Elset, elset=CALLUS-1786
 2520
*Elset, elset=CALLUS-1787
 2521
*Elset, elset=CALLUS-1788
 2522
*Elset, elset=CALLUS-1789
 2523
*Elset, elset=CALLUS-1790
 2524
*Elset, elset=CALLUS-1791
 2525
*Elset, elset=CALLUS-1792
 2526
*Elset, elset=CALLUS-1793
 2527
*Elset, elset=CALLUS-1794
 2528
*Elset, elset=CALLUS-1795
 2529
*Elset, elset=CALLUS-1796
 2530
*Elset, elset=CALLUS-1797
 2531
*Elset, elset=CALLUS-1798
 2532
*Elset, elset=CALLUS-1799
 2533
*Elset, elset=CALLUS-1800
 2534
*Elset, elset=CALLUS-1801
 2535
*Elset, elset=CALLUS-1802
 2536
*Elset, elset=CALLUS-1803
 2537
*Elset, elset=CALLUS-1804
 2538
*Elset, elset=CALLUS-1805
 2539
*Elset, elset=CALLUS-1806
 2540
*Elset, elset=CALLUS-1807
 2541
*Elset, elset=CALLUS-1808
 2542
*Elset, elset=CALLUS-1809
 2543
*Elset, elset=CALLUS-1810
 2544
*Elset, elset=CALLUS-1811
 2545
*Elset, elset=CALLUS-1812
 2546
*Elset, elset=CALLUS-1813
 2547
*Elset, elset=CALLUS-1814
 2548
*Elset, elset=CALLUS-1815
 2549
*Elset, elset=CALLUS-1816
 2550
*Elset, elset=CALLUS-1817
 2551
*Elset, elset=CALLUS-1818
 2552
*Elset, elset=CALLUS-1819
 2553
*Elset, elset=CALLUS-1820
 2554
*Elset, elset=CALLUS-1821
 2555
*Elset, elset=CALLUS-1822
 2556
*Elset, elset=CALLUS-1823
 2557
*Elset, elset=CALLUS-1824
 2558
*Elset, elset=CALLUS-1825
 2559
*Elset, elset=CALLUS-1826
 2560
*Elset, elset=CALLUS-1827
 2561
*Elset, elset=CALLUS-1828
 2562
*Elset, elset=CALLUS-1829
 2563
*Elset, elset=CALLUS-1830
 2564
*Elset, elset=CALLUS-1831
 2565
*Elset, elset=CALLUS-1832
 2566
*Elset, elset=CALLUS-1833
 2567
*Elset, elset=CALLUS-1834
 2568
*Elset, elset=CALLUS-1835
 2569
*Elset, elset=CALLUS-1836
 2570
*Elset, elset=CALLUS-1837
 2571
*Elset, elset=CALLUS-1838
 2572
*Elset, elset=CALLUS-1839
 2573
*Elset, elset=CALLUS-1840
 2574
*Elset, elset=CALLUS-1841
 2575
*Elset, elset=CALLUS-1842
 2576
*Elset, elset=CALLUS-1843
 2577
*Elset, elset=CALLUS-1844
 2578
*Elset, elset=CALLUS-1845
 2579
*Elset, elset=CALLUS-1846
 2580
*Elset, elset=CALLUS-1847
 2581
*Elset, elset=CALLUS-1848
 2582
*Elset, elset=CALLUS-1849
 2583
*Elset, elset=CALLUS-1850
 2584
*Elset, elset=CALLUS-1851
 2585
*Elset, elset=CALLUS-1852
 2586
*Elset, elset=CALLUS-1853
 2587
*Elset, elset=CALLUS-1854
 2588
*Elset, elset=CALLUS-1855
 2589
*Elset, elset=CALLUS-1856
 2590
*Elset, elset=CALLUS-1857
 2591
*Elset, elset=CALLUS-1858
 2592
*Elset, elset=CALLUS-1859
 2593
*Elset, elset=CALLUS-1860
 2594
*Elset, elset=CALLUS-1861
 2595
*Elset, elset=CALLUS-1862
 2596
*Elset, elset=CALLUS-1863
 2597
*Elset, elset=CALLUS-1864
 2598
*Elset, elset=CALLUS-1865
 2599
*Elset, elset=CALLUS-1866
 2600
*Elset, elset=CALLUS-1867
 2601
*Elset, elset=CALLUS-1868
 2602
*Elset, elset=CALLUS-1869
 2603
*Elset, elset=CALLUS-1870
 2604
*Elset, elset=CALLUS-1871
 2605
*Elset, elset=CALLUS-1872
 2606
*Elset, elset=CALLUS-1873
 2607
*Elset, elset=CALLUS-1874
 2608
*Elset, elset=CALLUS-1875
 2609
*Elset, elset=CALLUS-1876
 2610
*Elset, elset=CALLUS-1877
 2611
*Elset, elset=CALLUS-1878
 2612
*Elset, elset=CALLUS-1879
 2613
*Elset, elset=CALLUS-1880
 2614
*Elset, elset=CALLUS-1881
 2615
*Elset, elset=CALLUS-1882
 2616
*Elset, elset=CALLUS-1883
 2617
*Elset, elset=CALLUS-1884
 2618
*Elset, elset=CALLUS-1885
 2619
*Elset, elset=CALLUS-1886
 2620
*Elset, elset=CALLUS-1887
 2621
*Elset, elset=CALLUS-1888
 2622
*Elset, elset=CALLUS-1889
 2623
*Elset, elset=CALLUS-1890
 2624
*Elset, elset=CALLUS-1891
 2625
*Elset, elset=CALLUS-1892
 2626
*Elset, elset=CALLUS-1893
 2627
*Elset, elset=CALLUS-1894
 2628
*Elset, elset=CALLUS-1895
 2629
*Elset, elset=CALLUS-1896
 2630
*Elset, elset=CALLUS-1897
 2631
*Elset, elset=CALLUS-1898
 2632
*Elset, elset=CALLUS-1899
 2633
*Elset, elset=CALLUS-1900
 2634
*Elset, elset=CALLUS-1901
 2635
*Elset, elset=CALLUS-1902
 2636
*Elset, elset=CALLUS-1903
 2637
*Elset, elset=CALLUS-1904
 2638
*Elset, elset=CALLUS-1905
 2639
*Elset, elset=CALLUS-1906
 2640
*Elset, elset=CALLUS-1907
 2641
*Elset, elset=CALLUS-1908
 2642
*Elset, elset=CALLUS-1909
 2643
*Elset, elset=CALLUS-1910
 2644
*Elset, elset=CALLUS-1911
 2645
*Elset, elset=CALLUS-1912
 2646
*Elset, elset=CALLUS-1913
 2647
*Elset, elset=CALLUS-1914
 2648
*Elset, elset=CALLUS-1915
 2649
*Elset, elset=CALLUS-1916
 2650
*Elset, elset=CALLUS-1917
 2651
*Elset, elset=CALLUS-1918
 2652
*Elset, elset=CALLUS-1919
 2653
*Elset, elset=CALLUS-1920
 2654
*Elset, elset=CALLUS-1921
 2655
*Elset, elset=CALLUS-1922
 2656
*Elset, elset=CALLUS-1923
 2657
*Elset, elset=CALLUS-1924
 2658
*Elset, elset=CALLUS-1925
 2659
*Elset, elset=CALLUS-1926
 2660
*Elset, elset=CALLUS-1927
 2661
*Elset, elset=CALLUS-1928
 2662
*Elset, elset=CALLUS-1929
 2663
*Elset, elset=CALLUS-1930
 2664
*Elset, elset=CALLUS-1931
 2665
*Elset, elset=CALLUS-1932
 2666
*Elset, elset=CALLUS-1933
 2667
*Elset, elset=CALLUS-1934
 2668
*Elset, elset=CALLUS-1935
 2669
*Elset, elset=CALLUS-1936
 2670
*Elset, elset=CALLUS-1937
 2671
*Elset, elset=CALLUS-1938
 2672
*Elset, elset=CALLUS-1939
 2673
*Elset, elset=CALLUS-1940
 2674
*Elset, elset=CALLUS-1941
 2675
*Elset, elset=CALLUS-1942
 2676
*Elset, elset=CALLUS-1943
 2677
*Elset, elset=CALLUS-1944
 2678
*Elset, elset=CALLUS-1945
 2679
*Elset, elset=CALLUS-1946
 2680
*Elset, elset=CALLUS-1947
 2681
*Elset, elset=CALLUS-1948
 2682
*Elset, elset=CALLUS-1949
 2683
*Elset, elset=CALLUS-1950
 2684
*Elset, elset=CALLUS-1951
 2685
*Elset, elset=CALLUS-1952
 2686
*Elset, elset=CALLUS-1953
 2687
*Elset, elset=CALLUS-1954
 2688
*Elset, elset=CALLUS-1955
 2689
*Elset, elset=CALLUS-1956
 2690
*Elset, elset=CALLUS-1957
 2691
*Elset, elset=CALLUS-1958
 2692
*Elset, elset=CALLUS-1959
 2693
*Elset, elset=CALLUS-1960
 2694
*Elset, elset=CALLUS-1961
 2695
*Elset, elset=CALLUS-1962
 2696
*Elset, elset=CALLUS-1963
 2697
*Elset, elset=CALLUS-1964
 2698
*Elset, elset=CALLUS-1965
 2699
*Elset, elset=CALLUS-1966
 2700
*Elset, elset=CALLUS-1967
 2701
*Elset, elset=CALLUS-1968
 2702
*Elset, elset=CALLUS-1969
 2703
*Elset, elset=CALLUS-1970
 2704
*Elset, elset=CALLUS-1971
 2705
*Elset, elset=CALLUS-1972
 2706
*Elset, elset=CALLUS-1973
 2707
*Elset, elset=CALLUS-1974
 2708
*Elset, elset=CALLUS-1975
 2709
*Elset, elset=CALLUS-1976
 2710
*Elset, elset=CALLUS-1977
 2711
*Elset, elset=CALLUS-1978
 2712
*Elset, elset=CALLUS-1979
 2713
*Elset, elset=CALLUS-1980
 2714
*Elset, elset=CALLUS-1981
 2715
*Elset, elset=CALLUS-1982
 2716
*Elset, elset=CALLUS-1983
 2717
*Elset, elset=CALLUS-1984
 2718
*Elset, elset=CALLUS-1985
 2719
*Elset, elset=CALLUS-1986
 2720
*Elset, elset=CALLUS-1987
 2721
*Elset, elset=CALLUS-1988
 2722
*Elset, elset=CALLUS-1989
 2723
*Elset, elset=CALLUS-1990
 2724
*Elset, elset=CALLUS-1991
 2725
*Elset, elset=CALLUS-1992
 2726
*Elset, elset=CALLUS-1993
 2727
*Elset, elset=CALLUS-1994
 2728
*Elset, elset=CALLUS-1995
 2729
*Elset, elset=CALLUS-1996
 2730
*Elset, elset=CALLUS-1997
 2731
*Elset, elset=CALLUS-1998
 2732
*Elset, elset=CALLUS-1999
 2733
*Elset, elset=CALLUS-2000
 2734
*Elset, elset=CALLUS-2001
 2735
*Elset, elset=CALLUS-2002
 2736
*Elset, elset=CALLUS-2003
 2737
*Elset, elset=CALLUS-2004
 2738
*Elset, elset=CALLUS-2005
 2739
*Elset, elset=CALLUS-2006
 2740
*Elset, elset=CALLUS-2007
 2741
*Elset, elset=CALLUS-2008
 2742
*Elset, elset=CALLUS-2009
 2743
*Elset, elset=CALLUS-2010
 2744
*Elset, elset=CALLUS-2011
 2745
*Elset, elset=CALLUS-2012
 2746
*Elset, elset=CALLUS-2013
 2747
*Elset, elset=CALLUS-2014
 2748
*Elset, elset=CALLUS-2015
 2749
*Elset, elset=CALLUS-2016
 2750
*Elset, elset=CALLUS-2017
 2751
*Elset, elset=CALLUS-2018
 2752
*Elset, elset=CALLUS-2019
 2753
*Elset, elset=CALLUS-2020
 2754
*Elset, elset=CALLUS-2021
 2755
*Elset, elset=CALLUS-2022
 2756
*Elset, elset=CALLUS-2023
 2757
*Elset, elset=CALLUS-2024
 2758
*Elset, elset=CALLUS-2025
 2759
*Elset, elset=CALLUS-2026
 2760
*Elset, elset=CALLUS-2027
 2761
*Elset, elset=CALLUS-2028
 2762
*Elset, elset=CALLUS-2029
 2763
*Elset, elset=CALLUS-2030
 2764
*Elset, elset=CALLUS-2031
 2765
*Elset, elset=CALLUS-2032
 2766
*Elset, elset=CALLUS-2033
 2767
*Elset, elset=CALLUS-2034
 2768
*Elset, elset=CALLUS-2035
 2769
*Elset, elset=CALLUS-2036
 2770
*Elset, elset=CALLUS-2037
 2771
*Elset, elset=CALLUS-2038
 2772
*Elset, elset=CALLUS-2039
 2773
*Elset, elset=CALLUS-2040
 2774
*Elset, elset=CALLUS-2041
 2775
*Elset, elset=CALLUS-2042
 2776
*Elset, elset=CALLUS-2043
 2777
*Elset, elset=CALLUS-2044
 2778
*Elset, elset=CALLUS-2045
 2779
*Elset, elset=CALLUS-2046
 2780
*Elset, elset=CALLUS-2047
 2781
*Elset, elset=CALLUS-2048
 2782
*Elset, elset=CALLUS-2049
 2783
*Elset, elset=CALLUS-2050
 2784
*Elset, elset=CALLUS-2051
 2785
*Elset, elset=CALLUS-2052
 2786
*Elset, elset=CALLUS-2053
 2787
*Elset, elset=CALLUS-2054
 2788
*Elset, elset=CALLUS-2055
 2789
*Elset, elset=CALLUS-2056
 2790
*Elset, elset=CALLUS-2057
 2791
*Elset, elset=CALLUS-2058
 2792
*Elset, elset=CALLUS-2059
 2793
*Elset, elset=CALLUS-2060
 2794
*Elset, elset=CALLUS-2061
 2795
*Elset, elset=CALLUS-2062
 2796
*Elset, elset=CALLUS-2063
 2797
*Elset, elset=CALLUS-2064
 2798
*Elset, elset=CALLUS-2065
 2799
*Elset, elset=CALLUS-2066
 2800
*Elset, elset=CALLUS-2067
 2801
*Elset, elset=CALLUS-2068
 2802
*Elset, elset=CALLUS-2069
 2803
*Elset, elset=CALLUS-2070
 2804
*Elset, elset=CALLUS-2071
 2805
*Elset, elset=CALLUS-2072
 2806
*Elset, elset=CALLUS-2073
 2807
*Elset, elset=CALLUS-2074
 2808
*Elset, elset=CALLUS-2075
 2809
*Elset, elset=CALLUS-2076
 2810
*Elset, elset=CALLUS-2077
 2811
*Elset, elset=CALLUS-2078
 2812
*Elset, elset=CALLUS-2079
 2813
*Elset, elset=CALLUS-2080
 2814
*Elset, elset=CALLUS-2081
 2815
*Elset, elset=CALLUS-2082
 2816
*Elset, elset=CALLUS-2083
 2817
*Elset, elset=CALLUS-2084
 2818
*Elset, elset=CALLUS-2085
 2819
*Elset, elset=CALLUS-2086
 2820
*Elset, elset=CALLUS-2087
 2821
*Elset, elset=CALLUS-2088
 2822
*Elset, elset=CALLUS-2089
 2823
*Elset, elset=CALLUS-2090
 2824
*Elset, elset=CALLUS-2091
 2825
*Elset, elset=CALLUS-2092
 2826
*Elset, elset=CALLUS-2093
 2827
*Elset, elset=CALLUS-2094
 2828
*Elset, elset=CALLUS-2095
 2829
*Elset, elset=CALLUS-2096
 2830
*Elset, elset=CALLUS-2097
 2831
*Elset, elset=CALLUS-2098
 2832
*Elset, elset=CALLUS-2099
 2833
*Elset, elset=CALLUS-2100
 2834
*Elset, elset=CALLUS-2101
 2835
*Elset, elset=CALLUS-2102
 2836
*Elset, elset=CALLUS-2103
 2837
*Elset, elset=CALLUS-2104
 2838
*Elset, elset=CALLUS-2105
 2839
*Elset, elset=CALLUS-2106
 2840
*Elset, elset=CALLUS-2107
 2841
*Elset, elset=CALLUS-2108
 2842
*Elset, elset=CALLUS-2109
 2843
*Elset, elset=CALLUS-2110
 2844
*Elset, elset=CALLUS-2111
 2845
*Elset, elset=CALLUS-2112
 2846
*Elset, elset=CALLUS-2113
 2847
*Elset, elset=CALLUS-2114
 2848
*Elset, elset=CALLUS-2115
 2849
*Elset, elset=CALLUS-2116
 2850
*Elset, elset=CALLUS-2117
 2851
*Elset, elset=CALLUS-2118
 2852
*Elset, elset=CALLUS-2119
 2853
*Elset, elset=CALLUS-2120
 2854
*Elset, elset=CALLUS-2121
 2855
*Elset, elset=CALLUS-2122
 2856
*Elset, elset=CALLUS-2123
 2857
*Elset, elset=CALLUS-2124
 2858
*Elset, elset=CALLUS-2125
 2859
*Elset, elset=CALLUS-2126
 2860
*Elset, elset=CALLUS-2127
 2861
*Elset, elset=CALLUS-2128
 2862
*Elset, elset=CALLUS-2129
 2863
*Elset, elset=CALLUS-2130
 2864
*Elset, elset=CALLUS-2131
 2865
*Elset, elset=CALLUS-2132
 2866
*Elset, elset=CALLUS-2133
 2867
*Elset, elset=CALLUS-2134
 2868
*Elset, elset=CALLUS-2135
 2869
*Elset, elset=CALLUS-2136
 2870
*Elset, elset=CALLUS-2137
 2871
*Elset, elset=CALLUS-2138
 2872
*Elset, elset=CALLUS-2139
 2873
*Elset, elset=CALLUS-2140
 2874
*Elset, elset=CALLUS-2141
 2875
*Elset, elset=CALLUS-2142
 2876
*Elset, elset=CALLUS-2143
 2877
*Elset, elset=CALLUS-2144
 2878
*Elset, elset=CALLUS-2145
 2879
*Elset, elset=CALLUS-2146
 2880
*Elset, elset=CALLUS-2147
 2881
*Elset, elset=CALLUS-2148
 2882
*Elset, elset=CALLUS-2149
 2883
*Elset, elset=CALLUS-2150
 2884
*Elset, elset=CALLUS-2151
 2885
*Elset, elset=CALLUS-2152
 2886
*Elset, elset=CALLUS-2153
 2887
*Elset, elset=CALLUS-2154
 2888
*Elset, elset=CALLUS-2155
 2889
*Elset, elset=CALLUS-2156
 2890
*Elset, elset=CALLUS-2157
 2891
*Elset, elset=CALLUS-2158
 2892
*Elset, elset=CALLUS-2159
 2893
*Elset, elset=CALLUS-2160
 2894
*Elset, elset=CALLUS-2161
 2895
*Elset, elset=CALLUS-2162
 2896
*Elset, elset=CALLUS-2163
 2897
*Elset, elset=CALLUS-2164
 2898
*Elset, elset=CALLUS-2165
 2899
*Elset, elset=CALLUS-2166
 2900
*Elset, elset=CALLUS-2167
 2901
*Elset, elset=CALLUS-2168
 2902
*Elset, elset=CALLUS-2169
 2903
*Elset, elset=CALLUS-2170
 2904
*Elset, elset=CALLUS-2171
 2905
*Elset, elset=CALLUS-2172
 2906
*Elset, elset=CALLUS-2173
 2907
*Elset, elset=CALLUS-2174
 2908
*Elset, elset=CALLUS-2175
 2909
*Elset, elset=CALLUS-2176
 2910
*Elset, elset=CALLUS-2177
 2911
*Elset, elset=CALLUS-2178
 2912
*Elset, elset=CALLUS-2179
 2913
*Elset, elset=CALLUS-2180
 2914
*Elset, elset=CALLUS-2181
 2915
*Elset, elset=CALLUS-2182
 2916
*Elset, elset=CALLUS-2183
 2917
*Elset, elset=CALLUS-2184
 2918
*Elset, elset=CALLUS-2185
 2919
*Elset, elset=CALLUS-2186
 2920
*Elset, elset=CALLUS-2187
 2921
*Elset, elset=CALLUS-2188
 2922
*Elset, elset=CALLUS-2189
 2923
*Elset, elset=CALLUS-2190
 2924
*Elset, elset=CALLUS-2191
 2925
*Elset, elset=CALLUS-2192
 2926
*Elset, elset=CALLUS-2193
 2927
*Elset, elset=CALLUS-2194
 2928
*Elset, elset=CALLUS-2195
 2929
*Elset, elset=CALLUS-2196
 2930
*Elset, elset=CALLUS-2197
 2931
*Elset, elset=CALLUS-2198
 2932
*Elset, elset=CALLUS-2199
 2933
*Elset, elset=CALLUS-2200
 2934
*Elset, elset=CALLUS-2201
 2935
*Elset, elset=CALLUS-2202
 2936
*Elset, elset=CALLUS-2203
 2937
*Elset, elset=CALLUS-2204
 2938
*Elset, elset=CALLUS-2205
 2939
*Elset, elset=CALLUS-2206
 2940
*Elset, elset=CALLUS-2207
 2941
*Elset, elset=CALLUS-2208
 2942
*Elset, elset=CALLUS-2209
 2943
*Elset, elset=CALLUS-2210
 2944
*Elset, elset=CALLUS-2211
 2945
*Elset, elset=CALLUS-2212
 2946
*Elset, elset=CALLUS-2213
 2947
*Elset, elset=CALLUS-2214
 2948
*Elset, elset=CALLUS-2215
 2949
*Elset, elset=CALLUS-2216
 2950
*Elset, elset=CALLUS-2217
 2951
*Elset, elset=CALLUS-2218
 2952
*Elset, elset=CALLUS-2219
 2953
*Elset, elset=CALLUS-2220
 2954
*Elset, elset=CALLUS-2221
 2955
*Elset, elset=CALLUS-2222
 2956
*Elset, elset=CALLUS-2223
 2957
*Elset, elset=CALLUS-2224
 2958
*Elset, elset=CALLUS-2225
 2959
*Elset, elset=CALLUS-2226
 2960
*Elset, elset=CALLUS-2227
 2961
*Elset, elset=CALLUS-2228
 2962
*Elset, elset=CALLUS-2229
 2963
*Elset, elset=CALLUS-2230
 2964
*Elset, elset=CALLUS-2231
 2965
*Elset, elset=CALLUS-2232
 2966
*Elset, elset=CALLUS-2233
 2967
*Elset, elset=CALLUS-2234
 2968
*Elset, elset=CALLUS-2235
 2969
*Elset, elset=CALLUS-2236
 2970
*Elset, elset=CALLUS-2237
 2971
*Elset, elset=CALLUS-2238
 2972
*Elset, elset=CALLUS-2239
 2973
*Elset, elset=CALLUS-2240
 2974
*Elset, elset=CALLUS-2241
 2975
*Elset, elset=CALLUS-2242
 2976
*Elset, elset=CALLUS-2243
 2977
*Elset, elset=CALLUS-2244
 2978
*Elset, elset=CALLUS-2245
 2979
*Elset, elset=CALLUS-2246
 2980
*Elset, elset=CALLUS-2247
 2981
*Elset, elset=CALLUS-2248
 2982
*Elset, elset=CALLUS-2249
 2983
*Elset, elset=CALLUS-2250
 2984
*Elset, elset=CALLUS-2251
 2985
*Elset, elset=CALLUS-2252
 2986
*Elset, elset=CALLUS-2253
 2987
*Elset, elset=CALLUS-2254
 2988
*Elset, elset=CALLUS-2255
 2989
*Elset, elset=CALLUS-2256
 2990
*Elset, elset=CALLUS-2257
 2991
*Elset, elset=CALLUS-2258
 2992
*Elset, elset=CALLUS-2259
 2993
*Elset, elset=CALLUS-2260
 2994
*Elset, elset=CALLUS-2261
 2995
*Elset, elset=CALLUS-2262
 2996
*Elset, elset=CALLUS-2263
 2997
*Elset, elset=CALLUS-2264
 2998
*Elset, elset=CALLUS-2265
 2999
*Elset, elset=CALLUS-2266
 3000
*Elset, elset=CALLUS-2267
 3001
*Elset, elset=CALLUS-2268
 3002
*Elset, elset=CALLUS-2269
 3003
*Elset, elset=CALLUS-2270
 3004
*Elset, elset=CALLUS-2271
 3005
*Elset, elset=CALLUS-2272
 3006
*Elset, elset=CALLUS-2273
 3007
*Elset, elset=CALLUS-2274
 3008
*Elset, elset=CALLUS-2275
 3009
*Elset, elset=CALLUS-2276
 3010
*Elset, elset=CALLUS-2277
 3011
*Elset, elset=CALLUS-2278
 3012
*Elset, elset=CALLUS-2279
 3013
*Elset, elset=CALLUS-2280
 3014
*Elset, elset=CALLUS-2281
 3015
*Elset, elset=CALLUS-2282
 3016
*Elset, elset=CALLUS-2283
 3017
*Elset, elset=CALLUS-2284
 3018
*Elset, elset=CALLUS-2285
 3019
*Elset, elset=CALLUS-2286
 3020
*Elset, elset=CALLUS-2287
 3021
*Elset, elset=CALLUS-2288
 3022
*Elset, elset=CALLUS-2289
 3023
*Elset, elset=CALLUS-2290
 3024
*Elset, elset=CALLUS-2291
 3025
*Elset, elset=CALLUS-2292
 3026
*Elset, elset=CALLUS-2293
 3027
*Elset, elset=CALLUS-2294
 3028
*Elset, elset=CALLUS-2295
 3029
*Elset, elset=CALLUS-2296
 3030
*Elset, elset=CALLUS-2297
 3031
*Elset, elset=CALLUS-2298
 3032
*Elset, elset=CALLUS-2299
 3033
*Elset, elset=CALLUS-2300
 3034
*Elset, elset=CALLUS-2301
 3035
*Elset, elset=CALLUS-2302
 3036
*Elset, elset=CALLUS-2303
 3037
*Elset, elset=CALLUS-2304
 3038
*Elset, elset=CALLUS-2305
 3039
*Elset, elset=CALLUS-2306
 3040
*Elset, elset=CALLUS-2307
 3041
*Elset, elset=CALLUS-2308
 3042
*Elset, elset=CALLUS-2309
 3043
*Elset, elset=CALLUS-2310
 3044
*Elset, elset=CALLUS-2311
 3045
*Elset, elset=CALLUS-2312
 3046
*Elset, elset=CALLUS-2313
 3047
*Elset, elset=CALLUS-2314
 3048
*Elset, elset=CALLUS-2315
 3049
*Elset, elset=CALLUS-2316
 3050
*Elset, elset=CALLUS-2317
 3051
*Elset, elset=CALLUS-2318
 3052
*Elset, elset=CALLUS-2319
 3053
*Elset, elset=CALLUS-2320
 3054
*Elset, elset=CALLUS-2321
 3055
*Elset, elset=CALLUS-2322
 3056
*Elset, elset=CALLUS-2323
 3057
*Elset, elset=CALLUS-2324
 3058
*Elset, elset=CALLUS-2325
 3059
*Elset, elset=CALLUS-2326
 3060
*Elset, elset=CALLUS-2327
 3061
*Elset, elset=CALLUS-2328
 3062
*Elset, elset=CALLUS-2329
 3063
*Elset, elset=CALLUS-2330
 3064
*Elset, elset=CALLUS-2331
 3065
*Elset, elset=CALLUS-2332
 3066
*Elset, elset=CALLUS-2333
 3067
*Elset, elset=CALLUS-2334
 3068
*Elset, elset=CALLUS-2335
 3069
*Elset, elset=CALLUS-2336
 3070
*Elset, elset=CALLUS-2337
 3071
*Elset, elset=CALLUS-2338
 3072
*Elset, elset=CALLUS-2339
 3073
*Elset, elset=CALLUS-2340
 3074
*Elset, elset=CALLUS-2341
 3075
*Elset, elset=CALLUS-2342
 3076
*Elset, elset=CALLUS-2343
 3077
*Elset, elset=CALLUS-2344
 3078
*Elset, elset=CALLUS-2345
 3079
*Elset, elset=CALLUS-2346
 3080
*Elset, elset=CALLUS-2347
 3081
*Elset, elset=CALLUS-2348
 3082
*Elset, elset=CALLUS-2349
 3083
*Elset, elset=CALLUS-2350
 3084
*Elset, elset=CALLUS-2351
 3085
*Elset, elset=CALLUS-2352
 3086
*Elset, elset=CALLUS-2353
 3087
*Elset, elset=CALLUS-2354
 3088
*Elset, elset=CALLUS-2355
 3089
*Elset, elset=CALLUS-2356
 3090
*Elset, elset=CALLUS-2357
 3091
*Elset, elset=CALLUS-2358
 3092
*Elset, elset=CALLUS-2359
 3093
*Elset, elset=CALLUS-2360
 3094
*Elset, elset=CALLUS-2361
 3095
*Elset, elset=CALLUS-2362
 3096
*Elset, elset=CALLUS-2363
 3097
*Elset, elset=CALLUS-2364
 3098
*Elset, elset=CALLUS-2365
 3099
*Elset, elset=CALLUS-2366
 3100
*Elset, elset=CALLUS-2367
 3101
*Elset, elset=CALLUS-2368
 3102
*Elset, elset=CALLUS-2369
 3103
*Elset, elset=CALLUS-2370
 3104
*Elset, elset=CALLUS-2371
 3105
*Elset, elset=CALLUS-2372
 3106
*Elset, elset=CALLUS-2373
 3107
*Elset, elset=CALLUS-2374
 3108
*Elset, elset=CALLUS-2375
 3109
*Elset, elset=CALLUS-2376
 3110
*Elset, elset=CALLUS-2377
 3111
*Elset, elset=CALLUS-2378
 3112
*Elset, elset=CALLUS-2379
 3113
*Elset, elset=CALLUS-2380
 3114
*Elset, elset=CALLUS-2381
 3115
*Elset, elset=CALLUS-2382
 3116
*Elset, elset=CALLUS-2383
 3117
*Elset, elset=CALLUS-2384
 3118
*Elset, elset=CALLUS-2385
 3119
*Elset, elset=CALLUS-2386
 3120
*Elset, elset=CALLUS-2387
 3121
*Elset, elset=CALLUS-2388
 3122
*Elset, elset=CALLUS-2389
 3123
*Elset, elset=CALLUS-2390
 3124
*Elset, elset=CALLUS-2391
 3125
*Elset, elset=CALLUS-2392
 3126
*Elset, elset=CALLUS-2393
 3127
*Elset, elset=CALLUS-2394
 3128
*Elset, elset=CALLUS-2395
 3129
*Elset, elset=CALLUS-2396
 3130
*Elset, elset=CALLUS-2397
 3131
*Elset, elset=CALLUS-2398
 3132
*Elset, elset=CALLUS-2399
 3133
*Elset, elset=CALLUS-2400
 3134
*Elset, elset=CALLUS-2401
 3135
*Elset, elset=CALLUS-2402
 3136
*Elset, elset=CALLUS-2403
 3137
*Elset, elset=CALLUS-2404
 3138
*Elset, elset=CALLUS-2405
 3139
*Elset, elset=CALLUS-2406
 3140
*Elset, elset=CALLUS-2407
 3141
*Elset, elset=CALLUS-2408
 3142
*Elset, elset=CALLUS-2409
 3143
*Elset, elset=CALLUS-2410
 3144
*Elset, elset=CALLUS-2411
 3145
*Elset, elset=CALLUS-2412
 3146
*Elset, elset=CALLUS-2413
 3147
*Elset, elset=CALLUS-2414
 3148
*Elset, elset=CALLUS-2415
 3149
*Elset, elset=CALLUS-2416
 3150
*Elset, elset=CALLUS-2417
 3151
*Elset, elset=CALLUS-2418
 3152
*Elset, elset=CALLUS-2419
 3153
*Elset, elset=CALLUS-2420
 3154
*Elset, elset=CALLUS-2421
 3155
*Elset, elset=CALLUS-2422
 3156
*Elset, elset=CALLUS-2423
 3157
*Elset, elset=CALLUS-2424
 3158
*Elset, elset=CALLUS-2425
 3159
*Elset, elset=CALLUS-2426
 3160
*Elset, elset=CALLUS-2427
 3161
*Elset, elset=CALLUS-2428
 3162
*Elset, elset=CALLUS-2429
 3163
*Elset, elset=CALLUS-2430
 3164
*Elset, elset=CALLUS-2431
 3165
*Elset, elset=CALLUS-2432
 3166
*Elset, elset=CALLUS-2433
 3167
*Elset, elset=CALLUS-2434
 3168
*Elset, elset=CALLUS-2435
 3169
*Elset, elset=CALLUS-2436
 3170
*Elset, elset=CALLUS-2437
 3171
*Elset, elset=CALLUS-2438
 3172
*Elset, elset=CALLUS-2439
 3173
*Elset, elset=CALLUS-2440
 3174
*Elset, elset=CALLUS-2441
 3175
*Elset, elset=CALLUS-2442
 3176
*Elset, elset=CALLUS-2443
 3177
*Elset, elset=CALLUS-2444
 3178
*Elset, elset=CALLUS-2445
 3179
*Elset, elset=CALLUS-2446
 3180
*Elset, elset=CALLUS-2447
 3181
*Elset, elset=CALLUS-2448
 3182
*Elset, elset=CALLUS-2449
 3183
*Elset, elset=CALLUS-2450
 3184
*Elset, elset=CALLUS-2451
 3185
*Elset, elset=CALLUS-2452
 3186
*Elset, elset=CALLUS-2453
 3187
*Elset, elset=CALLUS-2454
 3188
*Elset, elset=CALLUS-2455
 3189
*Elset, elset=CALLUS-2456
 3190
*Elset, elset=CALLUS-2457
 3191
*Elset, elset=CALLUS-2458
 3192
*Elset, elset=CALLUS-2459
 3193
*Elset, elset=CALLUS-2460
 3194
*Elset, elset=CALLUS-2461
 3195
*Elset, elset=CALLUS-2462
 3196
*Elset, elset=CALLUS-2463
 3197
*Elset, elset=CALLUS-2464
 3198
*Elset, elset=CALLUS-2465
 3199
*Elset, elset=CALLUS-2466
 3200
*Elset, elset=CALLUS-2467
 3201
*Elset, elset=CALLUS-2468
 3202
*Elset, elset=CALLUS-2469
 3203
*Elset, elset=CALLUS-2470
 3204
*Elset, elset=CALLUS-2471
 3205
*Elset, elset=CALLUS-2472
 3206
*Elset, elset=CALLUS-2473
 3207
*Elset, elset=CALLUS-2474
 3208
*Elset, elset=CALLUS-2475
 3209
*Elset, elset=CALLUS-2476
 3210
*Elset, elset=CALLUS-2477
 3211
*Elset, elset=CALLUS-2478
 3212
*Elset, elset=CALLUS-2479
 3213
*Elset, elset=CALLUS-2480
 3214
*Elset, elset=CALLUS-2481
 3215
*Elset, elset=CALLUS-2482
 3216
*Elset, elset=CALLUS-2483
 3217
*Elset, elset=CALLUS-2484
 3218
*Elset, elset=CALLUS-2485
 3219
*Elset, elset=CALLUS-2486
 3220
*Elset, elset=CALLUS-2487
 3221
*Elset, elset=CALLUS-2488
 3222
*Elset, elset=CALLUS-2489
 3223
*Elset, elset=CALLUS-2490
 3224
*Elset, elset=CALLUS-2491
 3225
*Elset, elset=CALLUS-2492
 3226
*Elset, elset=CALLUS-2493
 3227
*Elset, elset=CALLUS-2494
 3228
*Elset, elset=CALLUS-2495
 3229
*Elset, elset=CALLUS-2496
 3230
*Elset, elset=CALLUS-2497
 3231
*Elset, elset=CALLUS-2498
 3232
*Elset, elset=CALLUS-2499
 3233
*Elset, elset=CALLUS-2500
 3234
*Elset, elset=CALLUS-2501
 3235
*Elset, elset=CALLUS-2502
 3236
*Elset, elset=CALLUS-2503
 3237
*Elset, elset=CALLUS-2504
 3238
*Elset, elset=CALLUS-2505
 3239
*Elset, elset=CALLUS-2506
 3240
*Elset, elset=CALLUS-2507
 3241
*Elset, elset=CALLUS-2508
 3242
*Elset, elset=CALLUS-2509
 3243
*Elset, elset=CALLUS-2510
 3244
*Elset, elset=CALLUS-2511
 3245
*Elset, elset=CALLUS-2512
 3246
*Elset, elset=CALLUS-2513
 3247
*Elset, elset=CALLUS-2514
 3248
*Elset, elset=CALLUS-2515
 3249
*Elset, elset=CALLUS-2516
 3250
*Elset, elset=CALLUS-2517
 3251
*Elset, elset=CALLUS-2518
 3252
*Elset, elset=CALLUS-2519
 3253
*Elset, elset=CALLUS-2520
 3254
*Elset, elset=CALLUS-2521
 3255
*Elset, elset=CALLUS-2522
 3256
*Elset, elset=CALLUS-2523
 3257
*Elset, elset=CALLUS-2524
 3258
*Elset, elset=CALLUS-2525
 3259
*Elset, elset=CALLUS-2526
 3260
*Elset, elset=CALLUS-2527
 3261
*Elset, elset=CALLUS-2528
 3262
*Elset, elset=CALLUS-2529
 3263
*Elset, elset=CALLUS-2530
 3264
*Elset, elset=CALLUS-2531
 3265
*Elset, elset=CALLUS-2532
 3266
*Elset, elset=CALLUS-2533
 3267
*Elset, elset=CALLUS-2534
 3268
*Elset, elset=CALLUS-2535
 3269
*Elset, elset=CALLUS-2536
 3270
*Elset, elset=CALLUS-2537
 3271
*Elset, elset=CALLUS-2538
 3272
*Elset, elset=CALLUS-2539
 3273
*Elset, elset=CALLUS-2540
 3274
*Elset, elset=CALLUS-2541
 3275
*Elset, elset=CALLUS-2542
 3276
*Elset, elset=CALLUS-2543
 3277
*Elset, elset=CALLUS-2544
 3278
*Elset, elset=CALLUS-2545
 3279
*Elset, elset=CALLUS-2546
 3280
*Elset, elset=CALLUS-2547
 3281
*Elset, elset=CALLUS-2548
 3282
*Elset, elset=CALLUS-2549
 3283
*Elset, elset=CALLUS-2550
 3284
*Elset, elset=CALLUS-2551
 3285
*Elset, elset=CALLUS-2552
 3286
*Elset, elset=CALLUS-2553
 3287
*Elset, elset=CALLUS-2554
 3288
*Elset, elset=CALLUS-2555
 3289
*Elset, elset=CALLUS-2556
 3290
*Elset, elset=CALLUS-2557
 3291
*Elset, elset=CALLUS-2558
 3292
*Elset, elset=CALLUS-2559
 3293
*Elset, elset=CALLUS-2560
 3294
*Elset, elset=CALLUS-2561
 3295
*Elset, elset=CALLUS-2562
 3296
*Elset, elset=CALLUS-2563
 3297
*Elset, elset=CALLUS-2564
 3298
*Elset, elset=CALLUS-2565
 3299
*Elset, elset=CALLUS-2566
 3300
*Elset, elset=CALLUS-2567
 3301
*Elset, elset=CALLUS-2568
 3302
*Elset, elset=CALLUS-2569
 3303
*Elset, elset=CALLUS-2570
 3304
*Elset, elset=CALLUS-2571
 3305
*Elset, elset=CALLUS-2572
 3306
*Elset, elset=CALLUS-2573
 3307
*Elset, elset=CALLUS-2574
 3308
*Elset, elset=CALLUS-2575
 3309
*Elset, elset=CALLUS-2576
 3310
*Elset, elset=CALLUS-2577
 3311
*Elset, elset=CALLUS-2578
 3312
*Elset, elset=CALLUS-2579
 3313
*Elset, elset=CALLUS-2580
 3314
*Elset, elset=CALLUS-2581
 3315
*Elset, elset=CALLUS-2582
 3316
*Elset, elset=CALLUS-2583
 3317
*Elset, elset=CALLUS-2584
 3318
*Elset, elset=CALLUS-2585
 3319
*Elset, elset=CALLUS-2586
 3320
*Elset, elset=CALLUS-2587
 3321
*Elset, elset=CALLUS-2588
 3322
*Elset, elset=CALLUS-2589
 3323
*Elset, elset=CALLUS-2590
 3324
*Elset, elset=CALLUS-2591
 3325
*Elset, elset=CALLUS-2592
 3326
*Elset, elset=CALLUS-2593
 3327
*Elset, elset=CALLUS-2594
 3328
*Elset, elset=CALLUS-2595
 3329
*Elset, elset=CALLUS-2596
 3330
*Elset, elset=CALLUS-2597
 3331
*Elset, elset=CALLUS-2598
 3332
*Elset, elset=CALLUS-2599
 3333
*Elset, elset=CALLUS-2600
 3334
*Elset, elset=CALLUS-2601
 3335
*Elset, elset=CALLUS-2602
 3336
*Elset, elset=CALLUS-2603
 3337
*Elset, elset=CALLUS-2604
 3338
*Elset, elset=CALLUS-2605
 3339
*Elset, elset=CALLUS-2606
 3340
*Elset, elset=CALLUS-2607
 3341
*Elset, elset=CALLUS-2608
 3342
*Elset, elset=CALLUS-2609
 3343
*Elset, elset=CALLUS-2610
 3344
*Elset, elset=CALLUS-2611
 3345
*Elset, elset=CALLUS-2612
 3346
*Elset, elset=CALLUS-2613
 3347
*Elset, elset=CALLUS-2614
 3348
*Elset, elset=CALLUS-2615
 3349
*Elset, elset=CALLUS-2616
 3350
*Elset, elset=CALLUS-2617
 3351
*Elset, elset=CALLUS-2618
 3352
*Elset, elset=CALLUS-2619
 3353
*Elset, elset=CALLUS-2620
 3354
*Elset, elset=CALLUS-2621
 3355
*Elset, elset=CALLUS-2622
 3356
*Elset, elset=CALLUS-2623
 3357
*Elset, elset=CALLUS-2624
 3358
*Elset, elset=CALLUS-2625
 3359
*Elset, elset=CALLUS-2626
 3360
*Elset, elset=CALLUS-2627
 3361
*Elset, elset=CALLUS-2628
 3362
*Elset, elset=CALLUS-2629
 3363
*Elset, elset=CALLUS-2630
 3364
*Elset, elset=CALLUS-2631
 3365
*Elset, elset=CALLUS-2632
 3366
*Elset, elset=CALLUS-2633
 3367
*Elset, elset=CALLUS-2634
 3368
*Elset, elset=CALLUS-2635
 3369
*Elset, elset=CALLUS-2636
 3370
*Elset, elset=CALLUS-2637
 3371
*Elset, elset=CALLUS-2638
 3372
*Elset, elset=CALLUS-2639
 3373
*Elset, elset=CALLUS-2640
 3374
*Elset, elset=CALLUS-2641
 3375
*Elset, elset=CALLUS-2642
 3376
*Elset, elset=CALLUS-2643
 3377
*Elset, elset=CALLUS-2644
 3378
*Elset, elset=CALLUS-2645
 3379
*Elset, elset=CALLUS-2646
 3380
** Section: Section-2-Marrow
*Solid Section, elset=Marrow, material=Mat-Marrow
,
** Section: Section-1-Bone
*Solid Section, elset=Bone, material=Mat-Bone
,
** Section: Section-3-CALLUS-1
*Solid Section, elset=CALLUS-1, material=MAT-CALLUS-1
,
** Section: Section-4-CALLUS-2
*Solid Section, elset=CALLUS-2, material=MAT-CALLUS-2
,
** Section: Section-5-CALLUS-3
*Solid Section, elset=CALLUS-3, material=MAT-CALLUS-3
,
** Section: Section-6-CALLUS-4
*Solid Section, elset=CALLUS-4, material=MAT-CALLUS-4
,
** Section: Section-7-CALLUS-5
*Solid Section, elset=CALLUS-5, material=MAT-CALLUS-5
,
** Section: Section-8-CALLUS-6
*Solid Section, elset=CALLUS-6, material=MAT-CALLUS-6
,
** Section: Section-9-CALLUS-7
*Solid Section, elset=CALLUS-7, material=MAT-CALLUS-7
,
** Section: Section-10-CALLUS-8
*Solid Section, elset=CALLUS-8, material=MAT-CALLUS-8
,
** Section: Section-11-CALLUS-9
*Solid Section, elset=CALLUS-9, material=MAT-CALLUS-9
,
** Section: Section-12-CALLUS-10
*Solid Section, elset=CALLUS-10, material=MAT-CALLUS-10
,
** Section: Section-13-CALLUS-11
*Solid Section, elset=CALLUS-11, material=MAT-CALLUS-11
,
** Section: Section-14-CALLUS-12
*Solid Section, elset=CALLUS-12, material=MAT-CALLUS-12
,
** Section: Section-15-CALLUS-13
*Solid Section, elset=CALLUS-13, material=MAT-CALLUS-13
,
** Section: Section-16-CALLUS-14
*Solid Section, elset=CALLUS-14, material=MAT-CALLUS-14
,
** Section: Section-17-CALLUS-15
*Solid Section, elset=CALLUS-15, material=MAT-CALLUS-15
,
** Section: Section-18-CALLUS-16
*Solid Section, elset=CALLUS-16, material=MAT-CALLUS-16
,
** Section: Section-19-CALLUS-17
*Solid Section, elset=CALLUS-17, material=MAT-CALLUS-17
,
** Section: Section-20-CALLUS-18
*Solid Section, elset=CALLUS-18, material=MAT-CALLUS-18
,
** Section: Section-21-CALLUS-19
*Solid Section, elset=CALLUS-19, material=MAT-CALLUS-19
,
** Section: Section-22-CALLUS-20
*Solid Section, elset=CALLUS-20, material=MAT-CALLUS-20
,
** Section: Section-23-CALLUS-21
*Solid Section, elset=CALLUS-21, material=MAT-CALLUS-21
,
** Section: Section-24-CALLUS-22
*Solid Section, elset=CALLUS-22, material=MAT-CALLUS-22
,
** Section: Section-25-CALLUS-23
*Solid Section, elset=CALLUS-23, material=MAT-CALLUS-23
,
** Section: Section-26-CALLUS-24
*Solid Section, elset=CALLUS-24, material=MAT-CALLUS-24
,
** Section: Section-27-CALLUS-25
*Solid Section, elset=CALLUS-25, material=MAT-CALLUS-25
,
** Section: Section-28-CALLUS-26
*Solid Section, elset=CALLUS-26, material=MAT-CALLUS-26
,
** Section: Section-29-CALLUS-27
*Solid Section, elset=CALLUS-27, material=MAT-CALLUS-27
,
** Section: Section-30-CALLUS-28
*Solid Section, elset=CALLUS-28, material=MAT-CALLUS-28
,
** Section: Section-31-CALLUS-29
*Solid Section, elset=CALLUS-29, material=MAT-CALLUS-29
,
** Section: Section-32-CALLUS-30
*Solid Section, elset=CALLUS-30, material=MAT-CALLUS-30
,
** Section: Section-33-CALLUS-31
*Solid Section, elset=CALLUS-31, material=MAT-CALLUS-31
,
** Section: Section-34-CALLUS-32
*Solid Section, elset=CALLUS-32, material=MAT-CALLUS-32
,
** Section: Section-35-CALLUS-33
*Solid Section, elset=CALLUS-33, material=MAT-CALLUS-33
,
** Section: Section-36-CALLUS-34
*Solid Section, elset=CALLUS-34, material=MAT-CALLUS-34
,
** Section: Section-37-CALLUS-35
*Solid Section, elset=CALLUS-35, material=MAT-CALLUS-35
,
** Section: Section-38-CALLUS-36
*Solid Section, elset=CALLUS-36, material=MAT-CALLUS-36
,
** Section: Section-39-CALLUS-37
*Solid Section, elset=CALLUS-37, material=MAT-CALLUS-37
,
** Section: Section-40-CALLUS-38
*Solid Section, elset=CALLUS-38, material=MAT-CALLUS-38
,
** Section: Section-41-CALLUS-39
*Solid Section, elset=CALLUS-39, material=MAT-CALLUS-39
,
** Section: Section-42-CALLUS-40
*Solid Section, elset=CALLUS-40, material=MAT-CALLUS-40
,
** Section: Section-43-CALLUS-41
*Solid Section, elset=CALLUS-41, material=MAT-CALLUS-41
,
** Section: Section-44-CALLUS-42
*Solid Section, elset=CALLUS-42, material=MAT-CALLUS-42
,
** Section: Section-45-CALLUS-43
*Solid Section, elset=CALLUS-43, material=MAT-CALLUS-43
,
** Section: Section-46-CALLUS-44
*Solid Section, elset=CALLUS-44, material=MAT-CALLUS-44
,
** Section: Section-47-CALLUS-45
*Solid Section, elset=CALLUS-45, material=MAT-CALLUS-45
,
** Section: Section-48-CALLUS-46
*Solid Section, elset=CALLUS-46, material=MAT-CALLUS-46
,
** Section: Section-49-CALLUS-47
*Solid Section, elset=CALLUS-47, material=MAT-CALLUS-47
,
** Section: Section-50-CALLUS-48
*Solid Section, elset=CALLUS-48, material=MAT-CALLUS-48
,
** Section: Section-51-CALLUS-49
*Solid Section, elset=CALLUS-49, material=MAT-CALLUS-49
,
** Section: Section-52-CALLUS-50
*Solid Section, elset=CALLUS-50, material=MAT-CALLUS-50
,
** Section: Section-53-CALLUS-51
*Solid Section, elset=CALLUS-51, material=MAT-CALLUS-51
,
** Section: Section-54-CALLUS-52
*Solid Section, elset=CALLUS-52, material=MAT-CALLUS-52
,
** Section: Section-55-CALLUS-53
*Solid Section, elset=CALLUS-53, material=MAT-CALLUS-53
,
** Section: Section-56-CALLUS-54
*Solid Section, elset=CALLUS-54, material=MAT-CALLUS-54
,
** Section: Section-57-CALLUS-55
*Solid Section, elset=CALLUS-55, material=MAT-CALLUS-55
,
** Section: Section-58-CALLUS-56
*Solid Section, elset=CALLUS-56, material=MAT-CALLUS-56
,
** Section: Section-59-CALLUS-57
*Solid Section, elset=CALLUS-57, material=MAT-CALLUS-57
,
** Section: Section-60-CALLUS-58
*Solid Section, elset=CALLUS-58, material=MAT-CALLUS-58
,
** Section: Section-61-CALLUS-59
*Solid Section, elset=CALLUS-59, material=MAT-CALLUS-59
,
** Section: Section-62-CALLUS-60
*Solid Section, elset=CALLUS-60, material=MAT-CALLUS-60
,
** Section: Section-63-CALLUS-61
*Solid Section, elset=CALLUS-61, material=MAT-CALLUS-61
,
** Section: Section-64-CALLUS-62
*Solid Section, elset=CALLUS-62, material=MAT-CALLUS-62
,
** Section: Section-65-CALLUS-63
*Solid Section, elset=CALLUS-63, material=MAT-CALLUS-63
,
** Section: Section-66-CALLUS-64
*Solid Section, elset=CALLUS-64, material=MAT-CALLUS-64
,
** Section: Section-67-CALLUS-65
*Solid Section, elset=CALLUS-65, material=MAT-CALLUS-65
,
** Section: Section-68-CALLUS-66
*Solid Section, elset=CALLUS-66, material=MAT-CALLUS-66
,
** Section: Section-69-CALLUS-67
*Solid Section, elset=CALLUS-67, material=MAT-CALLUS-67
,
** Section: Section-70-CALLUS-68
*Solid Section, elset=CALLUS-68, material=MAT-CALLUS-68
,
** Section: Section-71-CALLUS-69
*Solid Section, elset=CALLUS-69, material=MAT-CALLUS-69
,
** Section: Section-72-CALLUS-70
*Solid Section, elset=CALLUS-70, material=MAT-CALLUS-70
,
** Section: Section-73-CALLUS-71
*Solid Section, elset=CALLUS-71, material=MAT-CALLUS-71
,
** Section: Section-74-CALLUS-72
*Solid Section, elset=CALLUS-72, material=MAT-CALLUS-72
,
** Section: Section-75-CALLUS-73
*Solid Section, elset=CALLUS-73, material=MAT-CALLUS-73
,
** Section: Section-76-CALLUS-74
*Solid Section, elset=CALLUS-74, material=MAT-CALLUS-74
,
** Section: Section-77-CALLUS-75
*Solid Section, elset=CALLUS-75, material=MAT-CALLUS-75
,
** Section: Section-78-CALLUS-76
*Solid Section, elset=CALLUS-76, material=MAT-CALLUS-76
,
** Section: Section-79-CALLUS-77
*Solid Section, elset=CALLUS-77, material=MAT-CALLUS-77
,
** Section: Section-80-CALLUS-78
*Solid Section, elset=CALLUS-78, material=MAT-CALLUS-78
,
** Section: Section-81-CALLUS-79
*Solid Section, elset=CALLUS-79, material=MAT-CALLUS-79
,
** Section: Section-82-CALLUS-80
*Solid Section, elset=CALLUS-80, material=MAT-CALLUS-80
,
** Section: Section-83-CALLUS-81
*Solid Section, elset=CALLUS-81, material=MAT-CALLUS-81
,
** Section: Section-84-CALLUS-82
*Solid Section, elset=CALLUS-82, material=MAT-CALLUS-82
,
** Section: Section-85-CALLUS-83
*Solid Section, elset=CALLUS-83, material=MAT-CALLUS-83
,
** Section: Section-86-CALLUS-84
*Solid Section, elset=CALLUS-84, material=MAT-CALLUS-84
,
** Section: Section-87-CALLUS-85
*Solid Section, elset=CALLUS-85, material=MAT-CALLUS-85
,
** Section: Section-88-CALLUS-86
*Solid Section, elset=CALLUS-86, material=MAT-CALLUS-86
,
** Section: Section-89-CALLUS-87
*Solid Section, elset=CALLUS-87, material=MAT-CALLUS-87
,
** Section: Section-90-CALLUS-88
*Solid Section, elset=CALLUS-88, material=MAT-CALLUS-88
,
** Section: Section-91-CALLUS-89
*Solid Section, elset=CALLUS-89, material=MAT-CALLUS-89
,
** Section: Section-92-CALLUS-90
*Solid Section, elset=CALLUS-90, material=MAT-CALLUS-90
,
** Section: Section-93-CALLUS-91
*Solid Section, elset=CALLUS-91, material=MAT-CALLUS-91
,
** Section: Section-94-CALLUS-92
*Solid Section, elset=CALLUS-92, material=MAT-CALLUS-92
,
** Section: Section-95-CALLUS-93
*Solid Section, elset=CALLUS-93, material=MAT-CALLUS-93
,
** Section: Section-96-CALLUS-94
*Solid Section, elset=CALLUS-94, material=MAT-CALLUS-94
,
** Section: Section-97-CALLUS-95
*Solid Section, elset=CALLUS-95, material=MAT-CALLUS-95
,
** Section: Section-98-CALLUS-96
*Solid Section, elset=CALLUS-96, material=MAT-CALLUS-96
,
** Section: Section-99-CALLUS-97
*Solid Section, elset=CALLUS-97, material=MAT-CALLUS-97
,
** Section: Section-100-CALLUS-98
*Solid Section, elset=CALLUS-98, material=MAT-CALLUS-98
,
** Section: Section-101-CALLUS-99
*Solid Section, elset=CALLUS-99, material=MAT-CALLUS-99
,
** Section: Section-102-CALLUS-100
*Solid Section, elset=CALLUS-100, material=MAT-CALLUS-100
,
** Section: Section-103-CALLUS-101
*Solid Section, elset=CALLUS-101, material=MAT-CALLUS-101
,
** Section: Section-104-CALLUS-102
*Solid Section, elset=CALLUS-102, material=MAT-CALLUS-102
,
** Section: Section-105-CALLUS-103
*Solid Section, elset=CALLUS-103, material=MAT-CALLUS-103
,
** Section: Section-106-CALLUS-104
*Solid Section, elset=CALLUS-104, material=MAT-CALLUS-104
,
** Section: Section-107-CALLUS-105
*Solid Section, elset=CALLUS-105, material=MAT-CALLUS-105
,
** Section: Section-108-CALLUS-106
*Solid Section, elset=CALLUS-106, material=MAT-CALLUS-106
,
** Section: Section-109-CALLUS-107
*Solid Section, elset=CALLUS-107, material=MAT-CALLUS-107
,
** Section: Section-110-CALLUS-108
*Solid Section, elset=CALLUS-108, material=MAT-CALLUS-108
,
** Section: Section-111-CALLUS-109
*Solid Section, elset=CALLUS-109, material=MAT-CALLUS-109
,
** Section: Section-112-CALLUS-110
*Solid Section, elset=CALLUS-110, material=MAT-CALLUS-110
,
** Section: Section-113-CALLUS-111
*Solid Section, elset=CALLUS-111, material=MAT-CALLUS-111
,
** Section: Section-114-CALLUS-112
*Solid Section, elset=CALLUS-112, material=MAT-CALLUS-112
,
** Section: Section-115-CALLUS-113
*Solid Section, elset=CALLUS-113, material=MAT-CALLUS-113
,
** Section: Section-116-CALLUS-114
*Solid Section, elset=CALLUS-114, material=MAT-CALLUS-114
,
** Section: Section-117-CALLUS-115
*Solid Section, elset=CALLUS-115, material=MAT-CALLUS-115
,
** Section: Section-118-CALLUS-116
*Solid Section, elset=CALLUS-116, material=MAT-CALLUS-116
,
** Section: Section-119-CALLUS-117
*Solid Section, elset=CALLUS-117, material=MAT-CALLUS-117
,
** Section: Section-120-CALLUS-118
*Solid Section, elset=CALLUS-118, material=MAT-CALLUS-118
,
** Section: Section-121-CALLUS-119
*Solid Section, elset=CALLUS-119, material=MAT-CALLUS-119
,
** Section: Section-122-CALLUS-120
*Solid Section, elset=CALLUS-120, material=MAT-CALLUS-120
,
** Section: Section-123-CALLUS-121
*Solid Section, elset=CALLUS-121, material=MAT-CALLUS-121
,
** Section: Section-124-CALLUS-122
*Solid Section, elset=CALLUS-122, material=MAT-CALLUS-122
,
** Section: Section-125-CALLUS-123
*Solid Section, elset=CALLUS-123, material=MAT-CALLUS-123
,
** Section: Section-126-CALLUS-124
*Solid Section, elset=CALLUS-124, material=MAT-CALLUS-124
,
** Section: Section-127-CALLUS-125
*Solid Section, elset=CALLUS-125, material=MAT-CALLUS-125
,
** Section: Section-128-CALLUS-126
*Solid Section, elset=CALLUS-126, material=MAT-CALLUS-126
,
** Section: Section-129-CALLUS-127
*Solid Section, elset=CALLUS-127, material=MAT-CALLUS-127
,
** Section: Section-130-CALLUS-128
*Solid Section, elset=CALLUS-128, material=MAT-CALLUS-128
,
** Section: Section-131-CALLUS-129
*Solid Section, elset=CALLUS-129, material=MAT-CALLUS-129
,
** Section: Section-132-CALLUS-130
*Solid Section, elset=CALLUS-130, material=MAT-CALLUS-130
,
** Section: Section-133-CALLUS-131
*Solid Section, elset=CALLUS-131, material=MAT-CALLUS-131
,
** Section: Section-134-CALLUS-132
*Solid Section, elset=CALLUS-132, material=MAT-CALLUS-132
,
** Section: Section-135-CALLUS-133
*Solid Section, elset=CALLUS-133, material=MAT-CALLUS-133
,
** Section: Section-136-CALLUS-134
*Solid Section, elset=CALLUS-134, material=MAT-CALLUS-134
,
** Section: Section-137-CALLUS-135
*Solid Section, elset=CALLUS-135, material=MAT-CALLUS-135
,
** Section: Section-138-CALLUS-136
*Solid Section, elset=CALLUS-136, material=MAT-CALLUS-136
,
** Section: Section-139-CALLUS-137
*Solid Section, elset=CALLUS-137, material=MAT-CALLUS-137
,
** Section: Section-140-CALLUS-138
*Solid Section, elset=CALLUS-138, material=MAT-CALLUS-138
,
** Section: Section-141-CALLUS-139
*Solid Section, elset=CALLUS-139, material=MAT-CALLUS-139
,
** Section: Section-142-CALLUS-140
*Solid Section, elset=CALLUS-140, material=MAT-CALLUS-140
,
** Section: Section-143-CALLUS-141
*Solid Section, elset=CALLUS-141, material=MAT-CALLUS-141
,
** Section: Section-144-CALLUS-142
*Solid Section, elset=CALLUS-142, material=MAT-CALLUS-142
,
** Section: Section-145-CALLUS-143
*Solid Section, elset=CALLUS-143, material=MAT-CALLUS-143
,
** Section: Section-146-CALLUS-144
*Solid Section, elset=CALLUS-144, material=MAT-CALLUS-144
,
** Section: Section-147-CALLUS-145
*Solid Section, elset=CALLUS-145, material=MAT-CALLUS-145
,
** Section: Section-148-CALLUS-146
*Solid Section, elset=CALLUS-146, material=MAT-CALLUS-146
,
** Section: Section-149-CALLUS-147
*Solid Section, elset=CALLUS-147, material=MAT-CALLUS-147
,
** Section: Section-150-CALLUS-148
*Solid Section, elset=CALLUS-148, material=MAT-CALLUS-148
,
** Section: Section-151-CALLUS-149
*Solid Section, elset=CALLUS-149, material=MAT-CALLUS-149
,
** Section: Section-152-CALLUS-150
*Solid Section, elset=CALLUS-150, material=MAT-CALLUS-150
,
** Section: Section-153-CALLUS-151
*Solid Section, elset=CALLUS-151, material=MAT-CALLUS-151
,
** Section: Section-154-CALLUS-152
*Solid Section, elset=CALLUS-152, material=MAT-CALLUS-152
,
** Section: Section-155-CALLUS-153
*Solid Section, elset=CALLUS-153, material=MAT-CALLUS-153
,
** Section: Section-156-CALLUS-154
*Solid Section, elset=CALLUS-154, material=MAT-CALLUS-154
,
** Section: Section-157-CALLUS-155
*Solid Section, elset=CALLUS-155, material=MAT-CALLUS-155
,
** Section: Section-158-CALLUS-156
*Solid Section, elset=CALLUS-156, material=MAT-CALLUS-156
,
** Section: Section-159-CALLUS-157
*Solid Section, elset=CALLUS-157, material=MAT-CALLUS-157
,
** Section: Section-160-CALLUS-158
*Solid Section, elset=CALLUS-158, material=MAT-CALLUS-158
,
** Section: Section-161-CALLUS-159
*Solid Section, elset=CALLUS-159, material=MAT-CALLUS-159
,
** Section: Section-162-CALLUS-160
*Solid Section, elset=CALLUS-160, material=MAT-CALLUS-160
,
** Section: Section-163-CALLUS-161
*Solid Section, elset=CALLUS-161, material=MAT-CALLUS-161
,
** Section: Section-164-CALLUS-162
*Solid Section, elset=CALLUS-162, material=MAT-CALLUS-162
,
** Section: Section-165-CALLUS-163
*Solid Section, elset=CALLUS-163, material=MAT-CALLUS-163
,
** Section: Section-166-CALLUS-164
*Solid Section, elset=CALLUS-164, material=MAT-CALLUS-164
,
** Section: Section-167-CALLUS-165
*Solid Section, elset=CALLUS-165, material=MAT-CALLUS-165
,
** Section: Section-168-CALLUS-166
*Solid Section, elset=CALLUS-166, material=MAT-CALLUS-166
,
** Section: Section-169-CALLUS-167
*Solid Section, elset=CALLUS-167, material=MAT-CALLUS-167
,
** Section: Section-170-CALLUS-168
*Solid Section, elset=CALLUS-168, material=MAT-CALLUS-168
,
** Section: Section-171-CALLUS-169
*Solid Section, elset=CALLUS-169, material=MAT-CALLUS-169
,
** Section: Section-172-CALLUS-170
*Solid Section, elset=CALLUS-170, material=MAT-CALLUS-170
,
** Section: Section-173-CALLUS-171
*Solid Section, elset=CALLUS-171, material=MAT-CALLUS-171
,
** Section: Section-174-CALLUS-172
*Solid Section, elset=CALLUS-172, material=MAT-CALLUS-172
,
** Section: Section-175-CALLUS-173
*Solid Section, elset=CALLUS-173, material=MAT-CALLUS-173
,
** Section: Section-176-CALLUS-174
*Solid Section, elset=CALLUS-174, material=MAT-CALLUS-174
,
** Section: Section-177-CALLUS-175
*Solid Section, elset=CALLUS-175, material=MAT-CALLUS-175
,
** Section: Section-178-CALLUS-176
*Solid Section, elset=CALLUS-176, material=MAT-CALLUS-176
,
** Section: Section-179-CALLUS-177
*Solid Section, elset=CALLUS-177, material=MAT-CALLUS-177
,
** Section: Section-180-CALLUS-178
*Solid Section, elset=CALLUS-178, material=MAT-CALLUS-178
,
** Section: Section-181-CALLUS-179
*Solid Section, elset=CALLUS-179, material=MAT-CALLUS-179
,
** Section: Section-182-CALLUS-180
*Solid Section, elset=CALLUS-180, material=MAT-CALLUS-180
,
** Section: Section-183-CALLUS-181
*Solid Section, elset=CALLUS-181, material=MAT-CALLUS-181
,
** Section: Section-184-CALLUS-182
*Solid Section, elset=CALLUS-182, material=MAT-CALLUS-182
,
** Section: Section-185-CALLUS-183
*Solid Section, elset=CALLUS-183, material=MAT-CALLUS-183
,
** Section: Section-186-CALLUS-184
*Solid Section, elset=CALLUS-184, material=MAT-CALLUS-184
,
** Section: Section-187-CALLUS-185
*Solid Section, elset=CALLUS-185, material=MAT-CALLUS-185
,
** Section: Section-188-CALLUS-186
*Solid Section, elset=CALLUS-186, material=MAT-CALLUS-186
,
** Section: Section-189-CALLUS-187
*Solid Section, elset=CALLUS-187, material=MAT-CALLUS-187
,
** Section: Section-190-CALLUS-188
*Solid Section, elset=CALLUS-188, material=MAT-CALLUS-188
,
** Section: Section-191-CALLUS-189
*Solid Section, elset=CALLUS-189, material=MAT-CALLUS-189
,
** Section: Section-192-CALLUS-190
*Solid Section, elset=CALLUS-190, material=MAT-CALLUS-190
,
** Section: Section-193-CALLUS-191
*Solid Section, elset=CALLUS-191, material=MAT-CALLUS-191
,
** Section: Section-194-CALLUS-192
*Solid Section, elset=CALLUS-192, material=MAT-CALLUS-192
,
** Section: Section-195-CALLUS-193
*Solid Section, elset=CALLUS-193, material=MAT-CALLUS-193
,
** Section: Section-196-CALLUS-194
*Solid Section, elset=CALLUS-194, material=MAT-CALLUS-194
,
** Section: Section-197-CALLUS-195
*Solid Section, elset=CALLUS-195, material=MAT-CALLUS-195
,
** Section: Section-198-CALLUS-196
*Solid Section, elset=CALLUS-196, material=MAT-CALLUS-196
,
** Section: Section-199-CALLUS-197
*Solid Section, elset=CALLUS-197, material=MAT-CALLUS-197
,
** Section: Section-200-CALLUS-198
*Solid Section, elset=CALLUS-198, material=MAT-CALLUS-198
,
** Section: Section-201-CALLUS-199
*Solid Section, elset=CALLUS-199, material=MAT-CALLUS-199
,
** Section: Section-202-CALLUS-200
*Solid Section, elset=CALLUS-200, material=MAT-CALLUS-200
,
** Section: Section-203-CALLUS-201
*Solid Section, elset=CALLUS-201, material=MAT-CALLUS-201
,
** Section: Section-204-CALLUS-202
*Solid Section, elset=CALLUS-202, material=MAT-CALLUS-202
,
** Section: Section-205-CALLUS-203
*Solid Section, elset=CALLUS-203, material=MAT-CALLUS-203
,
** Section: Section-206-CALLUS-204
*Solid Section, elset=CALLUS-204, material=MAT-CALLUS-204
,
** Section: Section-207-CALLUS-205
*Solid Section, elset=CALLUS-205, material=MAT-CALLUS-205
,
** Section: Section-208-CALLUS-206
*Solid Section, elset=CALLUS-206, material=MAT-CALLUS-206
,
** Section: Section-209-CALLUS-207
*Solid Section, elset=CALLUS-207, material=MAT-CALLUS-207
,
** Section: Section-210-CALLUS-208
*Solid Section, elset=CALLUS-208, material=MAT-CALLUS-208
,
** Section: Section-211-CALLUS-209
*Solid Section, elset=CALLUS-209, material=MAT-CALLUS-209
,
** Section: Section-212-CALLUS-210
*Solid Section, elset=CALLUS-210, material=MAT-CALLUS-210
,
** Section: Section-213-CALLUS-211
*Solid Section, elset=CALLUS-211, material=MAT-CALLUS-211
,
** Section: Section-214-CALLUS-212
*Solid Section, elset=CALLUS-212, material=MAT-CALLUS-212
,
** Section: Section-215-CALLUS-213
*Solid Section, elset=CALLUS-213, material=MAT-CALLUS-213
,
** Section: Section-216-CALLUS-214
*Solid Section, elset=CALLUS-214, material=MAT-CALLUS-214
,
** Section: Section-217-CALLUS-215
*Solid Section, elset=CALLUS-215, material=MAT-CALLUS-215
,
** Section: Section-218-CALLUS-216
*Solid Section, elset=CALLUS-216, material=MAT-CALLUS-216
,
** Section: Section-219-CALLUS-217
*Solid Section, elset=CALLUS-217, material=MAT-CALLUS-217
,
** Section: Section-220-CALLUS-218
*Solid Section, elset=CALLUS-218, material=MAT-CALLUS-218
,
** Section: Section-221-CALLUS-219
*Solid Section, elset=CALLUS-219, material=MAT-CALLUS-219
,
** Section: Section-222-CALLUS-220
*Solid Section, elset=CALLUS-220, material=MAT-CALLUS-220
,
** Section: Section-223-CALLUS-221
*Solid Section, elset=CALLUS-221, material=MAT-CALLUS-221
,
** Section: Section-224-CALLUS-222
*Solid Section, elset=CALLUS-222, material=MAT-CALLUS-222
,
** Section: Section-225-CALLUS-223
*Solid Section, elset=CALLUS-223, material=MAT-CALLUS-223
,
** Section: Section-226-CALLUS-224
*Solid Section, elset=CALLUS-224, material=MAT-CALLUS-224
,
** Section: Section-227-CALLUS-225
*Solid Section, elset=CALLUS-225, material=MAT-CALLUS-225
,
** Section: Section-228-CALLUS-226
*Solid Section, elset=CALLUS-226, material=MAT-CALLUS-226
,
** Section: Section-229-CALLUS-227
*Solid Section, elset=CALLUS-227, material=MAT-CALLUS-227
,
** Section: Section-230-CALLUS-228
*Solid Section, elset=CALLUS-228, material=MAT-CALLUS-228
,
** Section: Section-231-CALLUS-229
*Solid Section, elset=CALLUS-229, material=MAT-CALLUS-229
,
** Section: Section-232-CALLUS-230
*Solid Section, elset=CALLUS-230, material=MAT-CALLUS-230
,
** Section: Section-233-CALLUS-231
*Solid Section, elset=CALLUS-231, material=MAT-CALLUS-231
,
** Section: Section-234-CALLUS-232
*Solid Section, elset=CALLUS-232, material=MAT-CALLUS-232
,
** Section: Section-235-CALLUS-233
*Solid Section, elset=CALLUS-233, material=MAT-CALLUS-233
,
** Section: Section-236-CALLUS-234
*Solid Section, elset=CALLUS-234, material=MAT-CALLUS-234
,
** Section: Section-237-CALLUS-235
*Solid Section, elset=CALLUS-235, material=MAT-CALLUS-235
,
** Section: Section-238-CALLUS-236
*Solid Section, elset=CALLUS-236, material=MAT-CALLUS-236
,
** Section: Section-239-CALLUS-237
*Solid Section, elset=CALLUS-237, material=MAT-CALLUS-237
,
** Section: Section-240-CALLUS-238
*Solid Section, elset=CALLUS-238, material=MAT-CALLUS-238
,
** Section: Section-241-CALLUS-239
*Solid Section, elset=CALLUS-239, material=MAT-CALLUS-239
,
** Section: Section-242-CALLUS-240
*Solid Section, elset=CALLUS-240, material=MAT-CALLUS-240
,
** Section: Section-243-CALLUS-241
*Solid Section, elset=CALLUS-241, material=MAT-CALLUS-241
,
** Section: Section-244-CALLUS-242
*Solid Section, elset=CALLUS-242, material=MAT-CALLUS-242
,
** Section: Section-245-CALLUS-243
*Solid Section, elset=CALLUS-243, material=MAT-CALLUS-243
,
** Section: Section-246-CALLUS-244
*Solid Section, elset=CALLUS-244, material=MAT-CALLUS-244
,
** Section: Section-247-CALLUS-245
*Solid Section, elset=CALLUS-245, material=MAT-CALLUS-245
,
** Section: Section-248-CALLUS-246
*Solid Section, elset=CALLUS-246, material=MAT-CALLUS-246
,
** Section: Section-249-CALLUS-247
*Solid Section, elset=CALLUS-247, material=MAT-CALLUS-247
,
** Section: Section-250-CALLUS-248
*Solid Section, elset=CALLUS-248, material=MAT-CALLUS-248
,
** Section: Section-251-CALLUS-249
*Solid Section, elset=CALLUS-249, material=MAT-CALLUS-249
,
** Section: Section-252-CALLUS-250
*Solid Section, elset=CALLUS-250, material=MAT-CALLUS-250
,
** Section: Section-253-CALLUS-251
*Solid Section, elset=CALLUS-251, material=MAT-CALLUS-251
,
** Section: Section-254-CALLUS-252
*Solid Section, elset=CALLUS-252, material=MAT-CALLUS-252
,
** Section: Section-255-CALLUS-253
*Solid Section, elset=CALLUS-253, material=MAT-CALLUS-253
,
** Section: Section-256-CALLUS-254
*Solid Section, elset=CALLUS-254, material=MAT-CALLUS-254
,
** Section: Section-257-CALLUS-255
*Solid Section, elset=CALLUS-255, material=MAT-CALLUS-255
,
** Section: Section-258-CALLUS-256
*Solid Section, elset=CALLUS-256, material=MAT-CALLUS-256
,
** Section: Section-259-CALLUS-257
*Solid Section, elset=CALLUS-257, material=MAT-CALLUS-257
,
** Section: Section-260-CALLUS-258
*Solid Section, elset=CALLUS-258, material=MAT-CALLUS-258
,
** Section: Section-261-CALLUS-259
*Solid Section, elset=CALLUS-259, material=MAT-CALLUS-259
,
** Section: Section-262-CALLUS-260
*Solid Section, elset=CALLUS-260, material=MAT-CALLUS-260
,
** Section: Section-263-CALLUS-261
*Solid Section, elset=CALLUS-261, material=MAT-CALLUS-261
,
** Section: Section-264-CALLUS-262
*Solid Section, elset=CALLUS-262, material=MAT-CALLUS-262
,
** Section: Section-265-CALLUS-263
*Solid Section, elset=CALLUS-263, material=MAT-CALLUS-263
,
** Section: Section-266-CALLUS-264
*Solid Section, elset=CALLUS-264, material=MAT-CALLUS-264
,
** Section: Section-267-CALLUS-265
*Solid Section, elset=CALLUS-265, material=MAT-CALLUS-265
,
** Section: Section-268-CALLUS-266
*Solid Section, elset=CALLUS-266, material=MAT-CALLUS-266
,
** Section: Section-269-CALLUS-267
*Solid Section, elset=CALLUS-267, material=MAT-CALLUS-267
,
** Section: Section-270-CALLUS-268
*Solid Section, elset=CALLUS-268, material=MAT-CALLUS-268
,
** Section: Section-271-CALLUS-269
*Solid Section, elset=CALLUS-269, material=MAT-CALLUS-269
,
** Section: Section-272-CALLUS-270
*Solid Section, elset=CALLUS-270, material=MAT-CALLUS-270
,
** Section: Section-273-CALLUS-271
*Solid Section, elset=CALLUS-271, material=MAT-CALLUS-271
,
** Section: Section-274-CALLUS-272
*Solid Section, elset=CALLUS-272, material=MAT-CALLUS-272
,
** Section: Section-275-CALLUS-273
*Solid Section, elset=CALLUS-273, material=MAT-CALLUS-273
,
** Section: Section-276-CALLUS-274
*Solid Section, elset=CALLUS-274, material=MAT-CALLUS-274
,
** Section: Section-277-CALLUS-275
*Solid Section, elset=CALLUS-275, material=MAT-CALLUS-275
,
** Section: Section-278-CALLUS-276
*Solid Section, elset=CALLUS-276, material=MAT-CALLUS-276
,
** Section: Section-279-CALLUS-277
*Solid Section, elset=CALLUS-277, material=MAT-CALLUS-277
,
** Section: Section-280-CALLUS-278
*Solid Section, elset=CALLUS-278, material=MAT-CALLUS-278
,
** Section: Section-281-CALLUS-279
*Solid Section, elset=CALLUS-279, material=MAT-CALLUS-279
,
** Section: Section-282-CALLUS-280
*Solid Section, elset=CALLUS-280, material=MAT-CALLUS-280
,
** Section: Section-283-CALLUS-281
*Solid Section, elset=CALLUS-281, material=MAT-CALLUS-281
,
** Section: Section-284-CALLUS-282
*Solid Section, elset=CALLUS-282, material=MAT-CALLUS-282
,
** Section: Section-285-CALLUS-283
*Solid Section, elset=CALLUS-283, material=MAT-CALLUS-283
,
** Section: Section-286-CALLUS-284
*Solid Section, elset=CALLUS-284, material=MAT-CALLUS-284
,
** Section: Section-287-CALLUS-285
*Solid Section, elset=CALLUS-285, material=MAT-CALLUS-285
,
** Section: Section-288-CALLUS-286
*Solid Section, elset=CALLUS-286, material=MAT-CALLUS-286
,
** Section: Section-289-CALLUS-287
*Solid Section, elset=CALLUS-287, material=MAT-CALLUS-287
,
** Section: Section-290-CALLUS-288
*Solid Section, elset=CALLUS-288, material=MAT-CALLUS-288
,
** Section: Section-291-CALLUS-289
*Solid Section, elset=CALLUS-289, material=MAT-CALLUS-289
,
** Section: Section-292-CALLUS-290
*Solid Section, elset=CALLUS-290, material=MAT-CALLUS-290
,
** Section: Section-293-CALLUS-291
*Solid Section, elset=CALLUS-291, material=MAT-CALLUS-291
,
** Section: Section-294-CALLUS-292
*Solid Section, elset=CALLUS-292, material=MAT-CALLUS-292
,
** Section: Section-295-CALLUS-293
*Solid Section, elset=CALLUS-293, material=MAT-CALLUS-293
,
** Section: Section-296-CALLUS-294
*Solid Section, elset=CALLUS-294, material=MAT-CALLUS-294
,
** Section: Section-297-CALLUS-295
*Solid Section, elset=CALLUS-295, material=MAT-CALLUS-295
,
** Section: Section-298-CALLUS-296
*Solid Section, elset=CALLUS-296, material=MAT-CALLUS-296
,
** Section: Section-299-CALLUS-297
*Solid Section, elset=CALLUS-297, material=MAT-CALLUS-297
,
** Section: Section-300-CALLUS-298
*Solid Section, elset=CALLUS-298, material=MAT-CALLUS-298
,
** Section: Section-301-CALLUS-299
*Solid Section, elset=CALLUS-299, material=MAT-CALLUS-299
,
** Section: Section-302-CALLUS-300
*Solid Section, elset=CALLUS-300, material=MAT-CALLUS-300
,
** Section: Section-303-CALLUS-301
*Solid Section, elset=CALLUS-301, material=MAT-CALLUS-301
,
** Section: Section-304-CALLUS-302
*Solid Section, elset=CALLUS-302, material=MAT-CALLUS-302
,
** Section: Section-305-CALLUS-303
*Solid Section, elset=CALLUS-303, material=MAT-CALLUS-303
,
** Section: Section-306-CALLUS-304
*Solid Section, elset=CALLUS-304, material=MAT-CALLUS-304
,
** Section: Section-307-CALLUS-305
*Solid Section, elset=CALLUS-305, material=MAT-CALLUS-305
,
** Section: Section-308-CALLUS-306
*Solid Section, elset=CALLUS-306, material=MAT-CALLUS-306
,
** Section: Section-309-CALLUS-307
*Solid Section, elset=CALLUS-307, material=MAT-CALLUS-307
,
** Section: Section-310-CALLUS-308
*Solid Section, elset=CALLUS-308, material=MAT-CALLUS-308
,
** Section: Section-311-CALLUS-309
*Solid Section, elset=CALLUS-309, material=MAT-CALLUS-309
,
** Section: Section-312-CALLUS-310
*Solid Section, elset=CALLUS-310, material=MAT-CALLUS-310
,
** Section: Section-313-CALLUS-311
*Solid Section, elset=CALLUS-311, material=MAT-CALLUS-311
,
** Section: Section-314-CALLUS-312
*Solid Section, elset=CALLUS-312, material=MAT-CALLUS-312
,
** Section: Section-315-CALLUS-313
*Solid Section, elset=CALLUS-313, material=MAT-CALLUS-313
,
** Section: Section-316-CALLUS-314
*Solid Section, elset=CALLUS-314, material=MAT-CALLUS-314
,
** Section: Section-317-CALLUS-315
*Solid Section, elset=CALLUS-315, material=MAT-CALLUS-315
,
** Section: Section-318-CALLUS-316
*Solid Section, elset=CALLUS-316, material=MAT-CALLUS-316
,
** Section: Section-319-CALLUS-317
*Solid Section, elset=CALLUS-317, material=MAT-CALLUS-317
,
** Section: Section-320-CALLUS-318
*Solid Section, elset=CALLUS-318, material=MAT-CALLUS-318
,
** Section: Section-321-CALLUS-319
*Solid Section, elset=CALLUS-319, material=MAT-CALLUS-319
,
** Section: Section-322-CALLUS-320
*Solid Section, elset=CALLUS-320, material=MAT-CALLUS-320
,
** Section: Section-323-CALLUS-321
*Solid Section, elset=CALLUS-321, material=MAT-CALLUS-321
,
** Section: Section-324-CALLUS-322
*Solid Section, elset=CALLUS-322, material=MAT-CALLUS-322
,
** Section: Section-325-CALLUS-323
*Solid Section, elset=CALLUS-323, material=MAT-CALLUS-323
,
** Section: Section-326-CALLUS-324
*Solid Section, elset=CALLUS-324, material=MAT-CALLUS-324
,
** Section: Section-327-CALLUS-325
*Solid Section, elset=CALLUS-325, material=MAT-CALLUS-325
,
** Section: Section-328-CALLUS-326
*Solid Section, elset=CALLUS-326, material=MAT-CALLUS-326
,
** Section: Section-329-CALLUS-327
*Solid Section, elset=CALLUS-327, material=MAT-CALLUS-327
,
** Section: Section-330-CALLUS-328
*Solid Section, elset=CALLUS-328, material=MAT-CALLUS-328
,
** Section: Section-331-CALLUS-329
*Solid Section, elset=CALLUS-329, material=MAT-CALLUS-329
,
** Section: Section-332-CALLUS-330
*Solid Section, elset=CALLUS-330, material=MAT-CALLUS-330
,
** Section: Section-333-CALLUS-331
*Solid Section, elset=CALLUS-331, material=MAT-CALLUS-331
,
** Section: Section-334-CALLUS-332
*Solid Section, elset=CALLUS-332, material=MAT-CALLUS-332
,
** Section: Section-335-CALLUS-333
*Solid Section, elset=CALLUS-333, material=MAT-CALLUS-333
,
** Section: Section-336-CALLUS-334
*Solid Section, elset=CALLUS-334, material=MAT-CALLUS-334
,
** Section: Section-337-CALLUS-335
*Solid Section, elset=CALLUS-335, material=MAT-CALLUS-335
,
** Section: Section-338-CALLUS-336
*Solid Section, elset=CALLUS-336, material=MAT-CALLUS-336
,
** Section: Section-339-CALLUS-337
*Solid Section, elset=CALLUS-337, material=MAT-CALLUS-337
,
** Section: Section-340-CALLUS-338
*Solid Section, elset=CALLUS-338, material=MAT-CALLUS-338
,
** Section: Section-341-CALLUS-339
*Solid Section, elset=CALLUS-339, material=MAT-CALLUS-339
,
** Section: Section-342-CALLUS-340
*Solid Section, elset=CALLUS-340, material=MAT-CALLUS-340
,
** Section: Section-343-CALLUS-341
*Solid Section, elset=CALLUS-341, material=MAT-CALLUS-341
,
** Section: Section-344-CALLUS-342
*Solid Section, elset=CALLUS-342, material=MAT-CALLUS-342
,
** Section: Section-345-CALLUS-343
*Solid Section, elset=CALLUS-343, material=MAT-CALLUS-343
,
** Section: Section-346-CALLUS-344
*Solid Section, elset=CALLUS-344, material=MAT-CALLUS-344
,
** Section: Section-347-CALLUS-345
*Solid Section, elset=CALLUS-345, material=MAT-CALLUS-345
,
** Section: Section-348-CALLUS-346
*Solid Section, elset=CALLUS-346, material=MAT-CALLUS-346
,
** Section: Section-349-CALLUS-347
*Solid Section, elset=CALLUS-347, material=MAT-CALLUS-347
,
** Section: Section-350-CALLUS-348
*Solid Section, elset=CALLUS-348, material=MAT-CALLUS-348
,
** Section: Section-351-CALLUS-349
*Solid Section, elset=CALLUS-349, material=MAT-CALLUS-349
,
** Section: Section-352-CALLUS-350
*Solid Section, elset=CALLUS-350, material=MAT-CALLUS-350
,
** Section: Section-353-CALLUS-351
*Solid Section, elset=CALLUS-351, material=MAT-CALLUS-351
,
** Section: Section-354-CALLUS-352
*Solid Section, elset=CALLUS-352, material=MAT-CALLUS-352
,
** Section: Section-355-CALLUS-353
*Solid Section, elset=CALLUS-353, material=MAT-CALLUS-353
,
** Section: Section-356-CALLUS-354
*Solid Section, elset=CALLUS-354, material=MAT-CALLUS-354
,
** Section: Section-357-CALLUS-355
*Solid Section, elset=CALLUS-355, material=MAT-CALLUS-355
,
** Section: Section-358-CALLUS-356
*Solid Section, elset=CALLUS-356, material=MAT-CALLUS-356
,
** Section: Section-359-CALLUS-357
*Solid Section, elset=CALLUS-357, material=MAT-CALLUS-357
,
** Section: Section-360-CALLUS-358
*Solid Section, elset=CALLUS-358, material=MAT-CALLUS-358
,
** Section: Section-361-CALLUS-359
*Solid Section, elset=CALLUS-359, material=MAT-CALLUS-359
,
** Section: Section-362-CALLUS-360
*Solid Section, elset=CALLUS-360, material=MAT-CALLUS-360
,
** Section: Section-363-CALLUS-361
*Solid Section, elset=CALLUS-361, material=MAT-CALLUS-361
,
** Section: Section-364-CALLUS-362
*Solid Section, elset=CALLUS-362, material=MAT-CALLUS-362
,
** Section: Section-365-CALLUS-363
*Solid Section, elset=CALLUS-363, material=MAT-CALLUS-363
,
** Section: Section-366-CALLUS-364
*Solid Section, elset=CALLUS-364, material=MAT-CALLUS-364
,
** Section: Section-367-CALLUS-365
*Solid Section, elset=CALLUS-365, material=MAT-CALLUS-365
,
** Section: Section-368-CALLUS-366
*Solid Section, elset=CALLUS-366, material=MAT-CALLUS-366
,
** Section: Section-369-CALLUS-367
*Solid Section, elset=CALLUS-367, material=MAT-CALLUS-367
,
** Section: Section-370-CALLUS-368
*Solid Section, elset=CALLUS-368, material=MAT-CALLUS-368
,
** Section: Section-371-CALLUS-369
*Solid Section, elset=CALLUS-369, material=MAT-CALLUS-369
,
** Section: Section-372-CALLUS-370
*Solid Section, elset=CALLUS-370, material=MAT-CALLUS-370
,
** Section: Section-373-CALLUS-371
*Solid Section, elset=CALLUS-371, material=MAT-CALLUS-371
,
** Section: Section-374-CALLUS-372
*Solid Section, elset=CALLUS-372, material=MAT-CALLUS-372
,
** Section: Section-375-CALLUS-373
*Solid Section, elset=CALLUS-373, material=MAT-CALLUS-373
,
** Section: Section-376-CALLUS-374
*Solid Section, elset=CALLUS-374, material=MAT-CALLUS-374
,
** Section: Section-377-CALLUS-375
*Solid Section, elset=CALLUS-375, material=MAT-CALLUS-375
,
** Section: Section-378-CALLUS-376
*Solid Section, elset=CALLUS-376, material=MAT-CALLUS-376
,
** Section: Section-379-CALLUS-377
*Solid Section, elset=CALLUS-377, material=MAT-CALLUS-377
,
** Section: Section-380-CALLUS-378
*Solid Section, elset=CALLUS-378, material=MAT-CALLUS-378
,
** Section: Section-381-CALLUS-379
*Solid Section, elset=CALLUS-379, material=MAT-CALLUS-379
,
** Section: Section-382-CALLUS-380
*Solid Section, elset=CALLUS-380, material=MAT-CALLUS-380
,
** Section: Section-383-CALLUS-381
*Solid Section, elset=CALLUS-381, material=MAT-CALLUS-381
,
** Section: Section-384-CALLUS-382
*Solid Section, elset=CALLUS-382, material=MAT-CALLUS-382
,
** Section: Section-385-CALLUS-383
*Solid Section, elset=CALLUS-383, material=MAT-CALLUS-383
,
** Section: Section-386-CALLUS-384
*Solid Section, elset=CALLUS-384, material=MAT-CALLUS-384
,
** Section: Section-387-CALLUS-385
*Solid Section, elset=CALLUS-385, material=MAT-CALLUS-385
,
** Section: Section-388-CALLUS-386
*Solid Section, elset=CALLUS-386, material=MAT-CALLUS-386
,
** Section: Section-389-CALLUS-387
*Solid Section, elset=CALLUS-387, material=MAT-CALLUS-387
,
** Section: Section-390-CALLUS-388
*Solid Section, elset=CALLUS-388, material=MAT-CALLUS-388
,
** Section: Section-391-CALLUS-389
*Solid Section, elset=CALLUS-389, material=MAT-CALLUS-389
,
** Section: Section-392-CALLUS-390
*Solid Section, elset=CALLUS-390, material=MAT-CALLUS-390
,
** Section: Section-393-CALLUS-391
*Solid Section, elset=CALLUS-391, material=MAT-CALLUS-391
,
** Section: Section-394-CALLUS-392
*Solid Section, elset=CALLUS-392, material=MAT-CALLUS-392
,
** Section: Section-395-CALLUS-393
*Solid Section, elset=CALLUS-393, material=MAT-CALLUS-393
,
** Section: Section-396-CALLUS-394
*Solid Section, elset=CALLUS-394, material=MAT-CALLUS-394
,
** Section: Section-397-CALLUS-395
*Solid Section, elset=CALLUS-395, material=MAT-CALLUS-395
,
** Section: Section-398-CALLUS-396
*Solid Section, elset=CALLUS-396, material=MAT-CALLUS-396
,
** Section: Section-399-CALLUS-397
*Solid Section, elset=CALLUS-397, material=MAT-CALLUS-397
,
** Section: Section-400-CALLUS-398
*Solid Section, elset=CALLUS-398, material=MAT-CALLUS-398
,
** Section: Section-401-CALLUS-399
*Solid Section, elset=CALLUS-399, material=MAT-CALLUS-399
,
** Section: Section-402-CALLUS-400
*Solid Section, elset=CALLUS-400, material=MAT-CALLUS-400
,
** Section: Section-403-CALLUS-401
*Solid Section, elset=CALLUS-401, material=MAT-CALLUS-401
,
** Section: Section-404-CALLUS-402
*Solid Section, elset=CALLUS-402, material=MAT-CALLUS-402
,
** Section: Section-405-CALLUS-403
*Solid Section, elset=CALLUS-403, material=MAT-CALLUS-403
,
** Section: Section-406-CALLUS-404
*Solid Section, elset=CALLUS-404, material=MAT-CALLUS-404
,
** Section: Section-407-CALLUS-405
*Solid Section, elset=CALLUS-405, material=MAT-CALLUS-405
,
** Section: Section-408-CALLUS-406
*Solid Section, elset=CALLUS-406, material=MAT-CALLUS-406
,
** Section: Section-409-CALLUS-407
*Solid Section, elset=CALLUS-407, material=MAT-CALLUS-407
,
** Section: Section-410-CALLUS-408
*Solid Section, elset=CALLUS-408, material=MAT-CALLUS-408
,
** Section: Section-411-CALLUS-409
*Solid Section, elset=CALLUS-409, material=MAT-CALLUS-409
,
** Section: Section-412-CALLUS-410
*Solid Section, elset=CALLUS-410, material=MAT-CALLUS-410
,
** Section: Section-413-CALLUS-411
*Solid Section, elset=CALLUS-411, material=MAT-CALLUS-411
,
** Section: Section-414-CALLUS-412
*Solid Section, elset=CALLUS-412, material=MAT-CALLUS-412
,
** Section: Section-415-CALLUS-413
*Solid Section, elset=CALLUS-413, material=MAT-CALLUS-413
,
** Section: Section-416-CALLUS-414
*Solid Section, elset=CALLUS-414, material=MAT-CALLUS-414
,
** Section: Section-417-CALLUS-415
*Solid Section, elset=CALLUS-415, material=MAT-CALLUS-415
,
** Section: Section-418-CALLUS-416
*Solid Section, elset=CALLUS-416, material=MAT-CALLUS-416
,
** Section: Section-419-CALLUS-417
*Solid Section, elset=CALLUS-417, material=MAT-CALLUS-417
,
** Section: Section-420-CALLUS-418
*Solid Section, elset=CALLUS-418, material=MAT-CALLUS-418
,
** Section: Section-421-CALLUS-419
*Solid Section, elset=CALLUS-419, material=MAT-CALLUS-419
,
** Section: Section-422-CALLUS-420
*Solid Section, elset=CALLUS-420, material=MAT-CALLUS-420
,
** Section: Section-423-CALLUS-421
*Solid Section, elset=CALLUS-421, material=MAT-CALLUS-421
,
** Section: Section-424-CALLUS-422
*Solid Section, elset=CALLUS-422, material=MAT-CALLUS-422
,
** Section: Section-425-CALLUS-423
*Solid Section, elset=CALLUS-423, material=MAT-CALLUS-423
,
** Section: Section-426-CALLUS-424
*Solid Section, elset=CALLUS-424, material=MAT-CALLUS-424
,
** Section: Section-427-CALLUS-425
*Solid Section, elset=CALLUS-425, material=MAT-CALLUS-425
,
** Section: Section-428-CALLUS-426
*Solid Section, elset=CALLUS-426, material=MAT-CALLUS-426
,
** Section: Section-429-CALLUS-427
*Solid Section, elset=CALLUS-427, material=MAT-CALLUS-427
,
** Section: Section-430-CALLUS-428
*Solid Section, elset=CALLUS-428, material=MAT-CALLUS-428
,
** Section: Section-431-CALLUS-429
*Solid Section, elset=CALLUS-429, material=MAT-CALLUS-429
,
** Section: Section-432-CALLUS-430
*Solid Section, elset=CALLUS-430, material=MAT-CALLUS-430
,
** Section: Section-433-CALLUS-431
*Solid Section, elset=CALLUS-431, material=MAT-CALLUS-431
,
** Section: Section-434-CALLUS-432
*Solid Section, elset=CALLUS-432, material=MAT-CALLUS-432
,
** Section: Section-435-CALLUS-433
*Solid Section, elset=CALLUS-433, material=MAT-CALLUS-433
,
** Section: Section-436-CALLUS-434
*Solid Section, elset=CALLUS-434, material=MAT-CALLUS-434
,
** Section: Section-437-CALLUS-435
*Solid Section, elset=CALLUS-435, material=MAT-CALLUS-435
,
** Section: Section-438-CALLUS-436
*Solid Section, elset=CALLUS-436, material=MAT-CALLUS-436
,
** Section: Section-439-CALLUS-437
*Solid Section, elset=CALLUS-437, material=MAT-CALLUS-437
,
** Section: Section-440-CALLUS-438
*Solid Section, elset=CALLUS-438, material=MAT-CALLUS-438
,
** Section: Section-441-CALLUS-439
*Solid Section, elset=CALLUS-439, material=MAT-CALLUS-439
,
** Section: Section-442-CALLUS-440
*Solid Section, elset=CALLUS-440, material=MAT-CALLUS-440
,
** Section: Section-443-CALLUS-441
*Solid Section, elset=CALLUS-441, material=MAT-CALLUS-441
,
** Section: Section-444-CALLUS-442
*Solid Section, elset=CALLUS-442, material=MAT-CALLUS-442
,
** Section: Section-445-CALLUS-443
*Solid Section, elset=CALLUS-443, material=MAT-CALLUS-443
,
** Section: Section-446-CALLUS-444
*Solid Section, elset=CALLUS-444, material=MAT-CALLUS-444
,
** Section: Section-447-CALLUS-445
*Solid Section, elset=CALLUS-445, material=MAT-CALLUS-445
,
** Section: Section-448-CALLUS-446
*Solid Section, elset=CALLUS-446, material=MAT-CALLUS-446
,
** Section: Section-449-CALLUS-447
*Solid Section, elset=CALLUS-447, material=MAT-CALLUS-447
,
** Section: Section-450-CALLUS-448
*Solid Section, elset=CALLUS-448, material=MAT-CALLUS-448
,
** Section: Section-451-CALLUS-449
*Solid Section, elset=CALLUS-449, material=MAT-CALLUS-449
,
** Section: Section-452-CALLUS-450
*Solid Section, elset=CALLUS-450, material=MAT-CALLUS-450
,
** Section: Section-453-CALLUS-451
*Solid Section, elset=CALLUS-451, material=MAT-CALLUS-451
,
** Section: Section-454-CALLUS-452
*Solid Section, elset=CALLUS-452, material=MAT-CALLUS-452
,
** Section: Section-455-CALLUS-453
*Solid Section, elset=CALLUS-453, material=MAT-CALLUS-453
,
** Section: Section-456-CALLUS-454
*Solid Section, elset=CALLUS-454, material=MAT-CALLUS-454
,
** Section: Section-457-CALLUS-455
*Solid Section, elset=CALLUS-455, material=MAT-CALLUS-455
,
** Section: Section-458-CALLUS-456
*Solid Section, elset=CALLUS-456, material=MAT-CALLUS-456
,
** Section: Section-459-CALLUS-457
*Solid Section, elset=CALLUS-457, material=MAT-CALLUS-457
,
** Section: Section-460-CALLUS-458
*Solid Section, elset=CALLUS-458, material=MAT-CALLUS-458
,
** Section: Section-461-CALLUS-459
*Solid Section, elset=CALLUS-459, material=MAT-CALLUS-459
,
** Section: Section-462-CALLUS-460
*Solid Section, elset=CALLUS-460, material=MAT-CALLUS-460
,
** Section: Section-463-CALLUS-461
*Solid Section, elset=CALLUS-461, material=MAT-CALLUS-461
,
** Section: Section-464-CALLUS-462
*Solid Section, elset=CALLUS-462, material=MAT-CALLUS-462
,
** Section: Section-465-CALLUS-463
*Solid Section, elset=CALLUS-463, material=MAT-CALLUS-463
,
** Section: Section-466-CALLUS-464
*Solid Section, elset=CALLUS-464, material=MAT-CALLUS-464
,
** Section: Section-467-CALLUS-465
*Solid Section, elset=CALLUS-465, material=MAT-CALLUS-465
,
** Section: Section-468-CALLUS-466
*Solid Section, elset=CALLUS-466, material=MAT-CALLUS-466
,
** Section: Section-469-CALLUS-467
*Solid Section, elset=CALLUS-467, material=MAT-CALLUS-467
,
** Section: Section-470-CALLUS-468
*Solid Section, elset=CALLUS-468, material=MAT-CALLUS-468
,
** Section: Section-471-CALLUS-469
*Solid Section, elset=CALLUS-469, material=MAT-CALLUS-469
,
** Section: Section-472-CALLUS-470
*Solid Section, elset=CALLUS-470, material=MAT-CALLUS-470
,
** Section: Section-473-CALLUS-471
*Solid Section, elset=CALLUS-471, material=MAT-CALLUS-471
,
** Section: Section-474-CALLUS-472
*Solid Section, elset=CALLUS-472, material=MAT-CALLUS-472
,
** Section: Section-475-CALLUS-473
*Solid Section, elset=CALLUS-473, material=MAT-CALLUS-473
,
** Section: Section-476-CALLUS-474
*Solid Section, elset=CALLUS-474, material=MAT-CALLUS-474
,
** Section: Section-477-CALLUS-475
*Solid Section, elset=CALLUS-475, material=MAT-CALLUS-475
,
** Section: Section-478-CALLUS-476
*Solid Section, elset=CALLUS-476, material=MAT-CALLUS-476
,
** Section: Section-479-CALLUS-477
*Solid Section, elset=CALLUS-477, material=MAT-CALLUS-477
,
** Section: Section-480-CALLUS-478
*Solid Section, elset=CALLUS-478, material=MAT-CALLUS-478
,
** Section: Section-481-CALLUS-479
*Solid Section, elset=CALLUS-479, material=MAT-CALLUS-479
,
** Section: Section-482-CALLUS-480
*Solid Section, elset=CALLUS-480, material=MAT-CALLUS-480
,
** Section: Section-483-CALLUS-481
*Solid Section, elset=CALLUS-481, material=MAT-CALLUS-481
,
** Section: Section-484-CALLUS-482
*Solid Section, elset=CALLUS-482, material=MAT-CALLUS-482
,
** Section: Section-485-CALLUS-483
*Solid Section, elset=CALLUS-483, material=MAT-CALLUS-483
,
** Section: Section-486-CALLUS-484
*Solid Section, elset=CALLUS-484, material=MAT-CALLUS-484
,
** Section: Section-487-CALLUS-485
*Solid Section, elset=CALLUS-485, material=MAT-CALLUS-485
,
** Section: Section-488-CALLUS-486
*Solid Section, elset=CALLUS-486, material=MAT-CALLUS-486
,
** Section: Section-489-CALLUS-487
*Solid Section, elset=CALLUS-487, material=MAT-CALLUS-487
,
** Section: Section-490-CALLUS-488
*Solid Section, elset=CALLUS-488, material=MAT-CALLUS-488
,
** Section: Section-491-CALLUS-489
*Solid Section, elset=CALLUS-489, material=MAT-CALLUS-489
,
** Section: Section-492-CALLUS-490
*Solid Section, elset=CALLUS-490, material=MAT-CALLUS-490
,
** Section: Section-493-CALLUS-491
*Solid Section, elset=CALLUS-491, material=MAT-CALLUS-491
,
** Section: Section-494-CALLUS-492
*Solid Section, elset=CALLUS-492, material=MAT-CALLUS-492
,
** Section: Section-495-CALLUS-493
*Solid Section, elset=CALLUS-493, material=MAT-CALLUS-493
,
** Section: Section-496-CALLUS-494
*Solid Section, elset=CALLUS-494, material=MAT-CALLUS-494
,
** Section: Section-497-CALLUS-495
*Solid Section, elset=CALLUS-495, material=MAT-CALLUS-495
,
** Section: Section-498-CALLUS-496
*Solid Section, elset=CALLUS-496, material=MAT-CALLUS-496
,
** Section: Section-499-CALLUS-497
*Solid Section, elset=CALLUS-497, material=MAT-CALLUS-497
,
** Section: Section-500-CALLUS-498
*Solid Section, elset=CALLUS-498, material=MAT-CALLUS-498
,
** Section: Section-501-CALLUS-499
*Solid Section, elset=CALLUS-499, material=MAT-CALLUS-499
,
** Section: Section-502-CALLUS-500
*Solid Section, elset=CALLUS-500, material=MAT-CALLUS-500
,
** Section: Section-503-CALLUS-501
*Solid Section, elset=CALLUS-501, material=MAT-CALLUS-501
,
** Section: Section-504-CALLUS-502
*Solid Section, elset=CALLUS-502, material=MAT-CALLUS-502
,
** Section: Section-505-CALLUS-503
*Solid Section, elset=CALLUS-503, material=MAT-CALLUS-503
,
** Section: Section-506-CALLUS-504
*Solid Section, elset=CALLUS-504, material=MAT-CALLUS-504
,
** Section: Section-507-CALLUS-505
*Solid Section, elset=CALLUS-505, material=MAT-CALLUS-505
,
** Section: Section-508-CALLUS-506
*Solid Section, elset=CALLUS-506, material=MAT-CALLUS-506
,
** Section: Section-509-CALLUS-507
*Solid Section, elset=CALLUS-507, material=MAT-CALLUS-507
,
** Section: Section-510-CALLUS-508
*Solid Section, elset=CALLUS-508, material=MAT-CALLUS-508
,
** Section: Section-511-CALLUS-509
*Solid Section, elset=CALLUS-509, material=MAT-CALLUS-509
,
** Section: Section-512-CALLUS-510
*Solid Section, elset=CALLUS-510, material=MAT-CALLUS-510
,
** Section: Section-513-CALLUS-511
*Solid Section, elset=CALLUS-511, material=MAT-CALLUS-511
,
** Section: Section-514-CALLUS-512
*Solid Section, elset=CALLUS-512, material=MAT-CALLUS-512
,
** Section: Section-515-CALLUS-513
*Solid Section, elset=CALLUS-513, material=MAT-CALLUS-513
,
** Section: Section-516-CALLUS-514
*Solid Section, elset=CALLUS-514, material=MAT-CALLUS-514
,
** Section: Section-517-CALLUS-515
*Solid Section, elset=CALLUS-515, material=MAT-CALLUS-515
,
** Section: Section-518-CALLUS-516
*Solid Section, elset=CALLUS-516, material=MAT-CALLUS-516
,
** Section: Section-519-CALLUS-517
*Solid Section, elset=CALLUS-517, material=MAT-CALLUS-517
,
** Section: Section-520-CALLUS-518
*Solid Section, elset=CALLUS-518, material=MAT-CALLUS-518
,
** Section: Section-521-CALLUS-519
*Solid Section, elset=CALLUS-519, material=MAT-CALLUS-519
,
** Section: Section-522-CALLUS-520
*Solid Section, elset=CALLUS-520, material=MAT-CALLUS-520
,
** Section: Section-523-CALLUS-521
*Solid Section, elset=CALLUS-521, material=MAT-CALLUS-521
,
** Section: Section-524-CALLUS-522
*Solid Section, elset=CALLUS-522, material=MAT-CALLUS-522
,
** Section: Section-525-CALLUS-523
*Solid Section, elset=CALLUS-523, material=MAT-CALLUS-523
,
** Section: Section-526-CALLUS-524
*Solid Section, elset=CALLUS-524, material=MAT-CALLUS-524
,
** Section: Section-527-CALLUS-525
*Solid Section, elset=CALLUS-525, material=MAT-CALLUS-525
,
** Section: Section-528-CALLUS-526
*Solid Section, elset=CALLUS-526, material=MAT-CALLUS-526
,
** Section: Section-529-CALLUS-527
*Solid Section, elset=CALLUS-527, material=MAT-CALLUS-527
,
** Section: Section-530-CALLUS-528
*Solid Section, elset=CALLUS-528, material=MAT-CALLUS-528
,
** Section: Section-531-CALLUS-529
*Solid Section, elset=CALLUS-529, material=MAT-CALLUS-529
,
** Section: Section-532-CALLUS-530
*Solid Section, elset=CALLUS-530, material=MAT-CALLUS-530
,
** Section: Section-533-CALLUS-531
*Solid Section, elset=CALLUS-531, material=MAT-CALLUS-531
,
** Section: Section-534-CALLUS-532
*Solid Section, elset=CALLUS-532, material=MAT-CALLUS-532
,
** Section: Section-535-CALLUS-533
*Solid Section, elset=CALLUS-533, material=MAT-CALLUS-533
,
** Section: Section-536-CALLUS-534
*Solid Section, elset=CALLUS-534, material=MAT-CALLUS-534
,
** Section: Section-537-CALLUS-535
*Solid Section, elset=CALLUS-535, material=MAT-CALLUS-535
,
** Section: Section-538-CALLUS-536
*Solid Section, elset=CALLUS-536, material=MAT-CALLUS-536
,
** Section: Section-539-CALLUS-537
*Solid Section, elset=CALLUS-537, material=MAT-CALLUS-537
,
** Section: Section-540-CALLUS-538
*Solid Section, elset=CALLUS-538, material=MAT-CALLUS-538
,
** Section: Section-541-CALLUS-539
*Solid Section, elset=CALLUS-539, material=MAT-CALLUS-539
,
** Section: Section-542-CALLUS-540
*Solid Section, elset=CALLUS-540, material=MAT-CALLUS-540
,
** Section: Section-543-CALLUS-541
*Solid Section, elset=CALLUS-541, material=MAT-CALLUS-541
,
** Section: Section-544-CALLUS-542
*Solid Section, elset=CALLUS-542, material=MAT-CALLUS-542
,
** Section: Section-545-CALLUS-543
*Solid Section, elset=CALLUS-543, material=MAT-CALLUS-543
,
** Section: Section-546-CALLUS-544
*Solid Section, elset=CALLUS-544, material=MAT-CALLUS-544
,
** Section: Section-547-CALLUS-545
*Solid Section, elset=CALLUS-545, material=MAT-CALLUS-545
,
** Section: Section-548-CALLUS-546
*Solid Section, elset=CALLUS-546, material=MAT-CALLUS-546
,
** Section: Section-549-CALLUS-547
*Solid Section, elset=CALLUS-547, material=MAT-CALLUS-547
,
** Section: Section-550-CALLUS-548
*Solid Section, elset=CALLUS-548, material=MAT-CALLUS-548
,
** Section: Section-551-CALLUS-549
*Solid Section, elset=CALLUS-549, material=MAT-CALLUS-549
,
** Section: Section-552-CALLUS-550
*Solid Section, elset=CALLUS-550, material=MAT-CALLUS-550
,
** Section: Section-553-CALLUS-551
*Solid Section, elset=CALLUS-551, material=MAT-CALLUS-551
,
** Section: Section-554-CALLUS-552
*Solid Section, elset=CALLUS-552, material=MAT-CALLUS-552
,
** Section: Section-555-CALLUS-553
*Solid Section, elset=CALLUS-553, material=MAT-CALLUS-553
,
** Section: Section-556-CALLUS-554
*Solid Section, elset=CALLUS-554, material=MAT-CALLUS-554
,
** Section: Section-557-CALLUS-555
*Solid Section, elset=CALLUS-555, material=MAT-CALLUS-555
,
** Section: Section-558-CALLUS-556
*Solid Section, elset=CALLUS-556, material=MAT-CALLUS-556
,
** Section: Section-559-CALLUS-557
*Solid Section, elset=CALLUS-557, material=MAT-CALLUS-557
,
** Section: Section-560-CALLUS-558
*Solid Section, elset=CALLUS-558, material=MAT-CALLUS-558
,
** Section: Section-561-CALLUS-559
*Solid Section, elset=CALLUS-559, material=MAT-CALLUS-559
,
** Section: Section-562-CALLUS-560
*Solid Section, elset=CALLUS-560, material=MAT-CALLUS-560
,
** Section: Section-563-CALLUS-561
*Solid Section, elset=CALLUS-561, material=MAT-CALLUS-561
,
** Section: Section-564-CALLUS-562
*Solid Section, elset=CALLUS-562, material=MAT-CALLUS-562
,
** Section: Section-565-CALLUS-563
*Solid Section, elset=CALLUS-563, material=MAT-CALLUS-563
,
** Section: Section-566-CALLUS-564
*Solid Section, elset=CALLUS-564, material=MAT-CALLUS-564
,
** Section: Section-567-CALLUS-565
*Solid Section, elset=CALLUS-565, material=MAT-CALLUS-565
,
** Section: Section-568-CALLUS-566
*Solid Section, elset=CALLUS-566, material=MAT-CALLUS-566
,
** Section: Section-569-CALLUS-567
*Solid Section, elset=CALLUS-567, material=MAT-CALLUS-567
,
** Section: Section-570-CALLUS-568
*Solid Section, elset=CALLUS-568, material=MAT-CALLUS-568
,
** Section: Section-571-CALLUS-569
*Solid Section, elset=CALLUS-569, material=MAT-CALLUS-569
,
** Section: Section-572-CALLUS-570
*Solid Section, elset=CALLUS-570, material=MAT-CALLUS-570
,
** Section: Section-573-CALLUS-571
*Solid Section, elset=CALLUS-571, material=MAT-CALLUS-571
,
** Section: Section-574-CALLUS-572
*Solid Section, elset=CALLUS-572, material=MAT-CALLUS-572
,
** Section: Section-575-CALLUS-573
*Solid Section, elset=CALLUS-573, material=MAT-CALLUS-573
,
** Section: Section-576-CALLUS-574
*Solid Section, elset=CALLUS-574, material=MAT-CALLUS-574
,
** Section: Section-577-CALLUS-575
*Solid Section, elset=CALLUS-575, material=MAT-CALLUS-575
,
** Section: Section-578-CALLUS-576
*Solid Section, elset=CALLUS-576, material=MAT-CALLUS-576
,
** Section: Section-579-CALLUS-577
*Solid Section, elset=CALLUS-577, material=MAT-CALLUS-577
,
** Section: Section-580-CALLUS-578
*Solid Section, elset=CALLUS-578, material=MAT-CALLUS-578
,
** Section: Section-581-CALLUS-579
*Solid Section, elset=CALLUS-579, material=MAT-CALLUS-579
,
** Section: Section-582-CALLUS-580
*Solid Section, elset=CALLUS-580, material=MAT-CALLUS-580
,
** Section: Section-583-CALLUS-581
*Solid Section, elset=CALLUS-581, material=MAT-CALLUS-581
,
** Section: Section-584-CALLUS-582
*Solid Section, elset=CALLUS-582, material=MAT-CALLUS-582
,
** Section: Section-585-CALLUS-583
*Solid Section, elset=CALLUS-583, material=MAT-CALLUS-583
,
** Section: Section-586-CALLUS-584
*Solid Section, elset=CALLUS-584, material=MAT-CALLUS-584
,
** Section: Section-587-CALLUS-585
*Solid Section, elset=CALLUS-585, material=MAT-CALLUS-585
,
** Section: Section-588-CALLUS-586
*Solid Section, elset=CALLUS-586, material=MAT-CALLUS-586
,
** Section: Section-589-CALLUS-587
*Solid Section, elset=CALLUS-587, material=MAT-CALLUS-587
,
** Section: Section-590-CALLUS-588
*Solid Section, elset=CALLUS-588, material=MAT-CALLUS-588
,
** Section: Section-591-CALLUS-589
*Solid Section, elset=CALLUS-589, material=MAT-CALLUS-589
,
** Section: Section-592-CALLUS-590
*Solid Section, elset=CALLUS-590, material=MAT-CALLUS-590
,
** Section: Section-593-CALLUS-591
*Solid Section, elset=CALLUS-591, material=MAT-CALLUS-591
,
** Section: Section-594-CALLUS-592
*Solid Section, elset=CALLUS-592, material=MAT-CALLUS-592
,
** Section: Section-595-CALLUS-593
*Solid Section, elset=CALLUS-593, material=MAT-CALLUS-593
,
** Section: Section-596-CALLUS-594
*Solid Section, elset=CALLUS-594, material=MAT-CALLUS-594
,
** Section: Section-597-CALLUS-595
*Solid Section, elset=CALLUS-595, material=MAT-CALLUS-595
,
** Section: Section-598-CALLUS-596
*Solid Section, elset=CALLUS-596, material=MAT-CALLUS-596
,
** Section: Section-599-CALLUS-597
*Solid Section, elset=CALLUS-597, material=MAT-CALLUS-597
,
** Section: Section-600-CALLUS-598
*Solid Section, elset=CALLUS-598, material=MAT-CALLUS-598
,
** Section: Section-601-CALLUS-599
*Solid Section, elset=CALLUS-599, material=MAT-CALLUS-599
,
** Section: Section-602-CALLUS-600
*Solid Section, elset=CALLUS-600, material=MAT-CALLUS-600
,
** Section: Section-603-CALLUS-601
*Solid Section, elset=CALLUS-601, material=MAT-CALLUS-601
,
** Section: Section-604-CALLUS-602
*Solid Section, elset=CALLUS-602, material=MAT-CALLUS-602
,
** Section: Section-605-CALLUS-603
*Solid Section, elset=CALLUS-603, material=MAT-CALLUS-603
,
** Section: Section-606-CALLUS-604
*Solid Section, elset=CALLUS-604, material=MAT-CALLUS-604
,
** Section: Section-607-CALLUS-605
*Solid Section, elset=CALLUS-605, material=MAT-CALLUS-605
,
** Section: Section-608-CALLUS-606
*Solid Section, elset=CALLUS-606, material=MAT-CALLUS-606
,
** Section: Section-609-CALLUS-607
*Solid Section, elset=CALLUS-607, material=MAT-CALLUS-607
,
** Section: Section-610-CALLUS-608
*Solid Section, elset=CALLUS-608, material=MAT-CALLUS-608
,
** Section: Section-611-CALLUS-609
*Solid Section, elset=CALLUS-609, material=MAT-CALLUS-609
,
** Section: Section-612-CALLUS-610
*Solid Section, elset=CALLUS-610, material=MAT-CALLUS-610
,
** Section: Section-613-CALLUS-611
*Solid Section, elset=CALLUS-611, material=MAT-CALLUS-611
,
** Section: Section-614-CALLUS-612
*Solid Section, elset=CALLUS-612, material=MAT-CALLUS-612
,
** Section: Section-615-CALLUS-613
*Solid Section, elset=CALLUS-613, material=MAT-CALLUS-613
,
** Section: Section-616-CALLUS-614
*Solid Section, elset=CALLUS-614, material=MAT-CALLUS-614
,
** Section: Section-617-CALLUS-615
*Solid Section, elset=CALLUS-615, material=MAT-CALLUS-615
,
** Section: Section-618-CALLUS-616
*Solid Section, elset=CALLUS-616, material=MAT-CALLUS-616
,
** Section: Section-619-CALLUS-617
*Solid Section, elset=CALLUS-617, material=MAT-CALLUS-617
,
** Section: Section-620-CALLUS-618
*Solid Section, elset=CALLUS-618, material=MAT-CALLUS-618
,
** Section: Section-621-CALLUS-619
*Solid Section, elset=CALLUS-619, material=MAT-CALLUS-619
,
** Section: Section-622-CALLUS-620
*Solid Section, elset=CALLUS-620, material=MAT-CALLUS-620
,
** Section: Section-623-CALLUS-621
*Solid Section, elset=CALLUS-621, material=MAT-CALLUS-621
,
** Section: Section-624-CALLUS-622
*Solid Section, elset=CALLUS-622, material=MAT-CALLUS-622
,
** Section: Section-625-CALLUS-623
*Solid Section, elset=CALLUS-623, material=MAT-CALLUS-623
,
** Section: Section-626-CALLUS-624
*Solid Section, elset=CALLUS-624, material=MAT-CALLUS-624
,
** Section: Section-627-CALLUS-625
*Solid Section, elset=CALLUS-625, material=MAT-CALLUS-625
,
** Section: Section-628-CALLUS-626
*Solid Section, elset=CALLUS-626, material=MAT-CALLUS-626
,
** Section: Section-629-CALLUS-627
*Solid Section, elset=CALLUS-627, material=MAT-CALLUS-627
,
** Section: Section-630-CALLUS-628
*Solid Section, elset=CALLUS-628, material=MAT-CALLUS-628
,
** Section: Section-631-CALLUS-629
*Solid Section, elset=CALLUS-629, material=MAT-CALLUS-629
,
** Section: Section-632-CALLUS-630
*Solid Section, elset=CALLUS-630, material=MAT-CALLUS-630
,
** Section: Section-633-CALLUS-631
*Solid Section, elset=CALLUS-631, material=MAT-CALLUS-631
,
** Section: Section-634-CALLUS-632
*Solid Section, elset=CALLUS-632, material=MAT-CALLUS-632
,
** Section: Section-635-CALLUS-633
*Solid Section, elset=CALLUS-633, material=MAT-CALLUS-633
,
** Section: Section-636-CALLUS-634
*Solid Section, elset=CALLUS-634, material=MAT-CALLUS-634
,
** Section: Section-637-CALLUS-635
*Solid Section, elset=CALLUS-635, material=MAT-CALLUS-635
,
** Section: Section-638-CALLUS-636
*Solid Section, elset=CALLUS-636, material=MAT-CALLUS-636
,
** Section: Section-639-CALLUS-637
*Solid Section, elset=CALLUS-637, material=MAT-CALLUS-637
,
** Section: Section-640-CALLUS-638
*Solid Section, elset=CALLUS-638, material=MAT-CALLUS-638
,
** Section: Section-641-CALLUS-639
*Solid Section, elset=CALLUS-639, material=MAT-CALLUS-639
,
** Section: Section-642-CALLUS-640
*Solid Section, elset=CALLUS-640, material=MAT-CALLUS-640
,
** Section: Section-643-CALLUS-641
*Solid Section, elset=CALLUS-641, material=MAT-CALLUS-641
,
** Section: Section-644-CALLUS-642
*Solid Section, elset=CALLUS-642, material=MAT-CALLUS-642
,
** Section: Section-645-CALLUS-643
*Solid Section, elset=CALLUS-643, material=MAT-CALLUS-643
,
** Section: Section-646-CALLUS-644
*Solid Section, elset=CALLUS-644, material=MAT-CALLUS-644
,
** Section: Section-647-CALLUS-645
*Solid Section, elset=CALLUS-645, material=MAT-CALLUS-645
,
** Section: Section-648-CALLUS-646
*Solid Section, elset=CALLUS-646, material=MAT-CALLUS-646
,
** Section: Section-649-CALLUS-647
*Solid Section, elset=CALLUS-647, material=MAT-CALLUS-647
,
** Section: Section-650-CALLUS-648
*Solid Section, elset=CALLUS-648, material=MAT-CALLUS-648
,
** Section: Section-651-CALLUS-649
*Solid Section, elset=CALLUS-649, material=MAT-CALLUS-649
,
** Section: Section-652-CALLUS-650
*Solid Section, elset=CALLUS-650, material=MAT-CALLUS-650
,
** Section: Section-653-CALLUS-651
*Solid Section, elset=CALLUS-651, material=MAT-CALLUS-651
,
** Section: Section-654-CALLUS-652
*Solid Section, elset=CALLUS-652, material=MAT-CALLUS-652
,
** Section: Section-655-CALLUS-653
*Solid Section, elset=CALLUS-653, material=MAT-CALLUS-653
,
** Section: Section-656-CALLUS-654
*Solid Section, elset=CALLUS-654, material=MAT-CALLUS-654
,
** Section: Section-657-CALLUS-655
*Solid Section, elset=CALLUS-655, material=MAT-CALLUS-655
,
** Section: Section-658-CALLUS-656
*Solid Section, elset=CALLUS-656, material=MAT-CALLUS-656
,
** Section: Section-659-CALLUS-657
*Solid Section, elset=CALLUS-657, material=MAT-CALLUS-657
,
** Section: Section-660-CALLUS-658
*Solid Section, elset=CALLUS-658, material=MAT-CALLUS-658
,
** Section: Section-661-CALLUS-659
*Solid Section, elset=CALLUS-659, material=MAT-CALLUS-659
,
** Section: Section-662-CALLUS-660
*Solid Section, elset=CALLUS-660, material=MAT-CALLUS-660
,
** Section: Section-663-CALLUS-661
*Solid Section, elset=CALLUS-661, material=MAT-CALLUS-661
,
** Section: Section-664-CALLUS-662
*Solid Section, elset=CALLUS-662, material=MAT-CALLUS-662
,
** Section: Section-665-CALLUS-663
*Solid Section, elset=CALLUS-663, material=MAT-CALLUS-663
,
** Section: Section-666-CALLUS-664
*Solid Section, elset=CALLUS-664, material=MAT-CALLUS-664
,
** Section: Section-667-CALLUS-665
*Solid Section, elset=CALLUS-665, material=MAT-CALLUS-665
,
** Section: Section-668-CALLUS-666
*Solid Section, elset=CALLUS-666, material=MAT-CALLUS-666
,
** Section: Section-669-CALLUS-667
*Solid Section, elset=CALLUS-667, material=MAT-CALLUS-667
,
** Section: Section-670-CALLUS-668
*Solid Section, elset=CALLUS-668, material=MAT-CALLUS-668
,
** Section: Section-671-CALLUS-669
*Solid Section, elset=CALLUS-669, material=MAT-CALLUS-669
,
** Section: Section-672-CALLUS-670
*Solid Section, elset=CALLUS-670, material=MAT-CALLUS-670
,
** Section: Section-673-CALLUS-671
*Solid Section, elset=CALLUS-671, material=MAT-CALLUS-671
,
** Section: Section-674-CALLUS-672
*Solid Section, elset=CALLUS-672, material=MAT-CALLUS-672
,
** Section: Section-675-CALLUS-673
*Solid Section, elset=CALLUS-673, material=MAT-CALLUS-673
,
** Section: Section-676-CALLUS-674
*Solid Section, elset=CALLUS-674, material=MAT-CALLUS-674
,
** Section: Section-677-CALLUS-675
*Solid Section, elset=CALLUS-675, material=MAT-CALLUS-675
,
** Section: Section-678-CALLUS-676
*Solid Section, elset=CALLUS-676, material=MAT-CALLUS-676
,
** Section: Section-679-CALLUS-677
*Solid Section, elset=CALLUS-677, material=MAT-CALLUS-677
,
** Section: Section-680-CALLUS-678
*Solid Section, elset=CALLUS-678, material=MAT-CALLUS-678
,
** Section: Section-681-CALLUS-679
*Solid Section, elset=CALLUS-679, material=MAT-CALLUS-679
,
** Section: Section-682-CALLUS-680
*Solid Section, elset=CALLUS-680, material=MAT-CALLUS-680
,
** Section: Section-683-CALLUS-681
*Solid Section, elset=CALLUS-681, material=MAT-CALLUS-681
,
** Section: Section-684-CALLUS-682
*Solid Section, elset=CALLUS-682, material=MAT-CALLUS-682
,
** Section: Section-685-CALLUS-683
*Solid Section, elset=CALLUS-683, material=MAT-CALLUS-683
,
** Section: Section-686-CALLUS-684
*Solid Section, elset=CALLUS-684, material=MAT-CALLUS-684
,
** Section: Section-687-CALLUS-685
*Solid Section, elset=CALLUS-685, material=MAT-CALLUS-685
,
** Section: Section-688-CALLUS-686
*Solid Section, elset=CALLUS-686, material=MAT-CALLUS-686
,
** Section: Section-689-CALLUS-687
*Solid Section, elset=CALLUS-687, material=MAT-CALLUS-687
,
** Section: Section-690-CALLUS-688
*Solid Section, elset=CALLUS-688, material=MAT-CALLUS-688
,
** Section: Section-691-CALLUS-689
*Solid Section, elset=CALLUS-689, material=MAT-CALLUS-689
,
** Section: Section-692-CALLUS-690
*Solid Section, elset=CALLUS-690, material=MAT-CALLUS-690
,
** Section: Section-693-CALLUS-691
*Solid Section, elset=CALLUS-691, material=MAT-CALLUS-691
,
** Section: Section-694-CALLUS-692
*Solid Section, elset=CALLUS-692, material=MAT-CALLUS-692
,
** Section: Section-695-CALLUS-693
*Solid Section, elset=CALLUS-693, material=MAT-CALLUS-693
,
** Section: Section-696-CALLUS-694
*Solid Section, elset=CALLUS-694, material=MAT-CALLUS-694
,
** Section: Section-697-CALLUS-695
*Solid Section, elset=CALLUS-695, material=MAT-CALLUS-695
,
** Section: Section-698-CALLUS-696
*Solid Section, elset=CALLUS-696, material=MAT-CALLUS-696
,
** Section: Section-699-CALLUS-697
*Solid Section, elset=CALLUS-697, material=MAT-CALLUS-697
,
** Section: Section-700-CALLUS-698
*Solid Section, elset=CALLUS-698, material=MAT-CALLUS-698
,
** Section: Section-701-CALLUS-699
*Solid Section, elset=CALLUS-699, material=MAT-CALLUS-699
,
** Section: Section-702-CALLUS-700
*Solid Section, elset=CALLUS-700, material=MAT-CALLUS-700
,
** Section: Section-703-CALLUS-701
*Solid Section, elset=CALLUS-701, material=MAT-CALLUS-701
,
** Section: Section-704-CALLUS-702
*Solid Section, elset=CALLUS-702, material=MAT-CALLUS-702
,
** Section: Section-705-CALLUS-703
*Solid Section, elset=CALLUS-703, material=MAT-CALLUS-703
,
** Section: Section-706-CALLUS-704
*Solid Section, elset=CALLUS-704, material=MAT-CALLUS-704
,
** Section: Section-707-CALLUS-705
*Solid Section, elset=CALLUS-705, material=MAT-CALLUS-705
,
** Section: Section-708-CALLUS-706
*Solid Section, elset=CALLUS-706, material=MAT-CALLUS-706
,
** Section: Section-709-CALLUS-707
*Solid Section, elset=CALLUS-707, material=MAT-CALLUS-707
,
** Section: Section-710-CALLUS-708
*Solid Section, elset=CALLUS-708, material=MAT-CALLUS-708
,
** Section: Section-711-CALLUS-709
*Solid Section, elset=CALLUS-709, material=MAT-CALLUS-709
,
** Section: Section-712-CALLUS-710
*Solid Section, elset=CALLUS-710, material=MAT-CALLUS-710
,
** Section: Section-713-CALLUS-711
*Solid Section, elset=CALLUS-711, material=MAT-CALLUS-711
,
** Section: Section-714-CALLUS-712
*Solid Section, elset=CALLUS-712, material=MAT-CALLUS-712
,
** Section: Section-715-CALLUS-713
*Solid Section, elset=CALLUS-713, material=MAT-CALLUS-713
,
** Section: Section-716-CALLUS-714
*Solid Section, elset=CALLUS-714, material=MAT-CALLUS-714
,
** Section: Section-717-CALLUS-715
*Solid Section, elset=CALLUS-715, material=MAT-CALLUS-715
,
** Section: Section-718-CALLUS-716
*Solid Section, elset=CALLUS-716, material=MAT-CALLUS-716
,
** Section: Section-719-CALLUS-717
*Solid Section, elset=CALLUS-717, material=MAT-CALLUS-717
,
** Section: Section-720-CALLUS-718
*Solid Section, elset=CALLUS-718, material=MAT-CALLUS-718
,
** Section: Section-721-CALLUS-719
*Solid Section, elset=CALLUS-719, material=MAT-CALLUS-719
,
** Section: Section-722-CALLUS-720
*Solid Section, elset=CALLUS-720, material=MAT-CALLUS-720
,
** Section: Section-723-CALLUS-721
*Solid Section, elset=CALLUS-721, material=MAT-CALLUS-721
,
** Section: Section-724-CALLUS-722
*Solid Section, elset=CALLUS-722, material=MAT-CALLUS-722
,
** Section: Section-725-CALLUS-723
*Solid Section, elset=CALLUS-723, material=MAT-CALLUS-723
,
** Section: Section-726-CALLUS-724
*Solid Section, elset=CALLUS-724, material=MAT-CALLUS-724
,
** Section: Section-727-CALLUS-725
*Solid Section, elset=CALLUS-725, material=MAT-CALLUS-725
,
** Section: Section-728-CALLUS-726
*Solid Section, elset=CALLUS-726, material=MAT-CALLUS-726
,
** Section: Section-729-CALLUS-727
*Solid Section, elset=CALLUS-727, material=MAT-CALLUS-727
,
** Section: Section-730-CALLUS-728
*Solid Section, elset=CALLUS-728, material=MAT-CALLUS-728
,
** Section: Section-731-CALLUS-729
*Solid Section, elset=CALLUS-729, material=MAT-CALLUS-729
,
** Section: Section-732-CALLUS-730
*Solid Section, elset=CALLUS-730, material=MAT-CALLUS-730
,
** Section: Section-733-CALLUS-731
*Solid Section, elset=CALLUS-731, material=MAT-CALLUS-731
,
** Section: Section-734-CALLUS-732
*Solid Section, elset=CALLUS-732, material=MAT-CALLUS-732
,
** Section: Section-735-CALLUS-733
*Solid Section, elset=CALLUS-733, material=MAT-CALLUS-733
,
** Section: Section-736-CALLUS-734
*Solid Section, elset=CALLUS-734, material=MAT-CALLUS-734
,
** Section: Section-737-CALLUS-735
*Solid Section, elset=CALLUS-735, material=MAT-CALLUS-735
,
** Section: Section-738-CALLUS-736
*Solid Section, elset=CALLUS-736, material=MAT-CALLUS-736
,
** Section: Section-739-CALLUS-737
*Solid Section, elset=CALLUS-737, material=MAT-CALLUS-737
,
** Section: Section-740-CALLUS-738
*Solid Section, elset=CALLUS-738, material=MAT-CALLUS-738
,
** Section: Section-741-CALLUS-739
*Solid Section, elset=CALLUS-739, material=MAT-CALLUS-739
,
** Section: Section-742-CALLUS-740
*Solid Section, elset=CALLUS-740, material=MAT-CALLUS-740
,
** Section: Section-743-CALLUS-741
*Solid Section, elset=CALLUS-741, material=MAT-CALLUS-741
,
** Section: Section-744-CALLUS-742
*Solid Section, elset=CALLUS-742, material=MAT-CALLUS-742
,
** Section: Section-745-CALLUS-743
*Solid Section, elset=CALLUS-743, material=MAT-CALLUS-743
,
** Section: Section-746-CALLUS-744
*Solid Section, elset=CALLUS-744, material=MAT-CALLUS-744
,
** Section: Section-747-CALLUS-745
*Solid Section, elset=CALLUS-745, material=MAT-CALLUS-745
,
** Section: Section-748-CALLUS-746
*Solid Section, elset=CALLUS-746, material=MAT-CALLUS-746
,
** Section: Section-749-CALLUS-747
*Solid Section, elset=CALLUS-747, material=MAT-CALLUS-747
,
** Section: Section-750-CALLUS-748
*Solid Section, elset=CALLUS-748, material=MAT-CALLUS-748
,
** Section: Section-751-CALLUS-749
*Solid Section, elset=CALLUS-749, material=MAT-CALLUS-749
,
** Section: Section-752-CALLUS-750
*Solid Section, elset=CALLUS-750, material=MAT-CALLUS-750
,
** Section: Section-753-CALLUS-751
*Solid Section, elset=CALLUS-751, material=MAT-CALLUS-751
,
** Section: Section-754-CALLUS-752
*Solid Section, elset=CALLUS-752, material=MAT-CALLUS-752
,
** Section: Section-755-CALLUS-753
*Solid Section, elset=CALLUS-753, material=MAT-CALLUS-753
,
** Section: Section-756-CALLUS-754
*Solid Section, elset=CALLUS-754, material=MAT-CALLUS-754
,
** Section: Section-757-CALLUS-755
*Solid Section, elset=CALLUS-755, material=MAT-CALLUS-755
,
** Section: Section-758-CALLUS-756
*Solid Section, elset=CALLUS-756, material=MAT-CALLUS-756
,
** Section: Section-759-CALLUS-757
*Solid Section, elset=CALLUS-757, material=MAT-CALLUS-757
,
** Section: Section-760-CALLUS-758
*Solid Section, elset=CALLUS-758, material=MAT-CALLUS-758
,
** Section: Section-761-CALLUS-759
*Solid Section, elset=CALLUS-759, material=MAT-CALLUS-759
,
** Section: Section-762-CALLUS-760
*Solid Section, elset=CALLUS-760, material=MAT-CALLUS-760
,
** Section: Section-763-CALLUS-761
*Solid Section, elset=CALLUS-761, material=MAT-CALLUS-761
,
** Section: Section-764-CALLUS-762
*Solid Section, elset=CALLUS-762, material=MAT-CALLUS-762
,
** Section: Section-765-CALLUS-763
*Solid Section, elset=CALLUS-763, material=MAT-CALLUS-763
,
** Section: Section-766-CALLUS-764
*Solid Section, elset=CALLUS-764, material=MAT-CALLUS-764
,
** Section: Section-767-CALLUS-765
*Solid Section, elset=CALLUS-765, material=MAT-CALLUS-765
,
** Section: Section-768-CALLUS-766
*Solid Section, elset=CALLUS-766, material=MAT-CALLUS-766
,
** Section: Section-769-CALLUS-767
*Solid Section, elset=CALLUS-767, material=MAT-CALLUS-767
,
** Section: Section-770-CALLUS-768
*Solid Section, elset=CALLUS-768, material=MAT-CALLUS-768
,
** Section: Section-771-CALLUS-769
*Solid Section, elset=CALLUS-769, material=MAT-CALLUS-769
,
** Section: Section-772-CALLUS-770
*Solid Section, elset=CALLUS-770, material=MAT-CALLUS-770
,
** Section: Section-773-CALLUS-771
*Solid Section, elset=CALLUS-771, material=MAT-CALLUS-771
,
** Section: Section-774-CALLUS-772
*Solid Section, elset=CALLUS-772, material=MAT-CALLUS-772
,
** Section: Section-775-CALLUS-773
*Solid Section, elset=CALLUS-773, material=MAT-CALLUS-773
,
** Section: Section-776-CALLUS-774
*Solid Section, elset=CALLUS-774, material=MAT-CALLUS-774
,
** Section: Section-777-CALLUS-775
*Solid Section, elset=CALLUS-775, material=MAT-CALLUS-775
,
** Section: Section-778-CALLUS-776
*Solid Section, elset=CALLUS-776, material=MAT-CALLUS-776
,
** Section: Section-779-CALLUS-777
*Solid Section, elset=CALLUS-777, material=MAT-CALLUS-777
,
** Section: Section-780-CALLUS-778
*Solid Section, elset=CALLUS-778, material=MAT-CALLUS-778
,
** Section: Section-781-CALLUS-779
*Solid Section, elset=CALLUS-779, material=MAT-CALLUS-779
,
** Section: Section-782-CALLUS-780
*Solid Section, elset=CALLUS-780, material=MAT-CALLUS-780
,
** Section: Section-783-CALLUS-781
*Solid Section, elset=CALLUS-781, material=MAT-CALLUS-781
,
** Section: Section-784-CALLUS-782
*Solid Section, elset=CALLUS-782, material=MAT-CALLUS-782
,
** Section: Section-785-CALLUS-783
*Solid Section, elset=CALLUS-783, material=MAT-CALLUS-783
,
** Section: Section-786-CALLUS-784
*Solid Section, elset=CALLUS-784, material=MAT-CALLUS-784
,
** Section: Section-787-CALLUS-785
*Solid Section, elset=CALLUS-785, material=MAT-CALLUS-785
,
** Section: Section-788-CALLUS-786
*Solid Section, elset=CALLUS-786, material=MAT-CALLUS-786
,
** Section: Section-789-CALLUS-787
*Solid Section, elset=CALLUS-787, material=MAT-CALLUS-787
,
** Section: Section-790-CALLUS-788
*Solid Section, elset=CALLUS-788, material=MAT-CALLUS-788
,
** Section: Section-791-CALLUS-789
*Solid Section, elset=CALLUS-789, material=MAT-CALLUS-789
,
** Section: Section-792-CALLUS-790
*Solid Section, elset=CALLUS-790, material=MAT-CALLUS-790
,
** Section: Section-793-CALLUS-791
*Solid Section, elset=CALLUS-791, material=MAT-CALLUS-791
,
** Section: Section-794-CALLUS-792
*Solid Section, elset=CALLUS-792, material=MAT-CALLUS-792
,
** Section: Section-795-CALLUS-793
*Solid Section, elset=CALLUS-793, material=MAT-CALLUS-793
,
** Section: Section-796-CALLUS-794
*Solid Section, elset=CALLUS-794, material=MAT-CALLUS-794
,
** Section: Section-797-CALLUS-795
*Solid Section, elset=CALLUS-795, material=MAT-CALLUS-795
,
** Section: Section-798-CALLUS-796
*Solid Section, elset=CALLUS-796, material=MAT-CALLUS-796
,
** Section: Section-799-CALLUS-797
*Solid Section, elset=CALLUS-797, material=MAT-CALLUS-797
,
** Section: Section-800-CALLUS-798
*Solid Section, elset=CALLUS-798, material=MAT-CALLUS-798
,
** Section: Section-801-CALLUS-799
*Solid Section, elset=CALLUS-799, material=MAT-CALLUS-799
,
** Section: Section-802-CALLUS-800
*Solid Section, elset=CALLUS-800, material=MAT-CALLUS-800
,
** Section: Section-803-CALLUS-801
*Solid Section, elset=CALLUS-801, material=MAT-CALLUS-801
,
** Section: Section-804-CALLUS-802
*Solid Section, elset=CALLUS-802, material=MAT-CALLUS-802
,
** Section: Section-805-CALLUS-803
*Solid Section, elset=CALLUS-803, material=MAT-CALLUS-803
,
** Section: Section-806-CALLUS-804
*Solid Section, elset=CALLUS-804, material=MAT-CALLUS-804
,
** Section: Section-807-CALLUS-805
*Solid Section, elset=CALLUS-805, material=MAT-CALLUS-805
,
** Section: Section-808-CALLUS-806
*Solid Section, elset=CALLUS-806, material=MAT-CALLUS-806
,
** Section: Section-809-CALLUS-807
*Solid Section, elset=CALLUS-807, material=MAT-CALLUS-807
,
** Section: Section-810-CALLUS-808
*Solid Section, elset=CALLUS-808, material=MAT-CALLUS-808
,
** Section: Section-811-CALLUS-809
*Solid Section, elset=CALLUS-809, material=MAT-CALLUS-809
,
** Section: Section-812-CALLUS-810
*Solid Section, elset=CALLUS-810, material=MAT-CALLUS-810
,
** Section: Section-813-CALLUS-811
*Solid Section, elset=CALLUS-811, material=MAT-CALLUS-811
,
** Section: Section-814-CALLUS-812
*Solid Section, elset=CALLUS-812, material=MAT-CALLUS-812
,
** Section: Section-815-CALLUS-813
*Solid Section, elset=CALLUS-813, material=MAT-CALLUS-813
,
** Section: Section-816-CALLUS-814
*Solid Section, elset=CALLUS-814, material=MAT-CALLUS-814
,
** Section: Section-817-CALLUS-815
*Solid Section, elset=CALLUS-815, material=MAT-CALLUS-815
,
** Section: Section-818-CALLUS-816
*Solid Section, elset=CALLUS-816, material=MAT-CALLUS-816
,
** Section: Section-819-CALLUS-817
*Solid Section, elset=CALLUS-817, material=MAT-CALLUS-817
,
** Section: Section-820-CALLUS-818
*Solid Section, elset=CALLUS-818, material=MAT-CALLUS-818
,
** Section: Section-821-CALLUS-819
*Solid Section, elset=CALLUS-819, material=MAT-CALLUS-819
,
** Section: Section-822-CALLUS-820
*Solid Section, elset=CALLUS-820, material=MAT-CALLUS-820
,
** Section: Section-823-CALLUS-821
*Solid Section, elset=CALLUS-821, material=MAT-CALLUS-821
,
** Section: Section-824-CALLUS-822
*Solid Section, elset=CALLUS-822, material=MAT-CALLUS-822
,
** Section: Section-825-CALLUS-823
*Solid Section, elset=CALLUS-823, material=MAT-CALLUS-823
,
** Section: Section-826-CALLUS-824
*Solid Section, elset=CALLUS-824, material=MAT-CALLUS-824
,
** Section: Section-827-CALLUS-825
*Solid Section, elset=CALLUS-825, material=MAT-CALLUS-825
,
** Section: Section-828-CALLUS-826
*Solid Section, elset=CALLUS-826, material=MAT-CALLUS-826
,
** Section: Section-829-CALLUS-827
*Solid Section, elset=CALLUS-827, material=MAT-CALLUS-827
,
** Section: Section-830-CALLUS-828
*Solid Section, elset=CALLUS-828, material=MAT-CALLUS-828
,
** Section: Section-831-CALLUS-829
*Solid Section, elset=CALLUS-829, material=MAT-CALLUS-829
,
** Section: Section-832-CALLUS-830
*Solid Section, elset=CALLUS-830, material=MAT-CALLUS-830
,
** Section: Section-833-CALLUS-831
*Solid Section, elset=CALLUS-831, material=MAT-CALLUS-831
,
** Section: Section-834-CALLUS-832
*Solid Section, elset=CALLUS-832, material=MAT-CALLUS-832
,
** Section: Section-835-CALLUS-833
*Solid Section, elset=CALLUS-833, material=MAT-CALLUS-833
,
** Section: Section-836-CALLUS-834
*Solid Section, elset=CALLUS-834, material=MAT-CALLUS-834
,
** Section: Section-837-CALLUS-835
*Solid Section, elset=CALLUS-835, material=MAT-CALLUS-835
,
** Section: Section-838-CALLUS-836
*Solid Section, elset=CALLUS-836, material=MAT-CALLUS-836
,
** Section: Section-839-CALLUS-837
*Solid Section, elset=CALLUS-837, material=MAT-CALLUS-837
,
** Section: Section-840-CALLUS-838
*Solid Section, elset=CALLUS-838, material=MAT-CALLUS-838
,
** Section: Section-841-CALLUS-839
*Solid Section, elset=CALLUS-839, material=MAT-CALLUS-839
,
** Section: Section-842-CALLUS-840
*Solid Section, elset=CALLUS-840, material=MAT-CALLUS-840
,
** Section: Section-843-CALLUS-841
*Solid Section, elset=CALLUS-841, material=MAT-CALLUS-841
,
** Section: Section-844-CALLUS-842
*Solid Section, elset=CALLUS-842, material=MAT-CALLUS-842
,
** Section: Section-845-CALLUS-843
*Solid Section, elset=CALLUS-843, material=MAT-CALLUS-843
,
** Section: Section-846-CALLUS-844
*Solid Section, elset=CALLUS-844, material=MAT-CALLUS-844
,
** Section: Section-847-CALLUS-845
*Solid Section, elset=CALLUS-845, material=MAT-CALLUS-845
,
** Section: Section-848-CALLUS-846
*Solid Section, elset=CALLUS-846, material=MAT-CALLUS-846
,
** Section: Section-849-CALLUS-847
*Solid Section, elset=CALLUS-847, material=MAT-CALLUS-847
,
** Section: Section-850-CALLUS-848
*Solid Section, elset=CALLUS-848, material=MAT-CALLUS-848
,
** Section: Section-851-CALLUS-849
*Solid Section, elset=CALLUS-849, material=MAT-CALLUS-849
,
** Section: Section-852-CALLUS-850
*Solid Section, elset=CALLUS-850, material=MAT-CALLUS-850
,
** Section: Section-853-CALLUS-851
*Solid Section, elset=CALLUS-851, material=MAT-CALLUS-851
,
** Section: Section-854-CALLUS-852
*Solid Section, elset=CALLUS-852, material=MAT-CALLUS-852
,
** Section: Section-855-CALLUS-853
*Solid Section, elset=CALLUS-853, material=MAT-CALLUS-853
,
** Section: Section-856-CALLUS-854
*Solid Section, elset=CALLUS-854, material=MAT-CALLUS-854
,
** Section: Section-857-CALLUS-855
*Solid Section, elset=CALLUS-855, material=MAT-CALLUS-855
,
** Section: Section-858-CALLUS-856
*Solid Section, elset=CALLUS-856, material=MAT-CALLUS-856
,
** Section: Section-859-CALLUS-857
*Solid Section, elset=CALLUS-857, material=MAT-CALLUS-857
,
** Section: Section-860-CALLUS-858
*Solid Section, elset=CALLUS-858, material=MAT-CALLUS-858
,
** Section: Section-861-CALLUS-859
*Solid Section, elset=CALLUS-859, material=MAT-CALLUS-859
,
** Section: Section-862-CALLUS-860
*Solid Section, elset=CALLUS-860, material=MAT-CALLUS-860
,
** Section: Section-863-CALLUS-861
*Solid Section, elset=CALLUS-861, material=MAT-CALLUS-861
,
** Section: Section-864-CALLUS-862
*Solid Section, elset=CALLUS-862, material=MAT-CALLUS-862
,
** Section: Section-865-CALLUS-863
*Solid Section, elset=CALLUS-863, material=MAT-CALLUS-863
,
** Section: Section-866-CALLUS-864
*Solid Section, elset=CALLUS-864, material=MAT-CALLUS-864
,
** Section: Section-867-CALLUS-865
*Solid Section, elset=CALLUS-865, material=MAT-CALLUS-865
,
** Section: Section-868-CALLUS-866
*Solid Section, elset=CALLUS-866, material=MAT-CALLUS-866
,
** Section: Section-869-CALLUS-867
*Solid Section, elset=CALLUS-867, material=MAT-CALLUS-867
,
** Section: Section-870-CALLUS-868
*Solid Section, elset=CALLUS-868, material=MAT-CALLUS-868
,
** Section: Section-871-CALLUS-869
*Solid Section, elset=CALLUS-869, material=MAT-CALLUS-869
,
** Section: Section-872-CALLUS-870
*Solid Section, elset=CALLUS-870, material=MAT-CALLUS-870
,
** Section: Section-873-CALLUS-871
*Solid Section, elset=CALLUS-871, material=MAT-CALLUS-871
,
** Section: Section-874-CALLUS-872
*Solid Section, elset=CALLUS-872, material=MAT-CALLUS-872
,
** Section: Section-875-CALLUS-873
*Solid Section, elset=CALLUS-873, material=MAT-CALLUS-873
,
** Section: Section-876-CALLUS-874
*Solid Section, elset=CALLUS-874, material=MAT-CALLUS-874
,
** Section: Section-877-CALLUS-875
*Solid Section, elset=CALLUS-875, material=MAT-CALLUS-875
,
** Section: Section-878-CALLUS-876
*Solid Section, elset=CALLUS-876, material=MAT-CALLUS-876
,
** Section: Section-879-CALLUS-877
*Solid Section, elset=CALLUS-877, material=MAT-CALLUS-877
,
** Section: Section-880-CALLUS-878
*Solid Section, elset=CALLUS-878, material=MAT-CALLUS-878
,
** Section: Section-881-CALLUS-879
*Solid Section, elset=CALLUS-879, material=MAT-CALLUS-879
,
** Section: Section-882-CALLUS-880
*Solid Section, elset=CALLUS-880, material=MAT-CALLUS-880
,
** Section: Section-883-CALLUS-881
*Solid Section, elset=CALLUS-881, material=MAT-CALLUS-881
,
** Section: Section-884-CALLUS-882
*Solid Section, elset=CALLUS-882, material=MAT-CALLUS-882
,
** Section: Section-885-CALLUS-883
*Solid Section, elset=CALLUS-883, material=MAT-CALLUS-883
,
** Section: Section-886-CALLUS-884
*Solid Section, elset=CALLUS-884, material=MAT-CALLUS-884
,
** Section: Section-887-CALLUS-885
*Solid Section, elset=CALLUS-885, material=MAT-CALLUS-885
,
** Section: Section-888-CALLUS-886
*Solid Section, elset=CALLUS-886, material=MAT-CALLUS-886
,
** Section: Section-889-CALLUS-887
*Solid Section, elset=CALLUS-887, material=MAT-CALLUS-887
,
** Section: Section-890-CALLUS-888
*Solid Section, elset=CALLUS-888, material=MAT-CALLUS-888
,
** Section: Section-891-CALLUS-889
*Solid Section, elset=CALLUS-889, material=MAT-CALLUS-889
,
** Section: Section-892-CALLUS-890
*Solid Section, elset=CALLUS-890, material=MAT-CALLUS-890
,
** Section: Section-893-CALLUS-891
*Solid Section, elset=CALLUS-891, material=MAT-CALLUS-891
,
** Section: Section-894-CALLUS-892
*Solid Section, elset=CALLUS-892, material=MAT-CALLUS-892
,
** Section: Section-895-CALLUS-893
*Solid Section, elset=CALLUS-893, material=MAT-CALLUS-893
,
** Section: Section-896-CALLUS-894
*Solid Section, elset=CALLUS-894, material=MAT-CALLUS-894
,
** Section: Section-897-CALLUS-895
*Solid Section, elset=CALLUS-895, material=MAT-CALLUS-895
,
** Section: Section-898-CALLUS-896
*Solid Section, elset=CALLUS-896, material=MAT-CALLUS-896
,
** Section: Section-899-CALLUS-897
*Solid Section, elset=CALLUS-897, material=MAT-CALLUS-897
,
** Section: Section-900-CALLUS-898
*Solid Section, elset=CALLUS-898, material=MAT-CALLUS-898
,
** Section: Section-901-CALLUS-899
*Solid Section, elset=CALLUS-899, material=MAT-CALLUS-899
,
** Section: Section-902-CALLUS-900
*Solid Section, elset=CALLUS-900, material=MAT-CALLUS-900
,
** Section: Section-903-CALLUS-901
*Solid Section, elset=CALLUS-901, material=MAT-CALLUS-901
,
** Section: Section-904-CALLUS-902
*Solid Section, elset=CALLUS-902, material=MAT-CALLUS-902
,
** Section: Section-905-CALLUS-903
*Solid Section, elset=CALLUS-903, material=MAT-CALLUS-903
,
** Section: Section-906-CALLUS-904
*Solid Section, elset=CALLUS-904, material=MAT-CALLUS-904
,
** Section: Section-907-CALLUS-905
*Solid Section, elset=CALLUS-905, material=MAT-CALLUS-905
,
** Section: Section-908-CALLUS-906
*Solid Section, elset=CALLUS-906, material=MAT-CALLUS-906
,
** Section: Section-909-CALLUS-907
*Solid Section, elset=CALLUS-907, material=MAT-CALLUS-907
,
** Section: Section-910-CALLUS-908
*Solid Section, elset=CALLUS-908, material=MAT-CALLUS-908
,
** Section: Section-911-CALLUS-909
*Solid Section, elset=CALLUS-909, material=MAT-CALLUS-909
,
** Section: Section-912-CALLUS-910
*Solid Section, elset=CALLUS-910, material=MAT-CALLUS-910
,
** Section: Section-913-CALLUS-911
*Solid Section, elset=CALLUS-911, material=MAT-CALLUS-911
,
** Section: Section-914-CALLUS-912
*Solid Section, elset=CALLUS-912, material=MAT-CALLUS-912
,
** Section: Section-915-CALLUS-913
*Solid Section, elset=CALLUS-913, material=MAT-CALLUS-913
,
** Section: Section-916-CALLUS-914
*Solid Section, elset=CALLUS-914, material=MAT-CALLUS-914
,
** Section: Section-917-CALLUS-915
*Solid Section, elset=CALLUS-915, material=MAT-CALLUS-915
,
** Section: Section-918-CALLUS-916
*Solid Section, elset=CALLUS-916, material=MAT-CALLUS-916
,
** Section: Section-919-CALLUS-917
*Solid Section, elset=CALLUS-917, material=MAT-CALLUS-917
,
** Section: Section-920-CALLUS-918
*Solid Section, elset=CALLUS-918, material=MAT-CALLUS-918
,
** Section: Section-921-CALLUS-919
*Solid Section, elset=CALLUS-919, material=MAT-CALLUS-919
,
** Section: Section-922-CALLUS-920
*Solid Section, elset=CALLUS-920, material=MAT-CALLUS-920
,
** Section: Section-923-CALLUS-921
*Solid Section, elset=CALLUS-921, material=MAT-CALLUS-921
,
** Section: Section-924-CALLUS-922
*Solid Section, elset=CALLUS-922, material=MAT-CALLUS-922
,
** Section: Section-925-CALLUS-923
*Solid Section, elset=CALLUS-923, material=MAT-CALLUS-923
,
** Section: Section-926-CALLUS-924
*Solid Section, elset=CALLUS-924, material=MAT-CALLUS-924
,
** Section: Section-927-CALLUS-925
*Solid Section, elset=CALLUS-925, material=MAT-CALLUS-925
,
** Section: Section-928-CALLUS-926
*Solid Section, elset=CALLUS-926, material=MAT-CALLUS-926
,
** Section: Section-929-CALLUS-927
*Solid Section, elset=CALLUS-927, material=MAT-CALLUS-927
,
** Section: Section-930-CALLUS-928
*Solid Section, elset=CALLUS-928, material=MAT-CALLUS-928
,
** Section: Section-931-CALLUS-929
*Solid Section, elset=CALLUS-929, material=MAT-CALLUS-929
,
** Section: Section-932-CALLUS-930
*Solid Section, elset=CALLUS-930, material=MAT-CALLUS-930
,
** Section: Section-933-CALLUS-931
*Solid Section, elset=CALLUS-931, material=MAT-CALLUS-931
,
** Section: Section-934-CALLUS-932
*Solid Section, elset=CALLUS-932, material=MAT-CALLUS-932
,
** Section: Section-935-CALLUS-933
*Solid Section, elset=CALLUS-933, material=MAT-CALLUS-933
,
** Section: Section-936-CALLUS-934
*Solid Section, elset=CALLUS-934, material=MAT-CALLUS-934
,
** Section: Section-937-CALLUS-935
*Solid Section, elset=CALLUS-935, material=MAT-CALLUS-935
,
** Section: Section-938-CALLUS-936
*Solid Section, elset=CALLUS-936, material=MAT-CALLUS-936
,
** Section: Section-939-CALLUS-937
*Solid Section, elset=CALLUS-937, material=MAT-CALLUS-937
,
** Section: Section-940-CALLUS-938
*Solid Section, elset=CALLUS-938, material=MAT-CALLUS-938
,
** Section: Section-941-CALLUS-939
*Solid Section, elset=CALLUS-939, material=MAT-CALLUS-939
,
** Section: Section-942-CALLUS-940
*Solid Section, elset=CALLUS-940, material=MAT-CALLUS-940
,
** Section: Section-943-CALLUS-941
*Solid Section, elset=CALLUS-941, material=MAT-CALLUS-941
,
** Section: Section-944-CALLUS-942
*Solid Section, elset=CALLUS-942, material=MAT-CALLUS-942
,
** Section: Section-945-CALLUS-943
*Solid Section, elset=CALLUS-943, material=MAT-CALLUS-943
,
** Section: Section-946-CALLUS-944
*Solid Section, elset=CALLUS-944, material=MAT-CALLUS-944
,
** Section: Section-947-CALLUS-945
*Solid Section, elset=CALLUS-945, material=MAT-CALLUS-945
,
** Section: Section-948-CALLUS-946
*Solid Section, elset=CALLUS-946, material=MAT-CALLUS-946
,
** Section: Section-949-CALLUS-947
*Solid Section, elset=CALLUS-947, material=MAT-CALLUS-947
,
** Section: Section-950-CALLUS-948
*Solid Section, elset=CALLUS-948, material=MAT-CALLUS-948
,
** Section: Section-951-CALLUS-949
*Solid Section, elset=CALLUS-949, material=MAT-CALLUS-949
,
** Section: Section-952-CALLUS-950
*Solid Section, elset=CALLUS-950, material=MAT-CALLUS-950
,
** Section: Section-953-CALLUS-951
*Solid Section, elset=CALLUS-951, material=MAT-CALLUS-951
,
** Section: Section-954-CALLUS-952
*Solid Section, elset=CALLUS-952, material=MAT-CALLUS-952
,
** Section: Section-955-CALLUS-953
*Solid Section, elset=CALLUS-953, material=MAT-CALLUS-953
,
** Section: Section-956-CALLUS-954
*Solid Section, elset=CALLUS-954, material=MAT-CALLUS-954
,
** Section: Section-957-CALLUS-955
*Solid Section, elset=CALLUS-955, material=MAT-CALLUS-955
,
** Section: Section-958-CALLUS-956
*Solid Section, elset=CALLUS-956, material=MAT-CALLUS-956
,
** Section: Section-959-CALLUS-957
*Solid Section, elset=CALLUS-957, material=MAT-CALLUS-957
,
** Section: Section-960-CALLUS-958
[truncated: 548,854 more chars]
