# Supplementary material for: Computational modeling of human bone fracture healing affected by different conditions of initial healing stage
Source: BMC Musculoskelet Disord. 2019 Nov 25;20:562. doi: 10.1186/s12891-019-2854-z (PMC6878676; doi:10.1186/s12891-019-2854-z)
Supplement: Supplementary file 15 — Additional file 15. Job-2D-stress-d = 7–0.inp: an ABAQUS input file for stress-strain analysis when callus thickness was 7 mm. (INP 1450kb) [file 12891_2019_2854_MOESM15_ESM.inp]

*Heading
** Job name: Job-2D-stress-0 Model name: Model-1
** Generated by: Abaqus/CAE 6.13-2
*Preprint, echo=NO, model=NO, history=NO, contact=NO
**
** PARTS
**
*Part, name=Part-1
*Node
      1,           0., 0.00230000005
      2, 0.00700000022, 0.00230000005
      3, 0.00700000022, 0.0299999993
      4,           0., 0.0299999993
      5, 0.00999999978, 0.00150000001
      6, 0.00999999978, 0.0203224011
      7, 0.00999999978, 0.0299999993
      8, 0.00700000022, 0.00150000001
      9, 0.0170000009,           0.
     10,           0.,           0.
     11, 0.00023562678, 0.00230000005
     12, 0.000429672131, 0.00230000005
     13, 0.000620037084, 0.00230000005
     14, 0.000811807578, 0.00230000005
     15, 0.000995537965, 0.00230000005
     16, 0.00118141191, 0.00230000005
     17, 0.00138908369, 0.00230000005
     18, 0.00161051285, 0.00230000005
     19, 0.00181575492, 0.00230000005
     20, 0.00202019606, 0.00230000005
     21, 0.00221681665, 0.00230000005
     22, 0.00241627893, 0.00230000005
     23, 0.0026106427, 0.00230000005
     24, 0.00280800182, 0.00230000005
     25, 0.00299968012, 0.00230000005
     26, 0.00319173513, 0.00230000005
     27, 0.0034022918, 0.00230000005
     28, 0.00359965954, 0.00230000005
     29, 0.00379549549, 0.00230000005
     30, 0.00398528064, 0.00230000005
     31, 0.00418690918, 0.00230000005
     32, 0.00439387979, 0.00230000005
     33, 0.00460063852, 0.00230000005
     34, 0.00480198814, 0.00230000005
     35, 0.00499272766, 0.00230000005
     36, 0.00518414844, 0.00230000005
     37, 0.00538467849, 0.00230000005
     38, 0.00558172492, 0.00230000005
     39, 0.00579668628, 0.00230000005
     40, 0.00602038996, 0.00230000005
     41, 0.00621298328, 0.00230000005
     42, 0.00639621308, 0.00230000005
     43, 0.00657836534, 0.00230000005
     44, 0.00676751137, 0.00230000005
     45, 0.00700000022, 0.00328928581
     46, 0.00700000022, 0.00427857134
     47, 0.00700000022, 0.00526785711
     48, 0.00700000022, 0.00625714287
     49, 0.00700000022, 0.00724642863
     50, 0.00700000022, 0.0082357144
     51, 0.00700000022, 0.0092249997
     52, 0.00700000022, 0.0102142859
     53, 0.00700000022, 0.0112035712
     54, 0.00700000022, 0.0121928575
     55, 0.00700000022, 0.0131821427
     56, 0.00700000022,  0.014171429
     57, 0.00700000022, 0.0151607143
     58, 0.00700000022, 0.0161499996
     59, 0.00700000022, 0.0171392858
     60, 0.00700000022,  0.018128572
     61, 0.00700000022, 0.0191178564
     62, 0.00700000022, 0.0201071426
     63, 0.00700000022, 0.0210964289
     64, 0.00700000022, 0.0220857151
     65, 0.00700000022, 0.0230749995
     66, 0.00700000022, 0.0240642857
     67, 0.00700000022, 0.0250535719
     68, 0.00700000022, 0.0260428563
     69, 0.00700000022, 0.0270321425
     70, 0.00700000022, 0.0280214287
     71, 0.00700000022,  0.029010715
     72, 0.00600000005, 0.0299999993
     73, 0.00499999989, 0.0299999993
     74, 0.00400000019, 0.0299999993
     75, 0.00300000003, 0.0299999993
     76, 0.00200000009, 0.0299999993
     77, 0.00100000005, 0.0299999993
     78,           0.,  0.029010715
     79,           0., 0.0280214287
     80,           0., 0.0270321425
     81,           0., 0.0260428563
     82,           0., 0.0250535719
     83,           0., 0.0240642857
     84,           0., 0.0230749995
     85,           0., 0.0220857151
     86,           0., 0.0210964289
     87,           0., 0.0201071426
     88,           0., 0.0191178564
     89,           0.,  0.018128572
     90,           0., 0.0171392858
     91,           0., 0.0161499996
     92,           0., 0.0151607143
     93,           0.,  0.014171429
     94,           0., 0.0131821427
     95,           0., 0.0121928575
     96,           0., 0.0112035712
     97,           0., 0.0102142859
     98,           0., 0.0092249997
     99,           0., 0.0082357144
    100,           0., 0.00724642863
    101,           0., 0.00625714287
    102,           0., 0.00526785711
    103,           0., 0.00427857134
    104,           0., 0.00328928581
    105, 0.00999999978, 0.00169194001
    106, 0.00999999978, 0.0018648376
    107, 0.00999999978, 0.00201918418
    108, 0.00999999978, 0.00216431823
    109, 0.00999999978, 0.00231147651
    110, 0.00999999978, 0.00248000282
    111, 0.00999999978, 0.0026616489
    112, 0.00999999978, 0.00283680065
    113, 0.00999999978, 0.00300725177
    114, 0.00999999978, 0.00317227864
    115, 0.00999999978, 0.00333416439
    116, 0.00999999978, 0.00348678487
    117, 0.00999999978, 0.00362774963
    118, 0.00999999978, 0.00379906967
    119, 0.00999999978, 0.00395921664
    120, 0.00999999978, 0.00411814637
    121, 0.00999999978, 0.00428512041
    122, 0.00999999978, 0.00446511619
    123, 0.00999999978, 0.0046401429
    124, 0.00999999978, 0.00481995288
    125, 0.00999999978, 0.00499804784
    126, 0.00999999978, 0.00515577197
    127, 0.00999999978, 0.00531096291
    128, 0.00999999978, 0.00547236158
    129, 0.00999999978, 0.00562560838
    130, 0.00999999978, 0.00578147918
    131, 0.00999999978, 0.00594211277
    132, 0.00999999978, 0.00609885529
    133, 0.00999999978, 0.00625708653
    134, 0.00999999978, 0.0064125387
    135, 0.00999999978, 0.00656023948
    136, 0.00999999978, 0.00672401302
    137, 0.00999999978, 0.00689773168
    138, 0.00999999978, 0.00707484689
    139, 0.00999999978, 0.00725239981
    140, 0.00999999978, 0.00741865672
    141, 0.00999999978, 0.00758115761
    142, 0.00999999978, 0.00775401061
    143, 0.00999999978, 0.00792007055
    144, 0.00999999978, 0.00809331797
    145, 0.00999999978, 0.00825193245
    146, 0.00999999978, 0.00841478817
    147, 0.00999999978, 0.00858912989
    148, 0.00999999978, 0.00876364298
    149, 0.00999999978, 0.00893907901
    150, 0.00999999978, 0.00911240559
    151, 0.00999999978, 0.00928295497
    152, 0.00999999978, 0.00947966054
    153, 0.00999999978, 0.00967662595
    154, 0.00999999978, 0.00987038109
    155, 0.00999999978, 0.0100641409
    156, 0.00999999978, 0.0102523584
    157, 0.00999999978, 0.0104458518
    158, 0.00999999978, 0.0106425965
    159, 0.00999999978, 0.0108412709
    160, 0.00999999978, 0.0110423155
    161, 0.00999999978, 0.0112456838
    162, 0.00999999978, 0.0114478767
    163, 0.00999999978, 0.0116472971
    164, 0.00999999978, 0.0118383905
    165, 0.00999999978, 0.0120323272
    166, 0.00999999978, 0.0122483484
    167, 0.00999999978, 0.0124695059
    168, 0.00999999978, 0.0126829976
    169, 0.00999999978, 0.0128915459
    170, 0.00999999978, 0.0131127518
    171, 0.00999999978, 0.0133236777
    172, 0.00999999978, 0.0135179479
    173, 0.00999999978, 0.0136993891
    174, 0.00999999978, 0.0138783921
    175, 0.00999999978, 0.0140696466
    176, 0.00999999978, 0.0142613593
    177, 0.00999999978, 0.0144563979
    178, 0.00999999978, 0.0146647003
    179, 0.00999999978, 0.0148574775
    180, 0.00999999978, 0.0150329862
    181, 0.00999999978, 0.0152245108
    182, 0.00999999978, 0.0154185202
    183, 0.00999999978, 0.0156109212
    184, 0.00999999978, 0.0158071984
    185, 0.00999999978, 0.0160071552
    186, 0.00999999978, 0.0162177719
    187, 0.00999999978, 0.0164254457
    188, 0.00999999978, 0.0166305918
    189, 0.00999999978, 0.0168310069
    190, 0.00999999978, 0.0170308538
    191, 0.00999999978, 0.0172320753
    192, 0.00999999978, 0.0174351819
    193, 0.00999999978, 0.0176417846
    194, 0.00999999978, 0.0178364031
    195, 0.00999999978, 0.0180135407
    196, 0.00999999978, 0.0182109699
    197, 0.00999999978, 0.0184240397
    198, 0.00999999978, 0.0186353307
    199, 0.00999999978, 0.0188245587
    200, 0.00999999978, 0.0190107618
    201, 0.00999999978,  0.019219825
    202, 0.00999999978, 0.0194463842
    203, 0.00999999978, 0.0196533427
    204, 0.00999999978, 0.0198615845
    205, 0.00999999978, 0.0200637728
    206, 0.00999999978, 0.0204584934
    207, 0.00999999978, 0.0206853114
    208, 0.00999999978, 0.0212901607
    209, 0.00999999978, 0.0222579204
    210, 0.00999999978, 0.0232256819
    211, 0.00999999978, 0.0241934415
    212, 0.00999999978, 0.0251612011
    213, 0.00999999978, 0.0261289608
    214, 0.00999999978, 0.0270967204
    215, 0.00999999978, 0.0280644801
    216, 0.00999999978, 0.0290322397
    217, 0.00899999961, 0.0299999993
    218, 0.00800000038, 0.0299999993
    219, 0.00700000022, 0.00214221212
    220, 0.00700000022, 0.00192518905
    221, 0.00700000022, 0.00171089056
    222, 0.00721272221, 0.00150000001
    223, 0.0074134632, 0.00150000001
    224, 0.00760933571, 0.00150000001
    225, 0.00780518074, 0.00150000001
    226, 0.00800648425, 0.00150000001
    227, 0.00821003038, 0.00150000001
    228, 0.00840823259, 0.00150000001
    229, 0.00860753097, 0.00150000001
    230, 0.00879894197, 0.00150000001
    231, 0.00898812525, 0.00150000001
    232, 0.00917841587, 0.00150000001
    233, 0.00937349536, 0.00150000001
    234, 0.00957705639, 0.00150000001
    235, 0.0097881984, 0.00150000001
    236,           0., 0.0021223051
    237,           0., 0.00194463774
    238,           0., 0.00176708633
    239,           0., 0.00158972375
    240,           0., 0.00141259411
    241,           0., 0.0012356973
    242,           0., 0.00105899002
    243,           0., 0.000882405147
    244,           0., 0.000705882674
    245,           0., 0.000529388664
    246,           0., 0.000352910807
    247,           0., 0.000176446323
    248, 0.000200000009,           0.
    249, 0.00039999999,           0.
    250, 0.00059999997,           0.
    251, 0.000800000038,           0.
    252, 0.00100000005,           0.
    253, 0.00119999994,           0.
    254, 0.00139999995,           0.
    255, 0.00160000008,           0.
    256, 0.00180000009,           0.
    257, 0.00200000009,           0.
    258, 0.00219999999,           0.
    259, 0.00239999988,           0.
    260, 0.00260000001,           0.
    261, 0.0027999999,           0.
    262, 0.00299999979,           0.
    263, 0.00319999992,           0.
    264, 0.00340000005,           0.
    265, 0.00360000017,           0.
    266, 0.00380000006,           0.
    267, 0.00400000019,           0.
    268, 0.00420000032,           0.
    269, 0.00439999998,           0.
    270, 0.0046000001,           0.
    271, 0.00479999976,           0.
    272, 0.00499999942,           0.
    273, 0.00520000001,           0.
    274, 0.00540000014,           0.
    275, 0.0055999998,           0.
    276, 0.00579999993,           0.
    277, 0.00599999959,           0.
    278, 0.00620000018,           0.
    279, 0.0064000003,           0.
    280, 0.00659999996,           0.
    281, 0.00680000102,           0.
    282, 0.00700000254,           0.
    283, 0.00720000453,           0.
    284, 0.00740000792,           0.
    285, 0.00760001084,           0.
    286, 0.00780001143,           0.
    287, 0.00800001249,           0.
    288, 0.00820001308,           0.
    289, 0.00840001274,           0.
    290, 0.00860001147,           0.
    291, 0.00880000833,           0.
    292, 0.00900000241,           0.
    293, 0.00919999275,           0.
    294, 0.00939998124,           0.
    295, 0.00959996413,           0.
    296, 0.00979993865,           0.
    297, 0.00999990944,           0.
    298,  0.010199856,           0.
    299, 0.0103997961,           0.
    300, 0.0105997259,           0.
    301, 0.0107996492,           0.
    302, 0.0109995669,           0.
    303, 0.0111994818,           0.
    304, 0.0113993958,           0.
    305, 0.0115993107,           0.
    306, 0.0117992247,           0.
    307, 0.0119991386,           0.
    308, 0.0121990526,           0.
    309, 0.0123989666,           0.
    310, 0.0125988806,           0.
    311, 0.0127987945,           0.
    312, 0.0129987085,           0.
    313, 0.0131986225,           0.
    314, 0.0133985383,           0.
    315, 0.0135984533,           0.
    316, 0.0137983672,           0.
    317, 0.0139982812,           0.
    318, 0.0141981952,           0.
    319, 0.0143981092,           0.
    320, 0.0145980241,           0.
    321, 0.0147979381,           0.
    322,  0.014997852,           0.
    323, 0.0151977679,           0.
    324, 0.0153976837,           0.
    325, 0.0155976042,           0.
    326,  0.015797535,           0.
    327, 0.0159974825,           0.
    328, 0.0161974784,           0.
    329, 0.0163975861,           0.
    330,  0.016597921,           0.
    331, 0.0167986583,           0.
    332, 0.0169993974, 0.000199415954
    333, 0.0169975888, 0.000398844946
    334, 0.0169945769, 0.000598267303
    335,  0.016990358, 0.000797670567
    336,  0.016984934, 0.000997043564
    337, 0.0169783067, 0.00119637535
    338, 0.0169704743, 0.00139565277
    339, 0.0169614386, 0.00159486185
    340, 0.0169511996, 0.00179398863
    341, 0.0169397611, 0.00199302123
    342, 0.0169271212, 0.00219195406
    343, 0.0169132818, 0.00239078444
    344, 0.0168982428, 0.00258951145
    345, 0.0168820061, 0.00278813252
    346, 0.0168645699, 0.0029866423
    347,  0.016845936, 0.00318503473
    348, 0.0168261062, 0.00338330236
    349, 0.0168050807, 0.00358143752
    350, 0.0167828593, 0.00377943297
    351,  0.016759444, 0.00397728151
    352, 0.0167348385, 0.00417497428
    353,  0.016709039, 0.00437250361
    354, 0.0166820493, 0.0045698625
    355, 0.0166538712, 0.00476704258
    356, 0.0166245047, 0.00496403733
    357, 0.0165939536, 0.0051608379
    358,  0.016562216, 0.00535743777
    359, 0.0165292937, 0.00555382809
    360, 0.0164951924, 0.00575000234
    361, 0.0164599083, 0.00594595168
    362, 0.0164234471, 0.00614167005
    363, 0.0163858086, 0.00633714953
    364, 0.0163469929, 0.00653238129
    365, 0.0163070057, 0.00672735879
    366, 0.0162658468, 0.00692207506
    367, 0.0162235182, 0.00711652171
    368, 0.0161800217, 0.00731069082
    369, 0.0161353592, 0.00750457589
    370, 0.0160895344, 0.00769817038
    371, 0.0160425473, 0.00789146405
    372, 0.0159943998, 0.00808445085
    373, 0.0159450974, 0.00827712379
    374, 0.0158946384, 0.00846947636
    375, 0.0158430282, 0.00866150018
    376, 0.0157902669, 0.00885318685
    377, 0.0157363582, 0.00904452987
    378, 0.0156813059, 0.00923552178
    379, 0.0156251099, 0.0094261542
    380, 0.0155677758, 0.00961641967
    381, 0.0155093065, 0.00980630424
    382, 0.0154497093, 0.0099957874
    383, 0.0153890029,  0.010184817
    384, 0.0153272189, 0.0103733009
    385, 0.0152644012, 0.0105611179
    386, 0.0152005935, 0.0107481601
    387, 0.0151358182, 0.0109343864
    388, 0.0150700668, 0.0111198453
    389, 0.0150033142, 0.0113046234
    390, 0.0149355382,  0.011488799
    391, 0.0148666836, 0.0116725238
    392,  0.014796718,  0.011855891
    393, 0.0147247994, 0.0120410416
    394, 0.0146512482, 0.0122270593
    395, 0.0145759173, 0.0124142375
    396, 0.0144995032, 0.0126008065
    397,  0.014423334, 0.0127836112
    398, 0.0143444091, 0.0129698431
    399, 0.0142645361, 0.0131551456
    400, 0.0141847646,  0.013337166
    401, 0.0141038885, 0.0135187237
    402,  0.014021921, 0.0136997905
    403, 0.0139388647, 0.0138803599
    404, 0.0138547225, 0.0140604246
    405,  0.013769499, 0.0142399762
    406, 0.0136831962, 0.0144190099
    407, 0.0135958185, 0.0145975184
    408, 0.0135073671,  0.014775496
    409, 0.0134178465, 0.0149529362
    410, 0.0133272605, 0.0151298316
    411, 0.0132356109, 0.0153061775
    412, 0.0131429024, 0.0154819647
    413, 0.0130491378, 0.0156571902
    414, 0.0129543208, 0.0158318449
    415, 0.0128584541,  0.016005924
    416, 0.0127615426, 0.0161794201
    417, 0.0126635898, 0.0163523275
    418, 0.0125645977, 0.0165246408
    419, 0.0124645717, 0.0166963525
    420, 0.0123635177, 0.0168674495
    421, 0.0122614428, 0.0170379244
    422, 0.0121583557, 0.0172077604
    423, 0.0120542618,   0.01737695
    424, 0.0119491564, 0.0175455026
    425, 0.0118430732, 0.0177133642
    426, 0.0117360018, 0.0178805534
    427, 0.0116279433, 0.0180470701
    428,   0.01151889, 0.0182129256
    429, 0.0114088468, 0.0183781162
    430, 0.0112978127,  0.018542638
    431, 0.0111857885, 0.0187064931
    432, 0.0110727809,  0.018869672
    433, 0.0109587926, 0.0190321691
    434, 0.0108438274, 0.0191939808
    435, 0.0107278908, 0.0193550996
    436, 0.0106109828, 0.0195155218
    437, 0.0104931109, 0.0196752399
    438, 0.0103847831, 0.0198202729
    439, 0.0102749048, 0.0199657045
    440, 0.0101572704, 0.0201195721
    441, 0.00670331577, 0.00277666654
    442, 0.000298830215, 0.00279795122
    443, 0.00163253793, 0.00272821868
    444, 0.000828387332, 0.00261468254
    445, 0.00341779226, 0.00267735193
    446, 0.00281924289, 0.00263136625
    447, 0.0024308681, 0.00263841636
    448, 0.00203864928, 0.00268339412
    449, 0.00537997112, 0.00258426415
    450, 0.00114810641, 0.00263090781
    451, 0.00516611198, 0.00270223082
    452, 0.0062322109, 0.00258851238
    453, 0.00417411933, 0.00263508735
    454, 0.00129639904, 0.00304741226
    455, 0.000610928575, 0.00299685542
    456, 0.0055517056, 0.00268461113
    457, 0.00152684911, 0.00303015998
    458, 0.0037610156, 0.00258101127
    459, 0.00640411442, 0.00291984086
    460, 0.00606579799, 0.00279508275
    461, 0.0013767489, 0.00348109961
    462, 0.00481468998, 0.00261687743
    463, 0.00206976105, 0.00367831509
    464, 0.00302348472, 0.00285708788
    465, 0.00217448385, 0.0031965985
    466, 0.00437279232, 0.00301105902
    467, 0.00503696874, 0.00335130282
    468, 0.00259274989, 0.00356621668
    469, 0.00282350834, 0.00396197615
    470, 0.00431872299, 0.0034082972
    471, 0.00466822553, 0.00344233192
    472, 0.000974215392, 0.00355755747
    473, 0.00354935229, 0.00327249058
    474, 0.00600484898, 0.0034450856
    475, 0.00419109361, 0.00382037018
    476, 0.0032224548, 0.00364282355
    477, 0.00646225689, 0.0034797939
    478, 0.00382901379, 0.00361020584
    479, 0.00394647382, 0.00426790211
    480, 0.00317182392, 0.00435161218
    481, 0.00353895407, 0.00397063233
    482, 0.000965823536, 0.00299278996
    483, 0.000522384653, 0.00353170163
    484, 0.00464958744, 0.00394618418
    485, 0.00361112691, 0.00471560471
    486, 0.00275876885, 0.00471822079
    487, 0.0058463607, 0.00417643227
    488, 0.00445207348, 0.00452040695
    489, 0.00159991707, 0.00399390096
    490, 0.00109409052, 0.00420068065
    491, 0.00237960531, 0.00424495945
    492, 0.00322294771, 0.00514141144
    493, 0.00190016045, 0.00456943037
    494, 0.00413612882, 0.00506257033
    495, 0.00134396611, 0.00490540359
    496, 0.00503743067, 0.00474018371
    497, 0.00526342029, 0.00393547257
    498, 0.00229625637, 0.00510676205
    499, 0.00331384991, 0.00599875348
    500, 0.00375510054, 0.00554990023
    501, 0.00473178038, 0.00541263307
    502, 0.000705987506, 0.00518556824
    503, 0.00566249946, 0.0049843993
    504, 0.00278429757, 0.00556735229
    505, 0.00328904274, 0.0069230157
    506, 0.00433971873, 0.00598584814
    507, 0.00103981397, 0.00621393044
    508, 0.00610124739, 0.0121974554
    509, 0.00610007765, 0.0131803108
    510, 0.00609160075, 0.0161515083
    511, 0.00609571487, 0.0171323605
    512, 0.00609549647,  0.018115228
    513, 0.00609025965, 0.0201094542
    514, 0.00609306153, 0.0210892968
    515, 0.00607998157, 0.0230780207
    516, 0.00607123924, 0.0240657851
    517, 0.00605395483, 0.0250587575
    518, 0.00603480823, 0.0260494836
    519, 0.00602116296, 0.0270372331
    520, 0.00601185951, 0.0280252825
    521, 0.00600495189, 0.0290129576
    522, 0.000918787729, 0.0103816222
    523, 0.000898314931, 0.0113728931
    524, 0.000888332841, 0.0123618022
    525, 0.00088270806, 0.0133507466
    526, 0.000879034807, 0.0143403998
    527, 0.000877518032, 0.0153279938
    528, 0.000875717087, 0.0163181592
    529, 0.000874592573, 0.0173056237
    530, 0.000872461242,  0.018295005
    531, 0.00087078131, 0.0192807764
    532, 0.000866540067, 0.0202669855
    533, 0.000858732441, 0.0212502647
    534, 0.000848958676, 0.0222255141
    535, 0.000835639017, 0.0231956914
    536, 0.000829113531, 0.0241621789
    537, 0.000850002747, 0.0251295827
    538, 0.000908015354, 0.0260752495
    539, 0.000958867313, 0.0270397067
    540, 0.000985544524, 0.0280214995
    541, 0.000996312709, 0.0290103387
    542, 0.00609987043, 0.00927233975
    543, 0.000963880739, 0.0073307734
    544, 0.00100130565, 0.00835773256
    545, 0.00602513924, 0.00827875827
    546, 0.00582528114, 0.00717067672
    547, 0.00612135464, 0.0102393515
    548, 0.00611861143, 0.0112094944
    549, 0.00609899778, 0.0141615076
    550, 0.00609681895,  0.015149991
    551, 0.00609372603, 0.0191057306
    552, 0.00608958444, 0.0220727678
    553, 0.0029999502, 0.0290046558
    554, 0.00400186423, 0.0290068444
    555, 0.00174955348, 0.00556651317
    556, 0.00247288425, 0.00677940575
    557, 0.00539575098, 0.00578193506
    558, 0.00385033689, 0.00648484239
    559, 0.000959567784, 0.0093753133
    560, 0.00166929862, 0.0251648836
    561, 0.00178103452, 0.0115614943
    562, 0.00522134267, 0.0131287193
    563, 0.00174858922, 0.0155070527
    564, 0.0017434936, 0.0174833592
    565, 0.00173596246, 0.0194564778
    566, 0.00172693934,  0.020440707
    567, 0.00169936288, 0.0223849267
    568, 0.00514055509, 0.00846968126
    569, 0.00615272392, 0.00611910969
    570, 0.00174452481, 0.0164971892
    571, 0.00167049316, 0.0233344641
    572, 0.00163890049, 0.0242550019
    573, 0.00184554583, 0.0260380451
    574, 0.00195070379, 0.0270030089
    575, 0.00523559703, 0.0121484203
    576, 0.00176594721,  0.012545852
    577, 0.00175725215, 0.0135318507
    578, 0.00520905247, 0.0160954893
    579, 0.00521039404, 0.0170724913
    580, 0.00173900067, 0.0184723996
    581, 0.00520296302, 0.0200536307
    582, 0.00171371608, 0.0214181654
    583, 0.0052019842, 0.0210283846
    584, 0.00517952954, 0.0230161753
    585, 0.0051492895, 0.0240046736
    586, 0.00509948749, 0.0250069667
    587, 0.00504517555, 0.0260110945
    588, 0.00501618301, 0.0270113535
    589, 0.0052540605, 0.00934666581
    590, 0.00525912456, 0.0111796828
    591, 0.00180847349, 0.0105790198
    592, 0.00521318242,  0.015096792
    593, 0.00175114372, 0.0145207923
    594, 0.00520637957, 0.0190490652
    595, 0.00185478153, 0.00743007939
    596, 0.00527878013, 0.0102445651
    597, 0.00521894451, 0.0141015062
    598, 0.00521081546, 0.0180487875
    599, 0.00519583095, 0.0220107175
    600, 0.00399853615, 0.0280015301
    601, 0.00299079809, 0.0279907975
    602, 0.00199790765, 0.0290059634
    603, 0.00498926593, 0.00649144873
    604, 0.00368835917, 0.00747119682
    605, 0.00190594804, 0.00661863666
    606, 0.00198500999, 0.0280046891
    607, 0.00187936448, 0.00957506988
    608, 0.00431387313, 0.0219031796
    609, 0.00437915651, 0.0120549472
    610, 0.00429136539, 0.0228869636
    611, 0.00432834448, 0.0199410431
    612, 0.00433490146, 0.0189412031
    613, 0.00434472412, 0.0149956318
    614, 0.00434033433, 0.0159824714
    615, 0.00433751522, 0.0169634782
    616, 0.00435216026, 0.0140003692
    617, 0.00436355872, 0.0130205955
    618, 0.00433819368, 0.0179417208
    619, 0.00432354398, 0.0209143311
    620, 0.00255686953, 0.0225573741
    621, 0.00257481611, 0.0215897374
    622, 0.00252287043, 0.0235013813
    623,  0.002587019, 0.0206148662
    624, 0.00259670615, 0.0196326599
    625, 0.00246555568, 0.0243966207
    626, 0.00260342681, 0.0186461266
    627,  0.002607045, 0.0176570769
    628, 0.00260871765, 0.0166707467
    629, 0.00424341299, 0.0238721687
    630, 0.00261261407, 0.0156830586
    631, 0.00232719304, 0.0250986088
    632, 0.00415026583, 0.0248827711
    633, 0.00261810911, 0.0146960206
    634, 0.00402147323, 0.0259190779
    635, 0.00262513058, 0.0137077421
    636, 0.00263463287, 0.0127265183
    637, 0.00265162997, 0.0117504736
    638, 0.00441095233, 0.0111034224
    639, 0.00268189656, 0.0107915457
    640, 0.0040854048, 0.00804080255
    641, 0.00437932322, 0.00867332704
    642, 0.00446151476, 0.00940707047
    643, 0.00444863085, 0.0102131926
    644, 0.00500571821, 0.0280116163
    645, 0.00209049205, 0.00848099031
    646, 0.0034284445, 0.00844570994
    647, 0.00295348489, 0.00792016461
    648, 0.00275818608, 0.0098695755
    649, 0.0029117947, 0.0257597268
    650, 0.00325989095, 0.0246689301
    651, 0.00336760958, 0.0236874651
    652, 0.00369446492, 0.00935895648
    653, 0.00341566186, 0.0227206573
    654, 0.00345280324, 0.0207723398
    655, 0.00344006065, 0.0217454154
    656, 0.00346107827, 0.0197898466
    657, 0.00346863503, 0.0187983699
    658, 0.0034712269, 0.0178062338
    659, 0.00347189326, 0.0168218687
    660, 0.00350089394, 0.0128838653
    661, 0.00347588724, 0.0158370882
    662, 0.00348245422, 0.0148498993
    663, 0.0034913416, 0.0138589162
    664, 0.0036060987, 0.0101015223
    665, 0.00352041656, 0.0119142812
    666, 0.00398998661, 0.0269636158
    667, 0.00296631269, 0.0269332975
    668, 0.00355455978, 0.0109737273
    669, 0.00500158966, 0.0290075149
    670, 0.00297158235, 0.0090626413
    671, 0.00382715906, 0.00882994104
    672, 0.000449486484, 0.00260363496
    673, 0.000992205343, 0.00253250916
    674, 0.00136772206, 0.00268367399
    675,  0.001823953, 0.00259248796
    676, 0.00222267048, 0.0025547361
    677, 0.00261382782, 0.00253269868
    678, 0.00299962633, 0.00252245669
    679, 0.00316757918, 0.00260082143
    680, 0.00656018686, 0.00258511142
    681, 0.00578498049, 0.00276919291
    682, 0.0049884459, 0.00255696266
    683, 0.00360074709, 0.00252883718
    684, 0.00396026252, 0.0026121831
    685, 0.00439064903, 0.00265037618
    686, 0.0046067168, 0.00264653889
    687, 0.00632787868, 0.00517988577
    688, 0.00643241452, 0.00427984213
    689, 0.000548459357, 0.00429946464
    690, 0.00536410138, 0.00304753403
    691, 0.00490084616, 0.00293529453
    692, 0.00486703217, 0.00767546101
    693, 0.00437854603, 0.00703295227
    694, 0.00639774557, 0.00260791183
    695, 0.000629793038, 0.0026348324
    696, 0.00189006003, 0.00299362326
    697, 0.00324811833, 0.00304722157
    698, 0.00264008692, 0.00284380582
    699, 0.00227550883, 0.00288958685
    700, 0.00365311187, 0.0028556115
    701, 0.00564213283, 0.0033045793
    702, 0.00170561485, 0.00330359396
    703, 0.00412569102, 0.00296920189
    704, 0.00388927525, 0.00290849037
    705, 0.00463646743, 0.0030115908
    706, 0.0023112346, 0.0060305642
    707, 0.00247256737, 0.00298306835
    708, 0.00279854774, 0.00307364413
    709, 0.00250516529, 0.00321690529
    710, 0.00402675895, 0.00330623752
    711, 0.00382506661, 0.00317436969
    712, 0.0028508394, 0.00642637163
    713, 0.00263316766, 0.00729071349
    714, 0.00297437632, 0.00334320171
    715, 0.00881951582, 0.0205562841
    716, 0.00925336406, 0.0028525996
    717, 0.00810011569, 0.00263426243
    718, 0.00795410853, 0.00430302601
    719, 0.00801878143, 0.00559126353
    720, 0.0076427036, 0.0070807226
    721, 0.00819275342, 0.00822204724
    722, 0.00759077817, 0.00935588777
    723, 0.00769009767, 0.0108406851
    724, 0.00891503692, 0.0119744223
    725, 0.00803064089, 0.0119985752
    726, 0.0075625726, 0.0132994791
    727, 0.00795916654,   0.01499152
    728, 0.00927875005, 0.0164453536
    729, 0.00804583915, 0.0157390162
    730, 0.00895461999, 0.0179453939
    731, 0.0078002247, 0.0170425437
    732, 0.00866490975, 0.0192021057
    733, 0.00775446976, 0.0191406757
    734, 0.00764917256, 0.0201308597
    735, 0.00927683152, 0.0223559923
    736, 0.00810409989, 0.0229585189
    737, 0.00778959598, 0.0219362304
    738, 0.00927511603, 0.0215464327
    739, 0.00900541432, 0.0242001433
    740, 0.00801407732,  0.024081178
    741, 0.00925000664, 0.0263289418
    742, 0.00838738959, 0.0260437373
    743, 0.00944915693, 0.0270765312
    744, 0.0079558529, 0.0279553887
    745, 0.00898066163, 0.0289650336
    746, 0.00799704622, 0.0289855395
    747, 0.00977958925, 0.0202740524
    748, 0.00973309018, 0.00892241858
    749, 0.00926619396, 0.00843647122
    750, 0.00973396096, 0.00754099432
    751, 0.00967164058, 0.00723521924
    752, 0.00977660809, 0.00607400341
    753, 0.00973962806, 0.00579317985
    754, 0.00975880679, 0.00518313376
    755, 0.00963804219, 0.00481374562
    756, 0.00984138343, 0.00379248615
    757, 0.0095392121, 0.0036133267
    758, 0.00976008922, 0.00266072317
    759, 0.00985115115, 0.00204419345
    760, 0.0088510355, 0.00200631865
    761, 0.00761415483, 0.00168343331
    762, 0.00728680892, 0.00193570857
    763, 0.00774942804, 0.00191423087
    764, 0.00955685694, 0.00178093463
    765, 0.00909973588, 0.00188820367
    766, 0.00974682067, 0.0140998112
    767, 0.00976143777, 0.0152430022
    768, 0.00953561906, 0.0195730943
    769, 0.00953128841, 0.0152255492
    770, 0.00977576803, 0.0137719009
    771, 0.00959669705, 0.0127321063
    772, 0.00957480818, 0.0124866571
    773, 0.0096343942, 0.0119736213
    774, 0.00970656052, 0.0114391642
    775, 0.00971571356, 0.0108168395
    776, 0.00975065585,  0.010226394
    777, 0.00966659561, 0.0098976111
    778, 0.00961545948, 0.0184967574
    779, 0.00943119172, 0.0188755039
    780, 0.00978355668, 0.0178939216
    781, 0.00940727256, 0.0176150762
    782, 0.00972309802, 0.0156194149
    783, 0.00966284145, 0.0164603423
    784, 0.00943344738, 0.00920851808
    785, 0.00966669433, 0.0199860409
    786, 0.00924564712, 0.0209838916
    787, 0.00966345146, 0.00703763124
    788, 0.00973329041, 0.00547191408
    789, 0.00949577894, 0.00412138086
    790, 0.00949116983, 0.00304610888
    791, 0.00952844694, 0.0131602474
    792, 0.00932703912, 0.0168858767
    793, 0.00941229239, 0.0172343869
    794, 0.00964570697, 0.0160175357
    795, 0.00976341218, 0.0144620994
    796, 0.00925044902, 0.0183682628
    797, 0.00910920091, 0.00741852308
    798, 0.0095083816, 0.00630640611
    799, 0.00936063658,   0.00499056
    800, 0.00931342412, 0.0039244988
    801, 0.0090825716, 0.0194279626
    802, 0.00923523959, 0.0135070803
    803, 0.00942555163, 0.0107639264
    804, 0.00941384118, 0.0112193748
    805, 0.00947434921, 0.0116960639
    806, 0.00931506231, 0.0152774556
    807, 0.00909577869, 0.0187010113
    808, 0.00823826715, 0.00205551879
    809, 0.00955887046, 0.00947835296
    810, 0.00774615817, 0.00236941385
    811, 0.00942648947, 0.00214124913
    812, 0.0073998603, 0.0022276456
    813, 0.00957030803, 0.0202517379
    814, 0.00931681506, 0.0198949408
    815, 0.00954734441, 0.0026806721
    816, 0.00932723377, 0.00718906661
    817, 0.00883282069, 0.00610495824
    818, 0.00909346063, 0.00411677593
    819, 0.00922565721, 0.00328728883
    820, 0.00934024714, 0.00678724982
    821, 0.00912267715, 0.00229866663
    822, 0.00858470704, 0.0141165946
    823, 0.00911288057,  0.017140016
    824, 0.00914789923, 0.0129201338
    825, 0.00944673084, 0.0101838512
    826, 0.00924571604, 0.0159521047
    827, 0.00909179449, 0.00918310042
    828, 0.0092265103,  0.014942565
    829, 0.00889279693, 0.0197673161
    830, 0.00922307279, 0.0202328712
    831, 0.00904809963, 0.0174399912
    832, 0.00920625497, 0.0048440299
    833, 0.00886543747, 0.0039033182
    834, 0.00892353524, 0.00824738853
    835, 0.00842366461, 0.00245681894
    836, 0.0092164129, 0.00888096448
    837, 0.00827286765, 0.0181766376
    838, 0.0087874746,  0.011018184
    839, 0.00841545034, 0.0149324853
    840, 0.00902439281, 0.00953974575
    841, 0.00901519507, 0.0114120487
    842, 0.00909329113, 0.00646166364
    843, 0.00860965811, 0.0123386122
    844, 0.00872359704, 0.0105182398
    845, 0.00891798735, 0.0134313824
    846, 0.00862389896, 0.0128873009
    847, 0.00865994114,  0.011604513
    848, 0.00888965279, 0.00438357005
    849, 0.0081222197,  0.010069266
    850, 0.00890185963, 0.00696221506
    851, 0.00919259805, 0.00530190254
    852, 0.00797059759, 0.0142312888
    853, 0.00874176715, 0.0169582795
    854, 0.00899677631, 0.00783828646
    855, 0.00898501649, 0.0161908586
    856, 0.00894964859, 0.00341568445
    857, 0.00896152388, 0.0072301398
    858, 0.00832676329, 0.0118254647
    859, 0.00847322773, 0.0061308858
    860, 0.00796461664, 0.0136681059
    861, 0.00841183774, 0.0111585688
    862, 0.00893240049,  0.015681332
    863, 0.00814413559, 0.00946858246
    864, 0.00847227778, 0.0209092405
    865, 0.00863296073, 0.0132937189
    866, 0.00805120822, 0.0124455877
    867, 0.00822374132, 0.0106425695
    868, 0.00831988361, 0.0187972523
    869, 0.0076974961, 0.0210348628
    870, 0.00839114748, 0.0195690319
    871, 0.00862700399, 0.00364494021
    872, 0.00894677732, 0.00873688702
    873, 0.00874647591, 0.00477687316
    874, 0.00835213903, 0.00458601024
    875, 0.00854714122, 0.00520836795
    876, 0.00739552407, 0.00324132992
    877, 0.00864078663, 0.00652401103
    878, 0.00850329269, 0.0074752979
    879, 0.00844200328,  0.015520663
    880, 0.00804561097, 0.00622243853
    881, 0.00756316585,  0.010133151
    882, 0.0088174399, 0.00309163029
    883, 0.00873208139, 0.00910012145
    884, 0.00830673054, 0.00687040528
    885, 0.0086402325, 0.00795487314
    886, 0.00812128279,  0.013024305
    887, 0.00890946854, 0.00572210364
    888, 0.00859118905, 0.00420475518
    889, 0.00800341461,  0.011378889
    890, 0.0085914107, 0.00853894092
    891, 0.0080197677, 0.00358856795
    892, 0.00813882332, 0.0050346572
    893, 0.00776972529, 0.00868625008
    894, 0.00758288708, 0.0038779364
    895, 0.00745869568, 0.0141944755
    896, 0.00839258265, 0.0164554976
    897, 0.00765437866, 0.00476098014
    898, 0.00766743906, 0.0181215554
    899, 0.00751859974, 0.00626826752
    900, 0.00783482939, 0.00774374045
    901, 0.00865454786, 0.0223204698
    902, 0.00912081264, 0.0232166369
    903, 0.00897003803,  0.027786741
    904, 0.00892049633, 0.0253391135
    905, 0.00858687889, 0.0267680101
    906, 0.00978177693, 0.00171637582
    907, 0.0093503939, 0.00172440195
    908, 0.00916193798, 0.00169595948
    909, 0.0098079415, 0.00189306436
    910, 0.00898069609, 0.00167505944
    911, 0.00989969168, 0.00215570792
    912, 0.00983558688, 0.00227142894
    913, 0.00880069844, 0.0016715948
    914, 0.00723213702, 0.0017106887
    915, 0.00742585212, 0.0016927988
    916, 0.00780180609, 0.00171585649
    917, 0.00800733641, 0.00176227326
    918, 0.00822090171,  0.001775807
    919, 0.00842848793, 0.0017636558
    920, 0.00861962792, 0.00171111478
    921, 0.00974712241, 0.00244983635
    922, 0.00736889243, 0.00258584018
    923, 0.00975278486, 0.00283957319
    924, 0.00974794291, 0.00301055657
    925, 0.00975000486, 0.0031790121
    926, 0.00976046268, 0.00334865181
    927, 0.00978410151, 0.00350539037
    928, 0.00982468762, 0.00364535861
    929, 0.0098382663, 0.00393951545
    930, 0.00979586039, 0.00408438547
    931, 0.00972715858, 0.00424624234
    932, 0.00963897258, 0.00445289351
    933, 0.00973959267, 0.00462383172
    934, 0.00970090926, 0.00502048526
    935, 0.0098231351, 0.00529765477
    936, 0.00981787406, 0.00561327115
    937, 0.00983073749, 0.00592920184
    938, 0.00977746397, 0.00624422217
    939,   0.00983408, 0.00638756296
    940, 0.0097555574, 0.00649834424
    941, 0.00969935395, 0.00666651456
    942, 0.00967118517, 0.00685098395
    943, 0.00979431625, 0.00739460997
    944, 0.00972489454, 0.00773748569
    945, 0.00965953153, 0.00793754961
    946, 0.00976257864, 0.00809954107
    947, 0.00981379393, 0.00822055154
    948, 0.00968470518, 0.00837620068
    949, 0.0097049959, 0.00856389664
    950, 0.00973557215,  0.008740196
    951, 0.00973817706, 0.00909900386
    952, 0.00976938475, 0.00926937442
    953, 0.00977268629, 0.00945795421
    954, 0.00974892639, 0.00966135971
    955, 0.00979684107,  0.010056301
    956, 0.00975724589, 0.0104196062
    957, 0.00973760616, 0.0106176566
    958, 0.00970363524, 0.0110204378
    959, 0.00970269088, 0.0112316366
    960, 0.00973132625,  0.011646457
    961, 0.00977750588, 0.0118220486
    962, 0.0096029425, 0.0122361742
    963, 0.00968180783, 0.0129076913
    964, 0.00965148211, 0.0133885462
    965, 0.00971655268, 0.0135962535
    966, 0.00984143931, 0.0139004225
    967, 0.00983967632, 0.0142768957
    968, 0.00983897317, 0.0146552017
    969, 0.00974832382, 0.0148094147
    970, 0.00975845382, 0.0150415571
    971, 0.00976450182, 0.0154379867
    972, 0.00967527274, 0.0158075001
    973, 0.00966329593, 0.0162465312
    974, 0.00968668982, 0.0166733805
    975, 0.00969161745, 0.0168761238
    976, 0.00971341599, 0.0170748346
    977, 0.00970496889, 0.0172763672
    978, 0.00969076529, 0.0174791962
    979, 0.0096661048, 0.0177164413
    980, 0.00971548259, 0.0180515982
    981, 0.00965840183, 0.0182553846
    982, 0.00971192587,  0.018738497
    983, 0.00979494397, 0.0189037155
    984, 0.00970235839, 0.0190580264
    985, 0.00961236563, 0.0192847084
    986, 0.00971478131, 0.0197629668
    987, 0.00981236808, 0.0201317668
    988, 0.00979444012, 0.0204073917
    989, 0.00782263465, 0.0269626938
    990, 0.00776982494, 0.0260092206
    991, 0.00791221578, 0.0250895265
    992, 0.00754498644, 0.0159970522
    993, 0.00746370619,  0.015087489
    994, 0.0075241318, 0.0123893712
    995, 0.00763923768, 0.0117366696
    996, 0.00751528796, 0.00545306923
    997, 0.00747925043, 0.0018865217
    998, 0.00759805134, 0.00205569295
    999, 0.00962844305, 0.00199127127
   1000, 0.00893794559, 0.00184870616
   1001, 0.00881398283, 0.00180676882
   1002, 0.00926749036, 0.00192125014
   1003, 0.0094058346, 0.00195345306
   1004, 0.00774261914, 0.00268013333
   1005, 0.00782389566, 0.00314096618
   1006, 0.00828809012, 0.00393937714
   1007, 0.00830252282, 0.00894686207
   1008, 0.00925151724, 0.0191420969
   1009, 0.00971432216, 0.00214736979
   1010, 0.00957580283, 0.00228816923
   1011, 0.0076114675, 0.00182698667
   1012, 0.00776774529, 0.00216979859
   1013, 0.00796424504, 0.00205487432
   1014, 0.0085049402, 0.0020735804
   1015, 0.00943175424, 0.0186522827
   1016, 0.00955066551, 0.00533781387
   1017, 0.00941788685, 0.00465114228
   1018, 0.00957121234, 0.00253092544
   1019, 0.00943891052, 0.00245166291
   1020, 0.00928559899, 0.00236846507
   1021, 0.00951084867, 0.00286150374
   1022, 0.00869532488, 0.00190176733
   1023, 0.00902707968, 0.00206217798
   1024, 0.00956025627, 0.00566684967
   1025, 0.00928714219, 0.00555711938
   1026, 0.0095653655, 0.0139532536
   1027, 0.00953004137, 0.00600374863
   1028, 0.00946847349, 0.00581728201
   1029, 0.00955718197, 0.00740094064
   1030, 0.00956589356, 0.0143091157
   1031, 0.00928738061, 0.0142243085
   1032, 0.00949736964, 0.00322550978
   1033, 0.00952093769, 0.00341225462
   1034, 0.00967979711, 0.0036918351
   1035, 0.00968649518, 0.00380417006
   1036, 0.00971312821, 0.00391124887
   1037, 0.00962802488, 0.00399172353
   1038, 0.00965772849,  0.020502327
   1039, 0.00923201349,  0.020607233
   1040, 0.0094060041, 0.0114440238
   1041, 0.00947985984, 0.0105562052
   1042, 0.00955599453, 0.0103938691
   1043, 0.00934421178, 0.00429573562
   1044, 0.0091684591, 0.00450164732
   1045, 0.00851225574, 0.0216893852
   1046, 0.00957256928, 0.00759597169
   1047, 0.0095243277, 0.00770981237
   1048, 0.00940268114, 0.00785724074
   1049, 0.00946714263, 0.00752208149
   1050, 0.00942325871, 0.00815068092
   1051, 0.00961659849, 0.00821567047
   1052, 0.00918588508, 0.00802914333
   1053, 0.00942055322, 0.00865529757
   1054, 0.00953023601,  0.008782655
   1055, 0.00947163533, 0.00895569939
   1056, 0.00957683846, 0.00962764863
   1057, 0.00941979233, 0.00975306984
   1058, 0.00908538513, 0.00995948724
   1059, 0.00958359148, 0.0153902043
   1060, 0.00951726362, 0.0150184259
   1061, 0.00956163183, 0.0148561765
   1062, 0.00943492725, 0.0147302672
   1063, 0.00960914604, 0.0146136284
   1064, 0.00950026978,   0.01447591
   1065, 0.00933949929, 0.0145159131
   1066, 0.00915913563, 0.0146374283
   1067, 0.00932532083, 0.0181336291
   1068, 0.00925320294, 0.0185705442
   1069, 0.00946309231, 0.0179253947
   1070, 0.0092047127, 0.0177383088
   1071, 0.00947100669, 0.0170728825
   1072, 0.00941610057, 0.0166742466
   1073, 0.00938429125, 0.0162243266
   1074, 0.00936763268, 0.0156713314
   1075, 0.00891363621, 0.0189341512
   1076, 0.0093139708, 0.00699436525
   1077, 0.00933987368, 0.00735267252
   1078, 0.00940220337, 0.00655727554
   1079, 0.00827989727, 0.0201789942
   1080, 0.00942973047, 0.0135630956
   1081, 0.00913816411, 0.0124913845
   1082, 0.00924247876, 0.0121834949
   1083, 0.00933965016, 0.0119861448
   1084, 0.00801487546, 0.00235102233
   1085, 0.00822826289, 0.0029895897
   1086, 0.00841551833, 0.00333584077
   1087, 0.00861954782, 0.0095322188
   1088, 0.00851937756, 0.0175001863
   1089, 0.00846659113, 0.00566056045
   1090, 0.00917791482, 0.0117695136
   1091, 0.00905351806, 0.00470472453
   1092, 0.00874853507, 0.00218251371
   1093, 0.00936517958, 0.00763152307
   1094, 0.00921054929, 0.00210811314
   1095, 0.00933490321, 0.00264386507
   1096, 0.00915175583, 0.00257248268
   1097, 0.00899959914, 0.00247843144
   1098, 0.00925177336, 0.0104334662
   1099, 0.00861523859, 0.0100144166
   1100, 0.00945062935, 0.00516588846
   1101, 0.00917449594, 0.00511253998
   1102, 0.00899414811, 0.00501996884
   1103, 0.00889145583, 0.00531561021
   1104, 0.00939045101,   0.01743594
   1105, 0.00901759602, 0.0166876018
   1106, 0.00884712767, 0.00636168104
   1107, 0.00911596883, 0.0154171949
   1108, 0.00948796794, 0.0154980654
   1109, 0.00940843392, 0.0109870126
   1110, 0.0091034472, 0.0109655531
   1111, 0.00867222529, 0.0186893884
   1112, 0.00881755538, 0.0183458459
   1113, 0.00902572367, 0.0103004007
   1114, 0.0091696186, 0.0111987721
   1115, 0.00915753748, 0.00619711308
   1116, 0.00898227841, 0.00670103263
   1117, 0.00914759096, 0.00763335358
   1118, 0.00946699083, 0.0137696341
   1119, 0.00913708005, 0.0139258094
   1120, 0.00830344949,  0.013521838
   1121, 0.00884491298, 0.0150279021
   1122, 0.00918118935, 0.00366323814
   1123, 0.00856989808, 0.00280648703
   1124, 0.00822168216, 0.00229016319
   1125, 0.00921842922, 0.00593511388
   1126, 0.00894848537, 0.0145115657
   1127, 0.00932122767, 0.0057784901
   1128, 0.00922308303, 0.00774366595
   1129, 0.00878192112, 0.0201823357
   1130, 0.00934739597,   0.00949788
   1131, 0.00957705919, 0.0093210293
   1132, 0.00894757453, 0.00223008683
   1133, 0.00953054987, 0.00383025361
   1134, 0.00900181569, 0.00278825173
   1135, 0.00919747446, 0.00307664229
   1136, 0.00912191533,  0.010677781
   1137, 0.00881854631, 0.00263640494
   1138, 0.00868394785, 0.0159573145
   1139, 0.00934776012, 0.0074640559
   1140, 0.00923717394, 0.00753805181
   1141, 0.00880455784, 0.0164423622
   1142, 0.00929930713, 0.00344713498
   1143, 0.00871777162, 0.0154229598
   1144, 0.00893622357, 0.00760457292
   1145, 0.00871372502, 0.00241719768
   1146, 0.0088910684, 0.00237760716
   1147, 0.0101492023, 0.00913863257
   1148, 0.0102983294,  0.009167362
   1149, 0.0104475161, 0.0092059318
   1150, 0.0105967084, 0.00924809277
   1151, 0.0107459035, 0.0092922803
   1152, 0.0108950986, 0.00933738705
   1153, 0.0110442927, 0.00938288402
   1154, 0.0111934878, 0.00942854583
   1155, 0.0113426801, 0.00947428402
   1156, 0.0114918659, 0.00952007063
   1157, 0.0116410349, 0.0095659215
   1158, 0.0117901694, 0.00961188879
   1159, 0.0119392276, 0.00965808146
   1160, 0.0120881768, 0.00970460381
   1161, 0.0122361816, 0.00975302886
   1162, 0.0123848561, 0.00980061851
   1163, 0.0125333052, 0.00984886847
   1164, 0.0126818176, 0.00989722461
   1165, 0.0128302611, 0.00994590111
   1166, 0.0129786115, 0.00999491289
   1167, 0.0131268334, 0.0100442916
   1168, 0.0132749472, 0.0100939712
   1169, 0.0134233236, 0.0101425853
   1170, 0.0135713238, 0.0101923896
   1171, 0.0137192113, 0.0102425395
   1172, 0.0138670634, 0.0102928001
   1173, 0.0140149035, 0.0103431009
   1174, 0.0141627379, 0.0103934184
   1175,  0.014310576, 0.0104437452
   1176, 0.0144584253, 0.0104940888
   1177,  0.014606311, 0.0105444752
   1178, 0.0147542935, 0.0105949724
   1179, 0.0149025042, 0.0106456671
   1180, 0.0150511758, 0.0106966505
   1181, 0.00999727473, 0.00133710576
   1182, 0.00999753177, 0.0011712542
   1183, 0.0099982759, 0.00100445037
   1184, 0.00999890268, 0.00083728059
   1185, 0.00999932922, 0.000669951667
   1186, 0.00999959745, 0.000502545328
   1187, 0.0099997595, 0.000335087883
   1188, 0.00999984704, 0.000167577236
   1189, 0.00700167706, 0.00133538246
   1190, 0.00700120907, 0.00116862007
   1191, 0.00700065074, 0.0010016025
   1192, 0.00700030802, 0.000834638078
   1193, 0.00700013526, 0.000667712302
   1194, 0.0070000561, 0.00050079223
   1195, 0.00700002164, 0.000333869481
   1196, 0.0070000086, 0.00016694027
   1197, 0.0114221955, 0.0155379809
   1198, 0.0125093013, 0.0100105181
   1199, 0.0124860862, 0.0101700695
   1200,  0.012463537,  0.010327654
   1201, 0.0124412347, 0.0104839802
   1202,  0.012418814, 0.0106396414
   1203, 0.0123960432, 0.0107949749
   1204, 0.0123728085, 0.0109501276
   1205, 0.0123490626, 0.0111051537
   1206, 0.0123247793,  0.011260068
   1207, 0.0122999484, 0.0114148734
   1208, 0.0122745642, 0.0115695707
   1209, 0.0122486278, 0.0117241591
   1210, 0.0122221354, 0.0118786348
   1211, 0.0121951522, 0.0120328413
   1212, 0.0121675972, 0.0121869855
   1213, 0.0121394722, 0.0123410607
   1214,  0.012110794, 0.0124950381
   1215, 0.0120815691, 0.0126489028
   1216, 0.0120517351, 0.0128028234
   1217, 0.0120213721, 0.0129565848
   1218, 0.0119904932, 0.0131101599
   1219, 0.0119590871, 0.0132635701
   1220, 0.0119271483, 0.0134168323
   1221, 0.0118946731, 0.0135699529
   1222, 0.0118616633, 0.0137229338
   1223, 0.0118281189, 0.0138757685
   1224, 0.0117940484, 0.0140284505
   1225, 0.0117594637, 0.0141809667
   1226,  0.011724392, 0.0143332826
   1227,  0.011688875, 0.0144853182
   1228, 0.0116529837, 0.0146368742
   1229, 0.0116168223, 0.0147874746
   1230, 0.0115805492, 0.0149361705
   1231, 0.0115444101, 0.0150813572
   1232,  0.011508856, 0.0152204689
   1233, 0.0114750639, 0.0153488619
   1234, 0.0114449756, 0.0154587924
   1235, 0.0113837784, 0.0155619653
   1236, 0.0113233654, 0.0156071614
   1237, 0.0112512829, 0.0156633556
   1238, 0.0111717209, 0.0157274157
   1239, 0.0110873515, 0.0157967042
   1240, 0.0110000214,  0.015869081
   1241, 0.0109109646, 0.0159430578
   1242, 0.0108209392, 0.0160177574
   1243, 0.0107303783, 0.0160927251
   1244,  0.010639511, 0.0161677506
   1245, 0.0105484575, 0.0162427388
   1246, 0.0104572764, 0.0163176004
   1247, 0.0103659937, 0.0163920242
   1248, 0.0102746235, 0.0164646842
   1249, 0.0101831723, 0.0165314525
   1250, 0.0100916391, 0.0165875554
   1251, 0.0119152302, 0.0174258277
   1252, 0.0118824448,  0.017305769
   1253, 0.0118507165, 0.0171851162
   1254, 0.0118198004, 0.0170639157
   1255, 0.0117893983, 0.0169423651
   1256, 0.0117592653, 0.0168206654
   1257, 0.0117292497, 0.0166989528
   1258, 0.0116992705, 0.0165773071
   1259, 0.0116692781,  0.016455844
   1260, 0.0116392337, 0.0163347479
   1261, 0.0116091166, 0.0162143707
   1262, 0.0115789603,  0.016095357
   1263, 0.0115489522,  0.015978789
   1264, 0.0115199555, 0.0158662573
   1265, 0.0114942519, 0.0157597158
   1266, 0.0114687271, 0.0156627074
   1267, 0.0114439689, 0.0155841447
   1268, 0.0100918757, 0.0163878724
   1269, 0.0100926999, 0.0161866527
   1270, 0.0100939553, 0.0159848146
   1271, 0.0100955144, 0.0157854035
   1272, 0.0100972699, 0.0155906789
   1273, 0.0100991409, 0.0153967785
   1274, 0.0101010706, 0.0152016748
   1275, 0.0101030227, 0.0150083965
   1276, 0.0101049719,  0.014819107
   1277, 0.0101069063, 0.0146258017
   1278, 0.0101088164, 0.0144279376
   1279, 0.0101106986, 0.0142327966
   1280,  0.010112552, 0.0140398834
   1281, 0.0101143736, 0.0138486177
   1282, 0.0101161636, 0.0136600547
   1283, 0.0101179229, 0.0134714674
   1284, 0.0101196496, 0.0132771675
   1285, 0.0101213437, 0.0130755361
   1286,  0.010123007, 0.0128698424
   1287, 0.0101246387,  0.012665689
   1288, 0.0101262378, 0.0124601219
   1289, 0.0101278052, 0.0122527424
   1290, 0.0101293391,   0.01204802
   1291, 0.0101308413,  0.011850642
   1292, 0.0101323109, 0.0116556715
   1293, 0.0101337479, 0.0114588197
   1294, 0.0101351524, 0.0112605449
   1295, 0.0101365233, 0.0110617299
   1296, 0.0101378616, 0.0108636469
   1297, 0.0101391664,  0.010666714
   1298, 0.0101404386, 0.0104710534
   1299,   0.01014168, 0.0102770226
   1300, 0.0101428907, 0.0100842807
   1301, 0.0101440847, 0.00988657027
   1302, 0.0101452535, 0.0096965488
   1303, 0.0101464652, 0.00950526632
   1304, 0.0101477364, 0.00931388605
   1305, 0.0101838019, 0.0163342189
   1306, 0.0101854857, 0.0161376558
   1307, 0.0101879928, 0.0159412716
   1308, 0.0101910923, 0.0157458298
   1309, 0.0101945829, 0.0155520234
   1310, 0.0101983072, 0.0153588774
   1311, 0.0102021545, 0.0151656577
   1312, 0.0102060474, 0.0149731338
   1313, 0.0102099413, 0.0147816697
   1314, 0.0102138054, 0.0145891616
   1315, 0.0102176238, 0.0143952854
   1316, 0.0102213882, 0.0142019819
   1317, 0.0102250939, 0.0140097607
   1318, 0.0102287373, 0.0138185937
   1319, 0.0102323182, 0.0136283841
   1320, 0.0102358349, 0.0134378653
   1321, 0.0102392882, 0.0132449213
   1322, 0.0102426782, 0.0130487727
   1323, 0.0102460049, 0.0128505528
   1324, 0.0102492673, 0.0126520423
   1325, 0.0102524655, 0.0124529377
   1326, 0.0102555994, 0.0122534335
   1327, 0.0102586681, 0.0120551437
   1328, 0.0102616725, 0.0118594971
   1329, 0.0102646118, 0.0116651934
   1330, 0.0102674859, 0.0114706438
   1331, 0.0102702938, 0.0112755755
   1332, 0.0102730347,  0.011080265
   1333, 0.0102757113, 0.0108851818
   1334, 0.0102783218, 0.0106906118
   1335, 0.0102808671, 0.0104967086
   1336, 0.0102833491, 0.0103035774
   1337, 0.0102857705,   0.01011087
   1338, 0.0102881445, 0.00991739146
   1339, 0.0102905054, 0.00972646847
   1340, 0.0102929445, 0.00953742396
   1341, 0.0102955587, 0.00935116038
   1342, 0.0102757178, 0.0162719917
   1343, 0.0102783013,  0.016079938
   1344, 0.0102820704, 0.0158880167
   1345, 0.0102867056, 0.0156963617
   1346, 0.0102919219, 0.0155052003
   1347, 0.0102974903, 0.0153143117
   1348, 0.0103032459, 0.0151234679
   1349, 0.0103090759, 0.0149328578
   1350, 0.0103149097, 0.0147425365
   1351, 0.0103207016, 0.0145519394
   1352, 0.0103264274, 0.0143609215
   1353, 0.0103320722, 0.0141700283
   1354, 0.0103376284, 0.0139796045
   1355, 0.0103430934, 0.0137897134
   1356, 0.0103484644, 0.0136001986
   1357, 0.0103537403, 0.0134104835
   1358, 0.0103589203, 0.0132197319
   1359, 0.0103640053, 0.0130275711
   1360, 0.0103689954, 0.0128343562
   1361, 0.0103738885, 0.0126406914
   1362, 0.0103786858,  0.012446695
   1363, 0.0103833862, 0.0122525869
   1364, 0.0103879897, 0.0120589845
   1365, 0.0103924964, 0.0118663795
   1366, 0.0103969052, 0.0116744302
   1367, 0.0104012154, 0.0114825619
   1368, 0.0104054268, 0.0112905456
   1369, 0.0104095396, 0.0110984314
   1370, 0.0104135536, 0.0109063806
   1371, 0.0104174698, 0.0107145421
   1372, 0.0104212882,   0.01052301
   1373, 0.0104250116, 0.0103318281
   1374, 0.0104286438,  0.010140853
   1375, 0.0104322052, 0.00995001942
   1376, 0.0104357572, 0.0097606238
   1377, 0.0104394313, 0.00957345963
   1378, 0.0104433736, 0.00938942749
   1379, 0.0103675975, 0.0162047185
   1380, 0.0103711113,  0.016017193
   1381, 0.0103761591, 0.0158294123
   1382, 0.0103823356, 0.0156414807
   1383, 0.0103892758, 0.0154535379
   1384, 0.0103966836, 0.0152655896
   1385, 0.0104043428,  0.015077604
   1386, 0.0104121063, 0.0148896473
   1387, 0.0104198772,  0.014701739
   1388, 0.0104275951, 0.0145137357
   1389, 0.0104352264, 0.0143255852
   1390, 0.0104427505, 0.0141374506
   1391, 0.0104501592, 0.0139494995
   1392, 0.0104574449,  0.013761783
   1393, 0.0104646059, 0.0135742174
   1394, 0.0104716402, 0.0133865494
   1395, 0.0104785468, 0.0131984381
   1396, 0.0104853269, 0.0130097028
   1397, 0.0104919802, 0.0128204385
   1398, 0.0104985042, 0.0126308566
   1399, 0.0105049005, 0.0124410689
   1400, 0.0105111683, 0.0122512169
   1401, 0.0105173066, 0.0120615484
   1402, 0.0105233155, 0.0118722543
   1403, 0.0105291922, 0.0116832536
   1404, 0.0105349394, 0.0114943422
   1405, 0.0105405562, 0.0113053974
   1406, 0.0105460398, 0.0111164125
   1407, 0.0105513912, 0.0109274369
   1408, 0.0105566131, 0.0107385349
   1409, 0.0105617037, 0.0105497576
   1410, 0.0105666686, 0.0103611285
   1411, 0.0105715115, 0.0101726167
   1412, 0.0105762631, 0.00998439454
   1413, 0.0105810091, 0.00979726017
   1414, 0.0105859209, 0.00961216353
   1415, 0.0105911884, 0.00942992605
   1416, 0.0104594287,  0.016135145
   1417, 0.0104638999, 0.0159519203
   1418, 0.0104702422, 0.0157680959
   1419, 0.0104779676, 0.0155838374
   1420, 0.0104866326, 0.0153992996
   1421, 0.0104958806, 0.0152145773
   1422, 0.0105054425, 0.0150297228
   1423, 0.0105151376,  0.014844792
   1424, 0.0105248429, 0.0146598155
   1425, 0.0105344867, 0.0144747691
   1426, 0.0105440235, 0.0142896464
   1427,  0.010553427, 0.0141045023
   1428, 0.0105626862, 0.0139194075
   1429, 0.0105717937, 0.0137343984
   1430, 0.0105807437, 0.0135494368
   1431, 0.0105895363, 0.0133644212
   1432, 0.0105981706, 0.0131792054
   1433, 0.0106066456, 0.0129937073
   1434, 0.0106149614, 0.0128079411
   1435,  0.010623116, 0.0126219802
   1436, 0.0106311115, 0.0124358889
   1437, 0.0106389467, 0.0122497398
   1438, 0.0106466198, 0.0120636364
   1439,  0.010654131, 0.0118776597
   1440, 0.0106614772, 0.0116917957
   1441, 0.0106686614, 0.0115059763
   1442, 0.0106756808, 0.0113201458
   1443, 0.0106825344, 0.0111342911
   1444,  0.010689225, 0.0109484233
   1445, 0.0106957518, 0.0107625704
   1446, 0.0107021164, 0.0105767539
   1447, 0.0107083218, 0.0103909876
   1448, 0.0107143782, 0.0102052856
   1449,   0.01072032, 0.0100198528
   1450, 0.0107262619, 0.00983530283
   1451, 0.0107324133, 0.00965248421
   1452, 0.0107390061, 0.00947210193
   1453, 0.0105511965, 0.0160646439
   1454, 0.0105566531, 0.0158854909
   1455, 0.0105643068, 0.0157054923
   1456, 0.0105735911, 0.0155248623
   1457, 0.0105839875, 0.0153437834
   1458, 0.0105950767, 0.0151623972
   1459, 0.0106065422, 0.0149808023
   1460, 0.0106181689, 0.0147990668
   1461, 0.0106298104, 0.0146172363
   1462, 0.0106413784, 0.0144353267
   1463, 0.0106528187,  0.014253349
   1464, 0.0106641017, 0.0140713286
   1465, 0.0106752114,  0.013889296
   1466, 0.0106861396, 0.0137072736
   1467, 0.0106968805, 0.0135252494
   1468, 0.0107074305, 0.0133431815
   1469, 0.0107177924, 0.0131610129
   1470, 0.0107279606, 0.0129787028
   1471, 0.0107379397, 0.0127962483
   1472, 0.0107477261, 0.0126136756
   1473, 0.0107573206, 0.0124310106
   1474, 0.0107667223, 0.0122482926
   1475, 0.0107759302, 0.0120655634
   1476, 0.0107849427, 0.0118828602
   1477, 0.0107937595, 0.0117001841
   1478, 0.0108023789, 0.0115175126
   1479, 0.0108108018, 0.0113348253
   1480, 0.0108190272, 0.0111521119
   1481, 0.0108270561, 0.0109693743
   1482, 0.0108348895, 0.0107866228
   1483, 0.0108425263, 0.0106038675
   1484, 0.0108499741, 0.0104211159
   1485, 0.0108572412, 0.0102383941
   1486, 0.0108643752, 0.0100558884
   1487, 0.0108715128, 0.00987409055
   1488, 0.0108789047, 0.00969369151
   1489, 0.0108868247, 0.00951524731
   1490, 0.0106428796, 0.0159937888
   1491, 0.0106493533, 0.0158185679
   1492, 0.0106583405, 0.0156423151
   1493, 0.0106691979, 0.0154652754
   1494,  0.010681333, 0.0152876657
   1495, 0.0106942691, 0.0151096554
   1496,  0.010707641, 0.0149313742
   1497, 0.0107211974, 0.0147529067
   1498, 0.0107347742, 0.0145743126
   1499, 0.0107482662, 0.0143956207
   1500, 0.0107616112, 0.0142168533
   1501, 0.0107747745, 0.0140380282
   1502, 0.0107877357, 0.0138591593
   1503, 0.0108004846, 0.0136802625
   1504, 0.0108130146, 0.0135013359
   1505, 0.0108253229, 0.0133223636
   1506, 0.0108374106, 0.0131433243
   1507, 0.0108492747, 0.0129642002
   1508, 0.0108609162, 0.0127849868
   1509, 0.0108723342, 0.0126056913
   1510, 0.0108835269, 0.0124263261
   1511,  0.010894496, 0.0122469068
   1512, 0.0109052379, 0.0120674539
   1513, 0.0109157525, 0.0118879844
   1514, 0.0109260399, 0.0117085008
   1515, 0.0109360954, 0.0115289968
   1516, 0.0109459218, 0.0113494648
   1517,  0.010955519, 0.0111699011
   1518, 0.0109648872, 0.0109903049
   1519, 0.0109740235, 0.0108106807
   1520, 0.0109829353, 0.0106310323
   1521, 0.0109916246, 0.0104513653
   1522, 0.0110001033, 0.0102717057
   1523, 0.0110084284, 0.0100922063
   1524, 0.0110167637, 0.00991324894
   1525, 0.0110253971, 0.0097353477
   1526, 0.0110346423, 0.00955888815
   1527, 0.0107344342, 0.0159228127
   1528, 0.0107419677, 0.0157514587
   1529, 0.0107523184, 0.0155789144
   1530, 0.0107647665, 0.0154054482
   1531, 0.0107786544, 0.0152313057
   1532,  0.010793441, 0.0150566865
   1533, 0.0108087221, 0.0148817413
   1534, 0.0108242128, 0.0147065725
   1535, 0.0108397249, 0.0145312473
   1536,  0.010855142, 0.0143558085
   1537, 0.0108703934, 0.0141802831
   1538, 0.0108854361,  0.014004685
   1539, 0.0109002497, 0.0138290282
   1540, 0.0109148175, 0.0136533212
   1541, 0.0109291375, 0.0134775667
   1542,  0.010943206,   0.01330176
   1543, 0.0109570194, 0.0131258946
   1544, 0.0109705795, 0.0129499631
   1545, 0.0109838843, 0.0127739646
   1546,  0.010996934,  0.012597899
   1547, 0.0110097267,  0.012421771
   1548, 0.0110222623, 0.0122455908
   1549,  0.011034539, 0.0120693631
   1550, 0.0110465558, 0.0118931001
   1551, 0.0110583128, 0.0117168017
   1552, 0.0110698063, 0.0115404688
   1553, 0.0110810371, 0.0113640986
   1554, 0.0110920053, 0.0111876875
   1555, 0.0111027099, 0.0110112373
   1556, 0.0111131538, 0.0108347498
   1557, 0.0111233396, 0.0106582288
   1558, 0.0111332703, 0.0104816761
   1559, 0.0111429617, 0.0103051141
   1560, 0.0111524798,  0.010128662
   1561,  0.011162011, 0.00995258894
   1562, 0.0111718867, 0.00977722369
   1563, 0.0111824591, 0.00960276835
   1564, 0.0108257625, 0.0158518832
   1565, 0.0108344126, 0.0156843923
   1566, 0.0108461659, 0.0155155556
   1567, 0.0108602336, 0.0153456666
   1568,   0.01087589,  0.015174998
   1569, 0.0108925411,  0.015003778
   1570,  0.010909738, 0.0148321781
   1571, 0.0109271668, 0.0146603156
   1572, 0.0109446198, 0.0144882724
   1573, 0.0109619647, 0.0143160969
   1574, 0.0109791234, 0.0141438209
   1575, 0.0109960474, 0.0139714619
   1576, 0.0110127125, 0.0137990313
   1577, 0.0110291047, 0.0136265382
   1578, 0.0110452166, 0.0134539846
   1579, 0.0110610444, 0.0132813714
   1580, 0.0110765873, 0.0131086987
   1581, 0.0110918451, 0.0129359644
   1582, 0.0111068152, 0.0127631659
   1583, 0.0111214975, 0.0125903059
   1584, 0.0111358911, 0.0124173854
   1585,  0.011149996,  0.012244409
   1586, 0.0111638093, 0.0120713795
   1587, 0.0111773312, 0.0118983006
   1588, 0.0111905579,  0.011725178
   1589, 0.0112034911, 0.0115520088
   1590, 0.0112161282, 0.0113787949
   1591, 0.0112284692, 0.0112055335
   1592,  0.011240514, 0.0110322274
   1593, 0.0112522664, 0.0108588757
   1594, 0.0112637263, 0.0106854849
   1595, 0.0112749012, 0.0105120521
   1596,  0.011285807, 0.0103385989
   1597,   0.01129652, 0.0101652071
   1598, 0.0113072507, 0.00999203511
   1599, 0.0113183688, 0.00981921982
   1600, 0.0113302702, 0.00964677427
   1601, 0.0109166484, 0.0157812983
   1602, 0.0109264869, 0.0156177543
   1603, 0.0109396968, 0.0154526941
   1604, 0.0109554213, 0.0152864289
   1605, 0.0109728761,  0.015119262
   1606, 0.0109914122, 0.0149514508
   1607, 0.0110105397, 0.0147831943
   1608, 0.0110299187, 0.0146146342
   1609,   0.01104932, 0.0144458618
   1610, 0.0110686012, 0.0142769394
   1611, 0.0110876719, 0.0141079016
   1612, 0.0111064836, 0.0139387697
   1613, 0.0111250095, 0.0137695558
   1614, 0.0111432318, 0.0136002675
   1615, 0.0111611411, 0.0134309111
   1616, 0.0111787366, 0.0132614877
   1617, 0.0111960135, 0.0130919991
   1618, 0.0112129748, 0.0129224462
   1619, 0.0112296166, 0.0127528282
   1620,  0.011245938, 0.0125831459
   1621,   0.01126194, 0.0124134012
   1622, 0.0112776197, 0.0122435978
   1623, 0.0112929763, 0.0120737338
   1624, 0.0113080088,  0.011903815
   1625, 0.0113227144, 0.0117338421
   1626, 0.0113370912,  0.011563817
   1627, 0.0113511411,  0.011393737
   1628, 0.0113648614, 0.0112236058
   1629, 0.0113782529, 0.0110534234
   1630, 0.0113913193, 0.0108831916
   1631, 0.0114040617, 0.0107129104
   1632, 0.0114164855, 0.0105425855
   1633, 0.0114286123, 0.0103722271
   1634, 0.0114405258, 0.0102018826
   1635, 0.0114524625, 0.0100315996
   1636, 0.0114648324, 0.00986132398
   1637, 0.0114780674, 0.00969087332
   1638, 0.0110066468, 0.0157117229
   1639, 0.0110177472, 0.0155523978
   1640, 0.0110324807, 0.0153913237
   1641, 0.0110499235, 0.0152288135
   1642, 0.0110692251, 0.0150652099
   1643, 0.0110896844, 0.0149008222
   1644, 0.0111107761, 0.0147358961
   1645, 0.0111321304,  0.014570605
   1646, 0.0111535024, 0.0144050652
   1647, 0.0111747384, 0.0142393485
   1648, 0.0111957416, 0.0140735004
   1649, 0.0112164589, 0.0139075462
   1650, 0.0112368613, 0.0137414988
   1651, 0.0112569286, 0.0135753695
   1652, 0.0112766549, 0.0134091638
   1653, 0.0112960329, 0.0132428836
   1654, 0.0113150636, 0.0130765308
   1655,  0.011333744, 0.0129101081
   1656, 0.0113520753, 0.0127436155
   1657, 0.0113700535,  0.012577056
   1658, 0.0113876797, 0.0124104284
   1659,  0.011404952, 0.0122437356
   1660, 0.0114218686, 0.0120769786
   1661, 0.0114384275, 0.0119101591
   1662, 0.0114546288, 0.0117432792
   1663, 0.0114704687, 0.0115763396
   1664, 0.0114859473, 0.0114093404
   1665, 0.0115010645, 0.0112422826
   1666, 0.0115158213, 0.0110751688
   1667, 0.0115302186, 0.0109080002
   1668, 0.0115442602, 0.0107407775
   1669, 0.0115579516, 0.0105735026
   1670,  0.011571317, 0.0104061868
   1671, 0.0115844496, 0.0102388365
   1672, 0.0115976101, 0.0100713884
   1673, 0.0116112465, 0.00990360044
   1674,  0.011625831, 0.00973509997
   1675, 0.0110949352, 0.0156445093
   1676, 0.0111073609, 0.0154900365
   1677, 0.0111237131, 0.0153333787
   1678, 0.0111429738, 0.0151748648
   1679, 0.0111642135, 0.0150149222
   1680, 0.0111866724, 0.0148539627
   1681, 0.0112097915, 0.0146923121
   1682, 0.0112331742, 0.0145302061
   1683, 0.0112565644, 0.0143677974
   1684, 0.0112797963, 0.0142051792
   1685,  0.011302772, 0.0140424091
   1686, 0.0113254339,  0.013879519
   1687, 0.0113477502, 0.0137165245
   1688, 0.0113697015, 0.0135534396
   1689, 0.0113912802, 0.0133902691
   1690, 0.0114124799, 0.0132270157
   1691, 0.0114332996, 0.0130636841
   1692, 0.0114537394, 0.0129002752
   1693, 0.0114737945,  0.012736789
   1694, 0.0114934687,  0.012573231
   1695, 0.0115127563, 0.0124095995
   1696, 0.0115316585, 0.0122458953
   1697, 0.0115501732, 0.0120821223
   1698, 0.0115682986, 0.0119182803
   1699, 0.0115860309, 0.0117543703
   1700, 0.0116033703, 0.0115903951
   1701, 0.0116203167, 0.0114263538
   1702,   0.01163687, 0.0112622473
   1703, 0.0116530275, 0.0110980785
   1704, 0.0116687948,  0.010933849
   1705, 0.0116841737,   0.01076956
   1706, 0.0116991708,  0.010605216
   1707,  0.011713814,  0.010440819
   1708, 0.0117282048, 0.0102763399
   1709, 0.0117426272, 0.0101116039
   1710, 0.0117575685, 0.00994618796
   1711, 0.0117735323, 0.00977954082
   1712, 0.0111801559, 0.0155820036
   1713, 0.0111939926, 0.0154335396
   1714, 0.0112121366, 0.0152819827
   1715, 0.0112334043, 0.0151277883
   1716, 0.0112567488, 0.0149715934
   1717, 0.0112813497, 0.0148140043
   1718, 0.0113066081, 0.0146554951
   1719, 0.0113321152, 0.0144963982
   1720, 0.0113576055,  0.014336925
   1721, 0.0113829114, 0.0141772013
   1722, 0.0114079313, 0.0140173007
   1723, 0.0114326077, 0.0138572641
   1724, 0.0114569077,  0.013697112
   1725, 0.0114808111, 0.0135368574
   1726, 0.0115043102, 0.0133765088
   1727, 0.0115273995, 0.0132160699
   1728, 0.0115500772, 0.0130555434
   1729, 0.0115723424, 0.0128949322
   1730, 0.0115941931, 0.0127342371
   1731, 0.0116156284,  0.012573462
   1732, 0.0116366465, 0.0124126058
   1733, 0.0116572464, 0.0122516714
   1734, 0.0116774281, 0.0120906606
   1735, 0.0116971862, 0.0119295735
   1736, 0.0117165223, 0.0117684118
   1737,   0.01173543, 0.0116071776
   1738,  0.011753913, 0.0114458706
   1739, 0.0117719695,  0.011284492
   1740, 0.0117896004, 0.0111230444
   1741, 0.0118068056, 0.0109615307
   1742, 0.0118235918, 0.0107999509
   1743, 0.0118399654, 0.0106383096
   1744, 0.0118559562,  0.010476605
   1745,  0.011871675,  0.010314771
   1746, 0.0118874293, 0.0101525281
   1747, 0.0119037405, 0.00998927839
   1748, 0.0119211189, 0.00982434768
   1749, 0.0112603512, 0.0155275781
   1750, 0.0112758167, 0.0153868673
   1751, 0.0112961195, 0.0152412709
   1752, 0.0113197463, 0.0150916977
   1753,  0.011345488, 0.0149392337
   1754, 0.0113724545, 0.0147848278
   1755, 0.0114000337, 0.0146291908
   1756, 0.0114278141, 0.0144727975
   1757,  0.011455534, 0.0143159386
   1758, 0.0114830323, 0.0141587816
   1759, 0.0115102092, 0.0140014216
   1760, 0.0115370099,  0.013843908
   1761, 0.0115633998, 0.0136862658
   1762, 0.0115893614, 0.0135285109
   1763,  0.011614887, 0.0133706508
   1764, 0.0116399713, 0.0132126911
   1765, 0.0116646132, 0.0130546354
   1766, 0.0116888098, 0.0128964856
   1767, 0.0117125614, 0.0127382446
   1768, 0.0117358658, 0.0125799123
   1769, 0.0117587205, 0.0124214925
   1770, 0.0117811263,  0.012262986
   1771, 0.0118030794, 0.0121043948
   1772,  0.011824579, 0.0119457189
   1773, 0.0118456222,  0.011786961
   1774, 0.0118662072, 0.0116281211
   1775,  0.011886334, 0.0114692021
   1776, 0.0119060026,  0.011310203
   1777,  0.011925213, 0.0111511294
   1778, 0.0119439662, 0.0109919794
   1779, 0.0119622676, 0.0108327586
   1780, 0.0119801266, 0.0106734708
   1781, 0.0119975759, 0.0105141057
   1782, 0.0120147346, 0.0103545636
   1783, 0.0120319342, 0.0101944599
   1784, 0.0120496936, 0.0100331008
   1785, 0.0120685585, 0.00986964628
   1786, 0.0113330372, 0.0154853538
   1787, 0.0113507602, 0.0153546287
   1788, 0.0113739418, 0.0152158029
   1789, 0.0114005208, 0.0150709357
   1790, 0.0114290975,  0.014921952
   1791, 0.0114587564, 0.0147703364
   1792, 0.0114889015, 0.0146171236
   1793, 0.0115191573, 0.0144629711
   1794, 0.0115492828, 0.0143082673
   1795, 0.0115791326, 0.0141532235
   1796, 0.0116086192, 0.0139979534
   1797, 0.0116376895, 0.0138425138
   1798, 0.0116663147, 0.0136869326
   1799, 0.0116944797, 0.0135312257
   1800, 0.0117221754, 0.0133754034
   1801,  0.011749398, 0.0132194711
   1802, 0.0117761465, 0.0130634326
   1803, 0.0118024182,  0.012907289
   1804, 0.0118282139, 0.0127510428
   1805, 0.0118535291, 0.0125946961
   1806, 0.0118783657, 0.0124382526
   1807, 0.0119027207, 0.0122817112
   1808, 0.0119265905, 0.0121250767
   1809,  0.011949975, 0.0119683472
   1810, 0.0119728725, 0.0118115265
   1811, 0.0119952783, 0.0116546135
   1812,  0.012017196,  0.011497613
   1813, 0.0120386211, 0.0113405241
   1814, 0.0120595573, 0.0111833494
   1815, 0.0120800044, 0.0110260937
   1816, 0.0120999701, 0.0108687561
   1817, 0.0121194655, 0.0107113412
   1818, 0.0121385269, 0.0105538312
   1819, 0.0121572921, 0.0103960754
   1820, 0.0121760871, 0.0102376416
   1821,  0.012195426, 0.0100777522
   1822, 0.0122156451, 0.00991587527
   1823, 0.0113951052,  0.015460656
   1824, 0.0114168376, 0.0153418304
   1825, 0.0114441868, 0.0152099188
   1826, 0.0114746001, 0.0150692621
   1827, 0.0115065947, 0.0149231069
   1828,   0.01153934,  0.014773611
   1829, 0.0115723461, 0.0146221723
   1830, 0.0116053112, 0.0144696468
   1831,  0.011638049, 0.0143165151
   1832, 0.0116704414, 0.0141630229
   1833, 0.0117024165,  0.014009295
   1834, 0.0117339343, 0.0138553865
   1835, 0.0117649687, 0.0137013262
   1836, 0.0117955087, 0.0135471299
   1837, 0.0118255466, 0.0133928042
   1838, 0.0118550807, 0.0132383537
   1839,   0.01188411, 0.0130837811
   1840, 0.0119126346,  0.012929081
   1841, 0.0119406581, 0.0127742495
   1842, 0.0119681768, 0.0126192924
   1843, 0.0119951665, 0.0124642672
   1844, 0.0120216403, 0.0123091461
   1845, 0.0120475944, 0.0121539272
   1846,  0.012073027, 0.0119986171
   1847, 0.0120979324, 0.0118432222
   1848, 0.0121223312, 0.0116876885
   1849, 0.0121462103, 0.0115320468
   1850, 0.0121695679, 0.0113763055
   1851, 0.0121924048, 0.0112204663
   1852,  0.012214724, 0.0110645341
   1853, 0.0122365337, 0.0109085068
   1854, 0.0122578535, 0.0107523799
   1855, 0.0122787319, 0.0105961068
   1856, 0.0122993141, 0.0104395039
   1857, 0.0123199038, 0.0102821328
   1858, 0.0123409573, 0.0101232566
   1859, 0.0123626906, 0.00996256713
   1860,  0.012655939, 0.0100588566
   1861,  0.012802301, 0.0101080909
   1862,  0.012948418, 0.0101580955
   1863, 0.0130943321, 0.0102087241
   1864, 0.0132400896, 0.0102598201
   1865,  0.013385823, 0.0103109218
   1866,  0.013531426, 0.0103624137
   1867, 0.0136769488, 0.0104141422
   1868, 0.0138224363, 0.0104659852
   1869, 0.0139679061, 0.0105178822
   1870, 0.0141133685, 0.0105698043
   1871, 0.0142588345, 0.0106217414
   1872, 0.0144043192, 0.0106736952
   1873, 0.0145498598, 0.0107256901
   1874, 0.0146955466, 0.0107777584
   1875, 0.0148415715, 0.0108298892
   1876, 0.0149882417, 0.0108820098
   1877, 0.0126308156, 0.0102183223
   1878, 0.0127750318, 0.0102681201
   1879,  0.012918856, 0.0103191417
   1880, 0.0130623821, 0.0103710899
   1881,  0.013205695, 0.0104237031
   1882,  0.013348883, 0.0104766879
   1883, 0.0134919686, 0.0105299857
   1884, 0.0136349872, 0.0105834901
   1885, 0.0137779675, 0.0106371157
   1886, 0.0139209265, 0.0106908046
   1887,  0.014063878,  0.010744527
   1888, 0.0142068341, 0.0107982699
   1889, 0.0143498173, 0.0108520333
   1890, 0.0144928824, 0.0109058283
   1891, 0.0146361571, 0.0109596308
   1892, 0.0147798918, 0.0110133011
   1893, 0.0149244592, 0.0110665895
   1894, 0.0126062129, 0.0103759542
   1895, 0.0127482032, 0.0104263509
   1896, 0.0128896646, 0.0104784146
   1897, 0.0130307321, 0.0105317254
   1898, 0.0131715219, 0.0105859227
   1899, 0.0133121302,  0.010640692
   1900, 0.0134526184, 0.0106958421
   1901,  0.013593033, 0.0107512288
   1902, 0.0137334038,  0.010806758
   1903, 0.0138737494, 0.0108623654
   1904, 0.0140140858, 0.0109180156
   1905, 0.0141544277,  0.010973691
   1906,  0.014294805, 0.0110293925
   1907, 0.0144352932, 0.0110851098
   1908, 0.0145760532,  0.011140747
   1909, 0.0147174019, 0.0111960154
   1910, 0.0148597714, 0.0112504885
   1911, 0.0125817638, 0.0105323792
   1912,  0.012721464,  0.010583384
   1913, 0.0128605096, 0.0106364889
   1914, 0.0129990643, 0.0106911752
   1915, 0.0131372726, 0.0107469819
   1916, 0.0132752508, 0.0108035337
   1917, 0.0134130809, 0.0108605642
   1918, 0.0135508217,  0.010917888
   1919, 0.0136885103, 0.0109753851
   1920, 0.0138261681, 0.0110329781
   1921,  0.013963813,  0.011090626
   1922, 0.0141014662, 0.0111483075
   1923, 0.0142391622, 0.0112060169
   1924, 0.0143769905, 0.0112637235
   1925, 0.0145151559, 0.0113212466
   1926, 0.0146540347, 0.0113781411
   1927, 0.0147941336, 0.0114337942
   1928, 0.0125571564, 0.0106881093
   1929, 0.0126945302, 0.0107396971
   1930, 0.0128311226, 0.0107938256
   1931, 0.0129671246, 0.0108498773
   1932, 0.0131027084, 0.0109072961
   1933, 0.0132380128, 0.0109656295
   1934, 0.0133731365, 0.0110245505
   1935, 0.0135081513, 0.0110838301
   1936, 0.0136431027, 0.0111433221
   1937, 0.0137780188, 0.0112029323
   1938,  0.013912919, 0.0112626106
   1939, 0.0140478257, 0.0113223307
   1940, 0.0141827818, 0.0113820797
   1941, 0.0143178897, 0.0114418017
   1942, 0.0144533953, 0.0115012303
   1943, 0.0145897418, 0.0115597546
   1944, 0.0147274835, 0.0116166398
   1945, 0.0125321895, 0.0108434521
   1946, 0.0126672126, 0.0108955875
   1947, 0.0128013231, 0.0109507125
   1948, 0.0129347406, 0.0110081099
   1949, 0.0130676636, 0.0110671278
   1950,  0.013200256, 0.0111272354
   1951, 0.0133326352, 0.0111880442
   1952, 0.0134648848, 0.0112492815
   1953, 0.0135970563,  0.011310772
   1954, 0.0137291867,  0.011372406
   1955, 0.0138612967, 0.0114341211
   1956, 0.0139934151, 0.0114958873
   1957, 0.0141255837, 0.0115576852
   1958, 0.0142579228, 0.0116194282
   1959, 0.0143907163, 0.0116807604
   1960, 0.0145244412, 0.0117410021
   1961, 0.0146597791, 0.0117991082
   1962, 0.0125067476, 0.0109985657
   1963, 0.0126394005, 0.0110512124
   1964, 0.0127710011, 0.0111073088
   1965, 0.0129018044, 0.0111660305
   1966, 0.0130320359, 0.0112266289
   1967, 0.0131618828, 0.0112884957
   1968, 0.0132914828, 0.0113511793
   1969, 0.0134209301,  0.011414364
   1970,  0.013550289, 0.0114778448
   1971, 0.0136795966,  0.011541497
   1972, 0.0138088809, 0.0116052451
   1973, 0.0139381699, 0.0116690509
   1974, 0.0140675139, 0.0117328903
   1975, 0.0141970431, 0.0117966458
   1976, 0.0143270493, 0.0118599553
   1977, 0.0144581161, 0.0119218929
   1978, 0.0145906899, 0.0119820135
   1979,  0.012480774, 0.0111535192
   1980, 0.0126110315,  0.011206652
   1981,  0.012740097, 0.0112636928
   1982, 0.0128682554, 0.0113237174
   1983, 0.0129957665, 0.0113858776
   1984, 0.0131228371, 0.0114494851
   1985, 0.0132496245, 0.0115140267
   1986, 0.0133762378, 0.0115791429
   1987, 0.0135027487, 0.0116446018
   1988, 0.0136292009, 0.0117102573
   1989,  0.013755626, 0.0117760226
   1990,  0.013882054, 0.0118418559
   1991,  0.014008536, 0.0119077247
   1992, 0.0141352043, 0.0119735179
   1993,  0.014262395, 0.0120387692
   1994, 0.0143906064,  0.012102779
   1995, 0.0145201925, 0.0121653564
   1996, 0.0124542387, 0.0113083385
   1997,  0.012582073, 0.0113619352
   1998, 0.0127085755, 0.0114199016
   1999, 0.0128340609, 0.0114812078
   2000,  0.012958819, 0.0115449103
   2001, 0.0130830836, 0.0116102379
   2002, 0.0132070296,  0.011676617
   2003, 0.0133307772,  0.011743648
   2004, 0.0134544084, 0.0118110664
   2005, 0.0135779735, 0.0118787074
   2006,  0.013701506, 0.0119464751
   2007, 0.0138250384, 0.0120143183
   2008,  0.013948625, 0.0120822042
   2009, 0.0140724052, 0.0121500064
   2010, 0.0141966855, 0.0122173298
   2011, 0.0143218935, 0.0122836716
   2012, 0.0144483037, 0.0123490458
   2013,  0.012427127,  0.011463033
   2014,   0.01255251, 0.0115170758
   2015, 0.0126764197, 0.0115759475
   2016, 0.0127992034, 0.0116385156
   2017, 0.0129211806, 0.0117037389
   2018, 0.0130426083, 0.0117707672
   2019, 0.0131636802,  0.011838966
   2020, 0.0132845324, 0.0119078904
   2021, 0.0134052532, 0.0119772498
   2022, 0.0135258986, 0.0120468587
   2023, 0.0136465076, 0.0121166091
   2024, 0.0137671158, 0.0121864444
   2025, 0.0138877751,  0.012256328
   2026, 0.0140086198, 0.0123261502
   2027, 0.0141299255, 0.0123956036
   2028, 0.0142520638, 0.0124643296
   2029, 0.0143752918, 0.0125323869
   2030, 0.0123994332, 0.0116176037
   2031, 0.0125223342,  0.011672074
   2032, 0.0126436222, 0.0117318342
   2033, 0.0127636744, 0.0117956446
   2034,  0.012882839, 0.0118623693
   2035, 0.0130013991, 0.0119310785
   2036, 0.0131195681, 0.0120010776
   2037, 0.0132374931, 0.0120718768
   2038, 0.0133552728, 0.0121431556
   2039, 0.0134729687, 0.0122147119
   2040, 0.0135906255, 0.0122864246
   2041, 0.0137082767, 0.0123582315
   2042, 0.0138259772, 0.0124300942
   2043,  0.013943851,  0.012501929
   2044, 0.0140621476, 0.0125734955
   2045, 0.0141812153, 0.0126444967
   2046, 0.0143014528, 0.0127146542
   2047, 0.0123711564, 0.0117720505
   2048, 0.0124924872, 0.0118246395
   2049, 0.0126105146, 0.0118867401
   2050,  0.012727581, 0.0119523183
   2051, 0.0128438277, 0.0120207118
   2052, 0.0129594654, 0.0120911449
   2053, 0.0130746923, 0.0121629415
   2054, 0.0131896585, 0.0122356005
   2055, 0.0133044655, 0.0123087801
   2056,  0.013419183, 0.0123822652
   2057, 0.0135338549, 0.0124559207
   2058, 0.0136485184, 0.0125296768
   2059, 0.0137632303, 0.0126034981
   2060, 0.0138781052, 0.0126773156
   2061, 0.0139933648, 0.0127509665
   2062, 0.0141092772, 0.0128243426
   2063, 0.0142263081, 0.0128970109
   2064, 0.0123426905, 0.0119253751
   2065,  0.012462806, 0.0119750286
   2066, 0.0125770699, 0.0120406877
   2067, 0.0126909334, 0.0121085029
   2068, 0.0128041552, 0.0121787395
   2069, 0.0129168117, 0.0122509487
   2070, 0.0130290557, 0.0123245502
   2071, 0.0131410267, 0.0123990588
   2072,  0.013252832, 0.0124741234
   2073, 0.0133645386,  0.012549513
   2074, 0.0134761948, 0.0126250898
   2075, 0.0135878418, 0.0127007775
   2076, 0.0136995343,  0.012776535
   2077, 0.0138113862,    0.0128523
   2078,  0.013923604, 0.0129279485
   2079, 0.0140364356, 0.0130034229
   2080,  0.014150138, 0.0130787771
   2081, 0.0123136472, 0.0120785274
   2082, 0.0124319233, 0.0121265901
   2083, 0.0125428624,  0.012194722
   2084, 0.0126536014, 0.0122645125
   2085, 0.0127637861, 0.0123365391
   2086, 0.0128734289, 0.0124105113
   2087, 0.0129826553, 0.0124859065
   2088, 0.0130916014,  0.012562247
   2089, 0.0132003715, 0.0126391761
   2090, 0.0133090373, 0.0127164535
   2091, 0.0134176482, 0.0127939321
   2092, 0.0135262469,  0.012871529
   2093, 0.0136348903, 0.0129491985
   2094, 0.0137436939, 0.0130268801
   2095, 0.0138528589, 0.0131044602
   2096, 0.0139626311, 0.0131818857
   2097, 0.0140732378, 0.0132592823
   2098, 0.0122837937, 0.0122321108
   2099,  0.012399585, 0.0122801149
   2100, 0.0125077358, 0.0123492666
   2101, 0.0126155112, 0.0124205397
   2102, 0.0127226897, 0.0124941878
   2103, 0.0128293065, 0.0125698587
   2104, 0.0129354913,  0.012647016
   2105, 0.0130413827,  0.012725166
   2106, 0.0131470878, 0.0128039382
   2107, 0.0132526811,  0.012883082
   2108, 0.0133582167,   0.01296244
   2109, 0.0134637365, 0.0130419228
   2110,  0.013569301, 0.0131214838
   2111, 0.0136750266,  0.013201056
   2112, 0.0137811173, 0.0132805249
   2113, 0.0138878226, 0.0133598289
   2114, 0.0139953652, 0.0134391049
   2115, 0.0122532789, 0.0123857707
   2116, 0.0123665668, 0.0124336677
   2117, 0.0124718659, 0.0125038968
   2118, 0.0125766965, 0.0125765111
   2119, 0.0126808695, 0.0126516819
   2120, 0.0127844438, 0.0127289966
   2121, 0.0128875617, 0.0128078805
   2122, 0.0129903704,  0.012887815
   2123, 0.0130929798, 0.0129684079
   2124, 0.0131954728, 0.0130493939
   2125, 0.0132979024, 0.0131306099
   2126, 0.0134003144, 0.0132119581
   2127, 0.0135027701, 0.0132933883
   2128,  0.013605387, 0.0133748278
   2129, 0.0137083773, 0.0134561537
   2130, 0.0138119943, 0.0135372961
   2131, 0.0139164571, 0.0136183929
   2132, 0.0122221597, 0.0125393588
   2133, 0.0123303011, 0.0125940517
   2134, 0.0124345236, 0.0126605639
   2135, 0.0125369467, 0.0127329938
   2136, 0.0126382653, 0.0128091872
   2137, 0.0127388258, 0.0128879733
   2138, 0.0128388647, 0.0129685132
   2139, 0.0129385646, 0.0130501948
   2140, 0.0130380522, 0.0131325815
   2141, 0.0131374132, 0.0132153872
   2142, 0.0132367071, 0.0132984379
   2143, 0.0133359805, 0.0133816293
   2144, 0.0134352967, 0.0134649053
   2145, 0.0135347769, 0.0135481888
   2146, 0.0136346379, 0.0136313457
   2147, 0.0137351379, 0.0137143005
   2148, 0.0138364974, 0.0137971872
   2149, 0.0121898875, 0.0126943607
   2150, 0.0122948233,  0.012750688
   2151, 0.0123966876, 0.0128167085
   2152, 0.0124964882, 0.0128894029
   2153, 0.0125949271, 0.0129665844
   2154, 0.0126924617, 0.0130467648
   2155, 0.0127894031, 0.0131289093
   2156, 0.0128859691, 0.0132123027
   2157, 0.0129823061, 0.0132964551
   2158,  0.013078507, 0.0133810574
   2159, 0.0131746344, 0.0134659186
   2160, 0.0132707395, 0.0135509316
   2161, 0.0133668864, 0.0136360321
   2162, 0.0134632001, 0.0137211354
   2163, 0.0135599021, 0.0138061009
   2164,  0.013657257, 0.0138908401
   2165, 0.0137554836, 0.0139754917
   2166, 0.0121572185, 0.0128487656
   2167, 0.0122592812, 0.0129057681
   2168, 0.0123584308, 0.0129721276
   2169, 0.0124554168, 0.0130454861
   2170, 0.0125508979, 0.0131237544
   2171, 0.0126453675,  0.013205329
   2172, 0.0127391815, 0.0132890539
   2173, 0.0128325876, 0.0133741312
   2174, 0.0129257441, 0.0134600243
   2175, 0.0130187534, 0.0135463988
   2176, 0.0131116863, 0.0136330482
   2177, 0.0132045932, 0.0137198577
   2178, 0.0132975401, 0.0138067603
   2179, 0.0133906566,  0.013893662
   2180, 0.0134841707,  0.013980411
   2181, 0.0135783525, 0.0140669113
   2182, 0.0136734182, 0.0141533064
   2183, 0.0121241491, 0.0130025838
   2184, 0.0122233937, 0.0130600147
   2185, 0.0123196943, 0.0131269684
   2186, 0.0124137467, 0.0132012041
   2187, 0.0125061944, 0.0132806506
   2188, 0.0125975553, 0.0133636389
   2189, 0.0126882084, 0.0134489331
   2190, 0.0127784209, 0.0135356719
   2191, 0.0128683671, 0.0136232842
   2192, 0.0129581569, 0.0137114059
   2193, 0.0130478647, 0.0137998201
   2194, 0.0131375426, 0.0138884038
   2195, 0.0132272616, 0.0139770852
   2196, 0.0133171519, 0.0140657639
   2197, 0.0134074474,  0.014154274
   2198, 0.0134984273, 0.0142425112
   2199, 0.0135903023, 0.0143306255
   2200,  0.012090601, 0.0131560108
   2201,  0.012187032, 0.0132137705
   2202, 0.0122804176, 0.0132813919
   2203, 0.0123714618, 0.0133565962
   2204, 0.0124608213, 0.0134372711
   2205, 0.0125490297, 0.0135216843
   2206, 0.0126364864, 0.0136085376
   2207, 0.0127234738, 0.0136969201
   2208,  0.012810179, 0.0137862284
   2209, 0.0128967203, 0.0138760759
   2210, 0.0129831722, 0.0139662325
   2211, 0.0130695924, 0.0140565671
   2212, 0.0131560508, 0.0141470022
   2213, 0.0132426843, 0.0142374337
   2214, 0.0133297341, 0.0143276807
   2215, 0.0134174824, 0.0144176325
   2216, 0.0135061396, 0.0145074427
   2217, 0.0120565267,  0.013309177
   2218, 0.0121501274, 0.0133672077
   2219,  0.012240557, 0.0134355053
   2220, 0.0123285456, 0.0135117052
   2221, 0.0124147721, 0.0135936234
   2222, 0.0124997888, 0.0136794625
   2223, 0.0125840157, 0.0137678646
   2224, 0.0126677481, 0.0138578713
   2225, 0.0127511835, 0.0139488522
   2226, 0.0128344437, 0.0140404031
   2227, 0.0129176099,  0.014132278
   2228, 0.0130007435, 0.0142243393
   2229, 0.0130839124, 0.0143165067
   2230, 0.0131672602, 0.0144086648
   2231, 0.0132510345, 0.0145006273
   2232, 0.0133355223, 0.0145922694
   2233,  0.013420932, 0.0146837514
   2234, 0.0120219011, 0.0134621458
   2235, 0.0121126473, 0.0135204121
   2236, 0.0122000892,  0.013589371
   2237, 0.0122849857, 0.0136665646
   2238, 0.0123680411, 0.0137497224
   2239, 0.0124498326, 0.0138369743
   2240, 0.0125307981, 0.0139269065
   2241, 0.0126112448, 0.0140185207
   2242, 0.0126913786, 0.0141111529
   2243, 0.0127713298, 0.0142043829
   2244, 0.0128511824,  0.014297951
   2245, 0.0129309976, 0.0143917166
   2246, 0.0130108502,  0.014485592
   2247, 0.0130908825, 0.0145794554
   2248, 0.0131713506, 0.0146731073
   2249, 0.0132525479, 0.0147664184
   2250, 0.0133346831, 0.0148595469
   2251,  0.011986712, 0.0136149433
   2252, 0.0120745767, 0.0136734173
   2253, 0.0121590002, 0.0137430187
   2254, 0.0122407721, 0.0138211902
   2255, 0.0123206247, 0.0139055727
   2256, 0.0123991612, 0.0139942197
   2257, 0.0124768335, 0.0140856635
   2258, 0.0125539647, 0.0141788628
   2259, 0.0126307672, 0.0142731238
   2260, 0.0127073806, 0.0143680088
   2261, 0.0127838887, 0.0144632487
   2262, 0.0128603578, 0.0145586953
   2263, 0.0129368622, 0.0146542545
   2264, 0.0130135501, 0.0147497971
   2265, 0.0130906841, 0.0148451161
   2266, 0.0131685641,   0.01494007
   2267, 0.0132473959, 0.0150348227
   2268, 0.0119509567, 0.0137675805
   2269, 0.0120359119, 0.0138262389
   2270, 0.0121172853, 0.0138964606
   2271, 0.0121959019, 0.0139755905
   2272, 0.0122725237, 0.0140611781
   2273, 0.0123477727, 0.0141512007
   2274,  0.012422123, 0.0142441345
   2275,  0.012495908, 0.0143388947
   2276, 0.0125693511, 0.0144347623
   2277,  0.012642595,  0.014531279
   2278, 0.0127157327, 0.0146281663
   2279, 0.0127888247, 0.0147252679
   2280,  0.012861954, 0.0148224849
   2281, 0.0129352678, 0.0149196852
   2282, 0.0130090388, 0.0150166452
   2283, 0.0130835744, 0.0151132187
   2284, 0.0131590739, 0.0152095715
   2285, 0.0119146369, 0.0139200548
   2286, 0.0119966501,  0.013978878
   2287, 0.0120749455, 0.0140497014
   2288,  0.012150377, 0.0141297691
   2289, 0.0122237355, 0.0142165385
   2290,  0.012295668, 0.0143079162
   2291, 0.0123666655,  0.014402315
   2292, 0.0124370763, 0.0144986128
   2293, 0.0125071313, 0.0145960636
   2294, 0.0125769787, 0.0146941878
   2295, 0.0126467133, 0.0147926975
   2296, 0.0127164032, 0.0148914298
   2297, 0.0127861258, 0.0149902832
   2298, 0.0128560374, 0.0150891151
   2299, 0.0129264174, 0.0151876919
   2300, 0.0129975788, 0.0152858598
   2301, 0.0130697209, 0.0153837875
   2302, 0.0118777547, 0.0140723633
   2303, 0.0119567933, 0.0141313346
   2304, 0.0120319799, 0.0142027391
   2305, 0.0121041965, 0.0142837223
   2306, 0.0121742627, 0.0143716531
   2307, 0.0122428499, 0.0144643616
   2308, 0.0123104658, 0.0145602021
   2309, 0.0123774726, 0.0146580143
   2310, 0.0124441097, 0.0147570223
   2311, 0.0125105307, 0.0148567297
   2312, 0.0125768362, 0.0149568385
   2313, 0.0126430914, 0.0150571764
   2314, 0.0127093811,   0.01515764
   2315, 0.0127758626, 0.0152580794
   2316, 0.0128428228, 0.0153582497
   2317,  0.012910584, 0.0154579869
   2318, 0.0129793389, 0.0155574661
   2319, 0.0118403193, 0.0142244957
   2320, 0.0119163487, 0.0142836012
   2321, 0.0119883912, 0.0143555682
   2322, 0.0120573621, 0.0144374482
   2323, 0.0121241044, 0.0145265162
   2324, 0.0121893156, 0.0146205314
   2325, 0.0122535219, 0.0147177912
   2326, 0.0123170968, 0.0148170935
   2327, 0.0123802889, 0.0149176335
   2328, 0.0124432556, 0.0150189009
   2329, 0.0125061013, 0.0151205817
   2330, 0.0125688948, 0.0152225019
   2331, 0.0126317218, 0.0153245507
   2332, 0.0126947444, 0.0154265724
   2333, 0.0127582587,  0.015528312
   2334, 0.0128225889, 0.0156295933
   2335, 0.0128879305, 0.0157305971
   2336, 0.0118023474,  0.014376428
   2337,  0.011875323, 0.0144356582
   2338, 0.0119441831, 0.0145081738
   2339, 0.0120098731, 0.0145909293
   2340, 0.0120732598, 0.0146811148
   2341, 0.0121350661, 0.0147764143
   2342,  0.012195833, 0.0148750693
   2343, 0.0122559462, 0.0149758365
   2344, 0.0123156644, 0.0150778852
   2345, 0.0123751499, 0.0151806865
   2346, 0.0124345077,  0.015283918
   2347, 0.0124938125, 0.0153873954
   2348,  0.012553148,  0.015491006
   2349, 0.0126126846, 0.0155945867
   2350, 0.0126727242, 0.0156978685
   2351, 0.0127335982, 0.0158006717
   2352, 0.0127955005, 0.0159031767
   2353, 0.0117638633, 0.0145280901
   2354, 0.0118337255, 0.0145874415
   2355, 0.0118993521, 0.0146604916
   2356, 0.0119617153, 0.0147441057
   2357, 0.0120217111, 0.0148353912
   2358, 0.0120800789, 0.0149319554
   2359, 0.0121373758, 0.0150319859
   2360, 0.0121940002, 0.0151342005
   2361, 0.0122502167, 0.0152377374
   2362, 0.0123061929, 0.0153420512
   2363, 0.0123620387, 0.0154468101
   2364, 0.0124178287, 0.0155518251
   2365, 0.0124736484,  0.015656976
   2366, 0.0125296721, 0.0157620944
   2367, 0.0125862118, 0.0158668999
   2368, 0.0126436055, 0.0159712024
   2369, 0.0127020441, 0.0160751902
   2370, 0.0117248939, 0.0146792782
   2371,  0.011791544, 0.0147387451
   2372, 0.0118538551, 0.0148123242
   2373, 0.0119128283, 0.0148967933
   2374, 0.0119693819,  0.014989173
   2375, 0.0120242722, 0.0150869973
   2376,  0.012078071, 0.0151883969
   2377, 0.0121311815, 0.0152920494
   2378, 0.0121838748, 0.0153970663
   2379, 0.0122363232, 0.0155028868
   2380, 0.0122886375, 0.0156091647
   2381,  0.012340894, 0.0157157071
   2382, 0.0123931793, 0.0158223882
   2383, 0.0124456733,  0.015929034
   2384, 0.0124986954, 0.0160353519
   2385, 0.0125525929, 0.0161411464
   2386, 0.0126075558, 0.0162466131
   2387, 0.0116854599,  0.014829482
   2388, 0.0117487172, 0.0148890577
   2389, 0.0118075665, 0.0149631817
   2390, 0.0118630435, 0.0150485374
   2391, 0.0119160842, 0.0151420468
   2392, 0.0119674541, 0.0152411656
   2393, 0.0120177278, 0.0153439669
   2394, 0.0120673105, 0.0154490834
   2395, 0.0121164732, 0.0155556053
   2396,   0.01216539, 0.0156629514
   2397, 0.0122141708, 0.0157707669
   2398, 0.0122628929, 0.0158788543
   2399, 0.0123116449, 0.0159870852
   2400, 0.0123606082, 0.0160952751
   2401, 0.0124101145, 0.0162031278
   2402, 0.0124605224, 0.0163104367
   2403,  0.012512017, 0.0164174084
   2404, 0.0116455574, 0.0149776815
   2405, 0.0117050968, 0.0150373671
   2406, 0.0117602292, 0.0151121141
   2407, 0.0118120359,  0.015198471
   2408, 0.0118614621, 0.0152932359
   2409, 0.0119092623, 0.0153937694
   2410, 0.0119559979, 0.0154980775
   2411, 0.0120020602,  0.015604753
   2412, 0.0120477118, 0.0157128647
   2413,  0.012093123, 0.0158218145
   2414, 0.0121384002, 0.0159312449
   2415, 0.0121836206, 0.0160409473
   2416, 0.0122288717, 0.0161507986
   2417, 0.0122743407, 0.0162606053
   2418, 0.0123203695, 0.0163700618
   2419, 0.0123673268, 0.0164789595
   2420, 0.0124153988, 0.0165875126
   2421,  0.011605164, 0.0151221678
   2422, 0.0116604287, 0.0151820108
   2423, 0.0117114261,  0.015257597
   2424, 0.0117592961, 0.0153452437
   2425,   0.01180497, 0.0154415546
   2426, 0.0118491538, 0.0155437663
   2427, 0.0118923597, 0.0156498142
   2428, 0.0119349463, 0.0157582536
   2429,  0.011977152, 0.0158681348
   2430, 0.0120191304,  0.015978856
   2431,  0.012060985, 0.0160900559
   2432, 0.0121027865, 0.0162015297
   2433, 0.0121446233, 0.0163131505
   2434, 0.0121866865,  0.016424723
   2435, 0.0122293299, 0.0165359303
   2436, 0.0122729344,  0.016646551
   2437, 0.0123176705, 0.0167568363
   2438, 0.0115643293, 0.0152602596
   2439, 0.0116144344, 0.0153205227
   2440, 0.0116606448, 0.0153975207
   2441, 0.0117041888, 0.0154870814
   2442, 0.0117459325, 0.0155855045
   2443, 0.0117864627, 0.0156898759
   2444, 0.0118261874, 0.0157980639
   2445, 0.0118653923, 0.0159086101
   2446, 0.0119042713, 0.0160205662
   2447, 0.0119429529, 0.0161333382
   2448, 0.0119815255, 0.0162465721
   2449, 0.0120200552, 0.0163600706
   2450, 0.0120586287, 0.0164737068
   2451, 0.0120974453, 0.0165872797
   2452, 0.0121368766, 0.0167004466
   2453, 0.0121772783, 0.0168130212
   2454,  0.012218805,  0.016925294
   2455, 0.0115234833, 0.0153876245
   2456,  0.011566991, 0.0154494736
   2457,  0.011607456, 0.0155293178
   2458,  0.011646078, 0.0156220309
   2459, 0.0116836578, 0.0157235283
   2460, 0.0117205195, 0.0158308037
   2461, 0.0117568616, 0.0159417279
   2462, 0.0117928404, 0.0160548799
   2463, 0.0118285734, 0.0161693394
   2464, 0.0118641537, 0.0162845533
   2465,  0.011899651, 0.0164001882
   2466, 0.0119351223, 0.0165160596
   2467, 0.0119706569, 0.0166320428
   2468, 0.0120064709, 0.0167479105
   2469, 0.0120429127,  0.016863348
   2470, 0.0120802941, 0.0169782303
   2471, 0.0121187717, 0.0170928221
   2472, 0.0114831189, 0.0154983373
   2473, 0.0115181068, 0.0155649688
   2474, 0.0115516037, 0.0156505629
   2475, 0.0115843732, 0.0157484747
   2476, 0.0116175078, 0.0158544108
   2477, 0.0116507579, 0.0159655586
   2478, 0.0116838943, 0.0160799697
   2479, 0.0117168678, 0.0161963403
   2480, 0.0117496951, 0.0163138378
   2481, 0.0117824227, 0.0164319687
   2482, 0.0118151009, 0.0165504478
   2483, 0.0118477857, 0.0166691057
   2484, 0.0118805747, 0.0167878103
   2485, 0.0119136702, 0.0169063527
   2486, 0.0119473636, 0.0170244928
   2487, 0.0119819324, 0.0171421245
   2488,  0.012017549,  0.017259432
   2489, 0.0118114399, 0.0175902452
   2490, 0.0117063168,  0.017753493
   2491, 0.0115999551, 0.0179157127
   2492, 0.0114924368, 0.0180770196
   2493, 0.0113838343, 0.0182375014
   2494, 0.0112742037, 0.0183972232
   2495,  0.011163584, 0.0185562298
   2496, 0.0110520031, 0.0187145546
   2497, 0.0109394761,  0.018872207
   2498, 0.0108260177, 0.0190291964
   2499, 0.0107116364, 0.0191855263
   2500,  0.010596348, 0.0193411876
   2501, 0.0104801562, 0.0194960907
   2502, 0.0103630051, 0.0196493827
   2503, 0.0102479132, 0.0197950136
   2504, 0.0101295607, 0.0199343543
   2505,   0.01178094, 0.0174666159
   2506, 0.0116777858, 0.0176258944
   2507, 0.0115731554, 0.0177838113
   2508, 0.0114672156, 0.0179405641
   2509, 0.0113601014, 0.0180963296
   2510,  0.011251919, 0.0182512384
   2511, 0.0111427419, 0.0184053853
   2512, 0.0110326223, 0.0185588319
   2513, 0.0109215919, 0.0187116172
   2514, 0.0108096721, 0.0188637599
   2515, 0.0106968805, 0.0190152749
   2516, 0.0105832415, 0.0191661492
   2517, 0.0104687689, 0.0193161778
   2518, 0.0103534199, 0.0194642935
   2519, 0.0102379899, 0.0196064096
   2520, 0.0101208705, 0.0197383985
   2521,  0.011751458, 0.0173423514
   2522, 0.0116502726, 0.0174976382
   2523, 0.0115474015, 0.0176512375
   2524, 0.0114430748,  0.017803425
   2525,  0.011337488, 0.0179544576
   2526,  0.011230791, 0.0181045346
   2527, 0.0111230947, 0.0182537958
   2528, 0.0110144727, 0.0184023418
   2529, 0.0109049724, 0.0185502321
   2530, 0.0107946265, 0.0186975002
   2531, 0.0106834583, 0.0188441705
   2532, 0.0105714994, 0.0189902335
   2533, 0.0104587786, 0.0191354398
   2534, 0.0103452969, 0.0192782953
   2535, 0.0102312835, 0.0194140486
   2536,  0.010116335, 0.0195383672
   2537, 0.0117227398, 0.0172175616
   2538, 0.0116235185, 0.0173688512
   2539, 0.0115224207,  0.017518118
   2540, 0.0114197312, 0.0176657289
   2541, 0.0113156987, 0.0178120155
   2542,  0.011210518, 0.0179572441
   2543, 0.0111043314, 0.0181016028
   2544, 0.0109972348, 0.0182452276
   2545, 0.0108892936, 0.0183882006
   2546, 0.0107805468, 0.0185305718
   2547,  0.010671027, 0.0186723731
   2548, 0.0105607715, 0.0188136008
   2549, 0.0104498202, 0.0189537928
   2550, 0.0103382124, 0.0190906469
   2551,  0.010226056, 0.0192190241
   2552, 0.0101133212, 0.0193358473
   2553, 0.0116945207, 0.0170924291
   2554, 0.0115972627, 0.0172397159
   2555, 0.0114979483, 0.0173846446
   2556, 0.0113969129, 0.0175276678
   2557, 0.0112944534, 0.0176691972
   2558, 0.0111908074, 0.0178095624
   2559, 0.0110861501, 0.0179490075
   2560, 0.0109805986,    0.0180877
   2561, 0.0108742332, 0.0182257425
   2562, 0.0107671041,  0.018363202
   2563, 0.0106592495, 0.0185001194
   2564, 0.0105507113, 0.0186364613
   2565, 0.0104415361, 0.0187714174
   2566, 0.0103317853, 0.0189019013
   2567,  0.010221554, 0.0190227944
   2568, 0.0101109231,  0.019129876
   2569, 0.0116665848, 0.0169671215
   2570, 0.0115713021, 0.0171103887
   2571, 0.0114737824, 0.0172509663
   2572, 0.0113744121, 0.0173893906
   2573, 0.0112735378, 0.0175261572
   2574, 0.0111714397, 0.0176616553
   2575, 0.0110683218, 0.0177961811
   2576, 0.0109643266, 0.0179299302
   2577, 0.0108595472,  0.018063033
   2578,  0.010754046, 0.0181955714
   2579, 0.0106478669, 0.0183275938
   2580, 0.0105410516, 0.0184590183
   2581, 0.0104336552, 0.0185887702
   2582, 0.0103257475, 0.0187138952
   2583, 0.0102174245, 0.0188301355
   2584, 0.0101087969,  0.018932743
   2585, 0.0116387941, 0.0168417543
   2586, 0.0115455026, 0.0169809759
   2587, 0.0114497878, 0.0171171874
   2588,  0.011352092, 0.0172510091
   2589, 0.0112528102, 0.0173830036
   2590, 0.0111522665, 0.0175136328
   2591, 0.0110506946,   0.01764323
   2592, 0.0109482612, 0.0177720338
   2593, 0.0108450763, 0.0179001931
   2594, 0.0107412087, 0.0180278048
   2595, 0.0106367087, 0.0181549285
   2596, 0.0105316229, 0.0182814468
   2597, 0.0104260044, 0.0184064209
   2598, 0.0103199268, 0.0185276717
   2599, 0.0102134869, 0.0186422337
   2600, 0.0101068001, 0.0187415797
   2601, 0.0116110658, 0.0167164057
   2602, 0.0115197804,   0.01685155
   2603, 0.0114258816, 0.0169833768
   2604, 0.0113298669, 0.0171125829
   2605, 0.0112321842, 0.0172398016
   2606, 0.0111331977, 0.0173655525
   2607, 0.0110331774, 0.0174902193
   2608, 0.0109323114, 0.0176140741
   2609, 0.0108307227,  0.017737288
   2610, 0.0107284915, 0.0178599712
   2611, 0.0106256744, 0.0179821923
   2612,  0.010522319, 0.0181038659
   2613, 0.0104184784, 0.0182243288
   2614, 0.0103142234, 0.0183420107
   2615, 0.0102096489, 0.0184522346
   2616, 0.0101048667, 0.0185482819
   2617, 0.0115833506, 0.0165911634
   2618, 0.0114940889, 0.0167221762
   2619, 0.0114020202, 0.0168495867
   2620, 0.0113076959,  0.016974153
   2621, 0.0112116188, 0.0170965828
   2622,  0.011114195, 0.0172174498
   2623,  0.011015729, 0.0173371844
   2624, 0.0109164305, 0.0174560864
   2625, 0.0108164409, 0.0175743513
   2626, 0.0107158478,  0.017692104
   2627, 0.0106147118, 0.0178094227
   2628, 0.0105130859, 0.0179262646
   2629, 0.0104110213, 0.0180421397
   2630, 0.0103085861, 0.0181549974
   2631, 0.0102058668,  0.018258933
   2632, 0.0101029668, 0.0183481295
   2633, 0.0115556205, 0.0164661594
   2634,  0.011468417, 0.0165929515
   2635, 0.0113782026,  0.016715873
   2636, 0.0112855863, 0.0168357585
   2637, 0.0111911241, 0.0169533696
   2638, 0.0110952687,  0.017069336
   2639,  0.010998359, 0.0171841271
   2640, 0.0109006278, 0.0172980726
   2641, 0.0108022336, 0.0174113885
   2642,  0.010703275, 0.0175242126
   2643,   0.01060382,  0.017636627
   2644, 0.0105039198, 0.0177486204
   2645, 0.0104036257, 0.0178596731
   2646, 0.0103030019, 0.0179671068
   2647, 0.0102021275, 0.0180651471
   2648, 0.0101010939, 0.0181469023
   2649, 0.0115278941, 0.0163416583
   2650, 0.0114428159, 0.0164640453
   2651, 0.0113545069,   0.01658234
   2652, 0.0112636331, 0.0166974403
   2653, 0.0111708064, 0.0168101676
   2654, 0.0110765267, 0.0169211961
   2655, 0.0109811705, 0.0170310233
   2656, 0.0108849984, 0.0171400048
   2657, 0.0107881892, 0.0172483698
   2658,  0.010690853, 0.0173562653
   2659, 0.0105930641, 0.0174637828
   2660, 0.0104948748, 0.0175709203
   2661, 0.0103963371, 0.0176770724
   2662,  0.010297507, 0.0177797042
   2663, 0.0101984553, 0.0178728886
   2664, 0.0100992592,  0.017951373
   2665, 0.0115002934,  0.016218137
   2666, 0.0114174858, 0.0163357686
   2667, 0.0113311876, 0.0164491516
   2668, 0.0112421205, 0.0165592581
   2669, 0.0111509562, 0.0166669656
   2670, 0.0110582532, 0.0167729743
   2671, 0.0109644346, 0.0168778002
   2672, 0.0108697973, 0.0169818029
   2673, 0.0107745398, 0.0170852169
   2674, 0.0106787868, 0.0171881933
   2675,  0.010582624, 0.0172908269
   2676, 0.0104861045, 0.0173931196
   2677, 0.0103892786, 0.0174945425
   2678, 0.0102921957, 0.0175926723
   2679, 0.0101949135, 0.0176826678
   2680, 0.0100974943, 0.0177622698
   2681,  0.011473177, 0.0160963908
   2682, 0.0113929044, 0.0162086133
   2683,  0.011308793, 0.0163165405
   2684, 0.0112216221, 0.0164212622
   2685, 0.0111321434, 0.0165236983
   2686, 0.0110409949, 0.0166245457
   2687, 0.0109486636, 0.0167243034
   2688, 0.0108554903, 0.0168233085
   2689, 0.0107617052,  0.016921781
   2690, 0.0106674517, 0.0170198623
   2691, 0.0105728246,   0.01711764
   2692, 0.0104778819, 0.0172151234
   2693, 0.0103826709,  0.017311845
   2694, 0.0102872327, 0.0174054634
   2695, 0.0101916129, 0.0174920633
   2696, 0.0100958552, 0.0175696742
   2697, 0.0114474744, 0.0159775466
   2698, 0.0113700163, 0.0160832312
   2699, 0.0112882685,  0.016184777
   2700, 0.0112030646,   0.01628346
   2701, 0.0111152548, 0.0163802207
   2702, 0.0110255815, 0.0164756943
   2703, 0.0109346164, 0.0165702924
   2704, 0.0108427666, 0.0166642852
   2705, 0.0107502993,  0.016757844
   2706,  0.010657385, 0.0168510787
   2707, 0.0105641261, 0.0169440582
   2708, 0.0104705887,   0.01703679
   2709, 0.0103768166,  0.017128801
   2710, 0.0102828443, 0.0172180422
   2711, 0.0101887006, 0.0173007715
   2712, 0.0100944117,  0.017374713
   2713, 0.0114245657, 0.0158630162
   2714, 0.0113501148, 0.0159603581
   2715, 0.0112708854, 0.0160540733
   2716, 0.0111876559, 0.0161457546
   2717, 0.0111014089, 0.0162362866
   2718,  0.011013031, 0.0163261145
   2719, 0.0109232143, 0.0164154582
   2720, 0.0108324466, 0.0165044405
   2721, 0.0107410476, 0.0165931396
   2722, 0.0106492117, 0.0166816078
   2723, 0.0105570601, 0.0167698842
   2724, 0.0104646618, 0.0168579612
   2725, 0.0103720594, 0.0169454087
   2726, 0.0102792773, 0.0170303211
   2727, 0.0101863341, 0.0171089917
   2728, 0.0100932401, 0.0171790421
   2729, 0.0114049111,  0.015754547
   2730, 0.0113344835, 0.0158405919
   2731, 0.0112580312, 0.0159243979
   2732,  0.011176696, 0.0160078295
   2733, 0.0110917678, 0.0160914883
   2734, 0.0110043725, 0.0161754023
   2735, 0.0109153613, 0.0162594337
   2736, 0.0108253239, 0.0163434595
   2737, 0.0107346354, 0.0164273996
   2738, 0.0106435232, 0.0165112279
   2739, 0.0105521195, 0.0165949333
   2740, 0.0104604987,  0.016678486
   2741,  0.010368702, 0.0167614818
   2742, 0.0102767507, 0.0168420617
   2743, 0.0101846522, 0.0169164315
   2744, 0.0100924056, 0.0169803537
   2745,  0.011390835,  0.015653329
   2746, 0.0113248667, 0.0157239232
   2747, 0.0112511581, 0.0157951638
   2748, 0.0111713856, 0.0158690102
   2749, 0.0110873291, 0.0159452371
   2750, 0.0110004367, 0.0160230882
   2751, 0.0109117571, 0.0161018558
   2752, 0.0108219897, 0.0161810555
   2753, 0.0107315658, 0.0162604004
   2754, 0.0106407385, 0.0163397547
   2755, 0.0105496496, 0.0164190494
   2756, 0.0104583763, 0.0164981987
   2757, 0.0103669558, 0.0165767651
   2758, 0.0102754096, 0.0166526884
   2759, 0.0101837423, 0.0167222023
   2760, 0.0100919465, 0.0167815648
   2761, 0.0151131861, 0.0105103655
   2762, 0.0149625139, 0.0104603302
   2763,  0.014812191, 0.0104107391
   2764, 0.0146620637, 0.0103614079
   2765, 0.0145120351, 0.0103122164
   2766, 0.0143620502,  0.010263091
   2767,  0.014212084, 0.0102139954
   2768, 0.0140621243, 0.0101649137
   2769, 0.0139121646, 0.0101158442
   2770, 0.0137622003, 0.0100667942
   2771,  0.013612221, 0.0100177918
   2772, 0.0134621952, 0.00996892154
   2773, 0.0133120408, 0.00992043968
   2774, 0.0131618949, 0.00987185072
   2775, 0.0130117042, 0.00982337072
   2776, 0.0128614604, 0.00977504998
   2777, 0.0127111813, 0.00972688664
   2778, 0.0125608779, 0.00967887789
   2779, 0.0124105662, 0.00963101722
   2780,  0.012260166, 0.00958345644
   2781, 0.0121098794, 0.00953585654
   2782, 0.0119593572, 0.0094888024
   2783, 0.0118087297, 0.00944202114
   2784, 0.0116580464, 0.00939539634
   2785, 0.0115073342, 0.00934885629
   2786, 0.0113566089, 0.0093023628
   2787, 0.0112058772, 0.00925590284
   2788, 0.0110551436, 0.00920948759
   2789,  0.010904409, 0.0091631664
   2790, 0.0107536726, 0.00911711808
   2791,  0.010602938, 0.00907202251
   2792, 0.0104522044, 0.00902956538
   2793, 0.0103014726, 0.00899186265
   2794, 0.0101507418, 0.00896087475
   2795, 0.0151742008, 0.0103232423
   2796, 0.0150216389, 0.0102740396
   2797, 0.0148693658, 0.0102253761
   2798, 0.0147172604, 0.0101770256
   2799, 0.0145652434, 0.0101288445
   2800, 0.0144132739, 0.0100807454
   2801, 0.0142613249, 0.0100326873
   2802, 0.0141093843, 0.00998464786
   2803, 0.0139574474, 0.00993661862
   2804, 0.0138055086, 0.00988860056
   2805, 0.0136535624, 0.00984060671
   2806, 0.0135015948, 0.00979267247
   2807, 0.0133495759, 0.00974488072
   2808, 0.0131975338, 0.00969713181
   2809, 0.0130454656, 0.00964944623
   2810, 0.0128933741, 0.00960183144
   2811, 0.0127412742, 0.00955427997
   2812, 0.0125891687, 0.00950680021
   2813, 0.0124370512, 0.00945941173
   2814, 0.0122848935, 0.00941216946
   2815, 0.0121327378, 0.00936500356
   2816, 0.0119805094, 0.00931803416
   2817, 0.0118282251, 0.00927121378
   2818, 0.0116759064, 0.00922448933
   2819,  0.011523569, 0.00917781983
   2820, 0.0113712205, 0.00913118199
   2821, 0.0112188673, 0.00908456743
   2822, 0.0110665113, 0.00903797522
   2823, 0.0109141553, 0.00899143331
   2824, 0.0107617993, 0.00894509442
   2825, 0.0106094424, 0.00889971107
   2826, 0.0104570873, 0.0088571161
   2827, 0.0103047313, 0.00881954469
   2828, 0.0101523716, 0.00878850743
   2829, 0.0152342115, 0.0101354234
   2830, 0.0150798373, 0.0100869788
   2831, 0.0149257192, 0.0100391395
   2832, 0.0147717502, 0.00999165326
   2833, 0.0146178631, 0.00994435884
   2834, 0.0144640189, 0.00989716128
   2835, 0.0143101979, 0.00985001214
   2836, 0.0141563844, 0.00980288442
   2837, 0.0140025765, 0.00975576788
   2838, 0.0138487695, 0.00970865879
   2839, 0.0136949588, 0.00966156274
   2840, 0.0135411378, 0.00961449556
   2841, 0.0133872945, 0.00956748705
   2842, 0.0132334325, 0.00952052139
   2843, 0.0130795557, 0.00947359204
   2844, 0.0129256696, 0.00942669529
   2845, 0.0127717825, 0.00937982462
   2846, 0.0126178944, 0.00933298282
   2847, 0.0124640018, 0.00928618573
   2848, 0.0123100905, 0.00923945941
   2849,  0.012156168, 0.00919279363
   2850, 0.0120022148, 0.00914621353
   2851, 0.0118482355, 0.00909970887
   2852, 0.0116942376, 0.00905325636
   2853, 0.0115402285, 0.00900683925
   2854,  0.011386212, 0.00896044169
   2855, 0.0112321917, 0.00891405717
   2856, 0.0110781696, 0.00886768475
   2857, 0.0109241474, 0.00882133748
   2858, 0.0107701235, 0.0087751504
   2859, 0.0106161004, 0.00872984342
   2860, 0.0104620783, 0.00868715439
   2861, 0.0103080561, 0.00864911452
   2862, 0.0101540312, 0.00861677062
   2863, 0.0152931847, 0.00994704664
   2864, 0.0151370559, 0.00989932008
   2865, 0.0149811655, 0.00985224731
   2866,  0.014825413, 0.00980556011
   2867, 0.0146697359, 0.00975908246
   2868, 0.0145141007, 0.00971271284
   2869, 0.0143584851, 0.00966639724
   2870, 0.0142028816, 0.00962010585
   2871, 0.0140472809, 0.00957382657
   2872,  0.013891683, 0.00952755474
   2873, 0.0137360841, 0.00948128849
   2874, 0.0135804797, 0.00943503715
   2875, 0.0134248659, 0.00938881189
   2876, 0.0132692419, 0.00934261177
   2877, 0.0131136077, 0.00929643214
   2878, 0.0129579706, 0.00925026741
   2879, 0.0128023345, 0.00920411292
   2880, 0.0126466984, 0.00915797055
   2881, 0.0124910614, 0.0091118468
   2882, 0.0123354159, 0.00906575564
   2883, 0.0121797631, 0.00901969895
   2884, 0.0120240953, 0.0089736823
   2885, 0.0118684154, 0.0089277029
   2886, 0.0117127262, 0.00888175145
   2887, 0.0115570314, 0.00883581955
   2888, 0.0114013311, 0.00878989883
   2889, 0.0112456288, 0.00874398649
   2890, 0.0110899247, 0.0086980816
   2891, 0.0109342206, 0.00865218695
   2892, 0.0107785165, 0.0086064199
   2893, 0.0106228124, 0.00856142305
   2894, 0.0104671074, 0.00851868745
   2895, 0.0103114052, 0.00847996492
   2896, 0.0101557048, 0.00844535232
   2897, 0.0153510887, 0.00975820795
   2898, 0.0151932538, 0.00971118174
   2899, 0.0150356442, 0.00966485031
   2900,  0.014878165, 0.00961892959
   2901, 0.0147207584, 0.00957323425
   2902,  0.014563391, 0.00952765625
   2903, 0.0144060422,  0.009482136
   2904, 0.0142487055, 0.00943664275
   2905, 0.0140913725, 0.00939116254
   2906, 0.0139340423, 0.00934568793
   2907, 0.0137767121, 0.0093002189
   2908, 0.0136193801, 0.00925475731
   2909, 0.0134620424, 0.00920930598
   2910, 0.0133047001, 0.00916386768
   2911, 0.0131473523, 0.00911844149
   2912, 0.0129900044, 0.00907302275
   2913, 0.0128326565, 0.00902760681
   2914, 0.0126753096, 0.00898219645
   2915, 0.0125179607, 0.00893679261
   2916, 0.0123606101, 0.00889140274
   2917, 0.0122032557, 0.00884603057
   2918, 0.0120458947, 0.00880067702
   2919, 0.0118885282, 0.0087553421
   2920, 0.0117311552, 0.00871002115
   2921, 0.0115737803, 0.00866471045
   2922, 0.0114164026, 0.00861940533
   2923, 0.0112590231, 0.0085741058
   2924, 0.0111016426, 0.00852880999
   2925, 0.0109442631, 0.00848351978
   2926, 0.0107868817, 0.00843833201
   2927, 0.0106295012, 0.00839378405
   2928, 0.0104721216, 0.00835114717
   2929, 0.0103147458, 0.00831158645
   2930, 0.0101573709, 0.00827907212
   2931, 0.0154079031, 0.00956896693
   2932, 0.0152484002, 0.00952263735
   2933, 0.0150891151, 0.0094770398
   2934, 0.0149299558, 0.00943187438
   2935, 0.0147708673, 0.00938694738
   2936, 0.0146118132, 0.00934214517
   2937, 0.0144527797, 0.00929740444
   2938, 0.0142937554, 0.0092526935
   2939, 0.0141347377, 0.00920799654
   2940, 0.0139757209, 0.00916330516
   2941,  0.013816705, 0.00911861844
   2942, 0.0136576891, 0.00907393545
   2943, 0.0134986714, 0.00902925618
   2944, 0.0133396499, 0.00898458436
   2945, 0.0131806266, 0.00893991813
   2946, 0.0130216032, 0.00889525563
   2947,  0.012862579, 0.00885059498
   2948, 0.0127035566, 0.00880593434
   2949, 0.0125445332, 0.00876127742
   2950,  0.012385509, 0.00871662609
   2951, 0.0122264829, 0.00867198408
   2952, 0.0120674539, 0.00862734951
   2953, 0.0119084213, 0.00858272426
   2954, 0.0117493877, 0.00853810553
   2955, 0.0115903523, 0.00849349238
   2956,  0.011431315, 0.00844888203
   2957, 0.0112722758, 0.00840427354
   2958, 0.0111132385, 0.00835966785
   2959, 0.0109542003, 0.00831506494
   2960, 0.0107951611, 0.00827054307
   2961, 0.0106361229, 0.00822653342
   2962, 0.0104770847, 0.0081842253
   2963, 0.0103180511, 0.00814594608
   2964, 0.0101590212, 0.00811571628
   2965, 0.0154636148, 0.00937935431
   2966, 0.0153024811, 0.00933372788
   2967, 0.0151415588, 0.00928886421
   2968, 0.0149807576, 0.00924445502
   2969, 0.0148200244, 0.00920029543
   2970, 0.0146593265, 0.00915626716
   2971, 0.0144986473, 0.00911230408
   2972, 0.0143379774, 0.00906837173
   2973, 0.0141773121, 0.00902445428
   2974, 0.0140166497, 0.00898054242
   2975, 0.0138559882, 0.00893663522
   2976, 0.0136953266, 0.00889272988
   2977, 0.0135346642, 0.0088488264
   2978, 0.0133740017, 0.00880492665
   2979, 0.0132133374, 0.00876102876
   2980, 0.0130526721, 0.00871713459
   2981,  0.012892006, 0.0086732395
   2982, 0.0127313416, 0.00862934627
   2983, 0.0125706773, 0.00858545303
   2984,  0.012410013, 0.00854156166
   2985, 0.0122493487, 0.00849767402
   2986, 0.0120886806, 0.00845379103
   2987, 0.0119280126, 0.00840991177
   2988, 0.0117673445, 0.0083660353
   2989, 0.0116066737, 0.00832216162
   2990, 0.0114460038, 0.00827828981
   2991,  0.011285332, 0.00823441893
   2992, 0.0111246612, 0.00819054991
   2993, 0.0109639885, 0.00814668089
   2994, 0.0108033177, 0.00810287427
   2995, 0.0106426459, 0.00805952772
   2996,  0.010481976, 0.00801781192
   2997, 0.0103213107, 0.0079800263
   2998, 0.0101606492, 0.00794878043
   2999, 0.0155182183, 0.00918938965
   3000, 0.0153554864, 0.00914447568
   3001, 0.0151929604, 0.00910035521
   3002, 0.0150305536, 0.00905670598
   3003,  0.014868211, 0.00901331939
   3004, 0.0147059038, 0.00897006877
   3005, 0.0145436153, 0.00892688707
   3006,  0.014381337, 0.00888373703
   3007, 0.0142190633, 0.00884060189
   3008, 0.0140567916, 0.00879747421
   3009, 0.0138945198, 0.00875434931
   3010, 0.0137322489, 0.00871122628
   3011, 0.0135699771, 0.00866810419
   3012, 0.0134077054, 0.00862498395
   3013, 0.0132454336, 0.00858186558
   3014, 0.0130831609, 0.00853874814
   3015, 0.0129208881, 0.0084956307
   3016, 0.0127586164, 0.00845251419
   3017, 0.0125963446, 0.00840939768
   3018, 0.0124340737, 0.00836628117
   3019,  0.012271801, 0.00832316652
   3020, 0.0121095283, 0.00828005373
   3021, 0.0119472547, 0.00823694281
   3022, 0.0117849801, 0.00819383282
   3023, 0.0116227064, 0.00815072376
   3024, 0.0114604319, 0.00810761657
   3025, 0.0112981563, 0.0080645103
   3026, 0.0111358808, 0.0080214031
   3027, 0.0109736063, 0.00797829684
   3028, 0.0108113317, 0.00793524925
   3029, 0.0106490562, 0.00789264683
   3030, 0.0104867835, 0.00785164163
   3031, 0.0103245135, 0.00781429093
   3032, 0.0101622511, 0.00778237917
   3033, 0.0155717097, 0.00899908226
   3034, 0.0154074095, 0.0089548938
   3035, 0.0152433142, 0.00891152769
   3036, 0.0150793344, 0.0088686496
   3037, 0.0149154188, 0.00882604159
   3038, 0.0147515377, 0.00878357608
   3039, 0.0145876743, 0.00874118134
   3040, 0.0144238211, 0.00869882014
   3041, 0.0142599717, 0.00865647569
   3042, 0.0140961241, 0.00861413684
   3043, 0.0139322765, 0.00857180171
   3044, 0.0137684308, 0.00852946844
   3045, 0.0136045851, 0.00848713517
   3046, 0.0134407394, 0.0084448047
   3047, 0.0132768927, 0.00840247422
   3048,  0.013113047, 0.00836014375
   3049, 0.0129492003, 0.00831781328
   3050, 0.0127853546, 0.00827548373
   3051,  0.012621508, 0.00823315419
   3052, 0.0124576623, 0.00819082372
   3053, 0.0122938165, 0.00814849418
   3054, 0.0121299699, 0.0081061665
   3055, 0.0119661223, 0.00806383789
   3056, 0.0118022757, 0.00802151021
   3057,  0.011638429, 0.00797918439
   3058, 0.0114745814, 0.00793685857
   3059, 0.0113107329, 0.00789453276
   3060, 0.0111468863, 0.00785220694
   3061, 0.0109830387, 0.00780988205
   3062, 0.0108191911, 0.00776761211
   3063, 0.0106553445, 0.00772577245
   3064, 0.0104914987, 0.00768546155
   3065, 0.0103276558, 0.00764821656
   3066, 0.0101638213, 0.00761478953
   3067, 0.0156240854, 0.00880844239
   3068, 0.0154582504, 0.00876499433
   3069, 0.0152926166, 0.00872239284
   3070, 0.0151270973, 0.0086802952
   3071, 0.0149616413, 0.00863847602
   3072, 0.0147962188, 0.00859680399
   3073,  0.014630815, 0.00855520461
   3074, 0.0144654196, 0.00851364061
   3075, 0.0143000279, 0.00847209245
   3076, 0.0141346389, 0.00843055174
   3077,  0.013969251, 0.00838901475
   3078, 0.0138038639, 0.00834747963
   3079, 0.0136384768, 0.0083059445
   3080, 0.0134730898, 0.00826441031
   3081, 0.0133077027, 0.00822287705
   3082, 0.0131423157, 0.00818134379
   3083, 0.0129769277, 0.00813981052
   3084, 0.0128115406, 0.00809827633
   3085, 0.0126461536, 0.00805674307
   3086, 0.0124807665, 0.00801520981
   3087, 0.0123153795, 0.00797367655
   3088, 0.0121499924, 0.00793214422
   3089, 0.0119846044, 0.00789061189
   3090, 0.0118192174, 0.00784907956
   3091, 0.0116538294, 0.00780754723
   3092, 0.0114884423, 0.00776601583
   3093, 0.0113230543, 0.00772448443
   3094, 0.0111576663, 0.00768295256
   3095, 0.0109922774, 0.00764142117
   3096, 0.0108268894, 0.00759994425
   3097, 0.0106615033, 0.00755890179
   3098, 0.0104961172, 0.00751927029
   3099, 0.0103307348, 0.0074823983
   3100, 0.0101653608, 0.00744920224
   3101, 0.0156753417, 0.00861747749
   3102, 0.0155080026, 0.00857478473
   3103, 0.0153408628, 0.00853295997
   3104, 0.0151738375, 0.00849165209
   3105, 0.0150068738, 0.00845063105
   3106, 0.0148399444, 0.00840976089
   3107, 0.0146730319, 0.00836896524
   3108, 0.0145061286, 0.00832820684
   3109, 0.0143392291, 0.0082874652
   3110, 0.0141723324, 0.00824673101
   3111, 0.0140054366, 0.00820600148
   3112, 0.0138385408, 0.00816527195
   3113, 0.0136716459, 0.00812454335
   3114,  0.013504751, 0.00808381569
   3115, 0.0133378552, 0.00804308895
   3116, 0.0131709613, 0.00800236128
   3117, 0.0130040664, 0.00796163362
   3118, 0.0128371706, 0.00792090595
   3119, 0.0126702758, 0.00788017828
   3120, 0.0125033809, 0.00783945061
   3121, 0.0123364851, 0.00779872388
   3122, 0.0121695902, 0.00775799714
   3123, 0.0120026954, 0.00771726994
   3124, 0.0118357996, 0.00767654274
   3125, 0.0116689038,  0.007635816
   3126, 0.0115020089, 0.00759508926
   3127,  0.011335114, 0.00755436253
   3128, 0.0111682191, 0.00751363579
   3129, 0.0110013233, 0.00747290906
   3130, 0.0108344276, 0.00743223913
   3131, 0.0106675318, 0.00739196735
   3132, 0.0105006387, 0.00735287368
   3133, 0.0103337485, 0.00731597655
   3134, 0.0101668676, 0.00728217792
   3135, 0.0157254785, 0.00842619408
   3136, 0.0155566661, 0.00838427059
   3137,  0.015388051, 0.00834323466
   3138, 0.0152195524, 0.00830272771
   3139, 0.0150511153, 0.00826251507
   3140, 0.0148827098, 0.00822245516
   3141,  0.014714323, 0.00818247348
   3142, 0.0145459445, 0.00814252906
   3143, 0.0143775716, 0.00810260233
   3144, 0.0142091997, 0.00806268398
   3145, 0.0140408287, 0.00802276935
   3146, 0.0138724577, 0.00798285473
   3147, 0.0137040876, 0.00794294197
   3148, 0.0135357175, 0.00790302921
   3149, 0.0133673484, 0.00786311738
   3150, 0.0131989783, 0.00782320462
   3151, 0.0130306091, 0.00778329186
   3152,  0.012862239, 0.00774337957
   3153,  0.012693869, 0.00770346727
   3154, 0.0125254989, 0.00766355451
   3155, 0.0123571288, 0.00762364222
   3156, 0.0121887606, 0.00758373085
   3157, 0.0120203905, 0.00754381809
   3158, 0.0118520204, 0.00750390533
   3159, 0.0116836503, 0.0074639935
   3160, 0.0115152802, 0.00742408168
   3161, 0.0113469101, 0.00738416938
   3162, 0.0111785401, 0.00734425709
   3163, 0.0110101709, 0.00730434526
   3164, 0.0108417999, 0.00726448419
   3165, 0.0106734298, 0.00722491648
   3166, 0.0105050625, 0.00718609616
   3167,  0.010336699, 0.00714839948
   3168, 0.0101683419, 0.00711148744
   3169,  0.015774494, 0.00823459961
   3170, 0.0156042371, 0.00819345936
   3171, 0.0154341813, 0.00815322436
   3172,  0.015264241, 0.0081135286
   3173, 0.0150943622, 0.00807413273
   3174,  0.014924515, 0.00803489424
   3175, 0.0147546865, 0.00799573492
   3176, 0.0145848664, 0.00795661379
   3177, 0.0144150518, 0.00791751035
   3178, 0.0142452382, 0.00787841622
   3179, 0.0140754245, 0.00783932488
   3180, 0.0139056137, 0.00780023495
   3181, 0.0137358028, 0.00776114594
   3182, 0.0135659911, 0.00772205647
   3183, 0.0133961793, 0.0076829684
   3184, 0.0132263675, 0.00764387986
   3185, 0.0130565567, 0.00760479132
   3186, 0.0128867459, 0.00756570231
   3187, 0.0127169341, 0.00752661377
   3188, 0.0125471223, 0.00748752523
   3189, 0.0123773105, 0.00744843716
   3190, 0.0122074988, 0.00740934908
   3191,  0.012037687, 0.00737026008
   3192, 0.0118678752, 0.00733117154
   3193, 0.0116980653,  0.007292083
   3194, 0.0115282545, 0.00725299446
   3195, 0.0113584427, 0.00721390639
   3196, 0.0111886309, 0.00717481785
   3197, 0.0110188192, 0.00713572931
   3198, 0.0108490074, 0.00709667522
   3199, 0.0106791956, 0.00705777947
   3200, 0.0105093867, 0.00701915845
   3201, 0.0103395805, 0.00698033627
   3202, 0.0101697836, 0.00694022607
   3203, 0.0158223845, 0.00804270245
   3204, 0.0156507157, 0.00800235849
   3205, 0.0154792499, 0.0079629356
   3206, 0.0153078996, 0.00792406127
   3207, 0.0151366126, 0.00788549241
   3208, 0.0149653573, 0.00784708373
   3209, 0.0147941206, 0.00780875515
   3210, 0.0146228932, 0.00777046569
   3211, 0.0144516695, 0.00773219531
   3212, 0.0142804468, 0.00769393239
   3213, 0.0141092259, 0.00765567366
   3214,  0.013938006, 0.00761741679
   3215,  0.013766787, 0.00757915992
   3216, 0.0135955671, 0.00754090352
   3217, 0.0134243472, 0.00750264712
   3218, 0.0132531272, 0.00746439118
   3219, 0.0130819073, 0.00742613524
   3220, 0.0129106864, 0.00738787884
   3221, 0.0127394665, 0.00734962244
   3222, 0.0125682466, 0.0073113665
   3223, 0.0123970266, 0.00727311056
   3224, 0.0122258076, 0.00723485462
   3225, 0.0120545868, 0.00719659822
   3226, 0.0118833678, 0.00715834182
   3227, 0.0117121488, 0.00712008588
   3228, 0.0115409289, 0.00708182994
   3229, 0.0113697089, 0.00704357401
   3230,  0.011198489, 0.0070053176
   3231, 0.0110272691, 0.00696706213
   3232, 0.0108560491, 0.00692882296
   3233, 0.0106848292, 0.0068906229
   3234, 0.0105136121, 0.00685224263
   3235, 0.0103423968, 0.00681281975
   3236, 0.0101711918, 0.00677087251
   3237, 0.0158691481, 0.00785050727
   3238,  0.015696099, 0.00781097449
   3239, 0.0155232567, 0.00777237583
   3240, 0.0153505299, 0.00773433223
   3241, 0.0151778664, 0.00769659923
   3242, 0.0150052365, 0.00765902922
   3243, 0.0148326252, 0.00762154022
   3244, 0.0146600213, 0.00758409128
   3245, 0.0144874221, 0.00754666096
   3246, 0.0143148247, 0.00750923902
   3247, 0.0141422292, 0.00747182127
   3248, 0.0139696337, 0.00743440446
   3249, 0.0137970392, 0.00739698904
   3250, 0.0136244446, 0.00735957315
   3251,   0.01345185, 0.0073221582
   3252, 0.0132792555, 0.00728474231
   3253, 0.0131066591, 0.0072473269
   3254, 0.0129340636, 0.00720991194
   3255, 0.0127614699, 0.00717249606
   3256, 0.0125888735, 0.0071350811
   3257, 0.0124162789, 0.00709766615
   3258, 0.0122436844, 0.0070602512
   3259, 0.0120710898, 0.00702283531
   3260, 0.0118984953, 0.0069854199
   3261, 0.0117259007, 0.00694800494
   3262, 0.0115533052, 0.00691058952
   3263, 0.0113807106, 0.00687317457
   3264, 0.0112081151, 0.00683575962
   3265, 0.0110355197, 0.00679834466
   3266, 0.0108629242, 0.00676093204
   3267, 0.0106903296, 0.00672348635
   3268, 0.0105177369, 0.00668572541
   3269,  0.010345147, 0.0066470122
   3270, 0.0101725664, 0.00660620257
   3271, 0.0159147829, 0.00765802292
   3272, 0.0157403871, 0.00761931529
   3273, 0.0155661982, 0.00758155016
   3274, 0.0153921284, 0.00754434802
   3275, 0.0152181219, 0.00750745973
   3276, 0.0150441499, 0.00747073628
   3277, 0.0148701966, 0.00743409526
   3278, 0.0146962497, 0.00739749521
   3279, 0.0145223085, 0.00736091379
   3280,  0.014348371, 0.00732434075
   3281, 0.0141744334, 0.00728777144
   3282, 0.0140004959, 0.00725120399
   3283, 0.0138265593, 0.00721463747
   3284, 0.0136526227, 0.00717807095
   3285, 0.0134786861, 0.00714150444
   3286, 0.0133047486, 0.00710493838
   3287,  0.013130812, 0.00706837187
   3288, 0.0129568744, 0.00703180581
   3289, 0.0127829388, 0.0069952393
   3290, 0.0126090012, 0.00695867324
   3291, 0.0124350647, 0.00692210719
   3292, 0.0122611281, 0.00688554114
   3293, 0.0120871924, 0.00684897508
   3294, 0.0119132558, 0.0068124081
   3295, 0.0117393192, 0.00677584251
   3296, 0.0115653817, 0.00673927646
   3297,  0.011391446, 0.00670270994
   3298, 0.0112175075, 0.00666614342
   3299, 0.0110435709, 0.00662957737
   3300, 0.0108696334, 0.00659301132
   3301, 0.0106956977, 0.00655642292
   3302, 0.0105217621, 0.00651976001
   3303, 0.0103478301, 0.00648309384
   3304, 0.0101739084, 0.00644693524
   3305, 0.0159592852, 0.00746525545
   3306, 0.0157835744, 0.00742738554
   3307, 0.0156080741, 0.00739046559
   3308, 0.0154326931, 0.0073541142
   3309, 0.0152573772, 0.00731807994
   3310, 0.0150820948, 0.00728221145
   3311, 0.0149068329, 0.00724642677
   3312, 0.0147315785, 0.00721068354
   3313, 0.0145563297, 0.00717495847
   3314, 0.0143810827, 0.00713924225
   3315, 0.0142058367, 0.00710352976
   3316, 0.0140305916, 0.00706782006
   3317, 0.0138553455, 0.00703211036
   3318, 0.0136801004, 0.00699640065
   3319, 0.0135048553, 0.00696069142
   3320, 0.0133296102, 0.00692498218
   3321, 0.0131543651, 0.00688927295
   3322, 0.0129791191, 0.00685356325
   3323,  0.012803874, 0.00681785401
   3324, 0.0126286298, 0.00678214524
   3325, 0.0124533828,  0.006746436
   3326, 0.0122781377, 0.00671072723
   3327, 0.0121028936,  0.006675018
   3328, 0.0119276494, 0.00663930876
   3329, 0.0117524043, 0.00660359953
   3330, 0.0115771582, 0.00656789029
   3331, 0.0114019122, 0.00653218105
   3332, 0.0112266662, 0.00649647182
   3333,  0.011051422, 0.00646076258
   3334, 0.0108761769, 0.00642505661
   3335, 0.0107009318, 0.00638939301
   3336, 0.0105256876, 0.00635396037
   3337, 0.0103504471, 0.00631933473
   3338, 0.0101752169, 0.00628695404
   3339, 0.0160026569, 0.00727221277
   3340, 0.0158256628, 0.00723519316
   3341,  0.015648881, 0.00719912956
   3342, 0.0154722221, 0.00716363825
   3343, 0.0152956294, 0.00712846499
   3344,  0.015119072, 0.0070934603
   3345, 0.0149425352, 0.00705854036
   3346, 0.0147660049, 0.00702366093
   3347, 0.0145894811, 0.00698880106
   3348, 0.0144129591, 0.00695394957
   3349,  0.014236439, 0.00691910228
   3350,  0.014059918, 0.00688425638
   3351, 0.0138833979, 0.00684941188
   3352, 0.0137068778, 0.00681456691
   3353, 0.0135303568, 0.00677972194
   3354, 0.0133538367, 0.0067448779
   3355, 0.0131773157, 0.00671003386
   3356, 0.0130007956, 0.00667518936
   3357, 0.0128242755, 0.00664034486
   3358, 0.0126477545, 0.00660550036
   3359, 0.0124712344, 0.00657065585
   3360, 0.0122947134, 0.00653581135
   3361, 0.0121181943, 0.00650096731
   3362, 0.0119416751, 0.00646612281
   3363,  0.011765155, 0.00643127877
   3364, 0.0115886331, 0.00639643427
   3365,  0.011412112, 0.00636158977
   3366, 0.0112355929, 0.00632674526
   3367, 0.0110590728, 0.00629190076
   3368, 0.0108825527, 0.00625706743
   3369, 0.0107060317, 0.00622233748
   3370, 0.0105295125, 0.00618806574
   3371,  0.010352998,  0.006155462
   3372, 0.0101764919, 0.00612603128
   3373, 0.0160448924, 0.00707890093
   3374, 0.0158666447, 0.0070427442
   3375, 0.0156886168, 0.00700754765
   3376, 0.0155107146, 0.00697292481
   3377, 0.0153328795, 0.00693862233
   3378, 0.0151550807, 0.00690448936
   3379, 0.0149773005, 0.0068704416
   3380, 0.0147995297, 0.00683643389
   3381, 0.0146217635, 0.00680244574
   3382, 0.0144440001, 0.0067684669
   3383, 0.0142662376, 0.00673449179
   3384, 0.0140884751, 0.00670051854
   3385, 0.0139107136, 0.00666654622
   3386, 0.0137329511, 0.0066325739
   3387, 0.0135551896, 0.00659860205
   3388, 0.0133774271, 0.0065646302
   3389, 0.0131996656, 0.00653065788
   3390, 0.0130219031, 0.00649668556
   3391, 0.0128441416, 0.0064627137
   3392,   0.01266638, 0.00642874185
   3393, 0.0124886176, 0.00639476953
   3394, 0.0123108551, 0.00636079814
   3395, 0.0121330936, 0.00632682582
   3396,  0.011955332, 0.0062928535
   3397, 0.0117775705, 0.00625888165
   3398,  0.011599808, 0.00622490933
   3399, 0.0114220455, 0.00619093748
   3400,  0.011244284, 0.00615696562
   3401, 0.0110665224, 0.00612299331
   3402, 0.0108887609, 0.00608903728
   3403, 0.0107109984, 0.00605522469
   3404, 0.0105332378, 0.00602219347
   3405, 0.0103554819, 0.00599149102
   3406, 0.0101777334, 0.00596506381
   3407, 0.0160859935, 0.00688532786
   3408, 0.0159065276, 0.00685004611
   3409, 0.0157272853, 0.00681572594
   3410, 0.0155481705, 0.00678198133
   3411, 0.0153691247, 0.00674855802
   3412,  0.015190118, 0.00671530375
   3413, 0.0150111299, 0.00668213516
   3414, 0.0148321502, 0.00664900709
   3415, 0.0146531761, 0.00661589904
   3416, 0.0144742047, 0.00658279983
   3417, 0.0142952334, 0.00654970435
   3418,  0.014116263, 0.00651661027
   3419, 0.0139372926, 0.00648351759
   3420, 0.0137583222, 0.00645042583
   3421, 0.0135793518, 0.00641733315
   3422, 0.0134003814, 0.00638424139
   3423,  0.013221411, 0.00635114918
   3424, 0.0130424416, 0.00631805696
   3425, 0.0128634712, 0.00628496427
   3426, 0.0126845017, 0.00625187159
   3427, 0.0125055313, 0.00621877983
   3428, 0.0123265609, 0.00618568808
   3429, 0.0121475905, 0.00615259586
   3430,  0.011968622, 0.00611950364
   3431, 0.0117896516, 0.00608641095
   3432, 0.0116106812, 0.00605331874
   3433, 0.0114317108, 0.00602022652
   3434, 0.0112527404, 0.00598713383
   3435, 0.0110737709, 0.00595404208
   3436, 0.0108948005, 0.00592096942
   3437, 0.0107158301, 0.00588811142
   3438, 0.0105368616, 0.00585632492
   3439, 0.0103578977, 0.00582753494
   3440, 0.0101789422, 0.00580350403
   3441, 0.0161259584, 0.00669150008
   3442, 0.0159453042, 0.00665710494
   3443, 0.0157648791, 0.00662367139
   3444, 0.0155845871, 0.0065908134
   3445,  0.015404366, 0.00655827671
   3446, 0.0152241811, 0.00652590906
   3447, 0.0150440186, 0.00649362709
   3448, 0.0148638655, 0.00646138657
   3449,  0.014683716, 0.00642916514
   3450, 0.0145035693, 0.00639695302
   3451, 0.0143234236, 0.00636474462
   3452, 0.0141432788, 0.00633253762
   3453,  0.013963134, 0.00630033109
   3454, 0.0137829892, 0.00626812596
   3455, 0.0136028444, 0.00623592082
   3456, 0.0134226996, 0.00620371569
   3457, 0.0132425549, 0.00617151055
   3458, 0.0130624101, 0.00613930542
   3459, 0.0128822662, 0.00610709935
   3460, 0.0127021205, 0.00607489422
   3461, 0.0125219747, 0.00604268909
   3462, 0.0123418309, 0.00601048395
   3463,  0.012161687, 0.00597827882
   3464, 0.0119815413, 0.00594607415
   3465, 0.0118013974, 0.00591386855
   3466, 0.0116212517, 0.00588166341
   3467, 0.0114411078, 0.00584945781
   3468, 0.0112609621, 0.00581725268
   3469, 0.0110808183, 0.00578504754
   3470, 0.0109006725, 0.00575287314
   3471, 0.0107205287, 0.00572102517
   3472, 0.0105403848, 0.00569068361
   3473, 0.0103602465, 0.00566402497
   3474, 0.0101801166, 0.00564324763
   3475, 0.0161647834, 0.00649742503
   3476, 0.0159829743, 0.00646392908
   3477, 0.0158013999,  0.006431391
   3478, 0.0156199625, 0.00639942754
   3479, 0.0154385976, 0.00636778492
   3480, 0.0152572729, 0.00633631088
   3481, 0.0150759676, 0.00630492344
   3482, 0.0148946736, 0.00627357652
   3483, 0.0147133833, 0.00624224916
   3484, 0.0145320948, 0.00621093111
   3485, 0.0143508073, 0.00617961679
   3486, 0.0141695216, 0.00614830386
   3487,  0.013988236, 0.00611699186
   3488, 0.0138069512, 0.00608568033
   3489, 0.0136256646, 0.00605436927
   3490,  0.013444379, 0.00602305774
   3491, 0.0132630933, 0.00599174667
   3492, 0.0130818076, 0.00596043561
   3493,  0.012900522, 0.00592912361
   3494, 0.0127192354, 0.00589781208
   3495, 0.0125379506, 0.00586650055
   3496, 0.0123566641, 0.00583518948
   3497, 0.0121753784, 0.00580387842
   3498, 0.0119940937, 0.00577256782
   3499,  0.011812808, 0.00574125629
   3500, 0.0116315214, 0.00570994476
   3501, 0.0114502367, 0.00567863369
   3502, 0.0112689491, 0.00564732216
   3503, 0.0110876644, 0.0056160111
   3504, 0.0109063778, 0.00558475032
   3505, 0.0107250921, 0.00555395102
   3506, 0.0105438083, 0.00552509818
   3507, 0.0103625283, 0.00550075294
   3508, 0.0101812575, 0.00548319658
   3509, 0.0162024647, 0.00630311016
   3510, 0.0160195343, 0.00627052318
   3511, 0.0158368461, 0.00623889035
   3512, 0.0156542957, 0.00620783027
   3513, 0.0154718217, 0.00617708918
   3514, 0.0152893886, 0.00614651665
   3515,  0.015106976, 0.00611602981
   3516, 0.0149245728, 0.00608558394
   3517, 0.0147421751, 0.00605515763
   3518, 0.0145597793, 0.00602473971
   3519, 0.0143773854, 0.00599432597
   3520, 0.0141949924, 0.0059639141
   3521, 0.0140125994, 0.00593350269
   3522, 0.0138302073, 0.00590309221
   3523, 0.0136478133, 0.00587268174
   3524, 0.0134654203, 0.0058422708
   3525, 0.0132830273, 0.00581186078
   3526, 0.0131006343, 0.00578144938
   3527, 0.0129182404, 0.0057510389
   3528, 0.0127358474, 0.00572062843
   3529, 0.0125534544, 0.00569021795
   3530, 0.0123710614, 0.00565980747
   3531, 0.0121886674,  0.005629397
   3532, 0.0120062754, 0.00559898652
   3533, 0.0118238823, 0.00556857605
   3534, 0.0116414884, 0.00553816557
   3535, 0.0114590954, 0.00550775509
   3536, 0.0112767015, 0.00547734415
   3537, 0.0110943094, 0.00544693414
   3538, 0.0109119155, 0.00541659072
   3539, 0.0107295234, 0.00538686942
   3540, 0.0105471313, 0.0053594755
   3541, 0.0103647439, 0.00533706695
   3542, 0.0101823648, 0.0053214198
   3543, 0.0162390061, 0.00610856153
   3544,  0.016054986, 0.00607689563
   3545, 0.0158712156, 0.00604617782
   3546, 0.0156875867, 0.00601602811
   3547, 0.0155040361, 0.00598619645
   3548, 0.0153205283, 0.00595653197
   3549, 0.0151370419, 0.0059269527
   3550, 0.0149535649, 0.00589741394
   3551, 0.0147700934, 0.00586789474
   3552, 0.0145866238, 0.00583838439
   3553,  0.014403156, 0.00580887776
   3554, 0.0142196883, 0.00577937299
   3555, 0.0140362214, 0.00574986916
   3556, 0.0138527555, 0.00572036579
   3557, 0.0136692887, 0.00569086242
   3558, 0.0134858228, 0.00566135952
   3559, 0.0133023551, 0.00563185569
   3560, 0.0131188883, 0.00560235279
   3561, 0.0129354205, 0.00557284942
   3562, 0.0127519537, 0.00554334605
   3563, 0.0125684869, 0.00551384315
   3564,   0.01238502, 0.00548433978
   3565, 0.0122015532, 0.00545483688
   3566, 0.0120180864, 0.00542533305
   3567, 0.0118346196, 0.00539582968
   3568, 0.0116511527, 0.00536632678
   3569,  0.011467685, 0.00533682387
   3570, 0.0112842172, 0.00530732051
   3571, 0.0111007513, 0.00527781714
   3572, 0.0109172845, 0.00524840411
   3573, 0.0107338177, 0.00521975849
   3574, 0.0105503527, 0.00519377366
   3575, 0.0103668915, 0.00517323986
   3576, 0.0101834387, 0.00516034383
   3577, 0.0162744001, 0.00591378752
   3578, 0.0160893258, 0.00588305295
   3579, 0.0159045067, 0.00585325807
   3580, 0.0157198347, 0.00582402665
   3581, 0.0155352419, 0.00579511095
   3582,  0.015350692, 0.00576636102
   3583, 0.0151661644, 0.00573769631
   3584,  0.014981647, 0.00570907118
   3585, 0.0147971353, 0.00568046607
   3586, 0.0146126263, 0.00565186935
   3587, 0.0144281182, 0.00562327635
   3588, 0.0142436102, 0.00559468567
   3589, 0.0140591022, 0.00556609593
   3590,  0.013874596, 0.00553750573
   3591, 0.0136900889, 0.00550891645
   3592, 0.0135055827, 0.00548032671
   3593, 0.0133210756, 0.00545173697
   3594, 0.0131365685, 0.00542314723
   3595, 0.0129520614, 0.00539455796
   3596, 0.0127675552, 0.00536596822
   3597, 0.0125830472, 0.00533737894
   3598,   0.01239854, 0.0053087892
   3599, 0.0122140329, 0.00528019993
   3600, 0.0120295258, 0.00525160972
   3601, 0.0118450196, 0.00522302045
   3602, 0.0116605125, 0.00519443117
   3603, 0.0114760045, 0.00516584143
   3604, 0.0112914983, 0.00513725169
   3605, 0.0111069921, 0.00510866195
   3606,  0.010922485, 0.00508018583
   3607, 0.0107379779, 0.00505256839
   3608, 0.0105534727, 0.00502774678
   3609, 0.0103689712, 0.00500851823
   3610,  0.010184478, 0.00499751326
   3611, 0.0163086504, 0.00571879419
   3612, 0.0161225535, 0.00568900164
   3613, 0.0159367174, 0.00566013809
   3614,  0.015751034, 0.00563183334
   3615, 0.0155654345, 0.00560383964
   3616, 0.0153798768, 0.00557601172
   3617, 0.0151943415, 0.00554826669
   3618, 0.0150088184, 0.00552056171
   3619, 0.0148232998, 0.00549287675
   3620, 0.0146377832, 0.00546520017
   3621, 0.0144522693, 0.00543752732
   3622, 0.0142667554, 0.00540985633
   3623, 0.0140812416, 0.00538218673
   3624, 0.0138957296, 0.00535451667
   3625, 0.0137102157, 0.00532684615
   3626, 0.0135247028, 0.00529917702
   3627, 0.0133391898, 0.00527150743
   3628, 0.0131536759, 0.00524383737
   3629,  0.012968163, 0.00521616777
   3630, 0.0127826482, 0.00518849771
   3631, 0.0125971362, 0.00516082812
   3632, 0.0124116223, 0.00513315853
   3633, 0.0122261094, 0.00510548893
   3634, 0.0120405955, 0.00507781887
   3635, 0.0118550826, 0.00505014881
   3636, 0.0116695696, 0.00502247922
   3637, 0.0114840558, 0.00499480963
   3638, 0.0112985419, 0.00496714003
   3639, 0.0111130299, 0.00493947044
   3640,  0.010927516, 0.00491192099
   3641, 0.0107420031, 0.00488519715
   3642, 0.0105564911, 0.00486100279
   3643, 0.0103709837, 0.00484145666
   3644, 0.0101854848, 0.00482787471
   3645, 0.0163417514, 0.00552358991
   3646, 0.0161546655, 0.00549474824
   3647, 0.0159678496, 0.00546682533
   3648, 0.0157811884, 0.00543945376
   3649, 0.0155946128, 0.00541238952
   3650,  0.015408081, 0.0053854892
   3651, 0.0152215734, 0.00535867084
   3652, 0.0150350779, 0.00533189252
   3653, 0.0148485871, 0.00530513283
   3654, 0.0146620981, 0.00527838152
   3655,  0.014475612, 0.00525163487
   3656, 0.0142891258, 0.00522488961
   3657, 0.0141026396, 0.00519814575
   3658, 0.0139161544, 0.00517140143
   3659, 0.0137296673, 0.00514465757
   3660, 0.0135431821, 0.00511791371
   3661, 0.0133566959, 0.00509116938
   3662, 0.0131702106, 0.00506442552
   3663, 0.0129837235, 0.00503768167
   3664, 0.0127972374, 0.00501093734
   3665, 0.0126107503, 0.00498419348
   3666,  0.012424266, 0.00495745009
   3667, 0.0122377798, 0.00493070623
   3668, 0.0120512946, 0.0049039619
   3669, 0.0118648084, 0.00487721805
   3670, 0.0116783222, 0.00485047419
   3671,  0.011491836, 0.00482373033
   3672, 0.0113053499, 0.00479698647
   3673, 0.0111188646, 0.00477024261
   3674, 0.0109323785, 0.00474360771
   3675, 0.0107458932, 0.00471767504
   3676, 0.0105594089, 0.00469371304
   3677, 0.0103729293, 0.00467302557
   3678, 0.0101864571, 0.0046559847
   3679,  0.016373707, 0.0053281812
   3680, 0.0161856636, 0.00530030113
   3681, 0.0159978997, 0.00527332583
   3682, 0.0158102959, 0.00524689397
   3683, 0.0156227779, 0.00522076525
   3684, 0.0154353064, 0.00519479811
   3685, 0.0152478591, 0.00516891247
   3686, 0.0150604248, 0.0051430664
   3687, 0.0148729952, 0.0051172385
   3688, 0.0146855675, 0.00509141944
   3689, 0.0144981425, 0.00506560411
   3690, 0.0143107176, 0.00503979065
   3691, 0.0141232926, 0.00501397764
   3692, 0.0139358677, 0.00498816511
   3693, 0.0137484428, 0.00496235304
   3694, 0.0135610197, 0.0049365405
   3695, 0.0133735947, 0.00491072796
   3696, 0.0131861698, 0.00488491589
   3697, 0.0129987448, 0.00485910336
   3698,  0.012811318, 0.00483329128
   3699, 0.0126238931, 0.00480747875
   3700, 0.0124364682, 0.00478166668
   3701, 0.0122490451, 0.00475585461
   3702, 0.0120616211, 0.00473004207
   3703, 0.0118741961, 0.00470422953
   3704, 0.0116867712,  0.004678417
   3705, 0.0114993472, 0.00465260446
   3706, 0.0113119222, 0.00462679239
   3707, 0.0111244973, 0.00460098032
   3708, 0.0109370723, 0.00457525672
   3709, 0.0107496483, 0.00455004722
   3710, 0.0105622252, 0.0045261276
   3711, 0.0103748068, 0.00450415444
   3712, 0.0101873958, 0.00448415708
   3713, 0.0164045114, 0.00513257552
   3714, 0.0162155461, 0.00510566588
   3715, 0.0160268676, 0.00507964613
   3716,  0.015838353, 0.00505416049
   3717, 0.0156499278, 0.00502897426
   3718, 0.0154615501, 0.00500394637
   3719, 0.0152731966, 0.00497899856
   3720, 0.0150848571, 0.00495408988
   3721, 0.0148965232, 0.00492919935
   3722, 0.0147081902, 0.00490431767
   3723, 0.0145198591, 0.00487943972
   3724, 0.0143315308, 0.00485456362
   3725, 0.0141432015, 0.00482968753
   3726, 0.0139548713, 0.00480481191
   3727, 0.0137665411, 0.00477993721
   3728, 0.0135782128, 0.00475506159
   3729, 0.0133898836, 0.00473018643
   3730, 0.0132015534, 0.00470531126
   3731, 0.0130132232, 0.0046804361
   3732,  0.012824893, 0.00465556094
   3733, 0.0126365628, 0.00463068625
   3734, 0.0124482326, 0.00460581109
   3735, 0.0122599043, 0.00458093546
   3736,  0.012071575, 0.00455606077
   3737, 0.0118832448, 0.00453118514
   3738, 0.0116949147, 0.00450630998
   3739, 0.0115065863, 0.00448143482
   3740, 0.0113182571, 0.00445655966
   3741, 0.0111299269, 0.0044316845
   3742, 0.0109415976, 0.00440686941
   3743, 0.0107532684, 0.00438235281
   3744, 0.0105649401, 0.00435849372
   3745, 0.0103766164, 0.00433541695
   3746, 0.0101883011, 0.00431221165
   3747, 0.0164341629, 0.00493677985
   3748, 0.0162443109, 0.0049108495
   3749, 0.0160547495, 0.00488579273
   3750, 0.0158653595, 0.0048612603
   3751, 0.0156760607, 0.0048370217
   3752, 0.0154868113, 0.00481293909
   3753,  0.015297588, 0.00478893472
   3754, 0.0151083767, 0.00476496853
   3755, 0.0149191702, 0.00474102143
   3756, 0.0147299664, 0.00471708225
   3757, 0.0145407654, 0.0046931468
   3758, 0.0143515645, 0.00466921274
   3759, 0.0141623635, 0.00464527961
   3760, 0.0139731625, 0.00462134648
   3761, 0.0137839625, 0.00459741428
   3762, 0.0135947615, 0.00457348116
   3763, 0.0134055614, 0.00454954896
   3764, 0.0132163614, 0.00452561583
   3765, 0.0130271595, 0.00450168271
   3766, 0.0128379576, 0.00447775051
   3767, 0.0126487575, 0.00445381831
   3768, 0.0124595575, 0.00442988565
   3769, 0.0122703565, 0.00440595299
   3770, 0.0120811565, 0.00438202033
   3771, 0.0118919546, 0.00435808767
   3772, 0.0117027545, 0.00433415454
   3773, 0.0115135536, 0.00431022188
   3774, 0.0113243535, 0.00428628922
   3775, 0.0111351535, 0.00426235655
   3776, 0.0109459534, 0.00423845556
   3777, 0.0107567525, 0.00421470031
   3778, 0.0105675533, 0.0041912864
   3779, 0.0103783589, 0.00416821614
   3780, 0.0101891728, 0.00414472912
   3781, 0.0164626632, 0.00474080117
   3782, 0.0162719563, 0.00471585896
   3783, 0.0160815492, 0.00469177216
   3784, 0.0158913173, 0.00466819899
   3785, 0.0157011785, 0.00464491406
   3786,  0.015511089, 0.00462178141
   3787, 0.0153210275, 0.00459872652
   3788,  0.015130979, 0.00457570888
   3789, 0.0149409352, 0.0045527094
   3790,  0.014750896, 0.00452971784
   3791, 0.0145608559, 0.00450673047
   3792, 0.0143708186, 0.00448374404
   3793, 0.0141807804, 0.00446075806
   3794, 0.0139907422, 0.00443777302
   3795, 0.0138007049, 0.00441478798
   3796, 0.0136106675, 0.00439180294
   3797, 0.0134206302, 0.00436881837
   3798,  0.013230592, 0.00434583286
   3799, 0.0130405538, 0.00432284782
   3800, 0.0128505155, 0.00429986278
   3801, 0.0126604773, 0.0042768782
   3802,   0.01247044, 0.00425389316
   3803, 0.0122804027, 0.00423090812
   3804, 0.0120903645, 0.00420792308
   3805, 0.0119003262, 0.00418493804
   3806,  0.011710288, 0.00416195299
   3807, 0.0115202516, 0.00413896795
   3808, 0.0113302134, 0.00411598291
   3809,  0.011140177, 0.00409299787
   3810, 0.0109501388, 0.0040700282
   3811, 0.0107601006, 0.00404715678
   3812, 0.0105700642, 0.00402456429
   3813, 0.0103800334, 0.00400246028
   3814, 0.0101900091, 0.00398080796
   3815, 0.0164900087, 0.00454464694
   3816, 0.0162984803, 0.00452070124
   3817, 0.0161072612, 0.00449759141
   3818, 0.0159162208, 0.00447498355
   3819, 0.0157252774, 0.00445265789
   3820, 0.0155343842, 0.00443048123
   3821, 0.0153435189, 0.00440838002
   3822, 0.0151526658, 0.00438631559
   3823, 0.0149618192, 0.00436426885
   3824, 0.0147709753, 0.00434223004
   3825, 0.0145801324, 0.00432019494
   3826, 0.0143892914, 0.00429816125
   3827, 0.0141984504, 0.00427612802
   3828, 0.0140076093, 0.00425409526
   3829, 0.0138167683, 0.00423206296
   3830, 0.0136259273, 0.00421003066
   3831, 0.0134350862, 0.00418799836
   3832, 0.0132442452, 0.00416596606
   3833, 0.0130534051, 0.0041439333
   3834, 0.0128625641, 0.00412190147
   3835,  0.012671723, 0.00409986917
   3836,  0.012480882, 0.00407783641
   3837, 0.0122900419, 0.00405580364
   3838, 0.0120991999, 0.00403377134
   3839,  0.011908358, 0.00401173905
   3840, 0.0117175179, 0.00398970675
   3841, 0.0115266778, 0.00396767445
   3842, 0.0113358367, 0.00394564215
   3843, 0.0111449957, 0.00392360985
   3844, 0.0109541547, 0.00390159013
   3845, 0.0107633136, 0.00387965841
   3846, 0.0105724744, 0.00385806989
   3847,  0.010381639, 0.00383722177
   3848, 0.0101908129, 0.00381731847
   3849, 0.0165162012, 0.00434832461
   3850, 0.0163238868, 0.00432538334
   3851, 0.0161318891, 0.00430325698
   3852,  0.015940072, 0.0042816205
   3853, 0.0157483555, 0.00426025875
   3854, 0.0155566931, 0.00423904276
   3855, 0.0153650576, 0.00421790034
   3856, 0.0151734352, 0.00419679377
   3857, 0.0149818184, 0.00417570444
   3858, 0.0147902062, 0.00415462302
   3859,  0.014598594, 0.00413354533
   3860, 0.0144069837, 0.00411246903
   3861, 0.0142153734, 0.00409139367
   3862, 0.0140237641, 0.0040703183
   3863, 0.0138321538, 0.00404924341
   3864, 0.0136405434, 0.00402816851
   3865, 0.0134489331, 0.00400709314
   3866, 0.0132573228, 0.00398601824
   3867, 0.0130657125, 0.00396494335
   3868, 0.0128741032, 0.00394386845
   3869, 0.0126824919, 0.00392279355
   3870, 0.0124908825, 0.00390171818
   3871, 0.0122992722, 0.00388064282
   3872, 0.0121076619, 0.00385956792
   3873, 0.0119160507, 0.00383849302
   3874, 0.0117244413, 0.00381741812
   3875, 0.0115328319, 0.00379634276
   3876, 0.0113412216, 0.00377526786
   3877, 0.0111496113, 0.00375419296
   3878,  0.010958001, 0.00373312831
   3879, 0.0107663907, 0.00371218426
   3880, 0.0105747823, 0.00369175849
   3881, 0.0103831775, 0.00367226917
   3882, 0.0101915821, 0.00365298428
   3883, 0.0165412351, 0.00415184116
   3884, 0.0163481683, 0.00412991177
   3885, 0.0161554273, 0.00410877541
   3886, 0.0159628689, 0.00408811541
   3887, 0.0157704148, 0.00406772271
   3888, 0.0155780157, 0.00404747203
   3889, 0.0153856445, 0.00402729306
   3890, 0.0151932873, 0.00400714949
   3891, 0.0150009356, 0.00398702221
   3892, 0.0148085877, 0.00396690285
   3893, 0.0146162407, 0.00394678721
   3894, 0.0144238956, 0.00392667297
   3895, 0.0142315496, 0.00390655966
   3896, 0.0140392045, 0.00388644612
   3897, 0.0138468593, 0.00386633305
   3898, 0.0136545133, 0.00384621951
   3899, 0.0134621682, 0.00382610643
   3900,  0.013269823, 0.00380599336
   3901,  0.013077477, 0.00378588028
   3902, 0.0128851309, 0.00376576697
   3903, 0.0126927858, 0.00374565413
   3904, 0.0125004407, 0.00372554082
   3905, 0.0123080947, 0.00370542752
   3906, 0.0121157486, 0.00368531444
   3907, 0.0119234025, 0.0036652016
   3908, 0.0117310584, 0.00364508852
   3909, 0.0115387123, 0.00362497498
   3910, 0.0113463672, 0.00360486167
   3911, 0.0111540221, 0.0035847486
   3912, 0.0109616769, 0.00356465741
   3913, 0.0107693318, 0.00354480883
   3914, 0.0105769886, 0.00352591276
   3915,  0.010384649, 0.0035093003
   3916, 0.0101923179, 0.00349610555
   3917, 0.0165651143, 0.00395520404
   3918, 0.0163713284, 0.00393429399
   3919, 0.0161778741, 0.0039141532
   3920, 0.0159846116, 0.00389447506
   3921, 0.0157914534, 0.00387505675
   3922,  0.015598353, 0.00385577581
   3923, 0.0154052796, 0.00383656495
   3924, 0.0152122201, 0.00381738832
   3925, 0.0150191672, 0.00379822776
   3926, 0.0148261189, 0.00377907488
   3927, 0.0146330697, 0.00375992525
   3928, 0.0144400233, 0.00374077726
   3929,  0.014246976, 0.00372162997
   3930, 0.0140539296, 0.00370248291
   3931, 0.0138608832, 0.00368333585
   3932, 0.0136678368, 0.00366418855
   3933, 0.0134747904, 0.00364504172
   3934,  0.013281744, 0.0036258949
   3935, 0.0130886966, 0.00360674807
   3936, 0.0128956493, 0.00358760124
   3937, 0.0127026029, 0.00356845418
   3938, 0.0125095565, 0.00354930735
   3939, 0.0123165091, 0.00353016029
   3940, 0.0121234618, 0.00351101346
   3941, 0.0119304154, 0.0034918664
   3942,  0.011737369, 0.00347271981
   3943, 0.0115443226, 0.00345357251
   3944, 0.0113512762, 0.00343442545
   3945, 0.0111582298, 0.00341527862
   3946, 0.0109651834, 0.0033961744
   3947,  0.010772137, 0.00337744597
   3948, 0.0105790915, 0.00336017413
   3949, 0.0103860507, 0.00334618543
   3950, 0.0101930182, 0.00333711389
   3951, 0.0165878329, 0.0037584207
   3952, 0.0163933635, 0.0037385372
   3953,  0.016199233, 0.00371939782
   3954, 0.0160052981, 0.00370070641
   3955, 0.0158114713, 0.00368226646
   3956, 0.0156177012, 0.00366395968
   3957,  0.015423961, 0.00364572112
   3958, 0.0152302338, 0.00362751563
   3959,  0.015036515, 0.00360932597
   3960, 0.0148427989, 0.00359114353
   3961, 0.0146490829, 0.00357296434
   3962, 0.0144553687, 0.00355478656
   3963, 0.0142616536, 0.0035366097
   3964, 0.0140679404, 0.00351843284
   3965, 0.0138742262, 0.00350025599
   3966,  0.013680513, 0.00348207937
   3967, 0.0134867998, 0.00346390274
   3968, 0.0132930856, 0.00344572612
   3969, 0.0130993724, 0.0034275495
   3970, 0.0129056573, 0.00340937311
   3971, 0.0127119441, 0.00339119649
   3972, 0.0125182299, 0.00337301986
   3973, 0.0123245157, 0.00335484324
   3974, 0.0121308016, 0.00333666662
   3975, 0.0119370874, 0.00331849023
   3976, 0.0117433732, 0.0033003136
   3977,   0.01154966, 0.00328213698
   3978, 0.0113559458, 0.00326396036
   3979, 0.0111622326, 0.0032457835
   3980, 0.0109685194, 0.00322766835
   3981, 0.0107748052, 0.00321003143
   3982, 0.0105810929, 0.0031941419
   3983, 0.0103873853, 0.00318191992
   3984, 0.0101936851, 0.0031746109
   3985, 0.0166093931, 0.00356149813
   3986, 0.0164142735, 0.00354264746
   3987, 0.0162195023, 0.00352451508
   3988, 0.0160249285, 0.00350681506
   3989, 0.0158304665, 0.00348935788
   3990, 0.0156360641, 0.0034720297
   3991, 0.0154416887, 0.00345476717
   3992, 0.0152473291,  0.003437537
   3993, 0.0150529761, 0.00342032197
   3994, 0.0148586258, 0.00340311392
   3995, 0.0146642774, 0.00338590913
   3996,   0.01446993, 0.00336870574
   3997, 0.0142755834, 0.00335150305
   3998,  0.014081236, 0.00333430036
   3999, 0.0138868885, 0.00331709813
   4000,  0.013692542, 0.00329989567
   4001, 0.0134981964, 0.00328269321
   4002,  0.013303848, 0.00326549076
   4003, 0.0131095005, 0.0032482883
   4004,  0.012915154, 0.0032310863
   4005, 0.0127208075, 0.00321388384
   4006,   0.01252646, 0.00319668185
   4007, 0.0123321135, 0.00317947939
   4008,  0.012137766, 0.00316227693
   4009, 0.0119434185, 0.00314507494
   4010,  0.011749072, 0.00312787248
   4011, 0.0115547245, 0.00311067002
   4012, 0.0113603771, 0.00309346779
   4013, 0.0111660315, 0.00307626533
   4014,  0.010971684, 0.00305913412
   4015, 0.0107773375, 0.00304252934
   4016, 0.0105829919, 0.00302771106
   4017, 0.0103886519, 0.00301632797
   4018, 0.0101943184, 0.00300937099
   4019, 0.0166297946, 0.00336444355
   4020, 0.0164340623, 0.00334663223
   4021, 0.0162386801, 0.0033295115
   4022, 0.0160435028, 0.00331280753
   4023, 0.0158484392, 0.00329633756
   4024, 0.0156534351, 0.00327999168
   4025, 0.0154584628, 0.00326370937
   4026, 0.0152635034, 0.00324745802
   4027, 0.0150685506, 0.00323122134
   4028, 0.0148736015, 0.00321499165
   4029, 0.0146786533, 0.00319876475
   4030,  0.014483707, 0.00318253948
   4031, 0.0142887607, 0.00316631468
   4032, 0.0140938153, 0.00315009011
   4033,  0.013898869, 0.00313386577
   4034, 0.0137039237, 0.00311764143
   4035, 0.0135089783, 0.00310141686
   4036, 0.0133140311, 0.00308519229
   4037, 0.0131190848, 0.00306896819
   4038, 0.0129241394, 0.00305274385
   4039,  0.012729194, 0.00303651951
   4040, 0.0125342477, 0.00302029541
   4041, 0.0123393014, 0.00300407107
   4042, 0.0121443551, 0.00298784673
   4043, 0.0119494088, 0.00297162216
   4044, 0.0117544634, 0.00295539806
   4045, 0.0115595171, 0.00293917349
   4046, 0.0113645708, 0.00292294915
   4047, 0.0111696254, 0.00290672481
   4048, 0.0109746791, 0.00289057335
   4049, 0.0107797338, 0.00287493272
   4050, 0.0105847893, 0.00286082085
   4051, 0.0103898495, 0.00284935045
   4052, 0.0101949172, 0.00284128217
   4053, 0.0166490339, 0.00316726416
   4054, 0.0164527223, 0.00315049803
   4055, 0.0162567683, 0.00313439453
   4056,  0.016061021, 0.0031186908
   4057, 0.0158653893, 0.00310321152
   4058,  0.015669819, 0.00308785192
   4059, 0.0154742803, 0.00307255308
   4060, 0.0152787566, 0.00305728428
   4061, 0.0150832385, 0.00304202968
   4062, 0.0148877241, 0.0030267816
   4063, 0.0146922115, 0.00301153632
   4064, 0.0144966999, 0.00299629243
   4065, 0.0143011892, 0.00298104901
   4066, 0.0141056785, 0.00296580605
   4067, 0.0139101679, 0.00295056333
   4068, 0.0137146572, 0.00293532037
   4069, 0.0135191465, 0.00292007765
   4070, 0.0133236349, 0.00290483469
   4071, 0.0131281232, 0.00288959173
   4072, 0.0129326135, 0.00287434878
   4073, 0.0127371028, 0.00285910605
   4074, 0.0125415921, 0.00284386333
   4075, 0.0123460805, 0.00282862037
   4076, 0.0121505689, 0.00281337765
   4077, 0.0119550582, 0.00279813469
   4078, 0.0117595466, 0.00278289197
   4079, 0.0115640359, 0.00276764901
   4080, 0.0113685252, 0.00275240606
   4081, 0.0111730155, 0.0027371631
   4082, 0.0109775038, 0.0027219872
   4083, 0.0107819932, 0.00270720851
   4084, 0.0105864834, 0.00269339513
   4085, 0.0103909783, 0.00268103322
   4086, 0.0101954816, 0.0026704201
   4087, 0.0166671127, 0.00296996743
   4088, 0.0164702553, 0.00295425206
   4089,  0.016273763, 0.00293917023
   4090, 0.0160774793, 0.0029244707
   4091, 0.0158813149, 0.00290998607
   4092, 0.0156852119, 0.00289561599
   4093, 0.0154891424, 0.00288130459
   4094, 0.0152930869, 0.00286702137
   4095, 0.0150970388, 0.00285275187
   4096, 0.0149009945, 0.00283848867
   4097, 0.0147049511, 0.00282422826
   4098, 0.0145089077, 0.00280996924
   4099, 0.0143128661, 0.00279571093
   4100, 0.0141168255, 0.00278145284
   4101,  0.013920784, 0.00276719476
   4102, 0.0137247425, 0.00275293691
   4103,    0.0135287, 0.00273867883
   4104, 0.0133326584, 0.00272442074
   4105,  0.013136616, 0.00271016243
   4106, 0.0129405744, 0.00269590411
   4107, 0.0127445329, 0.00268164626
   4108, 0.0125484923, 0.00266738841
   4109, 0.0123524498, 0.00265313033
   4110, 0.0121564083, 0.00263887225
   4111, 0.0119603667, 0.00262461416
   4112, 0.0117643243, 0.00261035608
   4113, 0.0115682818, 0.00259609777
   4114, 0.0113722403, 0.00258183968
   4115, 0.0111761997, 0.00256758183
   4116, 0.0109801572, 0.00255337032
   4117, 0.0107841166, 0.00253935531
   4118, 0.0105880769, 0.00252568419
   4119,   0.01039204, 0.00251234486
   4120, 0.0101960134, 0.00249845302
   4121, 0.0166840293, 0.00277255988
   4122, 0.0164866596, 0.00275790086
   4123, 0.0162896626, 0.00274384534
   4124, 0.0160928797, 0.00273015373
   4125,  0.015896216, 0.00271666702
   4126, 0.0156996138, 0.00270328997
   4127,  0.015503047, 0.00268996833
   4128, 0.0153064951, 0.00267667393
   4129, 0.0151099507, 0.00266339281
   4130, 0.0149134099, 0.0026501175
   4131, 0.0147168692, 0.00263684522
   4132, 0.0145203304, 0.00262357388
   4133, 0.0143237915, 0.00261030346
   4134, 0.0141272536, 0.00259703305
   4135, 0.0139307166, 0.00258376263
   4136, 0.0137341777, 0.00257049245
   4137, 0.0135376398, 0.0025572218
   4138, 0.0133411027, 0.00254395162
   4139,  0.013144563, 0.00253068144
   4140,  0.012948025, 0.00251741102
   4141, 0.0127514852, 0.0025041406
   4142, 0.0125549473, 0.00249087065
   4143, 0.0123584084, 0.00247760024
   4144, 0.0121618714, 0.00246432982
   4145, 0.0119653326, 0.00245105964
   4146, 0.0117687937, 0.00243778946
   4147, 0.0115722548, 0.00242451904
   4148, 0.0113757169, 0.00241124863
   4149,  0.011179179, 0.00239797845
   4150, 0.0109826401, 0.00238472596
   4151, 0.0107861031, 0.00237152074
   4152, 0.0105895661, 0.00235846755
   4153, 0.0103930328, 0.00234569609
   4154, 0.0101965088, 0.0023319535
   4155, 0.0166997798, 0.00257504825
   4156, 0.0165019352, 0.00256145047
   4157, 0.0163044687, 0.00254842453
   4158, 0.0161072202, 0.00253574364
   4159, 0.0159100909, 0.0025232574
   4160, 0.0157130267, 0.00251087523
   4161, 0.0155159961, 0.00249854568
   4162, 0.0153189804, 0.00248624245
   4163, 0.0151219741, 0.00247395132
   4164, 0.0149249705, 0.00246166601
   4165, 0.0147279687, 0.00244938349
   4166, 0.0145309661, 0.00243710191
   4167, 0.0143339653, 0.00242482102
   4168, 0.0141369645, 0.00241254037
   4169, 0.0139399646, 0.00240025995
   4170, 0.0137429647, 0.0023879793
   4171, 0.0135459639, 0.00237569865
   4172, 0.0133489631,  0.002363418
   4173, 0.0131519623, 0.00235113734
   4174, 0.0129549615, 0.00233885669
   4175, 0.0127579598, 0.00232657627
   4176,  0.012560959, 0.00231429562
   4177, 0.0123639591, 0.0023020152
   4178, 0.0121669583, 0.00228973455
   4179, 0.0119699566, 0.00227745413
   4180, 0.0117729558, 0.00226517348
   4181,  0.011575954, 0.00225289306
   4182, 0.0113789532, 0.0022406124
   4183, 0.0111819524, 0.00222833198
   4184, 0.0109849526, 0.00221605459
   4185, 0.0107879518, 0.00220385613
   4186, 0.0105909538, 0.00219223183
   4187, 0.0103939585, 0.00218203617
   4188, 0.0101969717, 0.00217337254
   4189, 0.0167143717, 0.00237743626
   4190, 0.0165160839, 0.00236490299
   4191, 0.0163181815, 0.00235290802
   4192, 0.0161205009, 0.00234123832
   4193, 0.0159229413, 0.00232975231
   4194, 0.0157254487, 0.0023183641
   4195, 0.0155279879, 0.00230702618
   4196, 0.0153305447, 0.00229571294
   4197, 0.0151331089, 0.00228441134
   4198, 0.0149356769, 0.00227311533
   4199, 0.0147382459, 0.00226182188
   4200, 0.0145408157, 0.00225052936
   4201, 0.0143433865, 0.00223923754
   4202, 0.0141459582, 0.00222794572
   4203,   0.01394853, 0.00221665436
   4204, 0.0137511007, 0.00220536278
   4205, 0.0135536725, 0.00219407096
   4206, 0.0133562433, 0.00218277937
   4207, 0.0131588131, 0.00217148755
   4208, 0.0129613858, 0.00216019596
   4209, 0.0127639556, 0.00214890437
   4210, 0.0125665255, 0.00213761278
   4211, 0.0123690972, 0.0021263212
   4212, 0.0121716689, 0.00211502984
   4213, 0.0119742397, 0.00210373849
   4214, 0.0117768096, 0.00209244667
   4215, 0.0115793813, 0.00208115531
   4216, 0.0113819521, 0.00206986372
   4217, 0.0111845229, 0.00205857214
   4218, 0.0109870937, 0.00204729545
   4219, 0.0107896645, 0.00203627464
   4220,  0.010592238, 0.00202647643
   4221, 0.0103948144, 0.00201939628
   4222, 0.0101973992, 0.00201656041
   4223, 0.0167277977, 0.00217972416
   4224, 0.0165291019, 0.00216825493
   4225,  0.016330801, 0.0021572886
   4226, 0.0161327198, 0.00214662612
   4227, 0.0159347653, 0.00213613571
   4228, 0.0157368779, 0.00212573702
   4229, 0.0155390222, 0.00211538537
   4230, 0.0153411841, 0.00210505701
   4231, 0.0151433554, 0.00209473982
   4232, 0.0149455294, 0.00208442751
   4233, 0.0147477053, 0.00207411777
   4234, 0.0145498812, 0.0020638092
   4235, 0.0143520571, 0.00205350085
   4236, 0.0141542349, 0.00204319274
   4237, 0.0139564108, 0.0020328851
   4238, 0.0137585886, 0.00202257722
   4239, 0.0135607654, 0.00201226934
   4240, 0.0133629423, 0.00200196123
   4241, 0.0131651191, 0.00199165335
   4242, 0.0129672959, 0.00198134547
   4243, 0.0127694719, 0.00197103759
   4244, 0.0125716487, 0.00196072971
   4245, 0.0123738255, 0.00195042184
   4246, 0.0121760033, 0.00194011407
   4247, 0.0119781811, 0.00192980631
   4248, 0.0117803579, 0.0019194982
   4249, 0.0115825338, 0.00190919032
   4250, 0.0113847107, 0.00189888268
   4251, 0.0111868875, 0.0018885748
   4252, 0.0109890653, 0.00187830813
   4253, 0.0107912412, 0.00186848198
   4254, 0.0105934199, 0.00186022068
   4255, 0.0103956014, 0.00185517292
   4256, 0.0101977885, 0.00185547071
   4257, 0.0167400576, 0.00198190985
   4258,  0.016540993, 0.00197150069
   4259, 0.0163423233, 0.00196155603
   4260, 0.0161438808, 0.00195189263
   4261, 0.0159455631, 0.0019423886
   4262, 0.0157473143, 0.00193296978
   4263, 0.0155490991, 0.00192359486
   4264, 0.0153509006, 0.00191424158
   4265, 0.0151527114, 0.00190489879
   4266,  0.014954525, 0.00189556065
   4267, 0.0147563415, 0.00188622484
   4268,  0.014558157, 0.00187688996
   4269, 0.0143599734, 0.00186755555
   4270, 0.0141617907, 0.00185822113
   4271, 0.0139636081, 0.00184888695
   4272, 0.0137654245, 0.00183955301
   4273, 0.0135672418, 0.00183021894
   4274, 0.0133690592, 0.00182088464
   4275, 0.0131708756, 0.00181155046
   4276,  0.012972693, 0.0018022164
   4277, 0.0127745103, 0.00179288234
   4278, 0.0125763267, 0.00178354816
   4279, 0.0123781441, 0.00177421421
   4280, 0.0121799614, 0.00176488003
   4281, 0.0119817797, 0.00175554596
   4282, 0.0117835961, 0.00174621167
   4283, 0.0115854135, 0.00173687772
   4284, 0.0113872308, 0.00172754365
   4285, 0.0111890472, 0.00171820959
   4286, 0.0109908646, 0.00170893862
   4287, 0.0107926801, 0.00170012796
   4288, 0.0105944984, 0.0016926768
   4289, 0.0103963073, 0.00168772391
   4290, 0.0101981126, 0.00168654625
   4291, 0.0167511515, 0.00178399356
   4292, 0.0165517498, 0.00177463854
   4293, 0.0163527485, 0.00176570693
   4294, 0.0161539782, 0.00175703201
   4295, 0.0159553327, 0.00174850272
   4296, 0.0157567561, 0.0017400519
   4297, 0.0155582167, 0.00173164136
   4298, 0.0153596932, 0.00172325084
   4299, 0.0151611771, 0.00171486975
   4300, 0.0149626648, 0.0017064932
   4301, 0.0147641562, 0.00169811875
   4302, 0.0145656466, 0.00168974511
   4303, 0.0143671371, 0.00168137206
   4304, 0.0141686294, 0.00167299889
   4305, 0.0139701199, 0.00166462606
   4306, 0.0137716113, 0.00165625312
   4307, 0.0135731036, 0.0016478803
   4308,  0.013374595, 0.00163950748
   4309, 0.0131760864, 0.00163113466
   4310, 0.0129775777, 0.00162276183
   4311, 0.0127790691, 0.00161438901
   4312, 0.0125805596, 0.00160601619
   4313,  0.012382051, 0.00159764336
   4314, 0.0121835433, 0.00158927054
   4315, 0.0119850356, 0.00158089772
   4316,  0.011786527, 0.00157252466
   4317, 0.0115880184, 0.00156415184
   4318, 0.0113895088, 0.00155577902
   4319, 0.0111910012, 0.00154740631
   4320, 0.0109924925, 0.00153908995
   4321,  0.010793983, 0.00153110747
   4322, 0.0105954614, 0.00152395829
   4323, 0.0103968875, 0.0015178998
   4324, 0.0101982523, 0.0015118313
   4325, 0.0167610794, 0.00158598262
   4326, 0.0165613759, 0.00157767604
   4327, 0.0163620785, 0.00156974862
   4328,  0.016163012, 0.00156205194
   4329, 0.0159640741, 0.00155448634
   4330, 0.0157652069, 0.00154699152
   4331, 0.0155663751, 0.00153953349
   4332, 0.0153675601, 0.00153209339
   4333, 0.0151687535, 0.00152466213
   4334, 0.0149699505, 0.00151723484
   4335, 0.0147711486, 0.00150980963
   4336, 0.0145723475, 0.00150238525
   4337, 0.0143735483, 0.00149496121
   4338, 0.0141747482, 0.00148753717
   4339, 0.0139759481, 0.00148011348
   4340,  0.013777148, 0.00147268968
   4341, 0.0135783479, 0.00146526587
   4342, 0.0133795487, 0.00145784218
   4343, 0.0131807476, 0.00145041849
   4344, 0.0129819475, 0.00144299469
   4345, 0.0127831474,  0.001435571
   4346, 0.0125843473, 0.0014281472
   4347, 0.0123855472, 0.00142072351
   4348,  0.012186748, 0.0014132997
   4349, 0.0119879488, 0.0014058759
   4350, 0.0117891487, 0.00139845221
   4351, 0.0115903486, 0.0013910284
   4352, 0.0113915484, 0.00138360471
   4353, 0.0111927483, 0.00137618091
   4354, 0.0109939482, 0.00136879645
   4355, 0.0107951425, 0.0013616248
   4356,  0.010596294, 0.00135496201
   4357, 0.0103972722, 0.00134896487
   4358, 0.0101977512, 0.00134328927
   4359, 0.0167698413, 0.00138788903
   4360, 0.0165698715, 0.00138062681
   4361, 0.0163703114, 0.00137369719
   4362,  0.016170986, 0.00136697036
   4363,  0.015971791, 0.00136035949
   4364, 0.0157726668, 0.00135381147
   4365, 0.0155735742, 0.00134729594
   4366, 0.0153745022, 0.00134079671
   4367, 0.0151754376, 0.00133430539
   4368, 0.0149763776, 0.00132781779
   4369, 0.0147773195, 0.00132133183
   4370, 0.0145782614, 0.0013148468
   4371, 0.0143792043,  0.001308362
   4372, 0.0141801471, 0.00130187743
   4373, 0.0139810899, 0.00129539287
   4374, 0.0137820318, 0.0012889083
   4375, 0.0135829756, 0.00128242385
   4376, 0.0133839194, 0.0012759394
   4377, 0.0131848613, 0.00126945483
   4378, 0.0129858041, 0.00126297039
   4379,  0.012786746, 0.00125648594
   4380, 0.0125876898, 0.00125000137
   4381, 0.0123886326, 0.0012435168
   4382, 0.0121895755, 0.00123703235
   4383, 0.0119905202, 0.0012305479
   4384,  0.011791463, 0.00122406345
   4385, 0.0115924049, 0.00121757889
   4386, 0.0113933478, 0.00121109444
   4387, 0.0111942906, 0.00120460987
   4388, 0.0109952334, 0.00119815045
   4389,  0.010796167, 0.00119182793
   4390, 0.0105970446, 0.00118585688
   4391, 0.0103977229, 0.00118044112
   4392,  0.010197904, 0.0011756469
   4393,  0.016777439, 0.0011897278
   4394, 0.0165772364, 0.00118350727
   4395, 0.0163774472, 0.0011775709
   4396, 0.0161778964, 0.00117180857
   4397, 0.0159784779, 0.00116614625
   4398, 0.0157791302, 0.00116053829
   4399,  0.015579816, 0.00115495885
   4400, 0.0153805185, 0.00114939362
   4401, 0.0151812313, 0.00114383548
   4402, 0.0149819478, 0.00113828061
   4403, 0.0147826672, 0.00113272725
   4404, 0.0145833865, 0.00112717459
   4405, 0.0143841058, 0.00112162228
   4406, 0.0141848261, 0.00111607008
   4407, 0.0139855463, 0.00111051789
   4408, 0.0137862675, 0.00110496581
   4409, 0.0135869868, 0.00109941373
   4410, 0.0133877071, 0.00109386165
   4411, 0.0131884264, 0.00108830957
   4412, 0.0129891466, 0.00108275749
   4413, 0.0127898678, 0.00107720541
   4414, 0.0125905871, 0.00107165333
   4415, 0.0123913065, 0.00106610125
   4416, 0.0121920267, 0.00106054917
   4417, 0.0119927479, 0.00105499709
   4418, 0.0117934681, 0.00104944501
   4419, 0.0115941893, 0.00104389293
   4420, 0.0113949087, 0.00103834085
   4421,  0.011195628, 0.00103278877
   4422, 0.0109963473, 0.00102725287
   4423, 0.0107970573, 0.00102181244
   4424, 0.0105977152, 0.00101664313
   4425,  0.010398211, 0.00101196894
   4426, 0.0101983491, 0.00100797345
   4427,  0.016783867, 0.000991512672
   4428, 0.0165834688, 0.000986332656
   4429, 0.0163834859, 0.000981386984
   4430, 0.0161837451, 0.000976585783
   4431, 0.0159841366, 0.000971868285
   4432, 0.0157845989, 0.000967196655
   4433, 0.0155850956, 0.000962549238
   4434,  0.015385611, 0.000957914046
   4435, 0.0151861338, 0.000953284907
   4436, 0.0149866622, 0.000948658504
   4437, 0.0147871934, 0.000944033498
   4438, 0.0145877237, 0.000939409132
   4439, 0.0143882539, 0.000934784999
   4440,  0.014188786, 0.000930161099
   4441, 0.0139893182, 0.000925537141
   4442, 0.0137898512, 0.00092091324
   4443, 0.0135903815, 0.000916289282
   4444, 0.0133909136, 0.000911665382
   4445, 0.0131914439, 0.000907041482
   4446,  0.012991976, 0.00090241764
   4447, 0.0127925072, 0.00089779374
   4448, 0.0125930393, 0.000893169898
   4449, 0.0123935696, 0.000888546114
   4450, 0.0121941017, 0.000883922155
   4451, 0.0119946338, 0.000879298314
   4452, 0.0117951659, 0.000874674413
   4453, 0.0115956971, 0.000870050513
   4454, 0.0113962293, 0.000865426613
   4455, 0.0111967605, 0.000860802713
   4456, 0.0109972917, 0.000856190163
   4457, 0.0107978135, 0.000851649791
   4458, 0.0105982954, 0.000847329153
   4459, 0.0103986654, 0.000843437563
   4460, 0.0101988101, 0.000840163266
   4461, 0.0167891253, 0.000793256331
   4462, 0.0165885668, 0.00078911602
   4463, 0.0163884275, 0.000785159762
   4464, 0.0161885303, 0.000781318056
   4465, 0.0159887653, 0.000777543406
   4466,  0.015789073, 0.000773806009
   4467,  0.015589416, 0.000770088402
   4468, 0.0153897768, 0.000766380981
   4469, 0.0151901469, 0.000762678508
   4470, 0.0149905216, 0.000758978422
   4471, 0.0147908973, 0.0007552795
   4472, 0.0145912729, 0.000751581159
   4473, 0.0143916504, 0.000747882994
   4474,  0.014192027, 0.000744185061
   4475, 0.0139924046, 0.000740487012
   4476,  0.013792783, 0.000736789079
   4477, 0.0135931596, 0.00073309103
   4478, 0.0133935371, 0.000729393098
   4479, 0.0131939137, 0.000725695165
   4480, 0.0129942903, 0.000721997232
   4481, 0.0127946679, 0.000718299299
   4482, 0.0125950463, 0.000714601367
   4483, 0.0123954229, 0.000710903434
   4484, 0.0121958004, 0.000707205501
   4485,  0.011996177, 0.000703507569
   4486, 0.0117965555, 0.000699809636
   4487, 0.0115969321, 0.000696111703
   4488, 0.0113973096, 0.000692413712
   4489, 0.0111976862, 0.00068871578
   4490, 0.0109980637, 0.000685026345
   4491, 0.0107984329, 0.00068139378
   4492,  0.010598775, 0.000677939621
   4493, 0.0103990464, 0.000674839364
   4494, 0.0101991855, 0.000672248774
   4495, 0.0167932138, 0.000594969664
   4496, 0.0165925305, 0.00059186836
   4497, 0.0163922682, 0.000588900701
   4498,   0.01619225, 0.000586017792
   4499, 0.0159923658, 0.000583185232
   4500, 0.0157925542, 0.000580381078
   4501,  0.015592779, 0.000577592349
   4502, 0.0153930206, 0.000574811595
   4503, 0.0151932696, 0.000572034798
   4504, 0.0149935242, 0.000569259981
   4505, 0.0147937806, 0.000566486153
   4506, 0.0145940362, 0.000563712674
   4507, 0.0143942926, 0.000560939487
   4508,   0.01419455, 0.000558166357
   4509, 0.0139948074, 0.000555393286
   4510, 0.0137950648, 0.000552620157
   4511, 0.0135953221, 0.000549847085
   4512, 0.0133955795, 0.000547074014
   4513,  0.013195836, 0.000544300943
   4514, 0.0129960924, 0.000541527872
   4515, 0.0127963498, 0.000538754859
   4516, 0.0125966072, 0.000535981788
   4517, 0.0123968655, 0.000533208717
   4518, 0.0121971229, 0.000530435645
   4519, 0.0119973794, 0.000527662574
   4520, 0.0117976377, 0.000524889503
   4521, 0.0115978941, 0.000522116432
   4522, 0.0113981524, 0.000519343361
   4523, 0.0111984089, 0.00051657029
   4524, 0.0109986663, 0.000513803854
   4525, 0.0107989181, 0.000511082355
   4526, 0.0105991513, 0.000508500903
   4527, 0.0103993434, 0.000506191282
   4528, 0.0101994602, 0.000504266121
   4529, 0.0167961325, 0.000396661897
   4530, 0.0165953562, 0.000394597882
   4531, 0.0163950082, 0.000392618356
   4532, 0.0161949061, 0.000390694157
   4533,   0.01599494, 0.000388803775
   4534, 0.0157950446, 0.000386932952
   4535, 0.0155951846, 0.000385072926
   4536, 0.0153953405, 0.000383218634
   4537, 0.0151955048, 0.000381367223
   4538, 0.0149956737, 0.000379517296
   4539, 0.0147958435, 0.000377668097
   4540, 0.0145960152, 0.000375819189
   4541, 0.0143961851, 0.000373970455
   4542, 0.0141963568, 0.000372121809
   4543, 0.0139965285, 0.000370273163
   4544, 0.0137967002, 0.000368424517
   4545, 0.0135968719, 0.000366575929
   4546, 0.0133970426, 0.000364727282
   4547, 0.0131972134, 0.000362878665
   4548, 0.0129973851, 0.000361030077
   4549, 0.0127975568, 0.000359181489
   4550, 0.0125977285, 0.000357332872
   4551, 0.0123979002, 0.000355484284
   4552, 0.0121980719, 0.000353635638
   4553, 0.0119982436, 0.000351787021
   4554, 0.0117984153, 0.000349938433
   4555,  0.011598587, 0.000348089845
   4556, 0.0113987587, 0.000346241228
   4557, 0.0111989295, 0.000344392611
   4558, 0.0109991021, 0.000342549174
   4559, 0.0107992692, 0.000340739847
   4560, 0.0105994251, 0.000339029881
   4561, 0.0103995577, 0.000337504054
   4562, 0.0101996474, 0.000336232275
   4563, 0.0167978853, 0.000198339156
   4564, 0.0165970512, 0.000197309055
   4565, 0.0163966492, 0.000196317793
   4566, 0.0161964986, 0.000195353656
   4567, 0.0159964878, 0.000194406806
   4568,  0.015796544, 0.00019347026
   4569, 0.0155966338, 0.000192539534
   4570, 0.0153967403, 0.000191611965
   4571, 0.0151968542, 0.000190686056
   4572,  0.014996971, 0.000189760976
   4573, 0.0147970906, 0.000188836319
   4574, 0.0145972101, 0.00018791185
   4575, 0.0143973297, 0.000186987483
   4576, 0.0141974492, 0.00018606316
   4577, 0.0139975697, 0.000185138852
   4578, 0.0137976902, 0.000184214558
   4579, 0.0135978106, 0.000183290249
   4580, 0.0133979302, 0.00018236597
   4581, 0.0131980497, 0.000181441676
   4582, 0.0129981693, 0.000180517396
   4583, 0.0127982888, 0.000179593102
   4584, 0.0125984093, 0.000178668823
   4585, 0.0123985298, 0.000177744529
   4586, 0.0121986503, 0.000176820235
   4587, 0.0119987708, 0.000175895955
   4588, 0.0117988903, 0.000174971661
   4589, 0.0115990108, 0.000174047367
   4590, 0.0113991313, 0.000173123088
   4591, 0.0111992508, 0.000172198794
   4592, 0.0109993713, 0.000171278341
   4593, 0.0107994871, 0.000170378218
   4594, 0.0105995964, 0.000169531006
   4595, 0.0103996908, 0.000168776503
   4596,  0.010199761, 0.000168146507
   4597, 0.00720572472, 0.00133409665
   4598, 0.00720269233, 0.00116761029
   4599, 0.00720125623, 0.0010008805
   4600, 0.00720056938, 0.000834089005
   4601, 0.00720024901, 0.000667285523
   4602, 0.00720010605, 0.000500476744
   4603, 0.00720004318, 0.00033366197
   4604, 0.00720001757, 0.000166838086
   4605, 0.00740674604, 0.00133362925
   4606, 0.00740331411, 0.00116709829
   4607, 0.00740158698, 0.00100044697
   4608, 0.00740073714, 0.000833739876
   4609, 0.00740033202, 0.00066701055
   4610, 0.00740014482, 0.000500271097
   4611,  0.007400061, 0.000333524222
   4612, 0.00740002561, 0.000166768441
   4613, 0.00760555267, 0.00133344985
   4614, 0.00760305487, 0.00116685696
   4615, 0.00760157965, 0.00100021437
   4616, 0.00760077592, 0.000833539409
   4617, 0.00760036521, 0.000666847453
   4618, 0.0076001659, 0.000500146416
   4619, 0.00760007277, 0.00033343886
   4620, 0.00760003179, 0.000166724247
   4621, 0.00780418841, 0.00133337919
   4622, 0.00780263683, 0.00116674812
   4623, 0.00780147128, 0.0010000983
   4624, 0.00780076021, 0.00083343283
   4625, 0.00780037185, 0.000666757231
   4626, 0.00780017395, 0.000500075519
   4627, 0.00780007849, 0.00033338918
   4628, 0.00780003518, 0.000166697864
   4629, 0.00800445583, 0.00133335125
   4630, 0.00800268166, 0.00116670062
   4631, 0.00800148118, 0.00100004347
   4632, 0.00800076872, 0.000833379454
   4633, 0.00800037943, 0.000666710141
   4634, 0.00800018013, 0.000500037335
   4635, 0.00800008234, 0.000333361677
   4636, 0.00800003856, 0.000166682919
   4637, 0.00820539519, 0.0013333403
   4638, 0.00820291508, 0.00116668048
   4639, 0.00820153393, 0.00100001856
   4640, 0.00820077956, 0.000833353959
   4641, 0.00820038188, 0.000666686799
   4642, 0.00820018072, 0.000500017835
   4643, 0.00820008293, 0.000333347241
   4644, 0.00820003822, 0.000166674843
   4645, 0.00840482768, 0.00133333588
   4646, 0.0084026251, 0.0011666721
   4647, 0.00840137526, 0.00100000773
   4648, 0.00840070099, 0.000833342259
   4649, 0.00840034615, 0.00066667574
   4650, 0.00840016641, 0.000500008231
   4651, 0.00840007793, 0.000333339907
   4652, 0.00840003602, 0.000166670638
   4653, 0.00860334095, 0.00133333425
   4654, 0.00860164128, 0.00116666872
   4655, 0.00860085338, 0.00100000307
   4656, 0.00860045105, 0.000833337079
   4657, 0.00860023592, 0.000666670559
   4658, 0.00860012043, 0.000500003633
   4659, 0.00860005897, 0.000333336357
   4660, 0.00860002916, 0.000166668542
   4661, 0.00879909471, 0.00133333378
   4662, 0.0087995436, 0.00116666756
   4663, 0.00879985094, 0.00100000133
   4664, 0.00879999064, 0.000833334867
   4665, 0.00880003255, 0.000666668289
   4666, 0.00880003348, 0.000500001595
   4667, 0.00880002417, 0.000333334669
   4668, 0.00880001485, 0.000166667523
   4669, 0.00899358653, 0.00133333518
   4670, 0.00899683032, 0.00116667105
   4671, 0.00899855327, 0.00100000645
   4672, 0.00899938866, 0.000833340629
   4673, 0.00899976119, 0.000666673877
   4674, 0.00899991486, 0.000500006543
   4675, 0.00899997354, 0.000333338801
   4676, 0.00899999402, 0.000166670769
   4677, 0.0091886688, 0.0013333573
   4678, 0.00919437595, 0.00116671459
   4679, 0.00919734873, 0.0010000621
   4680, 0.00919880904, 0.000833399128
   4681, 0.00919948798, 0.000666728592
   4682, 0.00919978879, 0.000500053517
   4683, 0.00919991639, 0.000333376083
   4684, 0.00919996761, 0.000166694095
   4685, 0.00938625168, 0.00133347651
   4686, 0.00939309318, 0.00116692134
   4687, 0.00939664803, 0.00100030622
   4688, 0.00939842686, 0.000833641912
   4689, 0.00939928368, 0.000666946638
   4690, 0.00939968228, 0.00050023431
   4691, 0.00939986203, 0.000333510252
   4692, 0.00939993933, 0.000166769445
   4693, 0.00958769396, 0.00133387453
   4694, 0.00959351845, 0.00116754055
   4695, 0.00959667377, 0.00100098667
   4696, 0.00959833711, 0.000834287086
   4697, 0.00959918648, 0.000667505898
   4698, 0.00959960744, 0.000500680879
   4699, 0.0095998114, 0.000333825708
   4700, 0.00959990639, 0.000166936312
   4701, 0.00979228411, 0.00133490318
   4702, 0.00979528017, 0.00116893998
   4703, 0.00979726389, 0.00100240309
   4704, 0.00979847275, 0.000835564628
   4705, 0.00979916751, 0.000668576104
   4706, 0.00979955122, 0.000501510163
   4707, 0.00979975797, 0.000334393466
   4708, 0.00979986228, 0.000167226754
   4709, 0.00680000335, 0.000167101083
   4710, 0.00680000987, 0.000334206707
   4711, 0.0068000257, 0.000501311733
   4712, 0.00680006528, 0.000668414636
   4713, 0.00680015329, 0.000835547224
   4714, 0.00680031907, 0.00100285735
   4715, 0.00680053979, 0.00117069425
   4716, 0.0068005966, 0.0013397109
   4717, 0.00680000009, 0.00151078252
   4718, 0.00679880753, 0.00171126542
   4719, 0.0067958748, 0.00191510934
   4720, 0.00678836368, 0.00211601402
   4721, 0.00660000136, 0.000167321268
   4722, 0.00660000369, 0.000334649347
   4723, 0.00660001114, 0.000501979259
   4724, 0.00660002884, 0.000669308472
   4725, 0.00660006935, 0.000836679013
   4726, 0.00660014339, 0.00100429193
   4727, 0.00660022721, 0.00117276574
   4728, 0.00660022441, 0.00134261849
   4729, 0.00660001207, 0.00151347555
   4730, 0.00659852661, 0.0017113178
   4731, 0.00659558363, 0.00191037916
   4732, 0.00658970606, 0.00210778834
   4733, 0.00640000077, 0.000167577178
   4734, 0.0064000017, 0.000335159537
   4735, 0.00640000496, 0.000502744049
   4736, 0.00640001241, 0.000670328736
   4737, 0.00640002964, 0.000837954693
   4738, 0.00640006084, 0.00100590952
   4739, 0.0064000925, 0.00117484736
   4740, 0.00640008599, 0.00134530826
   4741, 0.00640000543, 0.00151607255
   4742, 0.00639909832, 0.00171233364
   4743, 0.00639786851, 0.00190905924
   4744, 0.00639683474, 0.00210533268
   4745, 0.00620000018, 0.000167852515
   4746, 0.00620000018, 0.000335708202
   4747, 0.00620000111, 0.000503565534
   4748, 0.00620000483, 0.00067142339
   4749, 0.00620001182, 0.000839340326
   4750, 0.00620002393, 0.00100760895
   4751, 0.00620003697, 0.00117718405
   4752, 0.00620003324, 0.00134839991
   4753, 0.00620000204, 0.0015205763
   4754, 0.00619989214, 0.00171455601
   4755, 0.00620066607, 0.00190955191
   4756, 0.00620411802, 0.00210495107
   4757, 0.00599999959, 0.000168137602
   4758, 0.00599999959, 0.000336276891
   4759, 0.00600000005, 0.000504417229
   4760, 0.00600000145, 0.000672558032
   4761, 0.00600000471, 0.000840756751
   4762, 0.00600000937, 0.0010094319
   4763, 0.00600001402, 0.00117939874
   4764, 0.00600001263, 0.00135163032
   4765, 0.00600000052, 0.00152492977
   4766, 0.00600029528, 0.00171729771
   4767, 0.00600165874, 0.00191088731
   4768, 0.0060063214, 0.00210536877
   4769, 0.00579999993, 0.000168427228
   4770, 0.00579999993, 0.000336855301
   4771, 0.00579999993, 0.000505283941
   4772, 0.00580000039, 0.000673712872
   4773, 0.00580000132, 0.000842210022
   4774, 0.00580000319, 0.00101114472
   4775, 0.00580000505, 0.00118175184
   4776, 0.00580000505, 0.00135509996
   4777, 0.00580000039, 0.00153017254
   4778, 0.0057998728, 0.00172038632
   4779, 0.00579962693, 0.00191259047
   4780, 0.00579895452, 0.00210609566
   4781, 0.0055999998, 0.000168718863
   4782, 0.0055999998, 0.000337438134
   4783, 0.0055999998, 0.000506157638
   4784, 0.00560000027, 0.000674877316
   4785, 0.00560000027, 0.000843658112
   4786, 0.0056000012, 0.00101293693
   4787, 0.00560000213, 0.0011841252
   4788, 0.00560000166, 0.00135818496
   4789, 0.00560000027, 0.0015339097
   4790, 0.00559927709, 0.00172310043
   4791, 0.00559733063, 0.00191428117
   4792, 0.0055925902, 0.00210689195
   4793, 0.00540000014, 0.000169011342
   4794, 0.00540000014, 0.00033802283
   4795, 0.00540000014, 0.000507034478
   4796, 0.00540000014, 0.000676046184
   4797, 0.00540000014, 0.000845124712
   4798, 0.00540000061, 0.00101477583
   4799, 0.00540000107, 0.00118642091
   4800, 0.00540000061, 0.00136091735
   4801, 0.00540000014, 0.00153697107
   4802, 0.00539896498, 0.00172545447
   4803, 0.00539647881, 0.00191584066
   4804, 0.00539161591, 0.00210766029
   4805, 0.00520000048, 0.00016930417
   4806, 0.00520000048, 0.000338608399
   4807, 0.00520000048, 0.000507912715
   4808, 0.00520000048, 0.000677217031
   4809, 0.00520000048, 0.000846600393
   4810, 0.00520000048, 0.00101660297
   4811, 0.00520000048, 0.0011886002
   4812, 0.00520000048, 0.00136336766
   4813, 0.00520000048, 0.00153957424
   4814, 0.00519894157, 0.00172752084
   4815, 0.00519660767, 0.00191725534
   4816, 0.00519209309, 0.00210837368
   4817, 0.00499999989, 0.00016959713
   4818, 0.00499999989, 0.000339194259
   4819, 0.00499999989, 0.000508791418
   4820, 0.00499999989, 0.000678388635
   4821, 0.00499999989, 0.000848074444
   4822, 0.00499999989, 0.00101839646
   4823, 0.00499999989, 0.00119067379
   4824, 0.00499999989, 0.00136561715
   4825, 0.00499999989, 0.0015418866
   4826, 0.0049992688, 0.00172938325
   4827, 0.00499785179, 0.00191855105
   4828, 0.00499553932, 0.00210903445
   4829, 0.00480000023, 0.000169890118
   4830, 0.00480000023, 0.000339780236
   4831, 0.00480000023, 0.000509670353
   4832, 0.00480000023, 0.00067956053
   4833, 0.00480000023, 0.000849543663
   4834, 0.00480000023, 0.00102015981
   4835, 0.00480000023, 0.00119267276
   4836, 0.00480000023, 0.00136774103
   4837, 0.00480000023, 0.0015440383
   4838, 0.00479969569, 0.00173111737
   4839, 0.0047992086, 0.00191976316
   4840, 0.00479906192, 0.00210965471
   4841, 0.0046000001, 0.00017018315
   4842, 0.0046000001, 0.000340366299
   4843, 0.0046000001, 0.000510549406
   4844, 0.0046000001, 0.000680732541
   4845, 0.0046000001, 0.000851009099
   4846, 0.0046000001, 0.00102190382
   4847, 0.0046000001, 0.00119462691
   4848, 0.0046000001, 0.00136979437
   4849, 0.0046000001, 0.00154611142
   4850, 0.00459984178, 0.0017327785
   4851, 0.00459939241, 0.00192092336
   4852, 0.00459900685, 0.00211024797
   4853, 0.00439999998, 0.000170476196
   4854, 0.00439999998, 0.000340952392
   4855, 0.00439999998, 0.000511428574
   4856, 0.00439999998, 0.000681904727
   4857, 0.00439999998, 0.000852472323
   4858, 0.00439999998, 0.00102363713
   4859, 0.00439999998, 0.00119655696
   4860, 0.00439999998, 0.00137181173
   4861, 0.00439999998, 0.00154814939
   4862, 0.00439960137, 0.00173450587
   4863, 0.00439846469, 0.00192210602
   4864, 0.00439637387, 0.00211084494
   4865, 0.00420000032, 0.000170769228
   4866, 0.00420000032, 0.000341538456
   4867, 0.00420000032, 0.000512307684
   4868, 0.00420000032, 0.000683076913
   4869, 0.00420000032, 0.000853934442
   4870, 0.00420000032, 0.0010253652
   4871, 0.00420000032, 0.00119847513
   4872, 0.00419999333, 0.00137422909
   4873,  0.004199869, 0.0015530854
   4874, 0.00419919938, 0.00173693802
   4875, 0.0041973833, 0.00192346552
   4876, 0.00419365428, 0.00211148569
   4877, 0.00400000066, 0.000171062275
   4878, 0.00400000066, 0.000342124549
   4879, 0.00400000066, 0.000513186795
   4880, 0.00400000066, 0.000684249098
   4881, 0.00400000066, 0.000855396036
   4882, 0.00400000066, 0.00102709117
   4883, 0.00400000066, 0.00120038795
   4884, 0.00399998017, 0.00137641048
   4885, 0.00399979576, 0.00155582372
   4886, 0.00399907958, 0.00173895131
   4887, 0.00399733149, 0.00192475179
   4888, 0.0039936197, 0.00211211573
   4889, 0.00380000006, 0.000171355307
   4890, 0.00380000006, 0.000342710613
   4891, 0.00380000006, 0.000514065905
   4892, 0.00380000006, 0.000685421226
   4893, 0.00380000006, 0.000856857456
   4894, 0.00380000006, 0.0010288161
   4895, 0.00380000006, 0.00120229844
   4896, 0.00379997911, 0.00137844821
   4897, 0.00379983452, 0.00155791966
   4898, 0.00379942358, 0.00174067344
   4899, 0.00379866781, 0.00192593713
   4900, 0.00379688176, 0.00211271551
   4901, 0.00359999994, 0.000171648338
   4902, 0.00359999994, 0.000343296677
   4903, 0.00359999994, 0.000514945015
   4904, 0.00359999994, 0.000686593354
   4905, 0.00359999994, 0.000858318817
   4906, 0.00359999994, 0.00103054056
   4907, 0.00359999994, 0.00120420801
   4908, 0.0035999855, 0.00138042844
   4909, 0.00359992217, 0.00155982096
   4910, 0.00359975221, 0.00174226286
   4911, 0.0035994919, 0.00192705856
   4912, 0.00359899877, 0.00211329036
   4913, 0.00340000005, 0.000171941385
   4914, 0.00340000005, 0.00034388277
   4915, 0.00340000005, 0.000515824184
   4916, 0.00340000005, 0.00068776554
   4917, 0.00340000005, 0.000859780121
   4918, 0.00340000005, 0.0010322649
   4919, 0.00340000005, 0.0012061171
   4920, 0.00339999655, 0.00138238887
   4921, 0.00339996559, 0.00156166218
   4922, 0.00339983264, 0.00174379931
   4923, 0.00339963078, 0.00192814856
   4924, 0.00339963567, 0.00211385032
   4925, 0.00319999992, 0.000172234431
   4926, 0.00319999992, 0.000344468863
   4927, 0.00319999992, 0.000516703294
   4928, 0.00319999992, 0.000688937725
   4929, 0.00319999992, 0.000861241424
   4930, 0.00319999992, 0.00103398925
   4931, 0.00319999992, 0.00120802619
   4932, 0.00319999456, 0.00138434279
   4933, 0.00319993566, 0.0015634849
   4934, 0.00319971889, 0.00174531655
   4935, 0.00319918501, 0.0019292247
   4936, 0.00319759548, 0.00211440306
   4937, 0.00299999979, 0.000172527478
   4938, 0.00299999979, 0.000345054956
   4939, 0.00299999979, 0.000517582404
   4940, 0.00299999979, 0.000690109911
   4941, 0.00299999979, 0.000862702669
   4942, 0.00299999979, 0.00103571359
   4943, 0.00299999979, 0.00120993506
   4944, 0.00299999188, 0.00138629484
   4945, 0.0029999488, 0.00156530202
   4946, 0.00299988431, 0.00174682681
   4947, 0.00299993646, 0.00193029537
   4948, 0.00300008408, 0.00211495254
   4949, 0.0027999999, 0.00017282051
   4950, 0.0027999999, 0.00034564102
   4951, 0.0027999999, 0.000518461515
   4952, 0.0027999999, 0.000691282039
   4953, 0.0027999999, 0.000864163914
   4954, 0.0027999999, 0.00103743782
   4955, 0.0027999999, 0.00121184392
   4956, 0.00279999734, 0.00138824619
   4957, 0.0028000176, 0.00156711729
   4958, 0.0028002758, 0.00174833485
   4959, 0.0028012828, 0.00193136372
   4960, 0.00280367048, 0.00211550063
   4961, 0.00260000024, 0.000173113542
   4962, 0.00260000024, 0.000346227083
   4963, 0.00260000024, 0.000519340625
   4964, 0.00260000024, 0.000692454167
   4965, 0.00260000024, 0.000865625218
   4966, 0.00260000024, 0.00103916205
   4967, 0.00260000024, 0.00121375278
   4968, 0.00260000536, 0.00139019755
   4969, 0.00260010781, 0.00156893209
   4970, 0.00260069198, 0.00174984219
   4971, 0.00260250014, 0.00193243148
   4972, 0.00260612741, 0.00211604801
   4973, 0.00240000011, 0.000173406588
   4974, 0.00240000011, 0.000346813176
   4975, 0.00240000011, 0.000520219794
   4976, 0.00240000011, 0.000693626353
   4977, 0.00240000011, 0.000867086521
   4978, 0.00240000011, 0.00104088639
   4979, 0.00240000011, 0.00121566176
   4980, 0.00240001595, 0.00139214867
   4981, 0.00240019802, 0.00157074677
   4982, 0.00240109465, 0.00175134907
   4983, 0.00240365253, 0.00193349889
   4984, 0.00240872893, 0.00211659539
   4985, 0.00219999999, 0.000173699635
   4986, 0.00219999999, 0.000347399269
   4987, 0.00219999999, 0.000521098904
   4988, 0.00219999999, 0.000694798538
   4989, 0.00219999999, 0.000868547766
   4990, 0.00219999999, 0.0010426105
   4991, 0.00219999999, 0.00121757051
   4992, 0.00220002397, 0.00139410002
   4993, 0.00220027566, 0.00157256133
   4994, 0.00220140279, 0.00175285595
   4995, 0.00220442982, 0.0019345663
   4996, 0.00220997259, 0.00211714255
   4997, 0.00200000009, 0.000173992681
   4998, 0.00200000009, 0.000347985362
   4999, 0.00200000009, 0.000521978014
   5000, 0.00200000009, 0.000695970724
   5001, 0.00200000009, 0.000870009069
   5002, 0.00200000009, 0.00104433484
   5003, 0.00200000009, 0.00121947937
   5004, 0.00200003223, 0.00139605114
   5005, 0.0020003356, 0.00157437613
   5006, 0.00200162898, 0.00175436307
   5007, 0.0020048786, 0.00193563383
   5008, 0.00201084651, 0.0021176897
   5009, 0.00179999997, 0.000174285713
   5010, 0.00179999997, 0.000348571426
   5011, 0.00179999997, 0.000522857124
   5012, 0.00179999997, 0.000697142852
   5013, 0.00179999997, 0.000871470314
   5014, 0.00179999997, 0.00104605919
   5015, 0.00179999997, 0.00122138823
   5016, 0.00180003641, 0.0013980025
   5017, 0.00180036551, 0.0015761907
   5018, 0.00180157484, 0.00175586995
   5019, 0.0018042326, 0.00193670089
   5020, 0.00180883775, 0.00211823685
   5021, 0.00159999996, 0.000174578745
   5022, 0.00159999996, 0.00034915749
   5023, 0.00159999996, 0.000523736235
   5024, 0.00159999996, 0.00069831498
   5025, 0.00159999996, 0.000872931618
   5026, 0.00159999996, 0.00104778353
   5027, 0.00159999996, 0.00122329709
   5028, 0.00160003884, 0.00139995373
   5029, 0.00160030776, 0.00157800526
   5030, 0.00160102954, 0.00175737671
   5031, 0.00160229241, 0.00193776819
   5032, 0.00160457916, 0.00211878377
   5033, 0.00139999995, 0.000174871791
   5034, 0.00139999995, 0.000349743583
   5035, 0.00139999995, 0.000524615403
   5036, 0.00139999995, 0.000699487166
   5037, 0.00139999995, 0.000874392921
   5038, 0.00139999995, 0.00104950776
   5039, 0.00139999995, 0.00122520607
   5040, 0.00140002498, 0.00140190497
   5041, 0.00140009937, 0.00157981971
   5042, 0.00140000973, 0.00175888359
   5043, 0.00139919831, 0.00193883548
   5044, 0.00139654009, 0.00211933092
   5045, 0.00119999994, 0.000175164838
   5046, 0.00119999994, 0.000350329676
   5047, 0.00119999994, 0.000525494455
   5048, 0.00119999994, 0.000700659293
   5049, 0.00119999994, 0.000875854224
   5050, 0.00119999994, 0.00105123199
   5051, 0.00119999994, 0.00122711493
   5052, 0.00119999808, 0.00140385609
   5053, 0.0011998869, 0.00158163439
   5054,  0.001199316, 0.00176039047
   5055, 0.00119763939, 0.00193990278
   5056, 0.0011932929, 0.00211987807
   5057, 0.00100000005, 0.000175457666
   5058, 0.00100000005, 0.000350915128
   5059, 0.00100000005, 0.00052637246
   5060, 0.00100000005, 0.000701829733
   5061, 0.00100000005, 0.000877313199
   5062, 0.00100000005, 0.0010529533
   5063, 0.00100000005, 0.0012290203
   5064, 0.000999982003, 0.00140580337
   5065, 0.000999846729, 0.00158344465
   5066, 0.000999475713, 0.00176189304
   5067, 0.000998896547, 0.00194096658
   5068, 0.000998014584, 0.00212042243
   5069, 0.000800000038, 0.000175747526
   5070, 0.000800000038, 0.000351493363
   5071, 0.000800000038, 0.000527238415
   5072, 0.000800000038, 0.000702983234
   5073, 0.000800000038, 0.00087875023
   5074, 0.000800000038, 0.00105464796
   5075, 0.000800000038, 0.00123089436
   5076, 0.000799987407, 0.00140771596
   5077, 0.00079996424, 0.00158521952
   5078, 0.000800211972, 0.00176336337
   5079, 0.000801660412, 0.00194200396
   5080, 0.000805305783, 0.00212095072
   5081, 0.00059999997, 0.000176021364
   5082, 0.00059999997, 0.000352036906
   5083, 0.00059999997, 0.000528050354
   5084, 0.00059999997, 0.000704063452
   5085, 0.00059999997, 0.000880095293
   5086, 0.00059999997, 0.00105623307
   5087, 0.00059999997, 0.00123264489
   5088, 0.000600003463, 0.00140949723
   5089, 0.000600143976, 0.00158686633
   5090, 0.000601188221, 0.00176472194
   5091, 0.000604440342, 0.00194295775
   5092, 0.000610968971, 0.00212143315
   5093, 0.00039999999, 0.000176248112
   5094, 0.00039999999, 0.000352485571
   5095, 0.00039999999, 0.000528720673
   5096, 0.00039999999, 0.000704956823
   5097, 0.00039999999, 0.000881211017
   5098, 0.00039999999, 0.00105755217
   5099, 0.00039999999, 0.0012341023
   5100, 0.00040002368, 0.00141097652
   5101, 0.000400388206, 0.00158823002
   5102, 0.000402013509, 0.00176584371
   5103, 0.000406332256, 0.00194374297
   5104, 0.000415115035, 0.00212182896
   5105, 0.000200000009, 0.000176385816
   5106, 0.000200000009, 0.000352763571
   5107, 0.000200000009, 0.000529143377
   5108, 0.000200000009, 0.000705530227
   5109, 0.000200000009, 0.000881942164
   5110, 0.000200000009, 0.00105843251
   5111, 0.000200000009, 0.00123508472
   5112, 0.000200053517, 0.00141197885
   5113, 0.000200436771, 0.00158915669
   5114, 0.000201808129, 0.00176660845
   5115, 0.000205406803, 0.00194428209
   5116, 0.000214004773, 0.00212210417
*Element, type=CAX4P
  1,  16,  17, 674, 450
  2, 485, 480, 481, 479
  3,   2,  45, 441,  44
  4, 459, 441,  45, 477
  5,  42,  43, 680, 694
  6, 701, 497, 467, 690
  7, 694, 452,  41,  42
  8,  40, 460, 681,  39
  9, 682,  35,  36, 451
 10, 492, 485, 494, 500
 11, 675, 443,  18,  19
 12, 674, 443, 457, 454
 13, 673, 444,  14,  15
 14, 558, 499, 500, 506
 15,  14, 444, 695,  13
 16, 442, 104,   1,  11
 17, 547, 542,  51,  52
 18, 508, 548,  53,  54
 19,  97, 522, 523,  96
 20,  55,  56, 549, 509
 21, 509, 508,  54,  55
 22,  56,  57, 550, 549
 23, 526,  93,  94, 525
 24,  59,  60, 512, 511
 25, 511, 510,  58,  59
 26, 513, 551,  61,  62
 27,  63,  64, 552, 514
 28, 514, 513,  62,  63
 29, 515, 552,  64,  65
 30,  66,  67, 517, 516
 31, 516, 515,  65,  66
 32, 538, 537, 560, 573
 33, 518, 517,  67,  68
 34, 520, 519,  69,  70
 35,  72, 521,  71,   3
 36,  77,   4,  78, 541
 37, 541,  78,  79, 540
 38, 649, 650, 632, 634
 39, 538,  81,  82, 537
 40,  74,  75, 553, 554
 41, 521, 520,  70,  71
 42, 676,  21,  22, 447
 43,  27, 445, 679,  26
 44, 480, 469, 476, 481
 45, 556, 712, 505, 713
 46, 100, 543, 544,  99
 47, 559,  98,  99, 544
 48, 590, 548, 508, 575
 49, 524, 523, 561, 576
 50, 524,  95,  96, 523
 51, 576, 577, 525, 524
 52, 527,  92,  93, 526
 53, 592, 550, 510, 578
 54, 528,  91,  92, 527
 55, 529,  90,  91, 528
 56, 529, 528, 570, 564
 57, 531, 530, 580, 565
 58, 532,  87,  88, 531
 59, 565, 566, 532, 531
 60, 534, 533, 582, 567
 61, 535,  84,  85, 534
 62, 536,  83,  84, 535
 63, 537,  82,  83, 536
 64,  80, 539, 540,  79
 65, 441, 680,  43,  44
 66,  11,  12, 672, 442
 67,  28,  29, 458, 683
 68, 696, 448, 699, 465
 69,  24,  25, 678, 446
 70, 679, 678,  25,  26
 71, 447,  22,  23, 677
 72, 677,  23,  24, 446
 73, 448,  20,  21, 676
 74, 448, 675,  19,  20
 75,  18, 443, 674,  17
 76,  29,  30, 684, 458
 77, 456, 449,  37,  38
 78, 683, 445,  27,  28
 79,  34, 462, 686,  33
 80,  32, 685, 453,  31
 81, 483, 455, 482, 472
 82, 446, 698, 447, 677
 83, 448, 676, 447, 699
 84, 443, 675, 448, 696
 85,  31, 453, 684,  30
 86, 472, 482, 454, 461
 87, 456, 690, 451, 449
 88, 452, 460,  40,  41
 89, 449, 451,  36,  37
 90,  35, 682, 462,  34
 91, 442, 672, 695, 455
 92, 444, 673, 450, 482
 93, 710, 711, 704, 703
 94, 475, 478, 710, 470
 95, 471, 470, 466, 705
 96, 691, 467, 471, 705
 97, 489, 461, 702, 463
 98, 104, 442, 455, 483
 99, 456, 681, 701, 690
100, 679, 464, 446, 678
101, 491, 493, 489, 463
102, 707, 698, 708, 709
103, 697, 445, 700, 473
104, 450, 674, 454, 482
105, 465, 463, 702, 696
106, 685, 466, 703, 453
107, 475, 470, 471, 484
108, 459, 477, 474, 460
109, 491, 463, 468, 469
110,  38,  39, 681, 456
111, 472, 461, 489, 490
112, 709, 468, 463, 465
113, 478, 481, 476, 473
114, 698, 707, 699, 447
115,  33, 686, 685,  32
116, 460, 474, 701, 681
117, 485, 479, 488, 494
118, 445, 683, 458, 700
119, 474, 487, 497, 701
120, 479, 475, 484, 488
121, 714, 697, 473, 476
122, 487, 474, 477, 688
123, 492, 500, 499, 504
124, 476, 469, 468, 714
125, 710, 478, 473, 711
126, 477,  45,  46, 688
127, 496, 488, 484, 497
128, 478, 475, 479, 481
129, 492, 486, 480, 485
130, 480, 486, 491, 469
131, 444, 482, 455, 695
132, 103, 104, 483, 689
133, 495, 490, 489, 493
134, 496, 497, 487, 503
135, 501, 496, 503, 557
136,  50,  51, 542, 545
137, 101, 507, 543, 100
138, 495, 493, 498, 555
139, 493, 491, 486, 498
140, 688, 687, 503, 487
141, 488, 496, 501, 494
142, 103, 689, 502, 102
143, 502, 689, 490, 495
144, 483, 472, 490, 689
145, 498, 486, 492, 504
146, 503, 687, 569, 557
147, 102, 502, 507, 101
148, 502, 495, 555, 507
149, 497, 484, 471, 467
150, 543, 507, 605, 595
151, 494, 501, 506, 500
152, 558, 693, 604, 505
153, 545, 546,  49,  50
154, 569, 546, 603, 557
155, 605, 507, 555, 706
156,  52,  53, 548, 547
157, 510, 550,  57,  58
158, 525,  94,  95, 524
159,  60,  61, 551, 512
160, 563, 570, 528, 527
161, 530,  89,  90, 529
162, 531,  88,  89, 530
163, 533,  86,  87, 532
164, 534,  85,  86, 533
165, 608, 599, 584, 610
166,  68,  69, 519, 518
167, 567, 571, 535, 534
168, 574, 539, 538, 573
169, 650, 649, 631, 625
170,  72,  73, 669, 521
171, 522,  97,  98, 559
172, 604, 640, 646, 647
173, 637, 636, 576, 561
174, 636, 635, 577, 576
175, 511, 579, 578, 510
176, 564, 580, 530, 529
177, 513, 581, 594, 551
178, 514, 583, 581, 513
179, 533, 532, 566, 582
180, 579, 615, 614, 578
181, 516, 585, 584, 515
182, 517, 586, 585, 516
183, 519, 588, 587, 518
184,  81, 538, 539,  80
185,  76, 602, 553,  75
186, 574, 606, 540, 539
187,  77, 541, 602,  76
188, 568, 545, 542, 589
189, 671, 646, 640, 641
190, 544, 543, 595, 645
191, 603, 546, 692, 693
192,  48,  49, 546, 569
193, 670, 648, 607, 645
194, 630, 628, 570, 563
195, 526, 525, 577, 593
196, 594, 612, 618, 598
197, 583, 619, 611, 581
198, 554, 600, 644, 669
199, 644, 600, 666, 588
200,  74, 554, 669,  73
201, 498, 504, 706, 555
202, 712, 556, 605, 706
203, 506, 501, 557, 603
204, 499, 558, 505, 712
205, 537, 536, 572, 560
206, 518, 587, 586, 517
207, 523, 522, 591, 561
208, 509, 562, 575, 508
209, 562, 509, 549, 597
210, 597, 549, 550, 592
211, 527, 526, 593, 563
212, 581, 611, 612, 594
213, 654, 656, 611, 619
214, 515, 584, 599, 552
215, 651, 653, 610, 629
216, 713, 505, 604, 647
217, 589, 542, 547, 596
218,  47,  48, 569, 687
219, 613, 592, 578, 614
220, 659, 661, 614, 615
221, 653, 651, 622, 620
222, 536, 535, 571, 572
223, 601, 600, 554, 553
224, 606, 601, 553, 602
225, 548, 590, 596, 547
226, 668, 665, 637, 639
227, 635, 636, 660, 663
228, 579, 511, 512, 598
229, 598, 512, 551, 594
230, 658, 659, 615, 618
231, 583, 514, 552, 599
232, 624, 623, 566, 565
233, 621, 623, 654, 655
234, 622, 625, 572, 571
235, 631, 560, 572, 625
236, 588, 519, 520, 644
237, 573, 649, 667, 574
238, 520, 521, 669, 644
239, 670, 645, 647, 646
240, 575, 609, 638, 590
241, 639, 637, 561, 591
242, 522, 559, 607, 591
243, 635, 633, 593, 577
244, 592, 613, 616, 597
245, 661, 662, 613, 614
246, 693, 692, 640, 604
247, 692, 546, 545, 568
248, 590, 638, 643, 596
249, 599, 608, 619, 583
250, 667, 649, 634, 666
251, 631, 649, 573, 560
252, 606, 602, 541, 540
253, 589, 642, 641, 568
254, 558, 506, 603, 693
255, 568, 641, 640, 692
256, 605, 556, 713, 595
257, 606, 574, 667, 601
258, 645, 607, 559, 544
259, 610, 584, 585, 629
260, 621, 620, 567, 582
261, 609, 575, 562, 617
262, 617, 562, 597, 616
263, 629, 585, 586, 632
264, 620, 622, 571, 567
265, 623, 621, 582, 566
266, 626, 624, 565, 580
267, 633, 630, 563, 593
268, 615, 579, 598, 618
269, 628, 627, 564, 570
270, 627, 626, 580, 564
271, 663, 662, 633, 635
272, 656, 657, 612, 611
273, 657, 658, 618, 612
274, 653, 655, 608, 610
275, 651, 650, 625, 622
276, 623, 624, 656, 654
277, 650, 651, 629, 632
278, 657, 656, 624, 626
279, 658, 657, 626, 627
280, 659, 658, 627, 628
281, 632, 586, 587, 634
282, 661, 659, 628, 630
283, 634, 587, 588, 666
284, 662, 661, 630, 633
285, 667, 666, 600, 601
286, 636, 637, 665, 660
287, 660, 665, 609, 617
288, 591, 607, 648, 639
289, 596, 643, 642, 589
290, 646, 671, 652, 670
291, 664, 652, 642, 643
292, 665, 668, 638, 609
293, 652, 664, 648, 670
294, 595, 713, 647, 645
295, 642, 652, 671, 641
296, 620, 621, 655, 653
297, 655, 654, 619, 608
298, 617, 616, 663, 660
299, 616, 613, 662, 663
300, 643, 638, 668, 664
301, 639, 648, 664, 668
302, 672,  12,  13, 695
303, 673,  15,  16, 450
304, 679, 445, 697, 464
305, 459, 694, 680, 441
306, 451, 691, 462, 682
307, 684, 453, 703, 704
308, 705, 686, 462, 691
309, 685, 686, 705, 466
310,  47, 687, 688,  46
311, 451, 690, 467, 691
312, 694, 459, 460, 452
313, 457, 443, 696, 702
314, 464, 708, 698, 446
315, 704, 700, 458, 684
316, 457, 702, 461, 454
317, 466, 470, 710, 703
318, 712, 706, 504, 499
319, 465, 699, 707, 709
320, 708, 464, 697, 714
321, 709, 708, 714, 468
322, 711, 473, 700, 704
323, 1002,  907,  764, 1003
324,  897,   46,  894,  718
325,    2,  219,  812,  922
326,  916,  763, 1011,  761
327,  120,  930,  929,  119
328,  996,  899,   48,   47
329,  892,  719,  996,  897
330,  935,  127,  128,  788
331,  878,  900,  720,  884
332,  720,  899,  880,  884
333,  721,  893,   50,  900
334,  900,   50,   49,  720
335,   52,   51,  722,  881
336,  890, 1007,  893,  721
337,  725,  995,  889,  858
338,  955,  777,  154,  155
339,   55,   54,  994,  726
340,  994,  995,  725,  866
341,  165,  773,  961,  164
342,  895,  726,  860,  852
343,  886,  726,  994,  866
344,   58,   57,  993,  992
345,   57,   56,  895,  993
346,  179,  180,  970,  969
347, 1141,  855,  728, 1105
348,  729,  992,  993,  727
349,  793,  823,  792, 1071
350,  731,  898,   60,   59
351,  896,  729,  879, 1138
352,  188,  974,  783,  187
353,  730, 1067,  796, 1112
354,   62,   61,  733,  734
355,   61,   60,  898,  733
356,  814,  829,  801,  768
357,  734,  869,   63,   62
358,  869,  734, 1079,  864
359,  737,   64,   63,  869
360, 1045,  737,  869,  864
361,   65,  736,  740,   66
362,  736,   65,   64,  737
363,  209,  735,  738,  208
364,  735,  902,  736,  901
365,  991,   67,   66,  740
366,  215,  216,  745,  903
367,  217,  745,  216,    7
368,  218,  746,  745,  217
369,  905,  903,  744,  989
370,  990,  742,  905,  989
371,  739,  904,  991,  740
372,  210,  902,  735,  209
373,  902,  210,  211,  739
374,  743,  214,  215,  903
375,  218,    3,   71,  746
376,   70,  744,  746,   71
377,   68,  990,  989,   69
378,  991,  990,   68,   67
379, 1142, 1122,  856,  819
380, 1044, 1017,  832, 1091
381,  797,  857,  816, 1077
382, 1057, 1130,  809, 1056
383,  804, 1040,  841, 1114
384,  814,  830, 1129,  829
385,  738, 1045,  864,  786
386,  904,  742,  990,  991
387,  741,  904,  212,  213
388,  741,  213,  214,  743
389,  778,  796, 1067,  981
390,  964,  171,  172,  965
391,  960,  774,  162,  163
392,  748,  149,  150,  951
393,  750, 1029,  751,  943
394,  752, 1027,  753,  937
395,  124,  125,  934,  755
396,  927,  928, 1034,  757
397,  739,  211,  212,  904
398,    6,  206,  988,  747
399,  894,   46,   45,  876
400,  720,   49,   48,  899
401,  723,   53,   52,  881
402,   56,   55,  726,  895
403,  744,   70,   69,  989
404,  221,    8,  222,  914
405,  223,  915,  914,  222
406,  762,  914,  915,  997
407,  105,  906,  235,    5
408,  110,  111,  758,  921
409,  916,  761,  224,  225
410,  988,  206,  207, 1038
411,  747,  813,  785,  987
412,  114,  925,  924,  113
413,  755, 1017,  932,  933
414,  753,  130,  131,  937
415,  139,  751,  787,  138
416, 1051,  948,  749, 1050
417,  149,  748,  950,  148
418,  145,  947,  946,  144
419,  750,  141,  142,  944
420,  943,  751,  139,  140
421,  750,  943,  140,  141
422,  940,  798,  938,  939
423,  938,  752,  132,  133
424,  936,  129,  130,  753
425,  937,  131,  132,  752
426,  788,  128,  129,  936
427,  126,  754,  934,  125
428,  124,  755,  933,  123
429,  931,  789, 1037,  930
430,  927,  926,  115,  116
431,  923,  112,  113,  924
432, 1009,  759,  911,  912
433,  952,  951,  150,  151
434,  908,  765, 1000,  910
435,  920,  919,  228,  229
436,  763,  916,  917, 1013
437,  220,  221,  914,  762
438,  219,  220,  762,  812
439,  764,  907,  233,  234
440,  107,  759,  909,  106
441,  908,  907, 1002,  765
442,  919,  920, 1022, 1014
443,  747,  987,  205,    6
444,  174,  966,  770,  173
445,  983,  984,  779,  982
446,  985,  768,  801, 1008
447,  202,  768,  985,  201
448,  199,  983,  982,  198
449,  807, 1068, 1015,  779
450,  194,  195,  980,  780
451,  981,  196,  197,  778
452, 1071,  976,  977,  793
453,  973,  794,  185,  186
454,  187,  783,  973,  186
455, 1108, 1059,  971,  782
456,  767,  181,  182,  971
457,  968,  178,  179,  969
458,  771,  963,  791,  824
459,  771,  168,  169,  963
460,  167,  772,  962,  166
461,  165,  166,  962,  773
462,  157,  956,  776,  156
463,  776,  955,  155,  156
464,  953,  152,  153,  954
465,  951,  952, 1131,  784
466,  154,  777,  954,  153
467,  972,  184,  185,  794
468,  970,  180,  181,  767
469,  966,  174,  175,  766
470,  176,  967,  766,  175
471,  171,  964,  791,  170
472,  961,  960,  163,  164
473, 1041,  957,  775,  803
474,  777,  955,  776,  825
475, 1072,  728,  783,  974
476,  987,  785,  204,  205
477,  982,  779, 1015,  778
478,  197,  198,  982,  778
479, 1104,  978,  979,  781
480,  786,  207,  208,  738
481,  768,  986,  785,  814
482,  906,  105,  106,  909
483,  756,  118,  119,  929
484,  754,  126,  127,  935
485,  133,  134,  939,  938
486, 1034,  928,  756, 1035
487,  758,  111,  112,  923
488, 1052, 1050,  749,  834
489,  944,  142,  143,  945
490,  138,  787,  942,  137
491,  136,  941,  940,  135
492,  754,  935,  788, 1016
493,  931,  930,  120,  121
494, 1036, 1035,  756,  929
495,  118,  756,  928,  117
496,  759,  107,  108,  911
497,  224,  761,  915,  223
498,  234,  235,  906,  764
499,  998, 1012,  810,  812
500,  913,  920,  229,  230
501,  918,  227,  228,  919
502,  999,  909,  759, 1009
503,  780,  979,  193,  194
504,  986,  203,  204,  785
505,  978,  977,  191,  192
506,  189,  975,  974,  188
507,  782,  183,  184,  972
508,  770,  966,  766, 1026
509,  963,  169,  170,  791
510,  160,  958,  775,  159
511, 1109,  803,  775,  958
512,  772,  167,  168,  771
513,  162,  774,  959,  161
514,  768,  202,  203,  986
515,  983,  199,  200,  984
516,  980,  195,  196,  981
517,  173,  770,  965,  172
518,  178,  968,  795,  177
519,  159,  775,  957,  158
520,  979,  780,  980, 1069
521, 1070,  831, 1104,  781
522,  189,  190,  976,  975
523,  813, 1038, 1039,  830
524,  949,  147,  148,  950
525, 1076,  787,  751,  816
526, 1051,  946,  947,  948
527, 1049, 1046, 1047, 1093
528,  818,  800,  789, 1043
529, 1024, 1025, 1016,  788
530, 1027, 1125, 1127, 1028
531, 1043,  932, 1017, 1044
532,  811, 1094, 1002, 1003
533,  926, 1033, 1032,  925
534, 1094, 1023,  765, 1002
535, 1012,  998,  763, 1013
536,  781,  979, 1069, 1070
537, 1118,  965,  770, 1026
538,  962,  772, 1081, 1082
539, 1073,  973,  783,  728
540, 1072,  974,  975,  792
541,  840, 1130, 1057, 1058
542,  956,  957, 1041, 1042
543, 1059,  769,  767,  971
544, 1109,  958,  959,  804
545,  846,  843, 1081,  824
546, 1118, 1119,  802, 1080
547,  769, 1059, 1108,  806
548,  795,  967,  176,  177
549, 1074,  972,  794,  826
550,  807,  779, 1008, 1075
551, 1067, 1069,  980,  981
552,  814,  785,  813,  830
553, 1038,  813,  747,  988
554, 1010,  811,  999, 1009
555, 1097, 1137, 1145, 1146
556, 1020,  821, 1094,  811
557,  815,  758,  923, 1021
558, 1135,  790, 1032,  819
559,  755,  934, 1100,  799
560,  797, 1077, 1139, 1140
561, 1053,  949,  950, 1054
562,  836, 1053, 1054, 1055
563, 1023, 1094,  821, 1132
564,  716, 1134, 1096, 1095
565, 1014, 1092, 1145,  835
566, 1008,  801,  732, 1075
567,  845,  802, 1119,  822
568,  853,  823,  831, 1088
569,  826, 1073,  728,  855
570, 1042, 1041, 1098,  825
571,  824,  791,  802,  845
572, 1098, 1136,  844, 1113
573,  161,  959,  958,  160
574,  771,  824, 1081,  772
575,  847,  841, 1090,  724
576, 1040,  774,  960,  805
577,  795,  968,  969, 1063
578,  717, 1084, 1124,  835
579,  784,  827,  836, 1055
580, 1130,  784, 1131,  809
581,  922, 1004, 1005,  876
582,  922,  876,   45,    2
583,  715,  864, 1079, 1129
584, 1021,  716, 1095,  815
585,  753, 1024,  788,  936
586,  820, 1078,  941,  942
587, 1117, 1128,  854, 1144
588,  817, 1115,  842, 1106
589,  799,  832, 1017,  755
590,  798, 1078,  842, 1115
591,  832,  799, 1101, 1102
592, 1122,  757, 1133,  800
593,  856, 1122,  833,  871
594, 1052,  854, 1128, 1048
595, 1014,  835, 1124,  808
596, 1120,  822,  852,  860
597, 1105,  792,  823,  853
598,  861,  838,  841,  847
599,  866,  843,  846,  886
600,  867,  844,  838,  861
601,  849,  863, 1087, 1099
602, 1114, 1110, 1109,  804
603,  867,  849, 1099,  844
604,  837, 1088,  730, 1112
605,  868, 1111, 1075,  732
606, 1143, 1121, 1107,  862
607,  890,  872,  883, 1007
608,  852,  822,  839,  727
609,  732,  801,  829,  870
610,  724,  843,  858,  847
611,  848,  888,  833,  818
612, 1085, 1086,  891, 1005
613, 1044,  848,  818, 1043
614, 1102, 1101,  851, 1103
615,  833, 1122,  800,  818
616,  836,  827,  883,  872
617,  790, 1135,  716, 1021
618, 1134,  882, 1123, 1137
619,  731,  896,  853, 1088
620,  898,  837,  868,  733
621,  849,  867,  723,  881
622,  828, 1060,  769,  806
623, 1058, 1099, 1087,  840
624,  896, 1138,  855, 1141
625,  827,  784, 1130,  840
626, 1106,  877,  859,  817
627,  887,  817,  859, 1089
628, 1081,  843,  724, 1082
629, 1110, 1136,  803, 1109
630,  845,  865,  846,  824
631,  846,  865, 1120,  886
632,  847,  858,  889,  861
633,  892,  874,  873,  875
634,  854,  885,  878, 1144
635,  834,  749,  872,  890
636,  874,  888,  848,  873
637,  863,  849,  881,  722
638,  850,  884,  877, 1116
639, 1076,  850, 1116,  820
640, 1025,  887, 1103,  851
641, 1103,  887, 1089,  875
642,  883,  827,  840, 1087
643,  885,  834,  890,  721
644,  895,  852,  727,  993
645,  834,  885,  854, 1052
646,  862, 1138,  879, 1143
647, 1144,  878,  857,  797
648,  856,  871, 1086,  882
649,  819,  856,  882, 1135
650,  878,  884,  850,  857
651,  857,  850, 1076,  816
652,  858,  843,  866,  725
653, 1089,  859,  880,  719
654, 1084,  717, 1004,  810
655,  880,  859,  877,  884
656, 1120,  860,  726,  886
657,  723,  867,  861,  889
658,  806, 1108, 1074, 1107
659,  826,  855, 1138,  862
660, 1007,  863,  722,  893
661,  883, 1087,  863, 1007
662,  786,  864,  715, 1039
663, 1120,  865,  845,  822
664, 1088,  837,  898,  731
665,  732,  870,  733,  868
666,  882, 1086, 1085, 1123
667,  875,  873, 1102, 1103
668,  888,  874,  718, 1006
669, 1091,  873,  848, 1044
670,  719,  892,  875, 1089
671,  721,  900,  878,  885
672,  992,  729,  896,  731
673,  727,  839,  879,  729
674,  893,  722,   51,   50
675, 1005,  891,  894,  876
676, 1100, 1016, 1025,  851
677,  894,  891, 1006,  718
678,  871,  833,  888, 1006
679, 1006,  891, 1086,  871
680,  718,  874,  892,  897
681,  992,  731,   59,   58
682,   47,   46,  897,  996
683,  719,  880,  899,  996
684,  734,  733,  870, 1079
685,   54,   53,  995,  994
686,  738,  735,  901, 1045
687,  901,  736,  737, 1045
688,  902,  739,  740,  736
689,  903,  745,  746,  744
690,  742,  904,  741,  905
691,  905,  741,  743,  903
692,  232,  233,  907,  908
693,  232,  908,  910,  231
694,  764,  906,  909,  999
695,  910,  913,  230,  231
696,  911,  108,  109,  912
697,  912,  109,  110,  921
698,  913,  910, 1000, 1001
699,  997,  915,  761, 1011
700,  226,  917,  916,  225
701,  917,  226,  227,  918
702, 1013,  917,  918,  808
703,  919, 1014,  808,  918
704,  815, 1095, 1019, 1018
705,  922,  812,  810, 1004
706, 1021,  923,  924,  790
707,  925,  114,  115,  926
708,  924,  925, 1032,  790
709, 1032, 1033, 1142,  819
710,  928,  927,  116,  117
711, 1142, 1033,  757, 1122
712,  930, 1037, 1036,  929
713,  931,  121,  122,  932
714,  931,  932, 1043,  789
715,  932,  122,  123,  933
716, 1100,  934,  754, 1016
717,  135,  940,  939,  134
718,  941,  136,  137,  942
719,  940,  941, 1078,  798
720,  942,  787, 1076,  820
721, 1093, 1047, 1048, 1128
722,  945,  143,  144,  946
723,  947,  145,  146,  948
724,  948,  146,  147,  949
725, 1051, 1050,  945,  946
726,  948,  949, 1053,  749
727,  952,  151,  152,  953
728, 1131,  952,  953,  809
729, 1056,  954,  777, 1057
730, 1056,  809,  953,  954
731,  956,  157,  158,  957
732,  959,  774, 1040,  804
733,  960,  961,  773,  805
734,  791,  964, 1080,  802
735,  965, 1118, 1080,  964
736,  967,  795, 1030,  766
737, 1062, 1061, 1060,  828
738, 1063,  969, 1061, 1062
739,  767,  769, 1060,  970
740,  971,  182,  183,  782
741,  975,  976, 1071,  792
742,  976,  190,  191,  977
743, 1104,  793,  977,  978
744,  978,  192,  193,  979
745,  201,  985,  984,  200
746,  984,  985, 1008,  779
747,  995,   53,  723,  889
748,  812,  762,  997,  998
749,  998,  997, 1011,  763
750,  760, 1000,  765, 1023
751,  760, 1022, 1001, 1000
752, 1003,  764,  999,  811
753, 1005, 1004,  717, 1085
754,  912,  921, 1010, 1009
755,  758,  815, 1018,  921
756,  811, 1010, 1019, 1020
757, 1012, 1013, 1084,  810
758, 1084, 1013,  808, 1124
759,  760, 1023, 1132, 1092
760,  796,  778, 1015, 1068
761, 1010,  921, 1018, 1019
762, 1020, 1019, 1095, 1096
763,  760, 1092, 1014, 1022
764,  920,  913, 1001, 1022
765, 1097, 1146, 1132,  821
766, 1024,  753, 1027, 1028
767, 1025, 1024, 1028, 1127
768,  782,  972, 1074, 1108
769, 1030, 1031, 1026,  766
770, 1031, 1030, 1064, 1065
771, 1027,  752,  938,  798
772,  887, 1025, 1127, 1125
773, 1029, 1077,  816,  751
774, 1029,  750, 1046, 1049
775, 1030,  795, 1063, 1064
776, 1126, 1066,  828, 1121
777, 1033,  926,  927,  757
778,  789,  800, 1133, 1037
779,  786, 1039, 1038,  207
780,  715, 1129,  830, 1039
781, 1083, 1090,  805,  773
782,  803, 1136, 1098, 1041
783, 1042,  825,  776,  956
784, 1046,  750,  944, 1047
785,  945, 1048, 1047,  944
786, 1048,  945, 1050, 1052
787, 1053,  836,  872,  749
788,  748, 1055, 1054,  950
789, 1055,  748,  951,  784
790, 1057,  777,  825, 1058
791,  862, 1107, 1074,  826
792, 1121,  828,  806, 1107
793, 1061,  969,  970, 1060
794, 1062, 1065, 1064, 1063
795, 1062,  828, 1066, 1065
796, 1031, 1065, 1066, 1126
797, 1126, 1121,  839,  822
798, 1069, 1067,  730, 1070
799,  831, 1070,  730, 1088
800, 1072,  792, 1105,  728
801, 1073,  826,  794,  973
802, 1139, 1077, 1029, 1049
803, 1078,  820, 1116,  842
804,  870,  829, 1129, 1079
805, 1118, 1026, 1031, 1119
806, 1083, 1082,  724, 1090
807,  773,  962, 1082, 1083
808,  717,  835, 1123, 1085
809,  805, 1090,  841, 1040
810, 1091,  832, 1102,  873
811, 1140, 1093, 1128, 1117
812,  821, 1020, 1096, 1097
813, 1099, 1058, 1113,  844
814, 1068,  807, 1112,  796
815, 1136, 1110,  838,  844
816, 1100,  851, 1101,  799
817, 1106,  842, 1116,  877
818,  807, 1075, 1111, 1112
819, 1058,  825, 1098, 1113
820, 1114,  841,  838, 1110
821, 1125, 1115,  817,  887
822,  797, 1140, 1117, 1144
823, 1097, 1096, 1134, 1137
824, 1104,  831,  823,  793
825, 1119, 1031, 1126,  822
826, 1125, 1027,  798, 1115
827, 1111,  868,  837, 1112
828, 1036, 1037, 1133, 1035
829, 1133,  757, 1034, 1035
830,  882, 1134,  716, 1135
831, 1137, 1123,  835, 1145
832, 1139, 1049, 1093, 1140
833,  839, 1121, 1143,  879
834, 1146, 1145, 1092, 1132
835, 1141, 1105,  853,  896
 836,  188,  187, 1268, 1250
 837,  187,  186, 1269, 1268
 838,  186,  185, 1270, 1269
 839,  185,  184, 1271, 1270
 840,  184,  183, 1272, 1271
 841,  183,  182, 1273, 1272
 842,  182,  181, 1274, 1273
 843,  181,  180, 1275, 1274
 844,  180,  179, 1276, 1275
 845,  179,  178, 1277, 1276
 846,  178,  177, 1278, 1277
 847,  177,  176, 1279, 1278
 848,  176,  175, 1280, 1279
 849,  175,  174, 1281, 1280
 850,  174,  173, 1282, 1281
 851,  173,  172, 1283, 1282
 852,  172,  171, 1284, 1283
 853,  171,  170, 1285, 1284
 854,  170,  169, 1286, 1285
 855,  169,  168, 1287, 1286
 856,  168,  167, 1288, 1287
 857,  167,  166, 1289, 1288
 858,  166,  165, 1290, 1289
 859,  165,  164, 1291, 1290
 860,  164,  163, 1292, 1291
 861,  163,  162, 1293, 1292
 862,  162,  161, 1294, 1293
 863,  161,  160, 1295, 1294
 864,  160,  159, 1296, 1295
 865,  159,  158, 1297, 1296
 866,  158,  157, 1298, 1297
 867,  157,  156, 1299, 1298
 868,  156,  155, 1300, 1299
 869,  155,  154, 1301, 1300
 870,  154,  153, 1302, 1301
 871,  153,  152, 1303, 1302
 872,  152,  151, 1304, 1303
 873,  151,  150, 1147, 1304
 874, 1250, 1268, 1305, 1249
 875, 1268, 1269, 1306, 1305
 876, 1269, 1270, 1307, 1306
 877, 1270, 1271, 1308, 1307
 878, 1271, 1272, 1309, 1308
 879, 1272, 1273, 1310, 1309
 880, 1273, 1274, 1311, 1310
 881, 1274, 1275, 1312, 1311
 882, 1275, 1276, 1313, 1312
 883, 1276, 1277, 1314, 1313
 884, 1277, 1278, 1315, 1314
 885, 1278, 1279, 1316, 1315
 886, 1279, 1280, 1317, 1316
 887, 1280, 1281, 1318, 1317
 888, 1281, 1282, 1319, 1318
 889, 1282, 1283, 1320, 1319
 890, 1283, 1284, 1321, 1320
 891, 1284, 1285, 1322, 1321
 892, 1285, 1286, 1323, 1322
 893, 1286, 1287, 1324, 1323
 894, 1287, 1288, 1325, 1324
 895, 1288, 1289, 1326, 1325
 896, 1289, 1290, 1327, 1326
 897, 1290, 1291, 1328, 1327
 898, 1291, 1292, 1329, 1328
 899, 1292, 1293, 1330, 1329
 900, 1293, 1294, 1331, 1330
 901, 1294, 1295, 1332, 1331
 902, 1295, 1296, 1333, 1332
 903, 1296, 1297, 1334, 1333
 904, 1297, 1298, 1335, 1334
 905, 1298, 1299, 1336, 1335
 906, 1299, 1300, 1337, 1336
 907, 1300, 1301, 1338, 1337
 908, 1301, 1302, 1339, 1338
 909, 1302, 1303, 1340, 1339
 910, 1303, 1304, 1341, 1340
 911, 1304, 1147, 1148, 1341
 912, 1249, 1305, 1342, 1248
 913, 1305, 1306, 1343, 1342
 914, 1306, 1307, 1344, 1343
 915, 1307, 1308, 1345, 1344
 916, 1308, 1309, 1346, 1345
 917, 1309, 1310, 1347, 1346
 918, 1310, 1311, 1348, 1347
 919, 1311, 1312, 1349, 1348
 920, 1312, 1313, 1350, 1349
 921, 1313, 1314, 1351, 1350
 922, 1314, 1315, 1352, 1351
 923, 1315, 1316, 1353, 1352
 924, 1316, 1317, 1354, 1353
 925, 1317, 1318, 1355, 1354
 926, 1318, 1319, 1356, 1355
 927, 1319, 1320, 1357, 1356
 928, 1320, 1321, 1358, 1357
 929, 1321, 1322, 1359, 1358
 930, 1322, 1323, 1360, 1359
 931, 1323, 1324, 1361, 1360
 932, 1324, 1325, 1362, 1361
 933, 1325, 1326, 1363, 1362
 934, 1326, 1327, 1364, 1363
 935, 1327, 1328, 1365, 1364
 936, 1328, 1329, 1366, 1365
 937, 1329, 1330, 1367, 1366
 938, 1330, 1331, 1368, 1367
 939, 1331, 1332, 1369, 1368
 940, 1332, 1333, 1370, 1369
 941, 1333, 1334, 1371, 1370
 942, 1334, 1335, 1372, 1371
 943, 1335, 1336, 1373, 1372
 944, 1336, 1337, 1374, 1373
 945, 1337, 1338, 1375, 1374
 946, 1338, 1339, 1376, 1375
 947, 1339, 1340, 1377, 1376
 948, 1340, 1341, 1378, 1377
 949, 1341, 1148, 1149, 1378
 950, 1248, 1342, 1379, 1247
 951, 1342, 1343, 1380, 1379
 952, 1343, 1344, 1381, 1380
 953, 1344, 1345, 1382, 1381
 954, 1345, 1346, 1383, 1382
 955, 1346, 1347, 1384, 1383
 956, 1347, 1348, 1385, 1384
 957, 1348, 1349, 1386, 1385
 958, 1349, 1350, 1387, 1386
 959, 1350, 1351, 1388, 1387
 960, 1351, 1352, 1389, 1388
 961, 1352, 1353, 1390, 1389
 962, 1353, 1354, 1391, 1390
 963, 1354, 1355, 1392, 1391
 964, 1355, 1356, 1393, 1392
 965, 1356, 1357, 1394, 1393
 966, 1357, 1358, 1395, 1394
 967, 1358, 1359, 1396, 1395
 968, 1359, 1360, 1397, 1396
 969, 1360, 1361, 1398, 1397
 970, 1361, 1362, 1399, 1398
 971, 1362, 1363, 1400, 1399
 972, 1363, 1364, 1401, 1400
 973, 1364, 1365, 1402, 1401
 974, 1365, 1366, 1403, 1402
 975, 1366, 1367, 1404, 1403
 976, 1367, 1368, 1405, 1404
 977, 1368, 1369, 1406, 1405
 978, 1369, 1370, 1407, 1406
 979, 1370, 1371, 1408, 1407
 980, 1371, 1372, 1409, 1408
 981, 1372, 1373, 1410, 1409
 982, 1373, 1374, 1411, 1410
 983, 1374, 1375, 1412, 1411
 984, 1375, 1376, 1413, 1412
 985, 1376, 1377, 1414, 1413
 986, 1377, 1378, 1415, 1414
 987, 1378, 1149, 1150, 1415
 988, 1247, 1379, 1416, 1246
 989, 1379, 1380, 1417, 1416
 990, 1380, 1381, 1418, 1417
 991, 1381, 1382, 1419, 1418
 992, 1382, 1383, 1420, 1419
 993, 1383, 1384, 1421, 1420
 994, 1384, 1385, 1422, 1421
 995, 1385, 1386, 1423, 1422
 996, 1386, 1387, 1424, 1423
 997, 1387, 1388, 1425, 1424
 998, 1388, 1389, 1426, 1425
 999, 1389, 1390, 1427, 1426
1000, 1390, 1391, 1428, 1427
1001, 1391, 1392, 1429, 1428
1002, 1392, 1393, 1430, 1429
1003, 1393, 1394, 1431, 1430
1004, 1394, 1395, 1432, 1431
1005, 1395, 1396, 1433, 1432
1006, 1396, 1397, 1434, 1433
1007, 1397, 1398, 1435, 1434
1008, 1398, 1399, 1436, 1435
1009, 1399, 1400, 1437, 1436
1010, 1400, 1401, 1438, 1437
1011, 1401, 1402, 1439, 1438
1012, 1402, 1403, 1440, 1439
1013, 1403, 1404, 1441, 1440
1014, 1404, 1405, 1442, 1441
1015, 1405, 1406, 1443, 1442
1016, 1406, 1407, 1444, 1443
1017, 1407, 1408, 1445, 1444
1018, 1408, 1409, 1446, 1445
1019, 1409, 1410, 1447, 1446
1020, 1410, 1411, 1448, 1447
1021, 1411, 1412, 1449, 1448
1022, 1412, 1413, 1450, 1449
1023, 1413, 1414, 1451, 1450
1024, 1414, 1415, 1452, 1451
1025, 1415, 1150, 1151, 1452
1026, 1246, 1416, 1453, 1245
1027, 1416, 1417, 1454, 1453
1028, 1417, 1418, 1455, 1454
1029, 1418, 1419, 1456, 1455
1030, 1419, 1420, 1457, 1456
1031, 1420, 1421, 1458, 1457
1032, 1421, 1422, 1459, 1458
1033, 1422, 1423, 1460, 1459
1034, 1423, 1424, 1461, 1460
1035, 1424, 1425, 1462, 1461
1036, 1425, 1426, 1463, 1462
1037, 1426, 1427, 1464, 1463
1038, 1427, 1428, 1465, 1464
1039, 1428, 1429, 1466, 1465
1040, 1429, 1430, 1467, 1466
1041, 1430, 1431, 1468, 1467
1042, 1431, 1432, 1469, 1468
1043, 1432, 1433, 1470, 1469
1044, 1433, 1434, 1471, 1470
1045, 1434, 1435, 1472, 1471
1046, 1435, 1436, 1473, 1472
1047, 1436, 1437, 1474, 1473
1048, 1437, 1438, 1475, 1474
1049, 1438, 1439, 1476, 1475
1050, 1439, 1440, 1477, 1476
1051, 1440, 1441, 1478, 1477
1052, 1441, 1442, 1479, 1478
1053, 1442, 1443, 1480, 1479
1054, 1443, 1444, 1481, 1480
1055, 1444, 1445, 1482, 1481
1056, 1445, 1446, 1483, 1482
1057, 1446, 1447, 1484, 1483
1058, 1447, 1448, 1485, 1484
1059, 1448, 1449, 1486, 1485
1060, 1449, 1450, 1487, 1486
1061, 1450, 1451, 1488, 1487
1062, 1451, 1452, 1489, 1488
1063, 1452, 1151, 1152, 1489
1064, 1245, 1453, 1490, 1244
1065, 1453, 1454, 1491, 1490
1066, 1454, 1455, 1492, 1491
1067, 1455, 1456, 1493, 1492
1068, 1456, 1457, 1494, 1493
1069, 1457, 1458, 1495, 1494
1070, 1458, 1459, 1496, 1495
1071, 1459, 1460, 1497, 1496
1072, 1460, 1461, 1498, 1497
1073, 1461, 1462, 1499, 1498
1074, 1462, 1463, 1500, 1499
1075, 1463, 1464, 1501, 1500
1076, 1464, 1465, 1502, 1501
1077, 1465, 1466, 1503, 1502
1078, 1466, 1467, 1504, 1503
1079, 1467, 1468, 1505, 1504
1080, 1468, 1469, 1506, 1505
1081, 1469, 1470, 1507, 1506
1082, 1470, 1471, 1508, 1507
1083, 1471, 1472, 1509, 1508
1084, 1472, 1473, 1510, 1509
1085, 1473, 1474, 1511, 1510
1086, 1474, 1475, 1512, 1511
1087, 1475, 1476, 1513, 1512
1088, 1476, 1477, 1514, 1513
1089, 1477, 1478, 1515, 1514
1090, 1478, 1479, 1516, 1515
1091, 1479, 1480, 1517, 1516
1092, 1480, 1481, 1518, 1517
1093, 1481, 1482, 1519, 1518
1094, 1482, 1483, 1520, 1519
1095, 1483, 1484, 1521, 1520
1096, 1484, 1485, 1522, 1521
1097, 1485, 1486, 1523, 1522
1098, 1486, 1487, 1524, 1523
1099, 1487, 1488, 1525, 1524
1100, 1488, 1489, 1526, 1525
1101, 1489, 1152, 1153, 1526
1102, 1244, 1490, 1527, 1243
1103, 1490, 1491, 1528, 1527
1104, 1491, 1492, 1529, 1528
1105, 1492, 1493, 1530, 1529
1106, 1493, 1494, 1531, 1530
1107, 1494, 1495, 1532, 1531
1108, 1495, 1496, 1533, 1532
1109, 1496, 1497, 1534, 1533
1110, 1497, 1498, 1535, 1534
1111, 1498, 1499, 1536, 1535
1112, 1499, 1500, 1537, 1536
1113, 1500, 1501, 1538, 1537
1114, 1501, 1502, 1539, 1538
1115, 1502, 1503, 1540, 1539
1116, 1503, 1504, 1541, 1540
1117, 1504, 1505, 1542, 1541
1118, 1505, 1506, 1543, 1542
1119, 1506, 1507, 1544, 1543
1120, 1507, 1508, 1545, 1544
1121, 1508, 1509, 1546, 1545
1122, 1509, 1510, 1547, 1546
1123, 1510, 1511, 1548, 1547
1124, 1511, 1512, 1549, 1548
1125, 1512, 1513, 1550, 1549
1126, 1513, 1514, 1551, 1550
1127, 1514, 1515, 1552, 1551
1128, 1515, 1516, 1553, 1552
1129, 1516, 1517, 1554, 1553
1130, 1517, 1518, 1555, 1554
1131, 1518, 1519, 1556, 1555
1132, 1519, 1520, 1557, 1556
1133, 1520, 1521, 1558, 1557
1134, 1521, 1522, 1559, 1558
1135, 1522, 1523, 1560, 1559
1136, 1523, 1524, 1561, 1560
1137, 1524, 1525, 1562, 1561
1138, 1525, 1526, 1563, 1562
1139, 1526, 1153, 1154, 1563
1140, 1243, 1527, 1564, 1242
1141, 1527, 1528, 1565, 1564
1142, 1528, 1529, 1566, 1565
1143, 1529, 1530, 1567, 1566
1144, 1530, 1531, 1568, 1567
1145, 1531, 1532, 1569, 1568
1146, 1532, 1533, 1570, 1569
1147, 1533, 1534, 1571, 1570
1148, 1534, 1535, 1572, 1571
1149, 1535, 1536, 1573, 1572
1150, 1536, 1537, 1574, 1573
1151, 1537, 1538, 1575, 1574
1152, 1538, 1539, 1576, 1575
1153, 1539, 1540, 1577, 1576
1154, 1540, 1541, 1578, 1577
1155, 1541, 1542, 1579, 1578
1156, 1542, 1543, 1580, 1579
1157, 1543, 1544, 1581, 1580
1158, 1544, 1545, 1582, 1581
1159, 1545, 1546, 1583, 1582
1160, 1546, 1547, 1584, 1583
1161, 1547, 1548, 1585, 1584
1162, 1548, 1549, 1586, 1585
1163, 1549, 1550, 1587, 1586
1164, 1550, 1551, 1588, 1587
1165, 1551, 1552, 1589, 1588
1166, 1552, 1553, 1590, 1589
1167, 1553, 1554, 1591, 1590
1168, 1554, 1555, 1592, 1591
1169, 1555, 1556, 1593, 1592
1170, 1556, 1557, 1594, 1593
1171, 1557, 1558, 1595, 1594
1172, 1558, 1559, 1596, 1595
1173, 1559, 1560, 1597, 1596
1174, 1560, 1561, 1598, 1597
1175, 1561, 1562, 1599, 1598
1176, 1562, 1563, 1600, 1599
1177, 1563, 1154, 1155, 1600
1178, 1242, 1564, 1601, 1241
1179, 1564, 1565, 1602, 1601
1180, 1565, 1566, 1603, 1602
1181, 1566, 1567, 1604, 1603
1182, 1567, 1568, 1605, 1604
1183, 1568, 1569, 1606, 1605
1184, 1569, 1570, 1607, 1606
1185, 1570, 1571, 1608, 1607
1186, 1571, 1572, 1609, 1608
1187, 1572, 1573, 1610, 1609
1188, 1573, 1574, 1611, 1610
1189, 1574, 1575, 1612, 1611
1190, 1575, 1576, 1613, 1612
1191, 1576, 1577, 1614, 1613
1192, 1577, 1578, 1615, 1614
1193, 1578, 1579, 1616, 1615
1194, 1579, 1580, 1617, 1616
1195, 1580, 1581, 1618, 1617
1196, 1581, 1582, 1619, 1618
1197, 1582, 1583, 1620, 1619
1198, 1583, 1584, 1621, 1620
1199, 1584, 1585, 1622, 1621
1200, 1585, 1586, 1623, 1622
1201, 1586, 1587, 1624, 1623
1202, 1587, 1588, 1625, 1624
1203, 1588, 1589, 1626, 1625
1204, 1589, 1590, 1627, 1626
1205, 1590, 1591, 1628, 1627
1206, 1591, 1592, 1629, 1628
1207, 1592, 1593, 1630, 1629
1208, 1593, 1594, 1631, 1630
1209, 1594, 1595, 1632, 1631
1210, 1595, 1596, 1633, 1632
1211, 1596, 1597, 1634, 1633
1212, 1597, 1598, 1635, 1634
1213, 1598, 1599, 1636, 1635
1214, 1599, 1600, 1637, 1636
1215, 1600, 1155, 1156, 1637
1216, 1241, 1601, 1638, 1240
1217, 1601, 1602, 1639, 1638
1218, 1602, 1603, 1640, 1639
1219, 1603, 1604, 1641, 1640
1220, 1604, 1605, 1642, 1641
1221, 1605, 1606, 1643, 1642
1222, 1606, 1607, 1644, 1643
1223, 1607, 1608, 1645, 1644
1224, 1608, 1609, 1646, 1645
1225, 1609, 1610, 1647, 1646
1226, 1610, 1611, 1648, 1647
1227, 1611, 1612, 1649, 1648
1228, 1612, 1613, 1650, 1649
1229, 1613, 1614, 1651, 1650
1230, 1614, 1615, 1652, 1651
1231, 1615, 1616, 1653, 1652
1232, 1616, 1617, 1654, 1653
1233, 1617, 1618, 1655, 1654
1234, 1618, 1619, 1656, 1655
1235, 1619, 1620, 1657, 1656
1236, 1620, 1621, 1658, 1657
1237, 1621, 1622, 1659, 1658
1238, 1622, 1623, 1660, 1659
1239, 1623, 1624, 1661, 1660
1240, 1624, 1625, 1662, 1661
1241, 1625, 1626, 1663, 1662
1242, 1626, 1627, 1664, 1663
1243, 1627, 1628, 1665, 1664
1244, 1628, 1629, 1666, 1665
1245, 1629, 1630, 1667, 1666
1246, 1630, 1631, 1668, 1667
1247, 1631, 1632, 1669, 1668
1248, 1632, 1633, 1670, 1669
1249, 1633, 1634, 1671, 1670
1250, 1634, 1635, 1672, 1671
1251, 1635, 1636, 1673, 1672
1252, 1636, 1637, 1674, 1673
1253, 1637, 1156, 1157, 1674
1254, 1240, 1638, 1675, 1239
1255, 1638, 1639, 1676, 1675
1256, 1639, 1640, 1677, 1676
1257, 1640, 1641, 1678, 1677
1258, 1641, 1642, 1679, 1678
1259, 1642, 1643, 1680, 1679
1260, 1643, 1644, 1681, 1680
1261, 1644, 1645, 1682, 1681
1262, 1645, 1646, 1683, 1682
1263, 1646, 1647, 1684, 1683
1264, 1647, 1648, 1685, 1684
1265, 1648, 1649, 1686, 1685
1266, 1649, 1650, 1687, 1686
1267, 1650, 1651, 1688, 1687
1268, 1651, 1652, 1689, 1688
1269, 1652, 1653, 1690, 1689
1270, 1653, 1654, 1691, 1690
1271, 1654, 1655, 1692, 1691
1272, 1655, 1656, 1693, 1692
1273, 1656, 1657, 1694, 1693
1274, 1657, 1658, 1695, 1694
1275, 1658, 1659, 1696, 1695
1276, 1659, 1660, 1697, 1696
1277, 1660, 1661, 1698, 1697
1278, 1661, 1662, 1699, 1698
1279, 1662, 1663, 1700, 1699
1280, 1663, 1664, 1701, 1700
1281, 1664, 1665, 1702, 1701
1282, 1665, 1666, 1703, 1702
1283, 1666, 1667, 1704, 1703
1284, 1667, 1668, 1705, 1704
1285, 1668, 1669, 1706, 1705
1286, 1669, 1670, 1707, 1706
1287, 1670, 1671, 1708, 1707
1288, 1671, 1672, 1709, 1708
1289, 1672, 1673, 1710, 1709
1290, 1673, 1674, 1711, 1710
1291, 1674, 1157, 1158, 1711
1292, 1239, 1675, 1712, 1238
1293, 1675, 1676, 1713, 1712
1294, 1676, 1677, 1714, 1713
1295, 1677, 1678, 1715, 1714
1296, 1678, 1679, 1716, 1715
1297, 1679, 1680, 1717, 1716
1298, 1680, 1681, 1718, 1717
1299, 1681, 1682, 1719, 1718
1300, 1682, 1683, 1720, 1719
1301, 1683, 1684, 1721, 1720
1302, 1684, 1685, 1722, 1721
1303, 1685, 1686, 1723, 1722
1304, 1686, 1687, 1724, 1723
1305, 1687, 1688, 1725, 1724
1306, 1688, 1689, 1726, 1725
1307, 1689, 1690, 1727, 1726
1308, 1690, 1691, 1728, 1727
1309, 1691, 1692, 1729, 1728
1310, 1692, 1693, 1730, 1729
1311, 1693, 1694, 1731, 1730
1312, 1694, 1695, 1732, 1731
1313, 1695, 1696, 1733, 1732
1314, 1696, 1697, 1734, 1733
1315, 1697, 1698, 1735, 1734
1316, 1698, 1699, 1736, 1735
1317, 1699, 1700, 1737, 1736
1318, 1700, 1701, 1738, 1737
1319, 1701, 1702, 1739, 1738
1320, 1702, 1703, 1740, 1739
1321, 1703, 1704, 1741, 1740
1322, 1704, 1705, 1742, 1741
1323, 1705, 1706, 1743, 1742
1324, 1706, 1707, 1744, 1743
1325, 1707, 1708, 1745, 1744
1326, 1708, 1709, 1746, 1745
1327, 1709, 1710, 1747, 1746
1328, 1710, 1711, 1748, 1747
1329, 1711, 1158, 1159, 1748
1330, 1238, 1712, 1749, 1237
1331, 1712, 1713, 1750, 1749
1332, 1713, 1714, 1751, 1750
1333, 1714, 1715, 1752, 1751
1334, 1715, 1716, 1753, 1752
1335, 1716, 1717, 1754, 1753
1336, 1717, 1718, 1755, 1754
1337, 1718, 1719, 1756, 1755
1338, 1719, 1720, 1757, 1756
1339, 1720, 1721, 1758, 1757
1340, 1721, 1722, 1759, 1758
1341, 1722, 1723, 1760, 1759
1342, 1723, 1724, 1761, 1760
1343, 1724, 1725, 1762, 1761
1344, 1725, 1726, 1763, 1762
1345, 1726, 1727, 1764, 1763
1346, 1727, 1728, 1765, 1764
1347, 1728, 1729, 1766, 1765
1348, 1729, 1730, 1767, 1766
1349, 1730, 1731, 1768, 1767
1350, 1731, 1732, 1769, 1768
1351, 1732, 1733, 1770, 1769
1352, 1733, 1734, 1771, 1770
1353, 1734, 1735, 1772, 1771
1354, 1735, 1736, 1773, 1772
1355, 1736, 1737, 1774, 1773
1356, 1737, 1738, 1775, 1774
1357, 1738, 1739, 1776, 1775
1358, 1739, 1740, 1777, 1776
1359, 1740, 1741, 1778, 1777
1360, 1741, 1742, 1779, 1778
1361, 1742, 1743, 1780, 1779
1362, 1743, 1744, 1781, 1780
1363, 1744, 1745, 1782, 1781
1364, 1745, 1746, 1783, 1782
1365, 1746, 1747, 1784, 1783
1366, 1747, 1748, 1785, 1784
1367, 1748, 1159, 1160, 1785
1368, 1237, 1749, 1786, 1236
1369, 1749, 1750, 1787, 1786
1370, 1750, 1751, 1788, 1787
1371, 1751, 1752, 1789, 1788
1372, 1752, 1753, 1790, 1789
1373, 1753, 1754, 1791, 1790
1374, 1754, 1755, 1792, 1791
1375, 1755, 1756, 1793, 1792
1376, 1756, 1757, 1794, 1793
1377, 1757, 1758, 1795, 1794
1378, 1758, 1759, 1796, 1795
1379, 1759, 1760, 1797, 1796
1380, 1760, 1761, 1798, 1797
1381, 1761, 1762, 1799, 1798
1382, 1762, 1763, 1800, 1799
1383, 1763, 1764, 1801, 1800
1384, 1764, 1765, 1802, 1801
1385, 1765, 1766, 1803, 1802
1386, 1766, 1767, 1804, 1803
1387, 1767, 1768, 1805, 1804
1388, 1768, 1769, 1806, 1805
1389, 1769, 1770, 1807, 1806
1390, 1770, 1771, 1808, 1807
1391, 1771, 1772, 1809, 1808
1392, 1772, 1773, 1810, 1809
1393, 1773, 1774, 1811, 1810
1394, 1774, 1775, 1812, 1811
1395, 1775, 1776, 1813, 1812
1396, 1776, 1777, 1814, 1813
1397, 1777, 1778, 1815, 1814
1398, 1778, 1779, 1816, 1815
1399, 1779, 1780, 1817, 1816
1400, 1780, 1781, 1818, 1817
1401, 1781, 1782, 1819, 1818
1402, 1782, 1783, 1820, 1819
1403, 1783, 1784, 1821, 1820
1404, 1784, 1785, 1822, 1821
1405, 1785, 1160, 1161, 1822
1406, 1236, 1786, 1823, 1235
1407, 1786, 1787, 1824, 1823
1408, 1787, 1788, 1825, 1824
1409, 1788, 1789, 1826, 1825
1410, 1789, 1790, 1827, 1826
1411, 1790, 1791, 1828, 1827
1412, 1791, 1792, 1829, 1828
1413, 1792, 1793, 1830, 1829
1414, 1793, 1794, 1831, 1830
1415, 1794, 1795, 1832, 1831
1416, 1795, 1796, 1833, 1832
1417, 1796, 1797, 1834, 1833
1418, 1797, 1798, 1835, 1834
1419, 1798, 1799, 1836, 1835
1420, 1799, 1800, 1837, 1836
1421, 1800, 1801, 1838, 1837
1422, 1801, 1802, 1839, 1838
1423, 1802, 1803, 1840, 1839
1424, 1803, 1804, 1841, 1840
1425, 1804, 1805, 1842, 1841
1426, 1805, 1806, 1843, 1842
1427, 1806, 1807, 1844, 1843
1428, 1807, 1808, 1845, 1844
1429, 1808, 1809, 1846, 1845
1430, 1809, 1810, 1847, 1846
1431, 1810, 1811, 1848, 1847
1432, 1811, 1812, 1849, 1848
1433, 1812, 1813, 1850, 1849
1434, 1813, 1814, 1851, 1850
1435, 1814, 1815, 1852, 1851
1436, 1815, 1816, 1853, 1852
1437, 1816, 1817, 1854, 1853
1438, 1817, 1818, 1855, 1854
1439, 1818, 1819, 1856, 1855
1440, 1819, 1820, 1857, 1856
1441, 1820, 1821, 1858, 1857
1442, 1821, 1822, 1859, 1858
1443, 1822, 1161, 1162, 1859
1444, 1235, 1823, 1234, 1197
1445, 1823, 1824, 1233, 1234
1446, 1824, 1825, 1232, 1233
1447, 1825, 1826, 1231, 1232
1448, 1826, 1827, 1230, 1231
1449, 1827, 1828, 1229, 1230
1450, 1828, 1829, 1228, 1229
1451, 1829, 1830, 1227, 1228
1452, 1830, 1831, 1226, 1227
1453, 1831, 1832, 1225, 1226
1454, 1832, 1833, 1224, 1225
1455, 1833, 1834, 1223, 1224
1456, 1834, 1835, 1222, 1223
1457, 1835, 1836, 1221, 1222
1458, 1836, 1837, 1220, 1221
1459, 1837, 1838, 1219, 1220
1460, 1838, 1839, 1218, 1219
1461, 1839, 1840, 1217, 1218
1462, 1840, 1841, 1216, 1217
1463, 1841, 1842, 1215, 1216
1464, 1842, 1843, 1214, 1215
1465, 1843, 1844, 1213, 1214
1466, 1844, 1845, 1212, 1213
1467, 1845, 1846, 1211, 1212
1468, 1846, 1847, 1210, 1211
1469, 1847, 1848, 1209, 1210
1470, 1848, 1849, 1208, 1209
1471, 1849, 1850, 1207, 1208
1472, 1850, 1851, 1206, 1207
1473, 1851, 1852, 1205, 1206
1474, 1852, 1853, 1204, 1205
1475, 1853, 1854, 1203, 1204
1476, 1854, 1855, 1202, 1203
1477, 1855, 1856, 1201, 1202
1478, 1856, 1857, 1200, 1201
1479, 1857, 1858, 1199, 1200
1480, 1858, 1859, 1198, 1199
1481, 1859, 1162, 1163, 1198
1482, 1163, 1164, 1860, 1198
1483, 1164, 1165, 1861, 1860
1484, 1165, 1166, 1862, 1861
1485, 1166, 1167, 1863, 1862
1486, 1167, 1168, 1864, 1863
1487, 1168, 1169, 1865, 1864
1488, 1169, 1170, 1866, 1865
1489, 1170, 1171, 1867, 1866
1490, 1171, 1172, 1868, 1867
1491, 1172, 1173, 1869, 1868
1492, 1173, 1174, 1870, 1869
1493, 1174, 1175, 1871, 1870
1494, 1175, 1176, 1872, 1871
1495, 1176, 1177, 1873, 1872
1496, 1177, 1178, 1874, 1873
1497, 1178, 1179, 1875, 1874
1498, 1179, 1180, 1876, 1875
1499, 1180,  386,  387, 1876
1500, 1198, 1860, 1877, 1199
1501, 1860, 1861, 1878, 1877
1502, 1861, 1862, 1879, 1878
1503, 1862, 1863, 1880, 1879
1504, 1863, 1864, 1881, 1880
1505, 1864, 1865, 1882, 1881
1506, 1865, 1866, 1883, 1882
1507, 1866, 1867, 1884, 1883
1508, 1867, 1868, 1885, 1884
1509, 1868, 1869, 1886, 1885
1510, 1869, 1870, 1887, 1886
1511, 1870, 1871, 1888, 1887
1512, 1871, 1872, 1889, 1888
1513, 1872, 1873, 1890, 1889
1514, 1873, 1874, 1891, 1890
1515, 1874, 1875, 1892, 1891
1516, 1875, 1876, 1893, 1892
1517, 1876,  387,  388, 1893
1518, 1199, 1877, 1894, 1200
1519, 1877, 1878, 1895, 1894
1520, 1878, 1879, 1896, 1895
1521, 1879, 1880, 1897, 1896
1522, 1880, 1881, 1898, 1897
1523, 1881, 1882, 1899, 1898
1524, 1882, 1883, 1900, 1899
1525, 1883, 1884, 1901, 1900
1526, 1884, 1885, 1902, 1901
1527, 1885, 1886, 1903, 1902
1528, 1886, 1887, 1904, 1903
1529, 1887, 1888, 1905, 1904
1530, 1888, 1889, 1906, 1905
1531, 1889, 1890, 1907, 1906
1532, 1890, 1891, 1908, 1907
1533, 1891, 1892, 1909, 1908
1534, 1892, 1893, 1910, 1909
1535, 1893,  388,  389, 1910
1536, 1200, 1894, 1911, 1201
1537, 1894, 1895, 1912, 1911
1538, 1895, 1896, 1913, 1912
1539, 1896, 1897, 1914, 1913
1540, 1897, 1898, 1915, 1914
1541, 1898, 1899, 1916, 1915
1542, 1899, 1900, 1917, 1916
1543, 1900, 1901, 1918, 1917
1544, 1901, 1902, 1919, 1918
1545, 1902, 1903, 1920, 1919
1546, 1903, 1904, 1921, 1920
1547, 1904, 1905, 1922, 1921
1548, 1905, 1906, 1923, 1922
1549, 1906, 1907, 1924, 1923
1550, 1907, 1908, 1925, 1924
1551, 1908, 1909, 1926, 1925
1552, 1909, 1910, 1927, 1926
1553, 1910,  389,  390, 1927
1554, 1201, 1911, 1928, 1202
1555, 1911, 1912, 1929, 1928
1556, 1912, 1913, 1930, 1929
1557, 1913, 1914, 1931, 1930
1558, 1914, 1915, 1932, 1931
1559, 1915, 1916, 1933, 1932
1560, 1916, 1917, 1934, 1933
1561, 1917, 1918, 1935, 1934
1562, 1918, 1919, 1936, 1935
1563, 1919, 1920, 1937, 1936
1564, 1920, 1921, 1938, 1937
1565, 1921, 1922, 1939, 1938
1566, 1922, 1923, 1940, 1939
1567, 1923, 1924, 1941, 1940
1568, 1924, 1925, 1942, 1941
1569, 1925, 1926, 1943, 1942
1570, 1926, 1927, 1944, 1943
1571, 1927,  390,  391, 1944
1572, 1202, 1928, 1945, 1203
1573, 1928, 1929, 1946, 1945
1574, 1929, 1930, 1947, 1946
1575, 1930, 1931, 1948, 1947
1576, 1931, 1932, 1949, 1948
1577, 1932, 1933, 1950, 1949
1578, 1933, 1934, 1951, 1950
1579, 1934, 1935, 1952, 1951
1580, 1935, 1936, 1953, 1952
1581, 1936, 1937, 1954, 1953
1582, 1937, 1938, 1955, 1954
1583, 1938, 1939, 1956, 1955
1584, 1939, 1940, 1957, 1956
1585, 1940, 1941, 1958, 1957
1586, 1941, 1942, 1959, 1958
1587, 1942, 1943, 1960, 1959
1588, 1943, 1944, 1961, 1960
1589, 1944,  391,  392, 1961
1590, 1203, 1945, 1962, 1204
1591, 1945, 1946, 1963, 1962
1592, 1946, 1947, 1964, 1963
1593, 1947, 1948, 1965, 1964
1594, 1948, 1949, 1966, 1965
1595, 1949, 1950, 1967, 1966
1596, 1950, 1951, 1968, 1967
1597, 1951, 1952, 1969, 1968
1598, 1952, 1953, 1970, 1969
1599, 1953, 1954, 1971, 1970
1600, 1954, 1955, 1972, 1971
1601, 1955, 1956, 1973, 1972
1602, 1956, 1957, 1974, 1973
1603, 1957, 1958, 1975, 1974
1604, 1958, 1959, 1976, 1975
1605, 1959, 1960, 1977, 1976
1606, 1960, 1961, 1978, 1977
1607, 1961,  392,  393, 1978
1608, 1204, 1962, 1979, 1205
1609, 1962, 1963, 1980, 1979
1610, 1963, 1964, 1981, 1980
1611, 1964, 1965, 1982, 1981
1612, 1965, 1966, 1983, 1982
1613, 1966, 1967, 1984, 1983
1614, 1967, 1968, 1985, 1984
1615, 1968, 1969, 1986, 1985
1616, 1969, 1970, 1987, 1986
1617, 1970, 1971, 1988, 1987
1618, 1971, 1972, 1989, 1988
1619, 1972, 1973, 1990, 1989
1620, 1973, 1974, 1991, 1990
1621, 1974, 1975, 1992, 1991
1622, 1975, 1976, 1993, 1992
1623, 1976, 1977, 1994, 1993
1624, 1977, 1978, 1995, 1994
1625, 1978,  393,  394, 1995
1626, 1205, 1979, 1996, 1206
1627, 1979, 1980, 1997, 1996
1628, 1980, 1981, 1998, 1997
1629, 1981, 1982, 1999, 1998
1630, 1982, 1983, 2000, 1999
1631, 1983, 1984, 2001, 2000
1632, 1984, 1985, 2002, 2001
1633, 1985, 1986, 2003, 2002
1634, 1986, 1987, 2004, 2003
1635, 1987, 1988, 2005, 2004
1636, 1988, 1989, 2006, 2005
1637, 1989, 1990, 2007, 2006
1638, 1990, 1991, 2008, 2007
1639, 1991, 1992, 2009, 2008
1640, 1992, 1993, 2010, 2009
1641, 1993, 1994, 2011, 2010
1642, 1994, 1995, 2012, 2011
1643, 1995,  394,  395, 2012
1644, 1206, 1996, 2013, 1207
1645, 1996, 1997, 2014, 2013
1646, 1997, 1998, 2015, 2014
1647, 1998, 1999, 2016, 2015
1648, 1999, 2000, 2017, 2016
1649, 2000, 2001, 2018, 2017
1650, 2001, 2002, 2019, 2018
1651, 2002, 2003, 2020, 2019
1652, 2003, 2004, 2021, 2020
1653, 2004, 2005, 2022, 2021
1654, 2005, 2006, 2023, 2022
1655, 2006, 2007, 2024, 2023
1656, 2007, 2008, 2025, 2024
1657, 2008, 2009, 2026, 2025
1658, 2009, 2010, 2027, 2026
1659, 2010, 2011, 2028, 2027
1660, 2011, 2012, 2029, 2028
1661, 2012,  395,  396, 2029
1662, 1207, 2013, 2030, 1208
1663, 2013, 2014, 2031, 2030
1664, 2014, 2015, 2032, 2031
1665, 2015, 2016, 2033, 2032
1666, 2016, 2017, 2034, 2033
1667, 2017, 2018, 2035, 2034
1668, 2018, 2019, 2036, 2035
1669, 2019, 2020, 2037, 2036
1670, 2020, 2021, 2038, 2037
1671, 2021, 2022, 2039, 2038
1672, 2022, 2023, 2040, 2039
1673, 2023, 2024, 2041, 2040
1674, 2024, 2025, 2042, 2041
1675, 2025, 2026, 2043, 2042
1676, 2026, 2027, 2044, 2043
1677, 2027, 2028, 2045, 2044
1678, 2028, 2029, 2046, 2045
1679, 2029,  396,  397, 2046
1680, 1208, 2030, 2047, 1209
1681, 2030, 2031, 2048, 2047
1682, 2031, 2032, 2049, 2048
1683, 2032, 2033, 2050, 2049
1684, 2033, 2034, 2051, 2050
1685, 2034, 2035, 2052, 2051
1686, 2035, 2036, 2053, 2052
1687, 2036, 2037, 2054, 2053
1688, 2037, 2038, 2055, 2054
1689, 2038, 2039, 2056, 2055
1690, 2039, 2040, 2057, 2056
1691, 2040, 2041, 2058, 2057
1692, 2041, 2042, 2059, 2058
1693, 2042, 2043, 2060, 2059
1694, 2043, 2044, 2061, 2060
1695, 2044, 2045, 2062, 2061
1696, 2045, 2046, 2063, 2062
1697, 2046,  397,  398, 2063
1698, 1209, 2047, 2064, 1210
1699, 2047, 2048, 2065, 2064
1700, 2048, 2049, 2066, 2065
1701, 2049, 2050, 2067, 2066
1702, 2050, 2051, 2068, 2067
1703, 2051, 2052, 2069, 2068
1704, 2052, 2053, 2070, 2069
1705, 2053, 2054, 2071, 2070
1706, 2054, 2055, 2072, 2071
1707, 2055, 2056, 2073, 2072
1708, 2056, 2057, 2074, 2073
1709, 2057, 2058, 2075, 2074
1710, 2058, 2059, 2076, 2075
1711, 2059, 2060, 2077, 2076
1712, 2060, 2061, 2078, 2077
1713, 2061, 2062, 2079, 2078
1714, 2062, 2063, 2080, 2079
1715, 2063,  398,  399, 2080
1716, 1210, 2064, 2081, 1211
1717, 2064, 2065, 2082, 2081
1718, 2065, 2066, 2083, 2082
1719, 2066, 2067, 2084, 2083
1720, 2067, 2068, 2085, 2084
1721, 2068, 2069, 2086, 2085
1722, 2069, 2070, 2087, 2086
1723, 2070, 2071, 2088, 2087
1724, 2071, 2072, 2089, 2088
1725, 2072, 2073, 2090, 2089
1726, 2073, 2074, 2091, 2090
1727, 2074, 2075, 2092, 2091
1728, 2075, 2076, 2093, 2092
1729, 2076, 2077, 2094, 2093
1730, 2077, 2078, 2095, 2094
1731, 2078, 2079, 2096, 2095
1732, 2079, 2080, 2097, 2096
1733, 2080,  399,  400, 2097
1734, 1211, 2081, 2098, 1212
1735, 2081, 2082, 2099, 2098
1736, 2082, 2083, 2100, 2099
1737, 2083, 2084, 2101, 2100
1738, 2084, 2085, 2102, 2101
1739, 2085, 2086, 2103, 2102
1740, 2086, 2087, 2104, 2103
1741, 2087, 2088, 2105, 2104
1742, 2088, 2089, 2106, 2105
1743, 2089, 2090, 2107, 2106
1744, 2090, 2091, 2108, 2107
1745, 2091, 2092, 2109, 2108
1746, 2092, 2093, 2110, 2109
1747, 2093, 2094, 2111, 2110
1748, 2094, 2095, 2112, 2111
1749, 2095, 2096, 2113, 2112
1750, 2096, 2097, 2114, 2113
1751, 2097,  400,  401, 2114
1752, 1212, 2098, 2115, 1213
1753, 2098, 2099, 2116, 2115
1754, 2099, 2100, 2117, 2116
1755, 2100, 2101, 2118, 2117
1756, 2101, 2102, 2119, 2118
1757, 2102, 2103, 2120, 2119
1758, 2103, 2104, 2121, 2120
1759, 2104, 2105, 2122, 2121
1760, 2105, 2106, 2123, 2122
1761, 2106, 2107, 2124, 2123
1762, 2107, 2108, 2125, 2124
1763, 2108, 2109, 2126, 2125
1764, 2109, 2110, 2127, 2126
1765, 2110, 2111, 2128, 2127
1766, 2111, 2112, 2129, 2128
1767, 2112, 2113, 2130, 2129
1768, 2113, 2114, 2131, 2130
1769, 2114,  401,  402, 2131
1770, 1213, 2115, 2132, 1214
1771, 2115, 2116, 2133, 2132
1772, 2116, 2117, 2134, 2133
1773, 2117, 2118, 2135, 2134
1774, 2118, 2119, 2136, 2135
1775, 2119, 2120, 2137, 2136
1776, 2120, 2121, 2138, 2137
1777, 2121, 2122, 2139, 2138
1778, 2122, 2123, 2140, 2139
1779, 2123, 2124, 2141, 2140
1780, 2124, 2125, 2142, 2141
1781, 2125, 2126, 2143, 2142
1782, 2126, 2127, 2144, 2143
1783, 2127, 2128, 2145, 2144
1784, 2128, 2129, 2146, 2145
1785, 2129, 2130, 2147, 2146
1786, 2130, 2131, 2148, 2147
1787, 2131,  402,  403, 2148
1788, 1214, 2132, 2149, 1215
1789, 2132, 2133, 2150, 2149
1790, 2133, 2134, 2151, 2150
1791, 2134, 2135, 2152, 2151
1792, 2135, 2136, 2153, 2152
1793, 2136, 2137, 2154, 2153
1794, 2137, 2138, 2155, 2154
1795, 2138, 2139, 2156, 2155
1796, 2139, 2140, 2157, 2156
1797, 2140, 2141, 2158, 2157
1798, 2141, 2142, 2159, 2158
1799, 2142, 2143, 2160, 2159
1800, 2143, 2144, 2161, 2160
1801, 2144, 2145, 2162, 2161
1802, 2145, 2146, 2163, 2162
1803, 2146, 2147, 2164, 2163
1804, 2147, 2148, 2165, 2164
1805, 2148,  403,  404, 2165
1806, 1215, 2149, 2166, 1216
1807, 2149, 2150, 2167, 2166
1808, 2150, 2151, 2168, 2167
1809, 2151, 2152, 2169, 2168
1810, 2152, 2153, 2170, 2169
1811, 2153, 2154, 2171, 2170
1812, 2154, 2155, 2172, 2171
1813, 2155, 2156, 2173, 2172
1814, 2156, 2157, 2174, 2173
1815, 2157, 2158, 2175, 2174
1816, 2158, 2159, 2176, 2175
1817, 2159, 2160, 2177, 2176
1818, 2160, 2161, 2178, 2177
1819, 2161, 2162, 2179, 2178
1820, 2162, 2163, 2180, 2179
1821, 2163, 2164, 2181, 2180
1822, 2164, 2165, 2182, 2181
1823, 2165,  404,  405, 2182
1824, 1216, 2166, 2183, 1217
1825, 2166, 2167, 2184, 2183
1826, 2167, 2168, 2185, 2184
1827, 2168, 2169, 2186, 2185
1828, 2169, 2170, 2187, 2186
1829, 2170, 2171, 2188, 2187
1830, 2171, 2172, 2189, 2188
1831, 2172, 2173, 2190, 2189
1832, 2173, 2174, 2191, 2190
1833, 2174, 2175, 2192, 2191
1834, 2175, 2176, 2193, 2192
1835, 2176, 2177, 2194, 2193
1836, 2177, 2178, 2195, 2194
1837, 2178, 2179, 2196, 2195
1838, 2179, 2180, 2197, 2196
1839, 2180, 2181, 2198, 2197
1840, 2181, 2182, 2199, 2198
1841, 2182,  405,  406, 2199
1842, 1217, 2183, 2200, 1218
1843, 2183, 2184, 2201, 2200
1844, 2184, 2185, 2202, 2201
1845, 2185, 2186, 2203, 2202
1846, 2186, 2187, 2204, 2203
1847, 2187, 2188, 2205, 2204
1848, 2188, 2189, 2206, 2205
1849, 2189, 2190, 2207, 2206
1850, 2190, 2191, 2208, 2207
1851, 2191, 2192, 2209, 2208
1852, 2192, 2193, 2210, 2209
1853, 2193, 2194, 2211, 2210
1854, 2194, 2195, 2212, 2211
1855, 2195, 2196, 2213, 2212
1856, 2196, 2197, 2214, 2213
1857, 2197, 2198, 2215, 2214
1858, 2198, 2199, 2216, 2215
1859, 2199,  406,  407, 2216
1860, 1218, 2200, 2217, 1219
1861, 2200, 2201, 2218, 2217
1862, 2201, 2202, 2219, 2218
1863, 2202, 2203, 2220, 2219
1864, 2203, 2204, 2221, 2220
1865, 2204, 2205, 2222, 2221
1866, 2205, 2206, 2223, 2222
1867, 2206, 2207, 2224, 2223
1868, 2207, 2208, 2225, 2224
1869, 2208, 2209, 2226, 2225
1870, 2209, 2210, 2227, 2226
1871, 2210, 2211, 2228, 2227
1872, 2211, 2212, 2229, 2228
1873, 2212, 2213, 2230, 2229
1874, 2213, 2214, 2231, 2230
1875, 2214, 2215, 2232, 2231
1876, 2215, 2216, 2233, 2232
1877, 2216,  407,  408, 2233
1878, 1219, 2217, 2234, 1220
1879, 2217, 2218, 2235, 2234
1880, 2218, 2219, 2236, 2235
1881, 2219, 2220, 2237, 2236
1882, 2220, 2221, 2238, 2237
1883, 2221, 2222, 2239, 2238
1884, 2222, 2223, 2240, 2239
1885, 2223, 2224, 2241, 2240
1886, 2224, 2225, 2242, 2241
1887, 2225, 2226, 2243, 2242
1888, 2226, 2227, 2244, 2243
1889, 2227, 2228, 2245, 2244
1890, 2228, 2229, 2246, 2245
1891, 2229, 2230, 2247, 2246
1892, 2230, 2231, 2248, 2247
1893, 2231, 2232, 2249, 2248
1894, 2232, 2233, 2250, 2249
1895, 2233,  408,  409, 2250
1896, 1220, 2234, 2251, 1221
1897, 2234, 2235, 2252, 2251
1898, 2235, 2236, 2253, 2252
1899, 2236, 2237, 2254, 2253
1900, 2237, 2238, 2255, 2254
1901, 2238, 2239, 2256, 2255
1902, 2239, 2240, 2257, 2256
1903, 2240, 2241, 2258, 2257
1904, 2241, 2242, 2259, 2258
1905, 2242, 2243, 2260, 2259
1906, 2243, 2244, 2261, 2260
1907, 2244, 2245, 2262, 2261
1908, 2245, 2246, 2263, 2262
1909, 2246, 2247, 2264, 2263
1910, 2247, 2248, 2265, 2264
1911, 2248, 2249, 2266, 2265
1912, 2249, 2250, 2267, 2266
1913, 2250,  409,  410, 2267
1914, 1221, 2251, 2268, 1222
1915, 2251, 2252, 2269, 2268
1916, 2252, 2253, 2270, 2269
1917, 2253, 2254, 2271, 2270
1918, 2254, 2255, 2272, 2271
1919, 2255, 2256, 2273, 2272
1920, 2256, 2257, 2274, 2273
1921, 2257, 2258, 2275, 2274
1922, 2258, 2259, 2276, 2275
1923, 2259, 2260, 2277, 2276
1924, 2260, 2261, 2278, 2277
1925, 2261, 2262, 2279, 2278
1926, 2262, 2263, 2280, 2279
1927, 2263, 2264, 2281, 2280
1928, 2264, 2265, 2282, 2281
1929, 2265, 2266, 2283, 2282
1930, 2266, 2267, 2284, 2283
1931, 2267,  410,  411, 2284
1932, 1222, 2268, 2285, 1223
1933, 2268, 2269, 2286, 2285
1934, 2269, 2270, 2287, 2286
1935, 2270, 2271, 2288, 2287
1936, 2271, 2272, 2289, 2288
1937, 2272, 2273, 2290, 2289
1938, 2273, 2274, 2291, 2290
1939, 2274, 2275, 2292, 2291
1940, 2275, 2276, 2293, 2292
1941, 2276, 2277, 2294, 2293
1942, 2277, 2278, 2295, 2294
1943, 2278, 2279, 2296, 2295
1944, 2279, 2280, 2297, 2296
1945, 2280, 2281, 2298, 2297
1946, 2281, 2282, 2299, 2298
1947, 2282, 2283, 2300, 2299
1948, 2283, 2284, 2301, 2300
1949, 2284,  411,  412, 2301
1950, 1223, 2285, 2302, 1224
1951, 2285, 2286, 2303, 2302
1952, 2286, 2287, 2304, 2303
1953, 2287, 2288, 2305, 2304
1954, 2288, 2289, 2306, 2305
1955, 2289, 2290, 2307, 2306
1956, 2290, 2291, 2308, 2307
1957, 2291, 2292, 2309, 2308
1958, 2292, 2293, 2310, 2309
1959, 2293, 2294, 2311, 2310
1960, 2294, 2295, 2312, 2311
1961, 2295, 2296, 2313, 2312
1962, 2296, 2297, 2314, 2313
1963, 2297, 2298, 2315, 2314
1964, 2298, 2299, 2316, 2315
1965, 2299, 2300, 2317, 2316
1966, 2300, 2301, 2318, 2317
1967, 2301,  412,  413, 2318
1968, 1224, 2302, 2319, 1225
1969, 2302, 2303, 2320, 2319
1970, 2303, 2304, 2321, 2320
1971, 2304, 2305, 2322, 2321
1972, 2305, 2306, 2323, 2322
1973, 2306, 2307, 2324, 2323
1974, 2307, 2308, 2325, 2324
1975, 2308, 2309, 2326, 2325
1976, 2309, 2310, 2327, 2326
1977, 2310, 2311, 2328, 2327
1978, 2311, 2312, 2329, 2328
1979, 2312, 2313, 2330, 2329
1980, 2313, 2314, 2331, 2330
1981, 2314, 2315, 2332, 2331
1982, 2315, 2316, 2333, 2332
1983, 2316, 2317, 2334, 2333
1984, 2317, 2318, 2335, 2334
1985, 2318,  413,  414, 2335
1986, 1225, 2319, 2336, 1226
1987, 2319, 2320, 2337, 2336
1988, 2320, 2321, 2338, 2337
1989, 2321, 2322, 2339, 2338
1990, 2322, 2323, 2340, 2339
1991, 2323, 2324, 2341, 2340
1992, 2324, 2325, 2342, 2341
1993, 2325, 2326, 2343, 2342
1994, 2326, 2327, 2344, 2343
1995, 2327, 2328, 2345, 2344
1996, 2328, 2329, 2346, 2345
1997, 2329, 2330, 2347, 2346
1998, 2330, 2331, 2348, 2347
1999, 2331, 2332, 2349, 2348
2000, 2332, 2333, 2350, 2349
2001, 2333, 2334, 2351, 2350
2002, 2334, 2335, 2352, 2351
2003, 2335,  414,  415, 2352
2004, 1226, 2336, 2353, 1227
2005, 2336, 2337, 2354, 2353
2006, 2337, 2338, 2355, 2354
2007, 2338, 2339, 2356, 2355
2008, 2339, 2340, 2357, 2356
2009, 2340, 2341, 2358, 2357
2010, 2341, 2342, 2359, 2358
2011, 2342, 2343, 2360, 2359
2012, 2343, 2344, 2361, 2360
2013, 2344, 2345, 2362, 2361
2014, 2345, 2346, 2363, 2362
2015, 2346, 2347, 2364, 2363
2016, 2347, 2348, 2365, 2364
2017, 2348, 2349, 2366, 2365
2018, 2349, 2350, 2367, 2366
2019, 2350, 2351, 2368, 2367
2020, 2351, 2352, 2369, 2368
2021, 2352,  415,  416, 2369
2022, 1227, 2353, 2370, 1228
2023, 2353, 2354, 2371, 2370
2024, 2354, 2355, 2372, 2371
2025, 2355, 2356, 2373, 2372
2026, 2356, 2357, 2374, 2373
2027, 2357, 2358, 2375, 2374
2028, 2358, 2359, 2376, 2375
2029, 2359, 2360, 2377, 2376
2030, 2360, 2361, 2378, 2377
2031, 2361, 2362, 2379, 2378
2032, 2362, 2363, 2380, 2379
2033, 2363, 2364, 2381, 2380
2034, 2364, 2365, 2382, 2381
2035, 2365, 2366, 2383, 2382
2036, 2366, 2367, 2384, 2383
2037, 2367, 2368, 2385, 2384
2038, 2368, 2369, 2386, 2385
2039, 2369,  416,  417, 2386
2040, 1228, 2370, 2387, 1229
2041, 2370, 2371, 2388, 2387
2042, 2371, 2372, 2389, 2388
2043, 2372, 2373, 2390, 2389
2044, 2373, 2374, 2391, 2390
2045, 2374, 2375, 2392, 2391
2046, 2375, 2376, 2393, 2392
2047, 2376, 2377, 2394, 2393
2048, 2377, 2378, 2395, 2394
2049, 2378, 2379, 2396, 2395
2050, 2379, 2380, 2397, 2396
2051, 2380, 2381, 2398, 2397
2052, 2381, 2382, 2399, 2398
2053, 2382, 2383, 2400, 2399
2054, 2383, 2384, 2401, 2400
2055, 2384, 2385, 2402, 2401
2056, 2385, 2386, 2403, 2402
2057, 2386,  417,  418, 2403
2058, 1229, 2387, 2404, 1230
2059, 2387, 2388, 2405, 2404
2060, 2388, 2389, 2406, 2405
2061, 2389, 2390, 2407, 2406
2062, 2390, 2391, 2408, 2407
2063, 2391, 2392, 2409, 2408
2064, 2392, 2393, 2410, 2409
2065, 2393, 2394, 2411, 2410
2066, 2394, 2395, 2412, 2411
2067, 2395, 2396, 2413, 2412
2068, 2396, 2397, 2414, 2413
2069, 2397, 2398, 2415, 2414
2070, 2398, 2399, 2416, 2415
2071, 2399, 2400, 2417, 2416
2072, 2400, 2401, 2418, 2417
2073, 2401, 2402, 2419, 2418
2074, 2402, 2403, 2420, 2419
2075, 2403,  418,  419, 2420
2076, 1230, 2404, 2421, 1231
2077, 2404, 2405, 2422, 2421
2078, 2405, 2406, 2423, 2422
2079, 2406, 2407, 2424, 2423
2080, 2407, 2408, 2425, 2424
2081, 2408, 2409, 2426, 2425
2082, 2409, 2410, 2427, 2426
2083, 2410, 2411, 2428, 2427
2084, 2411, 2412, 2429, 2428
2085, 2412, 2413, 2430, 2429
2086, 2413, 2414, 2431, 2430
2087, 2414, 2415, 2432, 2431
2088, 2415, 2416, 2433, 2432
2089, 2416, 2417, 2434, 2433
2090, 2417, 2418, 2435, 2434
2091, 2418, 2419, 2436, 2435
2092, 2419, 2420, 2437, 2436
2093, 2420,  419,  420, 2437
2094, 1231, 2421, 2438, 1232
2095, 2421, 2422, 2439, 2438
2096, 2422, 2423, 2440, 2439
2097, 2423, 2424, 2441, 2440
2098, 2424, 2425, 2442, 2441
2099, 2425, 2426, 2443, 2442
2100, 2426, 2427, 2444, 2443
2101, 2427, 2428, 2445, 2444
2102, 2428, 2429, 2446, 2445
2103, 2429, 2430, 2447, 2446
2104, 2430, 2431, 2448, 2447
2105, 2431, 2432, 2449, 2448
2106, 2432, 2433, 2450, 2449
2107, 2433, 2434, 2451, 2450
2108, 2434, 2435, 2452, 2451
2109, 2435, 2436, 2453, 2452
2110, 2436, 2437, 2454, 2453
2111, 2437,  420,  421, 2454
2112, 1232, 2438, 2455, 1233
2113, 2438, 2439, 2456, 2455
2114, 2439, 2440, 2457, 2456
2115, 2440, 2441, 2458, 2457
2116, 2441, 2442, 2459, 2458
2117, 2442, 2443, 2460, 2459
2118, 2443, 2444, 2461, 2460
2119, 2444, 2445, 2462, 2461
2120, 2445, 2446, 2463, 2462
2121, 2446, 2447, 2464, 2463
2122, 2447, 2448, 2465, 2464
2123, 2448, 2449, 2466, 2465
2124, 2449, 2450, 2467, 2466
2125, 2450, 2451, 2468, 2467
2126, 2451, 2452, 2469, 2468
2127, 2452, 2453, 2470, 2469
2128, 2453, 2454, 2471, 2470
2129, 2454,  421,  422, 2471
2130, 1233, 2455, 2472, 1234
2131, 2455, 2456, 2473, 2472
2132, 2456, 2457, 2474, 2473
2133, 2457, 2458, 2475, 2474
2134, 2458, 2459, 2476, 2475
2135, 2459, 2460, 2477, 2476
2136, 2460, 2461, 2478, 2477
2137, 2461, 2462, 2479, 2478
2138, 2462, 2463, 2480, 2479
2139, 2463, 2464, 2481, 2480
2140, 2464, 2465, 2482, 2481
2141, 2465, 2466, 2483, 2482
2142, 2466, 2467, 2484, 2483
2143, 2467, 2468, 2485, 2484
2144, 2468, 2469, 2486, 2485
2145, 2469, 2470, 2487, 2486
2146, 2470, 2471, 2488, 2487
2147, 2471,  422,  423, 2488
2148, 1234, 2472, 1267, 1197
2149, 2472, 2473, 1266, 1267
2150, 2473, 2474, 1265, 1266
2151, 2474, 2475, 1264, 1265
2152, 2475, 2476, 1263, 1264
2153, 2476, 2477, 1262, 1263
2154, 2477, 2478, 1261, 1262
2155, 2478, 2479, 1260, 1261
2156, 2479, 2480, 1259, 1260
2157, 2480, 2481, 1258, 1259
2158, 2481, 2482, 1257, 1258
2159, 2482, 2483, 1256, 1257
2160, 2483, 2484, 1255, 1256
2161, 2484, 2485, 1254, 1255
2162, 2485, 2486, 1253, 1254
2163, 2486, 2487, 1252, 1253
2164, 2487, 2488, 1251, 1252
2165, 2488,  423,  424, 1251
2166,  424,  425, 2489, 1251
2167,  425,  426, 2490, 2489
2168,  426,  427, 2491, 2490
2169,  427,  428, 2492, 2491
2170,  428,  429, 2493, 2492
2171,  429,  430, 2494, 2493
2172,  430,  431, 2495, 2494
2173,  431,  432, 2496, 2495
2174,  432,  433, 2497, 2496
2175,  433,  434, 2498, 2497
2176,  434,  435, 2499, 2498
2177,  435,  436, 2500, 2499
2178,  436,  437, 2501, 2500
2179,  437,  438, 2502, 2501
2180,  438,  439, 2503, 2502
2181,  439,  440, 2504, 2503
2182,  440,    6,  205, 2504
2183, 1251, 2489, 2505, 1252
2184, 2489, 2490, 2506, 2505
2185, 2490, 2491, 2507, 2506
2186, 2491, 2492, 2508, 2507
2187, 2492, 2493, 2509, 2508
2188, 2493, 2494, 2510, 2509
2189, 2494, 2495, 2511, 2510
2190, 2495, 2496, 2512, 2511
2191, 2496, 2497, 2513, 2512
2192, 2497, 2498, 2514, 2513
2193, 2498, 2499, 2515, 2514
2194, 2499, 2500, 2516, 2515
2195, 2500, 2501, 2517, 2516
2196, 2501, 2502, 2518, 2517
2197, 2502, 2503, 2519, 2518
2198, 2503, 2504, 2520, 2519
2199, 2504,  205,  204, 2520
2200, 1252, 2505, 2521, 1253
2201, 2505, 2506, 2522, 2521
2202, 2506, 2507, 2523, 2522
2203, 2507, 2508, 2524, 2523
2204, 2508, 2509, 2525, 2524
2205, 2509, 2510, 2526, 2525
2206, 2510, 2511, 2527, 2526
2207, 2511, 2512, 2528, 2527
2208, 2512, 2513, 2529, 2528
2209, 2513, 2514, 2530, 2529
2210, 2514, 2515, 2531, 2530
2211, 2515, 2516, 2532, 2531
2212, 2516, 2517, 2533, 2532
2213, 2517, 2518, 2534, 2533
2214, 2518, 2519, 2535, 2534
2215, 2519, 2520, 2536, 2535
2216, 2520,  204,  203, 2536
2217, 1253, 2521, 2537, 1254
2218, 2521, 2522, 2538, 2537
2219, 2522, 2523, 2539, 2538
2220, 2523, 2524, 2540, 2539
2221, 2524, 2525, 2541, 2540
2222, 2525, 2526, 2542, 2541
2223, 2526, 2527, 2543, 2542
2224, 2527, 2528, 2544, 2543
2225, 2528, 2529, 2545, 2544
2226, 2529, 2530, 2546, 2545
2227, 2530, 2531, 2547, 2546
2228, 2531, 2532, 2548, 2547
2229, 2532, 2533, 2549, 2548
2230, 2533, 2534, 2550, 2549
2231, 2534, 2535, 2551, 2550
2232, 2535, 2536, 2552, 2551
2233, 2536,  203,  202, 2552
2234, 1254, 2537, 2553, 1255
2235, 2537, 2538, 2554, 2553
2236, 2538, 2539, 2555, 2554
2237, 2539, 2540, 2556, 2555
2238, 2540, 2541, 2557, 2556
2239, 2541, 2542, 2558, 2557
2240, 2542, 2543, 2559, 2558
2241, 2543, 2544, 2560, 2559
2242, 2544, 2545, 2561, 2560
2243, 2545, 2546, 2562, 2561
2244, 2546, 2547, 2563, 2562
2245, 2547, 2548, 2564, 2563
2246, 2548, 2549, 2565, 2564
2247, 2549, 2550, 2566, 2565
2248, 2550, 2551, 2567, 2566
2249, 2551, 2552, 2568, 2567
2250, 2552,  202,  201, 2568
2251, 1255, 2553, 2569, 1256
2252, 2553, 2554, 2570, 2569
2253, 2554, 2555, 2571, 2570
2254, 2555, 2556, 2572, 2571
2255, 2556, 2557, 2573, 2572
2256, 2557, 2558, 2574, 2573
2257, 2558, 2559, 2575, 2574
2258, 2559, 2560, 2576, 2575
2259, 2560, 2561, 2577, 2576
2260, 2561, 2562, 2578, 2577
2261, 2562, 2563, 2579, 2578
2262, 2563, 2564, 2580, 2579
2263, 2564, 2565, 2581, 2580
2264, 2565, 2566, 2582, 2581
2265, 2566, 2567, 2583, 2582
2266, 2567, 2568, 2584, 2583
2267, 2568,  201,  200, 2584
2268, 1256, 2569, 2585, 1257
2269, 2569, 2570, 2586, 2585
2270, 2570, 2571, 2587, 2586
2271, 2571, 2572, 2588, 2587
2272, 2572, 2573, 2589, 2588
2273, 2573, 2574, 2590, 2589
2274, 2574, 2575, 2591, 2590
2275, 2575, 2576, 2592, 2591
2276, 2576, 2577, 2593, 2592
2277, 2577, 2578, 2594, 2593
2278, 2578, 2579, 2595, 2594
2279, 2579, 2580, 2596, 2595
2280, 2580, 2581, 2597, 2596
2281, 2581, 2582, 2598, 2597
2282, 2582, 2583, 2599, 2598
2283, 2583, 2584, 2600, 2599
2284, 2584,  200,  199, 2600
2285, 1257, 2585, 2601, 1258
2286, 2585, 2586, 2602, 2601
2287, 2586, 2587, 2603, 2602
2288, 2587, 2588, 2604, 2603
2289, 2588, 2589, 2605, 2604
2290, 2589, 2590, 2606, 2605
2291, 2590, 2591, 2607, 2606
2292, 2591, 2592, 2608, 2607
2293, 2592, 2593, 2609, 2608
2294, 2593, 2594, 2610, 2609
2295, 2594, 2595, 2611, 2610
2296, 2595, 2596, 2612, 2611
2297, 2596, 2597, 2613, 2612
2298, 2597, 2598, 2614, 2613
2299, 2598, 2599, 2615, 2614
2300, 2599, 2600, 2616, 2615
2301, 2600,  199,  198, 2616
2302, 1258, 2601, 2617, 1259
2303, 2601, 2602, 2618, 2617
2304, 2602, 2603, 2619, 2618
2305, 2603, 2604, 2620, 2619
2306, 2604, 2605, 2621, 2620
2307, 2605, 2606, 2622, 2621
2308, 2606, 2607, 2623, 2622
2309, 2607, 2608, 2624, 2623
2310, 2608, 2609, 2625, 2624
2311, 2609, 2610, 2626, 2625
2312, 2610, 2611, 2627, 2626
2313, 2611, 2612, 2628, 2627
2314, 2612, 2613, 2629, 2628
2315, 2613, 2614, 2630, 2629
2316, 2614, 2615, 2631, 2630
2317, 2615, 2616, 2632, 2631
2318, 2616,  198,  197, 2632
2319, 1259, 2617, 2633, 1260
2320, 2617, 2618, 2634, 2633
2321, 2618, 2619, 2635, 2634
2322, 2619, 2620, 2636, 2635
2323, 2620, 2621, 2637, 2636
2324, 2621, 2622, 2638, 2637
2325, 2622, 2623, 2639, 2638
2326, 2623, 2624, 2640, 2639
2327, 2624, 2625, 2641, 2640
2328, 2625, 2626, 2642, 2641
2329, 2626, 2627, 2643, 2642
2330, 2627, 2628, 2644, 2643
2331, 2628, 2629, 2645, 2644
2332, 2629, 2630, 2646, 2645
2333, 2630, 2631, 2647, 2646
2334, 2631, 2632, 2648, 2647
2335, 2632,  197,  196, 2648
2336, 1260, 2633, 2649, 1261
2337, 2633, 2634, 2650, 2649
2338, 2634, 2635, 2651, 2650
2339, 2635, 2636, 2652, 2651
2340, 2636, 2637, 2653, 2652
2341, 2637, 2638, 2654, 2653
2342, 2638, 2639, 2655, 2654
2343, 2639, 2640, 2656, 2655
2344, 2640, 2641, 2657, 2656
2345, 2641, 2642, 2658, 2657
2346, 2642, 2643, 2659, 2658
2347, 2643, 2644, 2660, 2659
2348, 2644, 2645, 2661, 2660
2349, 2645, 2646, 2662, 2661
2350, 2646, 2647, 2663, 2662
2351, 2647, 2648, 2664, 2663
2352, 2648,  196,  195, 2664
2353, 1261, 2649, 2665, 1262
2354, 2649, 2650, 2666, 2665
2355, 2650, 2651, 2667, 2666
2356, 2651, 2652, 2668, 2667
2357, 2652, 2653, 2669, 2668
2358, 2653, 2654, 2670, 2669
2359, 2654, 2655, 2671, 2670
2360, 2655, 2656, 2672, 2671
2361, 2656, 2657, 2673, 2672
2362, 2657, 2658, 2674, 2673
2363, 2658, 2659, 2675, 2674
2364, 2659, 2660, 2676, 2675
2365, 2660, 2661, 2677, 2676
2366, 2661, 2662, 2678, 2677
2367, 2662, 2663, 2679, 2678
2368, 2663, 2664, 2680, 2679
2369, 2664,  195,  194, 2680
2370, 1262, 2665, 2681, 1263
2371, 2665, 2666, 2682, 2681
2372, 2666, 2667, 2683, 2682
2373, 2667, 2668, 2684, 2683
2374, 2668, 2669, 2685, 2684
2375, 2669, 2670, 2686, 2685
2376, 2670, 2671, 2687, 2686
2377, 2671, 2672, 2688, 2687
2378, 2672, 2673, 2689, 2688
2379, 2673, 2674, 2690, 2689
2380, 2674, 2675, 2691, 2690
2381, 2675, 2676, 2692, 2691
2382, 2676, 2677, 2693, 2692
2383, 2677, 2678, 2694, 2693
2384, 2678, 2679, 2695, 2694
2385, 2679, 2680, 2696, 2695
2386, 2680,  194,  193, 2696
2387, 1263, 2681, 2697, 1264
2388, 2681, 2682, 2698, 2697
2389, 2682, 2683, 2699, 2698
2390, 2683, 2684, 2700, 2699
2391, 2684, 2685, 2701, 2700
2392, 2685, 2686, 2702, 2701
2393, 2686, 2687, 2703, 2702
2394, 2687, 2688, 2704, 2703
2395, 2688, 2689, 2705, 2704
2396, 2689, 2690, 2706, 2705
2397, 2690, 2691, 2707, 2706
2398, 2691, 2692, 2708, 2707
2399, 2692, 2693, 2709, 2708
2400, 2693, 2694, 2710, 2709
2401, 2694, 2695, 2711, 2710
2402, 2695, 2696, 2712, 2711
2403, 2696,  193,  192, 2712
2404, 1264, 2697, 2713, 1265
2405, 2697, 2698, 2714, 2713
2406, 2698, 2699, 2715, 2714
2407, 2699, 2700, 2716, 2715
2408, 2700, 2701, 2717, 2716
2409, 2701, 2702, 2718, 2717
2410, 2702, 2703, 2719, 2718
2411, 2703, 2704, 2720, 2719
2412, 2704, 2705, 2721, 2720
2413, 2705, 2706, 2722, 2721
2414, 2706, 2707, 2723, 2722
2415, 2707, 2708, 2724, 2723
2416, 2708, 2709, 2725, 2724
2417, 2709, 2710, 2726, 2725
2418, 2710, 2711, 2727, 2726
2419, 2711, 2712, 2728, 2727
2420, 2712,  192,  191, 2728
2421, 1265, 2713, 2729, 1266
2422, 2713, 2714, 2730, 2729
2423, 2714, 2715, 2731, 2730
2424, 2715, 2716, 2732, 2731
2425, 2716, 2717, 2733, 2732
2426, 2717, 2718, 2734, 2733
2427, 2718, 2719, 2735, 2734
2428, 2719, 2720, 2736, 2735
2429, 2720, 2721, 2737, 2736
2430, 2721, 2722, 2738, 2737
2431, 2722, 2723, 2739, 2738
2432, 2723, 2724, 2740, 2739
2433, 2724, 2725, 2741, 2740
2434, 2725, 2726, 2742, 2741
2435, 2726, 2727, 2743, 2742
2436, 2727, 2728, 2744, 2743
2437, 2728,  191,  190, 2744
2438, 1266, 2729, 2745, 1267
2439, 2729, 2730, 2746, 2745
2440, 2730, 2731, 2747, 2746
2441, 2731, 2732, 2748, 2747
2442, 2732, 2733, 2749, 2748
2443, 2733, 2734, 2750, 2749
2444, 2734, 2735, 2751, 2750
2445, 2735, 2736, 2752, 2751
2446, 2736, 2737, 2753, 2752
2447, 2737, 2738, 2754, 2753
2448, 2738, 2739, 2755, 2754
2449, 2739, 2740, 2756, 2755
2450, 2740, 2741, 2757, 2756
2451, 2741, 2742, 2758, 2757
2452, 2742, 2743, 2759, 2758
2453, 2743, 2744, 2760, 2759
2454, 2744,  190,  189, 2760
2455, 1267, 2745, 1235, 1197
2456, 2745, 2746, 1236, 1235
2457, 2746, 2747, 1237, 1236
2458, 2747, 2748, 1238, 1237
2459, 2748, 2749, 1239, 1238
2460, 2749, 2750, 1240, 1239
2461, 2750, 2751, 1241, 1240
2462, 2751, 2752, 1242, 1241
2463, 2752, 2753, 1243, 1242
2464, 2753, 2754, 1244, 1243
2465, 2754, 2755, 1245, 1244
2466, 2755, 2756, 1246, 1245
2467, 2756, 2757, 1247, 1246
2468, 2757, 2758, 1248, 1247
2469, 2758, 2759, 1249, 1248
2470, 2759, 2760, 1250, 1249
2471, 2760,  189,  188, 1250
2472,  386, 1180, 2761,  385
2473, 1180, 1179, 2762, 2761
2474, 1179, 1178, 2763, 2762
2475, 1178, 1177, 2764, 2763
2476, 1177, 1176, 2765, 2764
2477, 1176, 1175, 2766, 2765
2478, 1175, 1174, 2767, 2766
2479, 1174, 1173, 2768, 2767
2480, 1173, 1172, 2769, 2768
2481, 1172, 1171, 2770, 2769
2482, 1171, 1170, 2771, 2770
2483, 1170, 1169, 2772, 2771
2484, 1169, 1168, 2773, 2772
2485, 1168, 1167, 2774, 2773
2486, 1167, 1166, 2775, 2774
2487, 1166, 1165, 2776, 2775
2488, 1165, 1164, 2777, 2776
2489, 1164, 1163, 2778, 2777
2490, 1163, 1162, 2779, 2778
2491, 1162, 1161, 2780, 2779
2492, 1161, 1160, 2781, 2780
2493, 1160, 1159, 2782, 2781
2494, 1159, 1158, 2783, 2782
2495, 1158, 1157, 2784, 2783
2496, 1157, 1156, 2785, 2784
2497, 1156, 1155, 2786, 2785
2498, 1155, 1154, 2787, 2786
2499, 1154, 1153, 2788, 2787
2500, 1153, 1152, 2789, 2788
2501, 1152, 1151, 2790, 2789
2502, 1151, 1150, 2791, 2790
2503, 1150, 1149, 2792, 2791
2504, 1149, 1148, 2793, 2792
2505, 1148, 1147, 2794, 2793
2506, 1147,  150,  149, 2794
2507,  385, 2761, 2795,  384
2508, 2761, 2762, 2796, 2795
2509, 2762, 2763, 2797, 2796
2510, 2763, 2764, 2798, 2797
2511, 2764, 2765, 2799, 2798
2512, 2765, 2766, 2800, 2799
2513, 2766, 2767, 2801, 2800
2514, 2767, 2768, 2802, 2801
2515, 2768, 2769, 2803, 2802
2516, 2769, 2770, 2804, 2803
2517, 2770, 2771, 2805, 2804
2518, 2771, 2772, 2806, 2805
2519, 2772, 2773, 2807, 2806
2520, 2773, 2774, 2808, 2807
2521, 2774, 2775, 2809, 2808
2522, 2775, 2776, 2810, 2809
2523, 2776, 2777, 2811, 2810
2524, 2777, 2778, 2812, 2811
2525, 2778, 2779, 2813, 2812
2526, 2779, 2780, 2814, 2813
2527, 2780, 2781, 2815, 2814
2528, 2781, 2782, 2816, 2815
2529, 2782, 2783, 2817, 2816
2530, 2783, 2784, 2818, 2817
2531, 2784, 2785, 2819, 2818
2532, 2785, 2786, 2820, 2819
2533, 2786, 2787, 2821, 2820
2534, 2787, 2788, 2822, 2821
2535, 2788, 2789, 2823, 2822
2536, 2789, 2790, 2824, 2823
2537, 2790, 2791, 2825, 2824
2538, 2791, 2792, 2826, 2825
2539, 2792, 2793, 2827, 2826
2540, 2793, 2794, 2828, 2827
2541, 2794,  149,  148, 2828
2542,  384, 2795, 2829,  383
2543, 2795, 2796, 2830, 2829
2544, 2796, 2797, 2831, 2830
2545, 2797, 2798, 2832, 2831
2546, 2798, 2799, 2833, 2832
2547, 2799, 2800, 2834, 2833
2548, 2800, 2801, 2835, 2834
2549, 2801, 2802, 2836, 2835
2550, 2802, 2803, 2837, 2836
2551, 2803, 2804, 2838, 2837
2552, 2804, 2805, 2839, 2838
2553, 2805, 2806, 2840, 2839
2554, 2806, 2807, 2841, 2840
2555, 2807, 2808, 2842, 2841
2556, 2808, 2809, 2843, 2842
2557, 2809, 2810, 2844, 2843
2558, 2810, 2811, 2845, 2844
2559, 2811, 2812, 2846, 2845
2560, 2812, 2813, 2847, 2846
2561, 2813, 2814, 2848, 2847
2562, 2814, 2815, 2849, 2848
2563, 2815, 2816, 2850, 2849
2564, 2816, 2817, 2851, 2850
2565, 2817, 2818, 2852, 2851
2566, 2818, 2819, 2853, 2852
2567, 2819, 2820, 2854, 2853
2568, 2820, 2821, 2855, 2854
2569, 2821, 2822, 2856, 2855
2570, 2822, 2823, 2857, 2856
2571, 2823, 2824, 2858, 2857
2572, 2824, 2825, 2859, 2858
2573, 2825, 2826, 2860, 2859
2574, 2826, 2827, 2861, 2860
2575, 2827, 2828, 2862, 2861
2576, 2828,  148,  147, 2862
2577,  383, 2829, 2863,  382
2578, 2829, 2830, 2864, 2863
2579, 2830, 2831, 2865, 2864
2580, 2831, 2832, 2866, 2865
2581, 2832, 2833, 2867, 2866
2582, 2833, 2834, 2868, 2867
2583, 2834, 2835, 2869, 2868
2584, 2835, 2836, 2870, 2869
2585, 2836, 2837, 2871, 2870
2586, 2837, 2838, 2872, 2871
2587, 2838, 2839, 2873, 2872
2588, 2839, 2840, 2874, 2873
2589, 2840, 2841, 2875, 2874
2590, 2841, 2842, 2876, 2875
2591, 2842, 2843, 2877, 2876
2592, 2843, 2844, 2878, 2877
2593, 2844, 2845, 2879, 2878
2594, 2845, 2846, 2880, 2879
2595, 2846, 2847, 2881, 2880
2596, 2847, 2848, 2882, 2881
2597, 2848, 2849, 2883, 2882
2598, 2849, 2850, 2884, 2883
2599, 2850, 2851, 2885, 2884
2600, 2851, 2852, 2886, 2885
2601, 2852, 2853, 2887, 2886
2602, 2853, 2854, 2888, 2887
2603, 2854, 2855, 2889, 2888
2604, 2855, 2856, 2890, 2889
2605, 2856, 2857, 2891, 2890
2606, 2857, 2858, 2892, 2891
2607, 2858, 2859, 2893, 2892
2608, 2859, 2860, 2894, 2893
2609, 2860, 2861, 2895, 2894
2610, 2861, 2862, 2896, 2895
2611, 2862,  147,  146, 2896
2612,  382, 2863, 2897,  381
2613, 2863, 2864, 2898, 2897
2614, 2864, 2865, 2899, 2898
2615, 2865, 2866, 2900, 2899
2616, 2866, 2867, 2901, 2900
2617, 2867, 2868, 2902, 2901
2618, 2868, 2869, 2903, 2902
2619, 2869, 2870, 2904, 2903
2620, 2870, 2871, 2905, 2904
2621, 2871, 2872, 2906, 2905
2622, 2872, 2873, 2907, 2906
2623, 2873, 2874, 2908, 2907
2624, 2874, 2875, 2909, 2908
2625, 2875, 2876, 2910, 2909
2626, 2876, 2877, 2911, 2910
2627, 2877, 2878, 2912, 2911
2628, 2878, 2879, 2913, 2912
2629, 2879, 2880, 2914, 2913
2630, 2880, 2881, 2915, 2914
2631, 2881, 2882, 2916, 2915
2632, 2882, 2883, 2917, 2916
2633, 2883, 2884, 2918, 2917
2634, 2884, 2885, 2919, 2918
2635, 2885, 2886, 2920, 2919
2636, 2886, 2887, 2921, 2920
2637, 2887, 2888, 2922, 2921
2638, 2888, 2889, 2923, 2922
2639, 2889, 2890, 2924, 2923
2640, 2890, 2891, 2925, 2924
2641, 2891, 2892, 2926, 2925
2642, 2892, 2893, 2927, 2926
2643, 2893, 2894, 2928, 2927
2644, 2894, 2895, 2929, 2928
2645, 2895, 2896, 2930, 2929
2646, 2896,  146,  145, 2930
2647,  381, 2897, 2931,  380
2648, 2897, 2898, 2932, 2931
2649, 2898, 2899, 2933, 2932
2650, 2899, 2900, 2934, 2933
2651, 2900, 2901, 2935, 2934
2652, 2901, 2902, 2936, 2935
2653, 2902, 2903, 2937, 2936
2654, 2903, 2904, 2938, 2937
2655, 2904, 2905, 2939, 2938
2656, 2905, 2906, 2940, 2939
2657, 2906, 2907, 2941, 2940
2658, 2907, 2908, 2942, 2941
2659, 2908, 2909, 2943, 2942
2660, 2909, 2910, 2944, 2943
2661, 2910, 2911, 2945, 2944
2662, 2911, 2912, 2946, 2945
2663, 2912, 2913, 2947, 2946
2664, 2913, 2914, 2948, 2947
2665, 2914, 2915, 2949, 2948
2666, 2915, 2916, 2950, 2949
2667, 2916, 2917, 2951, 2950
2668, 2917, 2918, 2952, 2951
2669, 2918, 2919, 2953, 2952
2670, 2919, 2920, 2954, 2953
2671, 2920, 2921, 2955, 2954
2672, 2921, 2922, 2956, 2955
2673, 2922, 2923, 2957, 2956
2674, 2923, 2924, 2958, 2957
2675, 2924, 2925, 2959, 2958
2676, 2925, 2926, 2960, 2959
2677, 2926, 2927, 2961, 2960
2678, 2927, 2928, 2962, 2961
2679, 2928, 2929, 2963, 2962
2680, 2929, 2930, 2964, 2963
2681, 2930,  145,  144, 2964
2682,  380, 2931, 2965,  379
2683, 2931, 2932, 2966, 2965
2684, 2932, 2933, 2967, 2966
2685, 2933, 2934, 2968, 2967
2686, 2934, 2935, 2969, 2968
2687, 2935, 2936, 2970, 2969
2688, 2936, 2937, 2971, 2970
2689, 2937, 2938, 2972, 2971
2690, 2938, 2939, 2973, 2972
2691, 2939, 2940, 2974, 2973
2692, 2940, 2941, 2975, 2974
2693, 2941, 2942, 2976, 2975
2694, 2942, 2943, 2977, 2976
2695, 2943, 2944, 2978, 2977
2696, 2944, 2945, 2979, 2978
2697, 2945, 2946, 2980, 2979
2698, 2946, 2947, 2981, 2980
2699, 2947, 2948, 2982, 2981
2700, 2948, 2949, 2983, 2982
2701, 2949, 2950, 2984, 2983
2702, 2950, 2951, 2985, 2984
2703, 2951, 2952, 2986, 2985
2704, 2952, 2953, 2987, 2986
2705, 2953, 2954, 2988, 2987
2706, 2954, 2955, 2989, 2988
2707, 2955, 2956, 2990, 2989
2708, 2956, 2957, 2991, 2990
2709, 2957, 2958, 2992, 2991
2710, 2958, 2959, 2993, 2992
2711, 2959, 2960, 2994, 2993
2712, 2960, 2961, 2995, 2994
2713, 2961, 2962, 2996, 2995
2714, 2962, 2963, 2997, 2996
2715, 2963, 2964, 2998, 2997
2716, 2964,  144,  143, 2998
2717,  379, 2965, 2999,  378
2718, 2965, 2966, 3000, 2999
2719, 2966, 2967, 3001, 3000
2720, 2967, 2968, 3002, 3001
2721, 2968, 2969, 3003, 3002
2722, 2969, 2970, 3004, 3003
2723, 2970, 2971, 3005, 3004
2724, 2971, 2972, 3006, 3005
2725, 2972, 2973, 3007, 3006
2726, 2973, 2974, 3008, 3007
2727, 2974, 2975, 3009, 3008
2728, 2975, 2976, 3010, 3009
2729, 2976, 2977, 3011, 3010
2730, 2977, 2978, 3012, 3011
2731, 2978, 2979, 3013, 3012
2732, 2979, 2980, 3014, 3013
2733, 2980, 2981, 3015, 3014
2734, 2981, 2982, 3016, 3015
2735, 2982, 2983, 3017, 3016
2736, 2983, 2984, 3018, 3017
2737, 2984, 2985, 3019, 3018
2738, 2985, 2986, 3020, 3019
2739, 2986, 2987, 3021, 3020
2740, 2987, 2988, 3022, 3021
2741, 2988, 2989, 3023, 3022
2742, 2989, 2990, 3024, 3023
2743, 2990, 2991, 3025, 3024
2744, 2991, 2992, 3026, 3025
2745, 2992, 2993, 3027, 3026
2746, 2993, 2994, 3028, 3027
2747, 2994, 2995, 3029, 3028
2748, 2995, 2996, 3030, 3029
2749, 2996, 2997, 3031, 3030
2750, 2997, 2998, 3032, 3031
2751, 2998,  143,  142, 3032
2752,  378, 2999, 3033,  377
2753, 2999, 3000, 3034, 3033
2754, 3000, 3001, 3035, 3034
2755, 3001, 3002, 3036, 3035
2756, 3002, 3003, 3037, 3036
2757, 3003, 3004, 3038, 3037
2758, 3004, 3005, 3039, 3038
2759, 3005, 3006, 3040, 3039
2760, 3006, 3007, 3041, 3040
2761, 3007, 3008, 3042, 3041
2762, 3008, 3009, 3043, 3042
2763, 3009, 3010, 3044, 3043
2764, 3010, 3011, 3045, 3044
2765, 3011, 3012, 3046, 3045
2766, 3012, 3013, 3047, 3046
2767, 3013, 3014, 3048, 3047
2768, 3014, 3015, 3049, 3048
2769, 3015, 3016, 3050, 3049
2770, 3016, 3017, 3051, 3050
2771, 3017, 3018, 3052, 3051
2772, 3018, 3019, 3053, 3052
2773, 3019, 3020, 3054, 3053
2774, 3020, 3021, 3055, 3054
2775, 3021, 3022, 3056, 3055
2776, 3022, 3023, 3057, 3056
2777, 3023, 3024, 3058, 3057
2778, 3024, 3025, 3059, 3058
2779, 3025, 3026, 3060, 3059
2780, 3026, 3027, 3061, 3060
2781, 3027, 3028, 3062, 3061
2782, 3028, 3029, 3063, 3062
2783, 3029, 3030, 3064, 3063
2784, 3030, 3031, 3065, 3064
2785, 3031, 3032, 3066, 3065
2786, 3032,  142,  141, 3066
2787,  377, 3033, 3067,  376
2788, 3033, 3034, 3068, 3067
2789, 3034, 3035, 3069, 3068
2790, 3035, 3036, 3070, 3069
2791, 3036, 3037, 3071, 3070
2792, 3037, 3038, 3072, 3071
2793, 3038, 3039, 3073, 3072
2794, 3039, 3040, 3074, 3073
2795, 3040, 3041, 3075, 3074
2796, 3041, 3042, 3076, 3075
2797, 3042, 3043, 3077, 3076
2798, 3043, 3044, 3078, 3077
2799, 3044, 3045, 3079, 3078
2800, 3045, 3046, 3080, 3079
2801, 3046, 3047, 3081, 3080
2802, 3047, 3048, 3082, 3081
2803, 3048, 3049, 3083, 3082
2804, 3049, 3050, 3084, 3083
2805, 3050, 3051, 3085, 3084
2806, 3051, 3052, 3086, 3085
2807, 3052, 3053, 3087, 3086
2808, 3053, 3054, 3088, 3087
2809, 3054, 3055, 3089, 3088
2810, 3055, 3056, 3090, 3089
2811, 3056, 3057, 3091, 3090
2812, 3057, 3058, 3092, 3091
2813, 3058, 3059, 3093, 3092
2814, 3059, 3060, 3094, 3093
2815, 3060, 3061, 3095, 3094
2816, 3061, 3062, 3096, 3095
2817, 3062, 3063, 3097, 3096
2818, 3063, 3064, 3098, 3097
2819, 3064, 3065, 3099, 3098
2820, 3065, 3066, 3100, 3099
2821, 3066,  141,  140, 3100
2822,  376, 3067, 3101,  375
2823, 3067, 3068, 3102, 3101
2824, 3068, 3069, 3103, 3102
2825, 3069, 3070, 3104, 3103
2826, 3070, 3071, 3105, 3104
2827, 3071, 3072, 3106, 3105
2828, 3072, 3073, 3107, 3106
2829, 3073, 3074, 3108, 3107
2830, 3074, 3075, 3109, 3108
2831, 3075, 3076, 3110, 3109
2832, 3076, 3077, 3111, 3110
2833, 3077, 3078, 3112, 3111
2834, 3078, 3079, 3113, 3112
2835, 3079, 3080, 3114, 3113
2836, 3080, 3081, 3115, 3114
2837, 3081, 3082, 3116, 3115
2838, 3082, 3083, 3117, 3116
2839, 3083, 3084, 3118, 3117
2840, 3084, 3085, 3119, 3118
2841, 3085, 3086, 3120, 3119
2842, 3086, 3087, 3121, 3120
2843, 3087, 3088, 3122, 3121
2844, 3088, 3089, 3123, 3122
2845, 3089, 3090, 3124, 3123
2846, 3090, 3091, 3125, 3124
2847, 3091, 3092, 3126, 3125
2848, 3092, 3093, 3127, 3126
2849, 3093, 3094, 3128, 3127
2850, 3094, 3095, 3129, 3128
2851, 3095, 3096, 3130, 3129
2852, 3096, 3097, 3131, 3130
2853, 3097, 3098, 3132, 3131
2854, 3098, 3099, 3133, 3132
2855, 3099, 3100, 3134, 3133
2856, 3100,  140,  139, 3134
2857,  375, 3101, 3135,  374
2858, 3101, 3102, 3136, 3135
2859, 3102, 3103, 3137, 3136
2860, 3103, 3104, 3138, 3137
2861, 3104, 3105, 3139, 3138
2862, 3105, 3106, 3140, 3139
2863, 3106, 3107, 3141, 3140
2864, 3107, 3108, 3142, 3141
2865, 3108, 3109, 3143, 3142
2866, 3109, 3110, 3144, 3143
2867, 3110, 3111, 3145, 3144
2868, 3111, 3112, 3146, 3145
2869, 3112, 3113, 3147, 3146
2870, 3113, 3114, 3148, 3147
2871, 3114, 3115, 3149, 3148
2872, 3115, 3116, 3150, 3149
2873, 3116, 3117, 3151, 3150
2874, 3117, 3118, 3152, 3151
2875, 3118, 3119, 3153, 3152
2876, 3119, 3120, 3154, 3153
2877, 3120, 3121, 3155, 3154
2878, 3121, 3122, 3156, 3155
2879, 3122, 3123, 3157, 3156
2880, 3123, 3124, 3158, 3157
2881, 3124, 3125, 3159, 3158
2882, 3125, 3126, 3160, 3159
2883, 3126, 3127, 3161, 3160
2884, 3127, 3128, 3162, 3161
2885, 3128, 3129, 3163, 3162
2886, 3129, 3130, 3164, 3163
2887, 3130, 3131, 3165, 3164
2888, 3131, 3132, 3166, 3165
2889, 3132, 3133, 3167, 3166
2890, 3133, 3134, 3168, 3167
2891, 3134,  139,  138, 3168
2892,  374, 3135, 3169,  373
2893, 3135, 3136, 3170, 3169
2894, 3136, 3137, 3171, 3170
2895, 3137, 3138, 3172, 3171
2896, 3138, 3139, 3173, 3172
2897, 3139, 3140, 3174, 3173
2898, 3140, 3141, 3175, 3174
2899, 3141, 3142, 3176, 3175
2900, 3142, 3143, 3177, 3176
2901, 3143, 3144, 3178, 3177
2902, 3144, 3145, 3179, 3178
2903, 3145, 3146, 3180, 3179
2904, 3146, 3147, 3181, 3180
2905, 3147, 3148, 3182, 3181
2906, 3148, 3149, 3183, 3182
2907, 3149, 3150, 3184, 3183
2908, 3150, 3151, 3185, 3184
2909, 3151, 3152, 3186, 3185
2910, 3152, 3153, 3187, 3186
2911, 3153, 3154, 3188, 3187
2912, 3154, 3155, 3189, 3188
2913, 3155, 3156, 3190, 3189
2914, 3156, 3157, 3191, 3190
2915, 3157, 3158, 3192, 3191
2916, 3158, 3159, 3193, 3192
2917, 3159, 3160, 3194, 3193
2918, 3160, 3161, 3195, 3194
2919, 3161, 3162, 3196, 3195
2920, 3162, 3163, 3197, 3196
2921, 3163, 3164, 3198, 3197
2922, 3164, 3165, 3199, 3198
2923, 3165, 3166, 3200, 3199
2924, 3166, 3167, 3201, 3200
2925, 3167, 3168, 3202, 3201
2926, 3168,  138,  137, 3202
2927,  373, 3169, 3203,  372
2928, 3169, 3170, 3204, 3203
2929, 3170, 3171, 3205, 3204
2930, 3171, 3172, 3206, 3205
2931, 3172, 3173, 3207, 3206
2932, 3173, 3174, 3208, 3207
2933, 3174, 3175, 3209, 3208
2934, 3175, 3176, 3210, 3209
2935, 3176, 3177, 3211, 3210
2936, 3177, 3178, 3212, 3211
2937, 3178, 3179, 3213, 3212
2938, 3179, 3180, 3214, 3213
2939, 3180, 3181, 3215, 3214
2940, 3181, 3182, 3216, 3215
2941, 3182, 3183, 3217, 3216
2942, 3183, 3184, 3218, 3217
2943, 3184, 3185, 3219, 3218
2944, 3185, 3186, 3220, 3219
2945, 3186, 3187, 3221, 3220
2946, 3187, 3188, 3222, 3221
2947, 3188, 3189, 3223, 3222
2948, 3189, 3190, 3224, 3223
2949, 3190, 3191, 3225, 3224
2950, 3191, 3192, 3226, 3225
2951, 3192, 3193, 3227, 3226
2952, 3193, 3194, 3228, 3227
2953, 3194, 3195, 3229, 3228
2954, 3195, 3196, 3230, 3229
2955, 3196, 3197, 3231, 3230
2956, 3197, 3198, 3232, 3231
2957, 3198, 3199, 3233, 3232
2958, 3199, 3200, 3234, 3233
2959, 3200, 3201, 3235, 3234
2960, 3201, 3202, 3236, 3235
2961, 3202,  137,  136, 3236
2962,  372, 3203, 3237,  371
2963, 3203, 3204, 3238, 3237
2964, 3204, 3205, 3239, 3238
2965, 3205, 3206, 3240, 3239
2966, 3206, 3207, 3241, 3240
2967, 3207, 3208, 3242, 3241
2968, 3208, 3209, 3243, 3242
2969, 3209, 3210, 3244, 3243
2970, 3210, 3211, 3245, 3244
2971, 3211, 3212, 3246, 3245
2972, 3212, 3213, 3247, 3246
2973, 3213, 3214, 3248, 3247
2974, 3214, 3215, 3249, 3248
2975, 3215, 3216, 3250, 3249
2976, 3216, 3217, 3251, 3250
2977, 3217, 3218, 3252, 3251
2978, 3218, 3219, 3253, 3252
2979, 3219, 3220, 3254, 3253
2980, 3220, 3221, 3255, 3254
2981, 3221, 3222, 3256, 3255
2982, 3222, 3223, 3257, 3256
2983, 3223, 3224, 3258, 3257
2984, 3224, 3225, 3259, 3258
2985, 3225, 3226, 3260, 3259
2986, 3226, 3227, 3261, 3260
2987, 3227, 3228, 3262, 3261
2988, 3228, 3229, 3263, 3262
2989, 3229, 3230, 3264, 3263
2990, 3230, 3231, 3265, 3264
2991, 3231, 3232, 3266, 3265
2992, 3232, 3233, 3267, 3266
2993, 3233, 3234, 3268, 3267
2994, 3234, 3235, 3269, 3268
2995, 3235, 3236, 3270, 3269
2996, 3236,  136,  135, 3270
2997,  371, 3237, 3271,  370
2998, 3237, 3238, 3272, 3271
2999, 3238, 3239, 3273, 3272
3000, 3239, 3240, 3274, 3273
3001, 3240, 3241, 3275, 3274
3002, 3241, 3242, 3276, 3275
3003, 3242, 3243, 3277, 3276
3004, 3243, 3244, 3278, 3277
3005, 3244, 3245, 3279, 3278
3006, 3245, 3246, 3280, 3279
3007, 3246, 3247, 3281, 3280
3008, 3247, 3248, 3282, 3281
3009, 3248, 3249, 3283, 3282
3010, 3249, 3250, 3284, 3283
3011, 3250, 3251, 3285, 3284
3012, 3251, 3252, 3286, 3285
3013, 3252, 3253, 3287, 3286
3014, 3253, 3254, 3288, 3287
3015, 3254, 3255, 3289, 3288
3016, 3255, 3256, 3290, 3289
3017, 3256, 3257, 3291, 3290
3018, 3257, 3258, 3292, 3291
3019, 3258, 3259, 3293, 3292
3020, 3259, 3260, 3294, 3293
3021, 3260, 3261, 3295, 3294
3022, 3261, 3262, 3296, 3295
3023, 3262, 3263, 3297, 3296
3024, 3263, 3264, 3298, 3297
3025, 3264, 3265, 3299, 3298
3026, 3265, 3266, 3300, 3299
3027, 3266, 3267, 3301, 3300
3028, 3267, 3268, 3302, 3301
3029, 3268, 3269, 3303, 3302
3030, 3269, 3270, 3304, 3303
3031, 3270,  135,  134, 3304
3032,  370, 3271, 3305,  369
3033, 3271, 3272, 3306, 3305
3034, 3272, 3273, 3307, 3306
3035, 3273, 3274, 3308, 3307
3036, 3274, 3275, 3309, 3308
3037, 3275, 3276, 3310, 3309
3038, 3276, 3277, 3311, 3310
3039, 3277, 3278, 3312, 3311
3040, 3278, 3279, 3313, 3312
3041, 3279, 3280, 3314, 3313
3042, 3280, 3281, 3315, 3314
3043, 3281, 3282, 3316, 3315
3044, 3282, 3283, 3317, 3316
3045, 3283, 3284, 3318, 3317
3046, 3284, 3285, 3319, 3318
3047, 3285, 3286, 3320, 3319
3048, 3286, 3287, 3321, 3320
3049, 3287, 3288, 3322, 3321
3050, 3288, 3289, 3323, 3322
3051, 3289, 3290, 3324, 3323
3052, 3290, 3291, 3325, 3324
3053, 3291, 3292, 3326, 3325
3054, 3292, 3293, 3327, 3326
3055, 3293, 3294, 3328, 3327
3056, 3294, 3295, 3329, 3328
3057, 3295, 3296, 3330, 3329
3058, 3296, 3297, 3331, 3330
3059, 3297, 3298, 3332, 3331
3060, 3298, 3299, 3333, 3332
3061, 3299, 3300, 3334, 3333
3062, 3300, 3301, 3335, 3334
3063, 3301, 3302, 3336, 3335
3064, 3302, 3303, 3337, 3336
3065, 3303, 3304, 3338, 3337
3066, 3304,  134,  133, 3338
3067,  369, 3305, 3339,  368
3068, 3305, 3306, 3340, 3339
3069, 3306, 3307, 3341, 3340
3070, 3307, 3308, 3342, 3341
3071, 3308, 3309, 3343, 3342
3072, 3309, 3310, 3344, 3343
3073, 3310, 3311, 3345, 3344
3074, 3311, 3312, 3346, 3345
3075, 3312, 3313, 3347, 3346
3076, 3313, 3314, 3348, 3347
3077, 3314, 3315, 3349, 3348
3078, 3315, 3316, 3350, 3349
3079, 3316, 3317, 3351, 3350
3080, 3317, 3318, 3352, 3351
3081, 3318, 3319, 3353, 3352
3082, 3319, 3320, 3354, 3353
3083, 3320, 3321, 3355, 3354
3084, 3321, 3322, 3356, 3355
3085, 3322, 3323, 3357, 3356
3086, 3323, 3324, 3358, 3357
3087, 3324, 3325, 3359, 3358
3088, 3325, 3326, 3360, 3359
3089, 3326, 3327, 3361, 3360
3090, 3327, 3328, 3362, 3361
3091, 3328, 3329, 3363, 3362
3092, 3329, 3330, 3364, 3363
3093, 3330, 3331, 3365, 3364
3094, 3331, 3332, 3366, 3365
3095, 3332, 3333, 3367, 3366
3096, 3333, 3334, 3368, 3367
3097, 3334, 3335, 3369, 3368
3098, 3335, 3336, 3370, 3369
3099, 3336, 3337, 3371, 3370
3100, 3337, 3338, 3372, 3371
3101, 3338,  133,  132, 3372
3102,  368, 3339, 3373,  367
3103, 3339, 3340, 3374, 3373
3104, 3340, 3341, 3375, 3374
3105, 3341, 3342, 3376, 3375
3106, 3342, 3343, 3377, 3376
3107, 3343, 3344, 3378, 3377
3108, 3344, 3345, 3379, 3378
3109, 3345, 3346, 3380, 3379
3110, 3346, 3347, 3381, 3380
3111, 3347, 3348, 3382, 3381
3112, 3348, 3349, 3383, 3382
3113, 3349, 3350, 3384, 3383
3114, 3350, 3351, 3385, 3384
3115, 3351, 3352, 3386, 3385
3116, 3352, 3353, 3387, 3386
3117, 3353, 3354, 3388, 3387
3118, 3354, 3355, 3389, 3388
3119, 3355, 3356, 3390, 3389
3120, 3356, 3357, 3391, 3390
3121, 3357, 3358, 3392, 3391
3122, 3358, 3359, 3393, 3392
3123, 3359, 3360, 3394, 3393
3124, 3360, 3361, 3395, 3394
3125, 3361, 3362, 3396, 3395
3126, 3362, 3363, 3397, 3396
3127, 3363, 3364, 3398, 3397
3128, 3364, 3365, 3399, 3398
3129, 3365, 3366, 3400, 3399
3130, 3366, 3367, 3401, 3400
3131, 3367, 3368, 3402, 3401
3132, 3368, 3369, 3403, 3402
3133, 3369, 3370, 3404, 3403
3134, 3370, 3371, 3405, 3404
3135, 3371, 3372, 3406, 3405
3136, 3372,  132,  131, 3406
3137,  367, 3373, 3407,  366
3138, 3373, 3374, 3408, 3407
3139, 3374, 3375, 3409, 3408
3140, 3375, 3376, 3410, 3409
3141, 3376, 3377, 3411, 3410
3142, 3377, 3378, 3412, 3411
3143, 3378, 3379, 3413, 3412
3144, 3379, 3380, 3414, 3413
3145, 3380, 3381, 3415, 3414
3146, 3381, 3382, 3416, 3415
3147, 3382, 3383, 3417, 3416
3148, 3383, 3384, 3418, 3417
3149, 3384, 3385, 3419, 3418
3150, 3385, 3386, 3420, 3419
3151, 3386, 3387, 3421, 3420
3152, 3387, 3388, 3422, 3421
3153, 3388, 3389, 3423, 3422
3154, 3389, 3390, 3424, 3423
3155, 3390, 3391, 3425, 3424
3156, 3391, 3392, 3426, 3425
3157, 3392, 3393, 3427, 3426
3158, 3393, 3394, 3428, 3427
3159, 3394, 3395, 3429, 3428
3160, 3395, 3396, 3430, 3429
3161, 3396, 3397, 3431, 3430
3162, 3397, 3398, 3432, 3431
3163, 3398, 3399, 3433, 3432
3164, 3399, 3400, 3434, 3433
3165, 3400, 3401, 3435, 3434
3166, 3401, 3402, 3436, 3435
3167, 3402, 3403, 3437, 3436
3168, 3403, 3404, 3438, 3437
3169, 3404, 3405, 3439, 3438
3170, 3405, 3406, 3440, 3439
3171, 3406,  131,  130, 3440
3172,  366, 3407, 3441,  365
3173, 3407, 3408, 3442, 3441
3174, 3408, 3409, 3443, 3442
3175, 3409, 3410, 3444, 3443
3176, 3410, 3411, 3445, 3444
3177, 3411, 3412, 3446, 3445
3178, 3412, 3413, 3447, 3446
3179, 3413, 3414, 3448, 3447
3180, 3414, 3415, 3449, 3448
3181, 3415, 3416, 3450, 3449
3182, 3416, 3417, 3451, 3450
3183, 3417, 3418, 3452, 3451
3184, 3418, 3419, 3453, 3452
3185, 3419, 3420, 3454, 3453
3186, 3420, 3421, 3455, 3454
3187, 3421, 3422, 3456, 3455
3188, 3422, 3423, 3457, 3456
3189, 3423, 3424, 3458, 3457
3190, 3424, 3425, 3459, 3458
3191, 3425, 3426, 3460, 3459
3192, 3426, 3427, 3461, 3460
3193, 3427, 3428, 3462, 3461
3194, 3428, 3429, 3463, 3462
3195, 3429, 3430, 3464, 3463
3196, 3430, 3431, 3465, 3464
3197, 3431, 3432, 3466, 3465
3198, 3432, 3433, 3467, 3466
3199, 3433, 3434, 3468, 3467
3200, 3434, 3435, 3469, 3468
3201, 3435, 3436, 3470, 3469
3202, 3436, 3437, 3471, 3470
3203, 3437, 3438, 3472, 3471
3204, 3438, 3439, 3473, 3472
3205, 3439, 3440, 3474, 3473
3206, 3440,  130,  129, 3474
3207,  365, 3441, 3475,  364
3208, 3441, 3442, 3476, 3475
3209, 3442, 3443, 3477, 3476
3210, 3443, 3444, 3478, 3477
3211, 3444, 3445, 3479, 3478
3212, 3445, 3446, 3480, 3479
3213, 3446, 3447, 3481, 3480
3214, 3447, 3448, 3482, 3481
3215, 3448, 3449, 3483, 3482
3216, 3449, 3450, 3484, 3483
3217, 3450, 3451, 3485, 3484
3218, 3451, 3452, 3486, 3485
3219, 3452, 3453, 3487, 3486
3220, 3453, 3454, 3488, 3487
3221, 3454, 3455, 3489, 3488
3222, 3455, 3456, 3490, 3489
3223, 3456, 3457, 3491, 3490
3224, 3457, 3458, 3492, 3491
3225, 3458, 3459, 3493, 3492
3226, 3459, 3460, 3494, 3493
3227, 3460, 3461, 3495, 3494
3228, 3461, 3462, 3496, 3495
3229, 3462, 3463, 3497, 3496
3230, 3463, 3464, 3498, 3497
3231, 3464, 3465, 3499, 3498
3232, 3465, 3466, 3500, 3499
3233, 3466, 3467, 3501, 3500
3234, 3467, 3468, 3502, 3501
3235, 3468, 3469, 3503, 3502
3236, 3469, 3470, 3504, 3503
3237, 3470, 3471, 3505, 3504
3238, 3471, 3472, 3506, 3505
3239, 3472, 3473, 3507, 3506
3240, 3473, 3474, 3508, 3507
3241, 3474,  129,  128, 3508
3242,  364, 3475, 3509,  363
3243, 3475, 3476, 3510, 3509
3244, 3476, 3477, 3511, 3510
3245, 3477, 3478, 3512, 3511
3246, 3478, 3479, 3513, 3512
3247, 3479, 3480, 3514, 3513
3248, 3480, 3481, 3515, 3514
3249, 3481, 3482, 3516, 3515
3250, 3482, 3483, 3517, 3516
3251, 3483, 3484, 3518, 3517
3252, 3484, 3485, 3519, 3518
3253, 3485, 3486, 3520, 3519
3254, 3486, 3487, 3521, 3520
3255, 3487, 3488, 3522, 3521
3256, 3488, 3489, 3523, 3522
3257, 3489, 3490, 3524, 3523
3258, 3490, 3491, 3525, 3524
3259, 3491, 3492, 3526, 3525
3260, 3492, 3493, 3527, 3526
3261, 3493, 3494, 3528, 3527
3262, 3494, 3495, 3529, 3528
3263, 3495, 3496, 3530, 3529
3264, 3496, 3497, 3531, 3530
3265, 3497, 3498, 3532, 3531
3266, 3498, 3499, 3533, 3532
3267, 3499, 3500, 3534, 3533
3268, 3500, 3501, 3535, 3534
3269, 3501, 3502, 3536, 3535
3270, 3502, 3503, 3537, 3536
3271, 3503, 3504, 3538, 3537
3272, 3504, 3505, 3539, 3538
3273, 3505, 3506, 3540, 3539
3274, 3506, 3507, 3541, 3540
3275, 3507, 3508, 3542, 3541
3276, 3508,  128,  127, 3542
3277,  363, 3509, 3543,  362
3278, 3509, 3510, 3544, 3543
3279, 3510, 3511, 3545, 3544
3280, 3511, 3512, 3546, 3545
3281, 3512, 3513, 3547, 3546
3282, 3513, 3514, 3548, 3547
3283, 3514, 3515, 3549, 3548
3284, 3515, 3516, 3550, 3549
3285, 3516, 3517, 3551, 3550
3286, 3517, 3518, 3552, 3551
3287, 3518, 3519, 3553, 3552
3288, 3519, 3520, 3554, 3553
3289, 3520, 3521, 3555, 3554
3290, 3521, 3522, 3556, 3555
3291, 3522, 3523, 3557, 3556
3292, 3523, 3524, 3558, 3557
3293, 3524, 3525, 3559, 3558
3294, 3525, 3526, 3560, 3559
3295, 3526, 3527, 3561, 3560
3296, 3527, 3528, 3562, 3561
3297, 3528, 3529, 3563, 3562
3298, 3529, 3530, 3564, 3563
3299, 3530, 3531, 3565, 3564
3300, 3531, 3532, 3566, 3565
3301, 3532, 3533, 3567, 3566
3302, 3533, 3534, 3568, 3567
3303, 3534, 3535, 3569, 3568
3304, 3535, 3536, 3570, 3569
3305, 3536, 3537, 3571, 3570
3306, 3537, 3538, 3572, 3571
3307, 3538, 3539, 3573, 3572
3308, 3539, 3540, 3574, 3573
3309, 3540, 3541, 3575, 3574
3310, 3541, 3542, 3576, 3575
3311, 3542,  127,  126, 3576
3312,  362, 3543, 3577,  361
3313, 3543, 3544, 3578, 3577
3314, 3544, 3545, 3579, 3578
3315, 3545, 3546, 3580, 3579
3316, 3546, 3547, 3581, 3580
3317, 3547, 3548, 3582, 3581
3318, 3548, 3549, 3583, 3582
3319, 3549, 3550, 3584, 3583
3320, 3550, 3551, 3585, 3584
3321, 3551, 3552, 3586, 3585
3322, 3552, 3553, 3587, 3586
3323, 3553, 3554, 3588, 3587
3324, 3554, 3555, 3589, 3588
3325, 3555, 3556, 3590, 3589
3326, 3556, 3557, 3591, 3590
3327, 3557, 3558, 3592, 3591
3328, 3558, 3559, 3593, 3592
3329, 3559, 3560, 3594, 3593
3330, 3560, 3561, 3595, 3594
3331, 3561, 3562, 3596, 3595
3332, 3562, 3563, 3597, 3596
3333, 3563, 3564, 3598, 3597
3334, 3564, 3565, 3599, 3598
3335, 3565, 3566, 3600, 3599
3336, 3566, 3567, 3601, 3600
3337, 3567, 3568, 3602, 3601
3338, 3568, 3569, 3603, 3602
3339, 3569, 3570, 3604, 3603
3340, 3570, 3571, 3605, 3604
3341, 3571, 3572, 3606, 3605
3342, 3572, 3573, 3607, 3606
3343, 3573, 3574, 3608, 3607
3344, 3574, 3575, 3609, 3608
3345, 3575, 3576, 3610, 3609
3346, 3576,  126,  125, 3610
3347,  361, 3577, 3611,  360
3348, 3577, 3578, 3612, 3611
3349, 3578, 3579, 3613, 3612
3350, 3579, 3580, 3614, 3613
3351, 3580, 3581, 3615, 3614
3352, 3581, 3582, 3616, 3615
3353, 3582, 3583, 3617, 3616
3354, 3583, 3584, 3618, 3617
3355, 3584, 3585, 3619, 3618
3356, 3585, 3586, 3620, 3619
3357, 3586, 3587, 3621, 3620
3358, 3587, 3588, 3622, 3621
3359, 3588, 3589, 3623, 3622
3360, 3589, 3590, 3624, 3623
3361, 3590, 3591, 3625, 3624
3362, 3591, 3592, 3626, 3625
3363, 3592, 3593, 3627, 3626
3364, 3593, 3594, 3628, 3627
3365, 3594, 3595, 3629, 3628
3366, 3595, 3596, 3630, 3629
3367, 3596, 3597, 3631, 3630
3368, 3597, 3598, 3632, 3631
3369, 3598, 3599, 3633, 3632
3370, 3599, 3600, 3634, 3633
3371, 3600, 3601, 3635, 3634
3372, 3601, 3602, 3636, 3635
3373, 3602, 3603, 3637, 3636
3374, 3603, 3604, 3638, 3637
3375, 3604, 3605, 3639, 3638
3376, 3605, 3606, 3640, 3639
3377, 3606, 3607, 3641, 3640
3378, 3607, 3608, 3642, 3641
3379, 3608, 3609, 3643, 3642
3380, 3609, 3610, 3644, 3643
3381, 3610,  125,  124, 3644
3382,  360, 3611, 3645,  359
3383, 3611, 3612, 3646, 3645
3384, 3612, 3613, 3647, 3646
3385, 3613, 3614, 3648, 3647
3386, 3614, 3615, 3649, 3648
3387, 3615, 3616, 3650, 3649
3388, 3616, 3617, 3651, 3650
3389, 3617, 3618, 3652, 3651
3390, 3618, 3619, 3653, 3652
3391, 3619, 3620, 3654, 3653
3392, 3620, 3621, 3655, 3654
3393, 3621, 3622, 3656, 3655
3394, 3622, 3623, 3657, 3656
3395, 3623, 3624, 3658, 3657
3396, 3624, 3625, 3659, 3658
3397, 3625, 3626, 3660, 3659
3398, 3626, 3627, 3661, 3660
3399, 3627, 3628, 3662, 3661
3400, 3628, 3629, 3663, 3662
3401, 3629, 3630, 3664, 3663
3402, 3630, 3631, 3665, 3664
3403, 3631, 3632, 3666, 3665
3404, 3632, 3633, 3667, 3666
3405, 3633, 3634, 3668, 3667
3406, 3634, 3635, 3669, 3668
3407, 3635, 3636, 3670, 3669
3408, 3636, 3637, 3671, 3670
3409, 3637, 3638, 3672, 3671
3410, 3638, 3639, 3673, 3672
3411, 3639, 3640, 3674, 3673
3412, 3640, 3641, 3675, 3674
3413, 3641, 3642, 3676, 3675
3414, 3642, 3643, 3677, 3676
3415, 3643, 3644, 3678, 3677
3416, 3644,  124,  123, 3678
3417,  359, 3645, 3679,  358
3418, 3645, 3646, 3680, 3679
3419, 3646, 3647, 3681, 3680
3420, 3647, 3648, 3682, 3681
3421, 3648, 3649, 3683, 3682
3422, 3649, 3650, 3684, 3683
3423, 3650, 3651, 3685, 3684
3424, 3651, 3652, 3686, 3685
3425, 3652, 3653, 3687, 3686
3426, 3653, 3654, 3688, 3687
3427, 3654, 3655, 3689, 3688
3428, 3655, 3656, 3690, 3689
3429, 3656, 3657, 3691, 3690
3430, 3657, 3658, 3692, 3691
3431, 3658, 3659, 3693, 3692
3432, 3659, 3660, 3694, 3693
3433, 3660, 3661, 3695, 3694
3434, 3661, 3662, 3696, 3695
3435, 3662, 3663, 3697, 3696
3436, 3663, 3664, 3698, 3697
3437, 3664, 3665, 3699, 3698
3438, 3665, 3666, 3700, 3699
3439, 3666, 3667, 3701, 3700
3440, 3667, 3668, 3702, 3701
3441, 3668, 3669, 3703, 3702
3442, 3669, 3670, 3704, 3703
3443, 3670, 3671, 3705, 3704
3444, 3671, 3672, 3706, 3705
3445, 3672, 3673, 3707, 3706
3446, 3673, 3674, 3708, 3707
3447, 3674, 3675, 3709, 3708
3448, 3675, 3676, 3710, 3709
3449, 3676, 3677, 3711, 3710
3450, 3677, 3678, 3712, 3711
3451, 3678,  123,  122, 3712
3452,  358, 3679, 3713,  357
3453, 3679, 3680, 3714, 3713
3454, 3680, 3681, 3715, 3714
3455, 3681, 3682, 3716, 3715
3456, 3682, 3683, 3717, 3716
3457, 3683, 3684, 3718, 3717
3458, 3684, 3685, 3719, 3718
3459, 3685, 3686, 3720, 3719
3460, 3686, 3687, 3721, 3720
3461, 3687, 3688, 3722, 3721
3462, 3688, 3689, 3723, 3722
3463, 3689, 3690, 3724, 3723
3464, 3690, 3691, 3725, 3724
3465, 3691, 3692, 3726, 3725
3466, 3692, 3693, 3727, 3726
3467, 3693, 3694, 3728, 3727
3468, 3694, 3695, 3729, 3728
3469, 3695, 3696, 3730, 3729
3470, 3696, 3697, 3731, 3730
3471, 3697, 3698, 3732, 3731
3472, 3698, 3699, 3733, 3732
3473, 3699, 3700, 3734, 3733
3474, 3700, 3701, 3735, 3734
3475, 3701, 3702, 3736, 3735
3476, 3702, 3703, 3737, 3736
3477, 3703, 3704, 3738, 3737
3478, 3704, 3705, 3739, 3738
3479, 3705, 3706, 3740, 3739
3480, 3706, 3707, 3741, 3740
3481, 3707, 3708, 3742, 3741
3482, 3708, 3709, 3743, 3742
3483, 3709, 3710, 3744, 3743
3484, 3710, 3711, 3745, 3744
3485, 3711, 3712, 3746, 3745
3486, 3712,  122,  121, 3746
3487,  357, 3713, 3747,  356
3488, 3713, 3714, 3748, 3747
3489, 3714, 3715, 3749, 3748
3490, 3715, 3716, 3750, 3749
3491, 3716, 3717, 3751, 3750
3492, 3717, 3718, 3752, 3751
3493, 3718, 3719, 3753, 3752
3494, 3719, 3720, 3754, 3753
3495, 3720, 3721, 3755, 3754
3496, 3721, 3722, 3756, 3755
3497, 3722, 3723, 3757, 3756
3498, 3723, 3724, 3758, 3757
3499, 3724, 3725, 3759, 3758
3500, 3725, 3726, 3760, 3759
3501, 3726, 3727, 3761, 3760
3502, 3727, 3728, 3762, 3761
3503, 3728, 3729, 3763, 3762
3504, 3729, 3730, 3764, 3763
3505, 3730, 3731, 3765, 3764
3506, 3731, 3732, 3766, 3765
3507, 3732, 3733, 3767, 3766
3508, 3733, 3734, 3768, 3767
3509, 3734, 3735, 3769, 3768
3510, 3735, 3736, 3770, 3769
3511, 3736, 3737, 3771, 3770
3512, 3737, 3738, 3772, 3771
3513, 3738, 3739, 3773, 3772
3514, 3739, 3740, 3774, 3773
3515, 3740, 3741, 3775, 3774
3516, 3741, 3742, 3776, 3775
3517, 3742, 3743, 3777, 3776
3518, 3743, 3744, 3778, 3777
3519, 3744, 3745, 3779, 3778
3520, 3745, 3746, 3780, 3779
3521, 3746,  121,  120, 3780
3522,  356, 3747, 3781,  355
3523, 3747, 3748, 3782, 3781
3524, 3748, 3749, 3783, 3782
3525, 3749, 3750, 3784, 3783
3526, 3750, 3751, 3785, 3784
3527, 3751, 3752, 3786, 3785
3528, 3752, 3753, 3787, 3786
3529, 3753, 3754, 3788, 3787
3530, 3754, 3755, 3789, 3788
3531, 3755, 3756, 3790, 3789
3532, 3756, 3757, 3791, 3790
3533, 3757, 3758, 3792, 3791
3534, 3758, 3759, 3793, 3792
3535, 3759, 3760, 3794, 3793
3536, 3760, 3761, 3795, 3794
3537, 3761, 3762, 3796, 3795
3538, 3762, 3763, 3797, 3796
3539, 3763, 3764, 3798, 3797
3540, 3764, 3765, 3799, 3798
3541, 3765, 3766, 3800, 3799
3542, 3766, 3767, 3801, 3800
3543, 3767, 3768, 3802, 3801
3544, 3768, 3769, 3803, 3802
3545, 3769, 3770, 3804, 3803
3546, 3770, 3771, 3805, 3804
3547, 3771, 3772, 3806, 3805
3548, 3772, 3773, 3807, 3806
3549, 3773, 3774, 3808, 3807
3550, 3774, 3775, 3809, 3808
3551, 3775, 3776, 3810, 3809
3552, 3776, 3777, 3811, 3810
3553, 3777, 3778, 3812, 3811
3554, 3778, 3779, 3813, 3812
3555, 3779, 3780, 3814, 3813
3556, 3780,  120,  119, 3814
3557,  355, 3781, 3815,  354
3558, 3781, 3782, 3816, 3815
3559, 3782, 3783, 3817, 3816
3560, 3783, 3784, 3818, 3817
3561, 3784, 3785, 3819, 3818
3562, 3785, 3786, 3820, 3819
3563, 3786, 3787, 3821, 3820
3564, 3787, 3788, 3822, 3821
3565, 3788, 3789, 3823, 3822
3566, 3789, 3790, 3824, 3823
3567, 3790, 3791, 3825, 3824
3568, 3791, 3792, 3826, 3825
3569, 3792, 3793, 3827, 3826
3570, 3793, 3794, 3828, 3827
3571, 3794, 3795, 3829, 3828
3572, 3795, 3796, 3830, 3829
3573, 3796, 3797, 3831, 3830
3574, 3797, 3798, 3832, 3831
3575, 3798, 3799, 3833, 3832
3576, 3799, 3800, 3834, 3833
3577, 3800, 3801, 3835, 3834
3578, 3801, 3802, 3836, 3835
3579, 3802, 3803, 3837, 3836
3580, 3803, 3804, 3838, 3837
3581, 3804, 3805, 3839, 3838
3582, 3805, 3806, 3840, 3839
3583, 3806, 3807, 3841, 3840
3584, 3807, 3808, 3842, 3841
3585, 3808, 3809, 3843, 3842
3586, 3809, 3810, 3844, 3843
3587, 3810, 3811, 3845, 3844
3588, 3811, 3812, 3846, 3845
3589, 3812, 3813, 3847, 3846
3590, 3813, 3814, 3848, 3847
3591, 3814,  119,  118, 3848
3592,  354, 3815, 3849,  353
3593, 3815, 3816, 3850, 3849
3594, 3816, 3817, 3851, 3850
3595, 3817, 3818, 3852, 3851
3596, 3818, 3819, 3853, 3852
3597, 3819, 3820, 3854, 3853
3598, 3820, 3821, 3855, 3854
3599, 3821, 3822, 3856, 3855
3600, 3822, 3823, 3857, 3856
3601, 3823, 3824, 3858, 3857
3602, 3824, 3825, 3859, 3858
3603, 3825, 3826, 3860, 3859
3604, 3826, 3827, 3861, 3860
3605, 3827, 3828, 3862, 3861
3606, 3828, 3829, 3863, 3862
3607, 3829, 3830, 3864, 3863
3608, 3830, 3831, 3865, 3864
3609, 3831, 3832, 3866, 3865
3610, 3832, 3833, 3867, 3866
3611, 3833, 3834, 3868, 3867
3612, 3834, 3835, 3869, 3868
3613, 3835, 3836, 3870, 3869
3614, 3836, 3837, 3871, 3870
3615, 3837, 3838, 3872, 3871
3616, 3838, 3839, 3873, 3872
3617, 3839, 3840, 3874, 3873
3618, 3840, 3841, 3875, 3874
3619, 3841, 3842, 3876, 3875
3620, 3842, 3843, 3877, 3876
3621, 3843, 3844, 3878, 3877
3622, 3844, 3845, 3879, 3878
3623, 3845, 3846, 3880, 3879
3624, 3846, 3847, 3881, 3880
3625, 3847, 3848, 3882, 3881
3626, 3848,  118,  117, 3882
3627,  353, 3849, 3883,  352
3628, 3849, 3850, 3884, 3883
3629, 3850, 3851, 3885, 3884
3630, 3851, 3852, 3886, 3885
3631, 3852, 3853, 3887, 3886
3632, 3853, 3854, 3888, 3887
3633, 3854, 3855, 3889, 3888
3634, 3855, 3856, 3890, 3889
3635, 3856, 3857, 3891, 3890
3636, 3857, 3858, 3892, 3891
3637, 3858, 3859, 3893, 3892
3638, 3859, 3860, 3894, 3893
3639, 3860, 3861, 3895, 3894
3640, 3861, 3862, 3896, 3895
3641, 3862, 3863, 3897, 3896
3642, 3863, 3864, 3898, 3897
3643, 3864, 3865, 3899, 3898
3644, 3865, 3866, 3900, 3899
3645, 3866, 3867, 3901, 3900
3646, 3867, 3868, 3902, 3901
3647, 3868, 3869, 3903, 3902
3648, 3869, 3870, 3904, 3903
3649, 3870, 3871, 3905, 3904
3650, 3871, 3872, 3906, 3905
3651, 3872, 3873, 3907, 3906
3652, 3873, 3874, 3908, 3907
3653, 3874, 3875, 3909, 3908
3654, 3875, 3876, 3910, 3909
3655, 3876, 3877, 3911, 3910
3656, 3877, 3878, 3912, 3911
3657, 3878, 3879, 3913, 3912
3658, 3879, 3880, 3914, 3913
3659, 3880, 3881, 3915, 3914
3660, 3881, 3882, 3916, 3915
3661, 3882,  117,  116, 3916
3662,  352, 3883, 3917,  351
3663, 3883, 3884, 3918, 3917
3664, 3884, 3885, 3919, 3918
3665, 3885, 3886, 3920, 3919
3666, 3886, 3887, 3921, 3920
3667, 3887, 3888, 3922, 3921
3668, 3888, 3889, 3923, 3922
3669, 3889, 3890, 3924, 3923
3670, 3890, 3891, 3925, 3924
3671, 3891, 3892, 3926, 3925
3672, 3892, 3893, 3927, 3926
3673, 3893, 3894, 3928, 3927
3674, 3894, 3895, 3929, 3928
3675, 3895, 3896, 3930, 3929
3676, 3896, 3897, 3931, 3930
3677, 3897, 3898, 3932, 3931
3678, 3898, 3899, 3933, 3932
3679, 3899, 3900, 3934, 3933
3680, 3900, 3901, 3935, 3934
3681, 3901, 3902, 3936, 3935
3682, 3902, 3903, 3937, 3936
3683, 3903, 3904, 3938, 3937
3684, 3904, 3905, 3939, 3938
3685, 3905, 3906, 3940, 3939
3686, 3906, 3907, 3941, 3940
3687, 3907, 3908, 3942, 3941
3688, 3908, 3909, 3943, 3942
3689, 3909, 3910, 3944, 3943
3690, 3910, 3911, 3945, 3944
3691, 3911, 3912, 3946, 3945
3692, 3912, 3913, 3947, 3946
3693, 3913, 3914, 3948, 3947
3694, 3914, 3915, 3949, 3948
3695, 3915, 3916, 3950, 3949
3696, 3916,  116,  115, 3950
3697,  351, 3917, 3951,  350
3698, 3917, 3918, 3952, 3951
3699, 3918, 3919, 3953, 3952
3700, 3919, 3920, 3954, 3953
3701, 3920, 3921, 3955, 3954
3702, 3921, 3922, 3956, 3955
3703, 3922, 3923, 3957, 3956
3704, 3923, 3924, 3958, 3957
3705, 3924, 3925, 3959, 3958
3706, 3925, 3926, 3960, 3959
3707, 3926, 3927, 3961, 3960
3708, 3927, 3928, 3962, 3961
3709, 3928, 3929, 3963, 3962
3710, 3929, 3930, 3964, 3963
3711, 3930, 3931, 3965, 3964
3712, 3931, 3932, 3966, 3965
3713, 3932, 3933, 3967, 3966
3714, 3933, 3934, 3968, 3967
3715, 3934, 3935, 3969, 3968
3716, 3935, 3936, 3970, 3969
3717, 3936, 3937, 3971, 3970
3718, 3937, 3938, 3972, 3971
3719, 3938, 3939, 3973, 3972
3720, 3939, 3940, 3974, 3973
3721, 3940, 3941, 3975, 3974
3722, 3941, 3942, 3976, 3975
3723, 3942, 3943, 3977, 3976
3724, 3943, 3944, 3978, 3977
3725, 3944, 3945, 3979, 3978
3726, 3945, 3946, 3980, 3979
3727, 3946, 3947, 3981, 3980
3728, 3947, 3948, 3982, 3981
3729, 3948, 3949, 3983, 3982
3730, 3949, 3950, 3984, 3983
3731, 3950,  115,  114, 3984
3732,  350, 3951, 3985,  349
3733, 3951, 3952, 3986, 3985
3734, 3952, 3953, 3987, 3986
3735, 3953, 3954, 3988, 3987
3736, 3954, 3955, 3989, 3988
3737, 3955, 3956, 3990, 3989
3738, 3956, 3957, 3991, 3990
3739, 3957, 3958, 3992, 3991
3740, 3958, 3959, 3993, 3992
3741, 3959, 3960, 3994, 3993
3742, 3960, 3961, 3995, 3994
3743, 3961, 3962, 3996, 3995
3744, 3962, 3963, 3997, 3996
3745, 3963, 3964, 3998, 3997
3746, 3964, 3965, 3999, 3998
3747, 3965, 3966, 4000, 3999
3748, 3966, 3967, 4001, 4000
3749, 3967, 3968, 4002, 4001
3750, 3968, 3969, 4003, 4002
3751, 3969, 3970, 4004, 4003
3752, 3970, 3971, 4005, 4004
3753, 3971, 3972, 4006, 4005
3754, 3972, 3973, 4007, 4006
3755, 3973, 3974, 4008, 4007
3756, 3974, 3975, 4009, 4008
3757, 3975, 3976, 4010, 4009
3758, 3976, 3977, 4011, 4010
3759, 3977, 3978, 4012, 4011
3760, 3978, 3979, 4013, 4012
3761, 3979, 3980, 4014, 4013
3762, 3980, 3981, 4015, 4014
3763, 3981, 3982, 4016, 4015
3764, 3982, 3983, 4017, 4016
3765, 3983, 3984, 4018, 4017
3766, 3984,  114,  113, 4018
3767,  349, 3985, 4019,  348
3768, 3985, 3986, 4020, 4019
3769, 3986, 3987, 4021, 4020
3770, 3987, 3988, 4022, 4021
3771, 3988, 3989, 4023, 4022
3772, 3989, 3990, 4024, 4023
3773, 3990, 3991, 4025, 4024
3774, 3991, 3992, 4026, 4025
3775, 3992, 3993, 4027, 4026
3776, 3993, 3994, 4028, 4027
3777, 3994, 3995, 4029, 4028
3778, 3995, 3996, 4030, 4029
3779, 3996, 3997, 4031, 4030
3780, 3997, 3998, 4032, 4031
3781, 3998, 3999, 4033, 4032
3782, 3999, 4000, 4034, 4033
3783, 4000, 4001, 4035, 4034
3784, 4001, 4002, 4036, 4035
3785, 4002, 4003, 4037, 4036
3786, 4003, 4004, 4038, 4037
3787, 4004, 4005, 4039, 4038
3788, 4005, 4006, 4040, 4039
3789, 4006, 4007, 4041, 4040
3790, 4007, 4008, 4042, 4041
3791, 4008, 4009, 4043, 4042
3792, 4009, 4010, 4044, 4043
3793, 4010, 4011, 4045, 4044
3794, 4011, 4012, 4046, 4045
3795, 4012, 4013, 4047, 4046
3796, 4013, 4014, 4048, 4047
3797, 4014, 4015, 4049, 4048
3798, 4015, 4016, 4050, 4049
3799, 4016, 4017, 4051, 4050
3800, 4017, 4018, 4052, 4051
3801, 4018,  113,  112, 4052
3802,  348, 4019, 4053,  347
3803, 4019, 4020, 4054, 4053
3804, 4020, 4021, 4055, 4054
3805, 4021, 4022, 4056, 4055
3806, 4022, 4023, 4057, 4056
3807, 4023, 4024, 4058, 4057
3808, 4024, 4025, 4059, 4058
3809, 4025, 4026, 4060, 4059
3810, 4026, 4027, 4061, 4060
3811, 4027, 4028, 4062, 4061
3812, 4028, 4029, 4063, 4062
3813, 4029, 4030, 4064, 4063
3814, 4030, 4031, 4065, 4064
3815, 4031, 4032, 4066, 4065
3816, 4032, 4033, 4067, 4066
3817, 4033, 4034, 4068, 4067
3818, 4034, 4035, 4069, 4068
3819, 4035, 4036, 4070, 4069
3820, 4036, 4037, 4071, 4070
3821, 4037, 4038, 4072, 4071
3822, 4038, 4039, 4073, 4072
3823, 4039, 4040, 4074, 4073
3824, 4040, 4041, 4075, 4074
3825, 4041, 4042, 4076, 4075
3826, 4042, 4043, 4077, 4076
3827, 4043, 4044, 4078, 4077
3828, 4044, 4045, 4079, 4078
3829, 4045, 4046, 4080, 4079
3830, 4046, 4047, 4081, 4080
3831, 4047, 4048, 4082, 4081
3832, 4048, 4049, 4083, 4082
3833, 4049, 4050, 4084, 4083
3834, 4050, 4051, 4085, 4084
3835, 4051, 4052, 4086, 4085
3836, 4052,  112,  111, 4086
3837,  347, 4053, 4087,  346
3838, 4053, 4054, 4088, 4087
3839, 4054, 4055, 4089, 4088
3840, 4055, 4056, 4090, 4089
3841, 4056, 4057, 4091, 4090
3842, 4057, 4058, 4092, 4091
3843, 4058, 4059, 4093, 4092
3844, 4059, 4060, 4094, 4093
3845, 4060, 4061, 4095, 4094
3846, 4061, 4062, 4096, 4095
3847, 4062, 4063, 4097, 4096
3848, 4063, 4064, 4098, 4097
3849, 4064, 4065, 4099, 4098
3850, 4065, 4066, 4100, 4099
3851, 4066, 4067, 4101, 4100
3852, 4067, 4068, 4102, 4101
3853, 4068, 4069, 4103, 4102
3854, 4069, 4070, 4104, 4103
3855, 4070, 4071, 4105, 4104
3856, 4071, 4072, 4106, 4105
3857, 4072, 4073, 4107, 4106
3858, 4073, 4074, 4108, 4107
3859, 4074, 4075, 4109, 4108
3860, 4075, 4076, 4110, 4109
3861, 4076, 4077, 4111, 4110
3862, 4077, 4078, 4112, 4111
3863, 4078, 4079, 4113, 4112
3864, 4079, 4080, 4114, 4113
3865, 4080, 4081, 4115, 4114
3866, 4081, 4082, 4116, 4115
3867, 4082, 4083, 4117, 4116
3868, 4083, 4084, 4118, 4117
3869, 4084, 4085, 4119, 4118
3870, 4085, 4086, 4120, 4119
3871, 4086,  111,  110, 4120
3872,  346, 4087, 4121,  345
3873, 4087, 4088, 4122, 4121
3874, 4088, 4089, 4123, 4122
3875, 4089, 4090, 4124, 4123
3876, 4090, 4091, 4125, 4124
3877, 4091, 4092, 4126, 4125
3878, 4092, 4093, 4127, 4126
3879, 4093, 4094, 4128, 4127
3880, 4094, 4095, 4129, 4128
3881, 4095, 4096, 4130, 4129
3882, 4096, 4097, 4131, 4130
3883, 4097, 4098, 4132, 4131
3884, 4098, 4099, 4133, 4132
3885, 4099, 4100, 4134, 4133
3886, 4100, 4101, 4135, 4134
3887, 4101, 4102, 4136, 4135
3888, 4102, 4103, 4137, 4136
3889, 4103, 4104, 4138, 4137
3890, 4104, 4105, 4139, 4138
3891, 4105, 4106, 4140, 4139
3892, 4106, 4107, 4141, 4140
3893, 4107, 4108, 4142, 4141
3894, 4108, 4109, 4143, 4142
3895, 4109, 4110, 4144, 4143
3896, 4110, 4111, 4145, 4144
3897, 4111, 4112, 4146, 4145
3898, 4112, 4113, 4147, 4146
3899, 4113, 4114, 4148, 4147
3900, 4114, 4115, 4149, 4148
3901, 4115, 4116, 4150, 4149
3902, 4116, 4117, 4151, 4150
3903, 4117, 4118, 4152, 4151
3904, 4118, 4119, 4153, 4152
3905, 4119, 4120, 4154, 4153
3906, 4120,  110,  109, 4154
3907,  345, 4121, 4155,  344
3908, 4121, 4122, 4156, 4155
3909, 4122, 4123, 4157, 4156
3910, 4123, 4124, 4158, 4157
3911, 4124, 4125, 4159, 4158
3912, 4125, 4126, 4160, 4159
3913, 4126, 4127, 4161, 4160
3914, 4127, 4128, 4162, 4161
3915, 4128, 4129, 4163, 4162
3916, 4129, 4130, 4164, 4163
3917, 4130, 4131, 4165, 4164
3918, 4131, 4132, 4166, 4165
3919, 4132, 4133, 4167, 4166
3920, 4133, 4134, 4168, 4167
3921, 4134, 4135, 4169, 4168
3922, 4135, 4136, 4170, 4169
3923, 4136, 4137, 4171, 4170
3924, 4137, 4138, 4172, 4171
3925, 4138, 4139, 4173, 4172
3926, 4139, 4140, 4174, 4173
3927, 4140, 4141, 4175, 4174
3928, 4141, 4142, 4176, 4175
3929, 4142, 4143, 4177, 4176
3930, 4143, 4144, 4178, 4177
3931, 4144, 4145, 4179, 4178
3932, 4145, 4146, 4180, 4179
3933, 4146, 4147, 4181, 4180
3934, 4147, 4148, 4182, 4181
3935, 4148, 4149, 4183, 4182
3936, 4149, 4150, 4184, 4183
3937, 4150, 4151, 4185, 4184
3938, 4151, 4152, 4186, 4185
3939, 4152, 4153, 4187, 4186
3940, 4153, 4154, 4188, 4187
3941, 4154,  109,  108, 4188
3942,  344, 4155, 4189,  343
3943, 4155, 4156, 4190, 4189
3944, 4156, 4157, 4191, 4190
3945, 4157, 4158, 4192, 4191
3946, 4158, 4159, 4193, 4192
3947, 4159, 4160, 4194, 4193
3948, 4160, 4161, 4195, 4194
3949, 4161, 4162, 4196, 4195
3950, 4162, 4163, 4197, 4196
3951, 4163, 4164, 4198, 4197
3952, 4164, 4165, 4199, 4198
3953, 4165, 4166, 4200, 4199
3954, 4166, 4167, 4201, 4200
3955, 4167, 4168, 4202, 4201
3956, 4168, 4169, 4203, 4202
3957, 4169, 4170, 4204, 4203
3958, 4170, 4171, 4205, 4204
3959, 4171, 4172, 4206, 4205
3960, 4172, 4173, 4207, 4206
3961, 4173, 4174, 4208, 4207
3962, 4174, 4175, 4209, 4208
3963, 4175, 4176, 4210, 4209
3964, 4176, 4177, 4211, 4210
3965, 4177, 4178, 4212, 4211
3966, 4178, 4179, 4213, 4212
3967, 4179, 4180, 4214, 4213
3968, 4180, 4181, 4215, 4214
3969, 4181, 4182, 4216, 4215
3970, 4182, 4183, 4217, 4216
3971, 4183, 4184, 4218, 4217
3972, 4184, 4185, 4219, 4218
3973, 4185, 4186, 4220, 4219
3974, 4186, 4187, 4221, 4220
3975, 4187, 4188, 4222, 4221
3976, 4188,  108,  107, 4222
3977,  343, 4189, 4223,  342
3978, 4189, 4190, 4224, 4223
3979, 4190, 4191, 4225, 4224
3980, 4191, 4192, 4226, 4225
3981, 4192, 4193, 4227, 4226
3982, 4193, 4194, 4228, 4227
3983, 4194, 4195, 4229, 4228
3984, 4195, 4196, 4230, 4229
3985, 4196, 4197, 4231, 4230
3986, 4197, 4198, 4232, 4231
3987, 4198, 4199, 4233, 4232
3988, 4199, 4200, 4234, 4233
3989, 4200, 4201, 4235, 4234
3990, 4201, 4202, 4236, 4235
3991, 4202, 4203, 4237, 4236
3992, 4203, 4204, 4238, 4237
3993, 4204, 4205, 4239, 4238
3994, 4205, 4206, 4240, 4239
3995, 4206, 4207, 4241, 4240
3996, 4207, 4208, 4242, 4241
3997, 4208, 4209, 4243, 4242
3998, 4209, 4210, 4244, 4243
3999, 4210, 4211, 4245, 4244
4000, 4211, 4212, 4246, 4245
4001, 4212, 4213, 4247, 4246
4002, 4213, 4214, 4248, 4247
4003, 4214, 4215, 4249, 4248
4004, 4215, 4216, 4250, 4249
4005, 4216, 4217, 4251, 4250
4006, 4217, 4218, 4252, 4251
4007, 4218, 4219, 4253, 4252
4008, 4219, 4220, 4254, 4253
4009, 4220, 4221, 4255, 4254
4010, 4221, 4222, 4256, 4255
4011, 4222,  107,  106, 4256
4012,  342, 4223, 4257,  341
4013, 4223, 4224, 4258, 4257
4014, 4224, 4225, 4259, 4258
4015, 4225, 4226, 4260, 4259
4016, 4226, 4227, 4261, 4260
4017, 4227, 4228, 4262, 4261
4018, 4228, 4229, 4263, 4262
4019, 4229, 4230, 4264, 4263
4020, 4230, 4231, 4265, 4264
4021, 4231, 4232, 4266, 4265
4022, 4232, 4233, 4267, 4266
4023, 4233, 4234, 4268, 4267
4024, 4234, 4235, 4269, 4268
4025, 4235, 4236, 4270, 4269
4026, 4236, 4237, 4271, 4270
4027, 4237, 4238, 4272, 4271
4028, 4238, 4239, 4273, 4272
4029, 4239, 4240, 4274, 4273
4030, 4240, 4241, 4275, 4274
4031, 4241, 4242, 4276, 4275
4032, 4242, 4243, 4277, 4276
4033, 4243, 4244, 4278, 4277
4034, 4244, 4245, 4279, 4278
4035, 4245, 4246, 4280, 4279
4036, 4246, 4247, 4281, 4280
4037, 4247, 4248, 4282, 4281
4038, 4248, 4249, 4283, 4282
4039, 4249, 4250, 4284, 4283
4040, 4250, 4251, 4285, 4284
4041, 4251, 4252, 4286, 4285
4042, 4252, 4253, 4287, 4286
4043, 4253, 4254, 4288, 4287
4044, 4254, 4255, 4289, 4288
4045, 4255, 4256, 4290, 4289
4046, 4256,  106,  105, 4290
4047,  341, 4257, 4291,  340
4048, 4257, 4258, 4292, 4291
4049, 4258, 4259, 4293, 4292
4050, 4259, 4260, 4294, 4293
4051, 4260, 4261, 4295, 4294
4052, 4261, 4262, 4296, 4295
4053, 4262, 4263, 4297, 4296
4054, 4263, 4264, 4298, 4297
4055, 4264, 4265, 4299, 4298
4056, 4265, 4266, 4300, 4299
4057, 4266, 4267, 4301, 4300
4058, 4267, 4268, 4302, 4301
4059, 4268, 4269, 4303, 4302
4060, 4269, 4270, 4304, 4303
4061, 4270, 4271, 4305, 4304
4062, 4271, 4272, 4306, 4305
4063, 4272, 4273, 4307, 4306
4064, 4273, 4274, 4308, 4307
4065, 4274, 4275, 4309, 4308
4066, 4275, 4276, 4310, 4309
4067, 4276, 4277, 4311, 4310
4068, 4277, 4278, 4312, 4311
4069, 4278, 4279, 4313, 4312
4070, 4279, 4280, 4314, 4313
4071, 4280, 4281, 4315, 4314
4072, 4281, 4282, 4316, 4315
4073, 4282, 4283, 4317, 4316
4074, 4283, 4284, 4318, 4317
4075, 4284, 4285, 4319, 4318
4076, 4285, 4286, 4320, 4319
4077, 4286, 4287, 4321, 4320
4078, 4287, 4288, 4322, 4321
4079, 4288, 4289, 4323, 4322
4080, 4289, 4290, 4324, 4323
4081, 4290,  105,    5, 4324
4082,  340, 4291, 4325,  339
4083, 4291, 4292, 4326, 4325
4084, 4292, 4293, 4327, 4326
4085, 4293, 4294, 4328, 4327
4086, 4294, 4295, 4329, 4328
4087, 4295, 4296, 4330, 4329
4088, 4296, 4297, 4331, 4330
4089, 4297, 4298, 4332, 4331
4090, 4298, 4299, 4333, 4332
4091, 4299, 4300, 4334, 4333
4092, 4300, 4301, 4335, 4334
4093, 4301, 4302, 4336, 4335
4094, 4302, 4303, 4337, 4336
4095, 4303, 4304, 4338, 4337
4096, 4304, 4305, 4339, 4338
4097, 4305, 4306, 4340, 4339
4098, 4306, 4307, 4341, 4340
4099, 4307, 4308, 4342, 4341
4100, 4308, 4309, 4343, 4342
4101, 4309, 4310, 4344, 4343
4102, 4310, 4311, 4345, 4344
4103, 4311, 4312, 4346, 4345
4104, 4312, 4313, 4347, 4346
4105, 4313, 4314, 4348, 4347
4106, 4314, 4315, 4349, 4348
4107, 4315, 4316, 4350, 4349
4108, 4316, 4317, 4351, 4350
4109, 4317, 4318, 4352, 4351
4110, 4318, 4319, 4353, 4352
4111, 4319, 4320, 4354, 4353
4112, 4320, 4321, 4355, 4354
4113, 4321, 4322, 4356, 4355
4114, 4322, 4323, 4357, 4356
4115, 4323, 4324, 4358, 4357
4116, 4324,    5, 1181, 4358
4117,  339, 4325, 4359,  338
4118, 4325, 4326, 4360, 4359
4119, 4326, 4327, 4361, 4360
4120, 4327, 4328, 4362, 4361
4121, 4328, 4329, 4363, 4362
4122, 4329, 4330, 4364, 4363
4123, 4330, 4331, 4365, 4364
4124, 4331, 4332, 4366, 4365
4125, 4332, 4333, 4367, 4366
4126, 4333, 4334, 4368, 4367
4127, 4334, 4335, 4369, 4368
4128, 4335, 4336, 4370, 4369
4129, 4336, 4337, 4371, 4370
4130, 4337, 4338, 4372, 4371
4131, 4338, 4339, 4373, 4372
4132, 4339, 4340, 4374, 4373
4133, 4340, 4341, 4375, 4374
4134, 4341, 4342, 4376, 4375
4135, 4342, 4343, 4377, 4376
4136, 4343, 4344, 4378, 4377
4137, 4344, 4345, 4379, 4378
4138, 4345, 4346, 4380, 4379
4139, 4346, 4347, 4381, 4380
4140, 4347, 4348, 4382, 4381
4141, 4348, 4349, 4383, 4382
4142, 4349, 4350, 4384, 4383
4143, 4350, 4351, 4385, 4384
4144, 4351, 4352, 4386, 4385
4145, 4352, 4353, 4387, 4386
4146, 4353, 4354, 4388, 4387
4147, 4354, 4355, 4389, 4388
4148, 4355, 4356, 4390, 4389
4149, 4356, 4357, 4391, 4390
4150, 4357, 4358, 4392, 4391
4151, 4358, 1181, 1182, 4392
4152,  338, 4359, 4393,  337
4153, 4359, 4360, 4394, 4393
4154, 4360, 4361, 4395, 4394
4155, 4361, 4362, 4396, 4395
4156, 4362, 4363, 4397, 4396
4157, 4363, 4364, 4398, 4397
4158, 4364, 4365, 4399, 4398
4159, 4365, 4366, 4400, 4399
4160, 4366, 4367, 4401, 4400
4161, 4367, 4368, 4402, 4401
4162, 4368, 4369, 4403, 4402
4163, 4369, 4370, 4404, 4403
4164, 4370, 4371, 4405, 4404
4165, 4371, 4372, 4406, 4405
4166, 4372, 4373, 4407, 4406
4167, 4373, 4374, 4408, 4407
4168, 4374, 4375, 4409, 4408
4169, 4375, 4376, 4410, 4409
4170, 4376, 4377, 4411, 4410
4171, 4377, 4378, 4412, 4411
4172, 4378, 4379, 4413, 4412
4173, 4379, 4380, 4414, 4413
4174, 4380, 4381, 4415, 4414
4175, 4381, 4382, 4416, 4415
4176, 4382, 4383, 4417, 4416
4177, 4383, 4384, 4418, 4417
4178, 4384, 4385, 4419, 4418
4179, 4385, 4386, 4420, 4419
4180, 4386, 4387, 4421, 4420
4181, 4387, 4388, 4422, 4421
4182, 4388, 4389, 4423, 4422
4183, 4389, 4390, 4424, 4423
4184, 4390, 4391, 4425, 4424
4185, 4391, 4392, 4426, 4425
4186, 4392, 1182, 1183, 4426
4187,  337, 4393, 4427,  336
4188, 4393, 4394, 4428, 4427
4189, 4394, 4395, 4429, 4428
4190, 4395, 4396, 4430, 4429
4191, 4396, 4397, 4431, 4430
4192, 4397, 4398, 4432, 4431
4193, 4398, 4399, 4433, 4432
4194, 4399, 4400, 4434, 4433
4195, 4400, 4401, 4435, 4434
4196, 4401, 4402, 4436, 4435
4197, 4402, 4403, 4437, 4436
4198, 4403, 4404, 4438, 4437
4199, 4404, 4405, 4439, 4438
4200, 4405, 4406, 4440, 4439
4201, 4406, 4407, 4441, 4440
4202, 4407, 4408, 4442, 4441
4203, 4408, 4409, 4443, 4442
4204, 4409, 4410, 4444, 4443
4205, 4410, 4411, 4445, 4444
4206, 4411, 4412, 4446, 4445
4207, 4412, 4413, 4447, 4446
4208, 4413, 4414, 4448, 4447
4209, 4414, 4415, 4449, 4448
4210, 4415, 4416, 4450, 4449
4211, 4416, 4417, 4451, 4450
4212, 4417, 4418, 4452, 4451
4213, 4418, 4419, 4453, 4452
4214, 4419, 4420, 4454, 4453
4215, 4420, 4421, 4455, 4454
4216, 4421, 4422, 4456, 4455
4217, 4422, 4423, 4457, 4456
4218, 4423, 4424, 4458, 4457
4219, 4424, 4425, 4459, 4458
4220, 4425, 4426, 4460, 4459
4221, 4426, 1183, 1184, 4460
4222,  336, 4427, 4461,  335
4223, 4427, 4428, 4462, 4461
4224, 4428, 4429, 4463, 4462
4225, 4429, 4430, 4464, 4463
4226, 4430, 4431, 4465, 4464
4227, 4431, 4432, 4466, 4465
4228, 4432, 4433, 4467, 4466
4229, 4433, 4434, 4468, 4467
4230, 4434, 4435, 4469, 4468
4231, 4435, 4436, 4470, 4469
4232, 4436, 4437, 4471, 4470
4233, 4437, 4438, 4472, 4471
4234, 4438, 4439, 4473, 4472
4235, 4439, 4440, 4474, 4473
4236, 4440, 4441, 4475, 4474
4237, 4441, 4442, 4476, 4475
4238, 4442, 4443, 4477, 4476
4239, 4443, 4444, 4478, 4477
4240, 4444, 4445, 4479, 4478
4241, 4445, 4446, 4480, 4479
4242, 4446, 4447, 4481, 4480
4243, 4447, 4448, 4482, 4481
4244, 4448, 4449, 4483, 4482
4245, 4449, 4450, 4484, 4483
4246, 4450, 4451, 4485, 4484
4247, 4451, 4452, 4486, 4485
4248, 4452, 4453, 4487, 4486
4249, 4453, 4454, 4488, 4487
4250, 4454, 4455, 4489, 4488
4251, 4455, 4456, 4490, 4489
4252, 4456, 4457, 4491, 4490
4253, 4457, 4458, 4492, 4491
4254, 4458, 4459, 4493, 4492
4255, 4459, 4460, 4494, 4493
4256, 4460, 1184, 1185, 4494
4257,  335, 4461, 4495,  334
4258, 4461, 4462, 4496, 4495
4259, 4462, 4463, 4497, 4496
4260, 4463, 4464, 4498, 4497
4261, 4464, 4465, 4499, 4498
4262, 4465, 4466, 4500, 4499
4263, 4466, 4467, 4501, 4500
4264, 4467, 4468, 4502, 4501
4265, 4468, 4469, 4503, 4502
4266, 4469, 4470, 4504, 4503
4267, 4470, 4471, 4505, 4504
4268, 4471, 4472, 4506, 4505
4269, 4472, 4473, 4507, 4506
4270, 4473, 4474, 4508, 4507
4271, 4474, 4475, 4509, 4508
4272, 4475, 4476, 4510, 4509
4273, 4476, 4477, 4511, 4510
4274, 4477, 4478, 4512, 4511
4275, 4478, 4479, 4513, 4512
4276, 4479, 4480, 4514, 4513
4277, 4480, 4481, 4515, 4514
4278, 4481, 4482, 4516, 4515
4279, 4482, 4483, 4517, 4516
4280, 4483, 4484, 4518, 4517
4281, 4484, 4485, 4519, 4518
4282, 4485, 4486, 4520, 4519
4283, 4486, 4487, 4521, 4520
4284, 4487, 4488, 4522, 4521
4285, 4488, 4489, 4523, 4522
4286, 4489, 4490, 4524, 4523
4287, 4490, 4491, 4525, 4524
4288, 4491, 4492, 4526, 4525
4289, 4492, 4493, 4527, 4526
4290, 4493, 4494, 4528, 4527
4291, 4494, 1185, 1186, 4528
4292,  334, 4495, 4529,  333
4293, 4495, 4496, 4530, 4529
4294, 4496, 4497, 4531, 4530
4295, 4497, 4498, 4532, 4531
4296, 4498, 4499, 4533, 4532
4297, 4499, 4500, 4534, 4533
4298, 4500, 4501, 4535, 4534
4299, 4501, 4502, 4536, 4535
4300, 4502, 4503, 4537, 4536
4301, 4503, 4504, 4538, 4537
4302, 4504, 4505, 4539, 4538
4303, 4505, 4506, 4540, 4539
4304, 4506, 4507, 4541, 4540
4305, 4507, 4508, 4542, 4541
4306, 4508, 4509, 4543, 4542
4307, 4509, 4510, 4544, 4543
4308, 4510, 4511, 4545, 4544
4309, 4511, 4512, 4546, 4545
4310, 4512, 4513, 4547, 4546
4311, 4513, 4514, 4548, 4547
4312, 4514, 4515, 4549, 4548
4313, 4515, 4516, 4550, 4549
4314, 4516, 4517, 4551, 4550
4315, 4517, 4518, 4552, 4551
4316, 4518, 4519, 4553, 4552
4317, 4519, 4520, 4554, 4553
4318, 4520, 4521, 4555, 4554
4319, 4521, 4522, 4556, 4555
4320, 4522, 4523, 4557, 4556
4321, 4523, 4524, 4558, 4557
4322, 4524, 4525, 4559, 4558
4323, 4525, 4526, 4560, 4559
4324, 4526, 4527, 4561, 4560
4325, 4527, 4528, 4562, 4561
4326, 4528, 1186, 1187, 4562
4327,  333, 4529, 4563,  332
4328, 4529, 4530, 4564, 4563
4329, 4530, 4531, 4565, 4564
4330, 4531, 4532, 4566, 4565
4331, 4532, 4533, 4567, 4566
4332, 4533, 4534, 4568, 4567
4333, 4534, 4535, 4569, 4568
4334, 4535, 4536, 4570, 4569
4335, 4536, 4537, 4571, 4570
4336, 4537, 4538, 4572, 4571
4337, 4538, 4539, 4573, 4572
4338, 4539, 4540, 4574, 4573
4339, 4540, 4541, 4575, 4574
4340, 4541, 4542, 4576, 4575
4341, 4542, 4543, 4577, 4576
4342, 4543, 4544, 4578, 4577
4343, 4544, 4545, 4579, 4578
4344, 4545, 4546, 4580, 4579
4345, 4546, 4547, 4581, 4580
4346, 4547, 4548, 4582, 4581
4347, 4548, 4549, 4583, 4582
4348, 4549, 4550, 4584, 4583
4349, 4550, 4551, 4585, 4584
4350, 4551, 4552, 4586, 4585
4351, 4552, 4553, 4587, 4586
4352, 4553, 4554, 4588, 4587
4353, 4554, 4555, 4589, 4588
4354, 4555, 4556, 4590, 4589
4355, 4556, 4557, 4591, 4590
4356, 4557, 4558, 4592, 4591
4357, 4558, 4559, 4593, 4592
4358, 4559, 4560, 4594, 4593
4359, 4560, 4561, 4595, 4594
4360, 4561, 4562, 4596, 4595
4361, 4562, 1187, 1188, 4596
4362,  332, 4563,  331,    9
4363, 4563, 4564,  330,  331
4364, 4564, 4565,  329,  330
4365, 4565, 4566,  328,  329
4366, 4566, 4567,  327,  328
4367, 4567, 4568,  326,  327
4368, 4568, 4569,  325,  326
4369, 4569, 4570,  324,  325
4370, 4570, 4571,  323,  324
4371, 4571, 4572,  322,  323
4372, 4572, 4573,  321,  322
4373, 4573, 4574,  320,  321
4374, 4574, 4575,  319,  320
4375, 4575, 4576,  318,  319
4376, 4576, 4577,  317,  318
4377, 4577, 4578,  316,  317
4378, 4578, 4579,  315,  316
4379, 4579, 4580,  314,  315
4380, 4580, 4581,  313,  314
4381, 4581, 4582,  312,  313
4382, 4582, 4583,  311,  312
4383, 4583, 4584,  310,  311
4384, 4584, 4585,  309,  310
4385, 4585, 4586,  308,  309
4386, 4586, 4587,  307,  308
4387, 4587, 4588,  306,  307
4388, 4588, 4589,  305,  306
4389, 4589, 4590,  304,  305
4390, 4590, 4591,  303,  304
4391, 4591, 4592,  302,  303
4392, 4592, 4593,  301,  302
4393, 4593, 4594,  300,  301
4394, 4594, 4595,  299,  300
4395, 4595, 4596,  298,  299
4396, 4596, 1188,  297,  298
4397,    8, 1189, 4597,  222
4398, 1189, 1190, 4598, 4597
4399, 1190, 1191, 4599, 4598
4400, 1191, 1192, 4600, 4599
4401, 1192, 1193, 4601, 4600
4402, 1193, 1194, 4602, 4601
4403, 1194, 1195, 4603, 4602
4404, 1195, 1196, 4604, 4603
4405, 1196,  282,  283, 4604
4406,  222, 4597, 4605,  223
4407, 4597, 4598, 4606, 4605
4408, 4598, 4599, 4607, 4606
4409, 4599, 4600, 4608, 4607
4410, 4600, 4601, 4609, 4608
4411, 4601, 4602, 4610, 4609
4412, 4602, 4603, 4611, 4610
4413, 4603, 4604, 4612, 4611
4414, 4604,  283,  284, 4612
4415,  223, 4605, 4613,  224
4416, 4605, 4606, 4614, 4613
4417, 4606, 4607, 4615, 4614
4418, 4607, 4608, 4616, 4615
4419, 4608, 4609, 4617, 4616
4420, 4609, 4610, 4618, 4617
4421, 4610, 4611, 4619, 4618
4422, 4611, 4612, 4620, 4619
4423, 4612,  284,  285, 4620
4424,  224, 4613, 4621,  225
4425, 4613, 4614, 4622, 4621
4426, 4614, 4615, 4623, 4622
4427, 4615, 4616, 4624, 4623
4428, 4616, 4617, 4625, 4624
4429, 4617, 4618, 4626, 4625
4430, 4618, 4619, 4627, 4626
4431, 4619, 4620, 4628, 4627
4432, 4620,  285,  286, 4628
4433,  225, 4621, 4629,  226
4434, 4621, 4622, 4630, 4629
4435, 4622, 4623, 4631, 4630
4436, 4623, 4624, 4632, 4631
4437, 4624, 4625, 4633, 4632
4438, 4625, 4626, 4634, 4633
4439, 4626, 4627, 4635, 4634
4440, 4627, 4628, 4636, 4635
4441, 4628,  286,  287, 4636
4442,  226, 4629, 4637,  227
4443, 4629, 4630, 4638, 4637
4444, 4630, 4631, 4639, 4638
4445, 4631, 4632, 4640, 4639
4446, 4632, 4633, 4641, 4640
4447, 4633, 4634, 4642, 4641
4448, 4634, 4635, 4643, 4642
4449, 4635, 4636, 4644, 4643
4450, 4636,  287,  288, 4644
4451,  227, 4637, 4645,  228
4452, 4637, 4638, 4646, 4645
4453, 4638, 4639, 4647, 4646
4454, 4639, 4640, 4648, 4647
4455, 4640, 4641, 4649, 4648
4456, 4641, 4642, 4650, 4649
4457, 4642, 4643, 4651, 4650
4458, 4643, 4644, 4652, 4651
4459, 4644,  288,  289, 4652
4460,  228, 4645, 4653,  229
4461, 4645, 4646, 4654, 4653
4462, 4646, 4647, 4655, 4654
4463, 4647, 4648, 4656, 4655
4464, 4648, 4649, 4657, 4656
4465, 4649, 4650, 4658, 4657
4466, 4650, 4651, 4659, 4658
4467, 4651, 4652, 4660, 4659
4468, 4652,  289,  290, 4660
4469,  229, 4653, 4661,  230
4470, 4653, 4654, 4662, 4661
4471, 4654, 4655, 4663, 4662
4472, 4655, 4656, 4664, 4663
4473, 4656, 4657, 4665, 4664
4474, 4657, 4658, 4666, 4665
4475, 4658, 4659, 4667, 4666
4476, 4659, 4660, 4668, 4667
4477, 4660,  290,  291, 4668
4478,  230, 4661, 4669,  231
4479, 4661, 4662, 4670, 4669
4480, 4662, 4663, 4671, 4670
4481, 4663, 4664, 4672, 4671
4482, 4664, 4665, 4673, 4672
4483, 4665, 4666, 4674, 4673
4484, 4666, 4667, 4675, 4674
4485, 4667, 4668, 4676, 4675
4486, 4668,  291,  292, 4676
4487,  231, 4669, 4677,  232
4488, 4669, 4670, 4678, 4677
4489, 4670, 4671, 4679, 4678
4490, 4671, 4672, 4680, 4679
4491, 4672, 4673, 4681, 4680
4492, 4673, 4674, 4682, 4681
4493, 4674, 4675, 4683, 4682
4494, 4675, 4676, 4684, 4683
4495, 4676,  292,  293, 4684
4496,  232, 4677, 4685,  233
4497, 4677, 4678, 4686, 4685
4498, 4678, 4679, 4687, 4686
4499, 4679, 4680, 4688, 4687
4500, 4680, 4681, 4689, 4688
4501, 4681, 4682, 4690, 4689
4502, 4682, 4683, 4691, 4690
4503, 4683, 4684, 4692, 4691
4504, 4684,  293,  294, 4692
4505,  233, 4685, 4693,  234
4506, 4685, 4686, 4694, 4693
4507, 4686, 4687, 4695, 4694
4508, 4687, 4688, 4696, 4695
4509, 4688, 4689, 4697, 4696
4510, 4689, 4690, 4698, 4697
4511, 4690, 4691, 4699, 4698
4512, 4691, 4692, 4700, 4699
4513, 4692,  294,  295, 4700
4514,  234, 4693, 4701,  235
4515, 4693, 4694, 4702, 4701
4516, 4694, 4695, 4703, 4702
4517, 4695, 4696, 4704, 4703
4518, 4696, 4697, 4705, 4704
4519, 4697, 4698, 4706, 4705
4520, 4698, 4699, 4707, 4706
4521, 4699, 4700, 4708, 4707
4522, 4700,  295,  296, 4708
4523,  235, 4701, 1181,    5
4524, 4701, 4702, 1182, 1181
4525, 4702, 4703, 1183, 1182
4526, 4703, 4704, 1184, 1183
4527, 4704, 4705, 1185, 1184
4528, 4705, 4706, 1186, 1185
4529, 4706, 4707, 1187, 1186
4530, 4707, 4708, 1188, 1187
4531, 4708,  296,  297, 1188
4532,  282, 1196, 4709,  281
4533, 1196, 1195, 4710, 4709
4534, 1195, 1194, 4711, 4710
4535, 1194, 1193, 4712, 4711
4536, 1193, 1192, 4713, 4712
4537, 1192, 1191, 4714, 4713
4538, 1191, 1190, 4715, 4714
4539, 1190, 1189, 4716, 4715
4540, 1189,    8, 4717, 4716
4541,    8,  221, 4718, 4717
4542,  221,  220, 4719, 4718
4543,  220,  219, 4720, 4719
4544,  219,    2,   44, 4720
4545,  281, 4709, 4721,  280
4546, 4709, 4710, 4722, 4721
4547, 4710, 4711, 4723, 4722
4548, 4711, 4712, 4724, 4723
4549, 4712, 4713, 4725, 4724
4550, 4713, 4714, 4726, 4725
4551, 4714, 4715, 4727, 4726
4552, 4715, 4716, 4728, 4727
4553, 4716, 4717, 4729, 4728
4554, 4717, 4718, 4730, 4729
4555, 4718, 4719, 4731, 4730
4556, 4719, 4720, 4732, 4731
4557, 4720,   44,   43, 4732
4558,  280, 4721, 4733,  279
4559, 4721, 4722, 4734, 4733
4560, 4722, 4723, 4735, 4734
4561, 4723, 4724, 4736, 4735
4562, 4724, 4725, 4737, 4736
4563, 4725, 4726, 4738, 4737
4564, 4726, 4727, 4739, 4738
4565, 4727, 4728, 4740, 4739
4566, 4728, 4729, 4741, 4740
4567, 4729, 4730, 4742, 4741
4568, 4730, 4731, 4743, 4742
4569, 4731, 4732, 4744, 4743
4570, 4732,   43,   42, 4744
4571,  279, 4733, 4745,  278
4572, 4733, 4734, 4746, 4745
4573, 4734, 4735, 4747, 4746
4574, 4735, 4736, 4748, 4747
4575, 4736, 4737, 4749, 4748
4576, 4737, 4738, 4750, 4749
4577, 4738, 4739, 4751, 4750
4578, 4739, 4740, 4752, 4751
4579, 4740, 4741, 4753, 4752
4580, 4741, 4742, 4754, 4753
4581, 4742, 4743, 4755, 4754
4582, 4743, 4744, 4756, 4755
4583, 4744,   42,   41, 4756
4584,  278, 4745, 4757,  277
4585, 4745, 4746, 4758, 4757
4586, 4746, 4747, 4759, 4758
4587, 4747, 4748, 4760, 4759
4588, 4748, 4749, 4761, 4760
4589, 4749, 4750, 4762, 4761
4590, 4750, 4751, 4763, 4762
4591, 4751, 4752, 4764, 4763
4592, 4752, 4753, 4765, 4764
4593, 4753, 4754, 4766, 4765
4594, 4754, 4755, 4767, 4766
4595, 4755, 4756, 4768, 4767
4596, 4756,   41,   40, 4768
4597,  277, 4757, 4769,  276
4598, 4757, 4758, 4770, 4769
4599, 4758, 4759, 4771, 4770
4600, 4759, 4760, 4772, 4771
4601, 4760, 4761, 4773, 4772
4602, 4761, 4762, 4774, 4773
4603, 4762, 4763, 4775, 4774
4604, 4763, 4764, 4776, 4775
4605, 4764, 4765, 4777, 4776
4606, 4765, 4766, 4778, 4777
4607, 4766, 4767, 4779, 4778
4608, 4767, 4768, 4780, 4779
4609, 4768,   40,   39, 4780
4610,  276, 4769, 4781,  275
4611, 4769, 4770, 4782, 4781
4612, 4770, 4771, 4783, 4782
4613, 4771, 4772, 4784, 4783
4614, 4772, 4773, 4785, 4784
4615, 4773, 4774, 4786, 4785
4616, 4774, 4775, 4787, 4786
4617, 4775, 4776, 4788, 4787
4618, 4776, 4777, 4789, 4788
4619, 4777, 4778, 4790, 4789
4620, 4778, 4779, 4791, 4790
4621, 4779, 4780, 4792, 4791
4622, 4780,   39,   38, 4792
4623,  275, 4781, 4793,  274
4624, 4781, 4782, 4794, 4793
4625, 4782, 4783, 4795, 4794
4626, 4783, 4784, 4796, 4795
4627, 4784, 4785, 4797, 4796
4628, 4785, 4786, 4798, 4797
4629, 4786, 4787, 4799, 4798
4630, 4787, 4788, 4800, 4799
4631, 4788, 4789, 4801, 4800
4632, 4789, 4790, 4802, 4801
4633, 4790, 4791, 4803, 4802
4634, 4791, 4792, 4804, 4803
4635, 4792,   38,   37, 4804
4636,  274, 4793, 4805,  273
4637, 4793, 4794, 4806, 4805
4638, 4794, 4795, 4807, 4806
4639, 4795, 4796, 4808, 4807
4640, 4796, 4797, 4809, 4808
4641, 4797, 4798, 4810, 4809
4642, 4798, 4799, 4811, 4810
4643, 4799, 4800, 4812, 4811
4644, 4800, 4801, 4813, 4812
4645, 4801, 4802, 4814, 4813
4646, 4802, 4803, 4815, 4814
4647, 4803, 4804, 4816, 4815
4648, 4804,   37,   36, 4816
4649,  273, 4805, 4817,  272
4650, 4805, 4806, 4818, 4817
4651, 4806, 4807, 4819, 4818
4652, 4807, 4808, 4820, 4819
4653, 4808, 4809, 4821, 4820
4654, 4809, 4810, 4822, 4821
4655, 4810, 4811, 4823, 4822
4656, 4811, 4812, 4824, 4823
4657, 4812, 4813, 4825, 4824
4658, 4813, 4814, 4826, 4825
4659, 4814, 4815, 4827, 4826
4660, 4815, 4816, 4828, 4827
4661, 4816,   36,   35, 4828
4662,  272, 4817, 4829,  271
4663, 4817, 4818, 4830, 4829
4664, 4818, 4819, 4831, 4830
4665, 4819, 4820, 4832, 4831
4666, 4820, 4821, 4833, 4832
4667, 4821, 4822, 4834, 4833
4668, 4822, 4823, 4835, 4834
4669, 4823, 4824, 4836, 4835
4670, 4824, 4825, 4837, 4836
4671, 4825, 4826, 4838, 4837
4672, 4826, 4827, 4839, 4838
4673, 4827, 4828, 4840, 4839
4674, 4828,   35,   34, 4840
4675,  271, 4829, 4841,  270
4676, 4829, 4830, 4842, 4841
4677, 4830, 4831, 4843, 4842
4678, 4831, 4832, 4844, 4843
4679, 4832, 4833, 4845, 4844
4680, 4833, 4834, 4846, 4845
4681, 4834, 4835, 4847, 4846
4682, 4835, 4836, 4848, 4847
4683, 4836, 4837, 4849, 4848
4684, 4837, 4838, 4850, 4849
4685, 4838, 4839, 4851, 4850
4686, 4839, 4840, 4852, 4851
4687, 4840,   34,   33, 4852
4688,  270, 4841, 4853,  269
4689, 4841, 4842, 4854, 4853
4690, 4842, 4843, 4855, 4854
4691, 4843, 4844, 4856, 4855
4692, 4844, 4845, 4857, 4856
4693, 4845, 4846, 4858, 4857
4694, 4846, 4847, 4859, 4858
4695, 4847, 4848, 4860, 4859
4696, 4848, 4849, 4861, 4860
4697, 4849, 4850, 4862, 4861
4698, 4850, 4851, 4863, 4862
4699, 4851, 4852, 4864, 4863
4700, 4852,   33,   32, 4864
4701,  269, 4853, 4865,  268
4702, 4853, 4854, 4866, 4865
4703, 4854, 4855, 4867, 4866
4704, 4855, 4856, 4868, 4867
4705, 4856, 4857, 4869, 4868
4706, 4857, 4858, 4870, 4869
4707, 4858, 4859, 4871, 4870
4708, 4859, 4860, 4872, 4871
4709, 4860, 4861, 4873, 4872
4710, 4861, 4862, 4874, 4873
4711, 4862, 4863, 4875, 4874
4712, 4863, 4864, 4876, 4875
4713, 4864,   32,   31, 4876
4714,  268, 4865, 4877,  267
4715, 4865, 4866, 4878, 4877
4716, 4866, 4867, 4879, 4878
4717, 4867, 4868, 4880, 4879
4718, 4868, 4869, 4881, 4880
4719, 4869, 4870, 4882, 4881
4720, 4870, 4871, 4883, 4882
4721, 4871, 4872, 4884, 4883
4722, 4872, 4873, 4885, 4884
4723, 4873, 4874, 4886, 4885
4724, 4874, 4875, 4887, 4886
4725, 4875, 4876, 4888, 4887
4726, 4876,   31,   30, 4888
4727,  267, 4877, 4889,  266
4728, 4877, 4878, 4890, 4889
4729, 4878, 4879, 4891, 4890
4730, 4879, 4880, 4892, 4891
4731, 4880, 4881, 4893, 4892
4732, 4881, 4882, 4894, 4893
4733, 4882, 4883, 4895, 4894
4734, 4883, 4884, 4896, 4895
4735, 4884, 4885, 4897, 4896
4736, 4885, 4886, 4898, 4897
4737, 4886, 4887, 4899, 4898
4738, 4887, 4888, 4900, 4899
4739, 4888,   30,   29, 4900
4740,  266, 4889, 4901,  265
4741, 4889, 4890, 4902, 4901
4742, 4890, 4891, 4903, 4902
4743, 4891, 4892, 4904, 4903
4744, 4892, 4893, 4905, 4904
4745, 4893, 4894, 4906, 4905
4746, 4894, 4895, 4907, 4906
4747, 4895, 4896, 4908, 4907
4748, 4896, 4897, 4909, 4908
4749, 4897, 4898, 4910, 4909
4750, 4898, 4899, 4911, 4910
4751, 4899, 4900, 4912, 4911
4752, 4900,   29,   28, 4912
4753,  265, 4901, 4913,  264
4754, 4901, 4902, 4914, 4913
4755, 4902, 4903, 4915, 4914
4756, 4903, 4904, 4916, 4915
4757, 4904, 4905, 4917, 4916
4758, 4905, 4906, 4918, 4917
4759, 4906, 4907, 4919, 4918
4760, 4907, 4908, 4920, 4919
4761, 4908, 4909, 4921, 4920
4762, 4909, 4910, 4922, 4921
4763, 4910, 4911, 4923, 4922
4764, 4911, 4912, 4924, 4923
4765, 4912,   28,   27, 4924
4766,  264, 4913, 4925,  263
4767, 4913, 4914, 4926, 4925
4768, 4914, 4915, 4927, 4926
4769, 4915, 4916, 4928, 4927
4770, 4916, 4917, 4929, 4928
4771, 4917, 4918, 4930, 4929
4772, 4918, 4919, 4931, 4930
4773, 4919, 4920, 4932, 4931
4774, 4920, 4921, 4933, 4932
4775, 4921, 4922, 4934, 4933
4776, 4922, 4923, 4935, 4934
4777, 4923, 4924, 4936, 4935
4778, 4924,   27,   26, 4936
4779,  263, 4925, 4937,  262
4780, 4925, 4926, 4938, 4937
4781, 4926, 4927, 4939, 4938
4782, 4927, 4928, 4940, 4939
4783, 4928, 4929, 4941, 4940
4784, 4929, 4930, 4942, 4941
4785, 4930, 4931, 4943, 4942
4786, 4931, 4932, 4944, 4943
4787, 4932, 4933, 4945, 4944
4788, 4933, 4934, 4946, 4945
4789, 4934, 4935, 4947, 4946
4790, 4935, 4936, 4948, 4947
4791, 4936,   26,   25, 4948
4792,  262, 4937, 4949,  261
4793, 4937, 4938, 4950, 4949
4794, 4938, 4939, 4951, 4950
4795, 4939, 4940, 4952, 4951
4796, 4940, 4941, 4953, 4952
4797, 4941, 4942, 4954, 4953
4798, 4942, 4943, 4955, 4954
4799, 4943, 4944, 4956, 4955
4800, 4944, 4945, 4957, 4956
4801, 4945, 4946, 4958, 4957
4802, 4946, 4947, 4959, 4958
4803, 4947, 4948, 4960, 4959
4804, 4948,   25,   24, 4960
4805,  261, 4949, 4961,  260
4806, 4949, 4950, 4962, 4961
4807, 4950, 4951, 4963, 4962
4808, 4951, 4952, 4964, 4963
4809, 4952, 4953, 4965, 4964
4810, 4953, 4954, 4966, 4965
4811, 4954, 4955, 4967, 4966
4812, 4955, 4956, 4968, 4967
4813, 4956, 4957, 4969, 4968
4814, 4957, 4958, 4970, 4969
4815, 4958, 4959, 4971, 4970
4816, 4959, 4960, 4972, 4971
4817, 4960,   24,   23, 4972
4818,  260, 4961, 4973,  259
4819, 4961, 4962, 4974, 4973
4820, 4962, 4963, 4975, 4974
4821, 4963, 4964, 4976, 4975
4822, 4964, 4965, 4977, 4976
4823, 4965, 4966, 4978, 4977
4824, 4966, 4967, 4979, 4978
4825, 4967, 4968, 4980, 4979
4826, 4968, 4969, 4981, 4980
4827, 4969, 4970, 4982, 4981
4828, 4970, 4971, 4983, 4982
4829, 4971, 4972, 4984, 4983
4830, 4972,   23,   22, 4984
4831,  259, 4973, 4985,  258
4832, 4973, 4974, 4986, 4985
4833, 4974, 4975, 4987, 4986
4834, 4975, 4976, 4988, 4987
4835, 4976, 4977, 4989, 4988
4836, 4977, 4978, 4990, 4989
4837, 4978, 4979, 4991, 4990
4838, 4979, 4980, 4992, 4991
4839, 4980, 4981, 4993, 4992
4840, 4981, 4982, 4994, 4993
4841, 4982, 4983, 4995, 4994
4842, 4983, 4984, 4996, 4995
4843, 4984,   22,   21, 4996
4844,  258, 4985, 4997,  257
4845, 4985, 4986, 4998, 4997
4846, 4986, 4987, 4999, 4998
4847, 4987, 4988, 5000, 4999
4848, 4988, 4989, 5001, 5000
4849, 4989, 4990, 5002, 5001
4850, 4990, 4991, 5003, 5002
4851, 4991, 4992, 5004, 5003
4852, 4992, 4993, 5005, 5004
4853, 4993, 4994, 5006, 5005
4854, 4994, 4995, 5007, 5006
4855, 4995, 4996, 5008, 5007
4856, 4996,   21,   20, 5008
4857,  257, 4997, 5009,  256
4858, 4997, 4998, 5010, 5009
4859, 4998, 4999, 5011, 5010
4860, 4999, 5000, 5012, 5011
4861, 5000, 5001, 5013, 5012
4862, 5001, 5002, 5014, 5013
4863, 5002, 5003, 5015, 5014
4864, 5003, 5004, 5016, 5015
4865, 5004, 5005, 5017, 5016
4866, 5005, 5006, 5018, 5017
4867, 5006, 5007, 5019, 5018
4868, 5007, 5008, 5020, 5019
4869, 5008,   20,   19, 5020
4870,  256, 5009, 5021,  255
4871, 5009, 5010, 5022, 5021
4872, 5010, 5011, 5023, 5022
4873, 5011, 5012, 5024, 5023
4874, 5012, 5013, 5025, 5024
4875, 5013, 5014, 5026, 5025
4876, 5014, 5015, 5027, 5026
4877, 5015, 5016, 5028, 5027
4878, 5016, 5017, 5029, 5028
4879, 5017, 5018, 5030, 5029
4880, 5018, 5019, 5031, 5030
4881, 5019, 5020, 5032, 5031
4882, 5020,   19,   18, 5032
4883,  255, 5021, 5033,  254
4884, 5021, 5022, 5034, 5033
4885, 5022, 5023, 5035, 5034
4886, 5023, 5024, 5036, 5035
4887, 5024, 5025, 5037, 5036
4888, 5025, 5026, 5038, 5037
4889, 5026, 5027, 5039, 5038
4890, 5027, 5028, 5040, 5039
4891, 5028, 5029, 5041, 5040
4892, 5029, 5030, 5042, 5041
4893, 5030, 5031, 5043, 5042
4894, 5031, 5032, 5044, 5043
4895, 5032,   18,   17, 5044
4896,  254, 5033, 5045,  253
4897, 5033, 5034, 5046, 5045
4898, 5034, 5035, 5047, 5046
4899, 5035, 5036, 5048, 5047
4900, 5036, 5037, 5049, 5048
4901, 5037, 5038, 5050, 5049
4902, 5038, 5039, 5051, 5050
4903, 5039, 5040, 5052, 5051
4904, 5040, 5041, 5053, 5052
4905, 5041, 5042, 5054, 5053
4906, 5042, 5043, 5055, 5054
4907, 5043, 5044, 5056, 5055
4908, 5044,   17,   16, 5056
4909,  253, 5045, 5057,  252
4910, 5045, 5046, 5058, 5057
4911, 5046, 5047, 5059, 5058
4912, 5047, 5048, 5060, 5059
4913, 5048, 5049, 5061, 5060
4914, 5049, 5050, 5062, 5061
4915, 5050, 5051, 5063, 5062
4916, 5051, 5052, 5064, 5063
4917, 5052, 5053, 5065, 5064
4918, 5053, 5054, 5066, 5065
4919, 5054, 5055, 5067, 5066
4920, 5055, 5056, 5068, 5067
4921, 5056,   16,   15, 5068
4922,  252, 5057, 5069,  251
4923, 5057, 5058, 5070, 5069
4924, 5058, 5059, 5071, 5070
4925, 5059, 5060, 5072, 5071
4926, 5060, 5061, 5073, 5072
4927, 5061, 5062, 5074, 5073
4928, 5062, 5063, 5075, 5074
4929, 5063, 5064, 5076, 5075
4930, 5064, 5065, 5077, 5076
4931, 5065, 5066, 5078, 5077
4932, 5066, 5067, 5079, 5078
4933, 5067, 5068, 5080, 5079
4934, 5068,   15,   14, 5080
4935,  251, 5069, 5081,  250
4936, 5069, 5070, 5082, 5081
4937, 5070, 5071, 5083, 5082
4938, 5071, 5072, 5084, 5083
4939, 5072, 5073, 5085, 5084
4940, 5073, 5074, 5086, 5085
4941, 5074, 5075, 5087, 5086
4942, 5075, 5076, 5088, 5087
4943, 5076, 5077, 5089, 5088
4944, 5077, 5078, 5090, 5089
4945, 5078, 5079, 5091, 5090
4946, 5079, 5080, 5092, 5091
4947, 5080,   14,   13, 5092
4948,  250, 5081, 5093,  249
4949, 5081, 5082, 5094, 5093
4950, 5082, 5083, 5095, 5094
4951, 5083, 5084, 5096, 5095
4952, 5084, 5085, 5097, 5096
4953, 5085, 5086, 5098, 5097
4954, 5086, 5087, 5099, 5098
4955, 5087, 5088, 5100, 5099
4956, 5088, 5089, 5101, 5100
4957, 5089, 5090, 5102, 5101
4958, 5090, 5091, 5103, 5102
4959, 5091, 5092, 5104, 5103
4960, 5092,   13,   12, 5104
4961,  249, 5093, 5105,  248
4962, 5093, 5094, 5106, 5105
4963, 5094, 5095, 5107, 5106
4964, 5095, 5096, 5108, 5107
4965, 5096, 5097, 5109, 5108
4966, 5097, 5098, 5110, 5109
4967, 5098, 5099, 5111, 5110
4968, 5099, 5100, 5112, 5111
4969, 5100, 5101, 5113, 5112
4970, 5101, 5102, 5114, 5113
4971, 5102, 5103, 5115, 5114
4972, 5103, 5104, 5116, 5115
4973, 5104,   12,   11, 5116
4974,  248, 5105,  247,   10
4975, 5105, 5106,  246,  247
4976, 5106, 5107,  245,  246
4977, 5107, 5108,  244,  245
4978, 5108, 5109,  243,  244
4979, 5109, 5110,  242,  243
4980, 5110, 5111,  241,  242
4981, 5111, 5112,  240,  241
4982, 5112, 5113,  239,  240
4983, 5113, 5114,  238,  239
4984, 5114, 5115,  237,  238
4985, 5115, 5116,  236,  237
4986, 5116,   11,    1,  236
*Elset, elset=Bone, generate
 323,  835,    1
*Elset, elset=Marrow, generate
   1,  322,    1
*Elset, elset=Whole_Callus, generate
  836,  4986,     1
*Elset, elset=CALLUS-1
 836
*Elset, elset=CALLUS-2
 837
*Elset, elset=CALLUS-3
 838
*Elset, elset=CALLUS-4
 839
*Elset, elset=CALLUS-5
 840
*Elset, elset=CALLUS-6
 841
*Elset, elset=CALLUS-7
 842
*Elset, elset=CALLUS-8
 843
*Elset, elset=CALLUS-9
 844
*Elset, elset=CALLUS-10
 845
*Elset, elset=CALLUS-11
 846
*Elset, elset=CALLUS-12
 847
*Elset, elset=CALLUS-13
 848
*Elset, elset=CALLUS-14
 849
*Elset, elset=CALLUS-15
 850
*Elset, elset=CALLUS-16
 851
*Elset, elset=CALLUS-17
 852
*Elset, elset=CALLUS-18
 853
*Elset, elset=CALLUS-19
 854
*Elset, elset=CALLUS-20
 855
*Elset, elset=CALLUS-21
 856
*Elset, elset=CALLUS-22
 857
*Elset, elset=CALLUS-23
 858
*Elset, elset=CALLUS-24
 859
*Elset, elset=CALLUS-25
 860
*Elset, elset=CALLUS-26
 861
*Elset, elset=CALLUS-27
 862
*Elset, elset=CALLUS-28
 863
*Elset, elset=CALLUS-29
 864
*Elset, elset=CALLUS-30
 865
*Elset, elset=CALLUS-31
 866
*Elset, elset=CALLUS-32
 867
*Elset, elset=CALLUS-33
 868
*Elset, elset=CALLUS-34
 869
*Elset, elset=CALLUS-35
 870
*Elset, elset=CALLUS-36
 871
*Elset, elset=CALLUS-37
 872
*Elset, elset=CALLUS-38
 873
*Elset, elset=CALLUS-39
 874
*Elset, elset=CALLUS-40
 875
*Elset, elset=CALLUS-41
 876
*Elset, elset=CALLUS-42
 877
*Elset, elset=CALLUS-43
 878
*Elset, elset=CALLUS-44
 879
*Elset, elset=CALLUS-45
 880
*Elset, elset=CALLUS-46
 881
*Elset, elset=CALLUS-47
 882
*Elset, elset=CALLUS-48
 883
*Elset, elset=CALLUS-49
 884
*Elset, elset=CALLUS-50
 885
*Elset, elset=CALLUS-51
 886
*Elset, elset=CALLUS-52
 887
*Elset, elset=CALLUS-53
 888
*Elset, elset=CALLUS-54
 889
*Elset, elset=CALLUS-55
 890
*Elset, elset=CALLUS-56
 891
*Elset, elset=CALLUS-57
 892
*Elset, elset=CALLUS-58
 893
*Elset, elset=CALLUS-59
 894
*Elset, elset=CALLUS-60
 895
*Elset, elset=CALLUS-61
 896
*Elset, elset=CALLUS-62
 897
*Elset, elset=CALLUS-63
 898
*Elset, elset=CALLUS-64
 899
*Elset, elset=CALLUS-65
 900
*Elset, elset=CALLUS-66
 901
*Elset, elset=CALLUS-67
 902
*Elset, elset=CALLUS-68
 903
*Elset, elset=CALLUS-69
 904
*Elset, elset=CALLUS-70
 905
*Elset, elset=CALLUS-71
 906
*Elset, elset=CALLUS-72
 907
*Elset, elset=CALLUS-73
 908
*Elset, elset=CALLUS-74
 909
*Elset, elset=CALLUS-75
 910
*Elset, elset=CALLUS-76
 911
*Elset, elset=CALLUS-77
 912
*Elset, elset=CALLUS-78
 913
*Elset, elset=CALLUS-79
 914
*Elset, elset=CALLUS-80
 915
*Elset, elset=CALLUS-81
 916
*Elset, elset=CALLUS-82
 917
*Elset, elset=CALLUS-83
 918
*Elset, elset=CALLUS-84
 919
*Elset, elset=CALLUS-85
 920
*Elset, elset=CALLUS-86
 921
*Elset, elset=CALLUS-87
 922
*Elset, elset=CALLUS-88
 923
*Elset, elset=CALLUS-89
 924
*Elset, elset=CALLUS-90
 925
*Elset, elset=CALLUS-91
 926
*Elset, elset=CALLUS-92
 927
*Elset, elset=CALLUS-93
 928
*Elset, elset=CALLUS-94
 929
*Elset, elset=CALLUS-95
 930
*Elset, elset=CALLUS-96
 931
*Elset, elset=CALLUS-97
 932
*Elset, elset=CALLUS-98
 933
*Elset, elset=CALLUS-99
 934
*Elset, elset=CALLUS-100
 935
*Elset, elset=CALLUS-101
 936
*Elset, elset=CALLUS-102
 937
*Elset, elset=CALLUS-103
 938
*Elset, elset=CALLUS-104
 939
*Elset, elset=CALLUS-105
 940
*Elset, elset=CALLUS-106
 941
*Elset, elset=CALLUS-107
 942
*Elset, elset=CALLUS-108
 943
*Elset, elset=CALLUS-109
 944
*Elset, elset=CALLUS-110
 945
*Elset, elset=CALLUS-111
 946
*Elset, elset=CALLUS-112
 947
*Elset, elset=CALLUS-113
 948
*Elset, elset=CALLUS-114
 949
*Elset, elset=CALLUS-115
 950
*Elset, elset=CALLUS-116
 951
*Elset, elset=CALLUS-117
 952
*Elset, elset=CALLUS-118
 953
*Elset, elset=CALLUS-119
 954
*Elset, elset=CALLUS-120
 955
*Elset, elset=CALLUS-121
 956
*Elset, elset=CALLUS-122
 957
*Elset, elset=CALLUS-123
 958
*Elset, elset=CALLUS-124
 959
*Elset, elset=CALLUS-125
 960
*Elset, elset=CALLUS-126
 961
*Elset, elset=CALLUS-127
 962
*Elset, elset=CALLUS-128
 963
*Elset, elset=CALLUS-129
 964
*Elset, elset=CALLUS-130
 965
*Elset, elset=CALLUS-131
 966
*Elset, elset=CALLUS-132
 967
*Elset, elset=CALLUS-133
 968
*Elset, elset=CALLUS-134
 969
*Elset, elset=CALLUS-135
 970
*Elset, elset=CALLUS-136
 971
*Elset, elset=CALLUS-137
 972
*Elset, elset=CALLUS-138
 973
*Elset, elset=CALLUS-139
 974
*Elset, elset=CALLUS-140
 975
*Elset, elset=CALLUS-141
 976
*Elset, elset=CALLUS-142
 977
*Elset, elset=CALLUS-143
 978
*Elset, elset=CALLUS-144
 979
*Elset, elset=CALLUS-145
 980
*Elset, elset=CALLUS-146
 981
*Elset, elset=CALLUS-147
 982
*Elset, elset=CALLUS-148
 983
*Elset, elset=CALLUS-149
 984
*Elset, elset=CALLUS-150
 985
*Elset, elset=CALLUS-151
 986
*Elset, elset=CALLUS-152
 987
*Elset, elset=CALLUS-153
 988
*Elset, elset=CALLUS-154
 989
*Elset, elset=CALLUS-155
 990
*Elset, elset=CALLUS-156
 991
*Elset, elset=CALLUS-157
 992
*Elset, elset=CALLUS-158
 993
*Elset, elset=CALLUS-159
 994
*Elset, elset=CALLUS-160
 995
*Elset, elset=CALLUS-161
 996
*Elset, elset=CALLUS-162
 997
*Elset, elset=CALLUS-163
 998
*Elset, elset=CALLUS-164
 999
*Elset, elset=CALLUS-165
 1000
*Elset, elset=CALLUS-166
 1001
*Elset, elset=CALLUS-167
 1002
*Elset, elset=CALLUS-168
 1003
*Elset, elset=CALLUS-169
 1004
*Elset, elset=CALLUS-170
 1005
*Elset, elset=CALLUS-171
 1006
*Elset, elset=CALLUS-172
 1007
*Elset, elset=CALLUS-173
 1008
*Elset, elset=CALLUS-174
 1009
*Elset, elset=CALLUS-175
 1010
*Elset, elset=CALLUS-176
 1011
*Elset, elset=CALLUS-177
 1012
*Elset, elset=CALLUS-178
 1013
*Elset, elset=CALLUS-179
 1014
*Elset, elset=CALLUS-180
 1015
*Elset, elset=CALLUS-181
 1016
*Elset, elset=CALLUS-182
 1017
*Elset, elset=CALLUS-183
 1018
*Elset, elset=CALLUS-184
 1019
*Elset, elset=CALLUS-185
 1020
*Elset, elset=CALLUS-186
 1021
*Elset, elset=CALLUS-187
 1022
*Elset, elset=CALLUS-188
 1023
*Elset, elset=CALLUS-189
 1024
*Elset, elset=CALLUS-190
 1025
*Elset, elset=CALLUS-191
 1026
*Elset, elset=CALLUS-192
 1027
*Elset, elset=CALLUS-193
 1028
*Elset, elset=CALLUS-194
 1029
*Elset, elset=CALLUS-195
 1030
*Elset, elset=CALLUS-196
 1031
*Elset, elset=CALLUS-197
 1032
*Elset, elset=CALLUS-198
 1033
*Elset, elset=CALLUS-199
 1034
*Elset, elset=CALLUS-200
 1035
*Elset, elset=CALLUS-201
 1036
*Elset, elset=CALLUS-202
 1037
*Elset, elset=CALLUS-203
 1038
*Elset, elset=CALLUS-204
 1039
*Elset, elset=CALLUS-205
 1040
*Elset, elset=CALLUS-206
 1041
*Elset, elset=CALLUS-207
 1042
*Elset, elset=CALLUS-208
 1043
*Elset, elset=CALLUS-209
 1044
*Elset, elset=CALLUS-210
 1045
*Elset, elset=CALLUS-211
 1046
*Elset, elset=CALLUS-212
 1047
*Elset, elset=CALLUS-213
 1048
*Elset, elset=CALLUS-214
 1049
*Elset, elset=CALLUS-215
 1050
*Elset, elset=CALLUS-216
 1051
*Elset, elset=CALLUS-217
 1052
*Elset, elset=CALLUS-218
 1053
*Elset, elset=CALLUS-219
 1054
*Elset, elset=CALLUS-220
 1055
*Elset, elset=CALLUS-221
 1056
*Elset, elset=CALLUS-222
 1057
*Elset, elset=CALLUS-223
 1058
*Elset, elset=CALLUS-224
 1059
*Elset, elset=CALLUS-225
 1060
*Elset, elset=CALLUS-226
 1061
*Elset, elset=CALLUS-227
 1062
*Elset, elset=CALLUS-228
 1063
*Elset, elset=CALLUS-229
 1064
*Elset, elset=CALLUS-230
 1065
*Elset, elset=CALLUS-231
 1066
*Elset, elset=CALLUS-232
 1067
*Elset, elset=CALLUS-233
 1068
*Elset, elset=CALLUS-234
 1069
*Elset, elset=CALLUS-235
 1070
*Elset, elset=CALLUS-236
 1071
*Elset, elset=CALLUS-237
 1072
*Elset, elset=CALLUS-238
 1073
*Elset, elset=CALLUS-239
 1074
*Elset, elset=CALLUS-240
 1075
*Elset, elset=CALLUS-241
 1076
*Elset, elset=CALLUS-242
 1077
*Elset, elset=CALLUS-243
 1078
*Elset, elset=CALLUS-244
 1079
*Elset, elset=CALLUS-245
 1080
*Elset, elset=CALLUS-246
 1081
*Elset, elset=CALLUS-247
 1082
*Elset, elset=CALLUS-248
 1083
*Elset, elset=CALLUS-249
 1084
*Elset, elset=CALLUS-250
 1085
*Elset, elset=CALLUS-251
 1086
*Elset, elset=CALLUS-252
 1087
*Elset, elset=CALLUS-253
 1088
*Elset, elset=CALLUS-254
 1089
*Elset, elset=CALLUS-255
 1090
*Elset, elset=CALLUS-256
 1091
*Elset, elset=CALLUS-257
 1092
*Elset, elset=CALLUS-258
 1093
*Elset, elset=CALLUS-259
 1094
*Elset, elset=CALLUS-260
 1095
*Elset, elset=CALLUS-261
 1096
*Elset, elset=CALLUS-262
 1097
*Elset, elset=CALLUS-263
 1098
*Elset, elset=CALLUS-264
 1099
*Elset, elset=CALLUS-265
 1100
*Elset, elset=CALLUS-266
 1101
*Elset, elset=CALLUS-267
 1102
*Elset, elset=CALLUS-268
 1103
*Elset, elset=CALLUS-269
 1104
*Elset, elset=CALLUS-270
 1105
*Elset, elset=CALLUS-271
 1106
*Elset, elset=CALLUS-272
 1107
*Elset, elset=CALLUS-273
 1108
*Elset, elset=CALLUS-274
 1109
*Elset, elset=CALLUS-275
 1110
*Elset, elset=CALLUS-276
 1111
*Elset, elset=CALLUS-277
 1112
*Elset, elset=CALLUS-278
 1113
*Elset, elset=CALLUS-279
 1114
*Elset, elset=CALLUS-280
 1115
*Elset, elset=CALLUS-281
 1116
*Elset, elset=CALLUS-282
 1117
*Elset, elset=CALLUS-283
 1118
*Elset, elset=CALLUS-284
 1119
*Elset, elset=CALLUS-285
 1120
*Elset, elset=CALLUS-286
 1121
*Elset, elset=CALLUS-287
 1122
*Elset, elset=CALLUS-288
 1123
*Elset, elset=CALLUS-289
 1124
*Elset, elset=CALLUS-290
 1125
*Elset, elset=CALLUS-291
 1126
*Elset, elset=CALLUS-292
 1127
*Elset, elset=CALLUS-293
 1128
*Elset, elset=CALLUS-294
 1129
*Elset, elset=CALLUS-295
 1130
*Elset, elset=CALLUS-296
 1131
*Elset, elset=CALLUS-297
 1132
*Elset, elset=CALLUS-298
 1133
*Elset, elset=CALLUS-299
 1134
*Elset, elset=CALLUS-300
 1135
*Elset, elset=CALLUS-301
 1136
*Elset, elset=CALLUS-302
 1137
*Elset, elset=CALLUS-303
 1138
*Elset, elset=CALLUS-304
 1139
*Elset, elset=CALLUS-305
 1140
*Elset, elset=CALLUS-306
 1141
*Elset, elset=CALLUS-307
 1142
*Elset, elset=CALLUS-308
 1143
*Elset, elset=CALLUS-309
 1144
*Elset, elset=CALLUS-310
 1145
*Elset, elset=CALLUS-311
 1146
*Elset, elset=CALLUS-312
 1147
*Elset, elset=CALLUS-313
 1148
*Elset, elset=CALLUS-314
 1149
*Elset, elset=CALLUS-315
 1150
*Elset, elset=CALLUS-316
 1151
*Elset, elset=CALLUS-317
 1152
*Elset, elset=CALLUS-318
 1153
*Elset, elset=CALLUS-319
 1154
*Elset, elset=CALLUS-320
 1155
*Elset, elset=CALLUS-321
 1156
*Elset, elset=CALLUS-322
 1157
*Elset, elset=CALLUS-323
 1158
*Elset, elset=CALLUS-324
 1159
*Elset, elset=CALLUS-325
 1160
*Elset, elset=CALLUS-326
 1161
*Elset, elset=CALLUS-327
 1162
*Elset, elset=CALLUS-328
 1163
*Elset, elset=CALLUS-329
 1164
*Elset, elset=CALLUS-330
 1165
*Elset, elset=CALLUS-331
 1166
*Elset, elset=CALLUS-332
 1167
*Elset, elset=CALLUS-333
 1168
*Elset, elset=CALLUS-334
 1169
*Elset, elset=CALLUS-335
 1170
*Elset, elset=CALLUS-336
 1171
*Elset, elset=CALLUS-337
 1172
*Elset, elset=CALLUS-338
 1173
*Elset, elset=CALLUS-339
 1174
*Elset, elset=CALLUS-340
 1175
*Elset, elset=CALLUS-341
 1176
*Elset, elset=CALLUS-342
 1177
*Elset, elset=CALLUS-343
 1178
*Elset, elset=CALLUS-344
 1179
*Elset, elset=CALLUS-345
 1180
*Elset, elset=CALLUS-346
 1181
*Elset, elset=CALLUS-347
 1182
*Elset, elset=CALLUS-348
 1183
*Elset, elset=CALLUS-349
 1184
*Elset, elset=CALLUS-350
 1185
*Elset, elset=CALLUS-351
 1186
*Elset, elset=CALLUS-352
 1187
*Elset, elset=CALLUS-353
 1188
*Elset, elset=CALLUS-354
 1189
*Elset, elset=CALLUS-355
 1190
*Elset, elset=CALLUS-356
 1191
*Elset, elset=CALLUS-357
 1192
*Elset, elset=CALLUS-358
 1193
*Elset, elset=CALLUS-359
 1194
*Elset, elset=CALLUS-360
 1195
*Elset, elset=CALLUS-361
 1196
*Elset, elset=CALLUS-362
 1197
*Elset, elset=CALLUS-363
 1198
*Elset, elset=CALLUS-364
 1199
*Elset, elset=CALLUS-365
 1200
*Elset, elset=CALLUS-366
 1201
*Elset, elset=CALLUS-367
 1202
*Elset, elset=CALLUS-368
 1203
*Elset, elset=CALLUS-369
 1204
*Elset, elset=CALLUS-370
 1205
*Elset, elset=CALLUS-371
 1206
*Elset, elset=CALLUS-372
 1207
*Elset, elset=CALLUS-373
 1208
*Elset, elset=CALLUS-374
 1209
*Elset, elset=CALLUS-375
 1210
*Elset, elset=CALLUS-376
 1211
*Elset, elset=CALLUS-377
 1212
*Elset, elset=CALLUS-378
 1213
*Elset, elset=CALLUS-379
 1214
*Elset, elset=CALLUS-380
 1215
*Elset, elset=CALLUS-381
 1216
*Elset, elset=CALLUS-382
 1217
*Elset, elset=CALLUS-383
 1218
*Elset, elset=CALLUS-384
 1219
*Elset, elset=CALLUS-385
 1220
*Elset, elset=CALLUS-386
 1221
*Elset, elset=CALLUS-387
 1222
*Elset, elset=CALLUS-388
 1223
*Elset, elset=CALLUS-389
 1224
*Elset, elset=CALLUS-390
 1225
*Elset, elset=CALLUS-391
 1226
*Elset, elset=CALLUS-392
 1227
*Elset, elset=CALLUS-393
 1228
*Elset, elset=CALLUS-394
 1229
*Elset, elset=CALLUS-395
 1230
*Elset, elset=CALLUS-396
 1231
*Elset, elset=CALLUS-397
 1232
*Elset, elset=CALLUS-398
 1233
*Elset, elset=CALLUS-399
 1234
*Elset, elset=CALLUS-400
 1235
*Elset, elset=CALLUS-401
 1236
*Elset, elset=CALLUS-402
 1237
*Elset, elset=CALLUS-403
 1238
*Elset, elset=CALLUS-404
 1239
*Elset, elset=CALLUS-405
 1240
*Elset, elset=CALLUS-406
 1241
*Elset, elset=CALLUS-407
 1242
*Elset, elset=CALLUS-408
 1243
*Elset, elset=CALLUS-409
 1244
*Elset, elset=CALLUS-410
 1245
*Elset, elset=CALLUS-411
 1246
*Elset, elset=CALLUS-412
 1247
*Elset, elset=CALLUS-413
 1248
*Elset, elset=CALLUS-414
 1249
*Elset, elset=CALLUS-415
 1250
*Elset, elset=CALLUS-416
 1251
*Elset, elset=CALLUS-417
 1252
*Elset, elset=CALLUS-418
 1253
*Elset, elset=CALLUS-419
 1254
*Elset, elset=CALLUS-420
 1255
*Elset, elset=CALLUS-421
 1256
*Elset, elset=CALLUS-422
 1257
*Elset, elset=CALLUS-423
 1258
*Elset, elset=CALLUS-424
 1259
*Elset, elset=CALLUS-425
 1260
*Elset, elset=CALLUS-426
 1261
*Elset, elset=CALLUS-427
 1262
*Elset, elset=CALLUS-428
 1263
*Elset, elset=CALLUS-429
 1264
*Elset, elset=CALLUS-430
 1265
*Elset, elset=CALLUS-431
 1266
*Elset, elset=CALLUS-432
 1267
*Elset, elset=CALLUS-433
 1268
*Elset, elset=CALLUS-434
 1269
*Elset, elset=CALLUS-435
 1270
*Elset, elset=CALLUS-436
 1271
*Elset, elset=CALLUS-437
 1272
*Elset, elset=CALLUS-438
 1273
*Elset, elset=CALLUS-439
 1274
*Elset, elset=CALLUS-440
 1275
*Elset, elset=CALLUS-441
 1276
*Elset, elset=CALLUS-442
 1277
*Elset, elset=CALLUS-443
 1278
*Elset, elset=CALLUS-444
 1279
*Elset, elset=CALLUS-445
 1280
*Elset, elset=CALLUS-446
 1281
*Elset, elset=CALLUS-447
 1282
*Elset, elset=CALLUS-448
 1283
*Elset, elset=CALLUS-449
 1284
*Elset, elset=CALLUS-450
 1285
*Elset, elset=CALLUS-451
 1286
*Elset, elset=CALLUS-452
 1287
*Elset, elset=CALLUS-453
 1288
*Elset, elset=CALLUS-454
 1289
*Elset, elset=CALLUS-455
 1290
*Elset, elset=CALLUS-456
 1291
*Elset, elset=CALLUS-457
 1292
*Elset, elset=CALLUS-458
 1293
*Elset, elset=CALLUS-459
 1294
*Elset, elset=CALLUS-460
 1295
*Elset, elset=CALLUS-461
 1296
*Elset, elset=CALLUS-462
 1297
*Elset, elset=CALLUS-463
 1298
*Elset, elset=CALLUS-464
 1299
*Elset, elset=CALLUS-465
 1300
*Elset, elset=CALLUS-466
 1301
*Elset, elset=CALLUS-467
 1302
*Elset, elset=CALLUS-468
 1303
*Elset, elset=CALLUS-469
 1304
*Elset, elset=CALLUS-470
 1305
*Elset, elset=CALLUS-471
 1306
*Elset, elset=CALLUS-472
 1307
*Elset, elset=CALLUS-473
 1308
*Elset, elset=CALLUS-474
 1309
*Elset, elset=CALLUS-475
 1310
*Elset, elset=CALLUS-476
 1311
*Elset, elset=CALLUS-477
 1312
*Elset, elset=CALLUS-478
 1313
*Elset, elset=CALLUS-479
 1314
*Elset, elset=CALLUS-480
 1315
*Elset, elset=CALLUS-481
 1316
*Elset, elset=CALLUS-482
 1317
*Elset, elset=CALLUS-483
 1318
*Elset, elset=CALLUS-484
 1319
*Elset, elset=CALLUS-485
 1320
*Elset, elset=CALLUS-486
 1321
*Elset, elset=CALLUS-487
 1322
*Elset, elset=CALLUS-488
 1323
*Elset, elset=CALLUS-489
 1324
*Elset, elset=CALLUS-490
 1325
*Elset, elset=CALLUS-491
 1326
*Elset, elset=CALLUS-492
 1327
*Elset, elset=CALLUS-493
 1328
*Elset, elset=CALLUS-494
 1329
*Elset, elset=CALLUS-495
 1330
*Elset, elset=CALLUS-496
 1331
*Elset, elset=CALLUS-497
 1332
*Elset, elset=CALLUS-498
 1333
*Elset, elset=CALLUS-499
 1334
*Elset, elset=CALLUS-500
 1335
*Elset, elset=CALLUS-501
 1336
*Elset, elset=CALLUS-502
 1337
*Elset, elset=CALLUS-503
 1338
*Elset, elset=CALLUS-504
 1339
*Elset, elset=CALLUS-505
 1340
*Elset, elset=CALLUS-506
 1341
*Elset, elset=CALLUS-507
 1342
*Elset, elset=CALLUS-508
 1343
*Elset, elset=CALLUS-509
 1344
*Elset, elset=CALLUS-510
 1345
*Elset, elset=CALLUS-511
 1346
*Elset, elset=CALLUS-512
 1347
*Elset, elset=CALLUS-513
 1348
*Elset, elset=CALLUS-514
 1349
*Elset, elset=CALLUS-515
 1350
*Elset, elset=CALLUS-516
 1351
*Elset, elset=CALLUS-517
 1352
*Elset, elset=CALLUS-518
 1353
*Elset, elset=CALLUS-519
 1354
*Elset, elset=CALLUS-520
 1355
*Elset, elset=CALLUS-521
 1356
*Elset, elset=CALLUS-522
 1357
*Elset, elset=CALLUS-523
 1358
*Elset, elset=CALLUS-524
 1359
*Elset, elset=CALLUS-525
 1360
*Elset, elset=CALLUS-526
 1361
*Elset, elset=CALLUS-527
 1362
*Elset, elset=CALLUS-528
 1363
*Elset, elset=CALLUS-529
 1364
*Elset, elset=CALLUS-530
 1365
*Elset, elset=CALLUS-531
 1366
*Elset, elset=CALLUS-532
 1367
*Elset, elset=CALLUS-533
 1368
*Elset, elset=CALLUS-534
 1369
*Elset, elset=CALLUS-535
 1370
*Elset, elset=CALLUS-536
 1371
*Elset, elset=CALLUS-537
 1372
*Elset, elset=CALLUS-538
 1373
*Elset, elset=CALLUS-539
 1374
*Elset, elset=CALLUS-540
 1375
*Elset, elset=CALLUS-541
 1376
*Elset, elset=CALLUS-542
 1377
*Elset, elset=CALLUS-543
 1378
*Elset, elset=CALLUS-544
 1379
*Elset, elset=CALLUS-545
 1380
*Elset, elset=CALLUS-546
 1381
*Elset, elset=CALLUS-547
 1382
*Elset, elset=CALLUS-548
 1383
*Elset, elset=CALLUS-549
 1384
*Elset, elset=CALLUS-550
 1385
*Elset, elset=CALLUS-551
 1386
*Elset, elset=CALLUS-552
 1387
*Elset, elset=CALLUS-553
 1388
*Elset, elset=CALLUS-554
 1389
*Elset, elset=CALLUS-555
 1390
*Elset, elset=CALLUS-556
 1391
*Elset, elset=CALLUS-557
 1392
*Elset, elset=CALLUS-558
 1393
*Elset, elset=CALLUS-559
 1394
*Elset, elset=CALLUS-560
 1395
*Elset, elset=CALLUS-561
 1396
*Elset, elset=CALLUS-562
 1397
*Elset, elset=CALLUS-563
 1398
*Elset, elset=CALLUS-564
 1399
*Elset, elset=CALLUS-565
 1400
*Elset, elset=CALLUS-566
 1401
*Elset, elset=CALLUS-567
 1402
*Elset, elset=CALLUS-568
 1403
*Elset, elset=CALLUS-569
 1404
*Elset, elset=CALLUS-570
 1405
*Elset, elset=CALLUS-571
 1406
*Elset, elset=CALLUS-572
 1407
*Elset, elset=CALLUS-573
 1408
*Elset, elset=CALLUS-574
 1409
*Elset, elset=CALLUS-575
 1410
*Elset, elset=CALLUS-576
 1411
*Elset, elset=CALLUS-577
 1412
*Elset, elset=CALLUS-578
 1413
*Elset, elset=CALLUS-579
 1414
*Elset, elset=CALLUS-580
 1415
*Elset, elset=CALLUS-581
 1416
*Elset, elset=CALLUS-582
 1417
*Elset, elset=CALLUS-583
 1418
*Elset, elset=CALLUS-584
 1419
*Elset, elset=CALLUS-585
 1420
*Elset, elset=CALLUS-586
 1421
*Elset, elset=CALLUS-587
 1422
*Elset, elset=CALLUS-588
 1423
*Elset, elset=CALLUS-589
 1424
*Elset, elset=CALLUS-590
 1425
*Elset, elset=CALLUS-591
 1426
*Elset, elset=CALLUS-592
 1427
*Elset, elset=CALLUS-593
 1428
*Elset, elset=CALLUS-594
 1429
*Elset, elset=CALLUS-595
 1430
*Elset, elset=CALLUS-596
 1431
*Elset, elset=CALLUS-597
 1432
*Elset, elset=CALLUS-598
 1433
*Elset, elset=CALLUS-599
 1434
*Elset, elset=CALLUS-600
 1435
*Elset, elset=CALLUS-601
 1436
*Elset, elset=CALLUS-602
 1437
*Elset, elset=CALLUS-603
 1438
*Elset, elset=CALLUS-604
 1439
*Elset, elset=CALLUS-605
 1440
*Elset, elset=CALLUS-606
 1441
*Elset, elset=CALLUS-607
 1442
*Elset, elset=CALLUS-608
 1443
*Elset, elset=CALLUS-609
 1444
*Elset, elset=CALLUS-610
 1445
*Elset, elset=CALLUS-611
 1446
*Elset, elset=CALLUS-612
 1447
*Elset, elset=CALLUS-613
 1448
*Elset, elset=CALLUS-614
 1449
*Elset, elset=CALLUS-615
 1450
*Elset, elset=CALLUS-616
 1451
*Elset, elset=CALLUS-617
 1452
*Elset, elset=CALLUS-618
 1453
*Elset, elset=CALLUS-619
 1454
*Elset, elset=CALLUS-620
 1455
*Elset, elset=CALLUS-621
 1456
*Elset, elset=CALLUS-622
 1457
*Elset, elset=CALLUS-623
 1458
*Elset, elset=CALLUS-624
 1459
*Elset, elset=CALLUS-625
 1460
*Elset, elset=CALLUS-626
 1461
*Elset, elset=CALLUS-627
 1462
*Elset, elset=CALLUS-628
 1463
*Elset, elset=CALLUS-629
 1464
*Elset, elset=CALLUS-630
 1465
*Elset, elset=CALLUS-631
 1466
*Elset, elset=CALLUS-632
 1467
*Elset, elset=CALLUS-633
 1468
*Elset, elset=CALLUS-634
 1469
*Elset, elset=CALLUS-635
 1470
*Elset, elset=CALLUS-636
 1471
*Elset, elset=CALLUS-637
 1472
*Elset, elset=CALLUS-638
 1473
*Elset, elset=CALLUS-639
 1474
*Elset, elset=CALLUS-640
 1475
*Elset, elset=CALLUS-641
 1476
*Elset, elset=CALLUS-642
 1477
*Elset, elset=CALLUS-643
 1478
*Elset, elset=CALLUS-644
 1479
*Elset, elset=CALLUS-645
 1480
*Elset, elset=CALLUS-646
 1481
*Elset, elset=CALLUS-647
 1482
*Elset, elset=CALLUS-648
 1483
*Elset, elset=CALLUS-649
 1484
*Elset, elset=CALLUS-650
 1485
*Elset, elset=CALLUS-651
 1486
*Elset, elset=CALLUS-652
 1487
*Elset, elset=CALLUS-653
 1488
*Elset, elset=CALLUS-654
 1489
*Elset, elset=CALLUS-655
 1490
*Elset, elset=CALLUS-656
 1491
*Elset, elset=CALLUS-657
 1492
*Elset, elset=CALLUS-658
 1493
*Elset, elset=CALLUS-659
 1494
*Elset, elset=CALLUS-660
 1495
*Elset, elset=CALLUS-661
 1496
*Elset, elset=CALLUS-662
 1497
*Elset, elset=CALLUS-663
 1498
*Elset, elset=CALLUS-664
 1499
*Elset, elset=CALLUS-665
 1500
*Elset, elset=CALLUS-666
 1501
*Elset, elset=CALLUS-667
 1502
*Elset, elset=CALLUS-668
 1503
*Elset, elset=CALLUS-669
 1504
*Elset, elset=CALLUS-670
 1505
*Elset, elset=CALLUS-671
 1506
*Elset, elset=CALLUS-672
 1507
*Elset, elset=CALLUS-673
 1508
*Elset, elset=CALLUS-674
 1509
*Elset, elset=CALLUS-675
 1510
*Elset, elset=CALLUS-676
 1511
*Elset, elset=CALLUS-677
 1512
*Elset, elset=CALLUS-678
 1513
*Elset, elset=CALLUS-679
 1514
*Elset, elset=CALLUS-680
 1515
*Elset, elset=CALLUS-681
 1516
*Elset, elset=CALLUS-682
 1517
*Elset, elset=CALLUS-683
 1518
*Elset, elset=CALLUS-684
 1519
*Elset, elset=CALLUS-685
 1520
*Elset, elset=CALLUS-686
 1521
*Elset, elset=CALLUS-687
 1522
*Elset, elset=CALLUS-688
 1523
*Elset, elset=CALLUS-689
 1524
*Elset, elset=CALLUS-690
 1525
*Elset, elset=CALLUS-691
 1526
*Elset, elset=CALLUS-692
 1527
*Elset, elset=CALLUS-693
 1528
*Elset, elset=CALLUS-694
 1529
*Elset, elset=CALLUS-695
 1530
*Elset, elset=CALLUS-696
 1531
*Elset, elset=CALLUS-697
 1532
*Elset, elset=CALLUS-698
 1533
*Elset, elset=CALLUS-699
 1534
*Elset, elset=CALLUS-700
 1535
*Elset, elset=CALLUS-701
 1536
*Elset, elset=CALLUS-702
 1537
*Elset, elset=CALLUS-703
 1538
*Elset, elset=CALLUS-704
 1539
*Elset, elset=CALLUS-705
 1540
*Elset, elset=CALLUS-706
 1541
*Elset, elset=CALLUS-707
 1542
*Elset, elset=CALLUS-708
 1543
*Elset, elset=CALLUS-709
 1544
*Elset, elset=CALLUS-710
 1545
*Elset, elset=CALLUS-711
 1546
*Elset, elset=CALLUS-712
 1547
*Elset, elset=CALLUS-713
 1548
*Elset, elset=CALLUS-714
 1549
*Elset, elset=CALLUS-715
 1550
*Elset, elset=CALLUS-716
 1551
*Elset, elset=CALLUS-717
 1552
*Elset, elset=CALLUS-718
 1553
*Elset, elset=CALLUS-719
 1554
*Elset, elset=CALLUS-720
 1555
*Elset, elset=CALLUS-721
 1556
*Elset, elset=CALLUS-722
 1557
*Elset, elset=CALLUS-723
 1558
*Elset, elset=CALLUS-724
 1559
*Elset, elset=CALLUS-725
 1560
*Elset, elset=CALLUS-726
 1561
*Elset, elset=CALLUS-727
 1562
*Elset, elset=CALLUS-728
 1563
*Elset, elset=CALLUS-729
 1564
*Elset, elset=CALLUS-730
 1565
*Elset, elset=CALLUS-731
 1566
*Elset, elset=CALLUS-732
 1567
*Elset, elset=CALLUS-733
 1568
*Elset, elset=CALLUS-734
 1569
*Elset, elset=CALLUS-735
 1570
*Elset, elset=CALLUS-736
 1571
*Elset, elset=CALLUS-737
 1572
*Elset, elset=CALLUS-738
 1573
*Elset, elset=CALLUS-739
 1574
*Elset, elset=CALLUS-740
 1575
*Elset, elset=CALLUS-741
 1576
*Elset, elset=CALLUS-742
 1577
*Elset, elset=CALLUS-743
 1578
*Elset, elset=CALLUS-744
 1579
*Elset, elset=CALLUS-745
 1580
*Elset, elset=CALLUS-746
 1581
*Elset, elset=CALLUS-747
 1582
*Elset, elset=CALLUS-748
 1583
*Elset, elset=CALLUS-749
 1584
*Elset, elset=CALLUS-750
 1585
*Elset, elset=CALLUS-751
 1586
*Elset, elset=CALLUS-752
 1587
*Elset, elset=CALLUS-753
 1588
*Elset, elset=CALLUS-754
 1589
*Elset, elset=CALLUS-755
 1590
*Elset, elset=CALLUS-756
 1591
*Elset, elset=CALLUS-757
 1592
*Elset, elset=CALLUS-758
 1593
*Elset, elset=CALLUS-759
 1594
*Elset, elset=CALLUS-760
 1595
*Elset, elset=CALLUS-761
 1596
*Elset, elset=CALLUS-762
 1597
*Elset, elset=CALLUS-763
 1598
*Elset, elset=CALLUS-764
 1599
*Elset, elset=CALLUS-765
 1600
*Elset, elset=CALLUS-766
 1601
*Elset, elset=CALLUS-767
 1602
*Elset, elset=CALLUS-768
 1603
*Elset, elset=CALLUS-769
 1604
*Elset, elset=CALLUS-770
 1605
*Elset, elset=CALLUS-771
 1606
*Elset, elset=CALLUS-772
 1607
*Elset, elset=CALLUS-773
 1608
*Elset, elset=CALLUS-774
 1609
*Elset, elset=CALLUS-775
 1610
*Elset, elset=CALLUS-776
 1611
*Elset, elset=CALLUS-777
 1612
*Elset, elset=CALLUS-778
 1613
*Elset, elset=CALLUS-779
 1614
*Elset, elset=CALLUS-780
 1615
*Elset, elset=CALLUS-781
 1616
*Elset, elset=CALLUS-782
 1617
*Elset, elset=CALLUS-783
 1618
*Elset, elset=CALLUS-784
 1619
*Elset, elset=CALLUS-785
 1620
*Elset, elset=CALLUS-786
 1621
*Elset, elset=CALLUS-787
 1622
*Elset, elset=CALLUS-788
 1623
*Elset, elset=CALLUS-789
 1624
*Elset, elset=CALLUS-790
 1625
*Elset, elset=CALLUS-791
 1626
*Elset, elset=CALLUS-792
 1627
*Elset, elset=CALLUS-793
 1628
*Elset, elset=CALLUS-794
 1629
*Elset, elset=CALLUS-795
 1630
*Elset, elset=CALLUS-796
 1631
*Elset, elset=CALLUS-797
 1632
*Elset, elset=CALLUS-798
 1633
*Elset, elset=CALLUS-799
 1634
*Elset, elset=CALLUS-800
 1635
*Elset, elset=CALLUS-801
 1636
*Elset, elset=CALLUS-802
 1637
*Elset, elset=CALLUS-803
 1638
*Elset, elset=CALLUS-804
 1639
*Elset, elset=CALLUS-805
 1640
*Elset, elset=CALLUS-806
 1641
*Elset, elset=CALLUS-807
 1642
*Elset, elset=CALLUS-808
 1643
*Elset, elset=CALLUS-809
 1644
*Elset, elset=CALLUS-810
 1645
*Elset, elset=CALLUS-811
 1646
*Elset, elset=CALLUS-812
 1647
*Elset, elset=CALLUS-813
 1648
*Elset, elset=CALLUS-814
 1649
*Elset, elset=CALLUS-815
 1650
*Elset, elset=CALLUS-816
 1651
*Elset, elset=CALLUS-817
 1652
*Elset, elset=CALLUS-818
 1653
*Elset, elset=CALLUS-819
 1654
*Elset, elset=CALLUS-820
 1655
*Elset, elset=CALLUS-821
 1656
*Elset, elset=CALLUS-822
 1657
*Elset, elset=CALLUS-823
 1658
*Elset, elset=CALLUS-824
 1659
*Elset, elset=CALLUS-825
 1660
*Elset, elset=CALLUS-826
 1661
*Elset, elset=CALLUS-827
 1662
*Elset, elset=CALLUS-828
 1663
*Elset, elset=CALLUS-829
 1664
*Elset, elset=CALLUS-830
 1665
*Elset, elset=CALLUS-831
 1666
*Elset, elset=CALLUS-832
 1667
*Elset, elset=CALLUS-833
 1668
*Elset, elset=CALLUS-834
 1669
*Elset, elset=CALLUS-835
 1670
*Elset, elset=CALLUS-836
 1671
*Elset, elset=CALLUS-837
 1672
*Elset, elset=CALLUS-838
 1673
*Elset, elset=CALLUS-839
 1674
*Elset, elset=CALLUS-840
 1675
*Elset, elset=CALLUS-841
 1676
*Elset, elset=CALLUS-842
 1677
*Elset, elset=CALLUS-843
 1678
*Elset, elset=CALLUS-844
 1679
*Elset, elset=CALLUS-845
 1680
*Elset, elset=CALLUS-846
 1681
*Elset, elset=CALLUS-847
 1682
*Elset, elset=CALLUS-848
 1683
*Elset, elset=CALLUS-849
 1684
*Elset, elset=CALLUS-850
 1685
*Elset, elset=CALLUS-851
 1686
*Elset, elset=CALLUS-852
 1687
*Elset, elset=CALLUS-853
 1688
*Elset, elset=CALLUS-854
 1689
*Elset, elset=CALLUS-855
 1690
*Elset, elset=CALLUS-856
 1691
*Elset, elset=CALLUS-857
 1692
*Elset, elset=CALLUS-858
 1693
*Elset, elset=CALLUS-859
 1694
*Elset, elset=CALLUS-860
 1695
*Elset, elset=CALLUS-861
 1696
*Elset, elset=CALLUS-862
 1697
*Elset, elset=CALLUS-863
 1698
*Elset, elset=CALLUS-864
 1699
*Elset, elset=CALLUS-865
 1700
*Elset, elset=CALLUS-866
 1701
*Elset, elset=CALLUS-867
 1702
*Elset, elset=CALLUS-868
 1703
*Elset, elset=CALLUS-869
 1704
*Elset, elset=CALLUS-870
 1705
*Elset, elset=CALLUS-871
 1706
*Elset, elset=CALLUS-872
 1707
*Elset, elset=CALLUS-873
 1708
*Elset, elset=CALLUS-874
 1709
*Elset, elset=CALLUS-875
 1710
*Elset, elset=CALLUS-876
 1711
*Elset, elset=CALLUS-877
 1712
*Elset, elset=CALLUS-878
 1713
*Elset, elset=CALLUS-879
 1714
*Elset, elset=CALLUS-880
 1715
*Elset, elset=CALLUS-881
 1716
*Elset, elset=CALLUS-882
 1717
*Elset, elset=CALLUS-883
 1718
*Elset, elset=CALLUS-884
 1719
*Elset, elset=CALLUS-885
 1720
*Elset, elset=CALLUS-886
 1721
*Elset, elset=CALLUS-887
 1722
*Elset, elset=CALLUS-888
 1723
*Elset, elset=CALLUS-889
 1724
*Elset, elset=CALLUS-890
 1725
*Elset, elset=CALLUS-891
 1726
*Elset, elset=CALLUS-892
 1727
*Elset, elset=CALLUS-893
 1728
*Elset, elset=CALLUS-894
 1729
*Elset, elset=CALLUS-895
 1730
*Elset, elset=CALLUS-896
 1731
*Elset, elset=CALLUS-897
 1732
*Elset, elset=CALLUS-898
 1733
*Elset, elset=CALLUS-899
 1734
*Elset, elset=CALLUS-900
 1735
*Elset, elset=CALLUS-901
 1736
*Elset, elset=CALLUS-902
 1737
*Elset, elset=CALLUS-903
 1738
*Elset, elset=CALLUS-904
 1739
*Elset, elset=CALLUS-905
 1740
*Elset, elset=CALLUS-906
 1741
*Elset, elset=CALLUS-907
 1742
*Elset, elset=CALLUS-908
 1743
*Elset, elset=CALLUS-909
 1744
*Elset, elset=CALLUS-910
 1745
*Elset, elset=CALLUS-911
 1746
*Elset, elset=CALLUS-912
 1747
*Elset, elset=CALLUS-913
 1748
*Elset, elset=CALLUS-914
 1749
*Elset, elset=CALLUS-915
 1750
*Elset, elset=CALLUS-916
 1751
*Elset, elset=CALLUS-917
 1752
*Elset, elset=CALLUS-918
 1753
*Elset, elset=CALLUS-919
 1754
*Elset, elset=CALLUS-920
 1755
*Elset, elset=CALLUS-921
 1756
*Elset, elset=CALLUS-922
 1757
*Elset, elset=CALLUS-923
 1758
*Elset, elset=CALLUS-924
 1759
*Elset, elset=CALLUS-925
 1760
*Elset, elset=CALLUS-926
 1761
*Elset, elset=CALLUS-927
 1762
*Elset, elset=CALLUS-928
 1763
*Elset, elset=CALLUS-929
 1764
*Elset, elset=CALLUS-930
 1765
*Elset, elset=CALLUS-931
 1766
*Elset, elset=CALLUS-932
 1767
*Elset, elset=CALLUS-933
 1768
*Elset, elset=CALLUS-934
 1769
*Elset, elset=CALLUS-935
 1770
*Elset, elset=CALLUS-936
 1771
*Elset, elset=CALLUS-937
 1772
*Elset, elset=CALLUS-938
 1773
*Elset, elset=CALLUS-939
 1774
*Elset, elset=CALLUS-940
 1775
*Elset, elset=CALLUS-941
 1776
*Elset, elset=CALLUS-942
 1777
*Elset, elset=CALLUS-943
 1778
*Elset, elset=CALLUS-944
 1779
*Elset, elset=CALLUS-945
 1780
*Elset, elset=CALLUS-946
 1781
*Elset, elset=CALLUS-947
 1782
*Elset, elset=CALLUS-948
 1783
*Elset, elset=CALLUS-949
 1784
*Elset, elset=CALLUS-950
 1785
*Elset, elset=CALLUS-951
 1786
*Elset, elset=CALLUS-952
 1787
*Elset, elset=CALLUS-953
 1788
*Elset, elset=CALLUS-954
 1789
*Elset, elset=CALLUS-955
 1790
*Elset, elset=CALLUS-956
 1791
*Elset, elset=CALLUS-957
 1792
*Elset, elset=CALLUS-958
 1793
*Elset, elset=CALLUS-959
 1794
*Elset, elset=CALLUS-960
 1795
*Elset, elset=CALLUS-961
 1796
*Elset, elset=CALLUS-962
 1797
*Elset, elset=CALLUS-963
 1798
*Elset, elset=CALLUS-964
 1799
*Elset, elset=CALLUS-965
 1800
*Elset, elset=CALLUS-966
 1801
*Elset, elset=CALLUS-967
 1802
*Elset, elset=CALLUS-968
 1803
*Elset, elset=CALLUS-969
 1804
*Elset, elset=CALLUS-970
 1805
*Elset, elset=CALLUS-971
 1806
*Elset, elset=CALLUS-972
 1807
*Elset, elset=CALLUS-973
 1808
*Elset, elset=CALLUS-974
 1809
*Elset, elset=CALLUS-975
 1810
*Elset, elset=CALLUS-976
 1811
*Elset, elset=CALLUS-977
 1812
*Elset, elset=CALLUS-978
 1813
*Elset, elset=CALLUS-979
 1814
*Elset, elset=CALLUS-980
 1815
*Elset, elset=CALLUS-981
 1816
*Elset, elset=CALLUS-982
 1817
*Elset, elset=CALLUS-983
 1818
*Elset, elset=CALLUS-984
 1819
*Elset, elset=CALLUS-985
 1820
*Elset, elset=CALLUS-986
 1821
*Elset, elset=CALLUS-987
 1822
*Elset, elset=CALLUS-988
 1823
*Elset, elset=CALLUS-989
 1824
*Elset, elset=CALLUS-990
 1825
*Elset, elset=CALLUS-991
 1826
*Elset, elset=CALLUS-992
 1827
*Elset, elset=CALLUS-993
 1828
*Elset, elset=CALLUS-994
 1829
*Elset, elset=CALLUS-995
 1830
*Elset, elset=CALLUS-996
 1831
*Elset, elset=CALLUS-997
 1832
*Elset, elset=CALLUS-998
 1833
*Elset, elset=CALLUS-999
 1834
*Elset, elset=CALLUS-1000
 1835
*Elset, elset=CALLUS-1001
 1836
*Elset, elset=CALLUS-1002
 1837
*Elset, elset=CALLUS-1003
 1838
*Elset, elset=CALLUS-1004
 1839
*Elset, elset=CALLUS-1005
 1840
*Elset, elset=CALLUS-1006
 1841
*Elset, elset=CALLUS-1007
 1842
*Elset, elset=CALLUS-1008
 1843
*Elset, elset=CALLUS-1009
 1844
*Elset, elset=CALLUS-1010
 1845
*Elset, elset=CALLUS-1011
 1846
*Elset, elset=CALLUS-1012
 1847
*Elset, elset=CALLUS-1013
 1848
*Elset, elset=CALLUS-1014
 1849
*Elset, elset=CALLUS-1015
 1850
*Elset, elset=CALLUS-1016
 1851
*Elset, elset=CALLUS-1017
 1852
*Elset, elset=CALLUS-1018
 1853
*Elset, elset=CALLUS-1019
 1854
*Elset, elset=CALLUS-1020
 1855
*Elset, elset=CALLUS-1021
 1856
*Elset, elset=CALLUS-1022
 1857
*Elset, elset=CALLUS-1023
 1858
*Elset, elset=CALLUS-1024
 1859
*Elset, elset=CALLUS-1025
 1860
*Elset, elset=CALLUS-1026
 1861
*Elset, elset=CALLUS-1027
 1862
*Elset, elset=CALLUS-1028
 1863
*Elset, elset=CALLUS-1029
 1864
*Elset, elset=CALLUS-1030
 1865
*Elset, elset=CALLUS-1031
 1866
*Elset, elset=CALLUS-1032
 1867
*Elset, elset=CALLUS-1033
 1868
*Elset, elset=CALLUS-1034
 1869
*Elset, elset=CALLUS-1035
 1870
*Elset, elset=CALLUS-1036
 1871
*Elset, elset=CALLUS-1037
 1872
*Elset, elset=CALLUS-1038
 1873
*Elset, elset=CALLUS-1039
 1874
*Elset, elset=CALLUS-1040
 1875
*Elset, elset=CALLUS-1041
 1876
*Elset, elset=CALLUS-1042
 1877
*Elset, elset=CALLUS-1043
 1878
*Elset, elset=CALLUS-1044
 1879
*Elset, elset=CALLUS-1045
 1880
*Elset, elset=CALLUS-1046
 1881
*Elset, elset=CALLUS-1047
 1882
*Elset, elset=CALLUS-1048
 1883
*Elset, elset=CALLUS-1049
 1884
*Elset, elset=CALLUS-1050
 1885
*Elset, elset=CALLUS-1051
 1886
*Elset, elset=CALLUS-1052
 1887
*Elset, elset=CALLUS-1053
 1888
*Elset, elset=CALLUS-1054
 1889
*Elset, elset=CALLUS-1055
 1890
*Elset, elset=CALLUS-1056
 1891
*Elset, elset=CALLUS-1057
 1892
*Elset, elset=CALLUS-1058
 1893
*Elset, elset=CALLUS-1059
 1894
*Elset, elset=CALLUS-1060
 1895
*Elset, elset=CALLUS-1061
 1896
*Elset, elset=CALLUS-1062
 1897
*Elset, elset=CALLUS-1063
 1898
*Elset, elset=CALLUS-1064
 1899
*Elset, elset=CALLUS-1065
 1900
*Elset, elset=CALLUS-1066
 1901
*Elset, elset=CALLUS-1067
 1902
*Elset, elset=CALLUS-1068
 1903
*Elset, elset=CALLUS-1069
 1904
*Elset, elset=CALLUS-1070
 1905
*Elset, elset=CALLUS-1071
 1906
*Elset, elset=CALLUS-1072
 1907
*Elset, elset=CALLUS-1073
 1908
*Elset, elset=CALLUS-1074
 1909
*Elset, elset=CALLUS-1075
 1910
*Elset, elset=CALLUS-1076
 1911
*Elset, elset=CALLUS-1077
 1912
*Elset, elset=CALLUS-1078
 1913
*Elset, elset=CALLUS-1079
 1914
*Elset, elset=CALLUS-1080
 1915
*Elset, elset=CALLUS-1081
 1916
*Elset, elset=CALLUS-1082
 1917
*Elset, elset=CALLUS-1083
 1918
*Elset, elset=CALLUS-1084
 1919
*Elset, elset=CALLUS-1085
 1920
*Elset, elset=CALLUS-1086
 1921
*Elset, elset=CALLUS-1087
 1922
*Elset, elset=CALLUS-1088
 1923
*Elset, elset=CALLUS-1089
 1924
*Elset, elset=CALLUS-1090
 1925
*Elset, elset=CALLUS-1091
 1926
*Elset, elset=CALLUS-1092
 1927
*Elset, elset=CALLUS-1093
 1928
*Elset, elset=CALLUS-1094
 1929
*Elset, elset=CALLUS-1095
 1930
*Elset, elset=CALLUS-1096
 1931
*Elset, elset=CALLUS-1097
 1932
*Elset, elset=CALLUS-1098
 1933
*Elset, elset=CALLUS-1099
 1934
*Elset, elset=CALLUS-1100
 1935
*Elset, elset=CALLUS-1101
 1936
*Elset, elset=CALLUS-1102
 1937
*Elset, elset=CALLUS-1103
 1938
*Elset, elset=CALLUS-1104
 1939
*Elset, elset=CALLUS-1105
 1940
*Elset, elset=CALLUS-1106
 1941
*Elset, elset=CALLUS-1107
 1942
*Elset, elset=CALLUS-1108
 1943
*Elset, elset=CALLUS-1109
 1944
*Elset, elset=CALLUS-1110
 1945
*Elset, elset=CALLUS-1111
 1946
*Elset, elset=CALLUS-1112
 1947
*Elset, elset=CALLUS-1113
 1948
*Elset, elset=CALLUS-1114
 1949
*Elset, elset=CALLUS-1115
 1950
*Elset, elset=CALLUS-1116
 1951
*Elset, elset=CALLUS-1117
 1952
*Elset, elset=CALLUS-1118
 1953
*Elset, elset=CALLUS-1119
 1954
*Elset, elset=CALLUS-1120
 1955
*Elset, elset=CALLUS-1121
 1956
*Elset, elset=CALLUS-1122
 1957
*Elset, elset=CALLUS-1123
 1958
*Elset, elset=CALLUS-1124
 1959
*Elset, elset=CALLUS-1125
 1960
*Elset, elset=CALLUS-1126
 1961
*Elset, elset=CALLUS-1127
 1962
*Elset, elset=CALLUS-1128
 1963
*Elset, elset=CALLUS-1129
 1964
*Elset, elset=CALLUS-1130
 1965
*Elset, elset=CALLUS-1131
 1966
*Elset, elset=CALLUS-1132
 1967
*Elset, elset=CALLUS-1133
 1968
*Elset, elset=CALLUS-1134
 1969
*Elset, elset=CALLUS-1135
 1970
*Elset, elset=CALLUS-1136
 1971
*Elset, elset=CALLUS-1137
 1972
*Elset, elset=CALLUS-1138
 1973
*Elset, elset=CALLUS-1139
 1974
*Elset, elset=CALLUS-1140
 1975
*Elset, elset=CALLUS-1141
 1976
*Elset, elset=CALLUS-1142
 1977
*Elset, elset=CALLUS-1143
 1978
*Elset, elset=CALLUS-1144
 1979
*Elset, elset=CALLUS-1145
 1980
*Elset, elset=CALLUS-1146
 1981
*Elset, elset=CALLUS-1147
 1982
*Elset, elset=CALLUS-1148
 1983
*Elset, elset=CALLUS-1149
 1984
*Elset, elset=CALLUS-1150
 1985
*Elset, elset=CALLUS-1151
 1986
*Elset, elset=CALLUS-1152
 1987
*Elset, elset=CALLUS-1153
 1988
*Elset, elset=CALLUS-1154
 1989
*Elset, elset=CALLUS-1155
 1990
*Elset, elset=CALLUS-1156
 1991
*Elset, elset=CALLUS-1157
 1992
*Elset, elset=CALLUS-1158
 1993
*Elset, elset=CALLUS-1159
 1994
*Elset, elset=CALLUS-1160
 1995
*Elset, elset=CALLUS-1161
 1996
*Elset, elset=CALLUS-1162
 1997
*Elset, elset=CALLUS-1163
 1998
*Elset, elset=CALLUS-1164
 1999
*Elset, elset=CALLUS-1165
 2000
*Elset, elset=CALLUS-1166
 2001
*Elset, elset=CALLUS-1167
 2002
*Elset, elset=CALLUS-1168
 2003
*Elset, elset=CALLUS-1169
 2004
*Elset, elset=CALLUS-1170
 2005
*Elset, elset=CALLUS-1171
 2006
*Elset, elset=CALLUS-1172
 2007
*Elset, elset=CALLUS-1173
 2008
*Elset, elset=CALLUS-1174
 2009
*Elset, elset=CALLUS-1175
 2010
*Elset, elset=CALLUS-1176
 2011
*Elset, elset=CALLUS-1177
 2012
*Elset, elset=CALLUS-1178
 2013
*Elset, elset=CALLUS-1179
 2014
*Elset, elset=CALLUS-1180
 2015
*Elset, elset=CALLUS-1181
 2016
*Elset, elset=CALLUS-1182
 2017
*Elset, elset=CALLUS-1183
 2018
*Elset, elset=CALLUS-1184
 2019
*Elset, elset=CALLUS-1185
 2020
*Elset, elset=CALLUS-1186
 2021
*Elset, elset=CALLUS-1187
 2022
*Elset, elset=CALLUS-1188
 2023
*Elset, elset=CALLUS-1189
 2024
*Elset, elset=CALLUS-1190
 2025
*Elset, elset=CALLUS-1191
 2026
*Elset, elset=CALLUS-1192
 2027
*Elset, elset=CALLUS-1193
 2028
*Elset, elset=CALLUS-1194
 2029
*Elset, elset=CALLUS-1195
 2030
*Elset, elset=CALLUS-1196
 2031
*Elset, elset=CALLUS-1197
 2032
*Elset, elset=CALLUS-1198
 2033
*Elset, elset=CALLUS-1199
 2034
*Elset, elset=CALLUS-1200
 2035
*Elset, elset=CALLUS-1201
 2036
*Elset, elset=CALLUS-1202
 2037
*Elset, elset=CALLUS-1203
 2038
*Elset, elset=CALLUS-1204
 2039
*Elset, elset=CALLUS-1205
 2040
*Elset, elset=CALLUS-1206
 2041
*Elset, elset=CALLUS-1207
 2042
*Elset, elset=CALLUS-1208
 2043
*Elset, elset=CALLUS-1209
 2044
*Elset, elset=CALLUS-1210
 2045
*Elset, elset=CALLUS-1211
 2046
*Elset, elset=CALLUS-1212
 2047
*Elset, elset=CALLUS-1213
 2048
*Elset, elset=CALLUS-1214
 2049
*Elset, elset=CALLUS-1215
 2050
*Elset, elset=CALLUS-1216
 2051
*Elset, elset=CALLUS-1217
 2052
*Elset, elset=CALLUS-1218
 2053
*Elset, elset=CALLUS-1219
 2054
*Elset, elset=CALLUS-1220
 2055
*Elset, elset=CALLUS-1221
 2056
*Elset, elset=CALLUS-1222
 2057
*Elset, elset=CALLUS-1223
 2058
*Elset, elset=CALLUS-1224
 2059
*Elset, elset=CALLUS-1225
 2060
*Elset, elset=CALLUS-1226
 2061
*Elset, elset=CALLUS-1227
 2062
*Elset, elset=CALLUS-1228
 2063
*Elset, elset=CALLUS-1229
 2064
*Elset, elset=CALLUS-1230
 2065
*Elset, elset=CALLUS-1231
 2066
*Elset, elset=CALLUS-1232
 2067
*Elset, elset=CALLUS-1233
 2068
*Elset, elset=CALLUS-1234
 2069
*Elset, elset=CALLUS-1235
 2070
*Elset, elset=CALLUS-1236
 2071
*Elset, elset=CALLUS-1237
 2072
*Elset, elset=CALLUS-1238
 2073
*Elset, elset=CALLUS-1239
 2074
*Elset, elset=CALLUS-1240
 2075
*Elset, elset=CALLUS-1241
 2076
*Elset, elset=CALLUS-1242
 2077
*Elset, elset=CALLUS-1243
 2078
*Elset, elset=CALLUS-1244
 2079
*Elset, elset=CALLUS-1245
 2080
*Elset, elset=CALLUS-1246
 2081
*Elset, elset=CALLUS-1247
 2082
*Elset, elset=CALLUS-1248
 2083
*Elset, elset=CALLUS-1249
 2084
*Elset, elset=CALLUS-1250
 2085
*Elset, elset=CALLUS-1251
 2086
*Elset, elset=CALLUS-1252
 2087
*Elset, elset=CALLUS-1253
 2088
*Elset, elset=CALLUS-1254
 2089
*Elset, elset=CALLUS-1255
 2090
*Elset, elset=CALLUS-1256
 2091
*Elset, elset=CALLUS-1257
 2092
*Elset, elset=CALLUS-1258
 2093
*Elset, elset=CALLUS-1259
 2094
*Elset, elset=CALLUS-1260
 2095
*Elset, elset=CALLUS-1261
 2096
*Elset, elset=CALLUS-1262
 2097
*Elset, elset=CALLUS-1263
 2098
*Elset, elset=CALLUS-1264
 2099
*Elset, elset=CALLUS-1265
 2100
*Elset, elset=CALLUS-1266
 2101
*Elset, elset=CALLUS-1267
 2102
*Elset, elset=CALLUS-1268
 2103
*Elset, elset=CALLUS-1269
 2104
*Elset, elset=CALLUS-1270
 2105
*Elset, elset=CALLUS-1271
 2106
*Elset, elset=CALLUS-1272
 2107
*Elset, elset=CALLUS-1273
 2108
*Elset, elset=CALLUS-1274
 2109
*Elset, elset=CALLUS-1275
 2110
*Elset, elset=CALLUS-1276
 2111
*Elset, elset=CALLUS-1277
 2112
*Elset, elset=CALLUS-1278
 2113
*Elset, elset=CALLUS-1279
 2114
*Elset, elset=CALLUS-1280
 2115
*Elset, elset=CALLUS-1281
 2116
*Elset, elset=CALLUS-1282
 2117
*Elset, elset=CALLUS-1283
 2118
*Elset, elset=CALLUS-1284
 2119
*Elset, elset=CALLUS-1285
 2120
*Elset, elset=CALLUS-1286
 2121
*Elset, elset=CALLUS-1287
 2122
*Elset, elset=CALLUS-1288
 2123
*Elset, elset=CALLUS-1289
 2124
*Elset, elset=CALLUS-1290
 2125
*Elset, elset=CALLUS-1291
 2126
*Elset, elset=CALLUS-1292
 2127
*Elset, elset=CALLUS-1293
 2128
*Elset, elset=CALLUS-1294
 2129
*Elset, elset=CALLUS-1295
 2130
*Elset, elset=CALLUS-1296
 2131
*Elset, elset=CALLUS-1297
 2132
*Elset, elset=CALLUS-1298
 2133
*Elset, elset=CALLUS-1299
 2134
*Elset, elset=CALLUS-1300
 2135
*Elset, elset=CALLUS-1301
 2136
*Elset, elset=CALLUS-1302
 2137
*Elset, elset=CALLUS-1303
 2138
*Elset, elset=CALLUS-1304
 2139
*Elset, elset=CALLUS-1305
 2140
*Elset, elset=CALLUS-1306
 2141
*Elset, elset=CALLUS-1307
 2142
*Elset, elset=CALLUS-1308
 2143
*Elset, elset=CALLUS-1309
 2144
*Elset, elset=CALLUS-1310
 2145
*Elset, elset=CALLUS-1311
 2146
*Elset, elset=CALLUS-1312
 2147
*Elset, elset=CALLUS-1313
 2148
*Elset, elset=CALLUS-1314
 2149
*Elset, elset=CALLUS-1315
 2150
*Elset, elset=CALLUS-1316
 2151
*Elset, elset=CALLUS-1317
 2152
*Elset, elset=CALLUS-1318
 2153
*Elset, elset=CALLUS-1319
 2154
*Elset, elset=CALLUS-1320
 2155
*Elset, elset=CALLUS-1321
 2156
*Elset, elset=CALLUS-1322
 2157
*Elset, elset=CALLUS-1323
 2158
*Elset, elset=CALLUS-1324
 2159
*Elset, elset=CALLUS-1325
 2160
*Elset, elset=CALLUS-1326
 2161
*Elset, elset=CALLUS-1327
 2162
*Elset, elset=CALLUS-1328
 2163
*Elset, elset=CALLUS-1329
 2164
*Elset, elset=CALLUS-1330
 2165
*Elset, elset=CALLUS-1331
 2166
*Elset, elset=CALLUS-1332
 2167
*Elset, elset=CALLUS-1333
 2168
*Elset, elset=CALLUS-1334
 2169
*Elset, elset=CALLUS-1335
 2170
*Elset, elset=CALLUS-1336
 2171
*Elset, elset=CALLUS-1337
 2172
*Elset, elset=CALLUS-1338
 2173
*Elset, elset=CALLUS-1339
 2174
*Elset, elset=CALLUS-1340
 2175
*Elset, elset=CALLUS-1341
 2176
*Elset, elset=CALLUS-1342
 2177
*Elset, elset=CALLUS-1343
 2178
*Elset, elset=CALLUS-1344
 2179
*Elset, elset=CALLUS-1345
 2180
*Elset, elset=CALLUS-1346
 2181
*Elset, elset=CALLUS-1347
 2182
*Elset, elset=CALLUS-1348
 2183
*Elset, elset=CALLUS-1349
 2184
*Elset, elset=CALLUS-1350
 2185
*Elset, elset=CALLUS-1351
 2186
*Elset, elset=CALLUS-1352
 2187
*Elset, elset=CALLUS-1353
 2188
*Elset, elset=CALLUS-1354
 2189
*Elset, elset=CALLUS-1355
 2190
*Elset, elset=CALLUS-1356
 2191
*Elset, elset=CALLUS-1357
 2192
*Elset, elset=CALLUS-1358
 2193
*Elset, elset=CALLUS-1359
 2194
*Elset, elset=CALLUS-1360
 2195
*Elset, elset=CALLUS-1361
 2196
*Elset, elset=CALLUS-1362
 2197
*Elset, elset=CALLUS-1363
 2198
*Elset, elset=CALLUS-1364
 2199
*Elset, elset=CALLUS-1365
 2200
*Elset, elset=CALLUS-1366
 2201
*Elset, elset=CALLUS-1367
 2202
*Elset, elset=CALLUS-1368
 2203
*Elset, elset=CALLUS-1369
 2204
*Elset, elset=CALLUS-1370
 2205
*Elset, elset=CALLUS-1371
 2206
*Elset, elset=CALLUS-1372
 2207
*Elset, elset=CALLUS-1373
 2208
*Elset, elset=CALLUS-1374
 2209
*Elset, elset=CALLUS-1375
 2210
*Elset, elset=CALLUS-1376
 2211
*Elset, elset=CALLUS-1377
 2212
*Elset, elset=CALLUS-1378
 2213
*Elset, elset=CALLUS-1379
 2214
*Elset, elset=CALLUS-1380
 2215
*Elset, elset=CALLUS-1381
 2216
*Elset, elset=CALLUS-1382
 2217
*Elset, elset=CALLUS-1383
 2218
*Elset, elset=CALLUS-1384
 2219
*Elset, elset=CALLUS-1385
 2220
*Elset, elset=CALLUS-1386
 2221
*Elset, elset=CALLUS-1387
 2222
*Elset, elset=CALLUS-1388
 2223
*Elset, elset=CALLUS-1389
 2224
*Elset, elset=CALLUS-1390
 2225
*Elset, elset=CALLUS-1391
 2226
*Elset, elset=CALLUS-1392
 2227
*Elset, elset=CALLUS-1393
 2228
*Elset, elset=CALLUS-1394
 2229
*Elset, elset=CALLUS-1395
 2230
*Elset, elset=CALLUS-1396
 2231
*Elset, elset=CALLUS-1397
 2232
*Elset, elset=CALLUS-1398
 2233
*Elset, elset=CALLUS-1399
 2234
*Elset, elset=CALLUS-1400
 2235
*Elset, elset=CALLUS-1401
 2236
*Elset, elset=CALLUS-1402
 2237
*Elset, elset=CALLUS-1403
 2238
*Elset, elset=CALLUS-1404
 2239
*Elset, elset=CALLUS-1405
 2240
*Elset, elset=CALLUS-1406
 2241
*Elset, elset=CALLUS-1407
 2242
*Elset, elset=CALLUS-1408
 2243
*Elset, elset=CALLUS-1409
 2244
*Elset, elset=CALLUS-1410
 2245
*Elset, elset=CALLUS-1411
 2246
*Elset, elset=CALLUS-1412
 2247
*Elset, elset=CALLUS-1413
 2248
*Elset, elset=CALLUS-1414
 2249
*Elset, elset=CALLUS-1415
 2250
*Elset, elset=CALLUS-1416
 2251
*Elset, elset=CALLUS-1417
 2252
*Elset, elset=CALLUS-1418
 2253
*Elset, elset=CALLUS-1419
 2254
*Elset, elset=CALLUS-1420
 2255
*Elset, elset=CALLUS-1421
 2256
*Elset, elset=CALLUS-1422
 2257
*Elset, elset=CALLUS-1423
 2258
*Elset, elset=CALLUS-1424
 2259
*Elset, elset=CALLUS-1425
 2260
*Elset, elset=CALLUS-1426
 2261
*Elset, elset=CALLUS-1427
 2262
*Elset, elset=CALLUS-1428
 2263
*Elset, elset=CALLUS-1429
 2264
*Elset, elset=CALLUS-1430
 2265
*Elset, elset=CALLUS-1431
 2266
*Elset, elset=CALLUS-1432
 2267
*Elset, elset=CALLUS-1433
 2268
*Elset, elset=CALLUS-1434
 2269
*Elset, elset=CALLUS-1435
 2270
*Elset, elset=CALLUS-1436
 2271
*Elset, elset=CALLUS-1437
 2272
*Elset, elset=CALLUS-1438
 2273
*Elset, elset=CALLUS-1439
 2274
*Elset, elset=CALLUS-1440
 2275
*Elset, elset=CALLUS-1441
 2276
*Elset, elset=CALLUS-1442
 2277
*Elset, elset=CALLUS-1443
 2278
*Elset, elset=CALLUS-1444
 2279
*Elset, elset=CALLUS-1445
 2280
*Elset, elset=CALLUS-1446
 2281
*Elset, elset=CALLUS-1447
 2282
*Elset, elset=CALLUS-1448
 2283
*Elset, elset=CALLUS-1449
 2284
*Elset, elset=CALLUS-1450
 2285
*Elset, elset=CALLUS-1451
 2286
*Elset, elset=CALLUS-1452
 2287
*Elset, elset=CALLUS-1453
 2288
*Elset, elset=CALLUS-1454
 2289
*Elset, elset=CALLUS-1455
 2290
*Elset, elset=CALLUS-1456
 2291
*Elset, elset=CALLUS-1457
 2292
*Elset, elset=CALLUS-1458
 2293
*Elset, elset=CALLUS-1459
 2294
*Elset, elset=CALLUS-1460
 2295
*Elset, elset=CALLUS-1461
 2296
*Elset, elset=CALLUS-1462
 2297
*Elset, elset=CALLUS-1463
 2298
*Elset, elset=CALLUS-1464
 2299
*Elset, elset=CALLUS-1465
 2300
*Elset, elset=CALLUS-1466
 2301
*Elset, elset=CALLUS-1467
 2302
*Elset, elset=CALLUS-1468
 2303
*Elset, elset=CALLUS-1469
 2304
*Elset, elset=CALLUS-1470
 2305
*Elset, elset=CALLUS-1471
 2306
*Elset, elset=CALLUS-1472
 2307
*Elset, elset=CALLUS-1473
 2308
*Elset, elset=CALLUS-1474
 2309
*Elset, elset=CALLUS-1475
 2310
*Elset, elset=CALLUS-1476
 2311
*Elset, elset=CALLUS-1477
 2312
*Elset, elset=CALLUS-1478
 2313
*Elset, elset=CALLUS-1479
 2314
*Elset, elset=CALLUS-1480
 2315
*Elset, elset=CALLUS-1481
 2316
*Elset, elset=CALLUS-1482
 2317
*Elset, elset=CALLUS-1483
 2318
*Elset, elset=CALLUS-1484
 2319
*Elset, elset=CALLUS-1485
 2320
*Elset, elset=CALLUS-1486
 2321
*Elset, elset=CALLUS-1487
 2322
*Elset, elset=CALLUS-1488
 2323
*Elset, elset=CALLUS-1489
 2324
*Elset, elset=CALLUS-1490
 2325
*Elset, elset=CALLUS-1491
 2326
*Elset, elset=CALLUS-1492
 2327
*Elset, elset=CALLUS-1493
 2328
*Elset, elset=CALLUS-1494
 2329
*Elset, elset=CALLUS-1495
 2330
*Elset, elset=CALLUS-1496
 2331
*Elset, elset=CALLUS-1497
 2332
*Elset, elset=CALLUS-1498
 2333
*Elset, elset=CALLUS-1499
 2334
*Elset, elset=CALLUS-1500
 2335
*Elset, elset=CALLUS-1501
 2336
*Elset, elset=CALLUS-1502
 2337
*Elset, elset=CALLUS-1503
 2338
*Elset, elset=CALLUS-1504
 2339
*Elset, elset=CALLUS-1505
 2340
*Elset, elset=CALLUS-1506
 2341
*Elset, elset=CALLUS-1507
 2342
*Elset, elset=CALLUS-1508
 2343
*Elset, elset=CALLUS-1509
 2344
*Elset, elset=CALLUS-1510
 2345
*Elset, elset=CALLUS-1511
 2346
*Elset, elset=CALLUS-1512
 2347
*Elset, elset=CALLUS-1513
 2348
*Elset, elset=CALLUS-1514
 2349
*Elset, elset=CALLUS-1515
 2350
*Elset, elset=CALLUS-1516
 2351
*Elset, elset=CALLUS-1517
 2352
*Elset, elset=CALLUS-1518
 2353
*Elset, elset=CALLUS-1519
 2354
*Elset, elset=CALLUS-1520
 2355
*Elset, elset=CALLUS-1521
 2356
*Elset, elset=CALLUS-1522
 2357
*Elset, elset=CALLUS-1523
 2358
*Elset, elset=CALLUS-1524
 2359
*Elset, elset=CALLUS-1525
 2360
*Elset, elset=CALLUS-1526
 2361
*Elset, elset=CALLUS-1527
 2362
*Elset, elset=CALLUS-1528
 2363
*Elset, elset=CALLUS-1529
 2364
*Elset, elset=CALLUS-1530
 2365
*Elset, elset=CALLUS-1531
 2366
*Elset, elset=CALLUS-1532
 2367
*Elset, elset=CALLUS-1533
 2368
*Elset, elset=CALLUS-1534
 2369
*Elset, elset=CALLUS-1535
 2370
*Elset, elset=CALLUS-1536
 2371
*Elset, elset=CALLUS-1537
 2372
*Elset, elset=CALLUS-1538
 2373
*Elset, elset=CALLUS-1539
 2374
*Elset, elset=CALLUS-1540
 2375
*Elset, elset=CALLUS-1541
 2376
*Elset, elset=CALLUS-1542
 2377
*Elset, elset=CALLUS-1543
 2378
*Elset, elset=CALLUS-1544
 2379
*Elset, elset=CALLUS-1545
 2380
*Elset, elset=CALLUS-1546
 2381
*Elset, elset=CALLUS-1547
 2382
*Elset, elset=CALLUS-1548
 2383
*Elset, elset=CALLUS-1549
 2384
*Elset, elset=CALLUS-1550
 2385
*Elset, elset=CALLUS-1551
 2386
*Elset, elset=CALLUS-1552
 2387
*Elset, elset=CALLUS-1553
 2388
*Elset, elset=CALLUS-1554
 2389
*Elset, elset=CALLUS-1555
 2390
*Elset, elset=CALLUS-1556
 2391
*Elset, elset=CALLUS-1557
 2392
*Elset, elset=CALLUS-1558
 2393
*Elset, elset=CALLUS-1559
 2394
*Elset, elset=CALLUS-1560
 2395
*Elset, elset=CALLUS-1561
 2396
*Elset, elset=CALLUS-1562
 2397
*Elset, elset=CALLUS-1563
 2398
*Elset, elset=CALLUS-1564
 2399
*Elset, elset=CALLUS-1565
 2400
*Elset, elset=CALLUS-1566
 2401
*Elset, elset=CALLUS-1567
 2402
*Elset, elset=CALLUS-1568
 2403
*Elset, elset=CALLUS-1569
 2404
*Elset, elset=CALLUS-1570
 2405
*Elset, elset=CALLUS-1571
 2406
*Elset, elset=CALLUS-1572
 2407
*Elset, elset=CALLUS-1573
 2408
*Elset, elset=CALLUS-1574
 2409
*Elset, elset=CALLUS-1575
 2410
*Elset, elset=CALLUS-1576
 2411
*Elset, elset=CALLUS-1577
 2412
*Elset, elset=CALLUS-1578
 2413
*Elset, elset=CALLUS-1579
 2414
*Elset, elset=CALLUS-1580
 2415
*Elset, elset=CALLUS-1581
 2416
*Elset, elset=CALLUS-1582
 2417
*Elset, elset=CALLUS-1583
 2418
*Elset, elset=CALLUS-1584
 2419
*Elset, elset=CALLUS-1585
 2420
*Elset, elset=CALLUS-1586
 2421
*Elset, elset=CALLUS-1587
 2422
*Elset, elset=CALLUS-1588
 2423
*Elset, elset=CALLUS-1589
 2424
*Elset, elset=CALLUS-1590
 2425
*Elset, elset=CALLUS-1591
 2426
*Elset, elset=CALLUS-1592
 2427
*Elset, elset=CALLUS-1593
 2428
*Elset, elset=CALLUS-1594
 2429
*Elset, elset=CALLUS-1595
 2430
*Elset, elset=CALLUS-1596
 2431
*Elset, elset=CALLUS-1597
 2432
*Elset, elset=CALLUS-1598
 2433
*Elset, elset=CALLUS-1599
 2434
*Elset, elset=CALLUS-1600
 2435
*Elset, elset=CALLUS-1601
 2436
*Elset, elset=CALLUS-1602
 2437
*Elset, elset=CALLUS-1603
 2438
*Elset, elset=CALLUS-1604
 2439
*Elset, elset=CALLUS-1605
 2440
*Elset, elset=CALLUS-1606
 2441
*Elset, elset=CALLUS-1607
 2442
*Elset, elset=CALLUS-1608
 2443
*Elset, elset=CALLUS-1609
 2444
*Elset, elset=CALLUS-1610
 2445
*Elset, elset=CALLUS-1611
 2446
*Elset, elset=CALLUS-1612
 2447
*Elset, elset=CALLUS-1613
 2448
*Elset, elset=CALLUS-1614
 2449
*Elset, elset=CALLUS-1615
 2450
*Elset, elset=CALLUS-1616
 2451
*Elset, elset=CALLUS-1617
 2452
*Elset, elset=CALLUS-1618
 2453
*Elset, elset=CALLUS-1619
 2454
*Elset, elset=CALLUS-1620
 2455
*Elset, elset=CALLUS-1621
 2456
*Elset, elset=CALLUS-1622
 2457
*Elset, elset=CALLUS-1623
 2458
*Elset, elset=CALLUS-1624
 2459
*Elset, elset=CALLUS-1625
 2460
*Elset, elset=CALLUS-1626
 2461
*Elset, elset=CALLUS-1627
 2462
*Elset, elset=CALLUS-1628
 2463
*Elset, elset=CALLUS-1629
 2464
*Elset, elset=CALLUS-1630
 2465
*Elset, elset=CALLUS-1631
 2466
*Elset, elset=CALLUS-1632
 2467
*Elset, elset=CALLUS-1633
 2468
*Elset, elset=CALLUS-1634
 2469
*Elset, elset=CALLUS-1635
 2470
*Elset, elset=CALLUS-1636
 2471
*Elset, elset=CALLUS-1637
 2472
*Elset, elset=CALLUS-1638
 2473
*Elset, elset=CALLUS-1639
 2474
*Elset, elset=CALLUS-1640
 2475
*Elset, elset=CALLUS-1641
 2476
*Elset, elset=CALLUS-1642
 2477
*Elset, elset=CALLUS-1643
 2478
*Elset, elset=CALLUS-1644
 2479
*Elset, elset=CALLUS-1645
 2480
*Elset, elset=CALLUS-1646
 2481
*Elset, elset=CALLUS-1647
 2482
*Elset, elset=CALLUS-1648
 2483
*Elset, elset=CALLUS-1649
 2484
*Elset, elset=CALLUS-1650
 2485
*Elset, elset=CALLUS-1651
 2486
*Elset, elset=CALLUS-1652
 2487
*Elset, elset=CALLUS-1653
 2488
*Elset, elset=CALLUS-1654
 2489
*Elset, elset=CALLUS-1655
 2490
*Elset, elset=CALLUS-1656
 2491
*Elset, elset=CALLUS-1657
 2492
*Elset, elset=CALLUS-1658
 2493
*Elset, elset=CALLUS-1659
 2494
*Elset, elset=CALLUS-1660
 2495
*Elset, elset=CALLUS-1661
 2496
*Elset, elset=CALLUS-1662
 2497
*Elset, elset=CALLUS-1663
 2498
*Elset, elset=CALLUS-1664
 2499
*Elset, elset=CALLUS-1665
 2500
*Elset, elset=CALLUS-1666
 2501
*Elset, elset=CALLUS-1667
 2502
*Elset, elset=CALLUS-1668
 2503
*Elset, elset=CALLUS-1669
 2504
*Elset, elset=CALLUS-1670
 2505
*Elset, elset=CALLUS-1671
 2506
*Elset, elset=CALLUS-1672
 2507
*Elset, elset=CALLUS-1673
 2508
*Elset, elset=CALLUS-1674
 2509
*Elset, elset=CALLUS-1675
 2510
*Elset, elset=CALLUS-1676
 2511
*Elset, elset=CALLUS-1677
 2512
*Elset, elset=CALLUS-1678
 2513
*Elset, elset=CALLUS-1679
 2514
*Elset, elset=CALLUS-1680
 2515
*Elset, elset=CALLUS-1681
 2516
*Elset, elset=CALLUS-1682
 2517
*Elset, elset=CALLUS-1683
 2518
*Elset, elset=CALLUS-1684
 2519
*Elset, elset=CALLUS-1685
 2520
*Elset, elset=CALLUS-1686
 2521
*Elset, elset=CALLUS-1687
 2522
*Elset, elset=CALLUS-1688
 2523
*Elset, elset=CALLUS-1689
 2524
*Elset, elset=CALLUS-1690
 2525
*Elset, elset=CALLUS-1691
 2526
*Elset, elset=CALLUS-1692
 2527
*Elset, elset=CALLUS-1693
 2528
*Elset, elset=CALLUS-1694
 2529
*Elset, elset=CALLUS-1695
 2530
*Elset, elset=CALLUS-1696
 2531
*Elset, elset=CALLUS-1697
 2532
*Elset, elset=CALLUS-1698
 2533
*Elset, elset=CALLUS-1699
 2534
*Elset, elset=CALLUS-1700
 2535
*Elset, elset=CALLUS-1701
 2536
*Elset, elset=CALLUS-1702
 2537
*Elset, elset=CALLUS-1703
 2538
*Elset, elset=CALLUS-1704
 2539
*Elset, elset=CALLUS-1705
 2540
*Elset, elset=CALLUS-1706
 2541
*Elset, elset=CALLUS-1707
 2542
*Elset, elset=CALLUS-1708
 2543
*Elset, elset=CALLUS-1709
 2544
*Elset, elset=CALLUS-1710
 2545
*Elset, elset=CALLUS-1711
 2546
*Elset, elset=CALLUS-1712
 2547
*Elset, elset=CALLUS-1713
 2548
*Elset, elset=CALLUS-1714
 2549
*Elset, elset=CALLUS-1715
 2550
*Elset, elset=CALLUS-1716
 2551
*Elset, elset=CALLUS-1717
 2552
*Elset, elset=CALLUS-1718
 2553
*Elset, elset=CALLUS-1719
 2554
*Elset, elset=CALLUS-1720
 2555
*Elset, elset=CALLUS-1721
 2556
*Elset, elset=CALLUS-1722
 2557
*Elset, elset=CALLUS-1723
 2558
*Elset, elset=CALLUS-1724
 2559
*Elset, elset=CALLUS-1725
 2560
*Elset, elset=CALLUS-1726
 2561
*Elset, elset=CALLUS-1727
 2562
*Elset, elset=CALLUS-1728
 2563
*Elset, elset=CALLUS-1729
 2564
*Elset, elset=CALLUS-1730
 2565
*Elset, elset=CALLUS-1731
 2566
*Elset, elset=CALLUS-1732
 2567
*Elset, elset=CALLUS-1733
 2568
*Elset, elset=CALLUS-1734
 2569
*Elset, elset=CALLUS-1735
 2570
*Elset, elset=CALLUS-1736
 2571
*Elset, elset=CALLUS-1737
 2572
*Elset, elset=CALLUS-1738
 2573
*Elset, elset=CALLUS-1739
 2574
*Elset, elset=CALLUS-1740
 2575
*Elset, elset=CALLUS-1741
 2576
*Elset, elset=CALLUS-1742
 2577
*Elset, elset=CALLUS-1743
 2578
*Elset, elset=CALLUS-1744
 2579
*Elset, elset=CALLUS-1745
 2580
*Elset, elset=CALLUS-1746
 2581
*Elset, elset=CALLUS-1747
 2582
*Elset, elset=CALLUS-1748
 2583
*Elset, elset=CALLUS-1749
 2584
*Elset, elset=CALLUS-1750
 2585
*Elset, elset=CALLUS-1751
 2586
*Elset, elset=CALLUS-1752
 2587
*Elset, elset=CALLUS-1753
 2588
*Elset, elset=CALLUS-1754
 2589
*Elset, elset=CALLUS-1755
 2590
*Elset, elset=CALLUS-1756
 2591
*Elset, elset=CALLUS-1757
 2592
*Elset, elset=CALLUS-1758
 2593
*Elset, elset=CALLUS-1759
 2594
*Elset, elset=CALLUS-1760
 2595
*Elset, elset=CALLUS-1761
 2596
*Elset, elset=CALLUS-1762
 2597
*Elset, elset=CALLUS-1763
 2598
*Elset, elset=CALLUS-1764
 2599
*Elset, elset=CALLUS-1765
 2600
*Elset, elset=CALLUS-1766
 2601
*Elset, elset=CALLUS-1767
 2602
*Elset, elset=CALLUS-1768
 2603
*Elset, elset=CALLUS-1769
 2604
*Elset, elset=CALLUS-1770
 2605
*Elset, elset=CALLUS-1771
 2606
*Elset, elset=CALLUS-1772
 2607
*Elset, elset=CALLUS-1773
 2608
*Elset, elset=CALLUS-1774
 2609
*Elset, elset=CALLUS-1775
 2610
*Elset, elset=CALLUS-1776
 2611
*Elset, elset=CALLUS-1777
 2612
*Elset, elset=CALLUS-1778
 2613
*Elset, elset=CALLUS-1779
 2614
*Elset, elset=CALLUS-1780
 2615
*Elset, elset=CALLUS-1781
 2616
*Elset, elset=CALLUS-1782
 2617
*Elset, elset=CALLUS-1783
 2618
*Elset, elset=CALLUS-1784
 2619
*Elset, elset=CALLUS-1785
 2620
*Elset, elset=CALLUS-1786
 2621
*Elset, elset=CALLUS-1787
 2622
*Elset, elset=CALLUS-1788
 2623
*Elset, elset=CALLUS-1789
 2624
*Elset, elset=CALLUS-1790
 2625
*Elset, elset=CALLUS-1791
 2626
*Elset, elset=CALLUS-1792
 2627
*Elset, elset=CALLUS-1793
 2628
*Elset, elset=CALLUS-1794
 2629
*Elset, elset=CALLUS-1795
 2630
*Elset, elset=CALLUS-1796
 2631
*Elset, elset=CALLUS-1797
 2632
*Elset, elset=CALLUS-1798
 2633
*Elset, elset=CALLUS-1799
 2634
*Elset, elset=CALLUS-1800
 2635
*Elset, elset=CALLUS-1801
 2636
*Elset, elset=CALLUS-1802
 2637
*Elset, elset=CALLUS-1803
 2638
*Elset, elset=CALLUS-1804
 2639
*Elset, elset=CALLUS-1805
 2640
*Elset, elset=CALLUS-1806
 2641
*Elset, elset=CALLUS-1807
 2642
*Elset, elset=CALLUS-1808
 2643
*Elset, elset=CALLUS-1809
 2644
*Elset, elset=CALLUS-1810
 2645
*Elset, elset=CALLUS-1811
 2646
*Elset, elset=CALLUS-1812
 2647
*Elset, elset=CALLUS-1813
 2648
*Elset, elset=CALLUS-1814
 2649
*Elset, elset=CALLUS-1815
 2650
*Elset, elset=CALLUS-1816
 2651
*Elset, elset=CALLUS-1817
 2652
*Elset, elset=CALLUS-1818
 2653
*Elset, elset=CALLUS-1819
 2654
*Elset, elset=CALLUS-1820
 2655
*Elset, elset=CALLUS-1821
 2656
*Elset, elset=CALLUS-1822
 2657
*Elset, elset=CALLUS-1823
 2658
*Elset, elset=CALLUS-1824
 2659
*Elset, elset=CALLUS-1825
 2660
*Elset, elset=CALLUS-1826
 2661
*Elset, elset=CALLUS-1827
 2662
*Elset, elset=CALLUS-1828
 2663
*Elset, elset=CALLUS-1829
 2664
*Elset, elset=CALLUS-1830
 2665
*Elset, elset=CALLUS-1831
 2666
*Elset, elset=CALLUS-1832
 2667
*Elset, elset=CALLUS-1833
 2668
*Elset, elset=CALLUS-1834
 2669
*Elset, elset=CALLUS-1835
 2670
*Elset, elset=CALLUS-1836
 2671
*Elset, elset=CALLUS-1837
 2672
*Elset, elset=CALLUS-1838
 2673
*Elset, elset=CALLUS-1839
 2674
*Elset, elset=CALLUS-1840
 2675
*Elset, elset=CALLUS-1841
 2676
*Elset, elset=CALLUS-1842
 2677
*Elset, elset=CALLUS-1843
 2678
*Elset, elset=CALLUS-1844
 2679
*Elset, elset=CALLUS-1845
 2680
*Elset, elset=CALLUS-1846
 2681
*Elset, elset=CALLUS-1847
 2682
*Elset, elset=CALLUS-1848
 2683
*Elset, elset=CALLUS-1849
 2684
*Elset, elset=CALLUS-1850
 2685
*Elset, elset=CALLUS-1851
 2686
*Elset, elset=CALLUS-1852
 2687
*Elset, elset=CALLUS-1853
 2688
*Elset, elset=CALLUS-1854
 2689
*Elset, elset=CALLUS-1855
 2690
*Elset, elset=CALLUS-1856
 2691
*Elset, elset=CALLUS-1857
 2692
*Elset, elset=CALLUS-1858
 2693
*Elset, elset=CALLUS-1859
 2694
*Elset, elset=CALLUS-1860
 2695
*Elset, elset=CALLUS-1861
 2696
*Elset, elset=CALLUS-1862
 2697
*Elset, elset=CALLUS-1863
 2698
*Elset, elset=CALLUS-1864
 2699
*Elset, elset=CALLUS-1865
 2700
*Elset, elset=CALLUS-1866
 2701
*Elset, elset=CALLUS-1867
 2702
*Elset, elset=CALLUS-1868
 2703
*Elset, elset=CALLUS-1869
 2704
*Elset, elset=CALLUS-1870
 2705
*Elset, elset=CALLUS-1871
 2706
*Elset, elset=CALLUS-1872
 2707
*Elset, elset=CALLUS-1873
 2708
*Elset, elset=CALLUS-1874
 2709
*Elset, elset=CALLUS-1875
 2710
*Elset, elset=CALLUS-1876
 2711
*Elset, elset=CALLUS-1877
 2712
*Elset, elset=CALLUS-1878
 2713
*Elset, elset=CALLUS-1879
 2714
*Elset, elset=CALLUS-1880
 2715
*Elset, elset=CALLUS-1881
 2716
*Elset, elset=CALLUS-1882
 2717
*Elset, elset=CALLUS-1883
 2718
*Elset, elset=CALLUS-1884
 2719
*Elset, elset=CALLUS-1885
 2720
*Elset, elset=CALLUS-1886
 2721
*Elset, elset=CALLUS-1887
 2722
*Elset, elset=CALLUS-1888
 2723
*Elset, elset=CALLUS-1889
 2724
*Elset, elset=CALLUS-1890
 2725
*Elset, elset=CALLUS-1891
 2726
*Elset, elset=CALLUS-1892
 2727
*Elset, elset=CALLUS-1893
 2728
*Elset, elset=CALLUS-1894
 2729
*Elset, elset=CALLUS-1895
 2730
*Elset, elset=CALLUS-1896
 2731
*Elset, elset=CALLUS-1897
 2732
*Elset, elset=CALLUS-1898
 2733
*Elset, elset=CALLUS-1899
 2734
*Elset, elset=CALLUS-1900
 2735
*Elset, elset=CALLUS-1901
 2736
*Elset, elset=CALLUS-1902
 2737
*Elset, elset=CALLUS-1903
 2738
*Elset, elset=CALLUS-1904
 2739
*Elset, elset=CALLUS-1905
 2740
*Elset, elset=CALLUS-1906
 2741
*Elset, elset=CALLUS-1907
 2742
*Elset, elset=CALLUS-1908
 2743
*Elset, elset=CALLUS-1909
 2744
*Elset, elset=CALLUS-1910
 2745
*Elset, elset=CALLUS-1911
 2746
*Elset, elset=CALLUS-1912
 2747
*Elset, elset=CALLUS-1913
 2748
*Elset, elset=CALLUS-1914
 2749
*Elset, elset=CALLUS-1915
 2750
*Elset, elset=CALLUS-1916
 2751
*Elset, elset=CALLUS-1917
 2752
*Elset, elset=CALLUS-1918
 2753
*Elset, elset=CALLUS-1919
 2754
*Elset, elset=CALLUS-1920
 2755
*Elset, elset=CALLUS-1921
 2756
*Elset, elset=CALLUS-1922
 2757
*Elset, elset=CALLUS-1923
 2758
*Elset, elset=CALLUS-1924
 2759
*Elset, elset=CALLUS-1925
 2760
*Elset, elset=CALLUS-1926
 2761
*Elset, elset=CALLUS-1927
 2762
*Elset, elset=CALLUS-1928
 2763
*Elset, elset=CALLUS-1929
 2764
*Elset, elset=CALLUS-1930
 2765
*Elset, elset=CALLUS-1931
 2766
*Elset, elset=CALLUS-1932
 2767
*Elset, elset=CALLUS-1933
 2768
*Elset, elset=CALLUS-1934
 2769
*Elset, elset=CALLUS-1935
 2770
*Elset, elset=CALLUS-1936
 2771
*Elset, elset=CALLUS-1937
 2772
*Elset, elset=CALLUS-1938
 2773
*Elset, elset=CALLUS-1939
 2774
*Elset, elset=CALLUS-1940
 2775
*Elset, elset=CALLUS-1941
 2776
*Elset, elset=CALLUS-1942
 2777
*Elset, elset=CALLUS-1943
 2778
*Elset, elset=CALLUS-1944
 2779
*Elset, elset=CALLUS-1945
 2780
*Elset, elset=CALLUS-1946
 2781
*Elset, elset=CALLUS-1947
 2782
*Elset, elset=CALLUS-1948
 2783
*Elset, elset=CALLUS-1949
 2784
*Elset, elset=CALLUS-1950
 2785
*Elset, elset=CALLUS-1951
 2786
*Elset, elset=CALLUS-1952
 2787
*Elset, elset=CALLUS-1953
 2788
*Elset, elset=CALLUS-1954
 2789
*Elset, elset=CALLUS-1955
 2790
*Elset, elset=CALLUS-1956
 2791
*Elset, elset=CALLUS-1957
 2792
*Elset, elset=CALLUS-1958
 2793
*Elset, elset=CALLUS-1959
 2794
*Elset, elset=CALLUS-1960
 2795
*Elset, elset=CALLUS-1961
 2796
*Elset, elset=CALLUS-1962
 2797
*Elset, elset=CALLUS-1963
 2798
*Elset, elset=CALLUS-1964
 2799
*Elset, elset=CALLUS-1965
 2800
*Elset, elset=CALLUS-1966
 2801
*Elset, elset=CALLUS-1967
 2802
*Elset, elset=CALLUS-1968
 2803
*Elset, elset=CALLUS-1969
 2804
*Elset, elset=CALLUS-1970
 2805
*Elset, elset=CALLUS-1971
 2806
*Elset, elset=CALLUS-1972
 2807
*Elset, elset=CALLUS-1973
 2808
*Elset, elset=CALLUS-1974
 2809
*Elset, elset=CALLUS-1975
 2810
*Elset, elset=CALLUS-1976
 2811
*Elset, elset=CALLUS-1977
 2812
*Elset, elset=CALLUS-1978
 2813
*Elset, elset=CALLUS-1979
 2814
*Elset, elset=CALLUS-1980
 2815
*Elset, elset=CALLUS-1981
 2816
*Elset, elset=CALLUS-1982
 2817
*Elset, elset=CALLUS-1983
 2818
*Elset, elset=CALLUS-1984
 2819
*Elset, elset=CALLUS-1985
 2820
*Elset, elset=CALLUS-1986
 2821
*Elset, elset=CALLUS-1987
 2822
*Elset, elset=CALLUS-1988
 2823
*Elset, elset=CALLUS-1989
 2824
*Elset, elset=CALLUS-1990
 2825
*Elset, elset=CALLUS-1991
 2826
*Elset, elset=CALLUS-1992
 2827
*Elset, elset=CALLUS-1993
 2828
*Elset, elset=CALLUS-1994
 2829
*Elset, elset=CALLUS-1995
 2830
*Elset, elset=CALLUS-1996
 2831
*Elset, elset=CALLUS-1997
 2832
*Elset, elset=CALLUS-1998
 2833
*Elset, elset=CALLUS-1999
 2834
*Elset, elset=CALLUS-2000
 2835
*Elset, elset=CALLUS-2001
 2836
*Elset, elset=CALLUS-2002
 2837
*Elset, elset=CALLUS-2003
 2838
*Elset, elset=CALLUS-2004
 2839
*Elset, elset=CALLUS-2005
 2840
*Elset, elset=CALLUS-2006
 2841
*Elset, elset=CALLUS-2007
 2842
*Elset, elset=CALLUS-2008
 2843
*Elset, elset=CALLUS-2009
 2844
*Elset, elset=CALLUS-2010
 2845
*Elset, elset=CALLUS-2011
 2846
*Elset, elset=CALLUS-2012
 2847
*Elset, elset=CALLUS-2013
 2848
*Elset, elset=CALLUS-2014
 2849
*Elset, elset=CALLUS-2015
 2850
*Elset, elset=CALLUS-2016
 2851
*Elset, elset=CALLUS-2017
 2852
*Elset, elset=CALLUS-2018
 2853
*Elset, elset=CALLUS-2019
 2854
*Elset, elset=CALLUS-2020
 2855
*Elset, elset=CALLUS-2021
 2856
*Elset, elset=CALLUS-2022
 2857
*Elset, elset=CALLUS-2023
 2858
*Elset, elset=CALLUS-2024
 2859
*Elset, elset=CALLUS-2025
 2860
*Elset, elset=CALLUS-2026
 2861
*Elset, elset=CALLUS-2027
 2862
*Elset, elset=CALLUS-2028
 2863
*Elset, elset=CALLUS-2029
 2864
*Elset, elset=CALLUS-2030
 2865
*Elset, elset=CALLUS-2031
 2866
*Elset, elset=CALLUS-2032
 2867
*Elset, elset=CALLUS-2033
 2868
*Elset, elset=CALLUS-2034
 2869
*Elset, elset=CALLUS-2035
 2870
*Elset, elset=CALLUS-2036
 2871
*Elset, elset=CALLUS-2037
 2872
*Elset, elset=CALLUS-2038
 2873
*Elset, elset=CALLUS-2039
 2874
*Elset, elset=CALLUS-2040
 2875
*Elset, elset=CALLUS-2041
 2876
*Elset, elset=CALLUS-2042
 2877
*Elset, elset=CALLUS-2043
 2878
*Elset, elset=CALLUS-2044
 2879
*Elset, elset=CALLUS-2045
 2880
*Elset, elset=CALLUS-2046
 2881
*Elset, elset=CALLUS-2047
 2882
*Elset, elset=CALLUS-2048
 2883
*Elset, elset=CALLUS-2049
 2884
*Elset, elset=CALLUS-2050
 2885
*Elset, elset=CALLUS-2051
 2886
*Elset, elset=CALLUS-2052
 2887
*Elset, elset=CALLUS-2053
 2888
*Elset, elset=CALLUS-2054
 2889
*Elset, elset=CALLUS-2055
 2890
*Elset, elset=CALLUS-2056
 2891
*Elset, elset=CALLUS-2057
 2892
*Elset, elset=CALLUS-2058
 2893
*Elset, elset=CALLUS-2059
 2894
*Elset, elset=CALLUS-2060
 2895
*Elset, elset=CALLUS-2061
 2896
*Elset, elset=CALLUS-2062
 2897
*Elset, elset=CALLUS-2063
 2898
*Elset, elset=CALLUS-2064
 2899
*Elset, elset=CALLUS-2065
 2900
*Elset, elset=CALLUS-2066
 2901
*Elset, elset=CALLUS-2067
 2902
*Elset, elset=CALLUS-2068
 2903
*Elset, elset=CALLUS-2069
 2904
*Elset, elset=CALLUS-2070
 2905
*Elset, elset=CALLUS-2071
 2906
*Elset, elset=CALLUS-2072
 2907
*Elset, elset=CALLUS-2073
 2908
*Elset, elset=CALLUS-2074
 2909
*Elset, elset=CALLUS-2075
 2910
*Elset, elset=CALLUS-2076
 2911
*Elset, elset=CALLUS-2077
 2912
*Elset, elset=CALLUS-2078
 2913
*Elset, elset=CALLUS-2079
 2914
*Elset, elset=CALLUS-2080
 2915
*Elset, elset=CALLUS-2081
 2916
*Elset, elset=CALLUS-2082
 2917
*Elset, elset=CALLUS-2083
 2918
*Elset, elset=CALLUS-2084
 2919
*Elset, elset=CALLUS-2085
 2920
*Elset, elset=CALLUS-2086
 2921
*Elset, elset=CALLUS-2087
 2922
*Elset, elset=CALLUS-2088
 2923
*Elset, elset=CALLUS-2089
 2924
*Elset, elset=CALLUS-2090
 2925
*Elset, elset=CALLUS-2091
 2926
*Elset, elset=CALLUS-2092
 2927
*Elset, elset=CALLUS-2093
 2928
*Elset, elset=CALLUS-2094
 2929
*Elset, elset=CALLUS-2095
 2930
*Elset, elset=CALLUS-2096
 2931
*Elset, elset=CALLUS-2097
 2932
*Elset, elset=CALLUS-2098
 2933
*Elset, elset=CALLUS-2099
 2934
*Elset, elset=CALLUS-2100
 2935
*Elset, elset=CALLUS-2101
 2936
*Elset, elset=CALLUS-2102
 2937
*Elset, elset=CALLUS-2103
 2938
*Elset, elset=CALLUS-2104
 2939
*Elset, elset=CALLUS-2105
 2940
*Elset, elset=CALLUS-2106
 2941
*Elset, elset=CALLUS-2107
 2942
*Elset, elset=CALLUS-2108
 2943
*Elset, elset=CALLUS-2109
 2944
*Elset, elset=CALLUS-2110
 2945
*Elset, elset=CALLUS-2111
 2946
*Elset, elset=CALLUS-2112
 2947
*Elset, elset=CALLUS-2113
 2948
*Elset, elset=CALLUS-2114
 2949
*Elset, elset=CALLUS-2115
 2950
*Elset, elset=CALLUS-2116
 2951
*Elset, elset=CALLUS-2117
 2952
*Elset, elset=CALLUS-2118
 2953
*Elset, elset=CALLUS-2119
 2954
*Elset, elset=CALLUS-2120
 2955
*Elset, elset=CALLUS-2121
 2956
*Elset, elset=CALLUS-2122
 2957
*Elset, elset=CALLUS-2123
 2958
*Elset, elset=CALLUS-2124
 2959
*Elset, elset=CALLUS-2125
 2960
*Elset, elset=CALLUS-2126
 2961
*Elset, elset=CALLUS-2127
 2962
*Elset, elset=CALLUS-2128
 2963
*Elset, elset=CALLUS-2129
 2964
*Elset, elset=CALLUS-2130
 2965
*Elset, elset=CALLUS-2131
 2966
*Elset, elset=CALLUS-2132
 2967
*Elset, elset=CALLUS-2133
 2968
*Elset, elset=CALLUS-2134
 2969
*Elset, elset=CALLUS-2135
 2970
*Elset, elset=CALLUS-2136
 2971
*Elset, elset=CALLUS-2137
 2972
*Elset, elset=CALLUS-2138
 2973
*Elset, elset=CALLUS-2139
 2974
*Elset, elset=CALLUS-2140
 2975
*Elset, elset=CALLUS-2141
 2976
*Elset, elset=CALLUS-2142
 2977
*Elset, elset=CALLUS-2143
 2978
*Elset, elset=CALLUS-2144
 2979
*Elset, elset=CALLUS-2145
 2980
*Elset, elset=CALLUS-2146
 2981
*Elset, elset=CALLUS-2147
 2982
*Elset, elset=CALLUS-2148
 2983
*Elset, elset=CALLUS-2149
 2984
*Elset, elset=CALLUS-2150
 2985
*Elset, elset=CALLUS-2151
 2986
*Elset, elset=CALLUS-2152
 2987
*Elset, elset=CALLUS-2153
 2988
*Elset, elset=CALLUS-2154
 2989
*Elset, elset=CALLUS-2155
 2990
*Elset, elset=CALLUS-2156
 2991
*Elset, elset=CALLUS-2157
 2992
*Elset, elset=CALLUS-2158
 2993
*Elset, elset=CALLUS-2159
 2994
*Elset, elset=CALLUS-2160
 2995
*Elset, elset=CALLUS-2161
 2996
*Elset, elset=CALLUS-2162
 2997
*Elset, elset=CALLUS-2163
 2998
*Elset, elset=CALLUS-2164
 2999
*Elset, elset=CALLUS-2165
 3000
*Elset, elset=CALLUS-2166
 3001
*Elset, elset=CALLUS-2167
 3002
*Elset, elset=CALLUS-2168
 3003
*Elset, elset=CALLUS-2169
 3004
*Elset, elset=CALLUS-2170
 3005
*Elset, elset=CALLUS-2171
 3006
*Elset, elset=CALLUS-2172
 3007
*Elset, elset=CALLUS-2173
 3008
*Elset, elset=CALLUS-2174
 3009
*Elset, elset=CALLUS-2175
 3010
*Elset, elset=CALLUS-2176
 3011
*Elset, elset=CALLUS-2177
 3012
*Elset, elset=CALLUS-2178
 3013
*Elset, elset=CALLUS-2179
 3014
[truncated: 1,066,152 more chars]
