# Supplementary material for: Computational modeling of human bone fracture healing affected by different conditions of initial healing stage
Source: BMC Musculoskelet Disord. 2019 Nov 25;20:562. doi: 10.1186/s12891-019-2854-z (PMC6878676; doi:10.1186/s12891-019-2854-z)
Supplement: Supplementary file 16 — Additional file 16. Job-2D-stress-d = 8–0.inp: an ABAQUS input file for stress-strain analysis when callus thickness was 8 mm. (INP 1640kb) [file 12891_2019_2854_MOESM16_ESM.inp]

*Heading
** Job name: Job-2D-stress-0 Model name: Model-1
** Generated by: Abaqus/CAE 6.13-2
*Preprint, echo=NO, model=NO, history=NO, contact=NO
**
** PARTS
**
*Part, name=Part-1
*Node
      1,           0., 0.00230000005
      2, 0.00700000022, 0.00230000005
      3, 0.00700000022, 0.0299999993
      4,           0., 0.0299999993
      5, 0.00999999978, 0.00150000001
      6, 0.00999999978, 0.0219089016
      7, 0.00999999978, 0.0299999993
      8, 0.00700000022, 0.00150000001
      9, 0.0179999992,           0.
     10,           0.,           0.
     11, 0.000232199294, 0.00230000005
     12, 0.000436675851, 0.00230000005
     13, 0.000622745836, 0.00230000005
     14, 0.000816630665, 0.00230000005
     15, 0.00103299192, 0.00230000005
     16, 0.00124049606, 0.00230000005
     17, 0.00142203108, 0.00230000005
     18, 0.00160845765, 0.00230000005
     19, 0.00180906744, 0.00230000005
     20, 0.00201601908, 0.00230000005
     21,  0.002219419, 0.00230000005
     22, 0.00240902696, 0.00230000005
     23, 0.00260646222, 0.00230000005
     24, 0.0028222159, 0.00230000005
     25, 0.0030139517, 0.00230000005
     26, 0.00320617901, 0.00230000005
     27, 0.00340226851, 0.00230000005
     28, 0.00360269216, 0.00230000005
     29, 0.00380636053, 0.00230000005
     30, 0.00401127525, 0.00230000005
     31, 0.00421371823, 0.00230000005
     32, 0.00440448103, 0.00230000005
     33, 0.00461521186, 0.00230000005
     34, 0.00481958687, 0.00230000005
     35, 0.00501645962, 0.00230000005
     36, 0.00521497801, 0.00230000005
     37, 0.00540912803, 0.00230000005
     38, 0.00558990659, 0.00230000005
     39, 0.00576839689, 0.00230000005
     40, 0.00596037786, 0.00230000005
     41, 0.0061624879, 0.00230000005
     42, 0.00635784492, 0.00230000005
     43, 0.00655655889, 0.00230000005
     44, 0.00676989462, 0.00230000005
     45, 0.00700000022, 0.00328928581
     46, 0.00700000022, 0.00427857134
     47, 0.00700000022, 0.00526785711
     48, 0.00700000022, 0.00625714287
     49, 0.00700000022, 0.00724642863
     50, 0.00700000022, 0.0082357144
     51, 0.00700000022, 0.0092249997
     52, 0.00700000022, 0.0102142859
     53, 0.00700000022, 0.0112035712
     54, 0.00700000022, 0.0121928575
     55, 0.00700000022, 0.0131821427
     56, 0.00700000022,  0.014171429
     57, 0.00700000022, 0.0151607143
     58, 0.00700000022, 0.0161499996
     59, 0.00700000022, 0.0171392858
     60, 0.00700000022,  0.018128572
     61, 0.00700000022, 0.0191178564
     62, 0.00700000022, 0.0201071426
     63, 0.00700000022, 0.0210964289
     64, 0.00700000022, 0.0220857151
     65, 0.00700000022, 0.0230749995
     66, 0.00700000022, 0.0240642857
     67, 0.00700000022, 0.0250535719
     68, 0.00700000022, 0.0260428563
     69, 0.00700000022, 0.0270321425
     70, 0.00700000022, 0.0280214287
     71, 0.00700000022,  0.029010715
     72, 0.00600000005, 0.0299999993
     73, 0.00499999989, 0.0299999993
     74, 0.00400000019, 0.0299999993
     75, 0.00300000003, 0.0299999993
     76, 0.00200000009, 0.0299999993
     77, 0.00100000005, 0.0299999993
     78,           0.,  0.029010715
     79,           0., 0.0280214287
     80,           0., 0.0270321425
     81,           0., 0.0260428563
     82,           0., 0.0250535719
     83,           0., 0.0240642857
     84,           0., 0.0230749995
     85,           0., 0.0220857151
     86,           0., 0.0210964289
     87,           0., 0.0201071426
     88,           0., 0.0191178564
     89,           0.,  0.018128572
     90,           0., 0.0171392858
     91,           0., 0.0161499996
     92,           0., 0.0151607143
     93,           0.,  0.014171429
     94,           0., 0.0131821427
     95,           0., 0.0121928575
     96,           0., 0.0112035712
     97,           0., 0.0102142859
     98,           0., 0.0092249997
     99,           0., 0.0082357144
    100,           0., 0.00724642863
    101,           0., 0.00625714287
    102,           0., 0.00526785711
    103,           0., 0.00427857134
    104,           0., 0.00328928581
    105, 0.00999999978, 0.00169776753
    106, 0.00999999978, 0.00189552293
    107, 0.00999999978, 0.0020956432
    108, 0.00999999978, 0.00228965748
    109, 0.00999999978, 0.00248233019
    110, 0.00999999978, 0.00268921861
    111, 0.00999999978, 0.00289006624
    112, 0.00999999978, 0.00308857835
    113, 0.00999999978, 0.00328766811
    114, 0.00999999978, 0.00348697836
    115, 0.00999999978, 0.00368625484
    116, 0.00999999978, 0.00388910761
    117, 0.00999999978, 0.00409706775
    118, 0.00999999978, 0.00429307763
    119, 0.00999999978, 0.00448979344
    120, 0.00999999978, 0.00470209494
    121, 0.00999999978, 0.00491664046
    122, 0.00999999978,  0.005116513
    123, 0.00999999978, 0.00529431459
    124, 0.00999999978, 0.00547651947
    125, 0.00999999978, 0.00567517197
    126, 0.00999999978, 0.00587917399
    127, 0.00999999978, 0.00607807469
    128, 0.00999999978, 0.00626633642
    129, 0.00999999978, 0.00645769062
    130, 0.00999999978, 0.0066684708
    131, 0.00999999978, 0.00688341167
    132, 0.00999999978, 0.00707936566
    133, 0.00999999978, 0.00727298111
    134, 0.00999999978, 0.00748195453
    135, 0.00999999978, 0.00768647762
    136, 0.00999999978, 0.00789094251
    137, 0.00999999978, 0.00808336958
    138, 0.00999999978, 0.00827210583
    139, 0.00999999978, 0.00845381804
    140, 0.00999999978, 0.0086405836
    141, 0.00999999978, 0.00886235945
    142, 0.00999999978, 0.0090861693
    143, 0.00999999978, 0.0092992736
    144, 0.00999999978, 0.00949403085
    145, 0.00999999978, 0.00968778506
    146, 0.00999999978, 0.0098819444
    147, 0.00999999978, 0.0100684203
    148, 0.00999999978, 0.0102600958
    149, 0.00999999978, 0.0104558747
    150, 0.00999999978, 0.0106521789
    151, 0.00999999978, 0.0108472295
    152, 0.00999999978, 0.0110418946
    153, 0.00999999978, 0.0112606911
    154, 0.00999999978, 0.0114800055
    155, 0.00999999978,  0.011688685
    156, 0.00999999978, 0.0118867019
    157, 0.00999999978, 0.0120721776
    158, 0.00999999978, 0.0122680226
    159, 0.00999999978, 0.0124686733
    160, 0.00999999978, 0.0126756486
    161, 0.00999999978, 0.0128679555
    162, 0.00999999978, 0.0130663449
    163, 0.00999999978, 0.0132479537
    164, 0.00999999978, 0.0134469187
    165, 0.00999999978, 0.0136596123
    166, 0.00999999978, 0.0138738193
    167, 0.00999999978, 0.0140806139
    168, 0.00999999978, 0.0142834596
    169, 0.00999999978, 0.0144839697
    170, 0.00999999978,  0.014679228
    171, 0.00999999978, 0.0148746949
    172, 0.00999999978, 0.0150744077
    173, 0.00999999978, 0.0152763389
    174, 0.00999999978, 0.0154574476
    175, 0.00999999978, 0.0156439431
    176, 0.00999999978, 0.0158300903
    177, 0.00999999978, 0.0160271116
    178, 0.00999999978, 0.0162305739
    179, 0.00999999978, 0.0164365973
    180, 0.00999999978, 0.0166435763
    181, 0.00999999978, 0.0168501996
    182, 0.00999999978,  0.017055288
    183, 0.00999999978,  0.017256733
    184, 0.00999999978, 0.0174570233
    185, 0.00999999978, 0.0176527612
    186, 0.00999999978, 0.0178526863
    187, 0.00999999978,  0.018056659
    188, 0.00999999978, 0.0182562321
    189, 0.00999999978, 0.0184447579
    190, 0.00999999978, 0.0186143741
    191, 0.00999999978, 0.0188077781
    192, 0.00999999978, 0.0190085992
    193, 0.00999999978, 0.0192236248
    194, 0.00999999978, 0.0194500312
    195, 0.00999999978, 0.0196681432
    196, 0.00999999978, 0.0198828615
    197, 0.00999999978, 0.0200738758
    198, 0.00999999978, 0.0202408265
    199, 0.00999999978, 0.0203986391
    200, 0.00999999978, 0.0205816627
    201, 0.00999999978, 0.0207819454
    202, 0.00999999978, 0.0209907535
    203, 0.00999999978, 0.0212081671
    204, 0.00999999978, 0.0214372072
    205, 0.00999999978,  0.021670673
    206, 0.00999999978, 0.0220511295
    207, 0.00999999978, 0.0222881716
    208, 0.00999999978,   0.02292029
    209, 0.00999999978, 0.0239316765
    210, 0.00999999978,  0.024943063
    211, 0.00999999978, 0.0259544514
    212, 0.00999999978, 0.0269658379
    213, 0.00999999978, 0.0279772263
    214, 0.00999999978, 0.0289886128
    215, 0.00899999961, 0.0299999993
    216, 0.00800000038, 0.0299999993
    217, 0.00700000022, 0.00214151642
    218, 0.00700000022, 0.00192845985
    219, 0.00700000022, 0.00171443704
    220, 0.00721551618, 0.00150000001
    221, 0.00741662737, 0.00150000001
    222, 0.00760170911, 0.00150000001
    223, 0.00779130636, 0.00150000001
    224, 0.00800167024, 0.00150000001
    225, 0.00820841454, 0.00150000001
    226, 0.00840963237, 0.00150000001
    227, 0.00860000029, 0.00150000001
    228, 0.00880851038, 0.00150000001
    229, 0.00900554471, 0.00150000001
    230, 0.00920945592, 0.00150000001
    231, 0.00941050239, 0.00150000001
    232, 0.00960620493, 0.00150000001
    233, 0.00980172306, 0.00150000001
    234,           0., 0.00210805633
    235,           0., 0.0019161239
    236,           0., 0.0017242349
    237,           0., 0.00153241691
    238,           0., 0.00134068646
    239,           0., 0.00114904344
    240,           0., 0.000957471551
    241,           0., 0.000765946053
    242,           0., 0.000574444886
    243,           0., 0.000382955564
    244,           0., 0.000191473766
    245, 0.000200000009,           0.
    246, 0.00039999999,           0.
    247, 0.00059999997,           0.
    248, 0.000800000038,           0.
    249, 0.00100000005,           0.
    250, 0.00119999994,           0.
    251, 0.00139999995,           0.
    252, 0.00160000008,           0.
    253, 0.00180000009,           0.
    254, 0.00200000009,           0.
    255, 0.00219999999,           0.
    256, 0.00239999988,           0.
    257, 0.00260000001,           0.
    258, 0.0027999999,           0.
    259, 0.00299999979,           0.
    260, 0.00319999992,           0.
    261, 0.00340000005,           0.
    262, 0.00360000017,           0.
    263, 0.00380000006,           0.
    264, 0.00400000019,           0.
    265, 0.00420000032,           0.
    266, 0.00439999998,           0.
    267, 0.0046000001,           0.
    268, 0.00479999976,           0.
    269, 0.00499999942,           0.
    270, 0.00520000001,           0.
    271, 0.00540000014,           0.
    272, 0.0055999998,           0.
    273, 0.00579999993,           0.
    274, 0.00599999959,           0.
    275, 0.00620000018,           0.
    276, 0.0064000003,           0.
    277, 0.00660000136,           0.
    278, 0.00680000335,           0.
    279, 0.00700000813,           0.
    280, 0.00720001524,           0.
    281, 0.00740002096,           0.
    282, 0.00760002108,           0.
    283, 0.00780001795,           0.
    284, 0.00800001621,           0.
    285, 0.00820001587,           0.
    286, 0.00840001833,           0.
    287, 0.00860001985,           0.
    288, 0.0088000223,           0.
    289, 0.00900002569,           0.
    290, 0.00920002814,           0.
    291, 0.00940002501,           0.
    292, 0.00960001443,           0.
    293, 0.00979998987,           0.
    294, 0.00999995042,           0.
    295, 0.0101998979,           0.
    296, 0.0103998417,           0.
    297, 0.0105997808,           0.
    298, 0.0107997162,           0.
    299, 0.0109996488,           0.
    300, 0.0111995814,           0.
    301, 0.0113995112,           0.
    302, 0.0115994411,           0.
    303, 0.0117993718,           0.
    304, 0.0119993016,           0.
    305, 0.0121992333,           0.
    306,  0.012399164,           0.
    307, 0.0125990948,           0.
    308, 0.0127990255,           0.
    309, 0.0129989563,           0.
    310, 0.0131988861,           0.
    311, 0.0133988177,           0.
    312, 0.0135987476,           0.
    313, 0.0137986774,           0.
    314, 0.0139986081,           0.
    315, 0.0141985388,           0.
    316, 0.0143984696,           0.
    317, 0.0145984003,           0.
    318, 0.0147983311,           0.
    319, 0.0149982618,           0.
    320, 0.0151981926,           0.
    321, 0.0153981233,           0.
    322, 0.0155980522,           0.
    323,  0.015797982,           0.
    324, 0.0159979146,           0.
    325, 0.0161978453,           0.
    326, 0.0163977779,           0.
    327, 0.0165977143,           0.
    328, 0.0167976581,           0.
    329, 0.0169976186,           0.
    330, 0.0171976238,           0.
    331, 0.0173977334,           0.
    332, 0.0175980534,           0.
    333, 0.0177987441,           0.
    334, 0.0179994367, 0.000195678731
    335, 0.0179977473, 0.000391422305
    336, 0.0179949291, 0.00058718503
    337,  0.017990984, 0.000782948337
    338, 0.0179859102, 0.000978705008
    339, 0.0179797094, 0.00117445807
    340, 0.0179723781, 0.00137021835
    341, 0.0179639161, 0.00156599807
    342, 0.0179543234, 0.00176180224
    343, 0.0179435965, 0.0019576184
    344,  0.017931737, 0.00215341779
    345, 0.0179187469, 0.00234916154
    346, 0.0179046318, 0.00254479656
    347, 0.0178896207, 0.00273743388
    348, 0.0178734176, 0.0029311385
    349, 0.0178561471, 0.00312430179
    350, 0.0178375784, 0.00331938476
    351,  0.017817812, 0.00351505028
    352, 0.0177974775, 0.00370547012
    353, 0.0177759007, 0.00389724178
    354, 0.0177533496, 0.00408795802
    355, 0.0177315231, 0.00426431745
    356, 0.0177053567, 0.00446642842
    357, 0.0176784359, 0.00466508232
    358,  0.017651733, 0.00485395966
    359, 0.0176240169, 0.00504236808
    360, 0.0175952986, 0.00523029128
    361, 0.0175648406, 0.00542231044
    362, 0.0175332762, 0.00561420759
    363, 0.0175006147, 0.00580592593
    364,  0.017466858, 0.00599745335
    365, 0.0174320042, 0.00618878286
    366, 0.0173960589, 0.00637990935
    367, 0.0173590202, 0.00657082535
    368, 0.0173208918, 0.00676152529
    369,  0.017281672, 0.00695200218
    370, 0.0172413643, 0.00714224996
    371, 0.0171999689, 0.00733226258
    372, 0.0171574876, 0.00752203306
    373, 0.0171139222, 0.00771155627
    374, 0.0170692746, 0.0079008257
    375, 0.0170235448, 0.00808983482
    376, 0.0169767365, 0.00827857759
    377, 0.0169288497, 0.00846704748
    378, 0.0168798845, 0.0086552389
    379, 0.0168282948, 0.00884890277
    380, 0.0167756341, 0.00904200133
    381, 0.0167218894, 0.00923460536
    382, 0.0166671611, 0.00942637678
    383, 0.0166111775, 0.00961826835
    384, 0.0165540408, 0.00980991684
    385, 0.0164957736, 0.0100012338
    386, 0.0164363869, 0.0101921912
    387, 0.0163758844, 0.0103827817
    388, 0.0163142644, 0.0105730016
    389, 0.0162481181, 0.0107730636
    390, 0.0161822084, 0.0109683825
    391, 0.0161159392, 0.0111609362
    392, 0.0160491113, 0.0113514094
    393, 0.0159816202, 0.0115401875
    394, 0.0159133766,  0.011727592
    395, 0.0158442911, 0.0119139059
    396,  0.015774291, 0.0120993545
    397, 0.0157033242, 0.0122841056
    398, 0.0156313516, 0.0124682654
    399,  0.015558349, 0.0126519008
    400,  0.015484307, 0.0128350463
    401, 0.0154092181, 0.0130177187
    402, 0.0153330825, 0.0131999226
    403, 0.0152558982,   0.01338166
    404,  0.015177669, 0.0135629261
    405, 0.0150983958, 0.0137437182
    406, 0.0150180589, 0.0139240809
    407,  0.014936504, 0.0141043505
    408, 0.0148533564, 0.0142853223
    409, 0.0147679532, 0.0144683467
    410, 0.0146822408, 0.0146492356
    411, 0.0145957777, 0.0148289707
    412, 0.0145060802, 0.0150126293
    413, 0.0144169712, 0.0151923615
    414, 0.0143249556,  0.015375209
    415, 0.0142319873, 0.0155572155
    416, 0.0141395526, 0.0157355443
    417, 0.0140460674, 0.0159133226
    418, 0.0139515335, 0.0160905458
    419, 0.0138559556, 0.0162672028
    420, 0.0137593364, 0.0164432935
    421, 0.0136616789, 0.0166188087
    422, 0.0135629866, 0.0167937428
    423, 0.0134632653, 0.0169680882
    424, 0.0133625166, 0.0171418395
    425, 0.0132607473, 0.0173149835
    426, 0.0131579628, 0.0174875148
    427, 0.0130541688, 0.0176594239
    428, 0.0129493633, 0.0178307127
    429,  0.012843566, 0.0180013515
    430, 0.0127367731, 0.0181713477
    431, 0.0126289856, 0.0183406975
    432, 0.0125202034, 0.0185094029
    433, 0.0124104302, 0.0186774582
    434, 0.0122996671, 0.0188448634
    435, 0.0121879168, 0.0190116111
    436,  0.012075183, 0.0191776976
    437, 0.0119614713, 0.0193431154
    438, 0.0118467836, 0.0195078608
    439, 0.0117311254, 0.0196719263
    440, 0.0116144996, 0.0198353082
    441, 0.0114969099, 0.0199979991
    442,   0.01137836, 0.0201599952
    443, 0.0112588573, 0.0203212872
    444, 0.0111384019, 0.0204818733
    445, 0.0110170003,  0.020641746
    446, 0.0108946562, 0.0208009016
    447, 0.0107713714, 0.0209593326
    448, 0.0106471544, 0.0211170353
    449,  0.010522007, 0.0212740023
    450, 0.0103959348,  0.021430226
    451, 0.0102689406, 0.0215857066
    452, 0.0101502417, 0.0217293538
    453, 0.00646940293, 0.00280221179
    454, 0.000278706895, 0.00284236646
    455, 0.00522848079, 0.00254316791
    456, 0.0025921755, 0.00263741007
    457, 0.00224821409, 0.00262980536
    458, 0.00129113358, 0.00263672043
    459, 0.00614839094, 0.00258887839
    460, 0.00592842884, 0.0025805484
    461, 0.00320626586, 0.00256239902
    462, 0.000625546207, 0.00256535737
    463, 0.00380801666, 0.00261351792
    464, 0.00159894873, 0.00257815095
    465, 0.000463577861, 0.00306248339
    466, 0.00636247639, 0.00344777456
    467, 0.00444975868, 0.00266638957
    468, 0.00542977778, 0.00252660131
    469, 0.00460445648, 0.0030955791
    470, 0.00278550223, 0.00306474185
    471, 0.00581279397, 0.00321305078
    472, 0.000800712558, 0.00266576256
    473, 0.00491775386, 0.00283337408
    474, 0.00165417767, 0.00325094326
    475, 0.00240727793, 0.00301263528
    476, 0.00204212777, 0.00305017177
    477, 0.00136791484, 0.00319239357
    478, 0.0028395562, 0.0034444083
    479, 0.00241707126, 0.00353478314
    480, 0.00377999526, 0.00294195139
    481, 0.00583081786, 0.00359915639
    482,  0.001879966, 0.00361122773
    483, 0.0050702095, 0.00314914947
    484, 0.00420115143, 0.00316688861
    485, 0.00342312246, 0.00310525671
    486, 0.00324215041, 0.00420055119
    487, 0.00374466344, 0.00332000107
    488, 0.00547478767, 0.00351139787
    489, 0.00257309573, 0.00399503112
    490, 0.00338304881, 0.00360661419
    491, 0.00431427173, 0.00381534058
    492, 0.00467351871, 0.00357240811
    493, 0.00351119996, 0.00468541915
    494, 0.00281935139, 0.00438758777
    495, 0.00479127606, 0.00425217114
    496, 0.00396230211, 0.00429882295
    497, 0.00243350607, 0.00468638493
    498, 0.00283850404, 0.00499879383
    499, 0.00513235154, 0.00375308748
    500, 0.00533401407, 0.00471204286
    501, 0.00568967359, 0.00412419997
    502, 0.00260877586, 0.00540952105
    503, 0.00397998327, 0.0050454312
    504, 0.00439188909, 0.00467517413
    505, 0.00630217791, 0.00429612212
    506, 0.00611980632, 0.00923241768
    507, 0.00608811062, 0.0121884122
    508, 0.00609181635, 0.0131765418
    509, 0.0060899267, 0.0161516052
    510,   0.00609454,  0.017132597
    511, 0.00609460752, 0.0181158446
    512, 0.00608955929, 0.0201093256
    513, 0.00609223964, 0.0210894477
    514, 0.00607884815, 0.0230786223
    515, 0.00607011747, 0.0240667313
    516, 0.00605310686, 0.0250599869
    517, 0.00603438914, 0.0260506719
    518, 0.00602091197,  0.027037831
    519, 0.00601170538, 0.0280254614
    520,  0.006004903, 0.0290130246
    521, 0.000881436456, 0.00938007515
    522, 0.000883331231, 0.0103775524
    523, 0.000883620058, 0.0113696819
    524, 0.000883484434, 0.0123613495
    525, 0.000882464228, 0.0133527191
    526, 0.000880978594, 0.0143432599
    527, 0.000880684471, 0.0153306825
    528, 0.000879493251, 0.0163205601
    529, 0.000878520077, 0.0173079241
    530, 0.000876174367, 0.0182968937
    531, 0.000874178542,  0.019282354
    532, 0.000869577052, 0.0202680156
    533, 0.000861152308, 0.0212512892
    534, 0.000850777316, 0.0222262368
    535, 0.00083682331, 0.0231962353
    536, 0.000829617726, 0.0241627656
    537, 0.00084977597, 0.0251304097
    538, 0.000907457608,  0.026076233
    539, 0.000958366145, 0.0270421989
    540, 0.000984418206, 0.0280235056
    541, 0.000995343551, 0.0290111415
    542, 0.00602087192, 0.00529303355
    543, 0.000869607611, 0.00740108592
    544, 0.00614579255, 0.00825959351
    545, 0.000874092744, 0.00640196586
    546, 0.000954510469, 0.00526313437
    547, 0.000876028149, 0.0083908895
    548, 0.00616460526, 0.00729843089
    549, 0.00610896107,  0.010205091
    550, 0.00609939313, 0.0111889532
    551, 0.00609422801, 0.0141589921
    552, 0.00609386945, 0.0151493037
    553, 0.00609343313, 0.0191066917
    554, 0.00608880678, 0.0220732335
    555, 0.00300060795, 0.0290071163
    556, 0.00400216086, 0.0290081911
    557, 0.00367171876, 0.0054193805
    558, 0.00157131266, 0.00461623399
    559, 0.00180969224, 0.00575898774
    560, 0.00451880135, 0.00596507639
    561, 0.00433932059, 0.00544561865
    562, 0.00120640697, 0.00380644645
    563, 0.00614801329, 0.00633644778
    564, 0.00530717615, 0.00824189465
    565, 0.00166861527,  0.025166383
    566, 0.00175953074, 0.00954813045
    567, 0.00526908366, 0.00918280613
    568, 0.00175875239, 0.0115457484
    569, 0.0052057947,  0.013120709
    570, 0.00175369368, 0.0155110965
    571, 0.00174987398, 0.0174872633
    572, 0.00174206961, 0.0194593444
    573, 0.00173222146, 0.0204431769
    574, 0.00170259131, 0.0223868806
    575, 0.00175785844, 0.00663358578
    576, 0.0017588234, 0.00855927262
    577, 0.00175015535, 0.0165010653
    578, 0.00167246861, 0.0233360175
    579, 0.00163955125, 0.0242563523
    580, 0.00184493931, 0.0260403547
    581, 0.0019511939,  0.027009815
    582, 0.00520858075, 0.0121244434
    583, 0.00175652129, 0.0125407968
    584, 0.00175454281, 0.0135323452
    585, 0.00520723639, 0.0160957631
    586, 0.00520975562, 0.0170734227
    587, 0.00174491107, 0.0184759591
    588, 0.00520396186, 0.0200524777
    589, 0.00171756826, 0.0214202162
    590, 0.00520198699, 0.0210286472
    591, 0.0051788562,  0.023017643
    592, 0.00514845969, 0.0240068082
    593, 0.0050986819, 0.0250096619
    594, 0.00504408358, 0.0260129794
    595, 0.00501516415, 0.0270123836
    596, 0.00521882344, 0.0111295059
    597, 0.00175824296, 0.0105504282
    598, 0.00520884711, 0.0150951706
    599, 0.00175284408, 0.0145240389
    600, 0.00520751346, 0.0190523472
    601, 0.000616313308, 0.00420284597
    602, 0.00534623722, 0.00734026916
    603, 0.00175961689, 0.00758234318
    604, 0.0052425703, 0.0101409657
    605, 0.0052104108, 0.0140945567
    606, 0.00521097146, 0.0180509631
    607, 0.00519567076,  0.022011878
    608, 0.00299368449, 0.0279997606
    609, 0.00199701334, 0.0290076379
    610, 0.00399797969, 0.0280030146
    611, 0.00198459905, 0.0280095953
    612, 0.00500519155, 0.0280122403
    613, 0.00500155287, 0.0290080495
    614, 0.00398683548, 0.00562682515
    615, 0.00533226784, 0.00649638521
    616, 0.00250026328, 0.00597995101
    617, 0.00434116693, 0.0149928909
    618, 0.00431568269, 0.0219051857
    619, 0.00435419288, 0.0110234451
    620, 0.0043450417, 0.0120152216
    621, 0.00261962856, 0.0127166659
    622, 0.00433995249, 0.0159829818
    623, 0.00433726888,  0.018949395
    624, 0.00429247692, 0.0228894297
    625, 0.00263571902, 0.00972302631
    626, 0.00261752796, 0.0156881139
    627, 0.00259392522, 0.0206194166
    628,  0.002603353,   0.01963575
    629, 0.00256009423, 0.0225599837
    630, 0.00261829305, 0.0146978935
    631, 0.00262715551, 0.0107215494
    632, 0.00262230076, 0.0117181661
    633, 0.00261832634, 0.0137036946
    634, 0.00261446205, 0.0166753829
    635, 0.00433909474, 0.0169657338
    636, 0.00433224952, 0.0199369565
    637, 0.00260934723, 0.0186505523
    638, 0.00261265552, 0.0176601596
    639, 0.0025787293, 0.0215914305
    640, 0.00434116973, 0.0130086141
    641, 0.00441093324, 0.00907688402
    642, 0.00437932322, 0.0100296736
    643, 0.00434288802, 0.0139881521
    644, 0.00434061326, 0.0179457888
    645, 0.00432632444, 0.0209149793
    646, 0.00252484507, 0.0235038288
    647, 0.00246571749, 0.0243988093
    648, 0.0042437627, 0.0238751788
    649, 0.00232584821, 0.0251006223
    650, 0.00414921856, 0.0248857997
    651, 0.00401894422, 0.0259207711
    652, 0.00264762295, 0.00874001626
    653, 0.00446408661,  0.008158057
    654, 0.00274089351, 0.00681040017
    655, 0.00267284247, 0.00777407596
    656, 0.00453141471, 0.00732734473
    657, 0.00296969688, 0.0269453749
    658, 0.00398839079, 0.0269650184
    659, 0.00395793188, 0.00601006532
    660, 0.00457507744, 0.0065974975
    661, 0.00290883821, 0.0257614367
    662, 0.00325924973, 0.0246715769
    663, 0.0033687863,  0.023690315
    664, 0.00341805792, 0.0227234215
    665, 0.00345798535, 0.0207748152
    666, 0.00346601801, 0.0197907332
    667, 0.00347269652, 0.0188034959
    668, 0.00347601506, 0.0178103335
    669, 0.00347611238, 0.0168255307
    670, 0.00344377616, 0.0217478797
    671, 0.00347782718, 0.0158393923
    672, 0.0034791634, 0.0128683168
    673, 0.00347978319, 0.0148484418
    674, 0.00348064769, 0.0138502447
    675, 0.00348334108, 0.0118709998
    676, 0.00349301216, 0.0108754709
    677, 0.00351005909, 0.0098830834
    678, 0.00353473099, 0.00891781505
    679, 0.00357899629, 0.00799350068
    680, 0.00368327554, 0.00719152717
    681, 0.000475373294, 0.00266960287
    682, 0.00106051564, 0.00282264058
    683, 0.00142966385, 0.0025180059
    684, 0.00180858839, 0.00262497528
    685, 0.00203038007, 0.0026528188
    686, 0.00241171196, 0.00253991666
    687, 0.0028639799, 0.0026853797
    688, 0.00302776671, 0.00252738013
    689, 0.00339904288, 0.00255805487
    690, 0.00360047515, 0.00258550979
    691, 0.00401955983, 0.00263670716
    692, 0.00423294771, 0.00268199015
    693, 0.00464299461, 0.00260805339
    694, 0.00483928574, 0.00256895437
    695, 0.00502981804, 0.00253902306
    696, 0.00558840996, 0.00245686597
    697, 0.00572414696, 0.0025379064
    698,  0.006330912, 0.00258007087
    699, 0.00672888104, 0.00282599055
    700, 0.000452018081, 0.00345052639
    701, 0.00518655265, 0.00573859829
    702, 0.00483562797, 0.00514644943
    703, 0.000645004213, 0.00293990085
    704, 0.00318722939, 0.00285551045
    705, 0.00151271746, 0.00285410648
    706, 0.00614728453, 0.00286602811
    707, 0.00176478201,  0.002956877
    708, 0.00304952008, 0.00307491445
    709, 0.00355157419, 0.00286339549
    710, 0.000837085594, 0.00325822225
    711, 0.00553780748, 0.00280483696
    712, 0.00585338473, 0.00287128286
    713, 0.0047335769, 0.00285894657
    714, 0.00505872443, 0.00273947674
    715, 0.00523347314, 0.00281262025
    716, 0.00398612488, 0.00292778155
    717, 0.00338084926, 0.00276675052
    718, 0.00209623994, 0.00423677918
    719, 0.00546751264, 0.00318056205
    720, 0.00610614847, 0.0031820673
    721, 0.0020849579, 0.00512678595
    722, 0.0031800142, 0.00331496168
    723, 0.00304079778, 0.00469301594
    724, 0.00389531348, 0.00370259676
    725, 0.00327499164, 0.00518383179
    726, 0.00385813857, 0.00655206246
    727, 0.00362386764, 0.00396130932
    728, 0.00324299652, 0.00630615838
    729, 0.00306414347, 0.00559332687
    730, 0.00300492835, 0.0038154379
    731, 0.00292114262, 0.00595741207
    732, 0.00348337763, 0.00584117696
    733, 0.0080146715, 0.00437665032
    734, 0.0075222305, 0.00606286246
    735, 0.00806304254, 0.00725067547
    736, 0.00756155653, 0.00840580743
    737, 0.00753354095, 0.0111935353
    738, 0.00766215287, 0.0130245266
    739, 0.00835077092, 0.0143325077
    740, 0.00782168377, 0.0156494994
    741, 0.00820358377, 0.0171988439
    742, 0.00771526061, 0.0182717983
    743, 0.00749178464, 0.0210703518
    744, 0.00887405407, 0.0225582793
    745, 0.00762680033, 0.0229485426
    746, 0.0086822845, 0.0243589394
    747, 0.0077288202, 0.0238943826
    748, 0.00894115586, 0.0267910622
    749, 0.00791916065, 0.0269970819
    750, 0.00899447873, 0.0289838817
    751, 0.00798399933, 0.0279901363
    752, 0.00964672957,  0.022023527
    753, 0.0096053062, 0.0224556439
    754, 0.0094322646, 0.00642877351
    755, 0.00941028353, 0.00768383825
    756, 0.00968877785, 0.00725822058
    757, 0.0098006539, 0.0062580863
    758, 0.0097546652, 0.00545896776
    759, 0.00965830963, 0.00495077856
    760, 0.00962902699, 0.00411458407
    761, 0.00973353162, 0.00348459138
    762, 0.00968911406, 0.00245925016
    763, 0.00970099028, 0.00210072636
    764, 0.00965178106, 0.00858745538
    765, 0.00979163032, 0.00828566775
    766, 0.00960003026, 0.00939169712
    767, 0.0074429391, 0.00170647039
    768, 0.00729167508, 0.00194287591
    769, 0.0084261829, 0.00178894412
    770, 0.00949879922, 0.0019382122
    771, 0.00867444091, 0.00182431482
    772, 0.00949183013, 0.0157658271
    773, 0.00967910513, 0.0143348137
    774, 0.00965538342, 0.0122902095
    775, 0.00968513265, 0.0106616598
    776, 0.00971171074, 0.0147295147
    777, 0.00969103258, 0.0102657164
    778, 0.00975186843, 0.0130685139
    779, 0.00973057561, 0.0153534627
    780, 0.00962352753, 0.0139190257
    781, 0.00964908581,  0.012725899
    782, 0.00973657984, 0.0119343316
    783, 0.00956517644,  0.011274416
    784, 0.00970762502, 0.0206273198
    785, 0.00957628805, 0.0192709006
    786, 0.00960156973, 0.0212715548
    787, 0.00971933547, 0.0199679937
    788, 0.00976361334, 0.0183360931
    789, 0.00937655102, 0.0178734828
    790, 0.00948869344, 0.0175290424
    791, 0.00949105248, 0.0173530336
    792, 0.00940507092, 0.0166865326
    793, 0.00929559954, 0.0162253771
    794, 0.00973612629, 0.00970971957
    795, 0.00979966391, 0.00169335736
    796, 0.00958994776,  0.021789832
    797, 0.00932271965, 0.0222448204
    798, 0.00971565116, 0.00588665251
    799, 0.00967939477, 0.00447428646
    800, 0.00934766699, 0.00505475141
    801, 0.00924266689, 0.00883106515
    802, 0.00942112133, 0.00288752676
    803, 0.0094737364, 0.00366611034
    804, 0.00925041921, 0.00205688085
    805, 0.00894670933, 0.00197485229
    806, 0.00776392687, 0.0017912254
    807, 0.00967913494, 0.0197580159
    808, 0.00955020357, 0.0149594033
    809, 0.00928530004, 0.0146147329
    810, 0.00945259444, 0.0130473217
    811, 0.00976539031, 0.0186302103
    812, 0.00947441626, 0.0100306664
    813, 0.00934701972, 0.0205188245
    814, 0.00882167649, 0.0215147641
    815, 0.00891077239, 0.00848065969
    816, 0.00949730631, 0.00534027349
    817, 0.00952361245, 0.00616244925
    818, 0.0091932714, 0.00470720092
    819, 0.00910262857, 0.00415397109
    820, 0.00918092858, 0.00368209649
    821, 0.00947113428, 0.00800131727
    822, 0.00932940841, 0.00737277232
    823, 0.00921507366, 0.00679531274
    824, 0.00910603348, 0.00230515306
    825, 0.00918389764, 0.0094202403
    826, 0.00911639817, 0.0128314262
    827, 0.00914617535, 0.0184755791
    828, 0.00945951976,  0.015328235
    829, 0.00925913639, 0.0102925766
    830, 0.00925991591, 0.0110719437
    831, 0.00923486985, 0.0212011002
    832, 0.00933151226, 0.0190344807
    833, 0.00938250776, 0.0198350437
    834, 0.00927152392, 0.0140026826
    835, 0.00945796166, 0.0120537542
    836, 0.00925905351, 0.0114797298
    837, 0.00925463345, 0.0193888973
    838, 0.00932449754, 0.0209367964
    839, 0.00823495165, 0.0021085362
    840, 0.00786731206, 0.00208270061
    841, 0.00874830876, 0.0219688378
    842, 0.00862417836, 0.00907989778
    843, 0.00885893311, 0.00223114854
    844, 0.00902916025, 0.0207337253
    845, 0.00907872804, 0.00523576653
    846, 0.0092900563, 0.0133968685
    847, 0.00895097386, 0.0149356294
    848, 0.00908504333, 0.0117710838
    849, 0.00901088025, 0.0180372708
    850, 0.00930379238,  0.016491713
    851, 0.00903687812, 0.0121930279
    852, 0.00901059061, 0.00343631045
    853, 0.00854160916, 0.00882613007
    854, 0.00887462124, 0.0210905951
    855, 0.0092983311, 0.0168779381
    856, 0.00888140686, 0.0161502585
    857, 0.00849374384,  0.021452222
    858, 0.00749696279, 0.00269305217
    859, 0.00873001851, 0.00351005816
    860, 0.00854750909, 0.0120225148
    861, 0.00859983265, 0.00781112164
    862, 0.00887115579, 0.00385989039
    863, 0.0082539022, 0.0165287685
    864, 0.00881842617, 0.00441860221
    865, 0.00867784396, 0.00619565602
    866, 0.00806513429, 0.00845158193
    867, 0.00900217425, 0.0143846003
    868, 0.00879005715, 0.0125883827
    869, 0.00873025879, 0.00985813886
    870, 0.00898006093, 0.0112578506
    871, 0.0088307485, 0.0140509931
    872, 0.0087238038, 0.0154317562
    873, 0.0086875977, 0.00739005348
    874, 0.00876231026,  0.017173769
    875, 0.00890568458, 0.0188765731
    876, 0.00847238395, 0.00234777806
    877, 0.00884670392, 0.00555500668
    878, 0.00909851585, 0.0201997738
    879, 0.00815292168, 0.0218375828
    880, 0.00863645971, 0.0196838509
    881, 0.0089705037, 0.00810272526
    882, 0.00869522244, 0.0134758288
    883, 0.00843852758, 0.0093059931
    884, 0.00875123031, 0.0108592175
    885, 0.00857119448, 0.0137945032
    886, 0.00886715483, 0.00497957878
    887, 0.00799026061, 0.0210179556
    888, 0.00862135924, 0.0146900648
    889, 0.00878528319, 0.00256323605
    890, 0.00910533126, 0.0191443898
    891, 0.00869344641,  0.018431453
    892, 0.0085603809, 0.00693549076
    893, 0.00851343665, 0.0129155507
    894, 0.00821107998, 0.00970142893
    895, 0.00808679406, 0.0103628701
    896, 0.00824834127, 0.0133060301
    897, 0.00816422328, 0.0111967456
    898, 0.00834028702, 0.00316403667
    899, 0.00817899406, 0.0138561474
    900, 0.00860538613, 0.0203590225
    901, 0.00825655553, 0.0227699801
    902, 0.00881783571, 0.0176689792
    903, 0.00855291542, 0.00809496641
    904, 0.00858813897,  0.010358192
    905, 0.00795388781, 0.00305166026
    906, 0.00800900254,  0.020244509
    907, 0.00840398856, 0.0159495231
    908, 0.0083516473, 0.00358781335
    909, 0.0083324369,  0.017897211
    910, 0.0085030403, 0.00406729616
    911, 0.00814930722, 0.00897361152
    912, 0.00836655311, 0.00759701664
    913, 0.00868112873, 0.00525114499
    914, 0.00868493691, 0.0115678925
    915,  0.007638874, 0.00930716004
    916, 0.00817143731, 0.0125805018
    917, 0.00821384694, 0.0151133938
    918, 0.00764770014, 0.0163597316
    919, 0.00823517051, 0.00645221956
    920, 0.00745000131, 0.00522214361
    921, 0.00768677983, 0.00771135837
    922, 0.00790415984, 0.00360298716
    923, 0.00771144591, 0.00676666759
    924, 0.00753495423, 0.0192597527
    925, 0.00762839615, 0.0139547065
    926, 0.00846235454, 0.0235691648
    927, 0.00799898338, 0.0289976131
    928, 0.00779987266, 0.0260497872
    929, 0.00755420048,  0.021996228
    930, 0.00929276459, 0.0231426638
    931, 0.00779695623,  0.014652973
    932, 0.00752971694, 0.0120948972
    933, 0.00793605857, 0.0249472242
    934, 0.00897839479, 0.0279436167
    935, 0.00850368943, 0.0123973414
    936, 0.00723912241, 0.0017196103
    937, 0.00759752514, 0.00166369055
    938, 0.00800645072, 0.00177388126
    939, 0.0082190726, 0.00178732199
    940, 0.00737304054, 0.00222577713
    941, 0.00743119093, 0.00346084358
    942, 0.00882479269, 0.00169601897
    943, 0.00900081731, 0.00174279406
    944, 0.00921743829, 0.00175864494
    945, 0.0094218934, 0.00172328879
    946, 0.00960971881, 0.00168842927
    947, 0.00978097133, 0.00188994489
    948, 0.00978951249, 0.00228694989
    949, 0.00971397944, 0.00269221049
    950, 0.00971646979, 0.00289011374
    951, 0.00972138252, 0.00308517879
    952, 0.00972974487, 0.00328482036
    953, 0.00972899515, 0.00367995701
    954, 0.00970833469, 0.00388328405
    955, 0.00975383911, 0.00429513026
    956, 0.00973273721, 0.00516021438
    957, 0.00982301123, 0.00529871136
    958, 0.00972169451, 0.00566909648
    959, 0.00975129381, 0.00609112391
    960, 0.00967786368, 0.00640846463
    961, 0.00964837242, 0.00665917946
    962, 0.00960126147, 0.00690946216
    963, 0.0097486712, 0.00708644791
    964, 0.00963470619, 0.00749406777
    965, 0.00972284656, 0.00772036519
    966, 0.00975056924, 0.00791768171
    967, 0.00978505705, 0.0080986293
    968, 0.00981344935, 0.00844328851
    969, 0.00961151067, 0.00885321386
    970, 0.00959615223, 0.00911312457
    971, 0.00976333953, 0.00952323526
    972, 0.0097469613, 0.00991955679
    973, 0.00980768632, 0.0100763086
    974, 0.00978683401, 0.0104643917
    975, 0.00978183839, 0.0108534759
    976, 0.0096893087, 0.0110191517
    977, 0.00966891181,  0.011517847
    978, 0.0097034676, 0.0117332982
    979, 0.00979178213, 0.0120891687
    980, 0.00975651667, 0.0124910828
    981, 0.00979200751, 0.0128935855
    982, 0.00975576695, 0.0132535081
    983, 0.00970186293, 0.0134552596
    984, 0.0095788287, 0.0136609636
    985, 0.00965297036, 0.0141293434
    986, 0.00967798475, 0.0145409573
    987, 0.00974957552, 0.0149198174
    988, 0.00974637549, 0.0151236197
    989, 0.00984026399,  0.015497867
    990, 0.0097891679, 0.0156579036
    991, 0.00973697845, 0.0158513915
    992, 0.00968894176, 0.0160536785
    993, 0.00965928473, 0.0162640586
    994, 0.00965847913, 0.0164754577
    995, 0.00967331417, 0.0166880246
    996, 0.0096599469, 0.0168995149
    997, 0.00967110973, 0.0171083249
    998, 0.00971982628, 0.0173046496
    999, 0.00974037219,   0.01750548
   1000, 0.00974463485, 0.0177065153
   1001, 0.00971693825, 0.0179080758
   1002, 0.00972291548, 0.0181233473
   1003, 0.00983989891,  0.018490158
   1004, 0.00972476415,  0.018826887
   1005, 0.00968673825, 0.0190403201
   1006, 0.00963973999, 0.0195322707
   1007, 0.00984872878, 0.0203010757
   1008, 0.00977178011, 0.0204415526
   1009, 0.0096888775, 0.0208357535
   1010, 0.00957897399, 0.0215284657
   1011, 0.00973251928, 0.0221616849
   1012, 0.00939973351, 0.0240540896
   1013, 0.00744777592, 0.00432686228
   1014, 0.00945505407,  0.024929326
   1015, 0.00932068937, 0.0258031897
   1016, 0.00748219993, 0.0201641042
   1017, 0.00760802953, 0.0172184035
   1018, 0.00753703387, 0.0102729741
   1019, 0.00752904871, 0.00190975226
   1020, 0.00763994223, 0.00218134467
   1021, 0.00781087857, 0.00249933614
   1022, 0.0096097663, 0.0155778965
   1023, 0.00801298581, 0.00587625988
   1024, 0.00792421773, 0.00518715102
   1025, 0.00814655144, 0.00796128809
   1026, 0.00895034056, 0.0249077324
   1027, 0.00937459711, 0.0159727633
   1028, 0.00962893944, 0.00184004323
   1029, 0.00809301715, 0.00276145828
   1030, 0.00866475888, 0.0254390147
   1031, 0.00843012333, 0.0260722656
   1032, 0.00964455213, 0.0210475661
   1033, 0.00919799041, 0.0218954477
   1034, 0.00948131178, 0.00225915061
   1035, 0.00938234944, 0.00436523044
   1036, 0.0096310582, 0.00470851362
   1037, 0.00958078727, 0.00832021143
   1038, 0.00950876158, 0.0184717942
   1039, 0.00948800892, 0.00970886368
   1040, 0.00946260337, 0.0104687484
   1041, 0.0094644567, 0.0108593963
   1042, 0.00925605744, 0.0106798243
   1043, 0.00934830494, 0.0125203198
   1044, 0.00927896611,  0.017199982
   1045, 0.00952981692, 0.0176966023
   1046, 0.00944495294, 0.0181687959
   1047, 0.0094538182,  0.005635201
   1048, 0.00940133631, 0.00591439847
   1049, 0.0095726354, 0.0132253207
   1050, 0.00952089671, 0.0133548127
   1051, 0.0094130924, 0.00715361303
   1052, 0.00905967783, 0.00705305999
   1053, 0.00952501129, 0.00779716065
   1054, 0.00960737746, 0.00814054813
   1055, 0.00945014879, 0.00269925897
   1056, 0.00943919923, 0.00308657507
   1057, 0.0093173394, 0.00242798054
   1058, 0.00946972519, 0.00329049304
   1059, 0.00948919263, 0.00348483026
   1060, 0.00949948188, 0.00382861844
   1061, 0.0084198555, 0.00201277924
   1062, 0.00802822877, 0.00199481868
   1063, 0.00804645382, 0.00231826492
   1064, 0.00829008874, 0.00254661124
   1065, 0.00918949023, 0.0215373561
   1066, 0.0094376076, 0.0207699593
   1067, 0.00956450682, 0.0202933699
   1068, 0.00977718271, 0.0201572571
   1069, 0.00921785366, 0.00912326109
   1070,  0.009162209, 0.00972236972
   1071, 0.00926865637, 0.00854344387
   1072, 0.00931497663, 0.00826176163
   1073, 0.00948518794, 0.0189400446
   1074, 0.00943839923, 0.0116051584
   1075, 0.00941741467, 0.0118011348
   1076, 0.00927936006, 0.0137894023
   1077, 0.00902811997, 0.0136592817
   1078, 0.00932315364, 0.0142171765
   1079, 0.0094112698, 0.0143806469
   1080, 0.00943574682,  0.014832031
   1081, 0.00949584972, 0.0151263652
   1082, 0.00945193414, 0.0154988728
   1083, 0.0092777675, 0.0156046841
   1084, 0.00805411953, 0.0119832316
   1085, 0.00808235817, 0.0195009019
   1086, 0.00947439298, 0.0187455676
   1087,  0.008508428, 0.00846026372
   1088, 0.00934455916, 0.0196080245
   1089, 0.00943410024, 0.0200729761
   1090, 0.00827641971, 0.0188627727
   1091, 0.00923804194, 0.0150637468
   1092, 0.00916805025, 0.0153524764
   1093, 0.00904867332, 0.0157995038
   1094, 0.00886015501, 0.0166483559
   1095, 0.00887878425, 0.00659970799
   1096, 0.00902382843, 0.00734119676
   1097, 0.00907907262, 0.00762508204
   1098, 0.0084523242, 0.0209814254
   1099, 0.00833406858, 0.00290797395
   1100, 0.0092144357, 0.00994909462
   1101, 0.00909860246, 0.0108751878
   1102, 0.00927694049, 0.00755842356
   1103, 0.00948063843, 0.00253564073
   1104, 0.00903813355, 0.0105352737
   1105, 0.00934702344, 0.00658968883
   1106, 0.00910972059, 0.00642856397
   1107, 0.00895694364, 0.00590165472
   1108, 0.00919847284,  0.018769851
   1109, 0.00844771136, 0.00572695397
   1110, 0.00889449194, 0.0131516941
   1111, 0.00905304123, 0.0198627487
   1112, 0.00922721997, 0.0078617949
   1113, 0.00836830214, 0.00522216503
   1114, 0.00860570185, 0.00211322377
   1115, 0.00919831451, 0.00263145333
   1116, 0.00905053504, 0.00286136242
   1117, 0.00851890165, 0.00473234477
   1118, 0.0091090668, 0.0196650494
   1119, 0.00897329673, 0.0195011664
   1120, 0.00883203559, 0.00772996107
   1121, 0.00889450405, 0.00880431104
   1122, 0.00871892087, 0.00310332235
   1123, 0.00880406704, 0.0094320802
   1124, 0.00888204947, 0.00911211222
   1125, 0.00902093947, 0.0101135205
   1126, 0.00887945946, 0.0103398189
   1127, 0.00854151975, 0.00277986447
   1128, 0.00924459472, 0.00539259752
   1129, 0.00918461382, 0.00559660373
   1130, 0.00917756557, 0.00579374144
   1131, 0.00916073658, 0.0031185206
   1132, 0.00903126691, 0.00250013149
   1133, 0.00934804976, 0.00395249296
   1134, 0.00929523632, 0.00349396165
   1135, 0.00922787003, 0.00333569013
   1136, 0.00919372775, 0.0182298776
   1137, 0.00922436453, 0.0175644942
   1138, 0.00898615364, 0.00623848755
   1139, 0.00915479194, 0.00608128589
   1140, 0.00930820312, 0.00626973296
   1141, 0.00866675749, 0.0191719271
   1142, 0.00891443156, 0.0192740131
   1143, 0.00896283332, 0.00321995956
   1144, 0.0101672877, 0.00966929086
   1145, 0.0103345895, 0.00965500716
   1146, 0.0105018942, 0.00964379683
   1147,  0.010669196, 0.00963447057
   1148, 0.0108364914, 0.00962602906
   1149, 0.0110037774, 0.00961792935
   1150,  0.011171056, 0.00960994605
   1151, 0.0113383215, 0.00960199721
   1152, 0.0115055768, 0.00959405117
   1153, 0.0116728209, 0.00958609954
   1154, 0.0118400529, 0.00957813766
   1155, 0.0120072719, 0.00957016833
   1156, 0.0121744378, 0.00956232101
   1157, 0.0123415934, 0.00955445319
   1158, 0.0125087807, 0.00954642519
   1159, 0.0126759727, 0.00953832828
   1160, 0.0128431544, 0.00953020528
   1161, 0.0130103063, 0.00952212792
   1162, 0.0131774228, 0.00951411203
   1163, 0.0133444984, 0.00950619206
   1164, 0.0135115217, 0.00949841179
   1165, 0.0136784893, 0.00949080475
   1166, 0.0138453906, 0.00948343612
   1167, 0.0140121933, 0.00947647914
   1168, 0.0141788023, 0.00947039388
   1169, 0.0143453339, 0.00946442131
   1170, 0.0145117138, 0.00945892371
   1171, 0.0146779586, 0.00945388339
   1172, 0.0148441028, 0.00944919046
   1173, 0.0150101809, 0.00944473222
   1174, 0.0151762171, 0.00944042299
   1175, 0.0153422309, 0.00943620317
   1176, 0.0155082308, 0.0094320355
   1177,  0.015674226, 0.00942790322
   1178, 0.0158402249, 0.00942381751
   1179, 0.0160062257, 0.00941989478
   1180, 0.0161721688, 0.00941661932
   1181, 0.0163378306, 0.00941529404
   1182, 0.0165027194, 0.00941850618
   1183, 0.0100001283, 0.00131415587
   1184, 0.0100000519, 0.0011266279
   1185, 0.0099999588, 0.000938777404
   1186, 0.00999991037, 0.000750931213
   1187, 0.00999990199, 0.000563147361
   1188, 0.00999991503, 0.000375414791
   1189, 0.00999993086, 0.000187708152
   1190, 0.00700202212, 0.00131354528
   1191, 0.00700143492, 0.00112582068
   1192, 0.00700076297, 0.000938083685
   1193, 0.00700035691, 0.000750437437
   1194, 0.00700015528, 0.000562824542
   1195, 0.00700006401, 0.000375218253
   1196, 0.00700002629, 0.000187611193
   1197, 0.0124292709, 0.0165183339
   1198, 0.0141509185, 0.00964241102
   1199, 0.0141239585, 0.00980959181
   1200,  0.014097549, 0.00997317769
   1201, 0.0140712708, 0.0101345051
   1202, 0.0140447766, 0.0102946237
   1203, 0.0140178408, 0.0104541574
   1204, 0.0139903426,  0.010613393
   1205, 0.0139622279, 0.0107724341
   1206,  0.013933463, 0.0109313121
   1207, 0.0139040388, 0.0110900216
   1208, 0.0138751669, 0.0112455701
   1209, 0.0138458302, 0.0114002386
   1210, 0.0138131659, 0.0115613667
   1211, 0.0137807662, 0.0117199617
   1212, 0.0137476511, 0.0118784253
   1213, 0.0137139279, 0.0120364726
   1214, 0.0136801684, 0.0121925492
   1215, 0.0136448946, 0.0123505946
   1216, 0.0136087984, 0.0125087574
   1217,  0.013572013, 0.0126666706
   1218, 0.0135345301, 0.0128243389
   1219, 0.0134963784, 0.0129816476
   1220, 0.0134575646,  0.013138569
   1221, 0.0134180728, 0.0132951196
   1222,  0.013377877, 0.0134513564
   1223, 0.0133369528,  0.013607325
   1224, 0.0132952863, 0.0137630487
   1225, 0.0132528907, 0.0139184613
   1226, 0.0132097248, 0.0140736569
   1227, 0.0131657785, 0.0142286364
   1228,  0.013121048, 0.0143833887
   1229, 0.0130755324,  0.014537896
   1230, 0.0130292317, 0.0146921445
   1231, 0.0129821468, 0.0148461228
   1232,  0.012934288,  0.014999819
   1233, 0.0128856692, 0.0151532097
   1234, 0.0128363315, 0.0153062548
   1235, 0.0127863176, 0.0154589415
   1236, 0.0127357934,  0.015610991
   1237, 0.0126850065, 0.0157619268
   1238, 0.0126343723, 0.0159108602
   1239, 0.0125845894, 0.0160562489
   1240, 0.0125367781, 0.0161956139
   1241, 0.0124926176, 0.0163250417
   1242, 0.0124547007, 0.0164380707
   1243, 0.0123831434,  0.016553238
   1244, 0.0123158721, 0.0166189633
   1245, 0.0122388136, 0.0167023242
   1246, 0.0121534411, 0.0167945065
   1247, 0.0120627079, 0.0168929603
   1248, 0.0119682169, 0.0169952661
   1249, 0.0118718408, 0.0170991383
   1250, 0.0117743649, 0.0172032136
   1251, 0.0116749462, 0.0173077807
   1252, 0.0115752369, 0.0174114369
   1253, 0.0114750797, 0.0175142605
   1254,  0.011373803, 0.0176167786
   1255, 0.0112717301, 0.0177187528
   1256, 0.0111689568, 0.0178201161
   1257, 0.0110655185, 0.0179208554
   1258, 0.0109614329, 0.0180209652
   1259, 0.0108567141, 0.0181204416
   1260, 0.0107513778, 0.0182192773
   1261, 0.0106454436,  0.018317448
   1262, 0.0105389412, 0.0184148028
   1263, 0.0104319099,  0.018510662
   1264, 0.0103244074, 0.0186023992
   1265, 0.0102165136, 0.0186857264
   1266, 0.0101083452,  0.018754594
   1267, 0.0129088685, 0.0177337751
   1268, 0.0128693925, 0.0176366717
   1269, 0.0128308199, 0.0175392255
   1270, 0.0127929207, 0.0174414739
   1271, 0.0127554387,   0.01734359
   1272, 0.0127181588, 0.0172457937
   1273, 0.0126809478, 0.0171483383
   1274, 0.0126437675, 0.0170515832
   1275, 0.0126067065, 0.0169561245
   1276, 0.0125700776, 0.0168629326
   1277, 0.0125345252, 0.0167735294
   1278, 0.0125010461, 0.0166901816
   1279, 0.0124709187, 0.0166161638
   1280, 0.0124457087, 0.0165565237
   1281, 0.0101087075, 0.0185608305
   1282, 0.0101095568, 0.0183731876
   1283, 0.0101107731, 0.0181814097
   1284, 0.0101122465, 0.0179853067
   1285, 0.0101138856, 0.0177867319
   1286, 0.0101156216, 0.0175892077
   1287, 0.0101174032, 0.0173936933
   1288, 0.0101191998, 0.0171957854
   1289, 0.0101209888,  0.016996013
   1290, 0.0101227593,  0.016794499
   1291, 0.0101245046, 0.0165921208
   1292, 0.0101262201,  0.016389586
   1293, 0.0101279039, 0.0161877386
   1294, 0.0101295579, 0.0159877967
   1295, 0.0101311794, 0.0157914311
   1296, 0.0101327682, 0.0155993402
   1297, 0.0101343263, 0.0154085318
   1298, 0.0101358518, 0.0152179766
   1299, 0.0101373456,  0.015021693
   1300, 0.0101388097, 0.0148246167
   1301,  0.010140243, 0.0146283992
   1302, 0.0101416456, 0.0144320009
   1303, 0.0101430193, 0.0142337494
   1304, 0.0101443622, 0.0140337683
   1305, 0.0101456754,  0.013831418
   1306, 0.0101469588, 0.0136263249
   1307, 0.0101482123, 0.0134222861
   1308, 0.0101494379, 0.0132238558
   1309, 0.0101506338, 0.0130310599
   1310, 0.0101518016, 0.0128353909
   1311, 0.0101529406, 0.0126394685
   1312, 0.0101540517,  0.012439833
   1313,  0.010155133, 0.0122415237
   1314, 0.0101561863, 0.0120456684
   1315, 0.0101572126, 0.0118522653
   1316,  0.010158211, 0.0116547281
   1317, 0.0101591824,  0.011451887
   1318, 0.0101601258, 0.0112447906
   1319, 0.0101610441, 0.0110385548
   1320, 0.0101619363, 0.0108395759
   1321, 0.0101628033, 0.0106427018
   1322, 0.0101636499, 0.0104463631
   1323, 0.0101644909, 0.0102508627
   1324,  0.010165358,  0.010057129
   1325, 0.0101662949, 0.00986476429
   1326, 0.0102173276,   0.01849005
   1327, 0.0102190394, 0.0182975084
   1328,  0.010221459,  0.018104421
   1329, 0.0102243852, 0.0179098211
   1330, 0.0102276467, 0.0177140702
   1331, 0.0102311056,  0.017518485
   1332, 0.0102346614, 0.0173235759
   1333, 0.0102382489, 0.0171276443
   1334, 0.0102418261, 0.0169304572
   1335, 0.0102453679, 0.0167322364
   1336, 0.0102488603, 0.0165334493
   1337, 0.0102522941, 0.0163345225
   1338, 0.0102556683, 0.0161359664
   1339, 0.0102589782, 0.0159384832
   1340, 0.0102622239, 0.0157427955
   1341, 0.0102654062, 0.0155490171
   1342, 0.0102685252, 0.0153561244
   1343, 0.0102715809, 0.0151630938
   1344, 0.0102745742, 0.0149683049
   1345,  0.010277506, 0.0147728091
   1346, 0.0102803763, 0.0145772891
   1347,  0.010283187, 0.0143815335
   1348, 0.0102859363, 0.0141850132
   1349,  0.010288626, 0.0139875226
   1350,  0.010291256, 0.0137887821
   1351, 0.0102938274, 0.0135889277
   1352, 0.0102963401, 0.0133895436
   1353, 0.0102987951, 0.0131923724
   1354, 0.0103011914, 0.0129973283
   1355, 0.0103035308, 0.0128020402
   1356, 0.0103058126, 0.0126063051
   1357, 0.0103080375, 0.0124094952
   1358, 0.0103102047, 0.0122129973
   1359,  0.010312316, 0.0120174699
   1360, 0.0103143714, 0.0118225329
   1361, 0.0103163728, 0.0116260368
   1362, 0.0103183193, 0.0114271557
   1363, 0.0103202127, 0.0112264743
   1364,  0.010322053, 0.0110260937
   1365, 0.0103238411, 0.0108280713
   1366, 0.0103255808, 0.0106314402
   1367, 0.0103272796, 0.0104355197
   1368, 0.0103289718, 0.0102402363
   1369, 0.0103307199,  0.010045656
   1370,  0.010332603, 0.00985127501
   1371, 0.0103257056, 0.0184083804
   1372, 0.0103282975, 0.0182159413
   1373, 0.0103319222, 0.0180235207
   1374, 0.0103363004,  0.017830478
   1375, 0.0103411768, 0.0176368337
   1376, 0.0103463531, 0.0174430665
   1377, 0.0103516812, 0.0172494203
   1378, 0.0103570614, 0.0170553103
   1379, 0.0103624277, 0.0168605037
   1380, 0.0103677455, 0.0166650843
   1381, 0.0103729889,  0.016469283
   1382, 0.0103781475, 0.0162733346
   1383, 0.0103832157, 0.0160775334
   1384,  0.010388189, 0.0158822387
   1385, 0.0103930663,  0.015687786
   1386, 0.0103978477, 0.0154942106
   1387, 0.0104025342, 0.0153011223
   1388, 0.0104071274, 0.0151079856
   1389, 0.0104116257, 0.0149142668
   1390, 0.0104160318, 0.0147201568
   1391, 0.0104203466, 0.0145258866
   1392, 0.0104245692, 0.0143314321
   1393, 0.0104287025, 0.0141366199
   1394, 0.0104327444, 0.0139413085
   1395, 0.0104366988,  0.013745374
   1396, 0.0104405638, 0.0135489386
   1397, 0.0104443412, 0.0133526539
   1398, 0.0104480321, 0.0131572103
   1399, 0.0104516353, 0.0129626244
   1400,  0.010455152,  0.012768181
   1401,  0.010458583,  0.012573557
   1402, 0.0104619283,  0.012378593
   1403,  0.010465188, 0.0121837026
   1404, 0.0104683638, 0.0119891576
   1405, 0.0104714558, 0.0117947478
   1406, 0.0104744658, 0.0115997074
   1407, 0.0104773948, 0.0114036314
   1408, 0.0104802428, 0.0112067554
   1409, 0.0104830116, 0.0110099073
   1410, 0.0104857031, 0.0108138435
   1411, 0.0104883201, 0.0106184697
   1412, 0.0104908813, 0.0104235634
   1413,  0.010493435,  0.010228999
   1414, 0.0104960743, 0.0100345872
   1415, 0.0104989111, 0.00983986445
   1416, 0.0104337223, 0.0183201004
   1417, 0.0104372157, 0.0181297902
   1418, 0.0104420595,  0.017939195
   1419, 0.0104478924, 0.0177480821
   1420, 0.0104543874, 0.0175564829
   1421, 0.0104612838, 0.0173646212
   1422,  0.010468388, 0.0171726458
   1423, 0.0104755638, 0.0169803947
   1424, 0.0104827266, 0.0167877581
   1425, 0.0104898252, 0.0165947564
   1426, 0.0104968287, 0.0164014958
   1427, 0.0105037196, 0.0162081011
   1428, 0.0105104884,  0.016014725
   1429, 0.0105171325, 0.0158215463
   1430, 0.0105236508, 0.0156287272
   1431, 0.0105300397, 0.0154362926
   1432, 0.0105363028, 0.0152440947
   1433, 0.0105424393, 0.0150518958
   1434, 0.0105484519, 0.0148594873
   1435, 0.0105543407, 0.0146668795
   1436, 0.0105601065, 0.0144741423
   1437, 0.0105657503, 0.0142812748
   1438, 0.0105712749, 0.0140882237
   1439, 0.0105766784, 0.0138949174
   1440, 0.0105819646, 0.0137013011
   1441, 0.0105871335, 0.0135074388
   1442,  0.010592184, 0.0133135896
   1443, 0.0105971182, 0.0131200394
   1444, 0.0106019359, 0.0129268281
   1445, 0.0106066391, 0.0127337351
   1446, 0.0106112268, 0.0125405882
   1447, 0.0106157009, 0.0123473238
   1448, 0.0106200613, 0.0121540651
   1449, 0.0106243091, 0.0119609153
   1450,  0.010628446, 0.0117677841
   1451,  0.010632474, 0.0115743876
   1452,  0.010636392, 0.0113805421
   1453,  0.010640204, 0.0111863287
   1454, 0.0106439097, 0.0109920613
   1455,  0.010647512, 0.0107980426
   1456, 0.0106510175, 0.0106043182
   1457, 0.0106544476, 0.0104108248
   1458, 0.0106578721, 0.0102174273
   1459, 0.0106614139, 0.0100238509
   1460, 0.0106652128, 0.00982965901
   1461, 0.0105412938, 0.0182281304
   1462,  0.010545711, 0.0180406533
   1463, 0.0105517879, 0.0178524256
   1464, 0.0105590876, 0.0176635105
   1465, 0.0105672097, 0.0174740441
   1466, 0.0105758328, 0.0172842052
   1467, 0.0105847185, 0.0170941278
   1468, 0.0105936974, 0.0169038195
   1469, 0.0106026642, 0.0167132579
   1470, 0.0106115537, 0.0165224597
   1471, 0.0106203249,  0.016331479
   1472, 0.0106289573, 0.0161403753
   1473, 0.0106374389, 0.0159492306
   1474, 0.0106457639, 0.0157581307
   1475, 0.0106539298, 0.0155671537
   1476, 0.0106619373,  0.015376322
   1477, 0.0106697865, 0.0151855834
   1478, 0.0106774773, 0.0149948392
   1479, 0.0106850127, 0.0148040038
   1480, 0.0106923934, 0.0146130603
   1481, 0.0106996205, 0.0144220218
   1482, 0.0107066957, 0.0142308921
   1483,  0.010713622, 0.0140396543
   1484, 0.0107203973, 0.0138482768
   1485, 0.0107270246, 0.0136567373
   1486, 0.0107335057, 0.0134650599
   1487, 0.0107398387, 0.0132733509
   1488, 0.0107460264, 0.0130817238
   1489, 0.0107520688,  0.012890215
   1490, 0.0107579678, 0.0126987584
   1491, 0.0107637225, 0.0125072794
   1492, 0.0107693356, 0.0123157492
   1493, 0.0107748061, 0.0121241994
   1494, 0.0107801361, 0.0119326701
   1495, 0.0107853282,  0.011741126
   1496, 0.0107903816, 0.0115494607
   1497, 0.0107953008, 0.0113575943
   1498, 0.0108000841, 0.0111655481
   1499, 0.0108047361, 0.0109734396
   1500, 0.0108092595, 0.0107813943
   1501, 0.0108136628, 0.0105894525
   1502, 0.0108179748, 0.0103975851
   1503, 0.0108222812, 0.0102056367
   1504,  0.010826733, 0.0100132786
   1505, 0.0108315013, 0.00982006826
   1506, 0.0106483614, 0.0181342587
   1507, 0.0106537212, 0.0179497004
   1508, 0.0106610488, 0.0177640188
   1509, 0.0106698284, 0.0175774414
   1510, 0.0106795905, 0.0173901878
   1511, 0.0106899515, 0.0172024593
   1512, 0.0107006282, 0.0170144103
   1513, 0.0107114203, 0.0168261137
   1514, 0.0107222013, 0.0166376047
   1515, 0.0107328901,  0.016448915
   1516, 0.0107434401, 0.0162600782
   1517, 0.0107538244, 0.0160711277
   1518, 0.0107640279, 0.0158821065
   1519, 0.0107740443, 0.0156930573
   1520, 0.0107838707, 0.0155040212
   1521, 0.0107935062, 0.0153150111
   1522, 0.0108029526, 0.0151260132
   1523,  0.010812209,  0.014936991
   1524, 0.0108212791, 0.0147479065
   1525, 0.0108301621, 0.0145587483
   1526, 0.0108388625, 0.0143695176
   1527, 0.0108473804, 0.0141802132
   1528, 0.0108557176, 0.0139908325
   1529,  0.010863875, 0.0138013624
   1530, 0.0108718555, 0.0136117935
   1531, 0.0108796582, 0.0134221353
   1532, 0.0108872857, 0.0132324286
   1533, 0.0108947381, 0.0130427228
   1534, 0.0109020155, 0.0128530357
   1535, 0.0109091206, 0.0126633551
   1536, 0.0109160542, 0.0124736503
   1537, 0.0109228166, 0.0122839063
   1538, 0.0109294085, 0.0120941326
   1539, 0.0109358318,  0.011904344
   1540, 0.0109420884, 0.0117145274
   1541, 0.0109481793, 0.0115246419
   1542, 0.0109541081, 0.0113346567
   1543, 0.0109598758, 0.0111445738
   1544, 0.0109654861, 0.0109544378
   1545, 0.0109709417, 0.0107642971
   1546, 0.0109762531, 0.0105741769
   1547, 0.0109814573, 0.0103840381
   1548,  0.010986655, 0.0101936944
   1549, 0.0109920297, 0.0100027546
   1550, 0.0109977759, 0.00981074572
   1551, 0.0107548842, 0.0180392843
   1552,  0.010761207,  0.017857587
   1553, 0.0107698012, 0.0176744908
   1554, 0.0107800765, 0.0174903069
   1555, 0.0107914908, 0.0173053183
   1556, 0.0108036008, 0.0171197578
   1557, 0.0108160805, 0.0169338062
   1558, 0.0108286981, 0.0167475715
   1559, 0.0108413026, 0.0165611245
   1560, 0.0108538037, 0.0163745098
   1561, 0.0108661447, 0.0161877573
   1562,  0.010878291, 0.0160008948
   1563, 0.0108902287, 0.0158139467
   1564, 0.0109019484, 0.0156269334
   1565, 0.0109134465, 0.0154398773
   1566,  0.010924723, 0.0152527904
   1567, 0.0109357769, 0.0150656719
   1568,   0.01094661, 0.0148785077
   1569, 0.0109572252,  0.014691283
   1570, 0.0109676244, 0.0145039922
   1571, 0.0109778084, 0.0143166352
   1572,  0.010987781, 0.0141292112
   1573, 0.0109975412,  0.013941722
   1574, 0.0110070929, 0.0137541611
   1575, 0.0110164378, 0.0135665257
   1576, 0.0110255759, 0.0133788213
   1577, 0.0110345082, 0.0131910611
   1578, 0.0110432375, 0.0130032683
   1579, 0.0110517619, 0.0128154531
   1580, 0.0110600861, 0.0126276128
   1581, 0.0110682081,  0.012439738
   1582, 0.0110761318, 0.0122518241
   1583, 0.0110838572, 0.0120638721
   1584,  0.011091386, 0.0118758883
   1585, 0.0110987201, 0.0116878683
   1586, 0.0111058606, 0.0114997979
   1587,  0.011112811, 0.0113116633
   1588, 0.0111195743, 0.0111234672
   1589, 0.0111261532, 0.0109352237
   1590, 0.0111325532,  0.010746954
   1591, 0.0111387856, 0.0105586667
   1592, 0.0111448923, 0.0103703048
   1593, 0.0111509943, 0.0101816431
   1594, 0.0111573013, 0.0099922251
   1595, 0.0111640338, 0.00980152003
   1596, 0.0108608305, 0.0179435145
   1597, 0.0108681368, 0.0177646298
   1598, 0.0108780162, 0.0175841227
   1599, 0.0108898012, 0.0174023565
   1600, 0.0109028798, 0.0172196589
   1601, 0.0109167527, 0.0170363002
   1602, 0.0109310485,  0.016852485
   1603, 0.0109455027, 0.0166683476
   1604, 0.0109599456, 0.0164839812
   1605, 0.0109742712, 0.0162994377
   1606, 0.0109884134, 0.0161147527
   1607, 0.0110023366, 0.0159299523
   1608, 0.0110160206, 0.0157450549
   1609, 0.0110294549, 0.0155600738
   1610, 0.0110426378, 0.0153750218
   1611, 0.0110555664, 0.0151899084
   1612, 0.0110682407, 0.0150047345
   1613, 0.0110806646, 0.0148194991
   1614, 0.0110928379, 0.0146341957
   1615, 0.0111047644, 0.0144488253
   1616, 0.0111164451,  0.014263384
   1617, 0.0111278836, 0.0140778776
   1618, 0.0111390799, 0.0138923042
   1619, 0.0111500379, 0.0137066646
   1620, 0.0111607583, 0.0135209579
   1621, 0.0111712441, 0.0133351861
   1622, 0.0111814942, 0.0131493555
   1623, 0.0111915115, 0.0129634757
   1624, 0.0112012969,  0.012777552
   1625, 0.0112108514, 0.0125915874
   1626, 0.0112201767, 0.0124055771
   1627, 0.0112292748, 0.0122195221
   1628, 0.0112381456, 0.0120334225
   1629, 0.0112467911, 0.0118472818
   1630,  0.011255214, 0.0116610974
   1631, 0.0112634161, 0.0114748655
   1632, 0.0112714022, 0.0112885833
   1633, 0.0112791732, 0.0111022498
   1634, 0.0112867337, 0.0109158717
   1635, 0.0112940902, 0.0107294582
   1636, 0.0113012549, 0.0105430083
   1637,  0.011308278, 0.0103564495
   1638, 0.0113152955, 0.0101695117
   1639,  0.011322544, 0.00998166762
   1640, 0.0113302721, 0.0097923167
   1641, 0.0109661808, 0.0178470649
   1642, 0.0109744892, 0.0176709704
   1643, 0.0109856697, 0.0174930543
   1644, 0.0109989792, 0.0173137188
   1645, 0.0110137379, 0.0171333291
   1646, 0.0110293878, 0.0169521943
   1647, 0.0110455118, 0.0167705398
   1648, 0.0110618174,  0.016588524
   1649, 0.0110781118,  0.016406253
   1650, 0.0110942731, 0.0162237883
   1651, 0.0111102294, 0.0160411745
   1652, 0.0111259418, 0.0158584341
   1653,  0.011141384, 0.0156755839
   1654, 0.0111565478, 0.0154926386
   1655, 0.0111714276, 0.0153096039
   1656, 0.0111860214,   0.01512649
   1657, 0.0112003312,  0.014943297
   1658, 0.0112143569, 0.0147600295
   1659, 0.0112281023, 0.0145766847
   1660, 0.0112415683, 0.0143932663
   1661, 0.0112547586, 0.0142097734
   1662,  0.011267676, 0.0140262088
   1663, 0.0112803215, 0.0138425734
   1664, 0.0112926988, 0.0136588691
   1665, 0.0113048088, 0.0134750977
   1666, 0.0113166533, 0.0132912593
   1667, 0.0113282353, 0.0131073566
   1668, 0.0113395546, 0.0129233962
   1669, 0.0113506131,  0.012739379
   1670, 0.0113614108, 0.0125553086
   1671, 0.0113719516, 0.0123711871
   1672, 0.0113822352, 0.0121870125
   1673, 0.0113922637, 0.0120027876
   1674, 0.0114020407, 0.0118185133
   1675, 0.0114115663, 0.0116341896
   1676, 0.0114208423, 0.0114498176
   1677, 0.0114298761, 0.0112653943
   1678, 0.0114386687, 0.0110809226
   1679, 0.0114472248, 0.0108964071
   1680, 0.0114555499, 0.0107118506
   1681, 0.0114636598, 0.0105272466
   1682, 0.0114716124, 0.0103425067
   1683, 0.0114795575, 0.0101573188
   1684, 0.0114877596, 0.00997107849
   1685, 0.0114964927, 0.00978310779
   1686, 0.0110709183, 0.0177499726
   1687, 0.0110802464, 0.0175766665
   1688, 0.0110927457, 0.0174013451
   1689, 0.0111075956, 0.0172244478
   1690, 0.0111240484, 0.0170463845
   1691, 0.0111414902, 0.0168674886
   1692, 0.0111594563, 0.0166880153
   1693, 0.0111776255, 0.0165081378
   1694, 0.0111957835, 0.0163279772
   1695, 0.0112137953, 0.0161476061
   1696, 0.0112315807, 0.0159670692
   1697, 0.0112490933, 0.0157863963
   1698, 0.0112663098, 0.0156056024
   1699, 0.0112832151, 0.0154246995
   1700, 0.0112998039,  0.015243696
   1701, 0.0113160769, 0.0150625985
   1702, 0.0113320332, 0.0148814097
   1703, 0.0113476748, 0.0147001343
   1704, 0.0113630053, 0.0145187732
   1705, 0.0113780247, 0.0143373311
   1706, 0.0113927387,  0.014155807
   1707, 0.0114071481, 0.0139742037
   1708, 0.0114212558,  0.013792525
   1709, 0.0114350654, 0.0136107719
   1710, 0.0114485789,  0.013428946
   1711, 0.0114617972, 0.0132470494
   1712, 0.0114747239,  0.013065083
   1713, 0.0114873573, 0.0128830504
   1714,  0.011499702, 0.0127009545
   1715, 0.0115117561, 0.0125187961
   1716, 0.0115235252, 0.0123365782
   1717, 0.0115350084, 0.0121543016
   1718, 0.0115462104, 0.0119719673
   1719, 0.0115571301, 0.0117895789
   1720, 0.0115677714, 0.0116071356
   1721, 0.0115781361, 0.0114246383
   1722, 0.0115882307, 0.0112420889
   1723,  0.011598058, 0.0110594891
   1724, 0.0116076227, 0.0108768409
   1725, 0.0116169304,  0.010694148
   1726, 0.0116259987,  0.010511402
   1727, 0.0116348928, 0.0103284959
   1728, 0.0116437785, 0.0101450738
   1729, 0.0116529446, 0.00996045396
   1730, 0.0116626928, 0.00977388304
   1731,  0.011175029, 0.0176522508
   1732, 0.0111853955, 0.0174817387
   1733, 0.0111992285, 0.0173090193
   1734, 0.0112156365, 0.0171345733
   1735, 0.0112337992, 0.0169588476
   1736, 0.0112530449, 0.0167822056
   1737, 0.0112728672, 0.0166049264
   1738, 0.0112929139, 0.0164272059
   1739, 0.0113129504, 0.0162491724
   1740, 0.0113328248, 0.0160709061
   1741, 0.0113524534, 0.0158924609
   1742,  0.011371782, 0.0157138649
   1743, 0.0113907829, 0.0155351367
   1744, 0.0114094447, 0.0153562883
   1745, 0.0114277573, 0.0151773281
   1746, 0.0114457235, 0.0149982637
   1747, 0.0114633404, 0.0148190968
   1748, 0.0114806108, 0.0146398321
   1749, 0.0114975395, 0.0144604743
   1750, 0.0115141254, 0.0142810242
   1751,  0.011530377, 0.0141014876
   1752, 0.0115462923, 0.0139218643
   1753, 0.0115618762, 0.0137421573
   1754, 0.0115771322, 0.0135623692
   1755, 0.0115920622, 0.0133825019
   1756, 0.0116066681, 0.0132025592
   1757, 0.0116209518, 0.0130225401
   1758, 0.0116349142, 0.0128424484
   1759, 0.0116485581, 0.0126622859
   1760, 0.0116618834, 0.0124820536
   1761,  0.011674895, 0.0123017561
   1762, 0.0116875917, 0.0121213924
   1763, 0.0116999783, 0.0119409664
   1764, 0.0117120557, 0.0117604788
   1765, 0.0117238266, 0.0115799308
   1766,  0.011735294, 0.0113993241
   1767, 0.0117464624, 0.0112186614
   1768, 0.0117573384, 0.0110379448
   1769, 0.0117679238,  0.010857176
   1770,  0.011778228, 0.0106763588
   1771, 0.0117882695, 0.0104954801
   1772, 0.0117981182, 0.0103144217
   1773, 0.0118079567, 0.0101327803
   1774, 0.0118181007, 0.00994979776
   1775, 0.0118288733, 0.00976463873
   1776, 0.0112784989, 0.0175539088
   1777, 0.0112899225, 0.0173861962
   1778, 0.0113051068, 0.0172160901
   1779, 0.0113230869, 0.0170441046
   1780, 0.0113429744, 0.0168707296
   1781,  0.011364039, 0.0166963562
   1782, 0.0113857333, 0.0165212862
   1783, 0.0114076715, 0.0163457375
   1784, 0.0114295986, 0.0161698461
   1785, 0.0114513524, 0.0159936994
   1786, 0.0114728361, 0.0158173554
   1787, 0.0114939949, 0.0156408492
   1788, 0.0115147959, 0.0154641988
   1789, 0.0115352264, 0.0152874179
   1790, 0.0115552787, 0.0151105151
   1791, 0.0115749501, 0.0149334967
   1792, 0.0115942424, 0.0147563666
   1793, 0.0116131566, 0.0145791294
   1794, 0.0116316956, 0.0144017898
   1795, 0.0116498647, 0.0142243505
   1796,  0.011667666, 0.0140468152
   1797, 0.0116851022, 0.0138691859
   1798, 0.0117021762, 0.0136914663
   1799, 0.0117188925, 0.0135136591
   1800,  0.011735253, 0.0133357644
   1801, 0.0117512587, 0.0131577887
   1802, 0.0117669152, 0.0129797291
   1803, 0.0117822215, 0.0128015904
   1804, 0.0117971776, 0.0126233753
   1805, 0.0118117882, 0.0124450838
   1806, 0.0118260551, 0.0122667206
   1807, 0.0118399803, 0.0120882858
   1808, 0.0118535655,  0.011909781
   1809, 0.0118668135, 0.0117312092
   1810, 0.0118797272, 0.0115525723
   1811, 0.0118923113, 0.0113738719
   1812, 0.0119045693, 0.0111951102
   1813,  0.011916507, 0.0110162897
   1814, 0.0119281281, 0.0108374134
   1815, 0.0119394418,  0.010658484
   1816, 0.0119504696, 0.0104794875
   1817, 0.0119612869, 0.0103002898
   1818,  0.011972093, 0.0101204421
   1819, 0.0119832251, 0.00993910991
   1820, 0.0119950306, 0.00975537486
   1821, 0.0113813076, 0.0174549501
   1822, 0.0113938106, 0.0172900427
   1823, 0.0114103649, 0.0171225555
   1824, 0.0114299348, 0.0169530436
   1825,  0.011451561, 0.0167820305
   1826, 0.0114744613, 0.0166099388
   1827, 0.0114980415, 0.0164370947
   1828,  0.011521887,  0.016263729
   1829, 0.0115457196, 0.0160899926
   1830, 0.0115693649, 0.0159159787
   1831, 0.0115927197, 0.0157417543
   1832, 0.0116157215, 0.0155673511
   1833, 0.0116383377, 0.0153927933
   1834, 0.0116605517,  0.015218094
   1835, 0.0116823558, 0.0150432615
   1836, 0.0117037483, 0.0148683041
   1837, 0.0117247291, 0.0146932248
   1838, 0.0117453011,   0.01451803
   1839,  0.011765467, 0.0143427234
   1840, 0.0117852315, 0.0141673088
   1841, 0.0118045965,  0.013991789
   1842, 0.0118235676, 0.0138161704
   1843, 0.0118421474, 0.0136404522
   1844, 0.0118603371,  0.013464639
   1845, 0.0118781431, 0.0132887317
   1846, 0.0118955653,  0.013112735
   1847, 0.0119126067, 0.0129366508
   1848, 0.0119292689, 0.0127604799
   1849, 0.0119455541, 0.0125842253
   1850, 0.0119614638, 0.0124078896
   1851, 0.0119770002, 0.0122314738
   1852, 0.0119921677, 0.0120549807
   1853, 0.0120069664, 0.0118784131
   1854,  0.012021401,  0.011701772
   1855, 0.0120354723, 0.0115250601
   1856, 0.0120491851, 0.0113482792
   1857, 0.0120625459, 0.0111714331
   1858, 0.0120755602, 0.0109945228
   1859, 0.0120882317, 0.0108175529
   1860,  0.012100569, 0.0106405243
   1861,  0.012112597, 0.0104634222
   1862, 0.0121243978, 0.0102860993
   1863, 0.0121361855, 0.0101080593
   1864, 0.0121483188, 0.00992838945
   1865, 0.0121611394, 0.00974618457
   1866, 0.0114816325, 0.0173568502
   1867,  0.011496474, 0.0171937384
   1868, 0.0115148164, 0.0170285553
   1869, 0.0115361139, 0.0168614313
   1870,  0.011559533, 0.0166927613
   1871, 0.0115842931,  0.016522957
   1872, 0.0116097778,  0.016352348
   1873, 0.0116355456, 0.0161811803
   1874, 0.0116612986,  0.016009612
   1875, 0.0116868513, 0.0158377476
   1876, 0.0117120901, 0.0156656541
   1877, 0.0117369518, 0.0154933687
   1878, 0.0117613962, 0.0153209167
   1879, 0.0117854085, 0.0151483128
   1880, 0.0118089793, 0.0149755664
   1881, 0.0118321069, 0.0148026822
   1882,  0.011854792, 0.0146296686
   1883, 0.0118770357, 0.0144565301
   1884, 0.0118988436, 0.0142832715
   1885, 0.0119202184, 0.0141098965
   1886, 0.0119411629, 0.0139364079
   1887, 0.0119616827, 0.0137628131
   1888, 0.0119817816, 0.0135891102
   1889, 0.0120014604, 0.0134153049
   1890, 0.0120207258, 0.0132413991
   1891, 0.0120395776, 0.0130673982
   1892, 0.0120580196, 0.0128933024
   1893, 0.0120760538, 0.0127191134
   1894, 0.0120936809, 0.0125448341
   1895, 0.0121109048, 0.0123704663
   1896, 0.0121277273, 0.0121960137
   1897, 0.0121441502, 0.0120214764
   1898, 0.0121601773,  0.011846859
   1899, 0.0121758115, 0.0116721634
   1900, 0.0121910563, 0.0114973914
   1901, 0.0122059137, 0.0113225449
   1902, 0.0122203929, 0.0111476276
   1903, 0.0122344969, 0.0109726423
   1904,  0.012248233, 0.0107975919
   1905, 0.0122616105,  0.010622479
   1906, 0.0122746527, 0.0104472861
   1907,  0.012287451, 0.0102718528
   1908, 0.0123002324, 0.0100956336
   1909,  0.012313352, 0.00991773047
   1910, 0.0123272287, 0.00973696448
   1911, 0.0115813715, 0.0172579829
   1912, 0.0115983356, 0.0170969106
   1913, 0.0116185267, 0.0169340186
   1914, 0.0116416179, 0.0167692564
   1915, 0.0116668716,  0.016602926
   1916, 0.0116935186, 0.0164354146
   1917, 0.0117209265, 0.0162670519
   1918, 0.0117486315, 0.0160980932
   1919, 0.0117763216, 0.0159287062
   1920, 0.0118037965, 0.0157590061
   1921, 0.0118309371, 0.0155890584
   1922, 0.0118576707, 0.0154189058
   1923, 0.0118839601, 0.0152485734
   1924, 0.0119097857,  0.015078078
   1925, 0.0119351391,  0.014907429
   1926, 0.0119600166, 0.0147366337
   1927, 0.0119844191, 0.0145657007
   1928, 0.0120083513, 0.0143946325
   1929, 0.0120318159, 0.0142234359
   1930,  0.012054814, 0.0140521135
   1931, 0.0120773539, 0.0138806719
   1932, 0.0120994393, 0.0137091139
   1933, 0.0121210711, 0.0135374423
   1934,  0.012142255, 0.0133656608
   1935, 0.0121629937, 0.0131937712
   1936,   0.01218329, 0.0130217783
   1937, 0.0122031476, 0.0128496839
   1938, 0.0122225685, 0.0126774907
   1939, 0.0122415535, 0.0125051998
   1940, 0.0122601055, 0.0123328157
   1941,  0.012278229, 0.0121603394
   1942, 0.0122959223, 0.0119877737
   1943, 0.0123131927, 0.0118151214
   1944, 0.0123300422, 0.0116423853
   1945, 0.0123464745, 0.0114695672
   1946, 0.0123624923,  0.011296669
   1947,  0.012378104, 0.0111236963
   1948, 0.0123933135, 0.0109506492
   1949,  0.012408128, 0.0107775331
   1950, 0.0124225589,  0.010604349
   1951,  0.012436633, 0.0104310792
   1952, 0.0124504436, 0.0102575477
   1953, 0.0124642244, 0.0100831948
   1954, 0.0124783712, 0.00990697742
   1955, 0.0124933226, 0.00972763449
   1956, 0.0116840778, 0.0171555914
   1957, 0.0117005873,   0.01699863
   1958, 0.0117218532, 0.0168386735
   1959, 0.0117465351, 0.0166764632
   1960, 0.0117735825, 0.0165125299
   1961, 0.0118021201, 0.0163473319
   1962, 0.0118314661, 0.0161812343
   1963, 0.0118611259, 0.0160144977
   1964,  0.011890769, 0.0158473067
   1965,  0.011920183, 0.0156797804
   1966, 0.0119492384, 0.0155119933
   1967, 0.0119778607, 0.0153439865
   1968, 0.0120060099, 0.0151757877
   1969, 0.0120336637, 0.0150074149
   1970, 0.0120608145, 0.0148388781
   1971, 0.0120874578, 0.0146701857
   1972, 0.0121135954, 0.0145013444
   1973,   0.01213923, 0.0143323606
   1974, 0.0121643655, 0.0141632389
   1975, 0.0121890064,  0.013993985
   1976, 0.0122131556, 0.0138246026
   1977, 0.0122368196, 0.0136550954
   1978, 0.0122600012, 0.0134854671
   1979, 0.0122827049, 0.0133157233
   1980, 0.0123049337, 0.0131458621
   1981, 0.0123266913,  0.012975893
   1982, 0.0123479795, 0.0128058139
   1983,  0.012368802, 0.0126356287
   1984, 0.0123891607,  0.012465341
   1985, 0.0124090565, 0.0122949537
   1986,  0.012428496, 0.0121244686
   1987, 0.0124474764, 0.0119538875
   1988,  0.012466006, 0.0117832124
   1989, 0.0124840867, 0.0116124488
   1990, 0.0125017203, 0.0114415977
   1991, 0.0125189144, 0.0112706628
   1992, 0.0125356736, 0.0110996459
   1993, 0.0125520043, 0.0109285517
   1994,  0.012567915,  0.010757382
   1995,  0.012583415, 0.0105861416
   1996,  0.012598535,  0.010414809
   1997, 0.0126133729, 0.0102431923
   1998, 0.0126281772, 0.0100706862
   1999, 0.0126433726, 0.00989613682
   2000, 0.0126594063, 0.00971823838
   2001,  0.011781726, 0.0170560218
   2002, 0.0118011367,  0.016900599
   2003, 0.0118242465, 0.0167430323
   2004, 0.0118506914, 0.0165832806
   2005, 0.0118795829, 0.0164217427
   2006, 0.0119100362,  0.016258873
   2007, 0.0119413398, 0.0160950478
   2008, 0.0119729731, 0.0159305483
   2009, 0.0120045869, 0.0157655645
   2010, 0.0120359547,  0.015600225
   2011, 0.0120669436, 0.0154346051
   2012, 0.0120974714, 0.0152687524
   2013, 0.0121274963, 0.0151026975
   2014, 0.0121569969, 0.0149364565
   2015,  0.012185961, 0.0147700422
   2016, 0.0122143878, 0.0146034621
   2017, 0.0122422762, 0.0144367237
   2018,  0.012269631, 0.0142698325
   2019,  0.012296455,  0.014102797
   2020, 0.0123227537,  0.013935619
   2021, 0.0123485308,  0.013768306
   2022,  0.012373792, 0.0136008589
   2023, 0.0123985391, 0.0134332851
   2024, 0.0124227796, 0.0132655855
   2025, 0.0124465153, 0.0130977649
   2026, 0.0124697499,  0.012929827
   2027, 0.0124924863, 0.0127617735
   2028, 0.0125147272, 0.0125936074
   2029, 0.0125364764, 0.0124253314
   2030, 0.0125577347, 0.0122569501
   2031, 0.0125785042, 0.0120884636
   2032, 0.0125987912, 0.0119198766
   2033, 0.0126185957, 0.0117511908
   2034, 0.0126379235, 0.0115824081
   2035, 0.0126567781, 0.0114135351
   2036, 0.0126751633, 0.0112445708
   2037, 0.0126930866,   0.01107552
   2038, 0.0127105564, 0.0109063871
   2039, 0.0127275791, 0.0107371751
   2040, 0.0127441669, 0.0105678868
   2041, 0.0127603505, 0.0103984997
   2042, 0.0127762323,  0.010228808
   2043, 0.0127920788,  0.010058146
   2044, 0.0128083378, 0.00988527387
   2045, 0.0128254667, 0.0097088255
   2046, 0.0118823275, 0.0169532504
   2047, 0.0119014718, 0.0168019254
   2048, 0.0119258398, 0.0166473016
   2049, 0.0119539686, 0.0164901521
   2050, 0.0119847134, 0.0163310617
   2051, 0.0120171085,  0.016170539
   2052,  0.012050393, 0.0160089973
   2053, 0.0120840231, 0.0158467349
   2054,  0.012117628, 0.0156839602
   2055,  0.012150974, 0.0155208036
   2056, 0.0121839158, 0.0153573509
   2057, 0.0122163706, 0.0151936514
   2058, 0.0122482926, 0.0150297359
   2059, 0.0122796595, 0.0148656247
   2060, 0.0123104583, 0.0147013301
   2061, 0.0123406872, 0.0145368595
   2062,  0.012370348, 0.0143722203
   2063, 0.0123994425, 0.0142074209
   2064, 0.0124279764, 0.0140424669
   2065, 0.0124559524, 0.0138773639
   2066,  0.012483377, 0.0137121165
   2067,  0.012510255, 0.0135467285
   2068,   0.01253659, 0.0133812046
   2069, 0.0125623886, 0.0132155484
   2070, 0.0125876516, 0.0130497636
   2071, 0.0126123838,  0.012883855
   2072, 0.0126365889, 0.0127178226
   2073, 0.0126602706, 0.0125516709
   2074, 0.0126834307, 0.0123854047
   2075, 0.0127060711, 0.0122190258
   2076, 0.0127281947,  0.012052536
   2077,  0.012749806, 0.0118859392
   2078,  0.012770908,  0.011719238
   2079, 0.0127915032, 0.0115524353
   2080, 0.0128115984,  0.011385534
   2081, 0.0128311971, 0.0112185385
   2082, 0.0128503069, 0.0110514509
   2083, 0.0128689362, 0.0108842757
   2084, 0.0128870923, 0.0107170157
   2085, 0.0129047884, 0.0105496757
   2086, 0.0129220542, 0.0103822313
   2087, 0.0129390024,  0.010214461
   2088, 0.0129559115, 0.0100456402
   2089,  0.012973248, 0.00987444818
   2090,  0.012991488, 0.00969944801
   2091, 0.0119804991, 0.0168520976
   2092, 0.0120004704, 0.0167042315
   2093,   0.01202616, 0.0165526848
   2094, 0.0120559763, 0.0163982715
   2095, 0.0120886033, 0.0162416957
   2096, 0.0121229757, 0.0160835423
   2097, 0.0121582802, 0.0159242786
   2098, 0.0121939424, 0.0157642346
   2099, 0.0122295711,  0.015603641
   2100, 0.0122649241, 0.0154426396
   2101, 0.0122998487, 0.0152813233
   2102, 0.0123342592, 0.0151197454
   2103, 0.0123681054, 0.0149579393
   2104, 0.0124013666, 0.0147959255
   2105,  0.012434029,  0.014633717
   2106, 0.0124660898, 0.0144713223
   2107, 0.0124975499, 0.0143087525
   2108, 0.0125284139, 0.0141460113
   2109, 0.0125586856, 0.0139831081
   2110, 0.0125883697, 0.0138200466
   2111, 0.0126174707, 0.0136568313
   2112, 0.0126459952, 0.0134934681
   2113,  0.012673947, 0.0133299613
   2114, 0.0127013307, 0.0131663149
   2115, 0.0127281528, 0.0130025335
   2116, 0.0127544124, 0.0128386188
   2117, 0.0127801169, 0.0126745747
   2118, 0.0128052672, 0.0125104059
   2119, 0.0128298681,  0.012346114
   2120, 0.0128539205,  0.012181703
   2121, 0.0128774289, 0.0120171746
   2122, 0.0129003935, 0.0118525326
   2123, 0.0129228216, 0.0116877817
   2124,  0.012944716, 0.0115229227
   2125, 0.0129660815, 0.0113579603
   2126, 0.0129869226, 0.0111928983
   2127, 0.0130072497, 0.0110277385
   2128, 0.0130270673, 0.0108624864
   2129, 0.0130463857, 0.0106971441
   2130, 0.0130652189, 0.0105317179
   2131, 0.0130835986,   0.01036618
   2132,  0.013101643, 0.0102002928
   2133, 0.0131196417, 0.0100332806
   2134, 0.0131380828, 0.00986373983
   2135, 0.0131574525, 0.00969015993
   2136,  0.012076078, 0.0167536791
   2137, 0.0120971818, 0.0166096222
   2138, 0.0121243596, 0.0164614376
   2139, 0.0121559631, 0.0163099449
   2140, 0.0121905543, 0.0161559563
   2141, 0.0122269774,  0.016000174
   2142, 0.0122643672, 0.0158431437
   2143, 0.0123021156,  0.015685251
   2144, 0.0123398202, 0.0155267604
   2145, 0.0123772267, 0.0153678302
   2146, 0.0124141779, 0.0152085628
   2147,  0.012450587, 0.0150490198
   2148, 0.0124864038, 0.0148892356
   2149, 0.0125216022, 0.0147292297
   2150,  0.012556171, 0.0145690199
   2151, 0.0125901066, 0.0144086145
   2152, 0.0126234125, 0.0142480237
   2153, 0.0126560889, 0.0140872542
   2154, 0.0126881422, 0.0139263105
   2155, 0.0127195781,    0.0137652
   2156, 0.0127504012, 0.0136039285
   2157,  0.012780617, 0.0134424996
   2158, 0.0128102312, 0.0132809198
   2159, 0.0128392475, 0.0131191928
   2160, 0.0128676724, 0.0129573224
   2161, 0.0128955068, 0.0127953114
   2162, 0.0129227564, 0.0126331635
   2163,  0.012949422, 0.0124708842
   2164, 0.0129755083, 0.0123084765
   2165, 0.0130010191, 0.0121459411
   2166, 0.0130259572, 0.0119832819
   2167, 0.0130503234, 0.0118205026
   2168, 0.0130741242, 0.0116576077
   2169, 0.0130973626, 0.0114945993
   2170,  0.013120045,   0.01133148
   2171, 0.0131421769, 0.0111682564
   2172, 0.0131637659, 0.0110049304
   2173, 0.0131848184, 0.0108415056
   2174, 0.0132053457,  0.010677984
   2175, 0.0132253626, 0.0105143767
   2176, 0.0132449036, 0.0103506502
   2177,  0.013264088, 0.0101865511
   2178, 0.0132832238, 0.0100212535
   2179, 0.0133028096, 0.00985327549
   2180, 0.0133233462, 0.00968104042
   2181, 0.0121678514, 0.0166606642
   2182, 0.0121903121, 0.0165213663
   2183, 0.0122192111, 0.0163770821
   2184, 0.0122527992, 0.0162287503
   2185, 0.0122895166, 0.0160773993
   2186, 0.0123281218,  0.015923921
   2187,  0.012367703, 0.0157689992
   2188, 0.0124076325, 0.0156131079
   2189, 0.0124474922, 0.0154565535
   2190, 0.0124870259, 0.0152995251
   2191, 0.0125260735, 0.0151421372
   2192, 0.0125645483,  0.014984455
   2193,    0.0126024, 0.0148265185
   2194, 0.0126396008,  0.014668351
   2195, 0.0126761422, 0.0145099657
   2196, 0.0127120204, 0.0143513754
   2197, 0.0127472356, 0.0141925905
   2198, 0.0127817933, 0.0140336137
   2199, 0.0128156971, 0.0138744563
   2200, 0.0128489528, 0.0137151228
   2201, 0.0128815658,  0.013555618
   2202, 0.0129135428, 0.0133959465
   2203, 0.0129448874, 0.0132361166
   2204, 0.0129756071, 0.0130761303
   2205, 0.0130057037, 0.0129159931
   2206, 0.0130351838,  0.012755706
   2207, 0.0130640492, 0.0125952717
   2208, 0.0130923102, 0.0124346782
   2209, 0.0131199611, 0.0122739524
   2210, 0.0131470216, 0.0121130534
   2211, 0.0131734535, 0.0119520985
   2212, 0.0131992791, 0.0117910374
   2213, 0.0132245123, 0.0116298422
   2214, 0.0132491635, 0.0114685157
   2215, 0.0132732317, 0.0113070644
   2216, 0.0132967234, 0.0111454967
   2217,  0.013319646, 0.0109838191
   2218, 0.0133420052, 0.0108220372
   2219, 0.0133638121, 0.0106601538
   2220, 0.0133850835, 0.0104981773
   2221, 0.0134058557,  0.010336075
   2222, 0.0134262536,  0.010173575
   2223, 0.0134465955, 0.0100098047
   2224, 0.0134673938, 0.00984320603
   2225, 0.0134891486, 0.00967216678
   2226, 0.0122541031, 0.0165768098
   2227, 0.0122781852, 0.0164438859
   2228, 0.0123091713, 0.0163042173
   2229, 0.0123450812, 0.0161592513
   2230, 0.0123841986, 0.0160104744
   2231, 0.0124252038, 0.0158591084
   2232, 0.0124671478, 0.0157060437
   2233, 0.0125093926, 0.0155518772
   2234, 0.0125515256, 0.0153969796
   2235, 0.0125932898, 0.0152415726
   2236, 0.0126345335, 0.0150857856
   2237,  0.012675168, 0.0149296876
   2238, 0.0127151459, 0.0147733204
   2239,  0.012754444, 0.0146167111
   2240, 0.0127930511, 0.0144598745
   2241, 0.0128309643, 0.0143028218
   2242, 0.0128681865, 0.0141455606
   2243, 0.0129047194,    0.0139881
   2244, 0.0129405698, 0.0138304476
   2245, 0.0129757412,  0.013672608
   2246,  0.013010243, 0.0135145858
   2247, 0.0130440788, 0.0133563895
   2248, 0.0130772553, 0.0131980199
   2249, 0.0131097808, 0.0130394762
   2250,  0.013141661, 0.0128807547
   2251, 0.0131728956,  0.012721872
   2252, 0.0132035054, 0.0125627872
   2253, 0.0132334772,  0.012403545
   2254, 0.0132628577, 0.0122440429
   2255, 0.0132915406, 0.0120845754
   2256, 0.0133195454, 0.0119250957
   2257, 0.0133469189, 0.0117654931
   2258, 0.0133736804, 0.0116057284
   2259, 0.0133998143,  0.011445865
   2260, 0.0134253502, 0.0112858415
   2261, 0.0134502929, 0.0111256624
   2262, 0.0134746451, 0.0109653492
   2263, 0.0134984106, 0.0108049158
   2264, 0.0135215996, 0.0106443744
   2265,  0.013544227, 0.0104837306
   2266, 0.0135663329, 0.0103229489
   2267, 0.0135880476, 0.0101617379
   2268, 0.0136097055, 0.00999915972
   2269, 0.0136318114, 0.00983364042
   2270, 0.0136548504, 0.00966359954
   2271, 0.0123324562, 0.0165069867
   2272, 0.0123588219, 0.0163824446
   2273, 0.0123925842, 0.0162479393
   2274, 0.0124313803, 0.0161062665
   2275, 0.0124733262, 0.0159597471
   2276, 0.0125170443, 0.0158100873
   2277, 0.0125615876, 0.0156584568
   2278, 0.0126063339, 0.0155055979
   2279,  0.012650894, 0.0153519539
   2280, 0.0126950266, 0.0151977744
   2281, 0.0127385911, 0.0150431972
   2282, 0.0127815083, 0.0148882996
   2283, 0.0128237344, 0.0147331227
   2284, 0.0128652481, 0.0145776886
   2285, 0.0129060401, 0.0144220181
   2286, 0.0129461102, 0.0142661184
   2287, 0.0129854605, 0.0141099999
   2288, 0.0130240917,  0.013953669
   2289, 0.0130620124, 0.0137971342
   2290, 0.0130992262,  0.013640401
   2291, 0.0131357424, 0.0134834703
   2292, 0.0131715694, 0.0133263431
   2293, 0.0132067166, 0.0131690083
   2294, 0.0132412016, 0.0130114406
   2295, 0.0132750198, 0.0128536671
   2296, 0.0133081861, 0.0126956608
   2297, 0.0133406948, 0.0125374617
   2298, 0.0133725926, 0.0123789506
   2299, 0.0134037361, 0.0122205364
   2300,  0.013434154, 0.0120621463
   2301, 0.0134638716, 0.0119037218
   2302, 0.0134929568, 0.0117450953
   2303, 0.0135214478, 0.0115861828
   2304, 0.0135491518, 0.0114275012
   2305,  0.013576176, 0.0112687815
   2306, 0.0136026489,   0.01110972
   2307, 0.0136285424, 0.0109504145
   2308,  0.013653839, 0.0107909404
   2309, 0.0136785377,  0.010631334
   2310, 0.0137026543, 0.0104716066
   2311, 0.0137262326, 0.0103117116
   2312, 0.0137494178, 0.0101513024
   2313, 0.0137725379, 0.00998943299
   2314, 0.0137960631, 0.00982462801
   2315,  0.013820447, 0.0096553918
   2316, 0.0124003785, 0.0164588504
   2317, 0.0124303307, 0.0163430441
   2318, 0.0124680679, 0.0162130818
   2319, 0.0125106014, 0.0160739217
   2320, 0.0125559531, 0.0159289092
   2321, 0.0126027856, 0.0157802738
   2322, 0.0126502197, 0.0156294536
   2323, 0.0126976985, 0.0154773248
   2324, 0.0127448756, 0.0153243933
   2325, 0.0127915386, 0.0151709476
   2326, 0.0128375739, 0.0150171081
   2327, 0.0128829144, 0.0148629453
   2328, 0.0129275285, 0.0147084948
   2329, 0.0129713975, 0.0145537807
   2330,  0.013014514, 0.0143988151
   2331, 0.0130568799, 0.0142436121
   2332, 0.0130984932, 0.0140881818
   2333, 0.0131393606, 0.0139325317
   2334, 0.0131794866, 0.0137766693
   2335, 0.0132188881,  0.013620574
   2336, 0.0132575706, 0.0134642525
   2337, 0.0132955462, 0.0133076943
   2338, 0.0133328326, 0.0131508661
   2339, 0.0133694429, 0.0129937548
   2340, 0.0134053854, 0.0128363529
   2341, 0.0134406574, 0.0126786847
   2342, 0.0134752747, 0.0125207314
   2343, 0.0135091636, 0.0123627111
   2344, 0.0135423001, 0.0122046936
   2345, 0.0135744996, 0.0120471846
   2346, 0.0136061376, 0.0118891932
   2347, 0.0136372186, 0.0117307222
   2348, 0.0136674978,  0.011572429
   2349, 0.0136972619, 0.0114136022
   2350, 0.0137258144, 0.0112559954
   2351, 0.0137536684, 0.0110982964
   2352, 0.0137811881, 0.0109396745
   2353, 0.0138081526, 0.0107807014
   2354, 0.0138345147, 0.0106215337
   2355, 0.0138602834, 0.0104621965
   2356, 0.0138855129, 0.0103026032
   2357, 0.0139103532, 0.0101423729
   2358, 0.0139350975, 0.00998065993
   2359,  0.013960151, 0.00981619675
   2360, 0.0139859272, 0.00964761991
   2361, 0.0143159498, 0.00963627826
   2362, 0.0144806597, 0.00963123888
   2363, 0.0146451276, 0.00962703768
   2364, 0.0148094259, 0.00962343626
   2365, 0.0149736106, 0.0096202381
   2366, 0.0151377236, 0.00961729698
   2367, 0.0153017938, 0.00961451419
   2368, 0.0154658407, 0.00961182266
   2369, 0.0156298801, 0.00960918609
   2370,  0.015793927, 0.0096066054
   2371, 0.0159579832,  0.009604224
   2372, 0.0161219686, 0.00960265286
   2373, 0.0162856188, 0.00960339792
   2374, 0.0164484493, 0.00960902683
   2375, 0.0142873423, 0.00980366301
   2376, 0.0144502502, 0.00979937706
   2377,  0.014612806, 0.00979631953
   2378,  0.014775116, 0.00979414117
   2379, 0.0149372583, 0.00979255792
   2380, 0.0150992945, 0.00979135837
   2381, 0.0152612673, 0.00979039632
   2382, 0.0154232038, 0.00978957396
   2383, 0.0155851282, 0.00978883449
   2384, 0.0157470666, 0.00978816953
   2385, 0.0159090254, 0.00978774019
   2386,  0.016070921, 0.00978820957
   2387,  0.016232485, 0.00979111344
   2388, 0.0163932629, 0.00979886949
   2389, 0.0142591335, 0.00996783655
   2390, 0.0144201228, 0.00996456109
   2391, 0.0145806596, 0.00996287446
   2392, 0.0147408722, 0.00996234547
   2393, 0.0149008632, 0.00996261276
   2394, 0.0150607117, 0.00996340252
   2395, 0.0152204707, 0.00996451732
   2396, 0.0153801814, 0.00996582583
   2397, 0.0155398743, 0.00996725075
   2398,  0.015699584, 0.0099687716
   2399, 0.0158593282, 0.00997055322
   2400,  0.016019024, 0.00997326523
   2401, 0.0161784161, 0.00997840799
   2402, 0.0163370688, 0.00998826139
   2403, 0.0142309535, 0.0101299658
   2404, 0.0143899405, 0.0101278536
   2405, 0.0145483809,  0.010127672
   2406, 0.0147064207, 0.0101289246
   2407,  0.014864183, 0.0101311812
   2408, 0.0150217619, 0.0101341028
   2409, 0.0151792271, 0.0101374434
   2410, 0.0153366281, 0.0101410374
   2411, 0.0154940058, 0.0101447841
   2412, 0.0156513993, 0.0101486482
   2413, 0.0158088375, 0.0101527898
   2414, 0.0159662496,  0.010157859
   2415, 0.0161233898, 0.0101652965
   2416, 0.0162798427, 0.0101772575
   2417, 0.0142025109,  0.010290917
   2418, 0.0143594444, 0.0102900174
   2419, 0.0145157361, 0.0102913966
   2420, 0.0146715492, 0.0102944952
   2421, 0.0148270251,  0.010298809
   2422, 0.0149822775,  0.010303935
   2423, 0.0151373893, 0.0103095789
   2424,  0.015292421, 0.0103155375
   2425,  0.015447421,  0.010321686
   2426, 0.0156024378, 0.0103279762
   2427, 0.0157575049, 0.0103345532
   2428, 0.0159125626, 0.0103420373
   2429, 0.0160673819, 0.0103517994
   2430,  0.016221568, 0.0103658773
   2431, 0.0141736101, 0.0104512237
   2432, 0.0143284602, 0.0104515254
   2433, 0.0144825662, 0.0104544768
   2434, 0.0146361096, 0.0104594398
   2435, 0.0147892563, 0.0104658371
   2436, 0.0149421375, 0.0104731973
   2437, 0.0150948521,  0.010481176
   2438, 0.0152474679, 0.0104895337
   2439, 0.0154000428, 0.0104981195
   2440, 0.0155526325, 0.0105068702
   2441, 0.0157052763, 0.0105159134
   2442, 0.0158579275, 0.0105258366
   2443, 0.0160103664, 0.0105379345
   2444, 0.0161622297, 0.0105541274
   2445, 0.0141441375, 0.0106111662
   2446,   0.01429688, 0.0106126396
   2447, 0.0144487685, 0.0106171509
   2448, 0.0146000097, 0.0106239775
   2449, 0.0147507917,   0.01063246
   2450, 0.0149012655, 0.0106420601
   2451, 0.0150515437, 0.0106523801
   2452, 0.0152017055, 0.0106631434
   2453, 0.0153518161, 0.0106741758
   2454, 0.0155019388, 0.0106853954
   2455, 0.0156521164,  0.010696914
   2456, 0.0158023108, 0.0107092801
   2457, 0.0159523264, 0.0107237119
   2458, 0.0161006935, 0.0107453754
   2459, 0.0141140278, 0.0107708713
   2460, 0.0142646385, 0.0107734893
   2461, 0.0144142816, 0.0107795428
   2462, 0.0145631898, 0.0107882209
   2463, 0.0147115747, 0.0107987784
   2464, 0.0148596074, 0.0108106118
   2465, 0.0150074158, 0.0108232666
   2466,   0.01515509, 0.0108364318
   2467, 0.0153027009, 0.0108499061
   2468, 0.0154503193, 0.0108635901
   2469, 0.0155979935, 0.0108775776
   2470, 0.0157456957, 0.0108923791
   2471, 0.0158928894, 0.0109101785
   2472, 0.0160380527, 0.0109362174
   2473, 0.0140832458,  0.010930391
   2474, 0.0142316986, 0.0109341322
   2475, 0.0143790683, 0.0109417085
   2476, 0.0145256137, 0.0109522212
   2477, 0.0146715716, 0.0109648425
   2478, 0.0148171326, 0.0109788952
   2479, 0.0149624385, 0.0109938737
   2480, 0.0151075935, 0.0110094277
   2481,  0.015252674, 0.0110253319
   2482, 0.0153977554, 0.0110414689
   2483, 0.0155428918, 0.0110579133
   2484, 0.0156879649, 0.0110754259
   2485, 0.0158322789, 0.0110966191
   2486, 0.0159745552, 0.0111259408
   2487, 0.0140517736, 0.0110897357
   2488, 0.0141980406, 0.0110945869
   2489, 0.0143431071, 0.0111036738
   2490,  0.014487261, 0.0111160045
   2491, 0.0146307629, 0.0111306719
   2492, 0.0147738215, 0.0111469291
   2493,  0.014916596, 0.0111642163
   2494, 0.0150592001, 0.0111821443
   2495, 0.0152017204, 0.0112004625
   2496, 0.0153442333, 0.0112190377
   2497, 0.0154867796, 0.0112379836
   2498, 0.0156291611, 0.0112582762
   2499, 0.0157706663, 0.0112825222
   2500, 0.0159102641, 0.0113143921
   2501, 0.0140200127, 0.0112478836
   2502, 0.0141637865, 0.0112545192
   2503, 0.0143064307, 0.0112653319
   2504, 0.0144481333, 0.0112795411
   2505, 0.0145891393,  0.011296263
   2506, 0.0147296637, 0.0113147143
   2507, 0.0148698762, 0.0113342954
   2508, 0.0150099006, 0.0113545824
   2509, 0.0151498299, 0.0113752987
   2510, 0.0152897425,  0.011396301
   2511, 0.0154296597, 0.0114177577
   2512, 0.0155693414,  0.011440739
   2513, 0.0157081261, 0.0114676682
   2514, 0.0158451721,  0.011501614
   2515, 0.0139883989,  0.011403746
   2516,  0.014129065, 0.0114135873
   2517, 0.0142690698, 0.0114265699
   2518, 0.0144082345, 0.0114427945
   2519, 0.0145466961, 0.0114616025
   2520,  0.014684652, 0.0114822481
   2521, 0.0148222726, 0.0115041099
   2522, 0.0149596874, 0.0115267402
   2523, 0.0150969969, 0.0115498379
   2524, 0.0152342785, 0.0115732532
   2525, 0.0153715415, 0.0115971891
   2526, 0.0155085372, 0.0116227157
   2527, 0.0156446733, 0.0116520301
   2528, 0.0157792494, 0.0116877463
   2529, 0.0139544616, 0.0115632787
   2530, 0.0140932919, 0.0115731787
   2531, 0.0142308883, 0.0115877064
   2532, 0.0143675292, 0.0116058309
   2533, 0.0145034231, 0.0116267018
   2534, 0.0146387806, 0.0116495285
   2535, 0.0147737805, 0.0116736582
   2536, 0.0149085578, 0.0116986139
   2537, 0.0150432168, 0.0117240753
   2538, 0.0151778413, 0.0117498841
   2539, 0.0153124314, 0.0117762517
   2540, 0.0154467551, 0.0118041914
   2541, 0.0155802853, 0.0118356738
   2542, 0.0157124382, 0.0118729603
   2543,  0.013919875, 0.0117225125
   2544,  0.014056636, 0.0117329136
   2545, 0.0141918706,  0.011748773
   2546, 0.0143259987,  0.011768681
   2547, 0.0144593101, 0.0117915692
   2548,  0.014592045, 0.0118165547
   2549, 0.0147243943, 0.0118429344
   2550, 0.0148565052,  0.011870198
   2551, 0.0149884876, 0.0118980063
   2552, 0.0151204281, 0.0119261891
   2553, 0.0152523303, 0.0119549399
   2554,  0.015383983, 0.0119851921
   2555, 0.0155149326, 0.0120186973
   2556,   0.01564469, 0.0120574161
   2557, 0.0138846282, 0.0118814036
   2558, 0.0140191959, 0.0118925218
   2559, 0.0141520416, 0.0119096925
   2560,  0.014283645, 0.0119313318
   2561, 0.0144143533, 0.0119562037
   2562, 0.0145444395, 0.0119833238
   2563, 0.0146741131, 0.0120119341
   2564, 0.0148035316, 0.0120414896
   2565, 0.0149328103, 0.0120716253
   2566, 0.0150620416, 0.0121021587
   2567, 0.0151912337, 0.0121332556
   2568, 0.0153202098, 0.0121657513
   2569, 0.0154485852, 0.0122011807
   2570, 0.0155759621, 0.0122412387
   2571, 0.0138492165, 0.0120386072
   2572, 0.0139812967, 0.0120511232
   2573,  0.014111544, 0.0120700728
   2574, 0.0142405173, 0.0120936362
   2575, 0.0143685667, 0.0121205514
   2576, 0.0144959679, 0.0121498164
   2577,  0.014622936, 0.0121806478
   2578, 0.0147496341, 0.0122124795
   2579, 0.0148761831, 0.0122449277
   2580, 0.0150026772, 0.0122777913
   2581, 0.0151291396, 0.0123112034
   2582, 0.0152554251, 0.0123458914
   2583, 0.0153812245, 0.0123831807
   2584, 0.0155062275, 0.0124245128
   2585, 0.0138128055, 0.0121963192
   2586, 0.0139424987,  0.012209882
   2587, 0.0140702194, 0.0122303329
   2588, 0.0141965672, 0.0122557171
   2589, 0.0143219382, 0.0122846421
   2590, 0.0144466283, 0.0123160342
   2591, 0.0145708639, 0.0123490728
   2592, 0.0146948136, 0.0123831639
   2593,  0.014818605,  0.012417905
   2594, 0.0149423387, 0.0124530802
   2595, 0.0150660453, 0.0124887843
   2596, 0.0151896244, 0.0125256283
   2597, 0.0153128374, 0.0125647318
   2598, 0.0154354647, 0.0126072923
   2599, 0.0137753133, 0.0123547632
   2600, 0.0139027387, 0.0123689575
   2601, 0.0140280072, 0.0123906191
   2602, 0.0141517585, 0.0124176592
   2603, 0.0142744482,  0.012448512
   2604, 0.0143964104, 0.0124819884
   2605, 0.0145178903, 0.0125172082
   2606, 0.0146390665, 0.0125535391
   2607, 0.0147600761, 0.0125905536
   2608, 0.0148810213, 0.0126280198
   2609, 0.0150019517, 0.0126659926
   2610, 0.0151228029, 0.0127049666
   2611, 0.0152434167, 0.0127458526
   2612, 0.0153636634, 0.0127896061
   2613, 0.0137369856, 0.0125132781
   2614, 0.0138621107, 0.0125280982
   2615,  0.013984927, 0.0125508718
   2616, 0.0141060883, 0.0125794634
   2617,  0.014226092, 0.0126121696
   2618, 0.0143453106, 0.0126476865
   2619, 0.0144640133, 0.0126850568
   2620, 0.0145823946, 0.0127236024
   2621, 0.0147005972, 0.0127628697
   2622, 0.0148187298, 0.0128026083
   2623, 0.0149368579, 0.0128428265
   2624, 0.0150549598, 0.0128839072
   2625, 0.0151729584, 0.0129265487
   2626, 0.0152908191, 0.0129714701
   2627, 0.0136978971, 0.0126716448
   2628, 0.0138206668, 0.0126871513
   2629, 0.0139410049, 0.0127110183
   2630, 0.0140595622, 0.0127411047
   2631, 0.0141768679, 0.0127756093
   2632, 0.0142933261, 0.0128131239
   2633,  0.014409232, 0.0128526129
   2634, 0.0145247942, 0.0128933471
   2635, 0.0146401655, 0.0129348477
   2636, 0.0147554623, 0.0129768383
   2637, 0.0148707647, 0.0130192833
   2638, 0.0149860969, 0.0130624482
   2639, 0.0151014645,  0.013106823
   2640, 0.0152169326, 0.0131528862
   2641, 0.0136580765, 0.0128297694
   2642, 0.0137784416, 0.0128460042
   2643, 0.0138963619, 0.0128707327
   2644,  0.014012266, 0.0129023558
   2645, 0.0141268177, 0.0129387174
   2646, 0.0142404744,  0.012978252
   2647,  0.014353551, 0.0130198551
   2648, 0.0144662689, 0.0130627668
   2649, 0.0145787839, 0.0131064812
   2650, 0.0146912206, 0.0131507032
   2651, 0.0148036722, 0.0131953545
   2652, 0.0149162123, 0.0132405851
   2653, 0.0150289349, 0.0132866716
   2654, 0.0151420012, 0.0133338543
   2655, 0.0136175565,  0.012987541
   2656, 0.0137356594, 0.0130040701
   2657, 0.0138510242, 0.0130299293
   2658, 0.0139641976, 0.0130632082
   2659, 0.0140759405, 0.0131014828
   2660, 0.0141867558, 0.0131430551
   2661, 0.0142969731, 0.0131867742
   2662,  0.014406817, 0.0132318502
   2663, 0.0145164514, 0.0132777626
   2664, 0.0146260019, 0.0133241974
   2665, 0.0147355814, 0.0133710355
   2666, 0.0148453098, 0.0134183113
   2667, 0.0149553698,   0.01346609
   2668, 0.0150660267, 0.0135143716
   2669, 0.0135764414, 0.0131446738
   2670,  0.013692122, 0.0131618213
   2671, 0.0138054751, 0.0131873563
   2672, 0.0139155965, 0.0132230306
   2673, 0.0140243229, 0.0132636689
   2674, 0.0141321979,  0.013307455
   2675,  0.014239504, 0.0133533394
   2676, 0.0143464422, 0.0134005845
   2677,  0.014453169, 0.0134486817
   2678,   0.01455981, 0.0134973144
   2679,  0.014666494, 0.0135463215
   2680, 0.0147733893,  0.013595622
   2681, 0.0148807699, 0.0136450734
   2682, 0.0149890119, 0.0136944335
   2683, 0.0135345776, 0.0133015364
   2684, 0.0136483647,  0.013317883
   2685, 0.0137589406, 0.0133449454
   2686, 0.0138661042, 0.0133827096
   2687, 0.0139718466, 0.0134255607
   2688, 0.0140767647, 0.0134715252
   2689, 0.0141811343, 0.0135195665
   2690, 0.0142851416, 0.0135689704
   2691, 0.0143889338, 0.0136192385
   2692, 0.0144926412, 0.0136700487
   2693, 0.0145964073, 0.0137212062
   2694,   0.01470045,   0.01377251
   2695, 0.0148051381, 0.0138236135
   2696, 0.0149109401, 0.0138740726
   2697, 0.0134919547, 0.0134581383
   2698, 0.0136033623, 0.0134748323
   2699,  0.013714416, 0.0134950448
   2700, 0.0138164209, 0.0135404468
   2701, 0.0139186578, 0.0135867698
   2702, 0.0140204839, 0.0136351865
   2703, 0.0141218659, 0.0136854351
   2704, 0.0142229125, 0.0137369968
   2705, 0.0143237486, 0.0137894228
   2706,  0.014424501, 0.0138423946
   2707,  0.014525326, 0.0138956811
   2708, 0.0146264955, 0.0139489714
   2709, 0.0147284511, 0.0140017625
   2710, 0.0148317087, 0.0140535096
   2711, 0.0134485718, 0.0136144776
   2712, 0.0135574825, 0.0136317248
   2713, 0.0136658745, 0.0136529608
   2714, 0.0137652736, 0.0136994608
   2715, 0.0138644967, 0.0137479417
   2716, 0.0139633026, 0.0137985591
   2717, 0.0140616894, 0.0138509627
   2718,  0.014159753, 0.0139046628
   2719, 0.0142576108,  0.013959229
   2720, 0.0143553838, 0.0140143447
   2721, 0.0144532472, 0.0140697416
   2722, 0.0145515036, 0.0141250454
   2723, 0.0146506093, 0.0141797215
   2724, 0.0147511186, 0.0142331608
   2725, 0.0134044746, 0.0137704099
   2726,  0.013510908, 0.0137880798
   2727, 0.0136165097, 0.0138106029
   2728, 0.0137132425, 0.0138582615
   2729, 0.0138094621, 0.0139088091
   2730, 0.0139052365,  0.013961588
   2731, 0.0140006077, 0.0140161328
   2732,  0.014095664, 0.0140719591
   2733, 0.0141905183, 0.0141286505
   2734, 0.0142852915, 0.0141858906
   2735, 0.0143801635, 0.0142434016
   2736, 0.0144754313, 0.0143008158
   2737, 0.0145715401, 0.0143576358
   2738, 0.0146689964, 0.0144133661
   2739, 0.0133597143, 0.0139257833
   2740, 0.0134639498, 0.0139430584
   2741, 0.0135681573, 0.0139631256
   2742, 0.0136607401, 0.0140157603
   2743, 0.0137536349, 0.0140691446
   2744, 0.0138462959, 0.0141242314
   2745, 0.0139386151, 0.0141809341
   2746, 0.0140306428, 0.0142388782
   2747, 0.0141224731, 0.0142976791
   2748, 0.0142142233, 0.0143570323
   2749, 0.0143060684, 0.0144166667
   2750, 0.0143982964, 0.0144762415
   2751, 0.0144913141, 0.0145353414
   2752, 0.0145858154, 0.0145930937
   2753, 0.0133140897, 0.0140810963
   2754, 0.0134157902, 0.0140987793
   2755, 0.0135171767, 0.0141200442
   2756, 0.0136069767, 0.0141740069
   2757, 0.0136968289, 0.0142294224
   2758, 0.0137864277, 0.0142866075
   2759, 0.0138756968, 0.0143453991
   2760, 0.0139646819, 0.0144054275
   2761, 0.0140534695, 0.0144663146
   2762,  0.014142178, 0.0145277604
   2763,  0.014230974, 0.0145895053
   2764, 0.0143201314, 0.0146512417
   2765, 0.0144099938, 0.0147126969
   2766, 0.0145018157, 0.0147718461
   2767, 0.0132676177, 0.0142362881
   2768, 0.0133666946, 0.0142545346
   2769, 0.0134653524, 0.0142766777
   2770, 0.0135522261, 0.0143322768
   2771,  0.013639071, 0.0143895587
   2772,   0.01372563, 0.0144487191
   2773, 0.0138118491, 0.0145095317
   2774, 0.0138977766, 0.0145716053
   2775, 0.0139835067, 0.0146345515
   2776, 0.0140691539, 0.0146980695
   2777, 0.0141548859, 0.0147618977
   2778, 0.0142409736,  0.014825739
   2779, 0.0143278167, 0.0148892067
   2780, 0.0144163119, 0.0149510298
   2781, 0.0132203223, 0.0143912798
   2782, 0.0133167356, 0.0144101102
   2783, 0.0134126805, 0.0144330198
   2784, 0.0134965656, 0.0144903436
   2785,  0.013580393, 0.0145494565
   2786, 0.0136639085, 0.0146105345
   2787, 0.0137470672, 0.0146733224
   2788,  0.013829926, 0.0147374058
   2789, 0.0139125828, 0.0148023851
   2790,  0.013995152, 0.0148679512
   2791, 0.0140778068, 0.0149338357
   2792, 0.0141608221, 0.0149997314
   2793, 0.0142446095, 0.0150652267
   2794, 0.0143298609, 0.0151294833
   2795, 0.0131722102, 0.0145460283
   2796, 0.0132659348, 0.0145654362
   2797, 0.0133552365, 0.0145996036
   2798, 0.0134388637, 0.0146512464
   2799, 0.0135204755,  0.014709956
   2800, 0.0136011736, 0.0147722755
   2801,  0.013681327, 0.0148368236
   2802, 0.0137611227, 0.0149028394
   2803, 0.0138406958, 0.0149698146
   2804,  0.013920173, 0.0150374016
   2805, 0.0139997322, 0.0151053239
   2806, 0.0140796285, 0.0151733067
   2807, 0.0141601805, 0.0152411312
   2808, 0.0142420055, 0.0153081222
   2809, 0.0131232832, 0.0147005105
   2810, 0.0132135879, 0.0147224013
   2811, 0.0132991029, 0.0147601394
   2812, 0.0133804986, 0.0148112811
   2813, 0.0134596014, 0.0148702953
   2814,  0.013537473, 0.0149338078
   2815, 0.0136146341, 0.0150000174
   2816, 0.0136913648, 0.0150679024
   2817, 0.0137678441, 0.0151368342
   2818, 0.0138442162, 0.0152064161
   2819,  0.013920662, 0.0152763519
   2820, 0.0139974337, 0.0153463818
   2821, 0.0140748154, 0.0154163521
   2822, 0.0141531033, 0.0154862236
   2823, 0.0130735468, 0.0148547133
   2824, 0.0131604429, 0.0148789911
   2825, 0.0132427998, 0.0149185508
   2826, 0.0133232959, 0.0149658332
   2827, 0.0133983549, 0.0150289759
   2828, 0.0134729836, 0.0150946695
   2829, 0.0135470387,  0.015162765
   2830, 0.0136206662, 0.0152325509
   2831, 0.0136940302, 0.0153034292
   2832, 0.0137672815, 0.0153749846
   2833, 0.0138406018, 0.0154469106
   2834, 0.0139142442, 0.0155189428
   2835,  0.013988493, 0.0155909341
   2836, 0.0140635837,  0.015662957
   2837, 0.0130228531, 0.0150090354
   2838, 0.0131066348, 0.0150348311
   2839, 0.0131860916, 0.0150754657
   2840,   0.01326246, 0.0151269678
   2841, 0.0133356787, 0.0151886456
   2842, 0.0134074884,  0.015255399
   2843, 0.0134785008, 0.0153251607
   2844, 0.0135490214, 0.0153967943
   2845, 0.0136192571, 0.0154695921
   2846, 0.0136893699, 0.0155431014
   2847, 0.0137595497, 0.0156169944
   2848, 0.0138300564, 0.0156909935
   2849, 0.0139011797, 0.0157649405
   2850, 0.0139731448, 0.0158389267
   2851, 0.0129713956, 0.0151629578
   2852, 0.0130521702, 0.0151899103
   2853, 0.0131287072, 0.0152315777
   2854, 0.0132018467, 0.0152849806
   2855, 0.0132722566, 0.0153475748
   2856, 0.0133410972, 0.0154157057
   2857, 0.0134090334, 0.0154871522
   2858, 0.0134764332, 0.0155606177
   2859, 0.0135435248, 0.0156353172
   2860, 0.0136104841, 0.0157107599
   2861, 0.0136775086, 0.0157865975
   2862, 0.0137448683, 0.0158625375
   2863, 0.0138128595, 0.0159384031
   2864, 0.0138817057, 0.0160142928
   2865, 0.0129191373, 0.0153166279
   2866, 0.0129969278, 0.0153445546
   2867, 0.0130705573, 0.0153871328
   2868, 0.0131406439, 0.0154419169
   2869,  0.013208041, 0.0155058708
   2870, 0.0132738193, 0.0155755514
   2871, 0.0133386441, 0.0156487189
   2872, 0.0134028997, 0.0157240089
   2873, 0.0134668322, 0.0158005916
   2874, 0.0135306232, 0.0158779491
   2875, 0.0135944784, 0.0159557126
   2876, 0.0136586782, 0.0160335675
   2877, 0.0137235261, 0.0161113292
   2878, 0.0137892449, 0.0161890928
   2879, 0.0128661562, 0.0154698864
   2880, 0.0129409563, 0.0154986493
   2881, 0.0130115906, 0.0155422334
   2882, 0.0130785499, 0.0155984908
   2883, 0.0131428968, 0.0156638213
   2884, 0.0132055981,  0.015735019
   2885,  0.013267301, 0.0158098675
   2886, 0.0133284032,  0.015886955
   2887, 0.0133891637, 0.0159654003
   2888, 0.0134497741, 0.0160446502
   2889, 0.0135104479, 0.0161243211
   2890, 0.0135714766, 0.0162040759
   2891, 0.0136331711, 0.0162837133
   2892, 0.0136957541,  0.016363332
   2893, 0.0128125716,   0.01562245
   2894, 0.0128842797, 0.0156520568
   2895, 0.0129516553, 0.0156971253
   2896, 0.0130154844, 0.0157547221
   2897, 0.0130767673, 0.0158213656
   2898, 0.0131363822,  0.015894033
   2899,  0.013194955, 0.0159705319
   2900, 0.0132528972, 0.0160493925
   2901,  0.013310479, 0.0161296837
   2902, 0.0133679025, 0.0162108168
   2903, 0.0134253893,  0.016292382
   2904, 0.0134832421, 0.0163740255
   2905, 0.0135417804, 0.0164555293
   2906, 0.0136012249, 0.0165369976
   2907, 0.0127585344, 0.0157738775
   2908, 0.0128268776, 0.0158045739
   2909, 0.0128908874, 0.0158510711
   2910, 0.0129514821, 0.0159100518
   2911, 0.0130096115, 0.0159781072
   2912, 0.0130660869, 0.0160523206
   2913, 0.0131215081,  0.016130507
   2914, 0.0131762829, 0.0162111633
   2915, 0.0132306879, 0.0162933115
   2916,  0.013284931,  0.016376337
   2917, 0.0133392382, 0.0164598078
   2918, 0.0133939246, 0.0165433474
   2919, 0.0134493178, 0.0166267306
   2920, 0.0135056414, 0.0167100616
   2921, 0.0127042802, 0.0159233212
   2922, 0.0127689242, 0.0159551799
   2923, 0.0128293131, 0.0160031915
   2924, 0.0128864571,  0.016063774
   2925, 0.0129412804, 0.0161334872
   2926, 0.0129945325, 0.0162094384
   2927, 0.0130467704, 0.0162894465
   2928, 0.0130983815, 0.0163719859
   2929, 0.0131496303, 0.0164560601
   2930, 0.0132007198, 0.0165410321
   2931, 0.0132518848, 0.0166264549
   2932, 0.0133034429, 0.0167119373
   2933, 0.0133557348, 0.0167972427
   2934, 0.0134089813, 0.0168824829
   2935, 0.0126502095, 0.0160693116
   2936, 0.0127105331,  0.016102571
   2937, 0.0127668176, 0.0161524359
   2938, 0.0128201731, 0.0162150301
   2939, 0.0128714833, 0.0162867904
   2940, 0.0129214162, 0.0163647998
   2941, 0.0129704522,  0.016446868
   2942, 0.0130189257, 0.0165314712
   2943, 0.0130670704, 0.0166176073
   2944, 0.0131150782, 0.0167046431
   2945, 0.0131631754, 0.0167921241
   2946, 0.0132116899, 0.0168796461
   2947,  0.013260968, 0.0169669613
   2948, 0.0133112185, 0.0170542058
   2949,  0.012596908, 0.0162095837
   2950, 0.0126518011, 0.0162449274
   2951, 0.0127031859, 0.0162974168
   2952, 0.0127522657,  0.016362749
   2953, 0.0127998153, 0.0164371673
   2954, 0.0128463414, 0.0165177099
   2955, 0.0128921885, 0.0166022051
   2956, 0.0129375951, 0.0166891534
   2957, 0.0129827401, 0.0167775825
   2958, 0.0130277844, 0.0168668758
   2959, 0.0130729489, 0.0169565827
   2960, 0.0131185651, 0.0170462821
   2961, 0.0131649617, 0.0171357542
   2962, 0.0132123288, 0.0172251668
   2963, 0.0125450278, 0.0163409226
   2964, 0.0125926873, 0.0163799375
   2965, 0.0126380473, 0.0164365247
   2966, 0.0126822554, 0.0165057704
   2967, 0.0127257956, 0.0165837407
   2968, 0.0127688721, 0.0166674815
   2969, 0.0128116012, 0.0167549029
   2970, 0.0128540713, 0.0168445837
   2971, 0.0128963785, 0.0169356205
   2972, 0.0129386447, 0.0170274321
   2973, 0.0129810795, 0.0171195753
   2974, 0.0130239893, 0.0172116645
   2975, 0.0130676646, 0.0173035264
   2976, 0.0131122917, 0.0173953287
   2977, 0.0124948639, 0.0164591689
   2978,  0.012532671, 0.0165051781
   2979, 0.0125707239, 0.0165683273
   2980, 0.0126095209, 0.0166431703
   2981, 0.0126489084,   0.01672584
   2982, 0.0126886005, 0.0168135948
   2983, 0.0127283707, 0.0169045385
   2984, 0.0127681084, 0.0169974174
   2985,  0.012807806, 0.0170914307
   2986,  0.012847539, 0.0171860624
   2987, 0.0128874872, 0.0172809176
   2988, 0.0129279038, 0.0173756927
   2989, 0.0129690422,  0.017470248
   2990, 0.0130110933, 0.0175646935
   2991, 0.0128051629, 0.0179013237
   2992, 0.0127001535,  0.018067902
   2993, 0.0125939175, 0.0182335973
   2994, 0.0124865295, 0.0183984693
   2995, 0.0123780491, 0.0185625739
   2996,   0.01226852, 0.0187259465
   2997, 0.0121579748, 0.0188886132
   2998, 0.0120464368, 0.0190505907
   2999, 0.0119339218,  0.019211879
   3000, 0.0118204402, 0.0193724874
   3001, 0.0117060002, 0.0195324123
   3002, 0.0115906112, 0.0196916517
   3003, 0.0114742732,    0.0198502
   3004, 0.0113569954, 0.0200080536
   3005, 0.0112387827, 0.0201652069
   3006, 0.0111196395,  0.020321656
   3007, 0.0109995697, 0.0204773974
   3008, 0.0108785797, 0.0206324235
   3009, 0.0107566752, 0.0207867362
   3010, 0.0106338691, 0.0209403262
   3011,  0.010510169, 0.0210931376
   3012,  0.010385517, 0.0212446731
   3013, 0.0102596767, 0.0213927627
   3014, 0.0101342313, 0.0215309374
   3015, 0.0127677619, 0.0178010277
   3016, 0.0126645472, 0.0179641582
   3017, 0.0125598945, 0.0181261823
   3018, 0.0124539342, 0.0182872154
   3019, 0.0123467818, 0.0184473563
   3020, 0.0122385211, 0.0186066832
   3021, 0.0121292118, 0.0187652521
   3022, 0.0120188966, 0.0189230964
   3023, 0.0119076064, 0.0190802366
   3024, 0.0117953578, 0.0192366857
   3025, 0.0116821639, 0.0193924475
   3026, 0.0115680341, 0.0195475221
   3027, 0.0114529757, 0.0197019055
   3028, 0.0113369953, 0.0198555943
   3029, 0.0112200994, 0.0200085863
   3030, 0.0111022936, 0.0201608799
   3031, 0.0109835835, 0.0203124657
   3032, 0.0108639747, 0.0204633437
   3033, 0.0107434783, 0.0206135139
   3034, 0.0106221121, 0.0207629669
   3035, 0.0104998937, 0.0209115371
   3036,  0.010376785, 0.0210579745
   3037, 0.0102526238, 0.0211976245
   3038, 0.0101276841, 0.0213221051
   3039, 0.0127312299, 0.0177003462
   3040, 0.0126298107, 0.0178600028
   3041,  0.012526758, 0.0180183351
   3042, 0.0124222562, 0.0181755088
   3043, 0.0123164626, 0.0183316693
   3044, 0.0122095011, 0.0184869319
   3045, 0.0121014584, 0.0186413787
   3046, 0.0119923977, 0.0187950693
   3047, 0.0118823601, 0.0189480372
   3048, 0.0117713716, 0.0191003047
   3049, 0.0116594508, 0.0192518756
   3050, 0.0115466081, 0.0194027591
   3051, 0.0114328563, 0.0195529517
   3052, 0.0113182021, 0.0197024532
   3053, 0.0112026511, 0.0198512617
   3054, 0.0110862106, 0.0199993718
   3055, 0.0109688863, 0.0201467816
   3056, 0.0108506884, 0.0202934891
   3057, 0.0107316263, 0.0204394944
   3058, 0.0106117278, 0.0205847844
   3059, 0.0104910228, 0.0207290594
   3060, 0.0103695188, 0.0208702907
   3061, 0.0102471747, 0.0210010186
   3062, 0.0101240985, 0.0211118814
   3063, 0.0126953404, 0.0175993498
   3064,  0.012595715, 0.0177555103
   3065, 0.0124942753,  0.017910134
   3066, 0.0123912506, 0.0180634316
   3067, 0.0122868391,  0.018215593
   3068, 0.0121812001, 0.0183667727
   3069, 0.0120744472, 0.0185170826
   3070, 0.0119666625, 0.0186666008
   3071, 0.0118578989, 0.0188153759
   3072, 0.0117481928, 0.0189634394
   3073, 0.0116375657, 0.0191108026
   3074, 0.0115260333, 0.0192574766
   3075, 0.0114136096, 0.0194034595
   3076,  0.011300303, 0.0195487551
   3077, 0.0111861192, 0.0196933579
   3078, 0.0110710673, 0.0198372677
   3079,  0.010955153, 0.0199804828
   3080, 0.0108383857, 0.0201229975
   3081, 0.0107207801,  0.020264823
   3082, 0.0106023662, 0.0204059277
   3083, 0.0104831904, 0.0205459092
   3084, 0.0103632957, 0.0206816383
   3085, 0.0102427267, 0.0208041016
   3086, 0.0101215988, 0.0209048558
   3087, 0.0126598598, 0.0174981896
   3088, 0.0125620337, 0.0176508222
   3089, 0.0124622192, 0.0178017132
   3090, 0.0123606855, 0.0179511141
   3091, 0.0122576719, 0.0180992596
   3092, 0.0121533722, 0.0182463434
   3093,  0.012047925, 0.0183925033
   3094,  0.011941432,  0.018537838
   3095, 0.0118339574, 0.0186824091
   3096, 0.0117255477, 0.0188262537
   3097, 0.0116162291, 0.0189693961
   3098, 0.0115060238, 0.0191118456
   3099, 0.0113949403, 0.0192536078
   3100, 0.0112829953, 0.0193946827
   3101, 0.0111701936, 0.0195350684
   3102, 0.0110565433, 0.0196747668
   3103, 0.0109420521, 0.0198137723
   3104, 0.0108267311, 0.0199520849
   3105, 0.0107105961, 0.0200897157
   3106, 0.0105936807, 0.0202266257
   3107,  0.010476036, 0.0203622133
   3108, 0.0103577347, 0.0204922669
   3109, 0.0102388663, 0.0206078421
   3110, 0.0101195667, 0.0207021944
   3111, 0.0126246065, 0.0173970312
   3112, 0.0125285974, 0.0175460782
   3113, 0.0124304239, 0.0176931955
   3114,  0.012330397, 0.0178386718
   3115, 0.0122287953, 0.0179827847
   3116, 0.0121258451, 0.0181257576
   3117, 0.0120217148, 0.0182677582
   3118, 0.0119165219, 0.0184088983
   3119, 0.0118103474,  0.018549256
   3120, 0.0117032416,  0.018688878
   3121, 0.0115952408, 0.0188277923
   3122, 0.0114863664, 0.0189660098
   3123, 0.0113766342,  0.019103542
   3124, 0.0112660574, 0.0192403886
   3125, 0.0111546442, 0.0193765517
   3126,  0.011042404, 0.0195120275
   3127, 0.0109293442, 0.0196468178
   3128,  0.010815477, 0.0197809227
   3129,   0.01070082, 0.0199143533
   3130, 0.0105854068, 0.0200470611
   3131,  0.010469296, 0.0201780926
   3132, 0.0103525706, 0.0203028508
   3133, 0.0102353431, 0.0204138421
   3134, 0.0101177637, 0.0205058977
   3135, 0.0125894733, 0.0172960646
   3136, 0.0124953203,  0.017441418
   3137, 0.0123988194, 0.0175846834
   3138,   0.01230032, 0.0177261848
   3139,  0.012200146, 0.0178662315
   3140, 0.0120985582, 0.0180050712
   3141, 0.0119957514, 0.0181428976
   3142, 0.0118918624, 0.0182798337
   3143, 0.0117869889, 0.0184159726
   3144, 0.0116811898, 0.0185513683
   3145, 0.0115745068, 0.0186860487
   3146, 0.0114669651, 0.0188200343
   3147, 0.0113585833, 0.0189533345
   3148, 0.0112493765, 0.0190859511
   3149, 0.0111393528, 0.0192178898
   3150, 0.0110285236, 0.0193491429
   3151, 0.0109168971, 0.0194797143
   3152, 0.0108044855, 0.0196096096
   3153, 0.0106913056, 0.0197388362
   3154, 0.0105773946,  0.019867314
   3155, 0.0104628112, 0.0199938547
   3156, 0.0103476457, 0.0201145709
   3157, 0.0102320965, 0.0202286039
   3158, 0.0101161003, 0.0203199629
   3159, 0.0125544649, 0.0171955526
   3160, 0.0124622518, 0.0173370093
   3161,  0.012367487, 0.0174762625
   3162, 0.0122705614, 0.0176136754
   3163, 0.0121718403, 0.0177495778
   3164, 0.0120716244, 0.0178842433
   3165, 0.0119701428, 0.0180178676
   3166, 0.0118675558, 0.0181505941
   3167,  0.011763975, 0.0182825103
   3168, 0.0116594732, 0.0184136797
   3169, 0.0115540978, 0.0185441319
   3170, 0.0114478786, 0.0186738893
   3171, 0.0113408361, 0.0188029632
   3172,  0.011232987, 0.0189313553
   3173, 0.0111243417, 0.0190590732
   3174, 0.0110149123, 0.0191861112
   3175, 0.0109047052, 0.0193124712
   3176, 0.0107937362, 0.0194381624
   3177, 0.0106820231, 0.0195631906
   3178, 0.0105696004,  0.019687444
   3179, 0.0104565294, 0.0198098887
   3180, 0.0103429034, 0.0199282318
   3181, 0.0102288593,  0.020040255
   3182, 0.0101144928, 0.0201417319
   3183, 0.0125197805, 0.0170959011
   3184, 0.0124296844, 0.0172330607
   3185, 0.0123367887, 0.0173679851
   3186, 0.0122415191, 0.0175010748
   3187, 0.0121442918, 0.0176326856
   3188, 0.0120454608, 0.0177630857
   3189, 0.0119452942, 0.0178924687
   3190, 0.0118439868,  0.018020967
   3191, 0.0117416717, 0.0181486644
   3192, 0.0116384337, 0.0182756186
   3193, 0.0115343295, 0.0184018575
   3194, 0.0114293955, 0.0185274053
   3195,  0.011323655, 0.0186522715
   3196, 0.0112171276, 0.0187764615
   3197, 0.0111098234, 0.0188999772
   3198, 0.0110017555, 0.0190228205
   3199, 0.0108929314, 0.0191449933
   3200, 0.0107833669, 0.0192664992
   3201, 0.0106730815, 0.0193873513
   3202, 0.0105621098, 0.0195074454
   3203, 0.0104505112, 0.0196261108
   3204, 0.0103383753, 0.0197421387
   3205, 0.0102258213, 0.0198541097
   3206, 0.0101129767, 0.0199615359
   3207, 0.0124859521, 0.0169977359
   3208, 0.0123983193, 0.0171298534
   3209, 0.0123075237, 0.0172598362
   3210, 0.0122140404, 0.0173881706
   3211, 0.0121183582, 0.0175152142
   3212, 0.0120209036, 0.0176411998
   3213,  0.011922013, 0.0177662745
   3214, 0.0118219247, 0.0178905278
   3215, 0.0117208026, 0.0180140212
   3216, 0.0116187502, 0.0181367882
   3217, 0.0115158372, 0.0182588547
   3218, 0.0114121065, 0.0183802359
   3219,  0.011307586, 0.0185009409
   3220, 0.0112022953, 0.0186209735
   3221, 0.0110962484, 0.0187403392
   3222, 0.0109894574, 0.0188590363
   3223, 0.0108819315, 0.0189770684
   3224, 0.0107736876, 0.0190944392
   3225, 0.0106647443, 0.0192111619
   3226, 0.0105551369, 0.0193271749
   3227, 0.0104449224, 0.0194420964
   3228, 0.0103341835,  0.019555226
   3229, 0.0102230292, 0.0196655579
   3230, 0.0101115881, 0.0197715703
   3231, 0.0124539807, 0.0169019811
   3232, 0.0123693803, 0.0170277134
   3233, 0.0122810276,  0.017151691
   3234, 0.0121894861, 0.0172745474
   3235, 0.0120953731, 0.0173965916
   3236, 0.0119992457, 0.0175179429
   3237, 0.0119015295, 0.0176386219
   3238, 0.0118025336, 0.0177586265
   3239,  0.011702464, 0.0178779513
   3240, 0.0116014518, 0.0179965962
   3241, 0.0114995791, 0.0181145631
   3242, 0.0113968998, 0.0182318613
   3243, 0.0112934448,  0.018348489
   3244, 0.0111892382, 0.0184644535
   3245, 0.0110842939,  0.018579755
   3246, 0.0109786261, 0.0186943952
   3247, 0.0108722448,  0.018808376
   3248,  0.010765166, 0.0189217031
   3249, 0.0106574092, 0.0190343894
   3250, 0.0105490107, 0.0191464052
   3251, 0.0104400199, 0.0192575306
   3252, 0.0103305168, 0.0193671584
   3253, 0.0102205984,  0.019472409
   3254, 0.0101103829,  0.019570617
   3255, 0.0124253696, 0.0168098509
   3256, 0.0123446127, 0.0169269182
   3257, 0.0122591034,  0.017043218
   3258, 0.0121696219, 0.0171595421
   3259, 0.0120770317, 0.0172760114
   3260, 0.0119820843, 0.0173924603
   3261, 0.0118853496, 0.0175086632
   3262, 0.0117872283, 0.0176244434
   3263,  0.011687981, 0.0177396834
   3264, 0.0115877734, 0.0178543143
   3265, 0.0114867063,   0.01796831
   3266, 0.0113848411, 0.0180816539
   3267,  0.011282214, 0.0181943402
   3268, 0.0111788521, 0.0183063727
   3269, 0.0110747721, 0.0184177496
   3270, 0.0109699853, 0.0185284726
   3271, 0.0108645083, 0.0186385419
   3272, 0.0107583553, 0.0187479649
   3273, 0.0106515447, 0.0188567564
   3274,  0.010544111, 0.0189649053
   3275, 0.0104361009, 0.0190722235
   3276, 0.0103275878, 0.0191770755
   3277, 0.0102186594, 0.0192754343
   3278, 0.0101094246, 0.0193642601
   3279, 0.0124020623, 0.0167224482
   3280, 0.0123260841, 0.0168271773
   3281, 0.0122437598, 0.0169335678
   3282, 0.0121563338, 0.0170421395
   3283, 0.0120650744, 0.0171524454
   3284, 0.0119710285, 0.0172637794
   3285, 0.0118749617,  0.017375499
   3286, 0.0117773898, 0.0174871497
   3287, 0.0116786398, 0.0175984483
   3288, 0.0115789119, 0.0177092329
   3289, 0.0114783263, 0.0178194325
   3290, 0.0113769509, 0.0179290045
   3291, 0.0112748295, 0.0180379357
   3292, 0.0111719891, 0.0181462225
   3293, 0.0110684494, 0.0182538629
   3294, 0.0109642232, 0.0183608551
   3295, 0.0108593265, 0.0184672028
   3296, 0.0107537732, 0.0185729135
   3297, 0.0106475856, 0.0186779983
   3298, 0.0105407927, 0.0187824424
   3299, 0.0104334401, 0.0188856348
   3300,  0.010325592, 0.0189851318
   3301, 0.0102173351, 0.0190760829
   3302, 0.0101087689, 0.0191546492
   3303, 0.0123865372, 0.0166394562
   3304, 0.0123159699, 0.0167266093
   3305, 0.0122369137, 0.0168210194
   3306, 0.0121512581, 0.0169209372
   3307,   0.01206089, 0.0170247778
   3308, 0.0119671812, 0.0171310566
   3309, 0.0118712867, 0.0172384828
   3310, 0.0117739076, 0.0173461642
   3311, 0.0116751436,  0.017453827
   3312, 0.0115755107, 0.0175609849
   3313,  0.011475143, 0.0176675096
   3314, 0.0113739353, 0.0177734867
   3315, 0.0112719573, 0.0178788695
   3316, 0.0111692622, 0.0179836303
   3317, 0.0110658798, 0.0180877559
   3318, 0.0109618306, 0.0181912482
   3319, 0.0108571285, 0.0182940997
   3320, 0.0107517904,  0.018396318
   3321, 0.0106458366, 0.0184978973
   3322, 0.0105393007, 0.0185986739
   3323,  0.010432221,   0.01869772
   3324, 0.0103246626, 0.0187920164
   3325, 0.0102167074, 0.0188771132
   3326, 0.0101084551, 0.0189487394
   3327, 0.0165554024, 0.00922920182
   3328, 0.0163883604, 0.00922843907
   3329, 0.0162209477, 0.00923065469
   3330, 0.0160533581, 0.00923443399
   3331,  0.015885707, 0.00923890807
   3332,  0.015718041, 0.00924365409
   3333, 0.0155503741, 0.00924850442
   3334, 0.0153827034, 0.00925340224
   3335, 0.0152150262, 0.00925833918
   3336, 0.0150473351, 0.00926333014
   3337, 0.0148796234, 0.00926840492
   3338, 0.0147118717, 0.00927361287
   3339, 0.0145440642, 0.00927901454
   3340, 0.0143761849, 0.00928466022
   3341, 0.0142082255, 0.00929055084
   3342,    0.0140402, 0.00929663703
   3343, 0.0138720889, 0.00930307619
   3344, 0.0137039172, 0.00930976495
   3345, 0.0135357007, 0.00931661762
   3346,  0.013367448, 0.00932358578
   3347, 0.0131991655, 0.00933063775
   3348, 0.0130308587, 0.00933775399
   3349, 0.0128625222, 0.00934493542
   3350, 0.0126941735, 0.00935212709
   3351, 0.0125258258, 0.00935928337
   3352, 0.0123574873, 0.00936637446
   3353, 0.0121891517, 0.00937342644
   3354, 0.0120208096, 0.00938047376
   3355,  0.011852446, 0.0093875546
   3356, 0.0116840722, 0.0093946429
   3357,   0.01151569, 0.00940172933
   3358, 0.0113473013, 0.00940881297
   3359, 0.0111789061, 0.0094158994
   3360, 0.0110105043, 0.00942300633
   3361, 0.0108420961, 0.00943020452
   3362,  0.010673685, 0.00943777524
   3363, 0.0105052684, 0.00944656227
   3364, 0.0103368498, 0.00945777167
   3365, 0.0101684295, 0.00947347842
   3366, 0.0166070294, 0.00903921854
   3367, 0.0164380893, 0.00904019829
   3368, 0.0162690096, 0.00904326141
   3369, 0.0160998628, 0.00904747657
   3370, 0.0159306899, 0.00905227475
   3371, 0.0157615077, 0.00905734114
   3372, 0.0155923236, 0.00906252488
   3373, 0.0154231396, 0.00906776264
   3374, 0.0152539536, 0.00907303207
   3375, 0.0150847603, 0.00907833315
   3376, 0.0149155557, 0.00908367988
   3377, 0.0147463316, 0.00908909645
   3378, 0.0145770796, 0.00909461267
   3379, 0.0144077893, 0.00910025463
   3380, 0.0142384563, 0.00910602696
   3381, 0.0140690859, 0.00911192782
   3382, 0.0138996728, 0.0091179898
   3383, 0.0137302261, 0.00912418775
   3384, 0.0135607533, 0.00913048349
   3385, 0.0133912582, 0.00913684815
   3386, 0.0132217472, 0.0091432631
   3387, 0.0130522223, 0.00914971624
   3388, 0.0128826797, 0.00915621221
   3389, 0.0127131306, 0.00916271284
   3390, 0.0125435824, 0.00916919298
   3391, 0.0123740379, 0.0091756396
   3392, 0.0122044943, 0.00918206945
   3393, 0.0120349471, 0.0091884993
   3394, 0.0118653905, 0.00919493847
   3395, 0.0116958283, 0.00920138229
   3396, 0.0115262605, 0.00920782611
   3397,  0.011356689, 0.00921426993
   3398, 0.0111871138, 0.00922071561
   3399, 0.0110175349, 0.00922717154
   3400, 0.0108479531, 0.00923370011
   3401, 0.0106783696, 0.00924063101
   3402, 0.0105087832, 0.00924876519
   3403,  0.010339194, 0.00925940461
   3404, 0.0101696011, 0.00927539729
   3405, 0.0166575033, 0.00884910673
   3406,  0.016486831, 0.00885138474
   3407, 0.0163162127, 0.00885502156
   3408,  0.016145613, 0.00885948539
   3409, 0.0159750227, 0.0088644065
   3410, 0.0158044361, 0.00886955857
   3411, 0.0156338532, 0.00887482055
   3412, 0.0154632721, 0.00888013467
   3413, 0.0152926911, 0.00888547488
   3414, 0.0151221072, 0.00889083557
   3415, 0.0149515187, 0.00889622048
   3416,   0.01478092, 0.00890164077
   3417, 0.0146103073, 0.0089071095
   3418,  0.014439676, 0.00891263969
   3419,  0.014269026, 0.00891823694
   3420, 0.0140983546, 0.00892390311
   3421, 0.0139276609, 0.00892964751
   3422, 0.0137569495, 0.00893546175
   3423, 0.0135862241, 0.00894133002
   3424, 0.0134154875, 0.00894723739
   3425, 0.0132447416, 0.00895317271
   3426, 0.0130739883, 0.00895912945
   3427, 0.0129032247, 0.00896511041
   3428, 0.0127324583, 0.00897109509
   3429, 0.0125616919, 0.00897707231
   3430, 0.0123909265, 0.00898303371
   3431,  0.012220161, 0.00898898672
   3432, 0.0120493937, 0.00899493881
   3433, 0.0118786218, 0.00900089368
   3434, 0.0117078479, 0.00900685042
   3435, 0.0115370713, 0.00901280716
   3436, 0.0113662928, 0.00901876576
   3437, 0.0111955116, 0.00902472343
   3438, 0.0110247284, 0.00903068762
   3439, 0.0108539443, 0.00903671235
   3440, 0.0106831584, 0.00904308446
   3441, 0.0105123715, 0.00905030593
   3442, 0.0103415847, 0.00905905664
   3443,  0.010170795, 0.00907061994
   3444, 0.0167068504, 0.00865885615
   3445, 0.0165345371, 0.00866226666
   3446, 0.0163624752, 0.00866627507
   3447, 0.0161905102, 0.00867082458
   3448, 0.0160185844, 0.00867572054
   3449, 0.0158466753, 0.00868080743
   3450, 0.0156747736, 0.00868599117
   3451, 0.0155028775, 0.00869122241
   3452, 0.0153309833,  0.008696476
   3453, 0.0151590891, 0.00870174356
   3454, 0.0149871921, 0.00870702416
   3455, 0.0148152914, 0.00871232152
   3456, 0.0146433832, 0.0087176431
   3457, 0.0144714676, 0.00872299261
   3458, 0.0142995417, 0.00872837566
   3459, 0.0141276056, 0.00873379316
   3460, 0.0139556583, 0.00873924792
   3461, 0.0137837026, 0.00874473806
   3462, 0.0136117395, 0.00875025615
   3463, 0.0134397708, 0.00875579379
   3464, 0.0132677965, 0.0087613482
   3465, 0.0130958185, 0.00876691379
   3466, 0.0129238367, 0.00877249055
   3467, 0.0127518512, 0.00877807196
   3468, 0.0125798658, 0.00878365058
   3469, 0.0124078812, 0.00878922269
   3470, 0.0122358967,  0.008794792
   3471, 0.0120639103, 0.00880035851
   3472,  0.011891922, 0.00880592596
   3473, 0.0117199328, 0.00881149434
   3474, 0.0115479436, 0.00881706364
   3475, 0.0113759516, 0.00882263295
   3476, 0.0112039587, 0.00882820226
   3477, 0.0110319657, 0.00883377343
   3478, 0.0108599719, 0.00883938838
   3479, 0.0106879771, 0.00884518865
   3480, 0.0105159823, 0.00885122269
   3481, 0.0103439875, 0.00885714218
   3482, 0.0101719936, 0.00886167679
   3483, 0.0167547222, 0.00846987404
   3484, 0.0165811069, 0.00847326964
   3485, 0.0164077394, 0.00847726874
   3486, 0.0162344892, 0.00848173536
   3487,  0.016061293, 0.00848649908
   3488, 0.0158881228, 0.00849142857
   3489,  0.015714962, 0.00849644467
   3490, 0.0155418105, 0.00850150362
   3491, 0.0153686609, 0.00850658305
   3492, 0.0151955122, 0.00851167366
   3493, 0.0150223617, 0.00851677172
   3494, 0.0148492111, 0.00852187723
   3495, 0.0146760568, 0.00852699485
   3496, 0.0145028979, 0.00853212457
   3497, 0.0143297361, 0.00853727013
   3498, 0.0141565688, 0.00854243338
   3499, 0.0139833959, 0.0085476134
   3500, 0.0138102202, 0.00855281018
   3501, 0.0136370389,   0.00855802
   3502, 0.0134638557, 0.00856324099
   3503, 0.0132906688, 0.0085684713
   3504,  0.013117481, 0.00857370719
   3505, 0.0129442904, 0.00857894775
   3506, 0.0127710998, 0.00858419202
   3507, 0.0125979073, 0.00858943537
   3508, 0.0124247149, 0.00859467592
   3509, 0.0122515243, 0.00859991554
   3510, 0.0120783309, 0.00860515423
   3511, 0.0119051374, 0.00861039199
   3512, 0.0117319431, 0.00861563068
   3513, 0.0115587488, 0.00862086937
   3514, 0.0113855544, 0.00862610899
   3515, 0.0112123583, 0.00863134768
   3516, 0.0110391621, 0.00863658823
   3517, 0.0108659668, 0.00864184555
   3518, 0.0106927697, 0.00864712335
   3519, 0.0105195735, 0.0086521646
   3520, 0.0103463791, 0.00865589175
   3521, 0.0101731876, 0.00865427963
   3522, 0.0168014318, 0.00828102976
   3523, 0.0166265946, 0.00828421582
   3524, 0.0164519977, 0.00828804635
   3525, 0.0162775218, 0.00829233322
   3526, 0.0161031038, 0.0082968995
   3527, 0.0159287192, 0.0083016213
   3528, 0.0157543458, 0.00830642506
   3529, 0.0155799799, 0.00831126701
   3530, 0.0154056177, 0.00831612758
   3531, 0.0152312564, 0.00832099747
   3532,  0.015056897, 0.00832587294
   3533, 0.0148825357, 0.00833075307
   3534, 0.0147081735, 0.00833563786
   3535, 0.0145338103, 0.00834052823
   3536, 0.0143594444, 0.00834542699
   3537, 0.0141850766, 0.00835033227
   3538, 0.0140107069, 0.00835524686
   3539, 0.0138363345, 0.00836016797
   3540, 0.0136619601, 0.00836509559
   3541, 0.0134875849, 0.00837002881
   3542, 0.0133132087, 0.00837496668
   3543, 0.0131388297, 0.00837990642
   3544, 0.0129644517, 0.00838484988
   3545, 0.0127900708, 0.0083897952
   3546, 0.0126156919, 0.00839474052
   3547,  0.012441312, 0.00839968491
   3548, 0.0122669321, 0.00840462837
   3549, 0.0120925521, 0.0084095709
   3550, 0.0119181713, 0.00841451436
   3551, 0.0117437905, 0.00841945782
   3552, 0.0115694106, 0.00842440035
   3553, 0.0113950279, 0.00842934288
   3554,  0.011220647, 0.00843428634
   3555, 0.0110462653, 0.0084392298
   3556, 0.0108718835, 0.00844417419
   3557, 0.0106975008, 0.00844907388
   3558, 0.0105231199, 0.00845367089
   3559,  0.010348741, 0.00845726766
   3560, 0.0101743666, 0.00845779385
   3561, 0.0168470573, 0.00809203181
   3562, 0.0166710354, 0.0080949869
   3563, 0.0164952502, 0.00809859857
   3564, 0.0163195916, 0.00810266472
   3565, 0.0161439925, 0.00810700469
   3566, 0.0159684271, 0.00811149552
   3567, 0.0157928765, 0.00811606366
   3568, 0.0156173352, 0.00812066812
   3569, 0.0154417949, 0.00812529214
   3570, 0.0152662583, 0.00812992267
   3571, 0.0150907217, 0.0081345588
   3572,  0.014915186, 0.00813919678
   3573, 0.0147396494, 0.0081438385
   3574, 0.0145641118, 0.00814848114
   3575, 0.0143885743, 0.00815312844
   3576, 0.0142130349, 0.00815777853
   3577, 0.0140374955, 0.00816243235
   3578, 0.0138619542, 0.00816708896
   3579, 0.0136864111, 0.0081717493
   3580, 0.0135108698, 0.00817641243
   3581, 0.0133353267, 0.00818107743
   3582, 0.0131597826, 0.00818574335
   3583, 0.0129842376, 0.00819041207
   3584, 0.0128086926, 0.00819507986
   3585, 0.0126331476, 0.00819974951
   3586, 0.0124576036, 0.00820441823
   3587, 0.0122820586, 0.00820908602
   3588, 0.0121065136, 0.00821375381
   3589, 0.0119309686, 0.00821842253
   3590, 0.0117554236, 0.00822309125
   3591, 0.0115798786, 0.00822775811
   3592, 0.0114043318, 0.0082324259
   3593, 0.0112287868, 0.00823709462
   3594, 0.0110532418, 0.00824176334
   3595, 0.0108776968, 0.00824642833
   3596, 0.0107021499, 0.00825108774
   3597,  0.010526605, 0.00825578067
   3598, 0.0103510637, 0.00826066919
   3599, 0.0101755271, 0.00826565549
   3600, 0.0168916248, 0.00790280476
   3601, 0.0167144425, 0.0079055354
   3602, 0.0165375043, 0.00790891889
   3603, 0.0163606945, 0.00791275222
   3604, 0.0161839463, 0.00791685469
   3605, 0.0160072334, 0.00792110432
   3606, 0.0158305373, 0.00792543031
   3607, 0.0156538486, 0.0079297917
   3608, 0.0154771637, 0.00793417078
   3609, 0.0153004825, 0.00793855637
   3610, 0.0151238013, 0.00794294756
   3611, 0.0149471201, 0.00794734061
   3612, 0.0147704389, 0.00795173459
   3613, 0.0145937568, 0.0079561295
   3614, 0.0144170746, 0.00796052627
   3615, 0.0142403934, 0.00796492398
   3616, 0.0140637113, 0.00796932355
   3617, 0.0138870291, 0.00797372498
   3618, 0.0137103451, 0.00797812734
   3619, 0.0135336611, 0.00798253063
   3620, 0.0133569771, 0.00798693579
   3621, 0.0131802931, 0.00799134094
   3622, 0.0130036082, 0.00799574703
   3623, 0.0128269233, 0.00800015405
   3624, 0.0126502393, 0.00800456014
   3625, 0.0124735534, 0.00800896809
   3626, 0.0122968694, 0.0080133751
   3627, 0.0121201836, 0.00801778119
   3628, 0.0119434996, 0.00802218821
   3629, 0.0117668146, 0.0080265943
   3630, 0.0115901297, 0.00803100038
   3631, 0.0114134438, 0.00803540647
   3632, 0.0112367589, 0.00803981349
   3633,  0.011060074, 0.00804422051
   3634,   0.01088339, 0.00804863125
   3635, 0.0107067041, 0.00805313978
   3636, 0.0105300201, 0.00805815682
   3637, 0.0103533398, 0.00806436501
   3638, 0.0101766651, 0.00807240792
   3639, 0.0169351343, 0.00771333324
   3640, 0.0167568214, 0.00771584781
   3641, 0.0165787581, 0.00771900499
   3642, 0.0164008252, 0.00772260455
   3643, 0.0162229594, 0.00772646861
   3644, 0.0160451289, 0.00773047702
   3645, 0.0158673152, 0.00773455948
   3646, 0.0156895109, 0.00773867778
   3647, 0.0155117083, 0.00774281286
   3648, 0.0153339095, 0.00774695585
   3649, 0.0151561126, 0.00775110209
   3650, 0.0149783157, 0.00775524974
   3651, 0.0148005188, 0.00775939878
   3652, 0.0146227209, 0.00776354782
   3653,  0.014444924, 0.0077676978
   3654, 0.0142671261, 0.0077718487
   3655, 0.0140893292, 0.00777600054
   3656, 0.0139115322, 0.00778015237
   3657, 0.0137337334, 0.00778430467
   3658, 0.0135559347, 0.00778845791
   3659, 0.0133781368, 0.00779261161
   3660,  0.013200338, 0.00779676577
   3661, 0.0130225392, 0.00780091994
   3662, 0.0128447404, 0.00780507457
   3663, 0.0126669416, 0.00780922873
   3664, 0.0124891428, 0.00781338383
   3665,  0.012311344, 0.00781753846
   3666, 0.0121335462, 0.00782169309
   3667, 0.0119557474, 0.00782584865
   3668, 0.0117779495, 0.00783000328
   3669, 0.0116001507, 0.00783415791
   3670, 0.0114223519, 0.00783831254
   3671, 0.0112445531, 0.00784246717
   3672, 0.0110667543, 0.0078466218
   3673, 0.0108889556, 0.00785079505
   3674, 0.0107111568, 0.00785518996
   3675, 0.0105333598, 0.00786039978
   3676, 0.0103555657, 0.00786722824
   3677, 0.0101777781, 0.00787668396
   3678, 0.0169775877, 0.00752361771
   3679, 0.0167981703, 0.00752592413
   3680, 0.0166190099, 0.00752885966
   3681, 0.0164399818, 0.00753222918
   3682, 0.0162610263, 0.00753585808
   3683, 0.0160821062, 0.00753962854
   3684, 0.0159032028, 0.00754347164
   3685, 0.0157243088, 0.00754734967
   3686, 0.0155454194, 0.00755124446
   3687, 0.0153665319, 0.0075551467
   3688, 0.0151876463, 0.00755905267
   3689, 0.0150087615, 0.00756295957
   3690, 0.0148298759, 0.0075668674
   3691, 0.0146509903, 0.00757077523
   3692, 0.0144721046, 0.00757468399
   3693, 0.0142932199, 0.00757859275
   3694, 0.0141143352, 0.00758250151
   3695, 0.0139354495, 0.00758641027
   3696, 0.0137565639, 0.00759031996
   3697, 0.0135776782, 0.00759422965
   3698, 0.0133987926, 0.00759813935
   3699, 0.0132199069, 0.00760204997
   3700, 0.0130410204, 0.00760596013
   3701, 0.0128621347, 0.00760987028
   3702, 0.0126832481, 0.00761378091
   3703, 0.0125043616, 0.00761769107
   3704, 0.0123254769, 0.00762160216
   3705, 0.0121465903, 0.00762551278
   3706, 0.0119677056, 0.0076294234
   3707, 0.0117888199, 0.00763333403
   3708, 0.0116099343, 0.00763724418
   3709, 0.0114310477, 0.00764115481
   3710, 0.0112521611, 0.00764506496
   3711, 0.0110732755, 0.00764897559
   3712, 0.0108943898, 0.00765292021
   3713, 0.0107155051, 0.00765713817
   3714, 0.0105366213, 0.00766212773
   3715, 0.0103577394, 0.00766843883
   3716,  0.010178864, 0.0076765297
   3717,  0.017018985, 0.0073336619
   3718,  0.016838491, 0.00733576715
   3719, 0.0166582596, 0.00733848754
   3720,  0.016478166, 0.00734163169
   3721, 0.0162981451, 0.00734503102
   3722, 0.0161181632, 0.00734856864
   3723, 0.0159381982, 0.00735217705
   3724, 0.0157582425, 0.00735581992
   3725, 0.0155782923, 0.00735947955
   3726,  0.015398345, 0.00736314617
   3727, 0.0152183985, 0.00736681558
   3728, 0.0150384521, 0.00737048686
   3729, 0.0148585057, 0.00737415813
   3730, 0.0146785602, 0.00737783033
   3731, 0.0144986138, 0.00738150254
   3732, 0.0143186674, 0.00738517474
   3733, 0.0141387228, 0.00738884741
   3734, 0.0139587754, 0.00739252008
   3735, 0.0137788299, 0.00739619229
   3736, 0.0135988845, 0.00739986543
   3737,  0.013418939, 0.00740353856
   3738, 0.0132389925, 0.0074072117
   3739, 0.0130590461, 0.00741088437
   3740, 0.0128790997, 0.00741455704
   3741, 0.0126991533, 0.00741823018
   3742, 0.0125192069, 0.00742190331
   3743, 0.0123392604, 0.00742557645
   3744,  0.012159314, 0.00742924958
   3745, 0.0119793685, 0.00743292272
   3746, 0.0117994221, 0.00743659632
   3747, 0.0116194757, 0.00744026992
   3748, 0.0114395292, 0.0074439426
   3749, 0.0112595838, 0.00744761527
   3750, 0.0110796373, 0.0074512884
   3751, 0.0108996909, 0.00745500112
   3752, 0.0107197454, 0.00745893456
   3753, 0.0105397999, 0.00746339653
   3754, 0.0103598591, 0.0074687046
   3755, 0.0101799238, 0.00747490581
   3756, 0.0170593224, 0.00714347139
   3757, 0.0168777797, 0.00714538153
   3758, 0.0166965052, 0.00714789331
   3759, 0.0165153742, 0.00715081906
   3760, 0.0163343158, 0.00715399347
   3761, 0.0161532983, 0.00715730432
   3762, 0.0159723014, 0.00716068363
   3763, 0.0157913119, 0.00716409646
   3764,  0.015610327, 0.00716752559
   3765, 0.0154293459, 0.00717096217
   3766, 0.0152483657, 0.00717440108
   3767, 0.0150673855, 0.00717784185
   3768, 0.0148864053, 0.00718128309
   3769, 0.0147054261, 0.00718472432
   3770, 0.0145244468, 0.00718816603
   3771, 0.0143434675, 0.00719160773
   3772, 0.0141624883, 0.0071950499
   3773,  0.013981509, 0.00719849207
   3774, 0.0138005298, 0.00720193377
   3775, 0.0136195505, 0.00720537594
   3776, 0.0134385712, 0.00720881764
   3777,  0.013257592, 0.00721225981
   3778, 0.0130766127, 0.00721570151
   3779, 0.0128956325, 0.00721914321
   3780, 0.0127146523, 0.00722258538
   3781, 0.0125336722, 0.00722602755
   3782, 0.0123526929, 0.00722946925
   3783, 0.0121717136, 0.00723291142
   3784, 0.0119907344, 0.00723635359
   3785, 0.0118097551, 0.00723979622
   3786, 0.0116287749, 0.00724323839
   3787, 0.0114477966, 0.00724668009
   3788, 0.0112668173, 0.00725012226
   3789, 0.0110858371, 0.00725356489
   3790,  0.010904857, 0.00725703407
   3791, 0.0107238777, 0.0072606355
   3792, 0.0105429003, 0.00726457033
   3793, 0.0103619257, 0.00726887165
   3794, 0.0101809576, 0.00727275573
   3795, 0.0170986019, 0.00695305225
   3796, 0.0169160366, 0.00695477426
   3797,  0.016733747, 0.00695708301
   3798, 0.0165516026, 0.00695979595
   3799, 0.0163695365, 0.00696275197
   3800, 0.0161875114, 0.0069658407
   3801, 0.0160055067, 0.00696899649
   3802, 0.0158235114, 0.0069721858
   3803, 0.0156415198, 0.00697539002
   3804, 0.0154595319, 0.00697860168
   3805, 0.0152775459, 0.00698181614
   3806, 0.0150955599,  0.006985032
   3807, 0.0149135739, 0.00698824832
   3808, 0.0147315878, 0.00699146511
   3809, 0.0145496018, 0.0069946819
   3810, 0.0143676158, 0.00699789869
   3811, 0.0141856298, 0.00700111547
   3812, 0.0140036456, 0.00700433273
   3813, 0.0138216605, 0.00700754952
   3814, 0.0136396745, 0.00701076631
   3815, 0.0134576894, 0.00701398309
   3816, 0.0132757034, 0.00701720035
   3817, 0.0130937165, 0.0070204176
   3818, 0.0129117314, 0.00702363392
   3819, 0.0127297454, 0.00702685071
   3820, 0.0125477593, 0.00703006797
   3821, 0.0123657733, 0.00703328475
   3822, 0.0121837873, 0.00703650154
   3823, 0.0120018022, 0.0070397188
   3824, 0.0118198162, 0.00704293605
   3825, 0.0116378311, 0.0070461533
   3826, 0.0114558451, 0.00704937009
   3827,   0.01127386, 0.00705258735
   3828,  0.011091874, 0.0070558046
   3829,  0.010909888, 0.00705903769
   3830, 0.0107279029, 0.00706238113
   3831, 0.0105459187, 0.00706601609
   3832, 0.0103639383, 0.00707003102
   3833, 0.0101819634, 0.00707436725
   3834, 0.0171368197, 0.00676241051
   3835, 0.0169532597, 0.00676395092
   3836,  0.016769981, 0.0067660627
   3837, 0.0165868532, 0.00676856935
   3838, 0.0164038055, 0.0067713121
   3839, 0.0162208006, 0.00677418429
   3840, 0.0160378162, 0.00677712262
   3841, 0.0158548411, 0.00678009307
   3842, 0.0156718716, 0.00678307889
   3843,  0.015488903, 0.00678607076
   3844, 0.0153059382, 0.0067890659
   3845, 0.0151229724, 0.00679206289
   3846, 0.0149400076, 0.00679505989
   3847, 0.0147570428, 0.00679805735
   3848, 0.0145740779, 0.00680105481
   3849,  0.014391114, 0.00680405274
   3850, 0.0142081482, 0.0068070502
   3851, 0.0140251843, 0.00681004766
   3852, 0.0138422195, 0.00681304513
   3853, 0.0136592546, 0.00681604259
   3854, 0.0134762898, 0.00681904005
   3855, 0.0132933259, 0.00682203751
   3856, 0.0131103611, 0.00682503497
   3857, 0.0129273962, 0.00682803243
   3858, 0.0127444305, 0.00683103036
   3859, 0.0125614656, 0.00683402829
   3860, 0.0123785008, 0.00683702528
   3861, 0.0121955359, 0.00684002321
   3862,  0.012012572, 0.00684302114
   3863, 0.0118296072, 0.00684601814
   3864, 0.0116466423, 0.00684901653
   3865, 0.0114636784, 0.00685201399
   3866, 0.0112807136, 0.00685501192
   3867, 0.0110977488, 0.00685800938
   3868, 0.0109147839, 0.0068610236
   3869, 0.0107318191, 0.00686413143
   3870, 0.0105488561, 0.00686742505
   3871, 0.0103658959, 0.00687090075
   3872, 0.0101829423, 0.00687501393
   3873, 0.0171739757, 0.00657155272
   3874,  0.016989449, 0.0065729171
   3875, 0.0168052092, 0.00657483842
   3876,  0.016621124, 0.00657714345
   3877, 0.0164371226, 0.00657967944
   3878, 0.0162531622, 0.00658234069
   3879,  0.016069226, 0.00658506621
   3880, 0.0158852991, 0.00658782385
   3881, 0.0157013778, 0.00659059547
   3882, 0.0155174583, 0.00659337454
   3883, 0.0153335407, 0.00659615546
   3884, 0.0151496241, 0.00659893872
   3885, 0.0149657074, 0.00660172198
   3886, 0.0147817899, 0.0066045057
   3887, 0.0145978741, 0.00660728943
   3888, 0.0144139566, 0.00661007315
   3889, 0.0142300408, 0.00661285687
   3890, 0.0140461233, 0.0066156406
   3891, 0.0138622075, 0.00661842432
   3892, 0.0136782909, 0.00662120804
   3893, 0.0134943752, 0.00662399177
   3894, 0.0133104585, 0.00662677549
   3895, 0.0131265428, 0.00662955921
   3896, 0.0129426261, 0.00663234293
   3897, 0.0127587086, 0.00663512666
   3898, 0.0125747919, 0.00663791038
   3899, 0.0123908743, 0.00664069457
   3900, 0.0122069586, 0.00664347783
   3901,  0.012023042, 0.00664626202
   3902, 0.0118391253, 0.0066490462
   3903, 0.0116552096, 0.00665182993
   3904,  0.011471292, 0.00665461365
   3905, 0.0112873763, 0.00665739737
   3906, 0.0111034596, 0.00666018203
   3907,  0.010919543, 0.00666297646
   3908, 0.0107356263, 0.00666579045
   3909, 0.0105517115, 0.00666844565
   3910, 0.0103677996, 0.00667037535
   3911, 0.0101838941, 0.00667058723
   3912, 0.0172100682, 0.00638048444
   3913, 0.0170246027, 0.00638167886
   3914, 0.0168394297, 0.00638341485
   3915, 0.0166544151, 0.00638552429
   3916, 0.0164694861, 0.00638785819
   3917, 0.0162845999, 0.00639031455
   3918,  0.016099738, 0.00639283285
   3919, 0.0159148872, 0.00639538234
   3920, 0.0157300401, 0.00639794674
   3921, 0.0155451968, 0.00640051626
   3922, 0.0153603544, 0.0064030895
   3923, 0.0151755121, 0.00640566414
   3924, 0.0149906706, 0.00640823878
   3925, 0.0148058292, 0.00641081389
   3926, 0.0146209886, 0.00641338993
   3927, 0.0144361481, 0.0064159655
   3928, 0.0142513067, 0.00641854061
   3929, 0.0140664652, 0.00642111572
   3930, 0.0138816237, 0.00642369082
   3931, 0.0136967823, 0.00642626639
   3932, 0.0135119427, 0.0064288415
   3933, 0.0133271012, 0.00643141661
   3934, 0.0131422598, 0.00643399172
   3935, 0.0129574183, 0.00643656775
   3936, 0.0127725769, 0.00643914286
   3937, 0.0125877364, 0.00644171797
   3938, 0.0124028958, 0.00644429354
   3939, 0.0122180535, 0.00644686865
   3940, 0.0120332129, 0.00644944422
   3941, 0.0118483715, 0.00645201933
   3942,   0.01166353, 0.00645459443
   3943, 0.0114786895, 0.00645717047
   3944,  0.011293848, 0.00645974604
   3945, 0.0111090075, 0.00646232162
   3946, 0.0109241661, 0.00646489672
   3947, 0.0107393246, 0.00646738987
   3948,  0.010554485, 0.0064694332
   3949, 0.0103696482, 0.00647010235
   3950, 0.0101848189, 0.00646733679
   3951, 0.0172450971, 0.00618921174
   3952, 0.0170587189, 0.00619024225
   3953, 0.0168726407, 0.00619179849
   3954, 0.0166867226, 0.00619371748
   3955,  0.016500894, 0.0061958544
   3956,   0.01631511, 0.00619811052
   3957, 0.0161293484, 0.00620042766
   3958, 0.0159436017, 0.00620277459
   3959, 0.0157578569, 0.00620513596
   3960, 0.0155721167, 0.00620750245
   3961, 0.0153863765, 0.00620987266
   3962, 0.0152006373, 0.00621224381
   3963,  0.015014898, 0.00621461542
   3964, 0.0148291606, 0.0062169875
   3965, 0.0146434214, 0.00621936005
   3966,  0.014457684, 0.00622173212
   3967, 0.0142719448, 0.0062241042
   3968, 0.0140862064, 0.00622647628
   3969, 0.0139004681, 0.00622884836
   3970, 0.0137147289, 0.00623121997
   3971, 0.0135289915, 0.00623359205
   3972, 0.0133432522, 0.00623596413
   3973, 0.0131575149, 0.00623833574
   3974, 0.0129717756, 0.00624070875
   3975, 0.0127860364, 0.00624308037
   3976,  0.012600299, 0.00624545245
   3977, 0.0124145597, 0.00624782499
   3978, 0.0122288223, 0.0062501966
   3979, 0.0120430831, 0.00625256868
   3980, 0.0118573438, 0.00625494076
   3981, 0.0116716065, 0.00625731284
   3982, 0.0114858672, 0.00625968538
   3983, 0.0113001298, 0.00626205746
   3984, 0.0111143906, 0.00626442954
   3985, 0.0109286532, 0.00626678951
   3986, 0.0107429139, 0.00626903167
   3987, 0.0105571765, 0.00627083797
   3988, 0.0103714429, 0.00627154578
   3989, 0.0101857157, 0.00627013575
   3990, 0.0172790606, 0.00599774159
   3991, 0.0170917977, 0.00599861285
   3992, 0.0169048384, 0.00599999446
   3993, 0.0167180467, 0.00600172859
   3994, 0.0165313464, 0.00600367412
   3995, 0.0163446926, 0.00600573514
   3996, 0.0161580592, 0.00600785576
   3997, 0.0159714408, 0.00601000525
   3998, 0.0157848261, 0.00601216778
   3999, 0.0155982161, 0.00601433683
   4000, 0.0154116061, 0.00601650914
   4001,  0.015224997, 0.00601868238
   4002, 0.0150383888, 0.00602085609
   4003, 0.0148517797, 0.00602302933
   4004, 0.0146651724, 0.0060252035
   4005, 0.0144785643, 0.00602737768
   4006, 0.0142919552, 0.00602955138
   4007,  0.014105347, 0.00603172556
   4008, 0.0139187388, 0.00603389926
   4009, 0.0137321297, 0.00603607297
   4010, 0.0135455206, 0.00603824668
   4011, 0.0133589124, 0.00604042085
   4012, 0.0131723033, 0.00604259456
   4013, 0.0129856961, 0.00604476826
   4014,  0.012799086, 0.00604694197
   4015, 0.0126124788, 0.00604911568
   4016, 0.0124258697, 0.00605128985
   4017, 0.0122392615, 0.00605346356
   4018, 0.0120526534, 0.00605563773
   4019, 0.0118660443, 0.00605781144
   4020,  0.011679437, 0.00605998514
   4021, 0.0114928279, 0.00606216025
   4022, 0.0113062197, 0.00606433395
   4023, 0.0111196106, 0.00606650813
   4024, 0.0109330025, 0.00606866879
   4025, 0.0107463934, 0.00607074611
   4026, 0.0105597861, 0.00607255381
   4027, 0.0103731826, 0.00607380271
   4028, 0.0101865856, 0.00607472844
   4029, 0.0173119567, 0.00580607913
   4030,  0.017123837, 0.00580679718
   4031, 0.0169360265, 0.00580800977
   4032, 0.0167483874, 0.00580956321
   4033, 0.0165608414, 0.00581132248
   4034, 0.0163733438, 0.00581319351
   4035, 0.0161858685, 0.00581512228
   4036, 0.0159984063, 0.00581707899
   4037, 0.0158109497, 0.00581904873
   4038, 0.0156234968,  0.005821025
   4039, 0.0154360449, 0.00582300406
   4040, 0.0152485929, 0.00582498359
   4041, 0.0150611419, 0.00582696404
   4042, 0.0148736909, 0.0058289445
   4043,  0.014686238, 0.00583092496
   4044, 0.0144987889, 0.00583290542
   4045, 0.0143113378, 0.00583488587
   4046, 0.0141238868, 0.0058368668
   4047, 0.0139364339, 0.00583884725
   4048, 0.0137489829, 0.00584082771
   4049, 0.0135615319, 0.0058428077
   4050, 0.0133740809, 0.00584478863
   4051, 0.0131866299, 0.00584676908
   4052,  0.012999177, 0.00584875001
   4053,  0.012811726, 0.00585073046
   4054, 0.0126242749, 0.00585271092
   4055, 0.0124368239, 0.00585469138
   4056, 0.0122493729, 0.0058566723
   4057, 0.0120619219, 0.00585865323
   4058, 0.0118744709, 0.00586063322
   4059, 0.0116870217, 0.00586261367
   4060, 0.0114995707, 0.00586459506
   4061, 0.0113121187, 0.00586657599
   4062, 0.0111246668, 0.00586855691
   4063, 0.0109372158, 0.00587052945
   4064, 0.0107497647, 0.00587244611
   4065, 0.0105623147, 0.00587412342
   4066, 0.0103748683, 0.00587537047
   4067, 0.0101874284, 0.00587648246
   4068, 0.0173437819, 0.00561424484
   4069, 0.0171548333, 0.00561481575
   4070, 0.0169662014, 0.00561585976
   4071, 0.0167777427, 0.00561723346
   4072, 0.0165893808, 0.00561880786
   4073, 0.0164010637, 0.00562049169
   4074, 0.0162127744, 0.0056222328
   4075, 0.0160244964, 0.00562400138
   4076,  0.015836224, 0.00562578347
   4077, 0.0156479552, 0.00562757067
   4078, 0.0154596884, 0.00562936068
   4079, 0.0152714215, 0.00563115161
   4080, 0.0150831547, 0.00563294347
   4081, 0.0148948878, 0.00563473534
   4082, 0.0147066209, 0.0056365272
   4083,  0.014518356, 0.00563831953
   4084,   0.01433009, 0.0056401114
   4085, 0.0141418232, 0.00564190373
   4086, 0.0139535563, 0.00564369513
   4087, 0.0137652894, 0.00564548746
   4088, 0.0135770235, 0.00564727932
   4089, 0.0133887567, 0.00564907165
   4090, 0.0132004898, 0.00565086398
   4091, 0.0130122229, 0.00565265585
   4092, 0.0128239561, 0.00565444771
   4093, 0.0126356892, 0.00565623958
   4094, 0.0124474233, 0.00565803144
   4095, 0.0122591574, 0.00565982424
   4096, 0.0120708905, 0.00566161657
   4097, 0.0118826255, 0.00566340843
   4098, 0.0116943596, 0.0056652003
   4099, 0.0115060918, 0.00566699263
   4100, 0.0113178249, 0.00566878449
   4101, 0.0111295581, 0.00567057682
   4102, 0.0109412912, 0.00567236263
   4103, 0.0107530253, 0.00567406788
   4104, 0.0105647612, 0.00567548349
   4105, 0.0103764981, 0.00567637756
   4106, 0.0101882434, 0.00567671424
   4107, 0.0173745211, 0.0054223435
   4108, 0.0171847753, 0.00542275514
   4109, 0.0169953536, 0.00542359473
   4110,  0.016806107, 0.0054247654
   4111, 0.0166169573, 0.00542614423
   4112, 0.0164278541,  0.005427639
   4113, 0.0162387751, 0.00542919431
   4114,  0.016049711, 0.00543077756
   4115, 0.0158606507, 0.00543237571
   4116, 0.0156715941, 0.00543397898
   4117, 0.0154825384, 0.00543558504
   4118, 0.0152934827, 0.00543719251
   4119, 0.0151044279, 0.0054387995
   4120, 0.0149153741, 0.0054404079
   4121, 0.0147263203, 0.00544201583
   4122, 0.0145372655, 0.00544362376
   4123, 0.0143482126, 0.00544523168
   4124, 0.0141591579, 0.00544684008
   4125, 0.0139701022, 0.00544844847
   4126, 0.0137810484, 0.00545005593
   4127, 0.0135919936, 0.00545166433
   4128, 0.0134029398, 0.00545327226
   4129,  0.013213885, 0.00545488065
   4130, 0.0130248293, 0.00545648858
   4131, 0.0128357746, 0.00545809697
   4132, 0.0126467207, 0.00545970444
   4133,  0.012457666, 0.00546131283
   4134, 0.0122686122, 0.00546292122
   4135, 0.0120795574, 0.00546452962
   4136, 0.0118905036, 0.00546613708
   4137, 0.0117014498, 0.00546774501
   4138, 0.0115123941, 0.0054693534
   4139, 0.0113233402, 0.00547096133
   4140, 0.0111342855, 0.00547256973
   4141, 0.0109452307, 0.00547416601
   4142,  0.010756176, 0.00547567476
   4143,  0.010567124, 0.00547697861
   4144, 0.0103780739, 0.00547838025
   4145, 0.0101890313, 0.00547959469
   4146,  0.017404126, 0.00523071503
   4147, 0.0172136333, 0.00523081375
   4148, 0.0170234703, 0.00523131108
   4149, 0.0168334767, 0.00523220375
   4150, 0.0166435707, 0.0052333544
   4151, 0.0164537095, 0.00523464801
   4152, 0.0162638724, 0.00523601379
   4153, 0.0160740465, 0.0052374145
   4154, 0.0158842262, 0.00523883151
   4155, 0.0156944096, 0.00524025504
   4156,  0.015504593, 0.00524168136
   4157, 0.0153147774, 0.00524310861
   4158, 0.0151249617, 0.00524453679
   4159,  0.014935147, 0.00524596497
   4160, 0.0147453332, 0.00524739316
   4161, 0.0145555185, 0.00524882181
   4162, 0.0143657038, 0.00525024999
   4163, 0.0141758882, 0.00525167864
   4164, 0.0139860734, 0.00525310729
   4165, 0.0137962587, 0.00525453594
   4166, 0.0136064431, 0.00525596458
   4167, 0.0134166274, 0.00525739323
   4168, 0.0132268127, 0.00525882188
   4169,  0.013036998, 0.00526025053
   4170, 0.0128471833, 0.00526167918
   4171, 0.0126573686, 0.00526310736
   4172, 0.0124675538, 0.00526453601
   4173, 0.0122777391, 0.00526596513
   4174, 0.0120879235, 0.00526739378
   4175, 0.0118981088, 0.00526882196
   4176, 0.0117082931, 0.00527025014
   4177, 0.0115184784, 0.00527167879
   4178, 0.0113286637, 0.00527310697
   4179, 0.0111388499, 0.00527453609
   4180, 0.0109490333, 0.00527595449
   4181, 0.0107592195, 0.00527734729
   4182, 0.0105694057, 0.00527913403
   4183, 0.0103795948,   0.00528245
   4184, 0.0101897921, 0.00528807333
   4185, 0.0174324624, 0.00504026655
   4186, 0.0172413774, 0.00503920019
   4187, 0.0170505438, 0.00503906561
   4188, 0.0168598462, 0.00503957085
   4189, 0.0166692194, 0.00504045002
   4190, 0.0164786298, 0.00504152616
   4191, 0.0162880607, 0.00504269917
   4192, 0.0160975046, 0.00504391734
   4193, 0.0159069505, 0.00504515599
   4194, 0.0157164019, 0.00504640304
   4195, 0.0155258514, 0.0050476538
   4196, 0.0153353028, 0.0050489055
   4197, 0.0151447551, 0.00505015813
   4198, 0.0149542075, 0.00505141122
   4199, 0.0147636598, 0.00505266432
   4200, 0.0145731121, 0.00505391741
   4201, 0.0143825635, 0.00505517097
   4202, 0.0141920159, 0.00505642407
   4203, 0.0140014673, 0.00505767716
   4204, 0.0138109187, 0.00505893026
   4205, 0.0136203701, 0.00506018382
   4206, 0.0134298224, 0.00506143738
   4207, 0.0132392747, 0.00506269094
   4208, 0.0130487271, 0.00506394403
   4209, 0.0128581785, 0.00506519713
   4210, 0.0126676317, 0.00506645069
   4211, 0.0124770841, 0.00506770378
   4212, 0.0122865355, 0.00506895687
   4213, 0.0120959878, 0.00507021043
   4214, 0.0119054392, 0.00507146399
   4215, 0.0117148906, 0.00507271662
   4216, 0.0115243429, 0.00507396972
   4217, 0.0113337953, 0.00507522281
   4218, 0.0111432476, 0.00507647637
   4219,  0.010952699, 0.00507772993
   4220, 0.0107621513, 0.0050791502
   4221, 0.0105716046, 0.00508164242
   4222, 0.0103810616, 0.00508694444
   4223, 0.0101905251, 0.00509737898
   4224, 0.0174597334, 0.0048497254
   4225, 0.0172680765, 0.00484747253
   4226, 0.0170766003, 0.00484669069
   4227, 0.0168852247, 0.00484680478
   4228,  0.016693905, 0.00484741107
   4229, 0.0165026151, 0.00484827068
   4230, 0.0163113438, 0.00484925229
   4231, 0.0161200836, 0.00485029025
   4232, 0.0159288254, 0.00485135335
   4233,  0.015737569, 0.0048524281
   4234, 0.0155463144, 0.00485350704
   4235, 0.0153550599, 0.00485458737
   4236, 0.0151638072, 0.0048556691
   4237, 0.0149725527, 0.00485675083
   4238,    0.0147813, 0.00485783303
   4239, 0.0145900464, 0.00485891476
   4240, 0.0143987928, 0.00485999649
   4241, 0.0142075391, 0.00486107869
   4242, 0.0140162855, 0.00486216089
   4243,  0.013825031, 0.00486324262
   4244, 0.0136337774, 0.00486432482
   4245, 0.0134425238, 0.00486540748
   4246, 0.0132512711, 0.00486648967
   4247, 0.0130600166, 0.00486757187
   4248, 0.0128687629, 0.00486865407
   4249, 0.0126775103, 0.00486973627
   4250, 0.0124862567,  0.004870818
   4251,  0.012295003, 0.00487190019
   4252, 0.0121037494, 0.00487298239
   4253, 0.0119124968, 0.00487406459
   4254, 0.0117212422, 0.00487514632
   4255, 0.0115299877, 0.00487622805
   4256, 0.0113387341, 0.00487731025
   4257, 0.0111474805, 0.00487839198
   4258, 0.0109562268, 0.00487949606
   4259, 0.0107649732, 0.00488091353
   4260, 0.0105737206, 0.00488358829
   4261, 0.0103824725, 0.00488905888
   4262, 0.0101912301, 0.00489927409
   4263, 0.0174860768, 0.00465810159
   4264, 0.0172938071, 0.00465507898
   4265, 0.0171016715, 0.00465394557
   4266, 0.0169096254, 0.00465380959
   4267, 0.0167176332, 0.00465420354
   4268,  0.016525669, 0.00465487037
   4269, 0.0163337216, 0.00465567131
   4270, 0.0161417816, 0.00465653557
   4271, 0.0159498453, 0.00465742871
   4272, 0.0157579128, 0.00465833442
   4273, 0.0155659784, 0.00465924572
   4274, 0.0153740468, 0.00466015842
   4275, 0.0151821161, 0.00466107298
   4276, 0.0149901845, 0.00466198754
   4277, 0.0147982528, 0.00466290256
   4278, 0.0146063212, 0.00466381712
   4279, 0.0144143887, 0.00466473168
   4280, 0.0142224571, 0.0046656467
   4281, 0.0140305255, 0.00466656126
   4282, 0.0138385938, 0.00466747582
   4283, 0.0136466622, 0.00466839131
   4284, 0.0134547297, 0.00466930587
   4285, 0.0132627981, 0.00467022136
   4286, 0.0130708665, 0.00467113638
   4287, 0.0128789339, 0.00467205141
   4288, 0.0126870032, 0.00467296597
   4289, 0.0124950726, 0.00467388099
   4290, 0.0123031409, 0.00467479555
   4291, 0.0121112093, 0.00467571057
   4292, 0.0119192777, 0.00467662513
   4293, 0.0117273452, 0.00467753969
   4294, 0.0115354136, 0.00467845425
   4295,  0.011343481, 0.00467936927
   4296, 0.0111515494, 0.0046802843
   4297, 0.0109596178, 0.00468123518
   4298, 0.0107676862, 0.00468248641
   4299, 0.0105757546, 0.00468470529
   4300, 0.0103838285, 0.00468876865
   4301, 0.0101919081, 0.00469505601
   4302, 0.0175117496, 0.00446340209
   4303,  0.017318625, 0.00446160836
   4304, 0.0171257704, 0.00446074316
   4305, 0.0169330537, 0.00446056342
   4306, 0.0167404059, 0.00446082046
   4307, 0.0165477917, 0.00446132477
   4308, 0.0163551904, 0.00446195947
   4309, 0.0161626004, 0.0044626575
   4310,  0.015970014, 0.00446338532
   4311, 0.0157774296, 0.00446412666
   4312,  0.015584847, 0.00446487404
   4313, 0.0153922644, 0.00446562329
   4314, 0.0151996827, 0.0044663744
   4315, 0.0150071001, 0.00446712552
   4316, 0.0148145184, 0.00446787663
   4317, 0.0146219358, 0.00446862821
   4318, 0.0144293532, 0.00446937932
   4319, 0.0142367715, 0.00447013089
   4320, 0.0140441889, 0.00447088201
   4321, 0.0138516063, 0.00447163358
   4322, 0.0136590227, 0.00447238516
   4323, 0.0134664401, 0.00447313674
   4324, 0.0132738575, 0.00447388832
   4325, 0.0130812768, 0.00447463989
   4326, 0.0128886942, 0.00447539147
   4327, 0.0126961116, 0.00447614305
   4328, 0.0125035299, 0.00447689462
   4329, 0.0123109482, 0.00447764574
   4330, 0.0121183656, 0.00447839731
   4331,  0.011925783, 0.00447914843
   4332, 0.0117331995, 0.00447989954
   4333, 0.0115406178, 0.00448065065
   4334, 0.0113480352, 0.00448140223
   4335, 0.0111554526, 0.0044821538
   4336, 0.0109628709, 0.00448293611
   4337, 0.0107702883, 0.00448392425
   4338, 0.0105777076, 0.0044855373
   4339, 0.0103851296, 0.00448809424
   4340, 0.0101925591, 0.00449085794
   4341, 0.0175363421, 0.00426854612
   4342, 0.0173423793, 0.00426815264
   4343, 0.0171488486, 0.00426746346
   4344, 0.0169554912, 0.00426719664
   4345, 0.0167622156,  0.004267307
   4346, 0.0165689755, 0.00426765252
   4347,  0.016375754, 0.00426812517
   4348,   0.01618254, 0.00426866161
   4349, 0.0159893297, 0.00426922832
   4350, 0.0157961212, 0.00426980946
   4351, 0.0156029155, 0.00427039666
   4352, 0.0154097099, 0.00427098619
   4353, 0.0152165052, 0.00427157711
   4354, 0.0150232986, 0.0042721685
   4355, 0.0148300938, 0.00427276036
   4356, 0.0146368882, 0.00427335128
   4357, 0.0144436844, 0.00427394314
   4358, 0.0142504787, 0.00427453499
   4359,  0.014057273, 0.00427512638
   4360, 0.0138640683, 0.00427571777
   4361, 0.0136708617, 0.00427631009
   4362, 0.0134776561, 0.00427690148
   4363, 0.0132844504, 0.00427749334
   4364, 0.0130912457, 0.00427808519
   4365,   0.01289804, 0.00427867705
   4366, 0.0127048353, 0.00427926891
   4367, 0.0125116296, 0.0042798603
   4368, 0.0123184249, 0.00428045169
   4369, 0.0121252201, 0.00428104354
   4370, 0.0119320136, 0.00428163493
   4371,  0.011738807, 0.00428222679
   4372, 0.0115456022, 0.00428281818
   4373, 0.0113523966, 0.00428340957
   4374, 0.0111591918, 0.00428400142
   4375, 0.0109659862, 0.00428461423
   4376, 0.0107727814, 0.00428538211
   4377, 0.0105795767, 0.00428661238
   4378, 0.0103863757, 0.00428854208
   4379, 0.0101931822, 0.00429099659
   4380,  0.017559085, 0.0040797703
   4381, 0.0173648894, 0.00407614047
   4382, 0.0171708539, 0.00407447107
   4383, 0.0169769246, 0.00407381542
   4384, 0.0167830586, 0.00407370087
   4385, 0.0165892225, 0.00407386804
   4386, 0.0163954049, 0.00407417677
   4387, 0.0162015967, 0.00407455396
   4388, 0.0160077922, 0.00407496328
   4389, 0.0158139877, 0.00407538749
   4390,  0.015620186, 0.00407581823
   4391, 0.0154263852, 0.00407625129
   4392, 0.0152325835, 0.00407668576
   4393, 0.0150387827, 0.00407712115
   4394,  0.014844982, 0.00407755654
   4395, 0.0146511812, 0.00407799147
   4396, 0.0144573804, 0.00407842686
   4397, 0.0142635796, 0.00407886226
   4398, 0.0140697798, 0.00407929765
   4399, 0.0138759781, 0.00407973304
   4400, 0.0136821773, 0.00408016844
   4401, 0.0134883756, 0.00408060383
   4402, 0.0132945757, 0.00408103922
   4403,  0.013100775, 0.00408147508
   4404, 0.0129069742, 0.00408191048
   4405, 0.0127131734, 0.0040823454
   4406, 0.0125193717, 0.0040827808
   4407,   0.01232557, 0.00408321572
   4408, 0.0121317701, 0.00408365158
   4409, 0.0119379694, 0.00408408698
   4410, 0.0117441677, 0.00408452237
   4411, 0.0115503669, 0.00408495776
   4412, 0.0113565661, 0.00408539269
   4413, 0.0111627653, 0.00408582808
   4414, 0.0109689645, 0.00408628257
   4415, 0.0107751638, 0.00408686418
   4416, 0.0105813639, 0.00408778805
   4417, 0.0103875678, 0.00408928143
   4418, 0.0101937782, 0.00409176573
   4419, 0.0175810736, 0.0038883558
   4420, 0.0173864067, 0.00388358836
   4421, 0.0171918459, 0.00388130033
   4422, 0.0169973653, 0.0038803122
   4423, 0.0168029349, 0.00387997995
   4424, 0.0166085325, 0.0038799711
   4425, 0.0164141469, 0.00388011895
   4426, 0.0162197705, 0.00388034014
   4427, 0.0160253979, 0.00388059532
   4428, 0.0158310272, 0.00388086634
   4429, 0.0156366564, 0.00388114341
   4430, 0.0154422885, 0.00388142373
   4431, 0.0152479187, 0.00388170499
   4432, 0.0150535498, 0.00388198718
   4433, 0.0148591809, 0.00388226961
   4434,  0.014664812, 0.00388255203
   4435, 0.0144704431, 0.00388283422
   4436, 0.0142760742, 0.00388311665
   4437, 0.0140817063, 0.00388339907
   4438, 0.0138873365, 0.00388368126
   4439, 0.0136929676, 0.00388396368
   4440, 0.0134985987, 0.00388424611
   4441, 0.0133042308, 0.00388452876
   4442, 0.0131098628, 0.00388481142
   4443, 0.0129154939, 0.00388509361
   4444, 0.0127211241, 0.00388537603
   4445, 0.0125267552, 0.00388565846
   4446, 0.0123323863, 0.00388594065
   4447, 0.0121380175, 0.00388622307
   4448, 0.0119436486, 0.0038865055
   4449, 0.0117492797, 0.00388678815
   4450, 0.0115549099, 0.00388707058
   4451,  0.011360541, 0.00388735277
   4452,  0.011166173, 0.00388763542
   4453, 0.0109718041, 0.00388793228
   4454, 0.0107774343, 0.00388830202
   4455, 0.0105830673, 0.00388880214
   4456, 0.0103887031, 0.00388937583
   4457, 0.0101943463, 0.00388976536
   4458, 0.0176021308, 0.0036957257
   4459, 0.0174069274, 0.00369051471
   4460,  0.017211834, 0.0036878984
   4461, 0.0170168169, 0.00368666719
   4462, 0.0168218464, 0.00368614262
   4463, 0.0166269056, 0.0036859659
   4464, 0.0164319798, 0.00368595636
   4465, 0.0162370633, 0.00368602457
   4466, 0.0160421506, 0.00368612912
   4467, 0.0158472396, 0.00368624949
   4468, 0.0156523287, 0.00368637661
   4469, 0.0154574187, 0.00368650723
   4470, 0.0152625088, 0.00368663878
   4471, 0.0150675997, 0.00368677103
   4472, 0.0148726907, 0.00368690351
   4473, 0.0146777816, 0.00368703622
   4474, 0.0144828726, 0.00368716894
   4475, 0.0142879635, 0.00368730142
   4476, 0.0140930545, 0.0036874339
   4477, 0.0138981435, 0.00368756638
   4478, 0.0137032345, 0.00368769886
   4479, 0.0135083254, 0.00368783157
   4480, 0.0133134173, 0.00368796452
   4481, 0.0131185073,  0.003688097
   4482, 0.0129235983, 0.00368822948
   4483, 0.0127286892, 0.00368836196
   4484, 0.0125337802, 0.00368849467
   4485, 0.0123388711, 0.00368862739
   4486, 0.0121439621, 0.0036887601
   4487,  0.011949053, 0.00368889282
   4488, 0.0117541421, 0.00368902553
   4489, 0.0115592331, 0.00368915801
   4490,  0.011364324, 0.00368929072
   4491,  0.011169415, 0.0036894232
   4492,  0.010974505, 0.00368956244
   4493, 0.0107795959, 0.00368971471
   4494, 0.0105846878, 0.0036898125
   4495, 0.0103897844, 0.0036896232
   4496, 0.0101948865, 0.00368870795
   4497, 0.0176221021, 0.00350317801
   4498, 0.0174264051, 0.00349734025
   4499, 0.0172308031, 0.00349439122
   4500, 0.0170352757, 0.00349292229
   4501,  0.016839793, 0.00349220564
   4502,   0.01664434, 0.00349186151
   4503,  0.016448902, 0.00349169574
   4504, 0.0162534714, 0.00349161355
   4505, 0.0160580464, 0.00349156954
   4506, 0.0158626214, 0.00349154253
   4507, 0.0156671982, 0.00349152274
   4508, 0.0154717769, 0.00349150621
   4509, 0.0152763538, 0.00349149108
   4510, 0.0150809316, 0.00349147641
   4511, 0.0148855103, 0.00349146244
   4512,  0.014690089, 0.00349144824
   4513, 0.0144946659, 0.0034914338
   4514, 0.0142992437, 0.0034914196
   4515, 0.0141038215, 0.0034914054
   4516, 0.0139083993, 0.00349139096
   4517, 0.0137129771, 0.00349137676
   4518, 0.0135175558, 0.00349136279
   4519, 0.0133221345, 0.00349134882
   4520, 0.0131267123, 0.00349133462
   4521, 0.0129312892, 0.00349132018
   4522, 0.0127358679, 0.00349130598
   4523, 0.0125404466, 0.00349129201
   4524, 0.0123450253, 0.00349127781
   4525, 0.0121496022, 0.0034912636
   4526,   0.01195418, 0.0034912494
   4527, 0.0117587568, 0.00349123543
   4528, 0.0115633346, 0.00349122146
   4529, 0.0113679133, 0.00349120703
   4530, 0.0111724921, 0.00349119282
   4531, 0.0109770689, 0.00349117839
   4532, 0.0107816476, 0.00349113485
   4533, 0.0105862264, 0.00349093112
   4534, 0.0103908097, 0.00349031249
   4535, 0.0101953996, 0.00348900049
   4536, 0.0176410805, 0.00330978166
   4537, 0.0174448453, 0.00330400304
   4538, 0.0172487497, 0.00330080558
   4539, 0.0170527361, 0.00329909706
   4540,  0.016856771, 0.00329818157
   4541, 0.0166608337, 0.00329766609
   4542, 0.0164649114, 0.00329734385
   4543, 0.0162689947, 0.00329711242
   4544, 0.0160730854, 0.00329692219
   4545, 0.0158771761, 0.00329675013
   4546, 0.0156812668, 0.00329658622
   4547, 0.0154853603, 0.00329642557
   4548, 0.0152894529, 0.00329626631
   4549, 0.0150935454, 0.00329610799
   4550,  0.014897638, 0.00329594966
   4551, 0.0147017315, 0.0032957918
   4552, 0.0145058241, 0.00329563348
   4553, 0.0143099166, 0.00329547538
   4554, 0.0141140092, 0.00329531706
   4555, 0.0139181018, 0.00329515873
   4556, 0.0137221944, 0.00329500064
   4557, 0.0135262888, 0.00329484278
   4558, 0.0133303814, 0.00329468492
   4559, 0.0131344739, 0.0032945266
   4560, 0.0129385665, 0.00329436827
   4561,   0.01274266, 0.00329421018
   4562, 0.0125467535, 0.00329405209
   4563, 0.0123508461, 0.00329389423
   4564, 0.0121549387, 0.00329373614
   4565, 0.0119590312, 0.00329357805
   4566, 0.0117631238, 0.00329342019
   4567, 0.0115672164, 0.00329326186
   4568, 0.0113713089, 0.00329310354
   4569, 0.0111754034, 0.00329294568
   4570, 0.0109794959, 0.0032927827
   4571, 0.0107835885, 0.00329256617
   4572, 0.0105876829, 0.00329214614
   4573, 0.0103917792, 0.00329128723
   4574, 0.0101958849, 0.00328974589
   4575, 0.0176590048, 0.00311601465
   4576, 0.0174622498, 0.0031104181
   4577, 0.0172656812, 0.00310707325
   4578, 0.0170692056, 0.00310516474
   4579, 0.0168727823, 0.00310406298
   4580, 0.0166763887, 0.00310338056
   4581, 0.0164800081, 0.00310290442
   4582, 0.0162836369, 0.00310252584
   4583, 0.0160872675, 0.00310219172
   4584, 0.0158909019, 0.0031018774
   4585, 0.0156945363, 0.0031015717
   4586, 0.0154981706, 0.00310126971
   4587, 0.0153018059, 0.00310096936
   4588, 0.0151054412, 0.00310066948
   4589, 0.0149090756, 0.00310036982
   4590, 0.0147127118, 0.00310007064
   4591,  0.014516348, 0.00309977122
   4592, 0.0143199824, 0.0030994718
   4593, 0.0141236177, 0.00309917214
   4594,  0.013927253, 0.00309887272
   4595, 0.0137308873, 0.00309857354
   4596, 0.0135345235, 0.00309827412
   4597, 0.0133381588, 0.0030979747
   4598, 0.0131417932, 0.00309767528
   4599, 0.0129454285, 0.00309737609
   4600, 0.0127490647, 0.0030970769
   4601, 0.0125527009, 0.00309677748
   4602, 0.0123563353, 0.00309647806
   4603, 0.0121599715, 0.00309617864
   4604, 0.0119636068, 0.00309587945
   4605, 0.0117672421, 0.00309558003
   4606, 0.0115708765, 0.00309528061
   4607, 0.0113745127, 0.00309498142
   4608, 0.0111781489,  0.003094682
   4609, 0.0109817833, 0.00309437513
   4610, 0.0107854186, 0.00309400726
   4611, 0.0105890539, 0.00309343869
   4612, 0.0103926947, 0.00309239281
   4613, 0.0101963421, 0.00309067033
   4614, 0.0176758189, 0.00292247394
   4615, 0.0174786076, 0.00291670882
   4616, 0.0172815919, 0.00291319424
   4617, 0.0170846824, 0.00291111181
   4618, 0.0168878287, 0.00290984334
   4619, 0.0166910049, 0.00290900469
   4620,  0.016494194,   0.00290838
   4621, 0.0162973925, 0.00290785776
   4622, 0.0161005948, 0.00290738256
   4623,  0.015903797, 0.0029069283
   4624, 0.0157070011, 0.0029064836
   4625,  0.015510207, 0.00290604262
   4626,  0.015313413, 0.0029056035
   4627, 0.0151166171, 0.00290516485
   4628,  0.014919823, 0.00290472666
   4629, 0.0147230281, 0.0029042887
   4630,  0.014526234, 0.00290385052
   4631,  0.014329439, 0.00290341233
   4632,  0.014132645, 0.00290297414
   4633, 0.0139358509, 0.00290253619
   4634,  0.013739055,  0.002902098
   4635,  0.013542261, 0.00290165981
   4636, 0.0133454669, 0.00290122163
   4637,  0.013148671, 0.0029007839
   4638,  0.012951877, 0.00290034572
   4639, 0.0127550829, 0.00289990776
   4640, 0.0125582889, 0.00289946981
   4641, 0.0123614939, 0.00289903162
   4642, 0.0121646998, 0.00289859367
   4643, 0.0119679058, 0.00289815571
   4644, 0.0117711099, 0.00289771752
   4645, 0.0115743158, 0.00289727957
   4646, 0.0113775209, 0.00289684138
   4647, 0.0111807268, 0.0028964032
   4648, 0.0109839318, 0.00289595732
   4649, 0.0107871369, 0.00289545674
   4650, 0.0105903447, 0.00289470912
   4651, 0.0103935543, 0.00289340131
   4652, 0.0101967715, 0.00289151259
   4653,  0.017691575, 0.00272858422
   4654,  0.017493926, 0.00272274623
   4655, 0.0172964893, 0.00271913409
   4656, 0.0170991682, 0.00271692569
   4657, 0.0169019066, 0.00271551893
   4658, 0.0167046785, 0.00271453871
   4659, 0.0165074654, 0.0027137734
   4660, 0.0163102616, 0.00271311216
   4661, 0.0161130615, 0.00271249912
   4662, 0.0159158632, 0.00271190796
   4663,  0.015718665, 0.00271132635
   4664, 0.0155214677, 0.00271074893
   4665, 0.0153242704, 0.00271017337
   4666, 0.0151270749, 0.00270959828
   4667, 0.0149298785, 0.00270902365
   4668, 0.0147326812, 0.00270844949
   4669, 0.0145354839, 0.0027078751
   4670, 0.0143382875, 0.00270730071
   4671, 0.0141410911, 0.00270672608
   4672, 0.0139438938, 0.00270615169
   4673, 0.0137466975, 0.0027055773
   4674, 0.0135495011, 0.00270500267
   4675, 0.0133523047, 0.00270442851
   4676, 0.0131551074, 0.00270385388
   4677, 0.0129579101, 0.00270327972
   4678, 0.0127607137, 0.00270270533
   4679, 0.0125635173, 0.00270213094
   4680, 0.0123663209, 0.00270155631
   4681, 0.0121691246, 0.00270098215
   4682, 0.0119719272, 0.00270040776
   4683, 0.0117747299, 0.00269983336
   4684, 0.0115775336, 0.00269925897
   4685, 0.0113803362, 0.00269868458
   4686, 0.0111831389, 0.00269811042
   4687, 0.0109859426, 0.00269752927
   4688, 0.0107887462, 0.00269686361
   4689, 0.0105915507, 0.00269583426
   4690,  0.010394359, 0.00269405823
   4691, 0.0101971738, 0.00269143027
   4692, 0.0177062452, 0.00253471336
   4693, 0.0175081976, 0.00252862298
   4694, 0.0173103679, 0.00252491958
   4695, 0.0171126612, 0.00252261641
   4696, 0.0169150196, 0.0025210951
   4697, 0.0167174134, 0.00251998822
   4698, 0.0165198259, 0.00251909113
   4699, 0.0163222477, 0.00251829601
   4700, 0.0161246732, 0.00251754886
   4701, 0.0159270987, 0.00251682382
   4702, 0.0157295261, 0.0025161081
   4703, 0.0155319553, 0.00251539703
   4704, 0.0153343845, 0.0025146876
   4705, 0.0151368128, 0.00251397886
   4706, 0.0149392411, 0.00251327059
   4707, 0.0147416703, 0.00251256255
   4708, 0.0145440977, 0.00251185452
   4709, 0.0143465269, 0.00251114648
   4710, 0.0141489562, 0.00251043821
   4711, 0.0139513854, 0.00250973017
   4712, 0.0137538128, 0.00250902213
   4713,  0.013556242, 0.00250831386
   4714, 0.0133586712, 0.00250760582
   4715, 0.0131610986, 0.00250689755
   4716, 0.0129635278, 0.00250618951
   4717,  0.012765957, 0.00250548124
   4718, 0.0125683853, 0.00250477321
   4719, 0.0123708146, 0.00250406517
   4720, 0.0121732438, 0.00250335713
   4721, 0.0119756721, 0.00250264909
   4722, 0.0117781004, 0.00250194082
   4723, 0.0115805287, 0.00250123302
   4724,  0.011382957, 0.00250052474
   4725, 0.0111853862, 0.00249981671
   4726, 0.0109878154, 0.00249909516
   4727, 0.0107902437, 0.00249824347
   4728, 0.0105926739, 0.00249693589
   4729, 0.0103951078, 0.00249463785
   4730, 0.0101975482, 0.0024904965
   4731, 0.0177198853, 0.00234001176
   4732, 0.0175214335, 0.00233418657
   4733, 0.0173232276, 0.00233053928
   4734, 0.0171251595, 0.0023281977
   4735,  0.016927164, 0.00232658978
   4736, 0.0167292096, 0.0023253723
   4737, 0.0165312719, 0.0023243539
   4738, 0.0163333453, 0.00232343306
   4739, 0.0161354244, 0.00232255831
   4740, 0.0159375034, 0.00232170499
   4741, 0.0157395843, 0.00232086098
   4742, 0.0155416662, 0.00232002139
   4743,  0.015343748, 0.00231918343
   4744, 0.0151458289, 0.00231834641
   4745, 0.0149479117, 0.00231750961
   4746, 0.0147499936, 0.00231667282
   4747, 0.0145520754, 0.00231583649
   4748, 0.0143541573, 0.00231499993
   4749, 0.0141562382, 0.00231416337
   4750, 0.0139583219, 0.00231332658
   4751, 0.0137604028, 0.00231249025
   4752, 0.0135624837, 0.00231165369
   4753, 0.0133645665, 0.00231081713
   4754, 0.0131666483, 0.00230998034
   4755, 0.0129687302, 0.00230914378
   4756,  0.012770812, 0.00230830698
   4757, 0.0125728939, 0.00230747042
   4758, 0.0123749766, 0.00230663409
   4759, 0.0121770585, 0.00230579753
   4760, 0.0119791403, 0.00230496097
   4761, 0.0117812222, 0.00230412441
   4762, 0.0115833031, 0.00230328785
   4763, 0.0113853849, 0.00230245129
   4764, 0.0111874668, 0.00230161473
   4765, 0.0109895486, 0.00230076001
   4766, 0.0107916314, 0.00229978003
   4767, 0.0105937142, 0.00229841704
   4768, 0.0103958007, 0.00229633157
   4769, 0.0101978946, 0.00229329267
   4770, 0.0177324526, 0.00214503123
   4771, 0.0175336227, 0.00213956833
   4772, 0.0173350647, 0.00213605142
   4773, 0.0171366613, 0.0021337166
   4774, 0.0169383399, 0.00213205139
   4775, 0.0167400613, 0.00213074521
   4776, 0.0165418051, 0.0021296232
   4777, 0.0163435582, 0.00212859223
   4778,  0.016145315, 0.00212760433
   4779, 0.0159470774, 0.00212663668
   4780, 0.0157488398, 0.00212567812
   4781, 0.0155506013, 0.00212472375
   4782, 0.0153523637,  0.002123771
   4783, 0.0151541261, 0.00212281896
   4784, 0.0149558894, 0.00212186738
   4785, 0.0147576509, 0.00212091557
   4786, 0.0145594152, 0.00211996422
   4787, 0.0143611776, 0.00211901288
   4788,   0.01416294, 0.00211806153
   4789, 0.0139647033, 0.00211710995
   4790, 0.0137664657, 0.0021161586
   4791, 0.0135682281, 0.00211520726
   4792, 0.0133699905, 0.00211425568
   4793, 0.0131717529, 0.0021133041
   4794, 0.0129735162, 0.00211235252
   4795, 0.0127752796, 0.00211140118
   4796,  0.012577042, 0.0021104496
   4797, 0.0123788053, 0.00210949825
   4798, 0.0121805687, 0.00210854691
   4799, 0.0119823311, 0.00210759556
   4800, 0.0117840935, 0.00210664398
   4801, 0.0115858559, 0.0021056924
   4802, 0.0113876183, 0.00210474106
   4803, 0.0111893807, 0.00210378948
   4804, 0.0109911431,  0.002102823
   4805, 0.0107929073, 0.00210176222
   4806, 0.0105946716, 0.00210043439
   4807, 0.0103964396, 0.00209866231
   4808, 0.0101982132, 0.00209660409
   4809, 0.0177439302, 0.00194995559
   4810, 0.0175447576, 0.00194488373
   4811, 0.0173458774, 0.00194154051
   4812, 0.0171471667, 0.0019392526
   4813, 0.0169485454, 0.00193756609
   4814, 0.0167499706, 0.0019362038
   4815, 0.0165514201, 0.00193500868
   4816, 0.0163528826, 0.00193389668
   4817, 0.0161543489, 0.00193282473
   4818, 0.0159558188, 0.00193177117
   4819, 0.0157572888, 0.00193072623
   4820, 0.0155587606, 0.00192968501
   4821, 0.0153602315, 0.00192864554
   4822, 0.0151617024, 0.00192760688
   4823, 0.0149631742, 0.00192656834
   4824, 0.0147646451, 0.00192552991
   4825, 0.0145661179, 0.00192449149
   4826, 0.0143675888, 0.0019234533
   4827, 0.0141690597, 0.0019224151
   4828, 0.0139705315, 0.0019213768
   4829, 0.0137720024, 0.00192033849
   4830, 0.0135734733, 0.00191930018
   4831, 0.0133749451, 0.00191826187
   4832,  0.013176416, 0.00191722356
   4833, 0.0129778869, 0.00191618525
   4834, 0.0127793588, 0.00191514706
   4835, 0.0125808306, 0.00191410864
   4836, 0.0123823015, 0.00191307045
   4837, 0.0121837733, 0.00191203225
   4838, 0.0119852442, 0.00191099406
   4839, 0.0117867161, 0.00190995564
   4840, 0.0115881879, 0.00190891745
   4841, 0.0113896588, 0.00190787902
   4842, 0.0111911306, 0.00190684083
   4843, 0.0109926015, 0.00190579123
   4844, 0.0107940733, 0.00190466968
   4845,  0.010595547, 0.00190331251
   4846, 0.0103970217, 0.00190147432
   4847, 0.0101985037, 0.00189894764
   4848, 0.0177543163, 0.00175486808
   4849, 0.0175548308,  0.001750216
   4850, 0.0173556618, 0.00174708746
   4851, 0.0171566736, 0.00174489152
   4852, 0.0169577822, 0.00174322911
   4853, 0.0167589411, 0.00174185541
   4854, 0.0165601242, 0.00174063165
   4855, 0.0163613223, 0.0017394824
   4856,  0.016162524, 0.00173836935
   4857, 0.0159637295, 0.0017372733
   4858, 0.0157649368, 0.00173618493
   4859, 0.0155661432, 0.00173510017
   4860, 0.0153673505, 0.00173401693
   4861, 0.0151685579, 0.00173293438
   4862, 0.0149697652, 0.00173185195
   4863, 0.0147709735, 0.00173076987
   4864, 0.0145721808, 0.00172968756
   4865, 0.0143733881, 0.0017286056
   4866, 0.0141745973, 0.00172752352
   4867, 0.0139758047, 0.00172644143
   4868, 0.0137770111, 0.00172535924
   4869, 0.0135782193, 0.00172427716
   4870, 0.0133794267, 0.00172319496
   4871,  0.013180634, 0.00172211288
   4872, 0.0129818423, 0.0017210308
   4873, 0.0127830515, 0.00171994884
   4874, 0.0125842579, 0.00171886664
   4875, 0.0123854652, 0.00171778456
   4876, 0.0121866725, 0.00171670248
   4877, 0.0119878808, 0.0017156204
   4878,   0.01178909, 0.0017145382
   4879, 0.0115902973, 0.00171345612
   4880, 0.0113915047, 0.00171237404
   4881,  0.011192712, 0.00171129196
   4882, 0.0109939203, 0.00171020092
   4883, 0.0107951285, 0.00170903909
   4884, 0.0105963368, 0.00170761649
   4885,  0.010397546, 0.00170558132
   4886, 0.0101987636, 0.00170245126
   4887, 0.0177636072, 0.00155981188
   4888,  0.017563846, 0.00155561289
   4889, 0.0173644181, 0.00155274221
   4890, 0.0171651803, 0.00155068655
   4891, 0.0169660468, 0.00154909852
   4892, 0.0167669654, 0.00154776487
   4893,  0.016567912, 0.00154656335
   4894, 0.0163688716, 0.00154542818
   4895, 0.0161698386, 0.00154432526
   4896, 0.0159708075, 0.00154323736
   4897, 0.0157717783, 0.0015421568
   4898, 0.0155727491, 0.00154107925
   4899, 0.0153737208, 0.00154000311
   4900, 0.0151746916, 0.00153892767
   4901, 0.0149756633, 0.00153785234
   4902, 0.0147766359, 0.00153677713
   4903, 0.0145776086, 0.00153570203
   4904, 0.0143785793, 0.00153462682
   4905,  0.014179552, 0.00153355184
   4906, 0.0139805228, 0.00153247674
   4907, 0.0137814935, 0.00153140165
   4908, 0.0135824662, 0.00153032667
   4909, 0.0133834369, 0.00152925146
   4910, 0.0131844096, 0.00152817648
   4911, 0.0129853822, 0.0015271015
   4912, 0.0127863539, 0.0015260264
   4913, 0.0125873256, 0.00152495143
   4914, 0.0123882964, 0.00152387621
   4915, 0.0121892691, 0.00152280112
   4916, 0.0119902408, 0.00152172614
   4917, 0.0117912125, 0.00152065093
   4918, 0.0115921842, 0.00151957595
   4919, 0.0113931559, 0.00151850097
   4920, 0.0111941285, 0.00151742587
   4921, 0.0109950993,  0.001516341
   4922,  0.010796072, 0.00151518011
   4923, 0.0105970399, 0.00151374075
   4924, 0.0103980089, 0.00151158741
   4925, 0.0101989945, 0.00150780845
   4926, 0.0177718047, 0.00136479887
   4927, 0.0175718013, 0.00136108464
   4928, 0.0173721444, 0.00135851186
   4929, 0.0171726868, 0.0013566413
   4930, 0.0169733372, 0.00135517516
   4931, 0.0167740472, 0.00135392963
   4932, 0.0165747833, 0.00135279936
   4933, 0.0163755342, 0.00135172717
   4934, 0.0161762927, 0.00135068328
   4935, 0.0159770548, 0.00134965288
   4936, 0.0157778151, 0.00134862878
   4937, 0.0155785792, 0.00134760747
   4938, 0.0153793423, 0.00134658732
   4939, 0.0151801053, 0.00134556787
   4940, 0.0149808694, 0.00134454854
   4941, 0.0147816334, 0.00134352944
   4942, 0.0145823974, 0.00134251011
   4943, 0.0143831605, 0.00134149101
   4944, 0.0141839255, 0.00134047179
   4945, 0.0139846876, 0.00133945281
   4946, 0.0137854507, 0.00133843371
   4947, 0.0135862138, 0.00133741449
   4948, 0.0133869778, 0.00133639539
   4949, 0.0131877419, 0.00133537618
   4950, 0.0129885059, 0.00133435719
   4951,  0.012789269, 0.00133333821
   4952,  0.012590033, 0.00133231911
   4953, 0.0123907952, 0.00133129989
   4954, 0.0121915592, 0.00133028068
   4955, 0.0119923223, 0.00132926158
   4956, 0.0117930863, 0.00132824259
   4957, 0.0115938503, 0.00132722349
   4958, 0.0113946144, 0.00132620439
   4959, 0.0111953774, 0.00132518518
   4960, 0.0109961415, 0.00132415735
   4961, 0.0107969027, 0.00132306898
   4962, 0.0105976583, 0.00132177898
   4963, 0.0103984168, 0.00132003636
   4964, 0.0101992255, 0.00131753483
   4965,  0.017778907, 0.00116982008
   4966,  0.017578695, 0.00116661587
   4967, 0.0173788406, 0.00116437324
   4968, 0.0171791948, 0.00116272399
   4969,  0.016979659, 0.00116141781
   4970, 0.0167801846, 0.00116029987
   4971, 0.0165807381, 0.00115928065
   4972, 0.0163813084, 0.00115831138
   4973, 0.0161818862, 0.00115736667
   4974, 0.0159824677, 0.0011564336
   4975, 0.0157830492, 0.00115550612
   4976, 0.0155836316, 0.0011545812
   4977,  0.015384214, 0.00115365721
   4978, 0.0151847973, 0.00115273381
   4979, 0.0149853807, 0.00115181063
   4980,  0.014785964, 0.00115088758
   4981, 0.0145865474, 0.00114996452
   4982, 0.0143871307, 0.00114904135
   4983, 0.0141877141, 0.00114811829
   4984, 0.0139882965, 0.00114719523
   4985, 0.0137888798, 0.00114627229
   4986, 0.0135894623, 0.00114534923
   4987, 0.0133900456, 0.00114442618
   4988,  0.013190629,  0.001143503
   4989, 0.0129912123, 0.00114258006
   4990, 0.0127917947, 0.00114165712
   4991, 0.0125923781, 0.00114073406
   4992, 0.0123929605, 0.00113981089
   4993, 0.0121935438, 0.00113888783
   4994, 0.0119941272, 0.00113796478
   4995, 0.0117947105, 0.00113704172
   4996, 0.0115952939, 0.00113611866
   4997, 0.0113958772, 0.00113519561
   4998, 0.0111964606, 0.00113427266
   4999,  0.010997043, 0.00113334367
   5000, 0.0107976226, 0.00113237789
   5001, 0.0105981948, 0.00113130244
   5002, 0.0103987679, 0.00113001349
   5003, 0.0101993857, 0.00112845516
   5004, 0.0177849159, 0.000974859286
   5005, 0.0175845269, 0.000972183305
   5006, 0.0173845068, 0.000970293302
   5007,  0.017184699, 0.00096889108
   5008, 0.0169850066, 0.000967772328
   5009, 0.0167853758, 0.000966810097
   5010, 0.0165857784, 0.000965930638
   5011,  0.016386196, 0.000965093379
   5012,  0.016186621, 0.0009642769
   5013, 0.0159870498, 0.000963470375
   5014, 0.0157874785, 0.000962668681
   5015, 0.0155879073, 0.00096186914
   5016, 0.0153883379, 0.000961070415
   5017, 0.0151887685, 0.000960272271
   5018, 0.0149891991, 0.000959474244
   5019, 0.0147896288, 0.000958676392
   5020, 0.0145900585, 0.000957878539
   5021, 0.0143904891, 0.000957080571
   5022, 0.0141909206, 0.000956282718
   5023, 0.0139913512, 0.000955484807
   5024, 0.0137917819, 0.000954687013
   5025, 0.0135922115, 0.000953889219
   5026, 0.0133926421, 0.000953091308
   5027, 0.0131930718, 0.000952293398
   5028, 0.0129935024, 0.000951495545
   5029,  0.012793933, 0.000950697693
   5030, 0.0125943627, 0.000949899841
   5031, 0.0123947933, 0.000949101872
   5032, 0.0121952239, 0.000948304078
   5033, 0.0119956546, 0.000947506167
   5034, 0.0117960852, 0.000946708256
   5035, 0.0115965158, 0.000945910462
   5036, 0.0113969455, 0.000945112552
   5037, 0.0111973761, 0.000944314757
   5038, 0.0109978057, 0.00094351382
   5039, 0.0107982326, 0.000942695886
   5040, 0.0105986511, 0.000941833423
   5041, 0.0103990668, 0.000940897909
   5042, 0.0101995077, 0.000939901103
   5043, 0.0177898332, 0.000779902912
   5044,  0.017589299, 0.000777766516
   5045, 0.0173891429, 0.000776243745
   5046, 0.0171892047, 0.000775104854
   5047, 0.0169893838, 0.000774191285
   5048, 0.0167896263, 0.000773403444
   5049, 0.0165899023, 0.000772682717
   5050, 0.0163901951, 0.000771996507
   5051, 0.0161904935, 0.00077132741
   5052, 0.0159907974, 0.000770666695
   5053, 0.0157911014, 0.000770009996
   5054, 0.0155914063, 0.000769355043
   5055, 0.0153917121, 0.000768700964
   5056,  0.015192017, 0.000768047234
   5057, 0.0149923228, 0.000767393678
   5058, 0.0147926286, 0.000766740181
   5059, 0.0145929335, 0.000766086741
   5060, 0.0143932393, 0.000765433302
   5061, 0.0141935451, 0.000764779863
   5062,   0.01399385, 0.000764126424
   5063, 0.0137941558, 0.000763472985
   5064, 0.0135944616, 0.000762819545
   5065, 0.0133947665, 0.000762166164
   5066, 0.0131950714, 0.000761512667
   5067, 0.0129953772, 0.000760859228
   5068,  0.012795683, 0.000760205789
   5069, 0.0125959879, 0.000759552349
   5070, 0.0123962928, 0.000758898852
   5071, 0.0121965986, 0.000758245413
   5072, 0.0119969044, 0.000757591974
   5073, 0.0117972102, 0.000756938593
   5074, 0.0115975151, 0.000756285153
   5075, 0.0113978209, 0.000755631714
   5076, 0.0111981267, 0.000754978275
   5077, 0.0109984307, 0.000754323788
   5078, 0.0107987328, 0.000753664412
   5079, 0.0105990283, 0.000752996304
   5080, 0.0103993164, 0.000752321619
   5081, 0.0101996148, 0.000751662708
   5082, 0.0177936554, 0.000584944559
   5083, 0.0175930075, 0.00058335287
   5084, 0.0173927471, 0.000582204957
   5085, 0.0171927065, 0.000581339118
   5086, 0.0169927869, 0.000580641732
   5087, 0.0167929344, 0.00058003969
   5088, 0.0165931117, 0.000579489337
   5089, 0.0163933076, 0.000578965934
   5090, 0.0161935091, 0.000578456151
   5091, 0.0159937143, 0.000577953004
   5092, 0.0157939214, 0.000577453058
   5093, 0.0155941295, 0.000576954684
   5094, 0.0153943375, 0.000576456892
   5095, 0.0151945455, 0.00057595945
   5096, 0.0149947554, 0.00057546224
   5097, 0.0147949634, 0.000574964972
   5098, 0.0145951714, 0.000574467762
   5099, 0.0143953795, 0.000573970552
   5100, 0.0141955875, 0.000573473342
   5101, 0.0139957964, 0.000572976132
   5102, 0.0137960035, 0.000572478981
   5103, 0.0135962125, 0.000571981771
   5104, 0.0133964205, 0.000571484619
   5105, 0.0131966285, 0.000570987409
   5106, 0.0129968375, 0.000570490258
   5107, 0.0127970446, 0.000569993048
   5108, 0.0125972526, 0.000569495838
   5109, 0.0123974616, 0.000568998628
   5110, 0.0121976696, 0.000568501418
   5111, 0.0119978786, 0.000568004209
   5112, 0.0117980856, 0.000567506999
   5113, 0.0115982946, 0.000567009847
   5114, 0.0113985036, 0.000566512696
   5115, 0.0111987116, 0.000566015486
   5116, 0.0109989196, 0.000565518276
   5117, 0.0107991248, 0.000565022172
   5118, 0.0105993245, 0.000564532646
   5119, 0.0103995176, 0.000564060814
   5120, 0.0101997107, 0.000563624839
   5121, 0.0177963823, 0.000389982364
   5122, 0.0175956525, 0.000388933258
   5123, 0.0173953157, 0.000388163229
   5124, 0.0171952061, 0.000387576671
   5125, 0.0169952195, 0.000387102686
   5126, 0.0167952981, 0.000386693922
   5127, 0.0165954083, 0.000386321335
   5128, 0.0163955335, 0.000385967927
   5129,  0.016195666, 0.000385624386
   5130, 0.0159958005, 0.000385285763
   5131, 0.0157959387, 0.000384949468
   5132, 0.0155960787, 0.000384614395
   5133, 0.0153962178, 0.00038427976
   5134,  0.015196356, 0.000383945415
   5135, 0.0149964951, 0.000383611216
   5136, 0.0147966342, 0.000383277016
   5137, 0.0145967733, 0.000382942846
   5138, 0.0143969124, 0.000382608676
   5139, 0.0141970515, 0.000382274506
   5140, 0.0139971897, 0.000381940365
   5141, 0.0137973279, 0.000381606224
   5142, 0.0135974661, 0.000381272053
   5143, 0.0133976061, 0.000380937912
   5144, 0.0131977452, 0.000380603742
   5145, 0.0129978843, 0.000380269601
   5146, 0.0127980225, 0.000379935431
   5147, 0.0125981607, 0.000379601261
   5148, 0.0123982988, 0.00037926712
   5149, 0.0121984379, 0.000378932978
   5150,  0.011998577, 0.000378598779
   5151, 0.0117987162, 0.000378264609
   5152, 0.0115988543, 0.000377930497
   5153, 0.0113989934, 0.000377596356
   5154, 0.0111991335, 0.000377262186
   5155, 0.0109992716, 0.000376928423
   5156,  0.010799408, 0.000376597833
   5157, 0.0105995405, 0.000376277138
   5158, 0.0103996675, 0.000375976204
   5159, 0.0101997899, 0.000375706702
   5160, 0.0177980214, 0.000195010391
   5161, 0.0175972395, 0.000194493026
   5162, 0.0173968542, 0.00019410305
   5163, 0.0171967037, 0.000193802814
   5164, 0.0169966798, 0.000193559856
   5165, 0.0167967193, 0.000193351181
   5166, 0.0165967904, 0.000193161948
   5167, 0.0163968764, 0.000192983309
   5168, 0.0161969662, 0.000192810185
   5169, 0.0159970615, 0.000192639913
   5170, 0.0157971568, 0.000192471009
   5171,  0.015597255, 0.000192302803
   5172, 0.0153973522, 0.000192134903
   5173, 0.0151974503, 0.000191967149
   5174, 0.0149975466, 0.000191799496
   5175, 0.0147976438, 0.000191631843
   5176,  0.014597741, 0.000191464205
   5177, 0.0143978391, 0.000191296582
   5178, 0.0141979354, 0.000191128958
   5179, 0.0139980325, 0.000190961335
   5180, 0.0137981288, 0.000190793711
   5181, 0.0135982269, 0.000190626088
   5182, 0.0133983251, 0.000190458464
   5183, 0.0131984213, 0.000190290841
   5184, 0.0129985185, 0.000190123217
   5185, 0.0127986157, 0.000189955594
   5186, 0.0125987129, 0.00018978797
   5187, 0.0123988092, 0.000189620347
   5188, 0.0121989064, 0.000189452723
   5189, 0.0119990036, 0.000189285085
   5190, 0.0117991017, 0.000189117462
   5191, 0.0115991989, 0.000188949853
   5192, 0.0113992961, 0.000188782229
   5193, 0.0111993942, 0.000188614606
   5194, 0.0109994905, 0.000188447448
   5195, 0.0107995849, 0.000188282793
   5196, 0.0105996765, 0.000188124584
   5197, 0.0103997635, 0.000187977945
   5198, 0.0101998458, 0.0001878482
   5199, 0.00720669329, 0.00131285656
   5200, 0.00720300199, 0.00112538878
   5201, 0.00720135123, 0.000937826117
   5202, 0.00720059872, 0.000750258332
   5203, 0.00720025925, 0.000562695554
   5204, 0.00720010931, 0.000375133823
   5205, 0.00720004691, 0.000187569662
   5206, 0.00740694255, 0.00131262839
   5207, 0.00740306918, 0.00112517271
   5208, 0.00740139419, 0.000937665347
   5209, 0.0074006347, 0.000750140287
   5210, 0.00740028452, 0.000562610221
   5211, 0.00740012573, 0.000375077419
   5212, 0.00740005681, 0.000187541242
   5213, 0.00760200853, 0.00131254771
   5214, 0.00760141481, 0.00112507399
   5215, 0.00760083646, 0.000937578618
   5216, 0.00760044996, 0.000750071369
   5217, 0.00760022644, 0.000562558533
   5218, 0.00760010909, 0.000375042408
   5219, 0.00760005321, 0.000187523197
   5220, 0.00779850595, 0.00131251791
   5221, 0.00780016091, 0.00112503092
   5222, 0.00780037045, 0.00093753566
   5223, 0.0078002736, 0.000750034465
   5224, 0.00780016044, 0.000562529545
   5225,  0.007800085, 0.000375022122
   5226, 0.00780004449, 0.000187512444
   5227, 0.00800104812, 0.00131250673
   5228, 0.00800075661, 0.00112501252
   5229, 0.00800048932, 0.000937515579
   5230, 0.00800028443, 0.000750015955
   5231, 0.00800015312, 0.000562514295
   5232, 0.00800007768, 0.000375011063
   5233, 0.00800004043, 0.00018750639
   5234, 0.00820376072, 0.00131250254
   5235, 0.00820175093, 0.00112500507
   5236, 0.0082008373, 0.000937506615
   5237, 0.00820040237, 0.000750007108
   5238, 0.00820019096, 0.000562506611
   5239, 0.00820008945, 0.0003750053
   5240, 0.00820004381, 0.000187503159
   5241, 0.00840433501, 0.0013125008
   5242, 0.00840209797, 0.00112500193
   5243, 0.00840102322, 0.000937502715
   5244, 0.00840049144, 0.000750003033
   5245, 0.00840023067, 0.000562502944
   5246, 0.00840010587, 0.000375002448
   5247, 0.00840005092, 0.000187501515
   5248, 0.00860238075, 0.00131250033
   5249, 0.00860177446, 0.00112500065
   5250, 0.00860101823, 0.000937501027
   5251, 0.00860052556, 0.000750001287
   5252, 0.00860025547, 0.000562501315
   5253, 0.0086001195, 0.000375001109
   5254, 0.0086000571, 0.0001875007
   5255, 0.00880407728, 0.0013125001
   5256, 0.00880217832, 0.00112500018
   5257, 0.0088011492, 0.000937500386
   5258, 0.00880058203, 0.00075000053
   5259, 0.00880028214, 0.000562500558
   5260, 0.00880013313, 0.000375000469
   5261, 0.00880006328, 0.000187500307
   5262, 0.0090040639, 0.00131250056
   5263, 0.00900238566, 0.00112500135
   5264, 0.00900127552, 0.000937501725
   5265, 0.00900064409, 0.000750001695
   5266, 0.00900031161, 0.000562501489
   5267, 0.00900014583, 0.000375001226
   5268, 0.00900006946, 0.000187500904
   5269, 0.00920516998, 0.0013125079
   5270, 0.00920274574, 0.00112501392
   5271, 0.00920140557, 0.00093751587
   5272, 0.00920069404, 0.000750014733
   5273, 0.00920033082, 0.000562512141
   5274, 0.00920015387, 0.000375009287
   5275, 0.00920007285, 0.000187505793
   5276, 0.00940531772, 0.00131254783
   5277, 0.00940271281, 0.00112507562
   5278, 0.00940136146, 0.000937579433
   5279, 0.0094006639, 0.000750069623
   5280, 0.00940031372, 0.000562555098
   5281, 0.00940014329, 0.000375039526
   5282, 0.00940006692, 0.000187522368
   5283, 0.00960364379, 0.00131269253
   5284, 0.00960200094, 0.00112527341
   5285, 0.00960103795, 0.000937766221
   5286, 0.00960050989, 0.000750221079
   5287, 0.00960023701, 0.000562667206
   5288, 0.00960010383, 0.000375114265
   5289, 0.00960004423, 0.000187560872
   5290, 0.00980157871, 0.00131312129
   5291, 0.0098010106, 0.00112576992
   5292, 0.00980054587, 0.000938186189
   5293, 0.0098002553, 0.000750537554
   5294, 0.0098001007, 0.000562889618
   5295, 0.00980002806, 0.00037525635
   5296, 0.00979999825, 0.000187631347
   5297, 0.00680001173, 0.000187676414
   5298, 0.00680003082, 0.000375354721
   5299, 0.00680007786, 0.000563033042
   5300, 0.0068001831, 0.000750724343
   5301, 0.00680038426, 0.000938543817
   5302, 0.00680065854, 0.0011268754
   5303, 0.00680075726, 0.00131654995
   5304, 0.0068000434, 0.00150943128
   5305, 0.00679890811, 0.00171189103
   5306, 0.00679550041, 0.00191616151
   5307, 0.00678689871, 0.00211613532
   5308, 0.00660000462, 0.00018776588
   5309, 0.00660001347, 0.000375534437
   5310, 0.00660003489, 0.000563303707
   5311, 0.00660008425, 0.000751099025
   5312, 0.00660017505, 0.00093911076
   5313, 0.00660028541, 0.00112789031
   5314, 0.00660028402, 0.00131842471
   5315, 0.00659977086, 0.0015120625
   5316, 0.00659786677, 0.00171014306
   5317, 0.00659212563, 0.0019097894
   5318, 0.00657884777, 0.00210742559
   5319, 0.00640000217, 0.000187869853
   5320, 0.00640000543, 0.000375741773
   5321, 0.00640001474, 0.00056361442
   5322, 0.00640003616, 0.000751523476
   5323, 0.00640007481, 0.00093970017
   5324, 0.00640011858, 0.00112874643
   5325, 0.00640008133, 0.00131956697
   5326, 0.00639952999, 0.00151300256
   5327, 0.00639712904, 0.00170926633
   5328, 0.00639031548, 0.00190698355
   5329, 0.00637724856, 0.00210420694
   5330, 0.00620000064, 0.000187981743
   5331, 0.00620000204, 0.000375964737
   5332, 0.00620000623, 0.000563948299
   5333, 0.00620001461, 0.000751973828
   5334, 0.00620003045, 0.000940288417
   5335, 0.00620004814, 0.00112949591
   5336, 0.0061999918, 0.00132040575
   5337, 0.00619937154, 0.0015136014
   5338, 0.0061966572, 0.00170904992
   5339, 0.00619023805, 0.00190585805
   5340, 0.00617762469, 0.00210311357
   5341, 0.00599999959, 0.000188097561
   5342, 0.00600000052, 0.000376195821
   5343, 0.00600000238, 0.000564294402
   5344, 0.00600000564, 0.000752437045
   5345, 0.00600001169, 0.000940873288
   5346, 0.00600001868, 0.00113019277
   5347, 0.00599994883, 0.00132113835
   5348, 0.00599924661, 0.00151417614
   5349, 0.00599650014, 0.00170922419
   5350, 0.00599019788, 0.00190566236
   5351, 0.00597824017, 0.00210281229
   5352, 0.00579999993, 0.000188215214
   5353, 0.00579999993, 0.000376430806
   5354, 0.00580000086, 0.000564646558
   5355, 0.00580000179, 0.000752906373
   5356, 0.00580000412, 0.000941456179
   5357, 0.00580000691, 0.00113086717
   5358, 0.00579992449, 0.00132183754
   5359, 0.00579926884, 0.00151477754
   5360, 0.00579703646, 0.00170959905
   5361, 0.00579220103, 0.00190580939
   5362, 0.00578311272, 0.00210281159
   5363, 0.0055999998, 0.000188333695
   5364, 0.0055999998, 0.000376667536
   5365, 0.00560000027, 0.000565001508
   5366, 0.00560000073, 0.00075337867
   5367, 0.0056000012, 0.000942038489
   5368, 0.00560000259, 0.00113153283
   5369, 0.00559993228, 0.00132252695
   5370, 0.00559949037, 0.00151540083
   5371, 0.00559826102, 0.00171006774
   5372, 0.00559602119, 0.00190609461
   5373, 0.00559280533, 0.0021029287
   5374, 0.00540000014, 0.000188452512
   5375, 0.00540000014, 0.000376905082
   5376, 0.00540000014, 0.000565357739
   5377, 0.00540000061, 0.000753852364
   5378, 0.00540000061, 0.000942620856
   5379, 0.00540000107, 0.00113219535
   5380, 0.00539996149, 0.00132321368
   5381, 0.00539979059, 0.00151603564
   5382, 0.00539959688, 0.0017105774
   5383, 0.00539997406, 0.00190643733
   5384, 0.0054021161, 0.00210309308
   5385, 0.00520000048, 0.000188571488
   5386, 0.00520000048, 0.000377142977
   5387, 0.00520000048, 0.000565714494
   5388, 0.00520000048, 0.000754326698
   5389, 0.00520000048, 0.000943203166
   5390, 0.00520000048, 0.00113285682
   5391, 0.00519999117, 0.00132389972
   5392, 0.00520004332, 0.00151667593
   5393, 0.00520061702, 0.00171110407
   5394, 0.0052025686, 0.00190680369
   5395, 0.00520699192, 0.00210327655
   5396, 0.00499999989, 0.000188690494
   5397, 0.00499999989, 0.000377380988
   5398, 0.00499999989, 0.000566071481
   5399, 0.00499999989, 0.000754801207
   5400, 0.00499999989, 0.000943785533
   5401, 0.00499999989, 0.00113351783
   5402, 0.00500001386, 0.00132458564
   5403, 0.00500022294, 0.00151731831
   5404, 0.00500121061, 0.00171163748
   5405, 0.00500387605, 0.0019071796
   5406, 0.00500909891, 0.0021034677
   5407, 0.00480000023, 0.000188809528
   5408, 0.00480000023, 0.000377619057
   5409, 0.00480000023, 0.000566428585
   5410, 0.00480000023, 0.000755275832
   5411, 0.00480000023, 0.000944368017
   5412, 0.00480000023, 0.00113417872
   5413, 0.00480003003, 0.00132527156
   5414, 0.00480030756, 0.00151796173
   5415, 0.00480142795, 0.00171217357
   5416, 0.00480432389, 0.00190755923
   5417, 0.00481010601, 0.00210366189
   5418, 0.0046000001, 0.000188928563
   5419, 0.0046000001, 0.000377857126
   5420, 0.0046000001, 0.000566785689
   5421, 0.0046000001, 0.000755750574
   5422, 0.0046000001, 0.00094495056
   5423, 0.0046000001, 0.00113483972
   5424, 0.0046000327, 0.00132595759
   5425, 0.00460029859, 0.00151860528
   5426, 0.00460132631, 0.00171271071
   5427, 0.00460385997, 0.00190794026
   5428, 0.00460854359,  0.002103857
   5429, 0.00439999998, 0.000189047627
   5430, 0.00439999998, 0.000378095254
   5431, 0.00439999998, 0.000567142852
   5432, 0.00439999998, 0.000756225316
   5433, 0.00439999998, 0.000945533044
   5434, 0.00439999998, 0.00113550061
   5435, 0.00440002885, 0.0013266434
   5436, 0.00440026727, 0.00151924917
   5437, 0.00440116785, 0.0017132482
   5438, 0.00440316182, 0.00190832186
   5439, 0.00440567778, 0.00210405258
   5440, 0.00420000032, 0.000189166676
   5441, 0.00420000032, 0.000378333352
   5442, 0.00420000032, 0.000567500014
   5443, 0.00420000032, 0.000756700058
   5444, 0.00420000032, 0.000946115586
   5445, 0.00420000032, 0.0011361615
   5446, 0.00420002919, 0.00132732932
   5447, 0.00420027226, 0.00151989306
   5448, 0.00420118449, 0.00171378581
   5449, 0.00420331769, 0.00190870382
   5450, 0.00420712307, 0.00210424885
   5451, 0.00400000066, 0.000189285711
   5452, 0.00400000066, 0.000378571422
   5453, 0.00400000066, 0.000567857176
   5454, 0.00400000066, 0.000757174741
   5455, 0.00400000066, 0.000946698012
   5456, 0.00400000066, 0.00113682239
   5457, 0.00400003046, 0.00132801535
   5458, 0.00400026422, 0.00152053696
   5459, 0.00400109263, 0.0017143233
   5460, 0.00400297577, 0.00190908555
   5461, 0.00400629034, 0.00210444466
   5462, 0.00380000006, 0.00018940476
   5463, 0.00380000006, 0.00037880952
   5464, 0.00380000006, 0.00056821428
   5465, 0.00380000006, 0.000757649424
   5466, 0.00380000006, 0.000947280496
   5467, 0.00380000006, 0.00113748317
   5468, 0.00380002707, 0.00132870127
   5469, 0.00380021683, 0.00152118073
   5470, 0.00380083639, 0.00171486079
   5471, 0.00380215095, 0.00190946739
   5472, 0.00380422338, 0.00210464047
   5473, 0.00359999994, 0.000189523795
   5474, 0.00359999994, 0.000379047589
   5475, 0.00359999994, 0.000568571384
   5476, 0.00359999994, 0.000758124166
   5477, 0.00359999994, 0.00094786298
   5478, 0.00359999994, 0.00113814406
   5479, 0.00360001996, 0.00132938707
   5480, 0.00360014755, 0.00152182439
   5481, 0.00360054453, 0.00171539839
   5482, 0.00360138668, 0.00190984935
   5483, 0.00360252568, 0.00210483652
   5484, 0.00340000005, 0.000189642858
   5485, 0.00340000005, 0.000379285717
   5486, 0.00340000005, 0.000568928546
   5487, 0.00340000005, 0.00075859885
   5488, 0.00340000005, 0.000948445522
   5489, 0.00340000005, 0.00113880495
   5490, 0.00340001239, 0.00133007299
   5491, 0.00340009271, 0.00152246829
   5492, 0.00340041029,  0.001715936
   5493, 0.00340119516, 0.00191023131
   5494, 0.00340232532, 0.00210503256
   5495, 0.00319999992, 0.000189761908
   5496, 0.00319999992, 0.000379523815
   5497, 0.00319999992, 0.000569285708
   5498, 0.00319999992, 0.000759073591
   5499, 0.00319999992, 0.000949028064
   5500, 0.00319999992, 0.00113946584
   5501, 0.00320000784, 0.00133075891
   5502, 0.00320009654, 0.00152311218
   5503, 0.00320052798, 0.00171647361
   5504, 0.0032017373, 0.00191061315
   5505, 0.00320401974, 0.0021052286
   5506, 0.00299999979, 0.000189880942
   5507, 0.00299999979, 0.000379761885
   5508, 0.00299999979, 0.000569642812
   5509, 0.00299999979, 0.000759548275
   5510, 0.00299999979, 0.000949610607
   5511, 0.00299999979, 0.00114012673
   5512, 0.0030000119, 0.00133144495
   5513, 0.00300014718, 0.00152375607
   5514, 0.00300076697, 0.00171701121
   5515, 0.00300261378, 0.00191099511
   5516, 0.00300681428, 0.00210542465
   5517, 0.0027999999, 0.000189999992
   5518, 0.0027999999, 0.000379999983
   5519, 0.0027999999, 0.000569999975
   5520, 0.0027999999, 0.000760023016
   5521, 0.0027999999, 0.000950193091
   5522, 0.0027999999, 0.00114078762
   5523, 0.00280001736, 0.00133213087
   5524, 0.00280017126, 0.00152439985
   5525, 0.00280085136, 0.00171754882
   5526, 0.00280290749, 0.00191137707
   5527, 0.00280896109, 0.00210562069
   5528, 0.00260000024, 0.000190119055
   5529, 0.00260000024, 0.000380238111
   5530, 0.00260000024, 0.000570357137
   5531, 0.00260000024, 0.000760497758
   5532, 0.00260000024, 0.000950775575
   5533, 0.00260000024, 0.00114144851
   5534, 0.00260001468, 0.00133281667
   5535, 0.0026001432, 0.00152504374
   5536, 0.00260070292, 0.00171808642
   5537, 0.00260226801, 0.00191175891
   5538, 0.00260554301, 0.00210581673
   5539, 0.00240000011, 0.000190238105
   5540, 0.00240000011, 0.000380476209
   5541, 0.00240000011, 0.000570714299
   5542, 0.00240000011, 0.000760972442
   5543, 0.00240000011, 0.000951358059
   5544, 0.00240000011, 0.00114210951
   5545, 0.00240001222, 0.00133350282
   5546, 0.00240012934, 0.00152568775
   5547, 0.00240070745, 0.00171862415
   5548, 0.00240239361, 0.00191214099
   5549, 0.00240583834, 0.00210601254
   5550, 0.00219999999, 0.000190357139
   5551, 0.00219999999, 0.000380714278
   5552, 0.00219999999, 0.000571071403
   5553, 0.00219999999, 0.000761447183
   5554, 0.00219999999, 0.000951940543
   5555, 0.00219999999, 0.00114277028
   5556, 0.00220001256, 0.00133418874
   5557, 0.00220016157, 0.00152633153
   5558,  0.002200888, 0.00171916164
   5559, 0.00220300537, 0.00191252294
   5560, 0.00220873393, 0.00210620882
   5561, 0.00200000009, 0.000190476188
   5562, 0.00200000009, 0.000380952377
   5563, 0.00200000009, 0.000571428565
   5564, 0.00200000009, 0.000761921925
   5565, 0.00200000009, 0.000952523027
   5566, 0.00200000009, 0.00114343117
   5567, 0.00200001849, 0.00133487454
   5568, 0.00200020289, 0.00152697519
   5569, 0.00200098311, 0.00171969936
   5570, 0.00200315006, 0.00191290479
   5571, 0.00200819271, 0.00210640486
   5572, 0.00179999997, 0.000190595223
   5573, 0.00179999997, 0.000381190446
   5574, 0.00179999997, 0.000571785728
   5575, 0.00179999997, 0.000762396608
   5576, 0.00179999997, 0.000953105569
   5577, 0.00179999997, 0.00114409206
   5578, 0.00180002116, 0.00133556046
   5579, 0.00180019112, 0.00152761908
   5580, 0.00180088566, 0.00172023685
   5581, 0.00180269091, 0.00191328675
   5582, 0.00180635822, 0.00210660067
   5583, 0.00159999996, 0.000190714287
   5584, 0.00159999996, 0.000381428574
   5585, 0.00159999996, 0.00057214289
   5586, 0.00159999996, 0.00076287135
   5587, 0.00159999996, 0.000953688053
   5588, 0.00159999996, 0.00114475295
   5589, 0.00160001742, 0.00133624638
   5590,  0.001600174, 0.00152826309
   5591, 0.00160090474, 0.00172077457
   5592, 0.0016032001, 0.00191366859
   5593, 0.00160727929, 0.00210679648
   5594, 0.00139999995, 0.000190833336
   5595, 0.00139999995, 0.000381666672
   5596, 0.00139999995, 0.000572500052
   5597, 0.00139999995, 0.000763346092
   5598, 0.00139999995, 0.000954270596
   5599, 0.00139999995, 0.00114541384
   5600, 0.00140001858, 0.0013369323
   5601, 0.00140025793, 0.00152890687
   5602, 0.00140156155, 0.00172131229
   5603, 0.00140547205, 0.00191405055
   5604, 0.00141304638, 0.00210699276
   5605, 0.00119999994, 0.000190952385
   5606, 0.00119999994, 0.000381904771
   5607, 0.00119999994, 0.000572857156
   5608, 0.00119999994, 0.000763820775
   5609, 0.00119999994, 0.000954853022
   5610, 0.00119999994, 0.00114607462
   5611, 0.00120003941, 0.00133761822
   5612, 0.00120046537, 0.00152955065
   5613, 0.00120240171, 0.00172184967
   5614, 0.00120782491, 0.00191443251
   5615, 0.00121933292, 0.0021071888
   5616, 0.00100000005, 0.000191071333
   5617, 0.00100000005, 0.000382142607
   5618, 0.00100000005, 0.000573213852
   5619, 0.00100000005, 0.000764294877
   5620, 0.00100000005, 0.000955434574
   5621, 0.00100000005, 0.00114673434
   5622, 0.00100006093, 0.00133830262
   5623, 0.00100056431, 0.00153019291
   5624,  0.001002562, 0.00172238576
   5625, 0.00100779277, 0.00191481307
   5626, 0.00101792847, 0.00210738368
   5627, 0.000800000038, 0.000191189116
   5628, 0.000800000038, 0.000382377533
   5629, 0.000800000038, 0.000573565601
   5630, 0.000800000038, 0.000764761993
   5631, 0.000800000038, 0.000956007279
   5632, 0.000800000038, 0.00114738336
   5633, 0.000800059352, 0.00133897504
   5634, 0.000800505513, 0.0015308226
   5635, 0.000802278228, 0.00172291033
   5636, 0.000806730939, 0.0019151842
   5637, 0.000813631807, 0.00210757297
   5638, 0.00059999997, 0.00019130038
   5639, 0.00059999997, 0.000382598373
   5640, 0.00059999997, 0.000573895581
   5641, 0.00059999997, 0.000765199657
   5642, 0.00059999997, 0.000956543314
   5643, 0.00059999997, 0.00114798977
   5644, 0.000600049563, 0.00133960135
   5645, 0.000600486703, 0.00153140689
   5646, 0.00060241035, 0.00172339485
   5647, 0.000607202062, 0.00191552541
   5648, 0.000615122961, 0.00210774573
   5649, 0.00039999999, 0.000191392537
   5650, 0.00039999999, 0.000382780796
   5651, 0.00039999999, 0.0005741684
   5652, 0.00039999999, 0.000765562581
   5653, 0.00039999999, 0.000956989417
   5654, 0.00039999999, 0.00114849466
   5655, 0.00040005389, 0.00134012138
   5656, 0.000400595542, 0.00153189059
   5657, 0.000402721926, 0.00172379473
   5658, 0.000407977379, 0.00191580621
   5659, 0.000418297655, 0.0021078873
   5660, 0.000200000009, 0.000191448751
   5661, 0.000200000009, 0.000382894592
   5662, 0.000200000009, 0.000574342383
   5663, 0.000200000009, 0.000765799719
   5664, 0.000200000009, 0.000957286858
   5665, 0.000200000009, 0.00114883494
   5666, 0.000200068826, 0.00134047377
   5667, 0.000200529146,  0.001532219
   5668, 0.000202081137, 0.00172406714
   5669, 0.000205868244, 0.00191599864
   5670, 0.000214091298, 0.00210798555
*Element, type=CAX4P
  1, 453,  43,  44, 699
  2,  45, 466, 453, 699
  3, 459,  41,  42, 698
  4, 715, 483, 473, 714
  5, 460,  40,  41, 459
  6, 719, 471, 481, 488
  7,  38,  39, 697, 696
  8,  37,  38, 696, 468
  9, 714, 473, 694, 695
 10,  35, 695, 694,  34
 11,  31, 692, 691,  30
 12, 493, 723, 494, 486
 13, 684, 464,  18,  19
 14, 564, 653, 656, 602
 15, 472,  14,  15, 682
 16,  13, 462, 681,  12
 17, 454, 104,   1,  11
 18, 507, 550,  53,  54
 19,  52,  53, 550, 549
 20, 522,  97,  98, 521
 21,  55,  56, 551, 508
 22, 508, 507,  54,  55
 23,  56,  57, 552, 551
 24, 526,  93,  94, 525
 25,  59,  60, 511, 510
 26, 510, 509,  58,  59
 27, 512, 553,  61,  62
 28,  63,  64, 554, 513
 29, 513, 512,  62,  63
 30, 514, 554,  64,  65
 31,  66,  67, 516, 515
 32, 515, 514,  65,  66
 33, 538, 537, 565, 580
 34, 517, 516,  67,  68
 35, 519, 518,  69,  70
 36,  72, 520,  71,   3
 37,  77,   4,  78, 541
 38, 541,  78,  79, 540
 39, 661, 662, 650, 651
 40, 538,  81,  82, 537
 41, 520, 519,  70,  71
 42, 689, 461,  26,  27
 43, 497, 498, 502, 721
 44, 545, 101, 102, 546
 45, 567, 641, 653, 564
 46, 507, 582, 596, 550
 47, 523,  96,  97, 522
 48, 597, 568, 523, 522
 49, 524,  95,  96, 523
 50, 583, 584, 525, 524
 51, 527,  92,  93, 526
 52, 617, 598, 585, 622
 53, 528,  91,  92, 527
 54, 529,  90,  91, 528
 55, 577, 571, 529, 528
 56, 587, 572, 531, 530
 57, 532,  87,  88, 531
 58, 572, 573, 532, 531
 59, 589, 574, 534, 533
 60, 535,  84,  85, 534
 61, 536,  83,  84, 535
 62, 537,  82,  83, 536
 63,  80, 539, 540,  79
 64, 699,  44,   2,  45
 65, 454,  11,  12, 681
 66, 462,  13,  14, 472
 67, 689, 690, 709, 717
 68, 687, 688, 461, 704
 69, 688, 687,  24,  25
 70, 456,  23,  24, 687
 71, 686, 457,  21,  22
 72, 456, 686,  22,  23
 73,  16, 458, 682,  15
 74,  17, 683, 458,  16
 75,  29, 463, 690,  28
 76, 463,  29,  30, 691
 77, 455,  36,  37, 468
 78, 713, 693, 694, 473
 79, 713, 469, 467, 693
 80,  36, 455, 695,  35
 81, 484, 692, 467, 469
 82, 689,  27,  28, 690
 83, 705, 458, 683, 464
 84, 457, 686, 456, 475
 85, 684,  19,  20, 685
 86,  21, 457, 685,  20
 87, 476, 685, 457, 475
 88, 698,  42,  43, 453
 89,  40, 460, 697,  39
 90, 704, 717, 709, 485
 91, 454, 681, 703, 465
 92,  33, 693, 467,  32
 93, 693,  33,  34, 694
 94, 705, 477, 682, 458
 95, 474, 707, 476, 482
 96, 464, 684, 707, 705
 97, 454, 465, 700, 104
 98, 720, 471, 712, 706
 99, 481, 466, 505, 501
100, 711, 712, 471, 719
101, 470, 475, 456, 687
102, 496, 727, 724, 491
103, 491, 484, 469, 492
104,  32, 467, 692,  31
105, 708, 704, 485, 722
106, 486, 730, 490, 727
107, 460, 712, 711, 697
108, 481, 471, 720, 466
109, 716, 480, 463, 691
110, 601, 700, 710, 562
111, 710, 682, 477, 562
112, 470, 478, 479, 475
113, 730, 489, 479, 478
114, 472, 682, 710, 703
115, 490, 487, 724, 727
116, 562, 482, 718, 558
117, 479, 482, 476, 475
118, 469, 483, 499, 492
119, 505, 466,  45,  46
120, 501, 505, 542, 500
121, 474, 482, 562, 477
122, 484, 491, 724, 487
123, 483, 469, 713, 473
124, 722, 490, 730, 478
125, 487, 480, 716, 484
126, 503, 493, 496, 504
127, 480, 487, 485, 709
128, 495, 491, 492, 499
129, 501, 499, 488, 481
130, 548, 602, 615, 563
131, 558, 546, 601, 562
132, 482, 479, 489, 718
133, 504, 495, 500, 702
134, 489, 730, 486, 494
135, 488, 499, 483, 719
136, 506, 544,  50,  51
137, 561, 503, 504, 702
138, 575, 559, 616, 654
139, 727, 496, 493, 486
140, 491, 495, 504, 496
141, 489, 494, 497, 718
142, 575, 603, 543, 545
143, 100, 543, 547,  99
144, 499, 501, 500, 495
145, 544, 548,  49,  50
146,  46,  47, 542, 505
147, 104, 700, 601, 103
148, 559, 546, 558, 721
149, 101, 545, 543, 100
150, 725, 498, 723, 493
151, 679, 678, 652, 655
152, 652, 625, 566, 576
153,  51,  52, 549, 506
154, 509, 552,  57,  58
155, 525,  94,  95, 524
156,  60,  61, 553, 511
157, 570, 577, 528, 527
158, 530,  89,  90, 529
159, 531,  88,  89, 530
160, 533,  86,  87, 532
161, 534,  85,  86, 533
162, 618, 607, 591, 624
163,  68,  69, 518, 517
164, 574, 578, 535, 534
165, 581, 539, 538, 580
166, 662, 661, 649, 647
167,  72,  73, 613, 520
168, 521,  98,  99, 547
169, 619, 596, 582, 620
170, 568, 583, 524, 523
171, 672, 675, 620, 640
172, 509, 585, 598, 552
173, 510, 586, 585, 509
174, 571, 587, 530, 529
175, 512, 588, 600, 553
176, 513, 590, 588, 512
177, 533, 532, 573, 589
178, 623, 600, 588, 636
179, 515, 592, 591, 514
180, 516, 593, 592, 515
181, 518, 595, 594, 517
182,  81, 538, 539,  80
183,  76, 609, 555,  75
184, 581, 611, 540, 539
185,  77, 541, 609,  76
186,  47,  48, 563, 542
187, 494, 723, 498, 497
188, 102, 103, 601, 546
189, 615, 660, 560, 701
190,  48,  49, 548, 563
191, 676, 677, 642, 619
192, 566, 597, 522, 521
193, 669, 671, 622, 635
194, 526, 525, 584, 599
195, 600, 623, 644, 606
196, 665, 666, 636, 645
197, 556, 610, 612, 613
198, 657, 661, 651, 658
199,  74,  75, 555, 556
200,  74, 556, 613,  73
201, 725, 557, 732, 729
202, 564, 544, 506, 567
203, 559, 721, 502, 616
204, 559, 575, 545, 546
205, 731, 616, 502, 729
206, 560, 561, 702, 701
207, 544, 564, 602, 548
208, 557, 503, 561, 614
209, 567, 506, 549, 604
210, 603, 576, 547, 543
211, 537, 536, 579, 565
212, 517, 594, 593, 516
213, 521, 547, 576, 566
214, 604, 549, 550, 596
215, 508, 569, 582, 507
216, 569, 508, 551, 605
217, 605, 551, 552, 598
218, 527, 526, 599, 570
219, 628, 627, 573, 572
220, 514, 591, 607, 554
221, 663, 664, 624, 648
222, 654, 616, 731, 728
223, 576, 603, 655, 652
224, 630, 626, 570, 599
225, 664, 663, 646, 629
226, 536, 535, 578, 579
227, 555, 609, 611, 608
228, 677, 676, 631, 625
229, 631, 632, 568, 597
230, 621, 633, 584, 583
231, 605, 643, 640, 569
232, 586, 510, 511, 606
233, 606, 511, 553, 600
234, 671, 669, 634, 626
235, 590, 513, 554, 607
236, 670, 665, 645, 618
237, 607, 618, 645, 590
238, 646, 647, 579, 578
239, 649, 565, 579, 647
240, 595, 518, 519, 612
241, 580, 661, 657, 581
242, 519, 520, 613, 612
243, 608, 610, 556, 555
244, 678, 677, 625, 652
245, 667, 668, 644, 623
246, 615, 602, 656, 660
247, 596, 619, 642, 604
248, 598, 617, 643, 605
249, 634, 638, 571, 577
250, 665, 670, 639, 627
251, 649, 661, 580, 565
252, 611, 609, 541, 540
253, 612, 610, 658, 595
254, 563, 615, 701, 542
255, 611, 581, 657, 608
256, 732, 557, 614, 659
257, 660, 726, 659, 560
258, 726, 728, 732, 659
259, 622, 585, 586, 635
260, 633, 630, 599, 584
261, 624, 591, 592, 648
262, 627, 639, 589, 573
263, 620, 582, 569, 640
264, 625, 631, 597, 566
265, 672, 674, 633, 621
266, 583, 568, 632, 621
267, 635, 586, 606, 644
268, 626, 634, 577, 570
269, 636, 588, 590, 645
270, 638, 637, 587, 571
271, 648, 592, 593, 650
272, 629, 646, 578, 574
273, 572, 587, 637, 628
274, 666, 665, 627, 628
275, 639, 629, 574, 589
276, 640, 643, 674, 672
277, 673, 671, 626, 630
278, 676, 675, 632, 631
279, 675, 672, 621, 632
280, 668, 669, 635, 644
281, 667, 666, 628, 637
282, 669, 668, 638, 634
283, 668, 667, 637, 638
284, 641, 567, 604, 642
285, 675, 676, 619, 620
286, 671, 673, 617, 622
287, 673, 674, 643, 617
288, 666, 667, 623, 636
289, 664, 670, 618, 624
290, 663, 662, 647, 646
291, 662, 663, 648, 650
292, 650, 593, 594, 651
293, 651, 594, 595, 658
294, 654, 655, 603, 575
295, 677, 678, 641, 642
296, 655, 654, 680, 679
297, 680, 726, 660, 656
298, 657, 658, 610, 608
299, 659, 614, 561, 560
300, 656, 653, 679, 680
301, 629, 639, 670, 664
302, 674, 673, 630, 633
303, 653, 641, 678, 679
304, 728, 726, 680, 654
305, 681, 462, 472, 703
306, 683,  17,  18, 464
307, 685, 476, 707, 684
308, 461, 688,  25,  26
309, 709, 690, 463, 480
310, 691, 692, 484, 716
311, 714, 695, 455, 715
312, 712, 460, 459, 706
313, 459, 698, 453, 706
314, 700, 465, 703, 710
315, 500, 542, 701, 702
316, 717, 704, 461, 689
317, 687, 704, 708, 470
318, 477, 705, 707, 474
319, 453, 466, 720, 706
320, 468, 696, 697, 711
321, 715, 455, 468, 711
322, 558, 718, 497, 721
323, 715, 711, 719, 483
324, 478, 470, 708, 722
325, 725, 493, 503, 557
326, 732, 728, 731, 729
327, 729, 502, 498, 725
328, 490, 722, 485, 487
329,  795,  105,  106,  947
330,   46, 1013,  920,   47
331,  940,  858,    2,  217
332,  938,  224,  225,  939
333, 1011,  206,  207,  753
334,  930,  208,  209, 1012
335,  753,  930,  744,  797
336,  933,  746, 1026, 1030
337,  933,   67,   66,  747
338,  747,   66,   65,  745
339,  797,  744,  841, 1033
340,  198, 1007, 1068,  197
341,   62,   61,  924, 1016
342,   61,   60,  742,  924
343, 1027,  992,  993,  793
344,  999,  184,  185, 1000
345,  891,  827, 1108,  875
346,  983,  164,  165,  984
347,   57,  931,  917,  740
348,   56,  925,  931,   57
349,  925,  738,  896,  899
350,  738,   55,   54,  932
351,  916,  738,  932, 1084
352,  969,  970, 1069,  801
353,  975,  775,  150,  151
354,  826,  810,  846, 1110
355, 1075,  835,  851,  848
356,  139,  968,  765,  138
357,  911,  915,  736,  866
358,   51,   50,  736,  915
359,  921,  735,  912, 1025
360,  735,  921,   49,  923
361,  955,  118,  119,  799
362,  124,  758,  957,  123
363, 1120, 1097, 1112,  881
364, 1001,  186,  187, 1002
365, 1089,  878, 1111,  833
366,  785,  832, 1073, 1005
367,  209,  210, 1014, 1012
368, 1030, 1026, 1014, 1015
369, 1015,  748, 1031, 1030
370,   68,  928,  749,   69
371,  928,   68,   67,  933
372, 1015, 1014,  210,  211
373,  749,  748,  934,  751
374,   71,   70,  751,  927
375,  751,   70,   69,  749
376,  212,  748, 1015,  211
377,  212,  213,  934,  748
378,  213,  214,  750,  934
379,  214,    7,  215,  750
380,  927,  216,    3,   71
381,  745,   65,   64,  929
382,  929,  879,  901,  745
383,  814,  841,  879,  857
384,   63,  743,  929,   64
385,   59,   58,  918, 1017
386, 1017,  741,  909,  742
387,  856,  793,  850, 1094
388,   58,   57,  740,  918
389,   53,  737,  932,   54
390,  895,  897,  737, 1018
391,   52,   51,  915, 1018
392,  734,   48,   47,  920
393,  733, 1024,  920, 1013
394,  864,  819, 1035,  818
395,  961,  960,  129,  130
396,  842,  853, 1121, 1124
397,  926,  747,  745,  901
398,  749,  928, 1031,  748
399,  988, 1081,  808,  987
400,  780,  166,  167,  985
401,  984,  165,  166,  780
402,  159,  980,  774,  158
403,  783,  153,  154,  977
404,  794,  971,  144,  145
405,  138,  765,  967,  137
406,  953,  954, 1060,  803
407,  770,  804,  944,  945
408,  111,  950,  949,  110
409,  752, 1011,  753,  797
410,  206, 1011,  752,    6
411,  216,  927,  750,  215
412, 1013,  941,  922,  733
413,  923,   49,   48,  734
414,   60,   59, 1017,  742
415,  743, 1016,  906,  887
416,  219,    8,  220,  936
417,  221,  767,  936,  220
418,  768,  936,  767, 1019
419,  233,    5,  105,  795
420,  762,  948,  108,  109
421,  938,  806,  223,  224
422, 1010,  204,  205,  796
423,    6,  752,  796,  205
424,  798,  126,  127,  959
425,  950,  802, 1055,  949
426,  756,  133,  134,  964
427,  140,  141,  969,  764
428,  966,  821, 1053,  965
429,  131,  132,  963,  962
430,  754,  960,  961, 1105
431,  959,  127,  128,  757
432,  129,  960,  757,  128
433,  126,  798,  958,  125
434,  956,  122,  123,  957
435,  120,  121,  759, 1036
436,  760,  117,  118,  955
437,  953,  761,  114,  115
438,  948,  763,  107,  108
439,  947,  106,  107,  763
440, 1069,  970,  766,  825
441,  945,  944,  230,  231
442,  769,  226,  227,  771
443,  806,  840, 1020, 1019
444,  218,  219,  936,  768
445,  768,  940,  217,  218
446,  945,  946, 1028,  770
447,  944,  804,  805,  943
448,  227,  228,  942,  771
449,  226,  769,  939,  225
450,  767,  221,  222,  937
451, 1062,  938,  939,  839
452, 1009,  201,  202, 1032
453,  785, 1006, 1088,  837
454, 1005,  192,  193,  785
455,  986,  169,  170,  776
456,  776,  170,  171,  987
457,  773,  168,  169,  986
458,  162,  163,  982,  778
459,  158,  774,  979,  157
460,  974,  149,  150,  775
461,  777,  812,  972,  973
462, 1066, 1009, 1032,  838
463,  777,  974,  775, 1040
464,  156,  782,  978,  155
465,  982,  163,  164,  983
466,  786,  203,  204, 1010
467,  784,  200,  201, 1009
468,  196,  197, 1068,  787
469,  196,  787,  807,  195
470,  785,  193,  194, 1006
471,  811, 1003,  189,  190
472, 1046, 1002,  788, 1038
473, 1002,  187,  188,  788
474, 1000,  185,  186, 1001
475,  997,  998,  791, 1044
476,  182,  997,  996,  181
477,  995,  994,  179,  180
478,  992,  177,  178,  993
479,  989,  779,  173,  174
480,  987,  171,  172,  988
481, 1081,  988,  779,  828
482,  985,  167,  168,  773
483,  980,  159,  160,  781
484,  160,  161,  981,  781
485,  976,  975,  151,  152
486,  153,  783,  976,  152
487,  753,  207,  208,  930
488,  752,  797, 1033,  796
489,  971,  766,  143,  144
490,  765,  968,  764, 1037
491,  968,  139,  140,  764
492,  134,  135,  965,  964
493,  117,  760,  954,  116
494,  953,  115,  116,  954
495,  132,  133,  756,  963
496,  758,  124,  125,  958
497,  109,  110,  949,  762
498,  771,  942,  943,  805
499,  952,  113,  114,  761
500,  965,  135,  136,  966
501, 1053,  821, 1112,  755
502, 1047,  816,  758,  958
503,  956,  759,  121,  122
504,  760,  955,  799, 1035
505,  802,  950,  951, 1056
506, 1134, 1059,  803,  820
507, 1103, 1055, 1115, 1057
508,  145,  146,  972,  794
509,  973,  147,  148,  777
510,  937,  222,  223,  806
511,  795,  946,  232,  233
512,  943,  942,  228,  229
513,  200,  784, 1008,  199
514,  190,  191, 1004,  811
515,  184,  999,  998,  183
516,  994,  995,  792,  850
517,  998,  997,  182,  183
518,  996,  855,  792,  995
519,  155,  978,  977,  154
520,  990,  989,  174,  175
521,  782,  156,  157,  979
522,  781, 1043,  774,  980
523, 1040,  829,  812,  777
524,  781,  981,  778,  810
525,  161,  162,  778,  981
526, 1022,  990,  991,  772
527,  838,  844,  813, 1066
528, 1067, 1008,  784,  813
529, 1004,  191,  192, 1005
530, 1089,  833,  807,  787
531, 1003,  788,  188,  189
532, 1045, 1000, 1001,  789
533,  179,  994,  993,  178
534,  177,  992,  991,  176
535,  794, 1039,  766,  971
536,  946,  795,  947, 1028
537,  841,  744,  901,  879
538,  822, 1051,  756,  964
539,  821, 1054, 1037, 1072
540,  756, 1051,  962,  963
541,  966,  967, 1054,  821
542,  960,  817,  959,  757
543,  956,  816,  800,  759
544,  759,  800,  818, 1036
545,  969,  801, 1071,  764
546,  770,  763, 1034,  804
547,  805,  804,  824,  843
548, 1061,  769,  771, 1114
549, 1062,  840,  806,  938
550,  806, 1019,  767,  937
551,  986,  809, 1079,  773
552,  878,  813,  844,  900
553, 1038, 1086, 1108,  827
554,  856, 1093, 1027,  793
555,  851, 1043,  826,  868
556,  874, 1044, 1137,  902
557,  826, 1043,  781,  810
558,  195,  807, 1006,  194
559, 1091, 1081,  828, 1092
560, 1041, 1042, 1040,  775
561,  849,  902, 1137,  789
562,  778,  982, 1049,  810
563,  987,  808, 1080,  776
564, 1076,  984,  780,  834
565,  811, 1038,  788, 1003
566,  985, 1078,  834,  780
567, 1073,  832, 1108, 1086
568,  829, 1125, 1100,  812
569,  976, 1041,  775,  975
570,  830,  783,  836,  870
571, 1088, 1006,  807,  833
572, 1065, 1010,  796, 1033
573,  787, 1068, 1067, 1089
574,  831,  786, 1010, 1065
575,  814, 1065, 1033,  841
576, 1124, 1069,  825, 1123
577,  853, 1087,  815, 1121
578,  821, 1072,  881, 1112
579,  845,  800,  816, 1128
580, 1056,  951,  952, 1058
581,  818,  800,  845,  886
582, 1037,  764, 1071, 1072
583, 1034, 1057,  824,  804
584,  862,  820, 1133,  819
585,  813,  784, 1009, 1066
586,  843,  889,  876, 1114
587,  939,  769, 1061,  839
588,  848,  851,  860,  914
589, 1104, 1042, 1101,  884
590,  847, 1091, 1092,  872
591,  809, 1080, 1091,  847
592, 1136,  849,  789, 1046
593,  779, 1022, 1082,  828
594,  834, 1078,  867,  871
595,  855, 1044,  874, 1094
596,  835,  774, 1043,  851
597, 1050,  846,  810, 1049
598,  792,  855, 1094,  850
599,  994,  850,  793,  993
600,  854,  844,  838,  831
601,  867,  809,  847,  888
602,  783,  977, 1074,  836
603,  825,  766, 1039, 1070
604, 1063,  839,  876, 1064
605,  905,  858, 1021, 1029
606,  842, 1124, 1123,  883
607,  911,  853,  842,  883
608,  859,  852,  820,  862
609,  859, 1122, 1143,  852
610, 1135, 1131, 1056, 1058
611,  818,  886, 1117,  864
612,  843,  824, 1132,  889
613, 1095,  865, 1138, 1106
614,  873, 1120,  861,  912
615, 1112, 1097, 1102,  755
616,  903,  881,  815, 1087
617,  844,  854, 1098,  900
618, 1133,  820,  803, 1060
619,  885,  882, 1077,  871
620,  868,  826, 1110,  893
621,  917,  888,  847,  872
622,  827,  891,  849, 1136
623,  741,  874,  902,  909
624,  837,  890,  832,  785
625,  935,  860,  851,  868
626,  880,  900,  906, 1085
627,  869,  894,  883, 1123
628, 1132, 1115, 1116,  889
629,  887, 1098,  857,  879
630,  862,  819,  864,  910
631,  863, 1094,  874,  741
632,  832,  890,  875, 1108
633,  845, 1128, 1129,  877
634,  863,  907,  856, 1094
635, 1083,  772, 1027, 1093
636,  905, 1029, 1099,  898
637,   45,    2,  858,  941
638,  736,  921, 1025,  866
639,  907,  863,  918,  740
640,  918,  863,  741, 1017
641, 1023, 1109,  865,  919
642,  891,  909,  902,  849
643,  911,  866, 1087,  853
644,  871,  867,  888,  739
645,  935,  868,  893,  916
646, 1125, 1126,  904,  869
647,  869,  904,  895,  894
648,  836,  848,  914,  870
649,  884,  897,  895,  904
650,  848,  836, 1074, 1075
651,  916, 1084,  860,  935
652, 1077,  882, 1110,  846
653,  917,  872,  907,  740
654,  919,  892,  735,  923
655, 1102, 1097, 1096,  822
656, 1047, 1129, 1128,  816
657,  924,  742, 1090, 1085
658,  839, 1061, 1114,  876
659, 1107,  865, 1109,  877
660, 1118, 1111,  880, 1119
661,  887,  879,  929,  743
662,  837, 1119, 1142,  890
663, 1113, 1117,  886,  913
664,  882,  896,  893, 1110
665, 1018,  915,  894,  895
666,  911,  883,  894,  915
667,  897,  884,  870,  914
668,  871,  739,  899,  885
669,  896,  738,  916,  893
670, 1117, 1113, 1024,  733
671, 1098,  887,  906,  900
672,  914,  860, 1084,  897
673, 1095,  823, 1052,  892
674, 1118, 1119,  837, 1088
675,  909,  891, 1090,  742
676,  919,  865, 1095,  892
677,  735,  892,  873,  912
678,  896,  882,  885,  899
679,  734, 1023,  919,  923
680,  862,  910,  908,  859
681,  859,  908,  898, 1122
682, 1018,  737,   53,   52
683,  922,  908,  910,  733
684,  739,  931,  925,  899
685,  905,  898,  908,  922
686,  926,  901,  744,  930
687,  903,  861, 1120,  881
688,  812, 1100, 1070, 1039
689,  941,  858,  905,  922
690, 1016,  743,   63,   62
691,  907,  872, 1093,  856
692,  941, 1013,   46,   45
693,  733,  910,  864, 1117
694,  912,  861,  903, 1025
695,  845,  877,  913,  886
696, 1024, 1023,  734,  920
697,  739,  888,  917,  931
698,  921,  736,   50,   49
699,  925,   56,   55,  738
700,  747,  926,  746,  933
701,  750,  927,  751,  934
702,  746,  926,  930, 1012
703,  737,  897, 1084,  932
704,  940,  768, 1019, 1020
705,  230,  944,  943,  229
706,  945,  231,  232,  946
707, 1028,  947,  763,  770
708,  762, 1034,  763,  948
709,  950,  111,  112,  951
710,  951,  112,  113,  952
711, 1059, 1058,  952,  761
712, 1060,  954,  760, 1133
713,  953,  803, 1059,  761
714,  799,  119,  120, 1036
715, 1047,  958,  798, 1048
716, 1106, 1140,  754, 1105
717,  961,  130,  131,  962
718, 1105,  961,  962,  823
719,  823,  962, 1051, 1052
720,  755, 1102,  822,  964
721,  964,  965, 1053,  755
722,  966,  136,  137,  967
723, 1054,  967,  765, 1037
724,  142,  970,  969,  141
725,  143,  766,  970,  142
726,  972,  146,  147,  973
727,  777,  148,  149,  974
728, 1041,  976,  783,  830
729, 1074,  977,  978, 1075
730, 1075,  978,  782,  835
731,  774,  835,  782,  979
732, 1049,  982,  983, 1050
733, 1050,  983,  984,  846
734,  846,  984, 1076, 1077
735, 1078,  985,  773, 1079
736,  986,  776, 1080,  809
737, 1091, 1080,  808, 1081
738,  988,  172,  173,  779
739,  779,  989,  990, 1022
740,  176,  991,  990,  175
741,  772,  991,  992, 1027
742,  995,  180,  181,  996
743,  997, 1044,  855,  996
744,  791,  998,  999,  790
745,  999, 1000, 1045,  790
746, 1001, 1002, 1046,  789
747, 1004, 1005, 1073, 1086
748, 1007,  198,  199, 1008
749, 1008, 1067, 1068, 1007
750,  202,  203,  786, 1032
751, 1012, 1014, 1026,  746
752, 1030, 1031,  928,  933
753, 1085,  906, 1016,  924
754, 1021, 1020,  840, 1063
755,  858,  940, 1020, 1021
756, 1082, 1022,  772, 1083
757, 1023, 1024, 1113, 1109
758, 1109, 1113,  913,  877
759,  903, 1087,  866, 1025
760, 1021, 1063, 1064, 1029
761, 1099, 1029, 1064, 1127
762,  786,  831,  838, 1032
763,  762, 1103, 1057, 1034
764, 1036,  818, 1035,  799
765, 1086, 1038,  811, 1004
766, 1042, 1041,  830, 1101
767, 1042, 1104,  829, 1040
768,  791,  790, 1137, 1044
769, 1045,  789, 1137,  790
770, 1046, 1038,  827, 1136
771,  957,  758,  816,  956
772, 1139, 1048,  817, 1140
773,  798,  959,  817, 1048
774,  817,  960,  754, 1140
775, 1095, 1106, 1105,  823
776, 1051,  822, 1096, 1052
777, 1097, 1120,  873, 1096
778,  949, 1055, 1103,  762
779, 1115, 1055,  802, 1116
780, 1134, 1135, 1058, 1059
781, 1133,  760, 1035,  819
782, 1114,  771,  805,  843
783,  840, 1062,  839, 1063
784, 1127, 1064,  876,  889
785, 1089, 1067,  813,  878
786,  972,  812, 1039,  794
787, 1070,  869, 1123,  825
788, 1071,  801, 1121,  815
789, 1072, 1071,  815,  881
790, 1076,  834,  871, 1077
791,  867, 1078, 1079,  809
792, 1083, 1093,  872, 1092
793,  900,  880, 1111,  878
794, 1090,  891,  875, 1141
795, 1141,  875,  890, 1142
796, 1082, 1083, 1092,  828
797, 1096,  873,  892, 1052
798,  854,  814,  857, 1098
799,  869, 1070, 1100, 1125
800,  870,  884, 1101,  830
801, 1107, 1139, 1138,  865
802,  877, 1129, 1130, 1107
803,  833, 1111, 1118, 1088
804,  831, 1065,  814,  854
805, 1057, 1115, 1132,  824
806, 1116,  802, 1056, 1131
807, 1116, 1131, 1143, 1122
808, 1141,  880, 1085, 1090
809, 1142, 1119,  880, 1141
810, 1124, 1121,  801, 1069
811, 1099, 1127, 1122,  898
812, 1125,  829, 1104, 1126
813,  884,  904, 1126, 1104
814, 1127,  889, 1116, 1122
815, 1129, 1047, 1048, 1130
816, 1107, 1130, 1048, 1139
817,  852, 1143, 1131, 1135
818, 1134,  820,  852, 1135
819, 1106, 1138, 1139, 1140
 820,  191,  190, 1281, 1266
 821,  190,  189, 1282, 1281
 822,  189,  188, 1283, 1282
 823,  188,  187, 1284, 1283
 824,  187,  186, 1285, 1284
 825,  186,  185, 1286, 1285
 826,  185,  184, 1287, 1286
 827,  184,  183, 1288, 1287
 828,  183,  182, 1289, 1288
 829,  182,  181, 1290, 1289
 830,  181,  180, 1291, 1290
 831,  180,  179, 1292, 1291
 832,  179,  178, 1293, 1292
 833,  178,  177, 1294, 1293
 834,  177,  176, 1295, 1294
 835,  176,  175, 1296, 1295
 836,  175,  174, 1297, 1296
 837,  174,  173, 1298, 1297
 838,  173,  172, 1299, 1298
 839,  172,  171, 1300, 1299
 840,  171,  170, 1301, 1300
 841,  170,  169, 1302, 1301
 842,  169,  168, 1303, 1302
 843,  168,  167, 1304, 1303
 844,  167,  166, 1305, 1304
 845,  166,  165, 1306, 1305
 846,  165,  164, 1307, 1306
 847,  164,  163, 1308, 1307
 848,  163,  162, 1309, 1308
 849,  162,  161, 1310, 1309
 850,  161,  160, 1311, 1310
 851,  160,  159, 1312, 1311
 852,  159,  158, 1313, 1312
 853,  158,  157, 1314, 1313
 854,  157,  156, 1315, 1314
 855,  156,  155, 1316, 1315
 856,  155,  154, 1317, 1316
 857,  154,  153, 1318, 1317
 858,  153,  152, 1319, 1318
 859,  152,  151, 1320, 1319
 860,  151,  150, 1321, 1320
 861,  150,  149, 1322, 1321
 862,  149,  148, 1323, 1322
 863,  148,  147, 1324, 1323
 864,  147,  146, 1325, 1324
 865,  146,  145, 1144, 1325
 866, 1266, 1281, 1326, 1265
 867, 1281, 1282, 1327, 1326
 868, 1282, 1283, 1328, 1327
 869, 1283, 1284, 1329, 1328
 870, 1284, 1285, 1330, 1329
 871, 1285, 1286, 1331, 1330
 872, 1286, 1287, 1332, 1331
 873, 1287, 1288, 1333, 1332
 874, 1288, 1289, 1334, 1333
 875, 1289, 1290, 1335, 1334
 876, 1290, 1291, 1336, 1335
 877, 1291, 1292, 1337, 1336
 878, 1292, 1293, 1338, 1337
 879, 1293, 1294, 1339, 1338
 880, 1294, 1295, 1340, 1339
 881, 1295, 1296, 1341, 1340
 882, 1296, 1297, 1342, 1341
 883, 1297, 1298, 1343, 1342
 884, 1298, 1299, 1344, 1343
 885, 1299, 1300, 1345, 1344
 886, 1300, 1301, 1346, 1345
 887, 1301, 1302, 1347, 1346
 888, 1302, 1303, 1348, 1347
 889, 1303, 1304, 1349, 1348
 890, 1304, 1305, 1350, 1349
 891, 1305, 1306, 1351, 1350
 892, 1306, 1307, 1352, 1351
 893, 1307, 1308, 1353, 1352
 894, 1308, 1309, 1354, 1353
 895, 1309, 1310, 1355, 1354
 896, 1310, 1311, 1356, 1355
 897, 1311, 1312, 1357, 1356
 898, 1312, 1313, 1358, 1357
 899, 1313, 1314, 1359, 1358
 900, 1314, 1315, 1360, 1359
 901, 1315, 1316, 1361, 1360
 902, 1316, 1317, 1362, 1361
 903, 1317, 1318, 1363, 1362
 904, 1318, 1319, 1364, 1363
 905, 1319, 1320, 1365, 1364
 906, 1320, 1321, 1366, 1365
 907, 1321, 1322, 1367, 1366
 908, 1322, 1323, 1368, 1367
 909, 1323, 1324, 1369, 1368
 910, 1324, 1325, 1370, 1369
 911, 1325, 1144, 1145, 1370
 912, 1265, 1326, 1371, 1264
 913, 1326, 1327, 1372, 1371
 914, 1327, 1328, 1373, 1372
 915, 1328, 1329, 1374, 1373
 916, 1329, 1330, 1375, 1374
 917, 1330, 1331, 1376, 1375
 918, 1331, 1332, 1377, 1376
 919, 1332, 1333, 1378, 1377
 920, 1333, 1334, 1379, 1378
 921, 1334, 1335, 1380, 1379
 922, 1335, 1336, 1381, 1380
 923, 1336, 1337, 1382, 1381
 924, 1337, 1338, 1383, 1382
 925, 1338, 1339, 1384, 1383
 926, 1339, 1340, 1385, 1384
 927, 1340, 1341, 1386, 1385
 928, 1341, 1342, 1387, 1386
 929, 1342, 1343, 1388, 1387
 930, 1343, 1344, 1389, 1388
 931, 1344, 1345, 1390, 1389
 932, 1345, 1346, 1391, 1390
 933, 1346, 1347, 1392, 1391
 934, 1347, 1348, 1393, 1392
 935, 1348, 1349, 1394, 1393
 936, 1349, 1350, 1395, 1394
 937, 1350, 1351, 1396, 1395
 938, 1351, 1352, 1397, 1396
 939, 1352, 1353, 1398, 1397
 940, 1353, 1354, 1399, 1398
 941, 1354, 1355, 1400, 1399
 942, 1355, 1356, 1401, 1400
 943, 1356, 1357, 1402, 1401
 944, 1357, 1358, 1403, 1402
 945, 1358, 1359, 1404, 1403
 946, 1359, 1360, 1405, 1404
 947, 1360, 1361, 1406, 1405
 948, 1361, 1362, 1407, 1406
 949, 1362, 1363, 1408, 1407
 950, 1363, 1364, 1409, 1408
 951, 1364, 1365, 1410, 1409
 952, 1365, 1366, 1411, 1410
 953, 1366, 1367, 1412, 1411
 954, 1367, 1368, 1413, 1412
 955, 1368, 1369, 1414, 1413
 956, 1369, 1370, 1415, 1414
 957, 1370, 1145, 1146, 1415
 958, 1264, 1371, 1416, 1263
 959, 1371, 1372, 1417, 1416
 960, 1372, 1373, 1418, 1417
 961, 1373, 1374, 1419, 1418
 962, 1374, 1375, 1420, 1419
 963, 1375, 1376, 1421, 1420
 964, 1376, 1377, 1422, 1421
 965, 1377, 1378, 1423, 1422
 966, 1378, 1379, 1424, 1423
 967, 1379, 1380, 1425, 1424
 968, 1380, 1381, 1426, 1425
 969, 1381, 1382, 1427, 1426
 970, 1382, 1383, 1428, 1427
 971, 1383, 1384, 1429, 1428
 972, 1384, 1385, 1430, 1429
 973, 1385, 1386, 1431, 1430
 974, 1386, 1387, 1432, 1431
 975, 1387, 1388, 1433, 1432
 976, 1388, 1389, 1434, 1433
 977, 1389, 1390, 1435, 1434
 978, 1390, 1391, 1436, 1435
 979, 1391, 1392, 1437, 1436
 980, 1392, 1393, 1438, 1437
 981, 1393, 1394, 1439, 1438
 982, 1394, 1395, 1440, 1439
 983, 1395, 1396, 1441, 1440
 984, 1396, 1397, 1442, 1441
 985, 1397, 1398, 1443, 1442
 986, 1398, 1399, 1444, 1443
 987, 1399, 1400, 1445, 1444
 988, 1400, 1401, 1446, 1445
 989, 1401, 1402, 1447, 1446
 990, 1402, 1403, 1448, 1447
 991, 1403, 1404, 1449, 1448
 992, 1404, 1405, 1450, 1449
 993, 1405, 1406, 1451, 1450
 994, 1406, 1407, 1452, 1451
 995, 1407, 1408, 1453, 1452
 996, 1408, 1409, 1454, 1453
 997, 1409, 1410, 1455, 1454
 998, 1410, 1411, 1456, 1455
 999, 1411, 1412, 1457, 1456
1000, 1412, 1413, 1458, 1457
1001, 1413, 1414, 1459, 1458
1002, 1414, 1415, 1460, 1459
1003, 1415, 1146, 1147, 1460
1004, 1263, 1416, 1461, 1262
1005, 1416, 1417, 1462, 1461
1006, 1417, 1418, 1463, 1462
1007, 1418, 1419, 1464, 1463
1008, 1419, 1420, 1465, 1464
1009, 1420, 1421, 1466, 1465
1010, 1421, 1422, 1467, 1466
1011, 1422, 1423, 1468, 1467
1012, 1423, 1424, 1469, 1468
1013, 1424, 1425, 1470, 1469
1014, 1425, 1426, 1471, 1470
1015, 1426, 1427, 1472, 1471
1016, 1427, 1428, 1473, 1472
1017, 1428, 1429, 1474, 1473
1018, 1429, 1430, 1475, 1474
1019, 1430, 1431, 1476, 1475
1020, 1431, 1432, 1477, 1476
1021, 1432, 1433, 1478, 1477
1022, 1433, 1434, 1479, 1478
1023, 1434, 1435, 1480, 1479
1024, 1435, 1436, 1481, 1480
1025, 1436, 1437, 1482, 1481
1026, 1437, 1438, 1483, 1482
1027, 1438, 1439, 1484, 1483
1028, 1439, 1440, 1485, 1484
1029, 1440, 1441, 1486, 1485
1030, 1441, 1442, 1487, 1486
1031, 1442, 1443, 1488, 1487
1032, 1443, 1444, 1489, 1488
1033, 1444, 1445, 1490, 1489
1034, 1445, 1446, 1491, 1490
1035, 1446, 1447, 1492, 1491
1036, 1447, 1448, 1493, 1492
1037, 1448, 1449, 1494, 1493
1038, 1449, 1450, 1495, 1494
1039, 1450, 1451, 1496, 1495
1040, 1451, 1452, 1497, 1496
1041, 1452, 1453, 1498, 1497
1042, 1453, 1454, 1499, 1498
1043, 1454, 1455, 1500, 1499
1044, 1455, 1456, 1501, 1500
1045, 1456, 1457, 1502, 1501
1046, 1457, 1458, 1503, 1502
1047, 1458, 1459, 1504, 1503
1048, 1459, 1460, 1505, 1504
1049, 1460, 1147, 1148, 1505
1050, 1262, 1461, 1506, 1261
1051, 1461, 1462, 1507, 1506
1052, 1462, 1463, 1508, 1507
1053, 1463, 1464, 1509, 1508
1054, 1464, 1465, 1510, 1509
1055, 1465, 1466, 1511, 1510
1056, 1466, 1467, 1512, 1511
1057, 1467, 1468, 1513, 1512
1058, 1468, 1469, 1514, 1513
1059, 1469, 1470, 1515, 1514
1060, 1470, 1471, 1516, 1515
1061, 1471, 1472, 1517, 1516
1062, 1472, 1473, 1518, 1517
1063, 1473, 1474, 1519, 1518
1064, 1474, 1475, 1520, 1519
1065, 1475, 1476, 1521, 1520
1066, 1476, 1477, 1522, 1521
1067, 1477, 1478, 1523, 1522
1068, 1478, 1479, 1524, 1523
1069, 1479, 1480, 1525, 1524
1070, 1480, 1481, 1526, 1525
1071, 1481, 1482, 1527, 1526
1072, 1482, 1483, 1528, 1527
1073, 1483, 1484, 1529, 1528
1074, 1484, 1485, 1530, 1529
1075, 1485, 1486, 1531, 1530
1076, 1486, 1487, 1532, 1531
1077, 1487, 1488, 1533, 1532
1078, 1488, 1489, 1534, 1533
1079, 1489, 1490, 1535, 1534
1080, 1490, 1491, 1536, 1535
1081, 1491, 1492, 1537, 1536
1082, 1492, 1493, 1538, 1537
1083, 1493, 1494, 1539, 1538
1084, 1494, 1495, 1540, 1539
1085, 1495, 1496, 1541, 1540
1086, 1496, 1497, 1542, 1541
1087, 1497, 1498, 1543, 1542
1088, 1498, 1499, 1544, 1543
1089, 1499, 1500, 1545, 1544
1090, 1500, 1501, 1546, 1545
1091, 1501, 1502, 1547, 1546
1092, 1502, 1503, 1548, 1547
1093, 1503, 1504, 1549, 1548
1094, 1504, 1505, 1550, 1549
1095, 1505, 1148, 1149, 1550
1096, 1261, 1506, 1551, 1260
1097, 1506, 1507, 1552, 1551
1098, 1507, 1508, 1553, 1552
1099, 1508, 1509, 1554, 1553
1100, 1509, 1510, 1555, 1554
1101, 1510, 1511, 1556, 1555
1102, 1511, 1512, 1557, 1556
1103, 1512, 1513, 1558, 1557
1104, 1513, 1514, 1559, 1558
1105, 1514, 1515, 1560, 1559
1106, 1515, 1516, 1561, 1560
1107, 1516, 1517, 1562, 1561
1108, 1517, 1518, 1563, 1562
1109, 1518, 1519, 1564, 1563
1110, 1519, 1520, 1565, 1564
1111, 1520, 1521, 1566, 1565
1112, 1521, 1522, 1567, 1566
1113, 1522, 1523, 1568, 1567
1114, 1523, 1524, 1569, 1568
1115, 1524, 1525, 1570, 1569
1116, 1525, 1526, 1571, 1570
1117, 1526, 1527, 1572, 1571
1118, 1527, 1528, 1573, 1572
1119, 1528, 1529, 1574, 1573
1120, 1529, 1530, 1575, 1574
1121, 1530, 1531, 1576, 1575
1122, 1531, 1532, 1577, 1576
1123, 1532, 1533, 1578, 1577
1124, 1533, 1534, 1579, 1578
1125, 1534, 1535, 1580, 1579
1126, 1535, 1536, 1581, 1580
1127, 1536, 1537, 1582, 1581
1128, 1537, 1538, 1583, 1582
1129, 1538, 1539, 1584, 1583
1130, 1539, 1540, 1585, 1584
1131, 1540, 1541, 1586, 1585
1132, 1541, 1542, 1587, 1586
1133, 1542, 1543, 1588, 1587
1134, 1543, 1544, 1589, 1588
1135, 1544, 1545, 1590, 1589
1136, 1545, 1546, 1591, 1590
1137, 1546, 1547, 1592, 1591
1138, 1547, 1548, 1593, 1592
1139, 1548, 1549, 1594, 1593
1140, 1549, 1550, 1595, 1594
1141, 1550, 1149, 1150, 1595
1142, 1260, 1551, 1596, 1259
1143, 1551, 1552, 1597, 1596
1144, 1552, 1553, 1598, 1597
1145, 1553, 1554, 1599, 1598
1146, 1554, 1555, 1600, 1599
1147, 1555, 1556, 1601, 1600
1148, 1556, 1557, 1602, 1601
1149, 1557, 1558, 1603, 1602
1150, 1558, 1559, 1604, 1603
1151, 1559, 1560, 1605, 1604
1152, 1560, 1561, 1606, 1605
1153, 1561, 1562, 1607, 1606
1154, 1562, 1563, 1608, 1607
1155, 1563, 1564, 1609, 1608
1156, 1564, 1565, 1610, 1609
1157, 1565, 1566, 1611, 1610
1158, 1566, 1567, 1612, 1611
1159, 1567, 1568, 1613, 1612
1160, 1568, 1569, 1614, 1613
1161, 1569, 1570, 1615, 1614
1162, 1570, 1571, 1616, 1615
1163, 1571, 1572, 1617, 1616
1164, 1572, 1573, 1618, 1617
1165, 1573, 1574, 1619, 1618
1166, 1574, 1575, 1620, 1619
1167, 1575, 1576, 1621, 1620
1168, 1576, 1577, 1622, 1621
1169, 1577, 1578, 1623, 1622
1170, 1578, 1579, 1624, 1623
1171, 1579, 1580, 1625, 1624
1172, 1580, 1581, 1626, 1625
1173, 1581, 1582, 1627, 1626
1174, 1582, 1583, 1628, 1627
1175, 1583, 1584, 1629, 1628
1176, 1584, 1585, 1630, 1629
1177, 1585, 1586, 1631, 1630
1178, 1586, 1587, 1632, 1631
1179, 1587, 1588, 1633, 1632
1180, 1588, 1589, 1634, 1633
1181, 1589, 1590, 1635, 1634
1182, 1590, 1591, 1636, 1635
1183, 1591, 1592, 1637, 1636
1184, 1592, 1593, 1638, 1637
1185, 1593, 1594, 1639, 1638
1186, 1594, 1595, 1640, 1639
1187, 1595, 1150, 1151, 1640
1188, 1259, 1596, 1641, 1258
1189, 1596, 1597, 1642, 1641
1190, 1597, 1598, 1643, 1642
1191, 1598, 1599, 1644, 1643
1192, 1599, 1600, 1645, 1644
1193, 1600, 1601, 1646, 1645
1194, 1601, 1602, 1647, 1646
1195, 1602, 1603, 1648, 1647
1196, 1603, 1604, 1649, 1648
1197, 1604, 1605, 1650, 1649
1198, 1605, 1606, 1651, 1650
1199, 1606, 1607, 1652, 1651
1200, 1607, 1608, 1653, 1652
1201, 1608, 1609, 1654, 1653
1202, 1609, 1610, 1655, 1654
1203, 1610, 1611, 1656, 1655
1204, 1611, 1612, 1657, 1656
1205, 1612, 1613, 1658, 1657
1206, 1613, 1614, 1659, 1658
1207, 1614, 1615, 1660, 1659
1208, 1615, 1616, 1661, 1660
1209, 1616, 1617, 1662, 1661
1210, 1617, 1618, 1663, 1662
1211, 1618, 1619, 1664, 1663
1212, 1619, 1620, 1665, 1664
1213, 1620, 1621, 1666, 1665
1214, 1621, 1622, 1667, 1666
1215, 1622, 1623, 1668, 1667
1216, 1623, 1624, 1669, 1668
1217, 1624, 1625, 1670, 1669
1218, 1625, 1626, 1671, 1670
1219, 1626, 1627, 1672, 1671
1220, 1627, 1628, 1673, 1672
1221, 1628, 1629, 1674, 1673
1222, 1629, 1630, 1675, 1674
1223, 1630, 1631, 1676, 1675
1224, 1631, 1632, 1677, 1676
1225, 1632, 1633, 1678, 1677
1226, 1633, 1634, 1679, 1678
1227, 1634, 1635, 1680, 1679
1228, 1635, 1636, 1681, 1680
1229, 1636, 1637, 1682, 1681
1230, 1637, 1638, 1683, 1682
1231, 1638, 1639, 1684, 1683
1232, 1639, 1640, 1685, 1684
1233, 1640, 1151, 1152, 1685
1234, 1258, 1641, 1686, 1257
1235, 1641, 1642, 1687, 1686
1236, 1642, 1643, 1688, 1687
1237, 1643, 1644, 1689, 1688
1238, 1644, 1645, 1690, 1689
1239, 1645, 1646, 1691, 1690
1240, 1646, 1647, 1692, 1691
1241, 1647, 1648, 1693, 1692
1242, 1648, 1649, 1694, 1693
1243, 1649, 1650, 1695, 1694
1244, 1650, 1651, 1696, 1695
1245, 1651, 1652, 1697, 1696
1246, 1652, 1653, 1698, 1697
1247, 1653, 1654, 1699, 1698
1248, 1654, 1655, 1700, 1699
1249, 1655, 1656, 1701, 1700
1250, 1656, 1657, 1702, 1701
1251, 1657, 1658, 1703, 1702
1252, 1658, 1659, 1704, 1703
1253, 1659, 1660, 1705, 1704
1254, 1660, 1661, 1706, 1705
1255, 1661, 1662, 1707, 1706
1256, 1662, 1663, 1708, 1707
1257, 1663, 1664, 1709, 1708
1258, 1664, 1665, 1710, 1709
1259, 1665, 1666, 1711, 1710
1260, 1666, 1667, 1712, 1711
1261, 1667, 1668, 1713, 1712
1262, 1668, 1669, 1714, 1713
1263, 1669, 1670, 1715, 1714
1264, 1670, 1671, 1716, 1715
1265, 1671, 1672, 1717, 1716
1266, 1672, 1673, 1718, 1717
1267, 1673, 1674, 1719, 1718
1268, 1674, 1675, 1720, 1719
1269, 1675, 1676, 1721, 1720
1270, 1676, 1677, 1722, 1721
1271, 1677, 1678, 1723, 1722
1272, 1678, 1679, 1724, 1723
1273, 1679, 1680, 1725, 1724
1274, 1680, 1681, 1726, 1725
1275, 1681, 1682, 1727, 1726
1276, 1682, 1683, 1728, 1727
1277, 1683, 1684, 1729, 1728
1278, 1684, 1685, 1730, 1729
1279, 1685, 1152, 1153, 1730
1280, 1257, 1686, 1731, 1256
1281, 1686, 1687, 1732, 1731
1282, 1687, 1688, 1733, 1732
1283, 1688, 1689, 1734, 1733
1284, 1689, 1690, 1735, 1734
1285, 1690, 1691, 1736, 1735
1286, 1691, 1692, 1737, 1736
1287, 1692, 1693, 1738, 1737
1288, 1693, 1694, 1739, 1738
1289, 1694, 1695, 1740, 1739
1290, 1695, 1696, 1741, 1740
1291, 1696, 1697, 1742, 1741
1292, 1697, 1698, 1743, 1742
1293, 1698, 1699, 1744, 1743
1294, 1699, 1700, 1745, 1744
1295, 1700, 1701, 1746, 1745
1296, 1701, 1702, 1747, 1746
1297, 1702, 1703, 1748, 1747
1298, 1703, 1704, 1749, 1748
1299, 1704, 1705, 1750, 1749
1300, 1705, 1706, 1751, 1750
1301, 1706, 1707, 1752, 1751
1302, 1707, 1708, 1753, 1752
1303, 1708, 1709, 1754, 1753
1304, 1709, 1710, 1755, 1754
1305, 1710, 1711, 1756, 1755
1306, 1711, 1712, 1757, 1756
1307, 1712, 1713, 1758, 1757
1308, 1713, 1714, 1759, 1758
1309, 1714, 1715, 1760, 1759
1310, 1715, 1716, 1761, 1760
1311, 1716, 1717, 1762, 1761
1312, 1717, 1718, 1763, 1762
1313, 1718, 1719, 1764, 1763
1314, 1719, 1720, 1765, 1764
1315, 1720, 1721, 1766, 1765
1316, 1721, 1722, 1767, 1766
1317, 1722, 1723, 1768, 1767
1318, 1723, 1724, 1769, 1768
1319, 1724, 1725, 1770, 1769
1320, 1725, 1726, 1771, 1770
1321, 1726, 1727, 1772, 1771
1322, 1727, 1728, 1773, 1772
1323, 1728, 1729, 1774, 1773
1324, 1729, 1730, 1775, 1774
1325, 1730, 1153, 1154, 1775
1326, 1256, 1731, 1776, 1255
1327, 1731, 1732, 1777, 1776
1328, 1732, 1733, 1778, 1777
1329, 1733, 1734, 1779, 1778
1330, 1734, 1735, 1780, 1779
1331, 1735, 1736, 1781, 1780
1332, 1736, 1737, 1782, 1781
1333, 1737, 1738, 1783, 1782
1334, 1738, 1739, 1784, 1783
1335, 1739, 1740, 1785, 1784
1336, 1740, 1741, 1786, 1785
1337, 1741, 1742, 1787, 1786
1338, 1742, 1743, 1788, 1787
1339, 1743, 1744, 1789, 1788
1340, 1744, 1745, 1790, 1789
1341, 1745, 1746, 1791, 1790
1342, 1746, 1747, 1792, 1791
1343, 1747, 1748, 1793, 1792
1344, 1748, 1749, 1794, 1793
1345, 1749, 1750, 1795, 1794
1346, 1750, 1751, 1796, 1795
1347, 1751, 1752, 1797, 1796
1348, 1752, 1753, 1798, 1797
1349, 1753, 1754, 1799, 1798
1350, 1754, 1755, 1800, 1799
1351, 1755, 1756, 1801, 1800
1352, 1756, 1757, 1802, 1801
1353, 1757, 1758, 1803, 1802
1354, 1758, 1759, 1804, 1803
1355, 1759, 1760, 1805, 1804
1356, 1760, 1761, 1806, 1805
1357, 1761, 1762, 1807, 1806
1358, 1762, 1763, 1808, 1807
1359, 1763, 1764, 1809, 1808
1360, 1764, 1765, 1810, 1809
1361, 1765, 1766, 1811, 1810
1362, 1766, 1767, 1812, 1811
1363, 1767, 1768, 1813, 1812
1364, 1768, 1769, 1814, 1813
1365, 1769, 1770, 1815, 1814
1366, 1770, 1771, 1816, 1815
1367, 1771, 1772, 1817, 1816
1368, 1772, 1773, 1818, 1817
1369, 1773, 1774, 1819, 1818
1370, 1774, 1775, 1820, 1819
1371, 1775, 1154, 1155, 1820
1372, 1255, 1776, 1821, 1254
1373, 1776, 1777, 1822, 1821
1374, 1777, 1778, 1823, 1822
1375, 1778, 1779, 1824, 1823
1376, 1779, 1780, 1825, 1824
1377, 1780, 1781, 1826, 1825
1378, 1781, 1782, 1827, 1826
1379, 1782, 1783, 1828, 1827
1380, 1783, 1784, 1829, 1828
1381, 1784, 1785, 1830, 1829
1382, 1785, 1786, 1831, 1830
1383, 1786, 1787, 1832, 1831
1384, 1787, 1788, 1833, 1832
1385, 1788, 1789, 1834, 1833
1386, 1789, 1790, 1835, 1834
1387, 1790, 1791, 1836, 1835
1388, 1791, 1792, 1837, 1836
1389, 1792, 1793, 1838, 1837
1390, 1793, 1794, 1839, 1838
1391, 1794, 1795, 1840, 1839
1392, 1795, 1796, 1841, 1840
1393, 1796, 1797, 1842, 1841
1394, 1797, 1798, 1843, 1842
1395, 1798, 1799, 1844, 1843
1396, 1799, 1800, 1845, 1844
1397, 1800, 1801, 1846, 1845
1398, 1801, 1802, 1847, 1846
1399, 1802, 1803, 1848, 1847
1400, 1803, 1804, 1849, 1848
1401, 1804, 1805, 1850, 1849
1402, 1805, 1806, 1851, 1850
1403, 1806, 1807, 1852, 1851
1404, 1807, 1808, 1853, 1852
1405, 1808, 1809, 1854, 1853
1406, 1809, 1810, 1855, 1854
1407, 1810, 1811, 1856, 1855
1408, 1811, 1812, 1857, 1856
1409, 1812, 1813, 1858, 1857
1410, 1813, 1814, 1859, 1858
1411, 1814, 1815, 1860, 1859
1412, 1815, 1816, 1861, 1860
1413, 1816, 1817, 1862, 1861
1414, 1817, 1818, 1863, 1862
1415, 1818, 1819, 1864, 1863
1416, 1819, 1820, 1865, 1864
1417, 1820, 1155, 1156, 1865
1418, 1254, 1821, 1866, 1253
1419, 1821, 1822, 1867, 1866
1420, 1822, 1823, 1868, 1867
1421, 1823, 1824, 1869, 1868
1422, 1824, 1825, 1870, 1869
1423, 1825, 1826, 1871, 1870
1424, 1826, 1827, 1872, 1871
1425, 1827, 1828, 1873, 1872
1426, 1828, 1829, 1874, 1873
1427, 1829, 1830, 1875, 1874
1428, 1830, 1831, 1876, 1875
1429, 1831, 1832, 1877, 1876
1430, 1832, 1833, 1878, 1877
1431, 1833, 1834, 1879, 1878
1432, 1834, 1835, 1880, 1879
1433, 1835, 1836, 1881, 1880
1434, 1836, 1837, 1882, 1881
1435, 1837, 1838, 1883, 1882
1436, 1838, 1839, 1884, 1883
1437, 1839, 1840, 1885, 1884
1438, 1840, 1841, 1886, 1885
1439, 1841, 1842, 1887, 1886
1440, 1842, 1843, 1888, 1887
1441, 1843, 1844, 1889, 1888
1442, 1844, 1845, 1890, 1889
1443, 1845, 1846, 1891, 1890
1444, 1846, 1847, 1892, 1891
1445, 1847, 1848, 1893, 1892
1446, 1848, 1849, 1894, 1893
1447, 1849, 1850, 1895, 1894
1448, 1850, 1851, 1896, 1895
1449, 1851, 1852, 1897, 1896
1450, 1852, 1853, 1898, 1897
1451, 1853, 1854, 1899, 1898
1452, 1854, 1855, 1900, 1899
1453, 1855, 1856, 1901, 1900
1454, 1856, 1857, 1902, 1901
1455, 1857, 1858, 1903, 1902
1456, 1858, 1859, 1904, 1903
1457, 1859, 1860, 1905, 1904
1458, 1860, 1861, 1906, 1905
1459, 1861, 1862, 1907, 1906
1460, 1862, 1863, 1908, 1907
1461, 1863, 1864, 1909, 1908
1462, 1864, 1865, 1910, 1909
1463, 1865, 1156, 1157, 1910
1464, 1253, 1866, 1911, 1252
1465, 1866, 1867, 1912, 1911
1466, 1867, 1868, 1913, 1912
1467, 1868, 1869, 1914, 1913
1468, 1869, 1870, 1915, 1914
1469, 1870, 1871, 1916, 1915
1470, 1871, 1872, 1917, 1916
1471, 1872, 1873, 1918, 1917
1472, 1873, 1874, 1919, 1918
1473, 1874, 1875, 1920, 1919
1474, 1875, 1876, 1921, 1920
1475, 1876, 1877, 1922, 1921
1476, 1877, 1878, 1923, 1922
1477, 1878, 1879, 1924, 1923
1478, 1879, 1880, 1925, 1924
1479, 1880, 1881, 1926, 1925
1480, 1881, 1882, 1927, 1926
1481, 1882, 1883, 1928, 1927
1482, 1883, 1884, 1929, 1928
1483, 1884, 1885, 1930, 1929
1484, 1885, 1886, 1931, 1930
1485, 1886, 1887, 1932, 1931
1486, 1887, 1888, 1933, 1932
1487, 1888, 1889, 1934, 1933
1488, 1889, 1890, 1935, 1934
1489, 1890, 1891, 1936, 1935
1490, 1891, 1892, 1937, 1936
1491, 1892, 1893, 1938, 1937
1492, 1893, 1894, 1939, 1938
1493, 1894, 1895, 1940, 1939
1494, 1895, 1896, 1941, 1940
1495, 1896, 1897, 1942, 1941
1496, 1897, 1898, 1943, 1942
1497, 1898, 1899, 1944, 1943
1498, 1899, 1900, 1945, 1944
1499, 1900, 1901, 1946, 1945
1500, 1901, 1902, 1947, 1946
1501, 1902, 1903, 1948, 1947
1502, 1903, 1904, 1949, 1948
1503, 1904, 1905, 1950, 1949
1504, 1905, 1906, 1951, 1950
1505, 1906, 1907, 1952, 1951
1506, 1907, 1908, 1953, 1952
1507, 1908, 1909, 1954, 1953
1508, 1909, 1910, 1955, 1954
1509, 1910, 1157, 1158, 1955
1510, 1252, 1911, 1956, 1251
1511, 1911, 1912, 1957, 1956
1512, 1912, 1913, 1958, 1957
1513, 1913, 1914, 1959, 1958
1514, 1914, 1915, 1960, 1959
1515, 1915, 1916, 1961, 1960
1516, 1916, 1917, 1962, 1961
1517, 1917, 1918, 1963, 1962
1518, 1918, 1919, 1964, 1963
1519, 1919, 1920, 1965, 1964
1520, 1920, 1921, 1966, 1965
1521, 1921, 1922, 1967, 1966
1522, 1922, 1923, 1968, 1967
1523, 1923, 1924, 1969, 1968
1524, 1924, 1925, 1970, 1969
1525, 1925, 1926, 1971, 1970
1526, 1926, 1927, 1972, 1971
1527, 1927, 1928, 1973, 1972
1528, 1928, 1929, 1974, 1973
1529, 1929, 1930, 1975, 1974
1530, 1930, 1931, 1976, 1975
1531, 1931, 1932, 1977, 1976
1532, 1932, 1933, 1978, 1977
1533, 1933, 1934, 1979, 1978
1534, 1934, 1935, 1980, 1979
1535, 1935, 1936, 1981, 1980
1536, 1936, 1937, 1982, 1981
1537, 1937, 1938, 1983, 1982
1538, 1938, 1939, 1984, 1983
1539, 1939, 1940, 1985, 1984
1540, 1940, 1941, 1986, 1985
1541, 1941, 1942, 1987, 1986
1542, 1942, 1943, 1988, 1987
1543, 1943, 1944, 1989, 1988
1544, 1944, 1945, 1990, 1989
1545, 1945, 1946, 1991, 1990
1546, 1946, 1947, 1992, 1991
1547, 1947, 1948, 1993, 1992
1548, 1948, 1949, 1994, 1993
1549, 1949, 1950, 1995, 1994
1550, 1950, 1951, 1996, 1995
1551, 1951, 1952, 1997, 1996
1552, 1952, 1953, 1998, 1997
1553, 1953, 1954, 1999, 1998
1554, 1954, 1955, 2000, 1999
1555, 1955, 1158, 1159, 2000
1556, 1251, 1956, 2001, 1250
1557, 1956, 1957, 2002, 2001
1558, 1957, 1958, 2003, 2002
1559, 1958, 1959, 2004, 2003
1560, 1959, 1960, 2005, 2004
1561, 1960, 1961, 2006, 2005
1562, 1961, 1962, 2007, 2006
1563, 1962, 1963, 2008, 2007
1564, 1963, 1964, 2009, 2008
1565, 1964, 1965, 2010, 2009
1566, 1965, 1966, 2011, 2010
1567, 1966, 1967, 2012, 2011
1568, 1967, 1968, 2013, 2012
1569, 1968, 1969, 2014, 2013
1570, 1969, 1970, 2015, 2014
1571, 1970, 1971, 2016, 2015
1572, 1971, 1972, 2017, 2016
1573, 1972, 1973, 2018, 2017
1574, 1973, 1974, 2019, 2018
1575, 1974, 1975, 2020, 2019
1576, 1975, 1976, 2021, 2020
1577, 1976, 1977, 2022, 2021
1578, 1977, 1978, 2023, 2022
1579, 1978, 1979, 2024, 2023
1580, 1979, 1980, 2025, 2024
1581, 1980, 1981, 2026, 2025
1582, 1981, 1982, 2027, 2026
1583, 1982, 1983, 2028, 2027
1584, 1983, 1984, 2029, 2028
1585, 1984, 1985, 2030, 2029
1586, 1985, 1986, 2031, 2030
1587, 1986, 1987, 2032, 2031
1588, 1987, 1988, 2033, 2032
1589, 1988, 1989, 2034, 2033
1590, 1989, 1990, 2035, 2034
1591, 1990, 1991, 2036, 2035
1592, 1991, 1992, 2037, 2036
1593, 1992, 1993, 2038, 2037
1594, 1993, 1994, 2039, 2038
1595, 1994, 1995, 2040, 2039
1596, 1995, 1996, 2041, 2040
1597, 1996, 1997, 2042, 2041
1598, 1997, 1998, 2043, 2042
1599, 1998, 1999, 2044, 2043
1600, 1999, 2000, 2045, 2044
1601, 2000, 1159, 1160, 2045
1602, 1250, 2001, 2046, 1249
1603, 2001, 2002, 2047, 2046
1604, 2002, 2003, 2048, 2047
1605, 2003, 2004, 2049, 2048
1606, 2004, 2005, 2050, 2049
1607, 2005, 2006, 2051, 2050
1608, 2006, 2007, 2052, 2051
1609, 2007, 2008, 2053, 2052
1610, 2008, 2009, 2054, 2053
1611, 2009, 2010, 2055, 2054
1612, 2010, 2011, 2056, 2055
1613, 2011, 2012, 2057, 2056
1614, 2012, 2013, 2058, 2057
1615, 2013, 2014, 2059, 2058
1616, 2014, 2015, 2060, 2059
1617, 2015, 2016, 2061, 2060
1618, 2016, 2017, 2062, 2061
1619, 2017, 2018, 2063, 2062
1620, 2018, 2019, 2064, 2063
1621, 2019, 2020, 2065, 2064
1622, 2020, 2021, 2066, 2065
1623, 2021, 2022, 2067, 2066
1624, 2022, 2023, 2068, 2067
1625, 2023, 2024, 2069, 2068
1626, 2024, 2025, 2070, 2069
1627, 2025, 2026, 2071, 2070
1628, 2026, 2027, 2072, 2071
1629, 2027, 2028, 2073, 2072
1630, 2028, 2029, 2074, 2073
1631, 2029, 2030, 2075, 2074
1632, 2030, 2031, 2076, 2075
1633, 2031, 2032, 2077, 2076
1634, 2032, 2033, 2078, 2077
1635, 2033, 2034, 2079, 2078
1636, 2034, 2035, 2080, 2079
1637, 2035, 2036, 2081, 2080
1638, 2036, 2037, 2082, 2081
1639, 2037, 2038, 2083, 2082
1640, 2038, 2039, 2084, 2083
1641, 2039, 2040, 2085, 2084
1642, 2040, 2041, 2086, 2085
1643, 2041, 2042, 2087, 2086
1644, 2042, 2043, 2088, 2087
1645, 2043, 2044, 2089, 2088
1646, 2044, 2045, 2090, 2089
1647, 2045, 1160, 1161, 2090
1648, 1249, 2046, 2091, 1248
1649, 2046, 2047, 2092, 2091
1650, 2047, 2048, 2093, 2092
1651, 2048, 2049, 2094, 2093
1652, 2049, 2050, 2095, 2094
1653, 2050, 2051, 2096, 2095
1654, 2051, 2052, 2097, 2096
1655, 2052, 2053, 2098, 2097
1656, 2053, 2054, 2099, 2098
1657, 2054, 2055, 2100, 2099
1658, 2055, 2056, 2101, 2100
1659, 2056, 2057, 2102, 2101
1660, 2057, 2058, 2103, 2102
1661, 2058, 2059, 2104, 2103
1662, 2059, 2060, 2105, 2104
1663, 2060, 2061, 2106, 2105
1664, 2061, 2062, 2107, 2106
1665, 2062, 2063, 2108, 2107
1666, 2063, 2064, 2109, 2108
1667, 2064, 2065, 2110, 2109
1668, 2065, 2066, 2111, 2110
1669, 2066, 2067, 2112, 2111
1670, 2067, 2068, 2113, 2112
1671, 2068, 2069, 2114, 2113
1672, 2069, 2070, 2115, 2114
1673, 2070, 2071, 2116, 2115
1674, 2071, 2072, 2117, 2116
1675, 2072, 2073, 2118, 2117
1676, 2073, 2074, 2119, 2118
1677, 2074, 2075, 2120, 2119
1678, 2075, 2076, 2121, 2120
1679, 2076, 2077, 2122, 2121
1680, 2077, 2078, 2123, 2122
1681, 2078, 2079, 2124, 2123
1682, 2079, 2080, 2125, 2124
1683, 2080, 2081, 2126, 2125
1684, 2081, 2082, 2127, 2126
1685, 2082, 2083, 2128, 2127
1686, 2083, 2084, 2129, 2128
1687, 2084, 2085, 2130, 2129
1688, 2085, 2086, 2131, 2130
1689, 2086, 2087, 2132, 2131
1690, 2087, 2088, 2133, 2132
1691, 2088, 2089, 2134, 2133
1692, 2089, 2090, 2135, 2134
1693, 2090, 1161, 1162, 2135
1694, 1248, 2091, 2136, 1247
1695, 2091, 2092, 2137, 2136
1696, 2092, 2093, 2138, 2137
1697, 2093, 2094, 2139, 2138
1698, 2094, 2095, 2140, 2139
1699, 2095, 2096, 2141, 2140
1700, 2096, 2097, 2142, 2141
1701, 2097, 2098, 2143, 2142
1702, 2098, 2099, 2144, 2143
1703, 2099, 2100, 2145, 2144
1704, 2100, 2101, 2146, 2145
1705, 2101, 2102, 2147, 2146
1706, 2102, 2103, 2148, 2147
1707, 2103, 2104, 2149, 2148
1708, 2104, 2105, 2150, 2149
1709, 2105, 2106, 2151, 2150
1710, 2106, 2107, 2152, 2151
1711, 2107, 2108, 2153, 2152
1712, 2108, 2109, 2154, 2153
1713, 2109, 2110, 2155, 2154
1714, 2110, 2111, 2156, 2155
1715, 2111, 2112, 2157, 2156
1716, 2112, 2113, 2158, 2157
1717, 2113, 2114, 2159, 2158
1718, 2114, 2115, 2160, 2159
1719, 2115, 2116, 2161, 2160
1720, 2116, 2117, 2162, 2161
1721, 2117, 2118, 2163, 2162
1722, 2118, 2119, 2164, 2163
1723, 2119, 2120, 2165, 2164
1724, 2120, 2121, 2166, 2165
1725, 2121, 2122, 2167, 2166
1726, 2122, 2123, 2168, 2167
1727, 2123, 2124, 2169, 2168
1728, 2124, 2125, 2170, 2169
1729, 2125, 2126, 2171, 2170
1730, 2126, 2127, 2172, 2171
1731, 2127, 2128, 2173, 2172
1732, 2128, 2129, 2174, 2173
1733, 2129, 2130, 2175, 2174
1734, 2130, 2131, 2176, 2175
1735, 2131, 2132, 2177, 2176
1736, 2132, 2133, 2178, 2177
1737, 2133, 2134, 2179, 2178
1738, 2134, 2135, 2180, 2179
1739, 2135, 1162, 1163, 2180
1740, 1247, 2136, 2181, 1246
1741, 2136, 2137, 2182, 2181
1742, 2137, 2138, 2183, 2182
1743, 2138, 2139, 2184, 2183
1744, 2139, 2140, 2185, 2184
1745, 2140, 2141, 2186, 2185
1746, 2141, 2142, 2187, 2186
1747, 2142, 2143, 2188, 2187
1748, 2143, 2144, 2189, 2188
1749, 2144, 2145, 2190, 2189
1750, 2145, 2146, 2191, 2190
1751, 2146, 2147, 2192, 2191
1752, 2147, 2148, 2193, 2192
1753, 2148, 2149, 2194, 2193
1754, 2149, 2150, 2195, 2194
1755, 2150, 2151, 2196, 2195
1756, 2151, 2152, 2197, 2196
1757, 2152, 2153, 2198, 2197
1758, 2153, 2154, 2199, 2198
1759, 2154, 2155, 2200, 2199
1760, 2155, 2156, 2201, 2200
1761, 2156, 2157, 2202, 2201
1762, 2157, 2158, 2203, 2202
1763, 2158, 2159, 2204, 2203
1764, 2159, 2160, 2205, 2204
1765, 2160, 2161, 2206, 2205
1766, 2161, 2162, 2207, 2206
1767, 2162, 2163, 2208, 2207
1768, 2163, 2164, 2209, 2208
1769, 2164, 2165, 2210, 2209
1770, 2165, 2166, 2211, 2210
1771, 2166, 2167, 2212, 2211
1772, 2167, 2168, 2213, 2212
1773, 2168, 2169, 2214, 2213
1774, 2169, 2170, 2215, 2214
1775, 2170, 2171, 2216, 2215
1776, 2171, 2172, 2217, 2216
1777, 2172, 2173, 2218, 2217
1778, 2173, 2174, 2219, 2218
1779, 2174, 2175, 2220, 2219
1780, 2175, 2176, 2221, 2220
1781, 2176, 2177, 2222, 2221
1782, 2177, 2178, 2223, 2222
1783, 2178, 2179, 2224, 2223
1784, 2179, 2180, 2225, 2224
1785, 2180, 1163, 1164, 2225
1786, 1246, 2181, 2226, 1245
1787, 2181, 2182, 2227, 2226
1788, 2182, 2183, 2228, 2227
1789, 2183, 2184, 2229, 2228
1790, 2184, 2185, 2230, 2229
1791, 2185, 2186, 2231, 2230
1792, 2186, 2187, 2232, 2231
1793, 2187, 2188, 2233, 2232
1794, 2188, 2189, 2234, 2233
1795, 2189, 2190, 2235, 2234
1796, 2190, 2191, 2236, 2235
1797, 2191, 2192, 2237, 2236
1798, 2192, 2193, 2238, 2237
1799, 2193, 2194, 2239, 2238
1800, 2194, 2195, 2240, 2239
1801, 2195, 2196, 2241, 2240
1802, 2196, 2197, 2242, 2241
1803, 2197, 2198, 2243, 2242
1804, 2198, 2199, 2244, 2243
1805, 2199, 2200, 2245, 2244
1806, 2200, 2201, 2246, 2245
1807, 2201, 2202, 2247, 2246
1808, 2202, 2203, 2248, 2247
1809, 2203, 2204, 2249, 2248
1810, 2204, 2205, 2250, 2249
1811, 2205, 2206, 2251, 2250
1812, 2206, 2207, 2252, 2251
1813, 2207, 2208, 2253, 2252
1814, 2208, 2209, 2254, 2253
1815, 2209, 2210, 2255, 2254
1816, 2210, 2211, 2256, 2255
1817, 2211, 2212, 2257, 2256
1818, 2212, 2213, 2258, 2257
1819, 2213, 2214, 2259, 2258
1820, 2214, 2215, 2260, 2259
1821, 2215, 2216, 2261, 2260
1822, 2216, 2217, 2262, 2261
1823, 2217, 2218, 2263, 2262
1824, 2218, 2219, 2264, 2263
1825, 2219, 2220, 2265, 2264
1826, 2220, 2221, 2266, 2265
1827, 2221, 2222, 2267, 2266
1828, 2222, 2223, 2268, 2267
1829, 2223, 2224, 2269, 2268
1830, 2224, 2225, 2270, 2269
1831, 2225, 1164, 1165, 2270
1832, 1245, 2226, 2271, 1244
1833, 2226, 2227, 2272, 2271
1834, 2227, 2228, 2273, 2272
1835, 2228, 2229, 2274, 2273
1836, 2229, 2230, 2275, 2274
1837, 2230, 2231, 2276, 2275
1838, 2231, 2232, 2277, 2276
1839, 2232, 2233, 2278, 2277
1840, 2233, 2234, 2279, 2278
1841, 2234, 2235, 2280, 2279
1842, 2235, 2236, 2281, 2280
1843, 2236, 2237, 2282, 2281
1844, 2237, 2238, 2283, 2282
1845, 2238, 2239, 2284, 2283
1846, 2239, 2240, 2285, 2284
1847, 2240, 2241, 2286, 2285
1848, 2241, 2242, 2287, 2286
1849, 2242, 2243, 2288, 2287
1850, 2243, 2244, 2289, 2288
1851, 2244, 2245, 2290, 2289
1852, 2245, 2246, 2291, 2290
1853, 2246, 2247, 2292, 2291
1854, 2247, 2248, 2293, 2292
1855, 2248, 2249, 2294, 2293
1856, 2249, 2250, 2295, 2294
1857, 2250, 2251, 2296, 2295
1858, 2251, 2252, 2297, 2296
1859, 2252, 2253, 2298, 2297
1860, 2253, 2254, 2299, 2298
1861, 2254, 2255, 2300, 2299
1862, 2255, 2256, 2301, 2300
1863, 2256, 2257, 2302, 2301
1864, 2257, 2258, 2303, 2302
1865, 2258, 2259, 2304, 2303
1866, 2259, 2260, 2305, 2304
1867, 2260, 2261, 2306, 2305
1868, 2261, 2262, 2307, 2306
1869, 2262, 2263, 2308, 2307
1870, 2263, 2264, 2309, 2308
1871, 2264, 2265, 2310, 2309
1872, 2265, 2266, 2311, 2310
1873, 2266, 2267, 2312, 2311
1874, 2267, 2268, 2313, 2312
1875, 2268, 2269, 2314, 2313
1876, 2269, 2270, 2315, 2314
1877, 2270, 1165, 1166, 2315
1878, 1244, 2271, 2316, 1243
1879, 2271, 2272, 2317, 2316
1880, 2272, 2273, 2318, 2317
1881, 2273, 2274, 2319, 2318
1882, 2274, 2275, 2320, 2319
1883, 2275, 2276, 2321, 2320
1884, 2276, 2277, 2322, 2321
1885, 2277, 2278, 2323, 2322
1886, 2278, 2279, 2324, 2323
1887, 2279, 2280, 2325, 2324
1888, 2280, 2281, 2326, 2325
1889, 2281, 2282, 2327, 2326
1890, 2282, 2283, 2328, 2327
1891, 2283, 2284, 2329, 2328
1892, 2284, 2285, 2330, 2329
1893, 2285, 2286, 2331, 2330
1894, 2286, 2287, 2332, 2331
1895, 2287, 2288, 2333, 2332
1896, 2288, 2289, 2334, 2333
1897, 2289, 2290, 2335, 2334
1898, 2290, 2291, 2336, 2335
1899, 2291, 2292, 2337, 2336
1900, 2292, 2293, 2338, 2337
1901, 2293, 2294, 2339, 2338
1902, 2294, 2295, 2340, 2339
1903, 2295, 2296, 2341, 2340
1904, 2296, 2297, 2342, 2341
1905, 2297, 2298, 2343, 2342
1906, 2298, 2299, 2344, 2343
1907, 2299, 2300, 2345, 2344
1908, 2300, 2301, 2346, 2345
1909, 2301, 2302, 2347, 2346
1910, 2302, 2303, 2348, 2347
1911, 2303, 2304, 2349, 2348
1912, 2304, 2305, 2350, 2349
1913, 2305, 2306, 2351, 2350
1914, 2306, 2307, 2352, 2351
1915, 2307, 2308, 2353, 2352
1916, 2308, 2309, 2354, 2353
1917, 2309, 2310, 2355, 2354
1918, 2310, 2311, 2356, 2355
1919, 2311, 2312, 2357, 2356
1920, 2312, 2313, 2358, 2357
1921, 2313, 2314, 2359, 2358
1922, 2314, 2315, 2360, 2359
1923, 2315, 1166, 1167, 2360
1924, 1243, 2316, 1242, 1197
1925, 2316, 2317, 1241, 1242
1926, 2317, 2318, 1240, 1241
1927, 2318, 2319, 1239, 1240
1928, 2319, 2320, 1238, 1239
1929, 2320, 2321, 1237, 1238
1930, 2321, 2322, 1236, 1237
1931, 2322, 2323, 1235, 1236
1932, 2323, 2324, 1234, 1235
1933, 2324, 2325, 1233, 1234
1934, 2325, 2326, 1232, 1233
1935, 2326, 2327, 1231, 1232
1936, 2327, 2328, 1230, 1231
1937, 2328, 2329, 1229, 1230
1938, 2329, 2330, 1228, 1229
1939, 2330, 2331, 1227, 1228
1940, 2331, 2332, 1226, 1227
1941, 2332, 2333, 1225, 1226
1942, 2333, 2334, 1224, 1225
1943, 2334, 2335, 1223, 1224
1944, 2335, 2336, 1222, 1223
1945, 2336, 2337, 1221, 1222
1946, 2337, 2338, 1220, 1221
1947, 2338, 2339, 1219, 1220
1948, 2339, 2340, 1218, 1219
1949, 2340, 2341, 1217, 1218
1950, 2341, 2342, 1216, 1217
1951, 2342, 2343, 1215, 1216
1952, 2343, 2344, 1214, 1215
1953, 2344, 2345, 1213, 1214
1954, 2345, 2346, 1212, 1213
1955, 2346, 2347, 1211, 1212
1956, 2347, 2348, 1210, 1211
1957, 2348, 2349, 1209, 1210
1958, 2349, 2350, 1208, 1209
1959, 2350, 2351, 1207, 1208
1960, 2351, 2352, 1206, 1207
1961, 2352, 2353, 1205, 1206
1962, 2353, 2354, 1204, 1205
1963, 2354, 2355, 1203, 1204
1964, 2355, 2356, 1202, 1203
1965, 2356, 2357, 1201, 1202
1966, 2357, 2358, 1200, 1201
1967, 2358, 2359, 1199, 1200
1968, 2359, 2360, 1198, 1199
1969, 2360, 1167, 1168, 1198
1970, 1168, 1169, 2361, 1198
1971, 1169, 1170, 2362, 2361
1972, 1170, 1171, 2363, 2362
1973, 1171, 1172, 2364, 2363
1974, 1172, 1173, 2365, 2364
1975, 1173, 1174, 2366, 2365
1976, 1174, 1175, 2367, 2366
1977, 1175, 1176, 2368, 2367
1978, 1176, 1177, 2369, 2368
1979, 1177, 1178, 2370, 2369
1980, 1178, 1179, 2371, 2370
1981, 1179, 1180, 2372, 2371
1982, 1180, 1181, 2373, 2372
1983, 1181, 1182, 2374, 2373
1984, 1182,  382,  383, 2374
1985, 1198, 2361, 2375, 1199
1986, 2361, 2362, 2376, 2375
1987, 2362, 2363, 2377, 2376
1988, 2363, 2364, 2378, 2377
1989, 2364, 2365, 2379, 2378
1990, 2365, 2366, 2380, 2379
1991, 2366, 2367, 2381, 2380
1992, 2367, 2368, 2382, 2381
1993, 2368, 2369, 2383, 2382
1994, 2369, 2370, 2384, 2383
1995, 2370, 2371, 2385, 2384
1996, 2371, 2372, 2386, 2385
1997, 2372, 2373, 2387, 2386
1998, 2373, 2374, 2388, 2387
1999, 2374,  383,  384, 2388
2000, 1199, 2375, 2389, 1200
2001, 2375, 2376, 2390, 2389
2002, 2376, 2377, 2391, 2390
2003, 2377, 2378, 2392, 2391
2004, 2378, 2379, 2393, 2392
2005, 2379, 2380, 2394, 2393
2006, 2380, 2381, 2395, 2394
2007, 2381, 2382, 2396, 2395
2008, 2382, 2383, 2397, 2396
2009, 2383, 2384, 2398, 2397
2010, 2384, 2385, 2399, 2398
2011, 2385, 2386, 2400, 2399
2012, 2386, 2387, 2401, 2400
2013, 2387, 2388, 2402, 2401
2014, 2388,  384,  385, 2402
2015, 1200, 2389, 2403, 1201
2016, 2389, 2390, 2404, 2403
2017, 2390, 2391, 2405, 2404
2018, 2391, 2392, 2406, 2405
2019, 2392, 2393, 2407, 2406
2020, 2393, 2394, 2408, 2407
2021, 2394, 2395, 2409, 2408
2022, 2395, 2396, 2410, 2409
2023, 2396, 2397, 2411, 2410
2024, 2397, 2398, 2412, 2411
2025, 2398, 2399, 2413, 2412
2026, 2399, 2400, 2414, 2413
2027, 2400, 2401, 2415, 2414
2028, 2401, 2402, 2416, 2415
2029, 2402,  385,  386, 2416
2030, 1201, 2403, 2417, 1202
2031, 2403, 2404, 2418, 2417
2032, 2404, 2405, 2419, 2418
2033, 2405, 2406, 2420, 2419
2034, 2406, 2407, 2421, 2420
2035, 2407, 2408, 2422, 2421
2036, 2408, 2409, 2423, 2422
2037, 2409, 2410, 2424, 2423
2038, 2410, 2411, 2425, 2424
2039, 2411, 2412, 2426, 2425
2040, 2412, 2413, 2427, 2426
2041, 2413, 2414, 2428, 2427
2042, 2414, 2415, 2429, 2428
2043, 2415, 2416, 2430, 2429
2044, 2416,  386,  387, 2430
2045, 1202, 2417, 2431, 1203
2046, 2417, 2418, 2432, 2431
2047, 2418, 2419, 2433, 2432
2048, 2419, 2420, 2434, 2433
2049, 2420, 2421, 2435, 2434
2050, 2421, 2422, 2436, 2435
2051, 2422, 2423, 2437, 2436
2052, 2423, 2424, 2438, 2437
2053, 2424, 2425, 2439, 2438
2054, 2425, 2426, 2440, 2439
2055, 2426, 2427, 2441, 2440
2056, 2427, 2428, 2442, 2441
2057, 2428, 2429, 2443, 2442
2058, 2429, 2430, 2444, 2443
2059, 2430,  387,  388, 2444
2060, 1203, 2431, 2445, 1204
2061, 2431, 2432, 2446, 2445
2062, 2432, 2433, 2447, 2446
2063, 2433, 2434, 2448, 2447
2064, 2434, 2435, 2449, 2448
2065, 2435, 2436, 2450, 2449
2066, 2436, 2437, 2451, 2450
2067, 2437, 2438, 2452, 2451
2068, 2438, 2439, 2453, 2452
2069, 2439, 2440, 2454, 2453
2070, 2440, 2441, 2455, 2454
2071, 2441, 2442, 2456, 2455
2072, 2442, 2443, 2457, 2456
2073, 2443, 2444, 2458, 2457
2074, 2444,  388,  389, 2458
2075, 1204, 2445, 2459, 1205
2076, 2445, 2446, 2460, 2459
2077, 2446, 2447, 2461, 2460
2078, 2447, 2448, 2462, 2461
2079, 2448, 2449, 2463, 2462
2080, 2449, 2450, 2464, 2463
2081, 2450, 2451, 2465, 2464
2082, 2451, 2452, 2466, 2465
2083, 2452, 2453, 2467, 2466
2084, 2453, 2454, 2468, 2467
2085, 2454, 2455, 2469, 2468
2086, 2455, 2456, 2470, 2469
2087, 2456, 2457, 2471, 2470
2088, 2457, 2458, 2472, 2471
2089, 2458,  389,  390, 2472
2090, 1205, 2459, 2473, 1206
2091, 2459, 2460, 2474, 2473
2092, 2460, 2461, 2475, 2474
2093, 2461, 2462, 2476, 2475
2094, 2462, 2463, 2477, 2476
2095, 2463, 2464, 2478, 2477
2096, 2464, 2465, 2479, 2478
2097, 2465, 2466, 2480, 2479
2098, 2466, 2467, 2481, 2480
2099, 2467, 2468, 2482, 2481
2100, 2468, 2469, 2483, 2482
2101, 2469, 2470, 2484, 2483
2102, 2470, 2471, 2485, 2484
2103, 2471, 2472, 2486, 2485
2104, 2472,  390,  391, 2486
2105, 1206, 2473, 2487, 1207
2106, 2473, 2474, 2488, 2487
2107, 2474, 2475, 2489, 2488
2108, 2475, 2476, 2490, 2489
2109, 2476, 2477, 2491, 2490
2110, 2477, 2478, 2492, 2491
2111, 2478, 2479, 2493, 2492
2112, 2479, 2480, 2494, 2493
2113, 2480, 2481, 2495, 2494
2114, 2481, 2482, 2496, 2495
2115, 2482, 2483, 2497, 2496
2116, 2483, 2484, 2498, 2497
2117, 2484, 2485, 2499, 2498
2118, 2485, 2486, 2500, 2499
2119, 2486,  391,  392, 2500
2120, 1207, 2487, 2501, 1208
2121, 2487, 2488, 2502, 2501
2122, 2488, 2489, 2503, 2502
2123, 2489, 2490, 2504, 2503
2124, 2490, 2491, 2505, 2504
2125, 2491, 2492, 2506, 2505
2126, 2492, 2493, 2507, 2506
2127, 2493, 2494, 2508, 2507
2128, 2494, 2495, 2509, 2508
2129, 2495, 2496, 2510, 2509
2130, 2496, 2497, 2511, 2510
2131, 2497, 2498, 2512, 2511
2132, 2498, 2499, 2513, 2512
2133, 2499, 2500, 2514, 2513
2134, 2500,  392,  393, 2514
2135, 1208, 2501, 2515, 1209
2136, 2501, 2502, 2516, 2515
2137, 2502, 2503, 2517, 2516
2138, 2503, 2504, 2518, 2517
2139, 2504, 2505, 2519, 2518
2140, 2505, 2506, 2520, 2519
2141, 2506, 2507, 2521, 2520
2142, 2507, 2508, 2522, 2521
2143, 2508, 2509, 2523, 2522
2144, 2509, 2510, 2524, 2523
2145, 2510, 2511, 2525, 2524
2146, 2511, 2512, 2526, 2525
2147, 2512, 2513, 2527, 2526
2148, 2513, 2514, 2528, 2527
2149, 2514,  393,  394, 2528
2150, 1209, 2515, 2529, 1210
2151, 2515, 2516, 2530, 2529
2152, 2516, 2517, 2531, 2530
2153, 2517, 2518, 2532, 2531
2154, 2518, 2519, 2533, 2532
2155, 2519, 2520, 2534, 2533
2156, 2520, 2521, 2535, 2534
2157, 2521, 2522, 2536, 2535
2158, 2522, 2523, 2537, 2536
2159, 2523, 2524, 2538, 2537
2160, 2524, 2525, 2539, 2538
2161, 2525, 2526, 2540, 2539
2162, 2526, 2527, 2541, 2540
2163, 2527, 2528, 2542, 2541
2164, 2528,  394,  395, 2542
2165, 1210, 2529, 2543, 1211
2166, 2529, 2530, 2544, 2543
2167, 2530, 2531, 2545, 2544
2168, 2531, 2532, 2546, 2545
2169, 2532, 2533, 2547, 2546
2170, 2533, 2534, 2548, 2547
2171, 2534, 2535, 2549, 2548
2172, 2535, 2536, 2550, 2549
2173, 2536, 2537, 2551, 2550
2174, 2537, 2538, 2552, 2551
2175, 2538, 2539, 2553, 2552
2176, 2539, 2540, 2554, 2553
2177, 2540, 2541, 2555, 2554
2178, 2541, 2542, 2556, 2555
2179, 2542,  395,  396, 2556
2180, 1211, 2543, 2557, 1212
2181, 2543, 2544, 2558, 2557
2182, 2544, 2545, 2559, 2558
2183, 2545, 2546, 2560, 2559
2184, 2546, 2547, 2561, 2560
2185, 2547, 2548, 2562, 2561
2186, 2548, 2549, 2563, 2562
2187, 2549, 2550, 2564, 2563
2188, 2550, 2551, 2565, 2564
2189, 2551, 2552, 2566, 2565
2190, 2552, 2553, 2567, 2566
2191, 2553, 2554, 2568, 2567
2192, 2554, 2555, 2569, 2568
2193, 2555, 2556, 2570, 2569
2194, 2556,  396,  397, 2570
2195, 1212, 2557, 2571, 1213
2196, 2557, 2558, 2572, 2571
2197, 2558, 2559, 2573, 2572
2198, 2559, 2560, 2574, 2573
2199, 2560, 2561, 2575, 2574
2200, 2561, 2562, 2576, 2575
2201, 2562, 2563, 2577, 2576
2202, 2563, 2564, 2578, 2577
2203, 2564, 2565, 2579, 2578
2204, 2565, 2566, 2580, 2579
2205, 2566, 2567, 2581, 2580
2206, 2567, 2568, 2582, 2581
2207, 2568, 2569, 2583, 2582
2208, 2569, 2570, 2584, 2583
2209, 2570,  397,  398, 2584
2210, 1213, 2571, 2585, 1214
2211, 2571, 2572, 2586, 2585
2212, 2572, 2573, 2587, 2586
2213, 2573, 2574, 2588, 2587
2214, 2574, 2575, 2589, 2588
2215, 2575, 2576, 2590, 2589
2216, 2576, 2577, 2591, 2590
2217, 2577, 2578, 2592, 2591
2218, 2578, 2579, 2593, 2592
2219, 2579, 2580, 2594, 2593
2220, 2580, 2581, 2595, 2594
2221, 2581, 2582, 2596, 2595
2222, 2582, 2583, 2597, 2596
2223, 2583, 2584, 2598, 2597
2224, 2584,  398,  399, 2598
2225, 1214, 2585, 2599, 1215
2226, 2585, 2586, 2600, 2599
2227, 2586, 2587, 2601, 2600
2228, 2587, 2588, 2602, 2601
2229, 2588, 2589, 2603, 2602
2230, 2589, 2590, 2604, 2603
2231, 2590, 2591, 2605, 2604
2232, 2591, 2592, 2606, 2605
2233, 2592, 2593, 2607, 2606
2234, 2593, 2594, 2608, 2607
2235, 2594, 2595, 2609, 2608
2236, 2595, 2596, 2610, 2609
2237, 2596, 2597, 2611, 2610
2238, 2597, 2598, 2612, 2611
2239, 2598,  399,  400, 2612
2240, 1215, 2599, 2613, 1216
2241, 2599, 2600, 2614, 2613
2242, 2600, 2601, 2615, 2614
2243, 2601, 2602, 2616, 2615
2244, 2602, 2603, 2617, 2616
2245, 2603, 2604, 2618, 2617
2246, 2604, 2605, 2619, 2618
2247, 2605, 2606, 2620, 2619
2248, 2606, 2607, 2621, 2620
2249, 2607, 2608, 2622, 2621
2250, 2608, 2609, 2623, 2622
2251, 2609, 2610, 2624, 2623
2252, 2610, 2611, 2625, 2624
2253, 2611, 2612, 2626, 2625
2254, 2612,  400,  401, 2626
2255, 1216, 2613, 2627, 1217
2256, 2613, 2614, 2628, 2627
2257, 2614, 2615, 2629, 2628
2258, 2615, 2616, 2630, 2629
2259, 2616, 2617, 2631, 2630
2260, 2617, 2618, 2632, 2631
2261, 2618, 2619, 2633, 2632
2262, 2619, 2620, 2634, 2633
2263, 2620, 2621, 2635, 2634
2264, 2621, 2622, 2636, 2635
2265, 2622, 2623, 2637, 2636
2266, 2623, 2624, 2638, 2637
2267, 2624, 2625, 2639, 2638
2268, 2625, 2626, 2640, 2639
2269, 2626,  401,  402, 2640
2270, 1217, 2627, 2641, 1218
2271, 2627, 2628, 2642, 2641
2272, 2628, 2629, 2643, 2642
2273, 2629, 2630, 2644, 2643
2274, 2630, 2631, 2645, 2644
2275, 2631, 2632, 2646, 2645
2276, 2632, 2633, 2647, 2646
2277, 2633, 2634, 2648, 2647
2278, 2634, 2635, 2649, 2648
2279, 2635, 2636, 2650, 2649
2280, 2636, 2637, 2651, 2650
2281, 2637, 2638, 2652, 2651
2282, 2638, 2639, 2653, 2652
2283, 2639, 2640, 2654, 2653
2284, 2640,  402,  403, 2654
2285, 1218, 2641, 2655, 1219
2286, 2641, 2642, 2656, 2655
2287, 2642, 2643, 2657, 2656
2288, 2643, 2644, 2658, 2657
2289, 2644, 2645, 2659, 2658
2290, 2645, 2646, 2660, 2659
2291, 2646, 2647, 2661, 2660
2292, 2647, 2648, 2662, 2661
2293, 2648, 2649, 2663, 2662
2294, 2649, 2650, 2664, 2663
2295, 2650, 2651, 2665, 2664
2296, 2651, 2652, 2666, 2665
2297, 2652, 2653, 2667, 2666
2298, 2653, 2654, 2668, 2667
2299, 2654,  403,  404, 2668
2300, 1219, 2655, 2669, 1220
2301, 2655, 2656, 2670, 2669
2302, 2656, 2657, 2671, 2670
2303, 2657, 2658, 2672, 2671
2304, 2658, 2659, 2673, 2672
2305, 2659, 2660, 2674, 2673
2306, 2660, 2661, 2675, 2674
2307, 2661, 2662, 2676, 2675
2308, 2662, 2663, 2677, 2676
2309, 2663, 2664, 2678, 2677
2310, 2664, 2665, 2679, 2678
2311, 2665, 2666, 2680, 2679
2312, 2666, 2667, 2681, 2680
2313, 2667, 2668, 2682, 2681
2314, 2668,  404,  405, 2682
2315, 1220, 2669, 2683, 1221
2316, 2669, 2670, 2684, 2683
2317, 2670, 2671, 2685, 2684
2318, 2671, 2672, 2686, 2685
2319, 2672, 2673, 2687, 2686
2320, 2673, 2674, 2688, 2687
2321, 2674, 2675, 2689, 2688
2322, 2675, 2676, 2690, 2689
2323, 2676, 2677, 2691, 2690
2324, 2677, 2678, 2692, 2691
2325, 2678, 2679, 2693, 2692
2326, 2679, 2680, 2694, 2693
2327, 2680, 2681, 2695, 2694
2328, 2681, 2682, 2696, 2695
2329, 2682,  405,  406, 2696
2330, 1221, 2683, 2697, 1222
2331, 2683, 2684, 2698, 2697
2332, 2684, 2685, 2699, 2698
2333, 2685, 2686, 2700, 2699
2334, 2686, 2687, 2701, 2700
2335, 2687, 2688, 2702, 2701
2336, 2688, 2689, 2703, 2702
2337, 2689, 2690, 2704, 2703
2338, 2690, 2691, 2705, 2704
2339, 2691, 2692, 2706, 2705
2340, 2692, 2693, 2707, 2706
2341, 2693, 2694, 2708, 2707
2342, 2694, 2695, 2709, 2708
2343, 2695, 2696, 2710, 2709
2344, 2696,  406,  407, 2710
2345, 1222, 2697, 2711, 1223
2346, 2697, 2698, 2712, 2711
2347, 2698, 2699, 2713, 2712
2348, 2699, 2700, 2714, 2713
2349, 2700, 2701, 2715, 2714
2350, 2701, 2702, 2716, 2715
2351, 2702, 2703, 2717, 2716
2352, 2703, 2704, 2718, 2717
2353, 2704, 2705, 2719, 2718
2354, 2705, 2706, 2720, 2719
2355, 2706, 2707, 2721, 2720
2356, 2707, 2708, 2722, 2721
2357, 2708, 2709, 2723, 2722
2358, 2709, 2710, 2724, 2723
2359, 2710,  407,  408, 2724
2360, 1223, 2711, 2725, 1224
2361, 2711, 2712, 2726, 2725
2362, 2712, 2713, 2727, 2726
2363, 2713, 2714, 2728, 2727
2364, 2714, 2715, 2729, 2728
2365, 2715, 2716, 2730, 2729
2366, 2716, 2717, 2731, 2730
2367, 2717, 2718, 2732, 2731
2368, 2718, 2719, 2733, 2732
2369, 2719, 2720, 2734, 2733
2370, 2720, 2721, 2735, 2734
2371, 2721, 2722, 2736, 2735
2372, 2722, 2723, 2737, 2736
2373, 2723, 2724, 2738, 2737
2374, 2724,  408,  409, 2738
2375, 1224, 2725, 2739, 1225
2376, 2725, 2726, 2740, 2739
2377, 2726, 2727, 2741, 2740
2378, 2727, 2728, 2742, 2741
2379, 2728, 2729, 2743, 2742
2380, 2729, 2730, 2744, 2743
2381, 2730, 2731, 2745, 2744
2382, 2731, 2732, 2746, 2745
2383, 2732, 2733, 2747, 2746
2384, 2733, 2734, 2748, 2747
2385, 2734, 2735, 2749, 2748
2386, 2735, 2736, 2750, 2749
2387, 2736, 2737, 2751, 2750
2388, 2737, 2738, 2752, 2751
2389, 2738,  409,  410, 2752
2390, 1225, 2739, 2753, 1226
2391, 2739, 2740, 2754, 2753
2392, 2740, 2741, 2755, 2754
2393, 2741, 2742, 2756, 2755
2394, 2742, 2743, 2757, 2756
2395, 2743, 2744, 2758, 2757
2396, 2744, 2745, 2759, 2758
2397, 2745, 2746, 2760, 2759
2398, 2746, 2747, 2761, 2760
2399, 2747, 2748, 2762, 2761
2400, 2748, 2749, 2763, 2762
2401, 2749, 2750, 2764, 2763
2402, 2750, 2751, 2765, 2764
2403, 2751, 2752, 2766, 2765
2404, 2752,  410,  411, 2766
2405, 1226, 2753, 2767, 1227
2406, 2753, 2754, 2768, 2767
2407, 2754, 2755, 2769, 2768
2408, 2755, 2756, 2770, 2769
2409, 2756, 2757, 2771, 2770
2410, 2757, 2758, 2772, 2771
2411, 2758, 2759, 2773, 2772
2412, 2759, 2760, 2774, 2773
2413, 2760, 2761, 2775, 2774
2414, 2761, 2762, 2776, 2775
2415, 2762, 2763, 2777, 2776
2416, 2763, 2764, 2778, 2777
2417, 2764, 2765, 2779, 2778
2418, 2765, 2766, 2780, 2779
2419, 2766,  411,  412, 2780
2420, 1227, 2767, 2781, 1228
2421, 2767, 2768, 2782, 2781
2422, 2768, 2769, 2783, 2782
2423, 2769, 2770, 2784, 2783
2424, 2770, 2771, 2785, 2784
2425, 2771, 2772, 2786, 2785
2426, 2772, 2773, 2787, 2786
2427, 2773, 2774, 2788, 2787
2428, 2774, 2775, 2789, 2788
2429, 2775, 2776, 2790, 2789
2430, 2776, 2777, 2791, 2790
2431, 2777, 2778, 2792, 2791
2432, 2778, 2779, 2793, 2792
2433, 2779, 2780, 2794, 2793
2434, 2780,  412,  413, 2794
2435, 1228, 2781, 2795, 1229
2436, 2781, 2782, 2796, 2795
2437, 2782, 2783, 2797, 2796
2438, 2783, 2784, 2798, 2797
2439, 2784, 2785, 2799, 2798
2440, 2785, 2786, 2800, 2799
2441, 2786, 2787, 2801, 2800
2442, 2787, 2788, 2802, 2801
2443, 2788, 2789, 2803, 2802
2444, 2789, 2790, 2804, 2803
2445, 2790, 2791, 2805, 2804
2446, 2791, 2792, 2806, 2805
2447, 2792, 2793, 2807, 2806
2448, 2793, 2794, 2808, 2807
2449, 2794,  413,  414, 2808
2450, 1229, 2795, 2809, 1230
2451, 2795, 2796, 2810, 2809
2452, 2796, 2797, 2811, 2810
2453, 2797, 2798, 2812, 2811
2454, 2798, 2799, 2813, 2812
2455, 2799, 2800, 2814, 2813
2456, 2800, 2801, 2815, 2814
2457, 2801, 2802, 2816, 2815
2458, 2802, 2803, 2817, 2816
2459, 2803, 2804, 2818, 2817
2460, 2804, 2805, 2819, 2818
2461, 2805, 2806, 2820, 2819
2462, 2806, 2807, 2821, 2820
2463, 2807, 2808, 2822, 2821
2464, 2808,  414,  415, 2822
2465, 1230, 2809, 2823, 1231
2466, 2809, 2810, 2824, 2823
2467, 2810, 2811, 2825, 2824
2468, 2811, 2812, 2826, 2825
2469, 2812, 2813, 2827, 2826
2470, 2813, 2814, 2828, 2827
2471, 2814, 2815, 2829, 2828
2472, 2815, 2816, 2830, 2829
2473, 2816, 2817, 2831, 2830
2474, 2817, 2818, 2832, 2831
2475, 2818, 2819, 2833, 2832
2476, 2819, 2820, 2834, 2833
2477, 2820, 2821, 2835, 2834
2478, 2821, 2822, 2836, 2835
2479, 2822,  415,  416, 2836
2480, 1231, 2823, 2837, 1232
2481, 2823, 2824, 2838, 2837
2482, 2824, 2825, 2839, 2838
2483, 2825, 2826, 2840, 2839
2484, 2826, 2827, 2841, 2840
2485, 2827, 2828, 2842, 2841
2486, 2828, 2829, 2843, 2842
2487, 2829, 2830, 2844, 2843
2488, 2830, 2831, 2845, 2844
2489, 2831, 2832, 2846, 2845
2490, 2832, 2833, 2847, 2846
2491, 2833, 2834, 2848, 2847
2492, 2834, 2835, 2849, 2848
2493, 2835, 2836, 2850, 2849
2494, 2836,  416,  417, 2850
2495, 1232, 2837, 2851, 1233
2496, 2837, 2838, 2852, 2851
2497, 2838, 2839, 2853, 2852
2498, 2839, 2840, 2854, 2853
2499, 2840, 2841, 2855, 2854
2500, 2841, 2842, 2856, 2855
2501, 2842, 2843, 2857, 2856
2502, 2843, 2844, 2858, 2857
2503, 2844, 2845, 2859, 2858
2504, 2845, 2846, 2860, 2859
2505, 2846, 2847, 2861, 2860
2506, 2847, 2848, 2862, 2861
2507, 2848, 2849, 2863, 2862
2508, 2849, 2850, 2864, 2863
2509, 2850,  417,  418, 2864
2510, 1233, 2851, 2865, 1234
2511, 2851, 2852, 2866, 2865
2512, 2852, 2853, 2867, 2866
2513, 2853, 2854, 2868, 2867
2514, 2854, 2855, 2869, 2868
2515, 2855, 2856, 2870, 2869
2516, 2856, 2857, 2871, 2870
2517, 2857, 2858, 2872, 2871
2518, 2858, 2859, 2873, 2872
2519, 2859, 2860, 2874, 2873
2520, 2860, 2861, 2875, 2874
2521, 2861, 2862, 2876, 2875
2522, 2862, 2863, 2877, 2876
2523, 2863, 2864, 2878, 2877
2524, 2864,  418,  419, 2878
2525, 1234, 2865, 2879, 1235
2526, 2865, 2866, 2880, 2879
2527, 2866, 2867, 2881, 2880
2528, 2867, 2868, 2882, 2881
2529, 2868, 2869, 2883, 2882
2530, 2869, 2870, 2884, 2883
2531, 2870, 2871, 2885, 2884
2532, 2871, 2872, 2886, 2885
2533, 2872, 2873, 2887, 2886
2534, 2873, 2874, 2888, 2887
2535, 2874, 2875, 2889, 2888
2536, 2875, 2876, 2890, 2889
2537, 2876, 2877, 2891, 2890
2538, 2877, 2878, 2892, 2891
2539, 2878,  419,  420, 2892
2540, 1235, 2879, 2893, 1236
2541, 2879, 2880, 2894, 2893
2542, 2880, 2881, 2895, 2894
2543, 2881, 2882, 2896, 2895
2544, 2882, 2883, 2897, 2896
2545, 2883, 2884, 2898, 2897
2546, 2884, 2885, 2899, 2898
2547, 2885, 2886, 2900, 2899
2548, 2886, 2887, 2901, 2900
2549, 2887, 2888, 2902, 2901
2550, 2888, 2889, 2903, 2902
2551, 2889, 2890, 2904, 2903
2552, 2890, 2891, 2905, 2904
2553, 2891, 2892, 2906, 2905
2554, 2892,  420,  421, 2906
2555, 1236, 2893, 2907, 1237
2556, 2893, 2894, 2908, 2907
2557, 2894, 2895, 2909, 2908
2558, 2895, 2896, 2910, 2909
2559, 2896, 2897, 2911, 2910
2560, 2897, 2898, 2912, 2911
2561, 2898, 2899, 2913, 2912
2562, 2899, 2900, 2914, 2913
2563, 2900, 2901, 2915, 2914
2564, 2901, 2902, 2916, 2915
2565, 2902, 2903, 2917, 2916
2566, 2903, 2904, 2918, 2917
2567, 2904, 2905, 2919, 2918
2568, 2905, 2906, 2920, 2919
2569, 2906,  421,  422, 2920
2570, 1237, 2907, 2921, 1238
2571, 2907, 2908, 2922, 2921
2572, 2908, 2909, 2923, 2922
2573, 2909, 2910, 2924, 2923
2574, 2910, 2911, 2925, 2924
2575, 2911, 2912, 2926, 2925
2576, 2912, 2913, 2927, 2926
2577, 2913, 2914, 2928, 2927
2578, 2914, 2915, 2929, 2928
2579, 2915, 2916, 2930, 2929
2580, 2916, 2917, 2931, 2930
2581, 2917, 2918, 2932, 2931
2582, 2918, 2919, 2933, 2932
2583, 2919, 2920, 2934, 2933
2584, 2920,  422,  423, 2934
2585, 1238, 2921, 2935, 1239
2586, 2921, 2922, 2936, 2935
2587, 2922, 2923, 2937, 2936
2588, 2923, 2924, 2938, 2937
2589, 2924, 2925, 2939, 2938
2590, 2925, 2926, 2940, 2939
2591, 2926, 2927, 2941, 2940
2592, 2927, 2928, 2942, 2941
2593, 2928, 2929, 2943, 2942
2594, 2929, 2930, 2944, 2943
2595, 2930, 2931, 2945, 2944
2596, 2931, 2932, 2946, 2945
2597, 2932, 2933, 2947, 2946
2598, 2933, 2934, 2948, 2947
2599, 2934,  423,  424, 2948
2600, 1239, 2935, 2949, 1240
2601, 2935, 2936, 2950, 2949
2602, 2936, 2937, 2951, 2950
2603, 2937, 2938, 2952, 2951
2604, 2938, 2939, 2953, 2952
2605, 2939, 2940, 2954, 2953
2606, 2940, 2941, 2955, 2954
2607, 2941, 2942, 2956, 2955
2608, 2942, 2943, 2957, 2956
2609, 2943, 2944, 2958, 2957
2610, 2944, 2945, 2959, 2958
2611, 2945, 2946, 2960, 2959
2612, 2946, 2947, 2961, 2960
2613, 2947, 2948, 2962, 2961
2614, 2948,  424,  425, 2962
2615, 1240, 2949, 2963, 1241
2616, 2949, 2950, 2964, 2963
2617, 2950, 2951, 2965, 2964
2618, 2951, 2952, 2966, 2965
2619, 2952, 2953, 2967, 2966
2620, 2953, 2954, 2968, 2967
2621, 2954, 2955, 2969, 2968
2622, 2955, 2956, 2970, 2969
2623, 2956, 2957, 2971, 2970
2624, 2957, 2958, 2972, 2971
2625, 2958, 2959, 2973, 2972
2626, 2959, 2960, 2974, 2973
2627, 2960, 2961, 2975, 2974
2628, 2961, 2962, 2976, 2975
2629, 2962,  425,  426, 2976
2630, 1241, 2963, 2977, 1242
2631, 2963, 2964, 2978, 2977
2632, 2964, 2965, 2979, 2978
2633, 2965, 2966, 2980, 2979
2634, 2966, 2967, 2981, 2980
2635, 2967, 2968, 2982, 2981
2636, 2968, 2969, 2983, 2982
2637, 2969, 2970, 2984, 2983
2638, 2970, 2971, 2985, 2984
2639, 2971, 2972, 2986, 2985
2640, 2972, 2973, 2987, 2986
2641, 2973, 2974, 2988, 2987
2642, 2974, 2975, 2989, 2988
2643, 2975, 2976, 2990, 2989
2644, 2976,  426,  427, 2990
2645, 1242, 2977, 1280, 1197
2646, 2977, 2978, 1279, 1280
2647, 2978, 2979, 1278, 1279
2648, 2979, 2980, 1277, 1278
2649, 2980, 2981, 1276, 1277
2650, 2981, 2982, 1275, 1276
2651, 2982, 2983, 1274, 1275
2652, 2983, 2984, 1273, 1274
2653, 2984, 2985, 1272, 1273
2654, 2985, 2986, 1271, 1272
2655, 2986, 2987, 1270, 1271
2656, 2987, 2988, 1269, 1270
2657, 2988, 2989, 1268, 1269
2658, 2989, 2990, 1267, 1268
2659, 2990,  427,  428, 1267
2660,  428,  429, 2991, 1267
2661,  429,  430, 2992, 2991
2662,  430,  431, 2993, 2992
2663,  431,  432, 2994, 2993
2664,  432,  433, 2995, 2994
2665,  433,  434, 2996, 2995
2666,  434,  435, 2997, 2996
2667,  435,  436, 2998, 2997
2668,  436,  437, 2999, 2998
2669,  437,  438, 3000, 2999
2670,  438,  439, 3001, 3000
2671,  439,  440, 3002, 3001
2672,  440,  441, 3003, 3002
2673,  441,  442, 3004, 3003
2674,  442,  443, 3005, 3004
2675,  443,  444, 3006, 3005
2676,  444,  445, 3007, 3006
2677,  445,  446, 3008, 3007
2678,  446,  447, 3009, 3008
2679,  447,  448, 3010, 3009
2680,  448,  449, 3011, 3010
2681,  449,  450, 3012, 3011
2682,  450,  451, 3013, 3012
2683,  451,  452, 3014, 3013
2684,  452,    6,  205, 3014
2685, 1267, 2991, 3015, 1268
2686, 2991, 2992, 3016, 3015
2687, 2992, 2993, 3017, 3016
2688, 2993, 2994, 3018, 3017
2689, 2994, 2995, 3019, 3018
2690, 2995, 2996, 3020, 3019
2691, 2996, 2997, 3021, 3020
2692, 2997, 2998, 3022, 3021
2693, 2998, 2999, 3023, 3022
2694, 2999, 3000, 3024, 3023
2695, 3000, 3001, 3025, 3024
2696, 3001, 3002, 3026, 3025
2697, 3002, 3003, 3027, 3026
2698, 3003, 3004, 3028, 3027
2699, 3004, 3005, 3029, 3028
2700, 3005, 3006, 3030, 3029
2701, 3006, 3007, 3031, 3030
2702, 3007, 3008, 3032, 3031
2703, 3008, 3009, 3033, 3032
2704, 3009, 3010, 3034, 3033
2705, 3010, 3011, 3035, 3034
2706, 3011, 3012, 3036, 3035
2707, 3012, 3013, 3037, 3036
2708, 3013, 3014, 3038, 3037
2709, 3014,  205,  204, 3038
2710, 1268, 3015, 3039, 1269
2711, 3015, 3016, 3040, 3039
2712, 3016, 3017, 3041, 3040
2713, 3017, 3018, 3042, 3041
2714, 3018, 3019, 3043, 3042
2715, 3019, 3020, 3044, 3043
2716, 3020, 3021, 3045, 3044
2717, 3021, 3022, 3046, 3045
2718, 3022, 3023, 3047, 3046
2719, 3023, 3024, 3048, 3047
2720, 3024, 3025, 3049, 3048
2721, 3025, 3026, 3050, 3049
2722, 3026, 3027, 3051, 3050
2723, 3027, 3028, 3052, 3051
2724, 3028, 3029, 3053, 3052
2725, 3029, 3030, 3054, 3053
2726, 3030, 3031, 3055, 3054
2727, 3031, 3032, 3056, 3055
2728, 3032, 3033, 3057, 3056
2729, 3033, 3034, 3058, 3057
2730, 3034, 3035, 3059, 3058
2731, 3035, 3036, 3060, 3059
2732, 3036, 3037, 3061, 3060
2733, 3037, 3038, 3062, 3061
2734, 3038,  204,  203, 3062
2735, 1269, 3039, 3063, 1270
2736, 3039, 3040, 3064, 3063
2737, 3040, 3041, 3065, 3064
2738, 3041, 3042, 3066, 3065
2739, 3042, 3043, 3067, 3066
2740, 3043, 3044, 3068, 3067
2741, 3044, 3045, 3069, 3068
2742, 3045, 3046, 3070, 3069
2743, 3046, 3047, 3071, 3070
2744, 3047, 3048, 3072, 3071
2745, 3048, 3049, 3073, 3072
2746, 3049, 3050, 3074, 3073
2747, 3050, 3051, 3075, 3074
2748, 3051, 3052, 3076, 3075
2749, 3052, 3053, 3077, 3076
2750, 3053, 3054, 3078, 3077
2751, 3054, 3055, 3079, 3078
2752, 3055, 3056, 3080, 3079
2753, 3056, 3057, 3081, 3080
2754, 3057, 3058, 3082, 3081
2755, 3058, 3059, 3083, 3082
2756, 3059, 3060, 3084, 3083
2757, 3060, 3061, 3085, 3084
2758, 3061, 3062, 3086, 3085
2759, 3062,  203,  202, 3086
2760, 1270, 3063, 3087, 1271
2761, 3063, 3064, 3088, 3087
2762, 3064, 3065, 3089, 3088
2763, 3065, 3066, 3090, 3089
2764, 3066, 3067, 3091, 3090
2765, 3067, 3068, 3092, 3091
2766, 3068, 3069, 3093, 3092
2767, 3069, 3070, 3094, 3093
2768, 3070, 3071, 3095, 3094
2769, 3071, 3072, 3096, 3095
2770, 3072, 3073, 3097, 3096
2771, 3073, 3074, 3098, 3097
2772, 3074, 3075, 3099, 3098
2773, 3075, 3076, 3100, 3099
2774, 3076, 3077, 3101, 3100
2775, 3077, 3078, 3102, 3101
2776, 3078, 3079, 3103, 3102
2777, 3079, 3080, 3104, 3103
2778, 3080, 3081, 3105, 3104
2779, 3081, 3082, 3106, 3105
2780, 3082, 3083, 3107, 3106
2781, 3083, 3084, 3108, 3107
2782, 3084, 3085, 3109, 3108
2783, 3085, 3086, 3110, 3109
2784, 3086,  202,  201, 3110
2785, 1271, 3087, 3111, 1272
2786, 3087, 3088, 3112, 3111
2787, 3088, 3089, 3113, 3112
2788, 3089, 3090, 3114, 3113
2789, 3090, 3091, 3115, 3114
2790, 3091, 3092, 3116, 3115
2791, 3092, 3093, 3117, 3116
2792, 3093, 3094, 3118, 3117
2793, 3094, 3095, 3119, 3118
2794, 3095, 3096, 3120, 3119
2795, 3096, 3097, 3121, 3120
2796, 3097, 3098, 3122, 3121
2797, 3098, 3099, 3123, 3122
2798, 3099, 3100, 3124, 3123
2799, 3100, 3101, 3125, 3124
2800, 3101, 3102, 3126, 3125
2801, 3102, 3103, 3127, 3126
2802, 3103, 3104, 3128, 3127
2803, 3104, 3105, 3129, 3128
2804, 3105, 3106, 3130, 3129
2805, 3106, 3107, 3131, 3130
2806, 3107, 3108, 3132, 3131
2807, 3108, 3109, 3133, 3132
2808, 3109, 3110, 3134, 3133
2809, 3110,  201,  200, 3134
2810, 1272, 3111, 3135, 1273
2811, 3111, 3112, 3136, 3135
2812, 3112, 3113, 3137, 3136
2813, 3113, 3114, 3138, 3137
2814, 3114, 3115, 3139, 3138
2815, 3115, 3116, 3140, 3139
2816, 3116, 3117, 3141, 3140
2817, 3117, 3118, 3142, 3141
2818, 3118, 3119, 3143, 3142
2819, 3119, 3120, 3144, 3143
2820, 3120, 3121, 3145, 3144
2821, 3121, 3122, 3146, 3145
2822, 3122, 3123, 3147, 3146
2823, 3123, 3124, 3148, 3147
2824, 3124, 3125, 3149, 3148
2825, 3125, 3126, 3150, 3149
2826, 3126, 3127, 3151, 3150
2827, 3127, 3128, 3152, 3151
2828, 3128, 3129, 3153, 3152
2829, 3129, 3130, 3154, 3153
2830, 3130, 3131, 3155, 3154
2831, 3131, 3132, 3156, 3155
2832, 3132, 3133, 3157, 3156
2833, 3133, 3134, 3158, 3157
2834, 3134,  200,  199, 3158
2835, 1273, 3135, 3159, 1274
2836, 3135, 3136, 3160, 3159
2837, 3136, 3137, 3161, 3160
2838, 3137, 3138, 3162, 3161
2839, 3138, 3139, 3163, 3162
2840, 3139, 3140, 3164, 3163
2841, 3140, 3141, 3165, 3164
2842, 3141, 3142, 3166, 3165
2843, 3142, 3143, 3167, 3166
2844, 3143, 3144, 3168, 3167
2845, 3144, 3145, 3169, 3168
2846, 3145, 3146, 3170, 3169
2847, 3146, 3147, 3171, 3170
2848, 3147, 3148, 3172, 3171
2849, 3148, 3149, 3173, 3172
2850, 3149, 3150, 3174, 3173
2851, 3150, 3151, 3175, 3174
2852, 3151, 3152, 3176, 3175
2853, 3152, 3153, 3177, 3176
2854, 3153, 3154, 3178, 3177
2855, 3154, 3155, 3179, 3178
2856, 3155, 3156, 3180, 3179
2857, 3156, 3157, 3181, 3180
2858, 3157, 3158, 3182, 3181
2859, 3158,  199,  198, 3182
2860, 1274, 3159, 3183, 1275
2861, 3159, 3160, 3184, 3183
2862, 3160, 3161, 3185, 3184
2863, 3161, 3162, 3186, 3185
2864, 3162, 3163, 3187, 3186
2865, 3163, 3164, 3188, 3187
2866, 3164, 3165, 3189, 3188
2867, 3165, 3166, 3190, 3189
2868, 3166, 3167, 3191, 3190
2869, 3167, 3168, 3192, 3191
2870, 3168, 3169, 3193, 3192
2871, 3169, 3170, 3194, 3193
2872, 3170, 3171, 3195, 3194
2873, 3171, 3172, 3196, 3195
2874, 3172, 3173, 3197, 3196
2875, 3173, 3174, 3198, 3197
2876, 3174, 3175, 3199, 3198
2877, 3175, 3176, 3200, 3199
2878, 3176, 3177, 3201, 3200
2879, 3177, 3178, 3202, 3201
2880, 3178, 3179, 3203, 3202
2881, 3179, 3180, 3204, 3203
2882, 3180, 3181, 3205, 3204
2883, 3181, 3182, 3206, 3205
2884, 3182,  198,  197, 3206
2885, 1275, 3183, 3207, 1276
2886, 3183, 3184, 3208, 3207
2887, 3184, 3185, 3209, 3208
2888, 3185, 3186, 3210, 3209
2889, 3186, 3187, 3211, 3210
2890, 3187, 3188, 3212, 3211
2891, 3188, 3189, 3213, 3212
2892, 3189, 3190, 3214, 3213
2893, 3190, 3191, 3215, 3214
2894, 3191, 3192, 3216, 3215
2895, 3192, 3193, 3217, 3216
2896, 3193, 3194, 3218, 3217
2897, 3194, 3195, 3219, 3218
2898, 3195, 3196, 3220, 3219
2899, 3196, 3197, 3221, 3220
2900, 3197, 3198, 3222, 3221
2901, 3198, 3199, 3223, 3222
2902, 3199, 3200, 3224, 3223
2903, 3200, 3201, 3225, 3224
2904, 3201, 3202, 3226, 3225
2905, 3202, 3203, 3227, 3226
2906, 3203, 3204, 3228, 3227
2907, 3204, 3205, 3229, 3228
2908, 3205, 3206, 3230, 3229
2909, 3206,  197,  196, 3230
2910, 1276, 3207, 3231, 1277
2911, 3207, 3208, 3232, 3231
2912, 3208, 3209, 3233, 3232
2913, 3209, 3210, 3234, 3233
2914, 3210, 3211, 3235, 3234
2915, 3211, 3212, 3236, 3235
2916, 3212, 3213, 3237, 3236
2917, 3213, 3214, 3238, 3237
2918, 3214, 3215, 3239, 3238
2919, 3215, 3216, 3240, 3239
2920, 3216, 3217, 3241, 3240
2921, 3217, 3218, 3242, 3241
2922, 3218, 3219, 3243, 3242
2923, 3219, 3220, 3244, 3243
2924, 3220, 3221, 3245, 3244
2925, 3221, 3222, 3246, 3245
2926, 3222, 3223, 3247, 3246
2927, 3223, 3224, 3248, 3247
2928, 3224, 3225, 3249, 3248
2929, 3225, 3226, 3250, 3249
2930, 3226, 3227, 3251, 3250
2931, 3227, 3228, 3252, 3251
2932, 3228, 3229, 3253, 3252
2933, 3229, 3230, 3254, 3253
2934, 3230,  196,  195, 3254
2935, 1277, 3231, 3255, 1278
2936, 3231, 3232, 3256, 3255
2937, 3232, 3233, 3257, 3256
2938, 3233, 3234, 3258, 3257
2939, 3234, 3235, 3259, 3258
2940, 3235, 3236, 3260, 3259
2941, 3236, 3237, 3261, 3260
2942, 3237, 3238, 3262, 3261
2943, 3238, 3239, 3263, 3262
2944, 3239, 3240, 3264, 3263
2945, 3240, 3241, 3265, 3264
2946, 3241, 3242, 3266, 3265
2947, 3242, 3243, 3267, 3266
2948, 3243, 3244, 3268, 3267
2949, 3244, 3245, 3269, 3268
2950, 3245, 3246, 3270, 3269
2951, 3246, 3247, 3271, 3270
2952, 3247, 3248, 3272, 3271
2953, 3248, 3249, 3273, 3272
2954, 3249, 3250, 3274, 3273
2955, 3250, 3251, 3275, 3274
2956, 3251, 3252, 3276, 3275
2957, 3252, 3253, 3277, 3276
2958, 3253, 3254, 3278, 3277
2959, 3254,  195,  194, 3278
2960, 1278, 3255, 3279, 1279
2961, 3255, 3256, 3280, 3279
2962, 3256, 3257, 3281, 3280
2963, 3257, 3258, 3282, 3281
2964, 3258, 3259, 3283, 3282
2965, 3259, 3260, 3284, 3283
2966, 3260, 3261, 3285, 3284
2967, 3261, 3262, 3286, 3285
2968, 3262, 3263, 3287, 3286
2969, 3263, 3264, 3288, 3287
2970, 3264, 3265, 3289, 3288
2971, 3265, 3266, 3290, 3289
2972, 3266, 3267, 3291, 3290
2973, 3267, 3268, 3292, 3291
2974, 3268, 3269, 3293, 3292
2975, 3269, 3270, 3294, 3293
2976, 3270, 3271, 3295, 3294
2977, 3271, 3272, 3296, 3295
2978, 3272, 3273, 3297, 3296
2979, 3273, 3274, 3298, 3297
2980, 3274, 3275, 3299, 3298
2981, 3275, 3276, 3300, 3299
2982, 3276, 3277, 3301, 3300
2983, 3277, 3278, 3302, 3301
2984, 3278,  194,  193, 3302
2985, 1279, 3279, 3303, 1280
2986, 3279, 3280, 3304, 3303
2987, 3280, 3281, 3305, 3304
2988, 3281, 3282, 3306, 3305
2989, 3282, 3283, 3307, 3306
2990, 3283, 3284, 3308, 3307
2991, 3284, 3285, 3309, 3308
2992, 3285, 3286, 3310, 3309
2993, 3286, 3287, 3311, 3310
2994, 3287, 3288, 3312, 3311
2995, 3288, 3289, 3313, 3312
2996, 3289, 3290, 3314, 3313
2997, 3290, 3291, 3315, 3314
2998, 3291, 3292, 3316, 3315
2999, 3292, 3293, 3317, 3316
3000, 3293, 3294, 3318, 3317
3001, 3294, 3295, 3319, 3318
3002, 3295, 3296, 3320, 3319
3003, 3296, 3297, 3321, 3320
3004, 3297, 3298, 3322, 3321
3005, 3298, 3299, 3323, 3322
3006, 3299, 3300, 3324, 3323
3007, 3300, 3301, 3325, 3324
3008, 3301, 3302, 3326, 3325
3009, 3302,  193,  192, 3326
3010, 1280, 3303, 1243, 1197
3011, 3303, 3304, 1244, 1243
3012, 3304, 3305, 1245, 1244
3013, 3305, 3306, 1246, 1245
3014, 3306, 3307, 1247, 1246
3015, 3307, 3308, 1248, 1247
3016, 3308, 3309, 1249, 1248
3017, 3309, 3310, 1250, 1249
3018, 3310, 3311, 1251, 1250
3019, 3311, 3312, 1252, 1251
3020, 3312, 3313, 1253, 1252
3021, 3313, 3314, 1254, 1253
3022, 3314, 3315, 1255, 1254
3023, 3315, 3316, 1256, 1255
3024, 3316, 3317, 1257, 1256
3025, 3317, 3318, 1258, 1257
3026, 3318, 3319, 1259, 1258
3027, 3319, 3320, 1260, 1259
3028, 3320, 3321, 1261, 1260
3029, 3321, 3322, 1262, 1261
3030, 3322, 3323, 1263, 1262
3031, 3323, 3324, 1264, 1263
3032, 3324, 3325, 1265, 1264
3033, 3325, 3326, 1266, 1265
3034, 3326,  192,  191, 1266
3035,  382, 1182, 3327,  381
3036, 1182, 1181, 3328, 3327
3037, 1181, 1180, 3329, 3328
3038, 1180, 1179, 3330, 3329
3039, 1179, 1178, 3331, 3330
3040, 1178, 1177, 3332, 3331
3041, 1177, 1176, 3333, 3332
3042, 1176, 1175, 3334, 3333
3043, 1175, 1174, 3335, 3334
3044, 1174, 1173, 3336, 3335
3045, 1173, 1172, 3337, 3336
3046, 1172, 1171, 3338, 3337
3047, 1171, 1170, 3339, 3338
3048, 1170, 1169, 3340, 3339
3049, 1169, 1168, 3341, 3340
3050, 1168, 1167, 3342, 3341
3051, 1167, 1166, 3343, 3342
3052, 1166, 1165, 3344, 3343
3053, 1165, 1164, 3345, 3344
3054, 1164, 1163, 3346, 3345
3055, 1163, 1162, 3347, 3346
3056, 1162, 1161, 3348, 3347
3057, 1161, 1160, 3349, 3348
3058, 1160, 1159, 3350, 3349
3059, 1159, 1158, 3351, 3350
3060, 1158, 1157, 3352, 3351
3061, 1157, 1156, 3353, 3352
3062, 1156, 1155, 3354, 3353
3063, 1155, 1154, 3355, 3354
3064, 1154, 1153, 3356, 3355
3065, 1153, 1152, 3357, 3356
3066, 1152, 1151, 3358, 3357
3067, 1151, 1150, 3359, 3358
3068, 1150, 1149, 3360, 3359
3069, 1149, 1148, 3361, 3360
3070, 1148, 1147, 3362, 3361
3071, 1147, 1146, 3363, 3362
3072, 1146, 1145, 3364, 3363
3073, 1145, 1144, 3365, 3364
3074, 1144,  145,  144, 3365
3075,  381, 3327, 3366,  380
3076, 3327, 3328, 3367, 3366
3077, 3328, 3329, 3368, 3367
3078, 3329, 3330, 3369, 3368
3079, 3330, 3331, 3370, 3369
3080, 3331, 3332, 3371, 3370
3081, 3332, 3333, 3372, 3371
3082, 3333, 3334, 3373, 3372
3083, 3334, 3335, 3374, 3373
3084, 3335, 3336, 3375, 3374
3085, 3336, 3337, 3376, 3375
3086, 3337, 3338, 3377, 3376
3087, 3338, 3339, 3378, 3377
3088, 3339, 3340, 3379, 3378
3089, 3340, 3341, 3380, 3379
3090, 3341, 3342, 3381, 3380
3091, 3342, 3343, 3382, 3381
3092, 3343, 3344, 3383, 3382
3093, 3344, 3345, 3384, 3383
3094, 3345, 3346, 3385, 3384
3095, 3346, 3347, 3386, 3385
3096, 3347, 3348, 3387, 3386
3097, 3348, 3349, 3388, 3387
3098, 3349, 3350, 3389, 3388
3099, 3350, 3351, 3390, 3389
3100, 3351, 3352, 3391, 3390
3101, 3352, 3353, 3392, 3391
3102, 3353, 3354, 3393, 3392
3103, 3354, 3355, 3394, 3393
3104, 3355, 3356, 3395, 3394
3105, 3356, 3357, 3396, 3395
3106, 3357, 3358, 3397, 3396
3107, 3358, 3359, 3398, 3397
3108, 3359, 3360, 3399, 3398
3109, 3360, 3361, 3400, 3399
3110, 3361, 3362, 3401, 3400
3111, 3362, 3363, 3402, 3401
3112, 3363, 3364, 3403, 3402
3113, 3364, 3365, 3404, 3403
3114, 3365,  144,  143, 3404
3115,  380, 3366, 3405,  379
3116, 3366, 3367, 3406, 3405
3117, 3367, 3368, 3407, 3406
3118, 3368, 3369, 3408, 3407
3119, 3369, 3370, 3409, 3408
3120, 3370, 3371, 3410, 3409
3121, 3371, 3372, 3411, 3410
3122, 3372, 3373, 3412, 3411
3123, 3373, 3374, 3413, 3412
3124, 3374, 3375, 3414, 3413
3125, 3375, 3376, 3415, 3414
3126, 3376, 3377, 3416, 3415
3127, 3377, 3378, 3417, 3416
3128, 3378, 3379, 3418, 3417
3129, 3379, 3380, 3419, 3418
3130, 3380, 3381, 3420, 3419
3131, 3381, 3382, 3421, 3420
3132, 3382, 3383, 3422, 3421
3133, 3383, 3384, 3423, 3422
3134, 3384, 3385, 3424, 3423
3135, 3385, 3386, 3425, 3424
3136, 3386, 3387, 3426, 3425
3137, 3387, 3388, 3427, 3426
3138, 3388, 3389, 3428, 3427
3139, 3389, 3390, 3429, 3428
3140, 3390, 3391, 3430, 3429
3141, 3391, 3392, 3431, 3430
3142, 3392, 3393, 3432, 3431
3143, 3393, 3394, 3433, 3432
3144, 3394, 3395, 3434, 3433
3145, 3395, 3396, 3435, 3434
3146, 3396, 3397, 3436, 3435
3147, 3397, 3398, 3437, 3436
3148, 3398, 3399, 3438, 3437
3149, 3399, 3400, 3439, 3438
3150, 3400, 3401, 3440, 3439
3151, 3401, 3402, 3441, 3440
3152, 3402, 3403, 3442, 3441
3153, 3403, 3404, 3443, 3442
3154, 3404,  143,  142, 3443
3155,  379, 3405, 3444,  378
3156, 3405, 3406, 3445, 3444
3157, 3406, 3407, 3446, 3445
3158, 3407, 3408, 3447, 3446
3159, 3408, 3409, 3448, 3447
3160, 3409, 3410, 3449, 3448
3161, 3410, 3411, 3450, 3449
3162, 3411, 3412, 3451, 3450
3163, 3412, 3413, 3452, 3451
3164, 3413, 3414, 3453, 3452
3165, 3414, 3415, 3454, 3453
3166, 3415, 3416, 3455, 3454
3167, 3416, 3417, 3456, 3455
3168, 3417, 3418, 3457, 3456
3169, 3418, 3419, 3458, 3457
3170, 3419, 3420, 3459, 3458
3171, 3420, 3421, 3460, 3459
3172, 3421, 3422, 3461, 3460
3173, 3422, 3423, 3462, 3461
3174, 3423, 3424, 3463, 3462
3175, 3424, 3425, 3464, 3463
3176, 3425, 3426, 3465, 3464
3177, 3426, 3427, 3466, 3465
3178, 3427, 3428, 3467, 3466
3179, 3428, 3429, 3468, 3467
3180, 3429, 3430, 3469, 3468
3181, 3430, 3431, 3470, 3469
3182, 3431, 3432, 3471, 3470
3183, 3432, 3433, 3472, 3471
3184, 3433, 3434, 3473, 3472
3185, 3434, 3435, 3474, 3473
3186, 3435, 3436, 3475, 3474
3187, 3436, 3437, 3476, 3475
3188, 3437, 3438, 3477, 3476
3189, 3438, 3439, 3478, 3477
3190, 3439, 3440, 3479, 3478
3191, 3440, 3441, 3480, 3479
3192, 3441, 3442, 3481, 3480
3193, 3442, 3443, 3482, 3481
3194, 3443,  142,  141, 3482
3195,  378, 3444, 3483,  377
3196, 3444, 3445, 3484, 3483
3197, 3445, 3446, 3485, 3484
3198, 3446, 3447, 3486, 3485
3199, 3447, 3448, 3487, 3486
3200, 3448, 3449, 3488, 3487
3201, 3449, 3450, 3489, 3488
3202, 3450, 3451, 3490, 3489
3203, 3451, 3452, 3491, 3490
3204, 3452, 3453, 3492, 3491
3205, 3453, 3454, 3493, 3492
3206, 3454, 3455, 3494, 3493
3207, 3455, 3456, 3495, 3494
3208, 3456, 3457, 3496, 3495
3209, 3457, 3458, 3497, 3496
3210, 3458, 3459, 3498, 3497
3211, 3459, 3460, 3499, 3498
3212, 3460, 3461, 3500, 3499
3213, 3461, 3462, 3501, 3500
3214, 3462, 3463, 3502, 3501
3215, 3463, 3464, 3503, 3502
3216, 3464, 3465, 3504, 3503
3217, 3465, 3466, 3505, 3504
3218, 3466, 3467, 3506, 3505
3219, 3467, 3468, 3507, 3506
3220, 3468, 3469, 3508, 3507
3221, 3469, 3470, 3509, 3508
3222, 3470, 3471, 3510, 3509
3223, 3471, 3472, 3511, 3510
3224, 3472, 3473, 3512, 3511
3225, 3473, 3474, 3513, 3512
3226, 3474, 3475, 3514, 3513
3227, 3475, 3476, 3515, 3514
3228, 3476, 3477, 3516, 3515
3229, 3477, 3478, 3517, 3516
3230, 3478, 3479, 3518, 3517
3231, 3479, 3480, 3519, 3518
3232, 3480, 3481, 3520, 3519
3233, 3481, 3482, 3521, 3520
3234, 3482,  141,  140, 3521
3235,  377, 3483, 3522,  376
3236, 3483, 3484, 3523, 3522
3237, 3484, 3485, 3524, 3523
3238, 3485, 3486, 3525, 3524
3239, 3486, 3487, 3526, 3525
3240, 3487, 3488, 3527, 3526
3241, 3488, 3489, 3528, 3527
3242, 3489, 3490, 3529, 3528
3243, 3490, 3491, 3530, 3529
3244, 3491, 3492, 3531, 3530
3245, 3492, 3493, 3532, 3531
3246, 3493, 3494, 3533, 3532
3247, 3494, 3495, 3534, 3533
3248, 3495, 3496, 3535, 3534
3249, 3496, 3497, 3536, 3535
3250, 3497, 3498, 3537, 3536
3251, 3498, 3499, 3538, 3537
3252, 3499, 3500, 3539, 3538
3253, 3500, 3501, 3540, 3539
3254, 3501, 3502, 3541, 3540
3255, 3502, 3503, 3542, 3541
3256, 3503, 3504, 3543, 3542
3257, 3504, 3505, 3544, 3543
3258, 3505, 3506, 3545, 3544
3259, 3506, 3507, 3546, 3545
3260, 3507, 3508, 3547, 3546
3261, 3508, 3509, 3548, 3547
3262, 3509, 3510, 3549, 3548
3263, 3510, 3511, 3550, 3549
3264, 3511, 3512, 3551, 3550
3265, 3512, 3513, 3552, 3551
3266, 3513, 3514, 3553, 3552
3267, 3514, 3515, 3554, 3553
3268, 3515, 3516, 3555, 3554
3269, 3516, 3517, 3556, 3555
3270, 3517, 3518, 3557, 3556
3271, 3518, 3519, 3558, 3557
3272, 3519, 3520, 3559, 3558
3273, 3520, 3521, 3560, 3559
3274, 3521,  140,  139, 3560
3275,  376, 3522, 3561,  375
3276, 3522, 3523, 3562, 3561
3277, 3523, 3524, 3563, 3562
3278, 3524, 3525, 3564, 3563
3279, 3525, 3526, 3565, 3564
3280, 3526, 3527, 3566, 3565
3281, 3527, 3528, 3567, 3566
3282, 3528, 3529, 3568, 3567
3283, 3529, 3530, 3569, 3568
3284, 3530, 3531, 3570, 3569
3285, 3531, 3532, 3571, 3570
3286, 3532, 3533, 3572, 3571
3287, 3533, 3534, 3573, 3572
3288, 3534, 3535, 3574, 3573
3289, 3535, 3536, 3575, 3574
3290, 3536, 3537, 3576, 3575
3291, 3537, 3538, 3577, 3576
3292, 3538, 3539, 3578, 3577
3293, 3539, 3540, 3579, 3578
3294, 3540, 3541, 3580, 3579
3295, 3541, 3542, 3581, 3580
3296, 3542, 3543, 3582, 3581
3297, 3543, 3544, 3583, 3582
3298, 3544, 3545, 3584, 3583
3299, 3545, 3546, 3585, 3584
3300, 3546, 3547, 3586, 3585
3301, 3547, 3548, 3587, 3586
3302, 3548, 3549, 3588, 3587
3303, 3549, 3550, 3589, 3588
3304, 3550, 3551, 3590, 3589
3305, 3551, 3552, 3591, 3590
3306, 3552, 3553, 3592, 3591
3307, 3553, 3554, 3593, 3592
3308, 3554, 3555, 3594, 3593
3309, 3555, 3556, 3595, 3594
3310, 3556, 3557, 3596, 3595
3311, 3557, 3558, 3597, 3596
3312, 3558, 3559, 3598, 3597
3313, 3559, 3560, 3599, 3598
3314, 3560,  139,  138, 3599
3315,  375, 3561, 3600,  374
3316, 3561, 3562, 3601, 3600
3317, 3562, 3563, 3602, 3601
3318, 3563, 3564, 3603, 3602
3319, 3564, 3565, 3604, 3603
3320, 3565, 3566, 3605, 3604
3321, 3566, 3567, 3606, 3605
3322, 3567, 3568, 3607, 3606
3323, 3568, 3569, 3608, 3607
3324, 3569, 3570, 3609, 3608
3325, 3570, 3571, 3610, 3609
3326, 3571, 3572, 3611, 3610
3327, 3572, 3573, 3612, 3611
3328, 3573, 3574, 3613, 3612
3329, 3574, 3575, 3614, 3613
3330, 3575, 3576, 3615, 3614
3331, 3576, 3577, 3616, 3615
3332, 3577, 3578, 3617, 3616
3333, 3578, 3579, 3618, 3617
3334, 3579, 3580, 3619, 3618
3335, 3580, 3581, 3620, 3619
3336, 3581, 3582, 3621, 3620
3337, 3582, 3583, 3622, 3621
3338, 3583, 3584, 3623, 3622
3339, 3584, 3585, 3624, 3623
3340, 3585, 3586, 3625, 3624
3341, 3586, 3587, 3626, 3625
3342, 3587, 3588, 3627, 3626
3343, 3588, 3589, 3628, 3627
3344, 3589, 3590, 3629, 3628
3345, 3590, 3591, 3630, 3629
3346, 3591, 3592, 3631, 3630
3347, 3592, 3593, 3632, 3631
3348, 3593, 3594, 3633, 3632
3349, 3594, 3595, 3634, 3633
3350, 3595, 3596, 3635, 3634
3351, 3596, 3597, 3636, 3635
3352, 3597, 3598, 3637, 3636
3353, 3598, 3599, 3638, 3637
3354, 3599,  138,  137, 3638
3355,  374, 3600, 3639,  373
3356, 3600, 3601, 3640, 3639
3357, 3601, 3602, 3641, 3640
3358, 3602, 3603, 3642, 3641
3359, 3603, 3604, 3643, 3642
3360, 3604, 3605, 3644, 3643
3361, 3605, 3606, 3645, 3644
3362, 3606, 3607, 3646, 3645
3363, 3607, 3608, 3647, 3646
3364, 3608, 3609, 3648, 3647
3365, 3609, 3610, 3649, 3648
3366, 3610, 3611, 3650, 3649
3367, 3611, 3612, 3651, 3650
3368, 3612, 3613, 3652, 3651
3369, 3613, 3614, 3653, 3652
3370, 3614, 3615, 3654, 3653
3371, 3615, 3616, 3655, 3654
3372, 3616, 3617, 3656, 3655
3373, 3617, 3618, 3657, 3656
3374, 3618, 3619, 3658, 3657
3375, 3619, 3620, 3659, 3658
3376, 3620, 3621, 3660, 3659
3377, 3621, 3622, 3661, 3660
3378, 3622, 3623, 3662, 3661
3379, 3623, 3624, 3663, 3662
3380, 3624, 3625, 3664, 3663
3381, 3625, 3626, 3665, 3664
3382, 3626, 3627, 3666, 3665
3383, 3627, 3628, 3667, 3666
3384, 3628, 3629, 3668, 3667
3385, 3629, 3630, 3669, 3668
3386, 3630, 3631, 3670, 3669
3387, 3631, 3632, 3671, 3670
3388, 3632, 3633, 3672, 3671
3389, 3633, 3634, 3673, 3672
3390, 3634, 3635, 3674, 3673
3391, 3635, 3636, 3675, 3674
3392, 3636, 3637, 3676, 3675
3393, 3637, 3638, 3677, 3676
3394, 3638,  137,  136, 3677
3395,  373, 3639, 3678,  372
3396, 3639, 3640, 3679, 3678
3397, 3640, 3641, 3680, 3679
3398, 3641, 3642, 3681, 3680
3399, 3642, 3643, 3682, 3681
3400, 3643, 3644, 3683, 3682
3401, 3644, 3645, 3684, 3683
3402, 3645, 3646, 3685, 3684
3403, 3646, 3647, 3686, 3685
3404, 3647, 3648, 3687, 3686
3405, 3648, 3649, 3688, 3687
3406, 3649, 3650, 3689, 3688
3407, 3650, 3651, 3690, 3689
3408, 3651, 3652, 3691, 3690
3409, 3652, 3653, 3692, 3691
3410, 3653, 3654, 3693, 3692
3411, 3654, 3655, 3694, 3693
3412, 3655, 3656, 3695, 3694
3413, 3656, 3657, 3696, 3695
3414, 3657, 3658, 3697, 3696
3415, 3658, 3659, 3698, 3697
3416, 3659, 3660, 3699, 3698
3417, 3660, 3661, 3700, 3699
3418, 3661, 3662, 3701, 3700
3419, 3662, 3663, 3702, 3701
3420, 3663, 3664, 3703, 3702
3421, 3664, 3665, 3704, 3703
3422, 3665, 3666, 3705, 3704
3423, 3666, 3667, 3706, 3705
3424, 3667, 3668, 3707, 3706
3425, 3668, 3669, 3708, 3707
3426, 3669, 3670, 3709, 3708
3427, 3670, 3671, 3710, 3709
3428, 3671, 3672, 3711, 3710
3429, 3672, 3673, 3712, 3711
3430, 3673, 3674, 3713, 3712
3431, 3674, 3675, 3714, 3713
3432, 3675, 3676, 3715, 3714
3433, 3676, 3677, 3716, 3715
3434, 3677,  136,  135, 3716
3435,  372, 3678, 3717,  371
3436, 3678, 3679, 3718, 3717
3437, 3679, 3680, 3719, 3718
3438, 3680, 3681, 3720, 3719
3439, 3681, 3682, 3721, 3720
3440, 3682, 3683, 3722, 3721
3441, 3683, 3684, 3723, 3722
3442, 3684, 3685, 3724, 3723
3443, 3685, 3686, 3725, 3724
3444, 3686, 3687, 3726, 3725
3445, 3687, 3688, 3727, 3726
3446, 3688, 3689, 3728, 3727
3447, 3689, 3690, 3729, 3728
3448, 3690, 3691, 3730, 3729
3449, 3691, 3692, 3731, 3730
3450, 3692, 3693, 3732, 3731
3451, 3693, 3694, 3733, 3732
3452, 3694, 3695, 3734, 3733
3453, 3695, 3696, 3735, 3734
3454, 3696, 3697, 3736, 3735
3455, 3697, 3698, 3737, 3736
3456, 3698, 3699, 3738, 3737
3457, 3699, 3700, 3739, 3738
3458, 3700, 3701, 3740, 3739
3459, 3701, 3702, 3741, 3740
3460, 3702, 3703, 3742, 3741
3461, 3703, 3704, 3743, 3742
3462, 3704, 3705, 3744, 3743
3463, 3705, 3706, 3745, 3744
3464, 3706, 3707, 3746, 3745
3465, 3707, 3708, 3747, 3746
3466, 3708, 3709, 3748, 3747
3467, 3709, 3710, 3749, 3748
3468, 3710, 3711, 3750, 3749
3469, 3711, 3712, 3751, 3750
3470, 3712, 3713, 3752, 3751
3471, 3713, 3714, 3753, 3752
3472, 3714, 3715, 3754, 3753
3473, 3715, 3716, 3755, 3754
3474, 3716,  135,  134, 3755
3475,  371, 3717, 3756,  370
3476, 3717, 3718, 3757, 3756
3477, 3718, 3719, 3758, 3757
3478, 3719, 3720, 3759, 3758
3479, 3720, 3721, 3760, 3759
3480, 3721, 3722, 3761, 3760
3481, 3722, 3723, 3762, 3761
3482, 3723, 3724, 3763, 3762
3483, 3724, 3725, 3764, 3763
3484, 3725, 3726, 3765, 3764
3485, 3726, 3727, 3766, 3765
3486, 3727, 3728, 3767, 3766
3487, 3728, 3729, 3768, 3767
3488, 3729, 3730, 3769, 3768
3489, 3730, 3731, 3770, 3769
3490, 3731, 3732, 3771, 3770
3491, 3732, 3733, 3772, 3771
3492, 3733, 3734, 3773, 3772
3493, 3734, 3735, 3774, 3773
3494, 3735, 3736, 3775, 3774
3495, 3736, 3737, 3776, 3775
3496, 3737, 3738, 3777, 3776
3497, 3738, 3739, 3778, 3777
3498, 3739, 3740, 3779, 3778
3499, 3740, 3741, 3780, 3779
3500, 3741, 3742, 3781, 3780
3501, 3742, 3743, 3782, 3781
3502, 3743, 3744, 3783, 3782
3503, 3744, 3745, 3784, 3783
3504, 3745, 3746, 3785, 3784
3505, 3746, 3747, 3786, 3785
3506, 3747, 3748, 3787, 3786
3507, 3748, 3749, 3788, 3787
3508, 3749, 3750, 3789, 3788
3509, 3750, 3751, 3790, 3789
3510, 3751, 3752, 3791, 3790
3511, 3752, 3753, 3792, 3791
3512, 3753, 3754, 3793, 3792
3513, 3754, 3755, 3794, 3793
3514, 3755,  134,  133, 3794
3515,  370, 3756, 3795,  369
3516, 3756, 3757, 3796, 3795
3517, 3757, 3758, 3797, 3796
3518, 3758, 3759, 3798, 3797
3519, 3759, 3760, 3799, 3798
3520, 3760, 3761, 3800, 3799
3521, 3761, 3762, 3801, 3800
3522, 3762, 3763, 3802, 3801
3523, 3763, 3764, 3803, 3802
3524, 3764, 3765, 3804, 3803
3525, 3765, 3766, 3805, 3804
3526, 3766, 3767, 3806, 3805
3527, 3767, 3768, 3807, 3806
3528, 3768, 3769, 3808, 3807
3529, 3769, 3770, 3809, 3808
3530, 3770, 3771, 3810, 3809
3531, 3771, 3772, 3811, 3810
3532, 3772, 3773, 3812, 3811
3533, 3773, 3774, 3813, 3812
3534, 3774, 3775, 3814, 3813
3535, 3775, 3776, 3815, 3814
3536, 3776, 3777, 3816, 3815
3537, 3777, 3778, 3817, 3816
3538, 3778, 3779, 3818, 3817
3539, 3779, 3780, 3819, 3818
3540, 3780, 3781, 3820, 3819
3541, 3781, 3782, 3821, 3820
3542, 3782, 3783, 3822, 3821
3543, 3783, 3784, 3823, 3822
3544, 3784, 3785, 3824, 3823
3545, 3785, 3786, 3825, 3824
3546, 3786, 3787, 3826, 3825
3547, 3787, 3788, 3827, 3826
3548, 3788, 3789, 3828, 3827
3549, 3789, 3790, 3829, 3828
3550, 3790, 3791, 3830, 3829
3551, 3791, 3792, 3831, 3830
3552, 3792, 3793, 3832, 3831
3553, 3793, 3794, 3833, 3832
3554, 3794,  133,  132, 3833
3555,  369, 3795, 3834,  368
3556, 3795, 3796, 3835, 3834
3557, 3796, 3797, 3836, 3835
3558, 3797, 3798, 3837, 3836
3559, 3798, 3799, 3838, 3837
3560, 3799, 3800, 3839, 3838
3561, 3800, 3801, 3840, 3839
3562, 3801, 3802, 3841, 3840
3563, 3802, 3803, 3842, 3841
3564, 3803, 3804, 3843, 3842
3565, 3804, 3805, 3844, 3843
3566, 3805, 3806, 3845, 3844
3567, 3806, 3807, 3846, 3845
3568, 3807, 3808, 3847, 3846
3569, 3808, 3809, 3848, 3847
3570, 3809, 3810, 3849, 3848
3571, 3810, 3811, 3850, 3849
3572, 3811, 3812, 3851, 3850
3573, 3812, 3813, 3852, 3851
3574, 3813, 3814, 3853, 3852
3575, 3814, 3815, 3854, 3853
3576, 3815, 3816, 3855, 3854
3577, 3816, 3817, 3856, 3855
3578, 3817, 3818, 3857, 3856
3579, 3818, 3819, 3858, 3857
3580, 3819, 3820, 3859, 3858
3581, 3820, 3821, 3860, 3859
3582, 3821, 3822, 3861, 3860
3583, 3822, 3823, 3862, 3861
3584, 3823, 3824, 3863, 3862
3585, 3824, 3825, 3864, 3863
3586, 3825, 3826, 3865, 3864
3587, 3826, 3827, 3866, 3865
3588, 3827, 3828, 3867, 3866
3589, 3828, 3829, 3868, 3867
3590, 3829, 3830, 3869, 3868
3591, 3830, 3831, 3870, 3869
3592, 3831, 3832, 3871, 3870
3593, 3832, 3833, 3872, 3871
3594, 3833,  132,  131, 3872
3595,  368, 3834, 3873,  367
3596, 3834, 3835, 3874, 3873
3597, 3835, 3836, 3875, 3874
3598, 3836, 3837, 3876, 3875
3599, 3837, 3838, 3877, 3876
3600, 3838, 3839, 3878, 3877
3601, 3839, 3840, 3879, 3878
3602, 3840, 3841, 3880, 3879
3603, 3841, 3842, 3881, 3880
3604, 3842, 3843, 3882, 3881
3605, 3843, 3844, 3883, 3882
3606, 3844, 3845, 3884, 3883
3607, 3845, 3846, 3885, 3884
3608, 3846, 3847, 3886, 3885
3609, 3847, 3848, 3887, 3886
3610, 3848, 3849, 3888, 3887
3611, 3849, 3850, 3889, 3888
3612, 3850, 3851, 3890, 3889
3613, 3851, 3852, 3891, 3890
3614, 3852, 3853, 3892, 3891
3615, 3853, 3854, 3893, 3892
3616, 3854, 3855, 3894, 3893
3617, 3855, 3856, 3895, 3894
3618, 3856, 3857, 3896, 3895
3619, 3857, 3858, 3897, 3896
3620, 3858, 3859, 3898, 3897
3621, 3859, 3860, 3899, 3898
3622, 3860, 3861, 3900, 3899
3623, 3861, 3862, 3901, 3900
3624, 3862, 3863, 3902, 3901
3625, 3863, 3864, 3903, 3902
3626, 3864, 3865, 3904, 3903
3627, 3865, 3866, 3905, 3904
3628, 3866, 3867, 3906, 3905
3629, 3867, 3868, 3907, 3906
3630, 3868, 3869, 3908, 3907
3631, 3869, 3870, 3909, 3908
3632, 3870, 3871, 3910, 3909
3633, 3871, 3872, 3911, 3910
3634, 3872,  131,  130, 3911
3635,  367, 3873, 3912,  366
3636, 3873, 3874, 3913, 3912
3637, 3874, 3875, 3914, 3913
3638, 3875, 3876, 3915, 3914
3639, 3876, 3877, 3916, 3915
3640, 3877, 3878, 3917, 3916
3641, 3878, 3879, 3918, 3917
3642, 3879, 3880, 3919, 3918
3643, 3880, 3881, 3920, 3919
3644, 3881, 3882, 3921, 3920
3645, 3882, 3883, 3922, 3921
3646, 3883, 3884, 3923, 3922
3647, 3884, 3885, 3924, 3923
3648, 3885, 3886, 3925, 3924
3649, 3886, 3887, 3926, 3925
3650, 3887, 3888, 3927, 3926
3651, 3888, 3889, 3928, 3927
3652, 3889, 3890, 3929, 3928
3653, 3890, 3891, 3930, 3929
3654, 3891, 3892, 3931, 3930
3655, 3892, 3893, 3932, 3931
3656, 3893, 3894, 3933, 3932
3657, 3894, 3895, 3934, 3933
3658, 3895, 3896, 3935, 3934
3659, 3896, 3897, 3936, 3935
3660, 3897, 3898, 3937, 3936
3661, 3898, 3899, 3938, 3937
3662, 3899, 3900, 3939, 3938
3663, 3900, 3901, 3940, 3939
3664, 3901, 3902, 3941, 3940
3665, 3902, 3903, 3942, 3941
3666, 3903, 3904, 3943, 3942
3667, 3904, 3905, 3944, 3943
3668, 3905, 3906, 3945, 3944
3669, 3906, 3907, 3946, 3945
3670, 3907, 3908, 3947, 3946
3671, 3908, 3909, 3948, 3947
3672, 3909, 3910, 3949, 3948
3673, 3910, 3911, 3950, 3949
3674, 3911,  130,  129, 3950
3675,  366, 3912, 3951,  365
3676, 3912, 3913, 3952, 3951
3677, 3913, 3914, 3953, 3952
3678, 3914, 3915, 3954, 3953
3679, 3915, 3916, 3955, 3954
3680, 3916, 3917, 3956, 3955
3681, 3917, 3918, 3957, 3956
3682, 3918, 3919, 3958, 3957
3683, 3919, 3920, 3959, 3958
3684, 3920, 3921, 3960, 3959
3685, 3921, 3922, 3961, 3960
3686, 3922, 3923, 3962, 3961
3687, 3923, 3924, 3963, 3962
3688, 3924, 3925, 3964, 3963
3689, 3925, 3926, 3965, 3964
3690, 3926, 3927, 3966, 3965
3691, 3927, 3928, 3967, 3966
3692, 3928, 3929, 3968, 3967
3693, 3929, 3930, 3969, 3968
3694, 3930, 3931, 3970, 3969
3695, 3931, 3932, 3971, 3970
3696, 3932, 3933, 3972, 3971
3697, 3933, 3934, 3973, 3972
3698, 3934, 3935, 3974, 3973
3699, 3935, 3936, 3975, 3974
3700, 3936, 3937, 3976, 3975
3701, 3937, 3938, 3977, 3976
3702, 3938, 3939, 3978, 3977
3703, 3939, 3940, 3979, 3978
3704, 3940, 3941, 3980, 3979
3705, 3941, 3942, 3981, 3980
3706, 3942, 3943, 3982, 3981
3707, 3943, 3944, 3983, 3982
3708, 3944, 3945, 3984, 3983
3709, 3945, 3946, 3985, 3984
3710, 3946, 3947, 3986, 3985
3711, 3947, 3948, 3987, 3986
3712, 3948, 3949, 3988, 3987
3713, 3949, 3950, 3989, 3988
3714, 3950,  129,  128, 3989
3715,  365, 3951, 3990,  364
3716, 3951, 3952, 3991, 3990
3717, 3952, 3953, 3992, 3991
3718, 3953, 3954, 3993, 3992
3719, 3954, 3955, 3994, 3993
3720, 3955, 3956, 3995, 3994
3721, 3956, 3957, 3996, 3995
3722, 3957, 3958, 3997, 3996
3723, 3958, 3959, 3998, 3997
3724, 3959, 3960, 3999, 3998
3725, 3960, 3961, 4000, 3999
3726, 3961, 3962, 4001, 4000
3727, 3962, 3963, 4002, 4001
3728, 3963, 3964, 4003, 4002
3729, 3964, 3965, 4004, 4003
3730, 3965, 3966, 4005, 4004
3731, 3966, 3967, 4006, 4005
3732, 3967, 3968, 4007, 4006
3733, 3968, 3969, 4008, 4007
3734, 3969, 3970, 4009, 4008
3735, 3970, 3971, 4010, 4009
3736, 3971, 3972, 4011, 4010
3737, 3972, 3973, 4012, 4011
3738, 3973, 3974, 4013, 4012
3739, 3974, 3975, 4014, 4013
3740, 3975, 3976, 4015, 4014
3741, 3976, 3977, 4016, 4015
3742, 3977, 3978, 4017, 4016
3743, 3978, 3979, 4018, 4017
3744, 3979, 3980, 4019, 4018
3745, 3980, 3981, 4020, 4019
3746, 3981, 3982, 4021, 4020
3747, 3982, 3983, 4022, 4021
3748, 3983, 3984, 4023, 4022
3749, 3984, 3985, 4024, 4023
3750, 3985, 3986, 4025, 4024
3751, 3986, 3987, 4026, 4025
3752, 3987, 3988, 4027, 4026
3753, 3988, 3989, 4028, 4027
3754, 3989,  128,  127, 4028
3755,  364, 3990, 4029,  363
3756, 3990, 3991, 4030, 4029
3757, 3991, 3992, 4031, 4030
3758, 3992, 3993, 4032, 4031
3759, 3993, 3994, 4033, 4032
3760, 3994, 3995, 4034, 4033
3761, 3995, 3996, 4035, 4034
3762, 3996, 3997, 4036, 4035
3763, 3997, 3998, 4037, 4036
3764, 3998, 3999, 4038, 4037
3765, 3999, 4000, 4039, 4038
3766, 4000, 4001, 4040, 4039
3767, 4001, 4002, 4041, 4040
3768, 4002, 4003, 4042, 4041
3769, 4003, 4004, 4043, 4042
3770, 4004, 4005, 4044, 4043
3771, 4005, 4006, 4045, 4044
3772, 4006, 4007, 4046, 4045
3773, 4007, 4008, 4047, 4046
3774, 4008, 4009, 4048, 4047
3775, 4009, 4010, 4049, 4048
3776, 4010, 4011, 4050, 4049
3777, 4011, 4012, 4051, 4050
3778, 4012, 4013, 4052, 4051
3779, 4013, 4014, 4053, 4052
3780, 4014, 4015, 4054, 4053
3781, 4015, 4016, 4055, 4054
3782, 4016, 4017, 4056, 4055
3783, 4017, 4018, 4057, 4056
3784, 4018, 4019, 4058, 4057
3785, 4019, 4020, 4059, 4058
3786, 4020, 4021, 4060, 4059
3787, 4021, 4022, 4061, 4060
3788, 4022, 4023, 4062, 4061
3789, 4023, 4024, 4063, 4062
3790, 4024, 4025, 4064, 4063
3791, 4025, 4026, 4065, 4064
3792, 4026, 4027, 4066, 4065
3793, 4027, 4028, 4067, 4066
3794, 4028,  127,  126, 4067
3795,  363, 4029, 4068,  362
3796, 4029, 4030, 4069, 4068
3797, 4030, 4031, 4070, 4069
3798, 4031, 4032, 4071, 4070
3799, 4032, 4033, 4072, 4071
3800, 4033, 4034, 4073, 4072
3801, 4034, 4035, 4074, 4073
3802, 4035, 4036, 4075, 4074
3803, 4036, 4037, 4076, 4075
3804, 4037, 4038, 4077, 4076
3805, 4038, 4039, 4078, 4077
3806, 4039, 4040, 4079, 4078
3807, 4040, 4041, 4080, 4079
3808, 4041, 4042, 4081, 4080
3809, 4042, 4043, 4082, 4081
3810, 4043, 4044, 4083, 4082
3811, 4044, 4045, 4084, 4083
3812, 4045, 4046, 4085, 4084
3813, 4046, 4047, 4086, 4085
3814, 4047, 4048, 4087, 4086
3815, 4048, 4049, 4088, 4087
3816, 4049, 4050, 4089, 4088
3817, 4050, 4051, 4090, 4089
3818, 4051, 4052, 4091, 4090
3819, 4052, 4053, 4092, 4091
3820, 4053, 4054, 4093, 4092
3821, 4054, 4055, 4094, 4093
3822, 4055, 4056, 4095, 4094
3823, 4056, 4057, 4096, 4095
3824, 4057, 4058, 4097, 4096
3825, 4058, 4059, 4098, 4097
3826, 4059, 4060, 4099, 4098
3827, 4060, 4061, 4100, 4099
3828, 4061, 4062, 4101, 4100
3829, 4062, 4063, 4102, 4101
3830, 4063, 4064, 4103, 4102
3831, 4064, 4065, 4104, 4103
3832, 4065, 4066, 4105, 4104
3833, 4066, 4067, 4106, 4105
3834, 4067,  126,  125, 4106
3835,  362, 4068, 4107,  361
3836, 4068, 4069, 4108, 4107
3837, 4069, 4070, 4109, 4108
3838, 4070, 4071, 4110, 4109
3839, 4071, 4072, 4111, 4110
3840, 4072, 4073, 4112, 4111
3841, 4073, 4074, 4113, 4112
3842, 4074, 4075, 4114, 4113
3843, 4075, 4076, 4115, 4114
3844, 4076, 4077, 4116, 4115
3845, 4077, 4078, 4117, 4116
3846, 4078, 4079, 4118, 4117
3847, 4079, 4080, 4119, 4118
3848, 4080, 4081, 4120, 4119
3849, 4081, 4082, 4121, 4120
3850, 4082, 4083, 4122, 4121
3851, 4083, 4084, 4123, 4122
3852, 4084, 4085, 4124, 4123
3853, 4085, 4086, 4125, 4124
3854, 4086, 4087, 4126, 4125
3855, 4087, 4088, 4127, 4126
3856, 4088, 4089, 4128, 4127
3857, 4089, 4090, 4129, 4128
3858, 4090, 4091, 4130, 4129
3859, 4091, 4092, 4131, 4130
3860, 4092, 4093, 4132, 4131
3861, 4093, 4094, 4133, 4132
3862, 4094, 4095, 4134, 4133
3863, 4095, 4096, 4135, 4134
3864, 4096, 4097, 4136, 4135
3865, 4097, 4098, 4137, 4136
3866, 4098, 4099, 4138, 4137
3867, 4099, 4100, 4139, 4138
3868, 4100, 4101, 4140, 4139
3869, 4101, 4102, 4141, 4140
3870, 4102, 4103, 4142, 4141
3871, 4103, 4104, 4143, 4142
3872, 4104, 4105, 4144, 4143
3873, 4105, 4106, 4145, 4144
3874, 4106,  125,  124, 4145
3875,  361, 4107, 4146,  360
3876, 4107, 4108, 4147, 4146
3877, 4108, 4109, 4148, 4147
3878, 4109, 4110, 4149, 4148
3879, 4110, 4111, 4150, 4149
3880, 4111, 4112, 4151, 4150
3881, 4112, 4113, 4152, 4151
3882, 4113, 4114, 4153, 4152
3883, 4114, 4115, 4154, 4153
3884, 4115, 4116, 4155, 4154
3885, 4116, 4117, 4156, 4155
3886, 4117, 4118, 4157, 4156
3887, 4118, 4119, 4158, 4157
3888, 4119, 4120, 4159, 4158
3889, 4120, 4121, 4160, 4159
3890, 4121, 4122, 4161, 4160
3891, 4122, 4123, 4162, 4161
3892, 4123, 4124, 4163, 4162
3893, 4124, 4125, 4164, 4163
3894, 4125, 4126, 4165, 4164
3895, 4126, 4127, 4166, 4165
3896, 4127, 4128, 4167, 4166
3897, 4128, 4129, 4168, 4167
3898, 4129, 4130, 4169, 4168
3899, 4130, 4131, 4170, 4169
3900, 4131, 4132, 4171, 4170
3901, 4132, 4133, 4172, 4171
3902, 4133, 4134, 4173, 4172
3903, 4134, 4135, 4174, 4173
3904, 4135, 4136, 4175, 4174
3905, 4136, 4137, 4176, 4175
3906, 4137, 4138, 4177, 4176
3907, 4138, 4139, 4178, 4177
3908, 4139, 4140, 4179, 4178
3909, 4140, 4141, 4180, 4179
3910, 4141, 4142, 4181, 4180
3911, 4142, 4143, 4182, 4181
3912, 4143, 4144, 4183, 4182
3913, 4144, 4145, 4184, 4183
3914, 4145,  124,  123, 4184
3915,  360, 4146, 4185,  359
3916, 4146, 4147, 4186, 4185
3917, 4147, 4148, 4187, 4186
3918, 4148, 4149, 4188, 4187
3919, 4149, 4150, 4189, 4188
3920, 4150, 4151, 4190, 4189
3921, 4151, 4152, 4191, 4190
3922, 4152, 4153, 4192, 4191
3923, 4153, 4154, 4193, 4192
3924, 4154, 4155, 4194, 4193
3925, 4155, 4156, 4195, 4194
3926, 4156, 4157, 4196, 4195
3927, 4157, 4158, 4197, 4196
3928, 4158, 4159, 4198, 4197
3929, 4159, 4160, 4199, 4198
3930, 4160, 4161, 4200, 4199
3931, 4161, 4162, 4201, 4200
3932, 4162, 4163, 4202, 4201
3933, 4163, 4164, 4203, 4202
3934, 4164, 4165, 4204, 4203
3935, 4165, 4166, 4205, 4204
3936, 4166, 4167, 4206, 4205
3937, 4167, 4168, 4207, 4206
3938, 4168, 4169, 4208, 4207
3939, 4169, 4170, 4209, 4208
3940, 4170, 4171, 4210, 4209
3941, 4171, 4172, 4211, 4210
3942, 4172, 4173, 4212, 4211
3943, 4173, 4174, 4213, 4212
3944, 4174, 4175, 4214, 4213
3945, 4175, 4176, 4215, 4214
3946, 4176, 4177, 4216, 4215
3947, 4177, 4178, 4217, 4216
3948, 4178, 4179, 4218, 4217
3949, 4179, 4180, 4219, 4218
3950, 4180, 4181, 4220, 4219
3951, 4181, 4182, 4221, 4220
3952, 4182, 4183, 4222, 4221
3953, 4183, 4184, 4223, 4222
3954, 4184,  123,  122, 4223
3955,  359, 4185, 4224,  358
3956, 4185, 4186, 4225, 4224
3957, 4186, 4187, 4226, 4225
3958, 4187, 4188, 4227, 4226
3959, 4188, 4189, 4228, 4227
3960, 4189, 4190, 4229, 4228
3961, 4190, 4191, 4230, 4229
3962, 4191, 4192, 4231, 4230
3963, 4192, 4193, 4232, 4231
3964, 4193, 4194, 4233, 4232
3965, 4194, 4195, 4234, 4233
3966, 4195, 4196, 4235, 4234
3967, 4196, 4197, 4236, 4235
3968, 4197, 4198, 4237, 4236
3969, 4198, 4199, 4238, 4237
3970, 4199, 4200, 4239, 4238
3971, 4200, 4201, 4240, 4239
3972, 4201, 4202, 4241, 4240
3973, 4202, 4203, 4242, 4241
3974, 4203, 4204, 4243, 4242
3975, 4204, 4205, 4244, 4243
3976, 4205, 4206, 4245, 4244
3977, 4206, 4207, 4246, 4245
3978, 4207, 4208, 4247, 4246
3979, 4208, 4209, 4248, 4247
3980, 4209, 4210, 4249, 4248
3981, 4210, 4211, 4250, 4249
3982, 4211, 4212, 4251, 4250
3983, 4212, 4213, 4252, 4251
3984, 4213, 4214, 4253, 4252
3985, 4214, 4215, 4254, 4253
3986, 4215, 4216, 4255, 4254
3987, 4216, 4217, 4256, 4255
3988, 4217, 4218, 4257, 4256
3989, 4218, 4219, 4258, 4257
3990, 4219, 4220, 4259, 4258
3991, 4220, 4221, 4260, 4259
3992, 4221, 4222, 4261, 4260
3993, 4222, 4223, 4262, 4261
3994, 4223,  122,  121, 4262
3995,  358, 4224, 4263,  357
3996, 4224, 4225, 4264, 4263
3997, 4225, 4226, 4265, 4264
3998, 4226, 4227, 4266, 4265
3999, 4227, 4228, 4267, 4266
4000, 4228, 4229, 4268, 4267
4001, 4229, 4230, 4269, 4268
4002, 4230, 4231, 4270, 4269
4003, 4231, 4232, 4271, 4270
4004, 4232, 4233, 4272, 4271
4005, 4233, 4234, 4273, 4272
4006, 4234, 4235, 4274, 4273
4007, 4235, 4236, 4275, 4274
4008, 4236, 4237, 4276, 4275
4009, 4237, 4238, 4277, 4276
4010, 4238, 4239, 4278, 4277
4011, 4239, 4240, 4279, 4278
4012, 4240, 4241, 4280, 4279
4013, 4241, 4242, 4281, 4280
4014, 4242, 4243, 4282, 4281
4015, 4243, 4244, 4283, 4282
4016, 4244, 4245, 4284, 4283
4017, 4245, 4246, 4285, 4284
4018, 4246, 4247, 4286, 4285
4019, 4247, 4248, 4287, 4286
4020, 4248, 4249, 4288, 4287
4021, 4249, 4250, 4289, 4288
4022, 4250, 4251, 4290, 4289
4023, 4251, 4252, 4291, 4290
4024, 4252, 4253, 4292, 4291
4025, 4253, 4254, 4293, 4292
4026, 4254, 4255, 4294, 4293
4027, 4255, 4256, 4295, 4294
4028, 4256, 4257, 4296, 4295
4029, 4257, 4258, 4297, 4296
4030, 4258, 4259, 4298, 4297
4031, 4259, 4260, 4299, 4298
4032, 4260, 4261, 4300, 4299
4033, 4261, 4262, 4301, 4300
4034, 4262,  121,  120, 4301
4035,  357, 4263, 4302,  356
4036, 4263, 4264, 4303, 4302
4037, 4264, 4265, 4304, 4303
4038, 4265, 4266, 4305, 4304
4039, 4266, 4267, 4306, 4305
4040, 4267, 4268, 4307, 4306
4041, 4268, 4269, 4308, 4307
4042, 4269, 4270, 4309, 4308
4043, 4270, 4271, 4310, 4309
4044, 4271, 4272, 4311, 4310
4045, 4272, 4273, 4312, 4311
4046, 4273, 4274, 4313, 4312
4047, 4274, 4275, 4314, 4313
4048, 4275, 4276, 4315, 4314
4049, 4276, 4277, 4316, 4315
4050, 4277, 4278, 4317, 4316
4051, 4278, 4279, 4318, 4317
4052, 4279, 4280, 4319, 4318
4053, 4280, 4281, 4320, 4319
4054, 4281, 4282, 4321, 4320
4055, 4282, 4283, 4322, 4321
4056, 4283, 4284, 4323, 4322
4057, 4284, 4285, 4324, 4323
4058, 4285, 4286, 4325, 4324
4059, 4286, 4287, 4326, 4325
4060, 4287, 4288, 4327, 4326
4061, 4288, 4289, 4328, 4327
4062, 4289, 4290, 4329, 4328
4063, 4290, 4291, 4330, 4329
4064, 4291, 4292, 4331, 4330
4065, 4292, 4293, 4332, 4331
4066, 4293, 4294, 4333, 4332
4067, 4294, 4295, 4334, 4333
4068, 4295, 4296, 4335, 4334
4069, 4296, 4297, 4336, 4335
4070, 4297, 4298, 4337, 4336
4071, 4298, 4299, 4338, 4337
4072, 4299, 4300, 4339, 4338
4073, 4300, 4301, 4340, 4339
4074, 4301,  120,  119, 4340
4075,  356, 4302, 4341,  355
4076, 4302, 4303, 4342, 4341
4077, 4303, 4304, 4343, 4342
4078, 4304, 4305, 4344, 4343
4079, 4305, 4306, 4345, 4344
4080, 4306, 4307, 4346, 4345
4081, 4307, 4308, 4347, 4346
4082, 4308, 4309, 4348, 4347
4083, 4309, 4310, 4349, 4348
4084, 4310, 4311, 4350, 4349
4085, 4311, 4312, 4351, 4350
4086, 4312, 4313, 4352, 4351
4087, 4313, 4314, 4353, 4352
4088, 4314, 4315, 4354, 4353
4089, 4315, 4316, 4355, 4354
4090, 4316, 4317, 4356, 4355
4091, 4317, 4318, 4357, 4356
4092, 4318, 4319, 4358, 4357
4093, 4319, 4320, 4359, 4358
4094, 4320, 4321, 4360, 4359
4095, 4321, 4322, 4361, 4360
4096, 4322, 4323, 4362, 4361
4097, 4323, 4324, 4363, 4362
4098, 4324, 4325, 4364, 4363
4099, 4325, 4326, 4365, 4364
4100, 4326, 4327, 4366, 4365
4101, 4327, 4328, 4367, 4366
4102, 4328, 4329, 4368, 4367
4103, 4329, 4330, 4369, 4368
4104, 4330, 4331, 4370, 4369
4105, 4331, 4332, 4371, 4370
4106, 4332, 4333, 4372, 4371
4107, 4333, 4334, 4373, 4372
4108, 4334, 4335, 4374, 4373
4109, 4335, 4336, 4375, 4374
4110, 4336, 4337, 4376, 4375
4111, 4337, 4338, 4377, 4376
4112, 4338, 4339, 4378, 4377
4113, 4339, 4340, 4379, 4378
4114, 4340,  119,  118, 4379
4115,  355, 4341, 4380,  354
4116, 4341, 4342, 4381, 4380
4117, 4342, 4343, 4382, 4381
4118, 4343, 4344, 4383, 4382
4119, 4344, 4345, 4384, 4383
4120, 4345, 4346, 4385, 4384
4121, 4346, 4347, 4386, 4385
4122, 4347, 4348, 4387, 4386
4123, 4348, 4349, 4388, 4387
4124, 4349, 4350, 4389, 4388
4125, 4350, 4351, 4390, 4389
4126, 4351, 4352, 4391, 4390
4127, 4352, 4353, 4392, 4391
4128, 4353, 4354, 4393, 4392
4129, 4354, 4355, 4394, 4393
4130, 4355, 4356, 4395, 4394
4131, 4356, 4357, 4396, 4395
4132, 4357, 4358, 4397, 4396
4133, 4358, 4359, 4398, 4397
4134, 4359, 4360, 4399, 4398
4135, 4360, 4361, 4400, 4399
4136, 4361, 4362, 4401, 4400
4137, 4362, 4363, 4402, 4401
4138, 4363, 4364, 4403, 4402
4139, 4364, 4365, 4404, 4403
4140, 4365, 4366, 4405, 4404
4141, 4366, 4367, 4406, 4405
4142, 4367, 4368, 4407, 4406
4143, 4368, 4369, 4408, 4407
4144, 4369, 4370, 4409, 4408
4145, 4370, 4371, 4410, 4409
4146, 4371, 4372, 4411, 4410
4147, 4372, 4373, 4412, 4411
4148, 4373, 4374, 4413, 4412
4149, 4374, 4375, 4414, 4413
4150, 4375, 4376, 4415, 4414
4151, 4376, 4377, 4416, 4415
4152, 4377, 4378, 4417, 4416
4153, 4378, 4379, 4418, 4417
4154, 4379,  118,  117, 4418
4155,  354, 4380, 4419,  353
4156, 4380, 4381, 4420, 4419
4157, 4381, 4382, 4421, 4420
4158, 4382, 4383, 4422, 4421
4159, 4383, 4384, 4423, 4422
4160, 4384, 4385, 4424, 4423
4161, 4385, 4386, 4425, 4424
4162, 4386, 4387, 4426, 4425
4163, 4387, 4388, 4427, 4426
4164, 4388, 4389, 4428, 4427
4165, 4389, 4390, 4429, 4428
4166, 4390, 4391, 4430, 4429
4167, 4391, 4392, 4431, 4430
4168, 4392, 4393, 4432, 4431
4169, 4393, 4394, 4433, 4432
4170, 4394, 4395, 4434, 4433
4171, 4395, 4396, 4435, 4434
4172, 4396, 4397, 4436, 4435
4173, 4397, 4398, 4437, 4436
4174, 4398, 4399, 4438, 4437
4175, 4399, 4400, 4439, 4438
4176, 4400, 4401, 4440, 4439
4177, 4401, 4402, 4441, 4440
4178, 4402, 4403, 4442, 4441
4179, 4403, 4404, 4443, 4442
4180, 4404, 4405, 4444, 4443
4181, 4405, 4406, 4445, 4444
4182, 4406, 4407, 4446, 4445
4183, 4407, 4408, 4447, 4446
4184, 4408, 4409, 4448, 4447
4185, 4409, 4410, 4449, 4448
4186, 4410, 4411, 4450, 4449
4187, 4411, 4412, 4451, 4450
4188, 4412, 4413, 4452, 4451
4189, 4413, 4414, 4453, 4452
4190, 4414, 4415, 4454, 4453
4191, 4415, 4416, 4455, 4454
4192, 4416, 4417, 4456, 4455
4193, 4417, 4418, 4457, 4456
4194, 4418,  117,  116, 4457
4195,  353, 4419, 4458,  352
4196, 4419, 4420, 4459, 4458
4197, 4420, 4421, 4460, 4459
4198, 4421, 4422, 4461, 4460
4199, 4422, 4423, 4462, 4461
4200, 4423, 4424, 4463, 4462
4201, 4424, 4425, 4464, 4463
4202, 4425, 4426, 4465, 4464
4203, 4426, 4427, 4466, 4465
4204, 4427, 4428, 4467, 4466
4205, 4428, 4429, 4468, 4467
4206, 4429, 4430, 4469, 4468
4207, 4430, 4431, 4470, 4469
4208, 4431, 4432, 4471, 4470
4209, 4432, 4433, 4472, 4471
4210, 4433, 4434, 4473, 4472
4211, 4434, 4435, 4474, 4473
4212, 4435, 4436, 4475, 4474
4213, 4436, 4437, 4476, 4475
4214, 4437, 4438, 4477, 4476
4215, 4438, 4439, 4478, 4477
4216, 4439, 4440, 4479, 4478
4217, 4440, 4441, 4480, 4479
4218, 4441, 4442, 4481, 4480
4219, 4442, 4443, 4482, 4481
4220, 4443, 4444, 4483, 4482
4221, 4444, 4445, 4484, 4483
4222, 4445, 4446, 4485, 4484
4223, 4446, 4447, 4486, 4485
4224, 4447, 4448, 4487, 4486
4225, 4448, 4449, 4488, 4487
4226, 4449, 4450, 4489, 4488
4227, 4450, 4451, 4490, 4489
4228, 4451, 4452, 4491, 4490
4229, 4452, 4453, 4492, 4491
4230, 4453, 4454, 4493, 4492
4231, 4454, 4455, 4494, 4493
4232, 4455, 4456, 4495, 4494
4233, 4456, 4457, 4496, 4495
4234, 4457,  116,  115, 4496
4235,  352, 4458, 4497,  351
4236, 4458, 4459, 4498, 4497
4237, 4459, 4460, 4499, 4498
4238, 4460, 4461, 4500, 4499
4239, 4461, 4462, 4501, 4500
4240, 4462, 4463, 4502, 4501
4241, 4463, 4464, 4503, 4502
4242, 4464, 4465, 4504, 4503
4243, 4465, 4466, 4505, 4504
4244, 4466, 4467, 4506, 4505
4245, 4467, 4468, 4507, 4506
4246, 4468, 4469, 4508, 4507
4247, 4469, 4470, 4509, 4508
4248, 4470, 4471, 4510, 4509
4249, 4471, 4472, 4511, 4510
4250, 4472, 4473, 4512, 4511
4251, 4473, 4474, 4513, 4512
4252, 4474, 4475, 4514, 4513
4253, 4475, 4476, 4515, 4514
4254, 4476, 4477, 4516, 4515
4255, 4477, 4478, 4517, 4516
4256, 4478, 4479, 4518, 4517
4257, 4479, 4480, 4519, 4518
4258, 4480, 4481, 4520, 4519
4259, 4481, 4482, 4521, 4520
4260, 4482, 4483, 4522, 4521
4261, 4483, 4484, 4523, 4522
4262, 4484, 4485, 4524, 4523
4263, 4485, 4486, 4525, 4524
4264, 4486, 4487, 4526, 4525
4265, 4487, 4488, 4527, 4526
4266, 4488, 4489, 4528, 4527
4267, 4489, 4490, 4529, 4528
4268, 4490, 4491, 4530, 4529
4269, 4491, 4492, 4531, 4530
4270, 4492, 4493, 4532, 4531
4271, 4493, 4494, 4533, 4532
4272, 4494, 4495, 4534, 4533
4273, 4495, 4496, 4535, 4534
4274, 4496,  115,  114, 4535
4275,  351, 4497, 4536,  350
4276, 4497, 4498, 4537, 4536
4277, 4498, 4499, 4538, 4537
4278, 4499, 4500, 4539, 4538
4279, 4500, 4501, 4540, 4539
4280, 4501, 4502, 4541, 4540
4281, 4502, 4503, 4542, 4541
4282, 4503, 4504, 4543, 4542
4283, 4504, 4505, 4544, 4543
4284, 4505, 4506, 4545, 4544
4285, 4506, 4507, 4546, 4545
4286, 4507, 4508, 4547, 4546
4287, 4508, 4509, 4548, 4547
4288, 4509, 4510, 4549, 4548
4289, 4510, 4511, 4550, 4549
4290, 4511, 4512, 4551, 4550
4291, 4512, 4513, 4552, 4551
4292, 4513, 4514, 4553, 4552
4293, 4514, 4515, 4554, 4553
4294, 4515, 4516, 4555, 4554
4295, 4516, 4517, 4556, 4555
4296, 4517, 4518, 4557, 4556
4297, 4518, 4519, 4558, 4557
4298, 4519, 4520, 4559, 4558
4299, 4520, 4521, 4560, 4559
4300, 4521, 4522, 4561, 4560
4301, 4522, 4523, 4562, 4561
4302, 4523, 4524, 4563, 4562
4303, 4524, 4525, 4564, 4563
4304, 4525, 4526, 4565, 4564
4305, 4526, 4527, 4566, 4565
4306, 4527, 4528, 4567, 4566
4307, 4528, 4529, 4568, 4567
4308, 4529, 4530, 4569, 4568
4309, 4530, 4531, 4570, 4569
4310, 4531, 4532, 4571, 4570
4311, 4532, 4533, 4572, 4571
4312, 4533, 4534, 4573, 4572
4313, 4534, 4535, 4574, 4573
4314, 4535,  114,  113, 4574
4315,  350, 4536, 4575,  349
4316, 4536, 4537, 4576, 4575
4317, 4537, 4538, 4577, 4576
4318, 4538, 4539, 4578, 4577
4319, 4539, 4540, 4579, 4578
4320, 4540, 4541, 4580, 4579
4321, 4541, 4542, 4581, 4580
4322, 4542, 4543, 4582, 4581
4323, 4543, 4544, 4583, 4582
4324, 4544, 4545, 4584, 4583
4325, 4545, 4546, 4585, 4584
4326, 4546, 4547, 4586, 4585
4327, 4547, 4548, 4587, 4586
4328, 4548, 4549, 4588, 4587
4329, 4549, 4550, 4589, 4588
4330, 4550, 4551, 4590, 4589
4331, 4551, 4552, 4591, 4590
4332, 4552, 4553, 4592, 4591
4333, 4553, 4554, 4593, 4592
4334, 4554, 4555, 4594, 4593
4335, 4555, 4556, 4595, 4594
4336, 4556, 4557, 4596, 4595
4337, 4557, 4558, 4597, 4596
4338, 4558, 4559, 4598, 4597
4339, 4559, 4560, 4599, 4598
4340, 4560, 4561, 4600, 4599
4341, 4561, 4562, 4601, 4600
4342, 4562, 4563, 4602, 4601
4343, 4563, 4564, 4603, 4602
4344, 4564, 4565, 4604, 4603
4345, 4565, 4566, 4605, 4604
4346, 4566, 4567, 4606, 4605
4347, 4567, 4568, 4607, 4606
4348, 4568, 4569, 4608, 4607
4349, 4569, 4570, 4609, 4608
4350, 4570, 4571, 4610, 4609
4351, 4571, 4572, 4611, 4610
4352, 4572, 4573, 4612, 4611
4353, 4573, 4574, 4613, 4612
4354, 4574,  113,  112, 4613
4355,  349, 4575, 4614,  348
4356, 4575, 4576, 4615, 4614
4357, 4576, 4577, 4616, 4615
4358, 4577, 4578, 4617, 4616
4359, 4578, 4579, 4618, 4617
4360, 4579, 4580, 4619, 4618
4361, 4580, 4581, 4620, 4619
4362, 4581, 4582, 4621, 4620
4363, 4582, 4583, 4622, 4621
4364, 4583, 4584, 4623, 4622
4365, 4584, 4585, 4624, 4623
4366, 4585, 4586, 4625, 4624
4367, 4586, 4587, 4626, 4625
4368, 4587, 4588, 4627, 4626
4369, 4588, 4589, 4628, 4627
4370, 4589, 4590, 4629, 4628
4371, 4590, 4591, 4630, 4629
4372, 4591, 4592, 4631, 4630
4373, 4592, 4593, 4632, 4631
4374, 4593, 4594, 4633, 4632
4375, 4594, 4595, 4634, 4633
4376, 4595, 4596, 4635, 4634
4377, 4596, 4597, 4636, 4635
4378, 4597, 4598, 4637, 4636
4379, 4598, 4599, 4638, 4637
4380, 4599, 4600, 4639, 4638
4381, 4600, 4601, 4640, 4639
4382, 4601, 4602, 4641, 4640
4383, 4602, 4603, 4642, 4641
4384, 4603, 4604, 4643, 4642
4385, 4604, 4605, 4644, 4643
4386, 4605, 4606, 4645, 4644
4387, 4606, 4607, 4646, 4645
4388, 4607, 4608, 4647, 4646
4389, 4608, 4609, 4648, 4647
4390, 4609, 4610, 4649, 4648
4391, 4610, 4611, 4650, 4649
4392, 4611, 4612, 4651, 4650
4393, 4612, 4613, 4652, 4651
4394, 4613,  112,  111, 4652
4395,  348, 4614, 4653,  347
4396, 4614, 4615, 4654, 4653
4397, 4615, 4616, 4655, 4654
4398, 4616, 4617, 4656, 4655
4399, 4617, 4618, 4657, 4656
4400, 4618, 4619, 4658, 4657
4401, 4619, 4620, 4659, 4658
4402, 4620, 4621, 4660, 4659
4403, 4621, 4622, 4661, 4660
4404, 4622, 4623, 4662, 4661
4405, 4623, 4624, 4663, 4662
4406, 4624, 4625, 4664, 4663
4407, 4625, 4626, 4665, 4664
4408, 4626, 4627, 4666, 4665
4409, 4627, 4628, 4667, 4666
4410, 4628, 4629, 4668, 4667
4411, 4629, 4630, 4669, 4668
4412, 4630, 4631, 4670, 4669
4413, 4631, 4632, 4671, 4670
4414, 4632, 4633, 4672, 4671
4415, 4633, 4634, 4673, 4672
4416, 4634, 4635, 4674, 4673
4417, 4635, 4636, 4675, 4674
4418, 4636, 4637, 4676, 4675
4419, 4637, 4638, 4677, 4676
4420, 4638, 4639, 4678, 4677
4421, 4639, 4640, 4679, 4678
4422, 4640, 4641, 4680, 4679
4423, 4641, 4642, 4681, 4680
4424, 4642, 4643, 4682, 4681
4425, 4643, 4644, 4683, 4682
4426, 4644, 4645, 4684, 4683
4427, 4645, 4646, 4685, 4684
4428, 4646, 4647, 4686, 4685
4429, 4647, 4648, 4687, 4686
4430, 4648, 4649, 4688, 4687
4431, 4649, 4650, 4689, 4688
4432, 4650, 4651, 4690, 4689
4433, 4651, 4652, 4691, 4690
4434, 4652,  111,  110, 4691
4435,  347, 4653, 4692,  346
4436, 4653, 4654, 4693, 4692
4437, 4654, 4655, 4694, 4693
4438, 4655, 4656, 4695, 4694
4439, 4656, 4657, 4696, 4695
4440, 4657, 4658, 4697, 4696
4441, 4658, 4659, 4698, 4697
4442, 4659, 4660, 4699, 4698
4443, 4660, 4661, 4700, 4699
4444, 4661, 4662, 4701, 4700
4445, 4662, 4663, 4702, 4701
4446, 4663, 4664, 4703, 4702
4447, 4664, 4665, 4704, 4703
4448, 4665, 4666, 4705, 4704
4449, 4666, 4667, 4706, 4705
4450, 4667, 4668, 4707, 4706
4451, 4668, 4669, 4708, 4707
4452, 4669, 4670, 4709, 4708
4453, 4670, 4671, 4710, 4709
4454, 4671, 4672, 4711, 4710
4455, 4672, 4673, 4712, 4711
4456, 4673, 4674, 4713, 4712
4457, 4674, 4675, 4714, 4713
4458, 4675, 4676, 4715, 4714
4459, 4676, 4677, 4716, 4715
4460, 4677, 4678, 4717, 4716
4461, 4678, 4679, 4718, 4717
4462, 4679, 4680, 4719, 4718
4463, 4680, 4681, 4720, 4719
4464, 4681, 4682, 4721, 4720
4465, 4682, 4683, 4722, 4721
4466, 4683, 4684, 4723, 4722
4467, 4684, 4685, 4724, 4723
4468, 4685, 4686, 4725, 4724
4469, 4686, 4687, 4726, 4725
4470, 4687, 4688, 4727, 4726
4471, 4688, 4689, 4728, 4727
4472, 4689, 4690, 4729, 4728
4473, 4690, 4691, 4730, 4729
4474, 4691,  110,  109, 4730
4475,  346, 4692, 4731,  345
4476, 4692, 4693, 4732, 4731
4477, 4693, 4694, 4733, 4732
4478, 4694, 4695, 4734, 4733
4479, 4695, 4696, 4735, 4734
4480, 4696, 4697, 4736, 4735
4481, 4697, 4698, 4737, 4736
4482, 4698, 4699, 4738, 4737
4483, 4699, 4700, 4739, 4738
4484, 4700, 4701, 4740, 4739
4485, 4701, 4702, 4741, 4740
4486, 4702, 4703, 4742, 4741
4487, 4703, 4704, 4743, 4742
4488, 4704, 4705, 4744, 4743
4489, 4705, 4706, 4745, 4744
4490, 4706, 4707, 4746, 4745
4491, 4707, 4708, 4747, 4746
4492, 4708, 4709, 4748, 4747
4493, 4709, 4710, 4749, 4748
4494, 4710, 4711, 4750, 4749
4495, 4711, 4712, 4751, 4750
4496, 4712, 4713, 4752, 4751
4497, 4713, 4714, 4753, 4752
4498, 4714, 4715, 4754, 4753
4499, 4715, 4716, 4755, 4754
4500, 4716, 4717, 4756, 4755
4501, 4717, 4718, 4757, 4756
4502, 4718, 4719, 4758, 4757
4503, 4719, 4720, 4759, 4758
4504, 4720, 4721, 4760, 4759
4505, 4721, 4722, 4761, 4760
4506, 4722, 4723, 4762, 4761
4507, 4723, 4724, 4763, 4762
4508, 4724, 4725, 4764, 4763
4509, 4725, 4726, 4765, 4764
4510, 4726, 4727, 4766, 4765
4511, 4727, 4728, 4767, 4766
4512, 4728, 4729, 4768, 4767
4513, 4729, 4730, 4769, 4768
4514, 4730,  109,  108, 4769
4515,  345, 4731, 4770,  344
4516, 4731, 4732, 4771, 4770
4517, 4732, 4733, 4772, 4771
4518, 4733, 4734, 4773, 4772
4519, 4734, 4735, 4774, 4773
4520, 4735, 4736, 4775, 4774
4521, 4736, 4737, 4776, 4775
4522, 4737, 4738, 4777, 4776
4523, 4738, 4739, 4778, 4777
4524, 4739, 4740, 4779, 4778
4525, 4740, 4741, 4780, 4779
4526, 4741, 4742, 4781, 4780
4527, 4742, 4743, 4782, 4781
4528, 4743, 4744, 4783, 4782
4529, 4744, 4745, 4784, 4783
4530, 4745, 4746, 4785, 4784
4531, 4746, 4747, 4786, 4785
4532, 4747, 4748, 4787, 4786
4533, 4748, 4749, 4788, 4787
4534, 4749, 4750, 4789, 4788
4535, 4750, 4751, 4790, 4789
4536, 4751, 4752, 4791, 4790
4537, 4752, 4753, 4792, 4791
4538, 4753, 4754, 4793, 4792
4539, 4754, 4755, 4794, 4793
4540, 4755, 4756, 4795, 4794
4541, 4756, 4757, 4796, 4795
4542, 4757, 4758, 4797, 4796
4543, 4758, 4759, 4798, 4797
4544, 4759, 4760, 4799, 4798
4545, 4760, 4761, 4800, 4799
4546, 4761, 4762, 4801, 4800
4547, 4762, 4763, 4802, 4801
4548, 4763, 4764, 4803, 4802
4549, 4764, 4765, 4804, 4803
4550, 4765, 4766, 4805, 4804
4551, 4766, 4767, 4806, 4805
4552, 4767, 4768, 4807, 4806
4553, 4768, 4769, 4808, 4807
4554, 4769,  108,  107, 4808
4555,  344, 4770, 4809,  343
4556, 4770, 4771, 4810, 4809
4557, 4771, 4772, 4811, 4810
4558, 4772, 4773, 4812, 4811
4559, 4773, 4774, 4813, 4812
4560, 4774, 4775, 4814, 4813
4561, 4775, 4776, 4815, 4814
4562, 4776, 4777, 4816, 4815
4563, 4777, 4778, 4817, 4816
4564, 4778, 4779, 4818, 4817
4565, 4779, 4780, 4819, 4818
4566, 4780, 4781, 4820, 4819
4567, 4781, 4782, 4821, 4820
4568, 4782, 4783, 4822, 4821
4569, 4783, 4784, 4823, 4822
4570, 4784, 4785, 4824, 4823
4571, 4785, 4786, 4825, 4824
4572, 4786, 4787, 4826, 4825
4573, 4787, 4788, 4827, 4826
4574, 4788, 4789, 4828, 4827
4575, 4789, 4790, 4829, 4828
4576, 4790, 4791, 4830, 4829
4577, 4791, 4792, 4831, 4830
4578, 4792, 4793, 4832, 4831
4579, 4793, 4794, 4833, 4832
4580, 4794, 4795, 4834, 4833
4581, 4795, 4796, 4835, 4834
4582, 4796, 4797, 4836, 4835
4583, 4797, 4798, 4837, 4836
4584, 4798, 4799, 4838, 4837
4585, 4799, 4800, 4839, 4838
4586, 4800, 4801, 4840, 4839
4587, 4801, 4802, 4841, 4840
4588, 4802, 4803, 4842, 4841
4589, 4803, 4804, 4843, 4842
4590, 4804, 4805, 4844, 4843
4591, 4805, 4806, 4845, 4844
4592, 4806, 4807, 4846, 4845
4593, 4807, 4808, 4847, 4846
4594, 4808,  107,  106, 4847
4595,  343, 4809, 4848,  342
4596, 4809, 4810, 4849, 4848
4597, 4810, 4811, 4850, 4849
4598, 4811, 4812, 4851, 4850
4599, 4812, 4813, 4852, 4851
4600, 4813, 4814, 4853, 4852
4601, 4814, 4815, 4854, 4853
4602, 4815, 4816, 4855, 4854
4603, 4816, 4817, 4856, 4855
4604, 4817, 4818, 4857, 4856
4605, 4818, 4819, 4858, 4857
4606, 4819, 4820, 4859, 4858
4607, 4820, 4821, 4860, 4859
4608, 4821, 4822, 4861, 4860
4609, 4822, 4823, 4862, 4861
4610, 4823, 4824, 4863, 4862
4611, 4824, 4825, 4864, 4863
4612, 4825, 4826, 4865, 4864
4613, 4826, 4827, 4866, 4865
4614, 4827, 4828, 4867, 4866
4615, 4828, 4829, 4868, 4867
4616, 4829, 4830, 4869, 4868
4617, 4830, 4831, 4870, 4869
4618, 4831, 4832, 4871, 4870
4619, 4832, 4833, 4872, 4871
4620, 4833, 4834, 4873, 4872
4621, 4834, 4835, 4874, 4873
4622, 4835, 4836, 4875, 4874
4623, 4836, 4837, 4876, 4875
4624, 4837, 4838, 4877, 4876
4625, 4838, 4839, 4878, 4877
4626, 4839, 4840, 4879, 4878
4627, 4840, 4841, 4880, 4879
4628, 4841, 4842, 4881, 4880
4629, 4842, 4843, 4882, 4881
4630, 4843, 4844, 4883, 4882
4631, 4844, 4845, 4884, 4883
4632, 4845, 4846, 4885, 4884
4633, 4846, 4847, 4886, 4885
4634, 4847,  106,  105, 4886
4635,  342, 4848, 4887,  341
4636, 4848, 4849, 4888, 4887
4637, 4849, 4850, 4889, 4888
4638, 4850, 4851, 4890, 4889
4639, 4851, 4852, 4891, 4890
4640, 4852, 4853, 4892, 4891
4641, 4853, 4854, 4893, 4892
4642, 4854, 4855, 4894, 4893
4643, 4855, 4856, 4895, 4894
4644, 4856, 4857, 4896, 4895
4645, 4857, 4858, 4897, 4896
4646, 4858, 4859, 4898, 4897
4647, 4859, 4860, 4899, 4898
4648, 4860, 4861, 4900, 4899
4649, 4861, 4862, 4901, 4900
4650, 4862, 4863, 4902, 4901
4651, 4863, 4864, 4903, 4902
4652, 4864, 4865, 4904, 4903
4653, 4865, 4866, 4905, 4904
4654, 4866, 4867, 4906, 4905
4655, 4867, 4868, 4907, 4906
4656, 4868, 4869, 4908, 4907
4657, 4869, 4870, 4909, 4908
4658, 4870, 4871, 4910, 4909
4659, 4871, 4872, 4911, 4910
4660, 4872, 4873, 4912, 4911
4661, 4873, 4874, 4913, 4912
4662, 4874, 4875, 4914, 4913
4663, 4875, 4876, 4915, 4914
4664, 4876, 4877, 4916, 4915
4665, 4877, 4878, 4917, 4916
4666, 4878, 4879, 4918, 4917
4667, 4879, 4880, 4919, 4918
4668, 4880, 4881, 4920, 4919
4669, 4881, 4882, 4921, 4920
4670, 4882, 4883, 4922, 4921
4671, 4883, 4884, 4923, 4922
4672, 4884, 4885, 4924, 4923
4673, 4885, 4886, 4925, 4924
4674, 4886,  105,    5, 4925
4675,  341, 4887, 4926,  340
4676, 4887, 4888, 4927, 4926
4677, 4888, 4889, 4928, 4927
4678, 4889, 4890, 4929, 4928
4679, 4890, 4891, 4930, 4929
4680, 4891, 4892, 4931, 4930
4681, 4892, 4893, 4932, 4931
4682, 4893, 4894, 4933, 4932
4683, 4894, 4895, 4934, 4933
4684, 4895, 4896, 4935, 4934
4685, 4896, 4897, 4936, 4935
4686, 4897, 4898, 4937, 4936
4687, 4898, 4899, 4938, 4937
4688, 4899, 4900, 4939, 4938
4689, 4900, 4901, 4940, 4939
4690, 4901, 4902, 4941, 4940
4691, 4902, 4903, 4942, 4941
4692, 4903, 4904, 4943, 4942
4693, 4904, 4905, 4944, 4943
4694, 4905, 4906, 4945, 4944
4695, 4906, 4907, 4946, 4945
4696, 4907, 4908, 4947, 4946
4697, 4908, 4909, 4948, 4947
4698, 4909, 4910, 4949, 4948
4699, 4910, 4911, 4950, 4949
4700, 4911, 4912, 4951, 4950
4701, 4912, 4913, 4952, 4951
4702, 4913, 4914, 4953, 4952
4703, 4914, 4915, 4954, 4953
4704, 4915, 4916, 4955, 4954
4705, 4916, 4917, 4956, 4955
4706, 4917, 4918, 4957, 4956
4707, 4918, 4919, 4958, 4957
4708, 4919, 4920, 4959, 4958
4709, 4920, 4921, 4960, 4959
4710, 4921, 4922, 4961, 4960
4711, 4922, 4923, 4962, 4961
4712, 4923, 4924, 4963, 4962
4713, 4924, 4925, 4964, 4963
4714, 4925,    5, 1183, 4964
4715,  340, 4926, 4965,  339
4716, 4926, 4927, 4966, 4965
4717, 4927, 4928, 4967, 4966
4718, 4928, 4929, 4968, 4967
4719, 4929, 4930, 4969, 4968
4720, 4930, 4931, 4970, 4969
4721, 4931, 4932, 4971, 4970
4722, 4932, 4933, 4972, 4971
4723, 4933, 4934, 4973, 4972
4724, 4934, 4935, 4974, 4973
4725, 4935, 4936, 4975, 4974
4726, 4936, 4937, 4976, 4975
4727, 4937, 4938, 4977, 4976
4728, 4938, 4939, 4978, 4977
4729, 4939, 4940, 4979, 4978
4730, 4940, 4941, 4980, 4979
4731, 4941, 4942, 4981, 4980
4732, 4942, 4943, 4982, 4981
4733, 4943, 4944, 4983, 4982
4734, 4944, 4945, 4984, 4983
4735, 4945, 4946, 4985, 4984
4736, 4946, 4947, 4986, 4985
4737, 4947, 4948, 4987, 4986
4738, 4948, 4949, 4988, 4987
4739, 4949, 4950, 4989, 4988
4740, 4950, 4951, 4990, 4989
4741, 4951, 4952, 4991, 4990
4742, 4952, 4953, 4992, 4991
4743, 4953, 4954, 4993, 4992
4744, 4954, 4955, 4994, 4993
4745, 4955, 4956, 4995, 4994
4746, 4956, 4957, 4996, 4995
4747, 4957, 4958, 4997, 4996
4748, 4958, 4959, 4998, 4997
4749, 4959, 4960, 4999, 4998
4750, 4960, 4961, 5000, 4999
4751, 4961, 4962, 5001, 5000
4752, 4962, 4963, 5002, 5001
4753, 4963, 4964, 5003, 5002
4754, 4964, 1183, 1184, 5003
4755,  339, 4965, 5004,  338
4756, 4965, 4966, 5005, 5004
4757, 4966, 4967, 5006, 5005
4758, 4967, 4968, 5007, 5006
4759, 4968, 4969, 5008, 5007
4760, 4969, 4970, 5009, 5008
4761, 4970, 4971, 5010, 5009
4762, 4971, 4972, 5011, 5010
4763, 4972, 4973, 5012, 5011
4764, 4973, 4974, 5013, 5012
4765, 4974, 4975, 5014, 5013
4766, 4975, 4976, 5015, 5014
4767, 4976, 4977, 5016, 5015
4768, 4977, 4978, 5017, 5016
4769, 4978, 4979, 5018, 5017
4770, 4979, 4980, 5019, 5018
4771, 4980, 4981, 5020, 5019
4772, 4981, 4982, 5021, 5020
4773, 4982, 4983, 5022, 5021
4774, 4983, 4984, 5023, 5022
4775, 4984, 4985, 5024, 5023
4776, 4985, 4986, 5025, 5024
4777, 4986, 4987, 5026, 5025
4778, 4987, 4988, 5027, 5026
4779, 4988, 4989, 5028, 5027
4780, 4989, 4990, 5029, 5028
4781, 4990, 4991, 5030, 5029
4782, 4991, 4992, 5031, 5030
4783, 4992, 4993, 5032, 5031
4784, 4993, 4994, 5033, 5032
4785, 4994, 4995, 5034, 5033
4786, 4995, 4996, 5035, 5034
4787, 4996, 4997, 5036, 5035
4788, 4997, 4998, 5037, 5036
4789, 4998, 4999, 5038, 5037
4790, 4999, 5000, 5039, 5038
4791, 5000, 5001, 5040, 5039
4792, 5001, 5002, 5041, 5040
4793, 5002, 5003, 5042, 5041
4794, 5003, 1184, 1185, 5042
4795,  338, 5004, 5043,  337
4796, 5004, 5005, 5044, 5043
4797, 5005, 5006, 5045, 5044
4798, 5006, 5007, 5046, 5045
4799, 5007, 5008, 5047, 5046
4800, 5008, 5009, 5048, 5047
4801, 5009, 5010, 5049, 5048
4802, 5010, 5011, 5050, 5049
4803, 5011, 5012, 5051, 5050
4804, 5012, 5013, 5052, 5051
4805, 5013, 5014, 5053, 5052
4806, 5014, 5015, 5054, 5053
4807, 5015, 5016, 5055, 5054
4808, 5016, 5017, 5056, 5055
4809, 5017, 5018, 5057, 5056
4810, 5018, 5019, 5058, 5057
4811, 5019, 5020, 5059, 5058
4812, 5020, 5021, 5060, 5059
4813, 5021, 5022, 5061, 5060
4814, 5022, 5023, 5062, 5061
4815, 5023, 5024, 5063, 5062
4816, 5024, 5025, 5064, 5063
4817, 5025, 5026, 5065, 5064
4818, 5026, 5027, 5066, 5065
4819, 5027, 5028, 5067, 5066
4820, 5028, 5029, 5068, 5067
4821, 5029, 5030, 5069, 5068
4822, 5030, 5031, 5070, 5069
4823, 5031, 5032, 5071, 5070
4824, 5032, 5033, 5072, 5071
4825, 5033, 5034, 5073, 5072
4826, 5034, 5035, 5074, 5073
4827, 5035, 5036, 5075, 5074
4828, 5036, 5037, 5076, 5075
4829, 5037, 5038, 5077, 5076
4830, 5038, 5039, 5078, 5077
4831, 5039, 5040, 5079, 5078
4832, 5040, 5041, 5080, 5079
4833, 5041, 5042, 5081, 5080
4834, 5042, 1185, 1186, 5081
4835,  337, 5043, 5082,  336
4836, 5043, 5044, 5083, 5082
4837, 5044, 5045, 5084, 5083
4838, 5045, 5046, 5085, 5084
4839, 5046, 5047, 5086, 5085
4840, 5047, 5048, 5087, 5086
4841, 5048, 5049, 5088, 5087
4842, 5049, 5050, 5089, 5088
4843, 5050, 5051, 5090, 5089
4844, 5051, 5052, 5091, 5090
4845, 5052, 5053, 5092, 5091
4846, 5053, 5054, 5093, 5092
4847, 5054, 5055, 5094, 5093
4848, 5055, 5056, 5095, 5094
4849, 5056, 5057, 5096, 5095
4850, 5057, 5058, 5097, 5096
4851, 5058, 5059, 5098, 5097
4852, 5059, 5060, 5099, 5098
4853, 5060, 5061, 5100, 5099
4854, 5061, 5062, 5101, 5100
4855, 5062, 5063, 5102, 5101
4856, 5063, 5064, 5103, 5102
4857, 5064, 5065, 5104, 5103
4858, 5065, 5066, 5105, 5104
4859, 5066, 5067, 5106, 5105
4860, 5067, 5068, 5107, 5106
4861, 5068, 5069, 5108, 5107
4862, 5069, 5070, 5109, 5108
4863, 5070, 5071, 5110, 5109
4864, 5071, 5072, 5111, 5110
4865, 5072, 5073, 5112, 5111
4866, 5073, 5074, 5113, 5112
4867, 5074, 5075, 5114, 5113
4868, 5075, 5076, 5115, 5114
4869, 5076, 5077, 5116, 5115
4870, 5077, 5078, 5117, 5116
4871, 5078, 5079, 5118, 5117
4872, 5079, 5080, 5119, 5118
4873, 5080, 5081, 5120, 5119
4874, 5081, 1186, 1187, 5120
4875,  336, 5082, 5121,  335
4876, 5082, 5083, 5122, 5121
4877, 5083, 5084, 5123, 5122
4878, 5084, 5085, 5124, 5123
4879, 5085, 5086, 5125, 5124
4880, 5086, 5087, 5126, 5125
4881, 5087, 5088, 5127, 5126
4882, 5088, 5089, 5128, 5127
4883, 5089, 5090, 5129, 5128
4884, 5090, 5091, 5130, 5129
4885, 5091, 5092, 5131, 5130
4886, 5092, 5093, 5132, 5131
4887, 5093, 5094, 5133, 5132
4888, 5094, 5095, 5134, 5133
4889, 5095, 5096, 5135, 5134
4890, 5096, 5097, 5136, 5135
4891, 5097, 5098, 5137, 5136
4892, 5098, 5099, 5138, 5137
4893, 5099, 5100, 5139, 5138
4894, 5100, 5101, 5140, 5139
4895, 5101, 5102, 5141, 5140
4896, 5102, 5103, 5142, 5141
4897, 5103, 5104, 5143, 5142
4898, 5104, 5105, 5144, 5143
4899, 5105, 5106, 5145, 5144
4900, 5106, 5107, 5146, 5145
4901, 5107, 5108, 5147, 5146
4902, 5108, 5109, 5148, 5147
4903, 5109, 5110, 5149, 5148
4904, 5110, 5111, 5150, 5149
4905, 5111, 5112, 5151, 5150
4906, 5112, 5113, 5152, 5151
4907, 5113, 5114, 5153, 5152
4908, 5114, 5115, 5154, 5153
4909, 5115, 5116, 5155, 5154
4910, 5116, 5117, 5156, 5155
4911, 5117, 5118, 5157, 5156
4912, 5118, 5119, 5158, 5157
4913, 5119, 5120, 5159, 5158
4914, 5120, 1187, 1188, 5159
4915,  335, 5121, 5160,  334
4916, 5121, 5122, 5161, 5160
4917, 5122, 5123, 5162, 5161
4918, 5123, 5124, 5163, 5162
4919, 5124, 5125, 5164, 5163
4920, 5125, 5126, 5165, 5164
4921, 5126, 5127, 5166, 5165
4922, 5127, 5128, 5167, 5166
4923, 5128, 5129, 5168, 5167
4924, 5129, 5130, 5169, 5168
4925, 5130, 5131, 5170, 5169
4926, 5131, 5132, 5171, 5170
4927, 5132, 5133, 5172, 5171
4928, 5133, 5134, 5173, 5172
4929, 5134, 5135, 5174, 5173
4930, 5135, 5136, 5175, 5174
4931, 5136, 5137, 5176, 5175
4932, 5137, 5138, 5177, 5176
4933, 5138, 5139, 5178, 5177
4934, 5139, 5140, 5179, 5178
4935, 5140, 5141, 5180, 5179
4936, 5141, 5142, 5181, 5180
4937, 5142, 5143, 5182, 5181
4938, 5143, 5144, 5183, 5182
4939, 5144, 5145, 5184, 5183
4940, 5145, 5146, 5185, 5184
4941, 5146, 5147, 5186, 5185
4942, 5147, 5148, 5187, 5186
4943, 5148, 5149, 5188, 5187
4944, 5149, 5150, 5189, 5188
4945, 5150, 5151, 5190, 5189
4946, 5151, 5152, 5191, 5190
4947, 5152, 5153, 5192, 5191
4948, 5153, 5154, 5193, 5192
4949, 5154, 5155, 5194, 5193
4950, 5155, 5156, 5195, 5194
4951, 5156, 5157, 5196, 5195
4952, 5157, 5158, 5197, 5196
4953, 5158, 5159, 5198, 5197
4954, 5159, 1188, 1189, 5198
4955,  334, 5160,  333,    9
4956, 5160, 5161,  332,  333
4957, 5161, 5162,  331,  332
4958, 5162, 5163,  330,  331
4959, 5163, 5164,  329,  330
4960, 5164, 5165,  328,  329
4961, 5165, 5166,  327,  328
4962, 5166, 5167,  326,  327
4963, 5167, 5168,  325,  326
4964, 5168, 5169,  324,  325
4965, 5169, 5170,  323,  324
4966, 5170, 5171,  322,  323
4967, 5171, 5172,  321,  322
4968, 5172, 5173,  320,  321
4969, 5173, 5174,  319,  320
4970, 5174, 5175,  318,  319
4971, 5175, 5176,  317,  318
4972, 5176, 5177,  316,  317
4973, 5177, 5178,  315,  316
4974, 5178, 5179,  314,  315
4975, 5179, 5180,  313,  314
4976, 5180, 5181,  312,  313
4977, 5181, 5182,  311,  312
4978, 5182, 5183,  310,  311
4979, 5183, 5184,  309,  310
4980, 5184, 5185,  308,  309
4981, 5185, 5186,  307,  308
4982, 5186, 5187,  306,  307
4983, 5187, 5188,  305,  306
4984, 5188, 5189,  304,  305
4985, 5189, 5190,  303,  304
4986, 5190, 5191,  302,  303
4987, 5191, 5192,  301,  302
4988, 5192, 5193,  300,  301
4989, 5193, 5194,  299,  300
4990, 5194, 5195,  298,  299
4991, 5195, 5196,  297,  298
4992, 5196, 5197,  296,  297
4993, 5197, 5198,  295,  296
4994, 5198, 1189,  294,  295
4995,    8, 1190, 5199,  220
4996, 1190, 1191, 5200, 5199
4997, 1191, 1192, 5201, 5200
4998, 1192, 1193, 5202, 5201
4999, 1193, 1194, 5203, 5202
5000, 1194, 1195, 5204, 5203
5001, 1195, 1196, 5205, 5204
5002, 1196,  279,  280, 5205
5003,  220, 5199, 5206,  221
5004, 5199, 5200, 5207, 5206
5005, 5200, 5201, 5208, 5207
5006, 5201, 5202, 5209, 5208
5007, 5202, 5203, 5210, 5209
5008, 5203, 5204, 5211, 5210
5009, 5204, 5205, 5212, 5211
5010, 5205,  280,  281, 5212
5011,  221, 5206, 5213,  222
5012, 5206, 5207, 5214, 5213
5013, 5207, 5208, 5215, 5214
5014, 5208, 5209, 5216, 5215
5015, 5209, 5210, 5217, 5216
5016, 5210, 5211, 5218, 5217
5017, 5211, 5212, 5219, 5218
5018, 5212,  281,  282, 5219
5019,  222, 5213, 5220,  223
5020, 5213, 5214, 5221, 5220
5021, 5214, 5215, 5222, 5221
5022, 5215, 5216, 5223, 5222
5023, 5216, 5217, 5224, 5223
5024, 5217, 5218, 5225, 5224
5025, 5218, 5219, 5226, 5225
5026, 5219,  282,  283, 5226
5027,  223, 5220, 5227,  224
5028, 5220, 5221, 5228, 5227
5029, 5221, 5222, 5229, 5228
5030, 5222, 5223, 5230, 5229
5031, 5223, 5224, 5231, 5230
5032, 5224, 5225, 5232, 5231
5033, 5225, 5226, 5233, 5232
5034, 5226,  283,  284, 5233
5035,  224, 5227, 5234,  225
5036, 5227, 5228, 5235, 5234
5037, 5228, 5229, 5236, 5235
5038, 5229, 5230, 5237, 5236
5039, 5230, 5231, 5238, 5237
5040, 5231, 5232, 5239, 5238
5041, 5232, 5233, 5240, 5239
5042, 5233,  284,  285, 5240
5043,  225, 5234, 5241,  226
5044, 5234, 5235, 5242, 5241
5045, 5235, 5236, 5243, 5242
5046, 5236, 5237, 5244, 5243
5047, 5237, 5238, 5245, 5244
5048, 5238, 5239, 5246, 5245
5049, 5239, 5240, 5247, 5246
5050, 5240,  285,  286, 5247
5051,  226, 5241, 5248,  227
5052, 5241, 5242, 5249, 5248
5053, 5242, 5243, 5250, 5249
5054, 5243, 5244, 5251, 5250
5055, 5244, 5245, 5252, 5251
5056, 5245, 5246, 5253, 5252
5057, 5246, 5247, 5254, 5253
5058, 5247,  286,  287, 5254
5059,  227, 5248, 5255,  228
5060, 5248, 5249, 5256, 5255
5061, 5249, 5250, 5257, 5256
5062, 5250, 5251, 5258, 5257
5063, 5251, 5252, 5259, 5258
5064, 5252, 5253, 5260, 5259
5065, 5253, 5254, 5261, 5260
5066, 5254,  287,  288, 5261
5067,  228, 5255, 5262,  229
5068, 5255, 5256, 5263, 5262
5069, 5256, 5257, 5264, 5263
5070, 5257, 5258, 5265, 5264
5071, 5258, 5259, 5266, 5265
5072, 5259, 5260, 5267, 5266
5073, 5260, 5261, 5268, 5267
5074, 5261,  288,  289, 5268
5075,  229, 5262, 5269,  230
5076, 5262, 5263, 5270, 5269
5077, 5263, 5264, 5271, 5270
5078, 5264, 5265, 5272, 5271
5079, 5265, 5266, 5273, 5272
5080, 5266, 5267, 5274, 5273
5081, 5267, 5268, 5275, 5274
5082, 5268,  289,  290, 5275
5083,  230, 5269, 5276,  231
5084, 5269, 5270, 5277, 5276
5085, 5270, 5271, 5278, 5277
5086, 5271, 5272, 5279, 5278
5087, 5272, 5273, 5280, 5279
5088, 5273, 5274, 5281, 5280
5089, 5274, 5275, 5282, 5281
5090, 5275,  290,  291, 5282
5091,  231, 5276, 5283,  232
5092, 5276, 5277, 5284, 5283
5093, 5277, 5278, 5285, 5284
5094, 5278, 5279, 5286, 5285
5095, 5279, 5280, 5287, 5286
5096, 5280, 5281, 5288, 5287
5097, 5281, 5282, 5289, 5288
5098, 5282,  291,  292, 5289
5099,  232, 5283, 5290,  233
5100, 5283, 5284, 5291, 5290
5101, 5284, 5285, 5292, 5291
5102, 5285, 5286, 5293, 5292
5103, 5286, 5287, 5294, 5293
5104, 5287, 5288, 5295, 5294
5105, 5288, 5289, 5296, 5295
5106, 5289,  292,  293, 5296
5107,  233, 5290, 1183,    5
5108, 5290, 5291, 1184, 1183
5109, 5291, 5292, 1185, 1184
5110, 5292, 5293, 1186, 1185
5111, 5293, 5294, 1187, 1186
5112, 5294, 5295, 1188, 1187
5113, 5295, 5296, 1189, 1188
5114, 5296,  293,  294, 1189
5115,  279, 1196, 5297,  278
5116, 1196, 1195, 5298, 5297
5117, 1195, 1194, 5299, 5298
5118, 1194, 1193, 5300, 5299
5119, 1193, 1192, 5301, 5300
5120, 1192, 1191, 5302, 5301
5121, 1191, 1190, 5303, 5302
5122, 1190,    8, 5304, 5303
5123,    8,  219, 5305, 5304
5124,  219,  218, 5306, 5305
5125,  218,  217, 5307, 5306
5126,  217,    2,   44, 5307
5127,  278, 5297, 5308,  277
5128, 5297, 5298, 5309, 5308
5129, 5298, 5299, 5310, 5309
5130, 5299, 5300, 5311, 5310
5131, 5300, 5301, 5312, 5311
5132, 5301, 5302, 5313, 5312
5133, 5302, 5303, 5314, 5313
5134, 5303, 5304, 5315, 5314
5135, 5304, 5305, 5316, 5315
5136, 5305, 5306, 5317, 5316
5137, 5306, 5307, 5318, 5317
5138, 5307,   44,   43, 5318
5139,  277, 5308, 5319,  276
5140, 5308, 5309, 5320, 5319
5141, 5309, 5310, 5321, 5320
5142, 5310, 5311, 5322, 5321
5143, 5311, 5312, 5323, 5322
5144, 5312, 5313, 5324, 5323
5145, 5313, 5314, 5325, 5324
5146, 5314, 5315, 5326, 5325
5147, 5315, 5316, 5327, 5326
5148, 5316, 5317, 5328, 5327
5149, 5317, 5318, 5329, 5328
5150, 5318,   43,   42, 5329
5151,  276, 5319, 5330,  275
5152, 5319, 5320, 5331, 5330
5153, 5320, 5321, 5332, 5331
5154, 5321, 5322, 5333, 5332
5155, 5322, 5323, 5334, 5333
5156, 5323, 5324, 5335, 5334
5157, 5324, 5325, 5336, 5335
5158, 5325, 5326, 5337, 5336
5159, 5326, 5327, 5338, 5337
5160, 5327, 5328, 5339, 5338
5161, 5328, 5329, 5340, 5339
5162, 5329,   42,   41, 5340
5163,  275, 5330, 5341,  274
5164, 5330, 5331, 5342, 5341
5165, 5331, 5332, 5343, 5342
5166, 5332, 5333, 5344, 5343
5167, 5333, 5334, 5345, 5344
5168, 5334, 5335, 5346, 5345
5169, 5335, 5336, 5347, 5346
5170, 5336, 5337, 5348, 5347
5171, 5337, 5338, 5349, 5348
5172, 5338, 5339, 5350, 5349
5173, 5339, 5340, 5351, 5350
5174, 5340,   41,   40, 5351
5175,  274, 5341, 5352,  273
5176, 5341, 5342, 5353, 5352
5177, 5342, 5343, 5354, 5353
5178, 5343, 5344, 5355, 5354
5179, 5344, 5345, 5356, 5355
5180, 5345, 5346, 5357, 5356
5181, 5346, 5347, 5358, 5357
5182, 5347, 5348, 5359, 5358
5183, 5348, 5349, 5360, 5359
5184, 5349, 5350, 5361, 5360
5185, 5350, 5351, 5362, 5361
5186, 5351,   40,   39, 5362
5187,  273, 5352, 5363,  272
5188, 5352, 5353, 5364, 5363
5189, 5353, 5354, 5365, 5364
5190, 5354, 5355, 5366, 5365
5191, 5355, 5356, 5367, 5366
5192, 5356, 5357, 5368, 5367
5193, 5357, 5358, 5369, 5368
5194, 5358, 5359, 5370, 5369
5195, 5359, 5360, 5371, 5370
5196, 5360, 5361, 5372, 5371
5197, 5361, 5362, 5373, 5372
5198, 5362,   39,   38, 5373
5199,  272, 5363, 5374,  271
5200, 5363, 5364, 5375, 5374
5201, 5364, 5365, 5376, 5375
5202, 5365, 5366, 5377, 5376
5203, 5366, 5367, 5378, 5377
5204, 5367, 5368, 5379, 5378
5205, 5368, 5369, 5380, 5379
5206, 5369, 5370, 5381, 5380
5207, 5370, 5371, 5382, 5381
5208, 5371, 5372, 5383, 5382
5209, 5372, 5373, 5384, 5383
5210, 5373,   38,   37, 5384
5211,  271, 5374, 5385,  270
5212, 5374, 5375, 5386, 5385
5213, 5375, 5376, 5387, 5386
5214, 5376, 5377, 5388, 5387
5215, 5377, 5378, 5389, 5388
5216, 5378, 5379, 5390, 5389
5217, 5379, 5380, 5391, 5390
5218, 5380, 5381, 5392, 5391
5219, 5381, 5382, 5393, 5392
5220, 5382, 5383, 5394, 5393
5221, 5383, 5384, 5395, 5394
5222, 5384,   37,   36, 5395
5223,  270, 5385, 5396,  269
5224, 5385, 5386, 5397, 5396
5225, 5386, 5387, 5398, 5397
5226, 5387, 5388, 5399, 5398
5227, 5388, 5389, 5400, 5399
5228, 5389, 5390, 5401, 5400
5229, 5390, 5391, 5402, 5401
5230, 5391, 5392, 5403, 5402
5231, 5392, 5393, 5404, 5403
5232, 5393, 5394, 5405, 5404
5233, 5394, 5395, 5406, 5405
5234, 5395,   36,   35, 5406
5235,  269, 5396, 5407,  268
5236, 5396, 5397, 5408, 5407
5237, 5397, 5398, 5409, 5408
5238, 5398, 5399, 5410, 5409
5239, 5399, 5400, 5411, 5410
5240, 5400, 5401, 5412, 5411
5241, 5401, 5402, 5413, 5412
5242, 5402, 5403, 5414, 5413
5243, 5403, 5404, 5415, 5414
5244, 5404, 5405, 5416, 5415
5245, 5405, 5406, 5417, 5416
5246, 5406,   35,   34, 5417
5247,  268, 5407, 5418,  267
5248, 5407, 5408, 5419, 5418
5249, 5408, 5409, 5420, 5419
5250, 5409, 5410, 5421, 5420
5251, 5410, 5411, 5422, 5421
5252, 5411, 5412, 5423, 5422
5253, 5412, 5413, 5424, 5423
5254, 5413, 5414, 5425, 5424
5255, 5414, 5415, 5426, 5425
5256, 5415, 5416, 5427, 5426
5257, 5416, 5417, 5428, 5427
5258, 5417,   34,   33, 5428
5259,  267, 5418, 5429,  266
5260, 5418, 5419, 5430, 5429
5261, 5419, 5420, 5431, 5430
5262, 5420, 5421, 5432, 5431
5263, 5421, 5422, 5433, 5432
5264, 5422, 5423, 5434, 5433
5265, 5423, 5424, 5435, 5434
5266, 5424, 5425, 5436, 5435
5267, 5425, 5426, 5437, 5436
5268, 5426, 5427, 5438, 5437
5269, 5427, 5428, 5439, 5438
5270, 5428,   33,   32, 5439
5271,  266, 5429, 5440,  265
5272, 5429, 5430, 5441, 5440
5273, 5430, 5431, 5442, 5441
5274, 5431, 5432, 5443, 5442
5275, 5432, 5433, 5444, 5443
5276, 5433, 5434, 5445, 5444
5277, 5434, 5435, 5446, 5445
5278, 5435, 5436, 5447, 5446
5279, 5436, 5437, 5448, 5447
5280, 5437, 5438, 5449, 5448
5281, 5438, 5439, 5450, 5449
5282, 5439,   32,   31, 5450
5283,  265, 5440, 5451,  264
5284, 5440, 5441, 5452, 5451
5285, 5441, 5442, 5453, 5452
5286, 5442, 5443, 5454, 5453
5287, 5443, 5444, 5455, 5454
5288, 5444, 5445, 5456, 5455
5289, 5445, 5446, 5457, 5456
5290, 5446, 5447, 5458, 5457
5291, 5447, 5448, 5459, 5458
5292, 5448, 5449, 5460, 5459
5293, 5449, 5450, 5461, 5460
5294, 5450,   31,   30, 5461
5295,  264, 5451, 5462,  263
5296, 5451, 5452, 5463, 5462
5297, 5452, 5453, 5464, 5463
5298, 5453, 5454, 5465, 5464
5299, 5454, 5455, 5466, 5465
5300, 5455, 5456, 5467, 5466
5301, 5456, 5457, 5468, 5467
5302, 5457, 5458, 5469, 5468
5303, 5458, 5459, 5470, 5469
5304, 5459, 5460, 5471, 5470
5305, 5460, 5461, 5472, 5471
5306, 5461,   30,   29, 5472
5307,  263, 5462, 5473,  262
5308, 5462, 5463, 5474, 5473
5309, 5463, 5464, 5475, 5474
5310, 5464, 5465, 5476, 5475
5311, 5465, 5466, 5477, 5476
5312, 5466, 5467, 5478, 5477
5313, 5467, 5468, 5479, 5478
5314, 5468, 5469, 5480, 5479
5315, 5469, 5470, 5481, 5480
5316, 5470, 5471, 5482, 5481
5317, 5471, 5472, 5483, 5482
5318, 5472,   29,   28, 5483
5319,  262, 5473, 5484,  261
5320, 5473, 5474, 5485, 5484
5321, 5474, 5475, 5486, 5485
5322, 5475, 5476, 5487, 5486
5323, 5476, 5477, 5488, 5487
5324, 5477, 5478, 5489, 5488
5325, 5478, 5479, 5490, 5489
5326, 5479, 5480, 5491, 5490
5327, 5480, 5481, 5492, 5491
5328, 5481, 5482, 5493, 5492
5329, 5482, 5483, 5494, 5493
5330, 5483,   28,   27, 5494
5331,  261, 5484, 5495,  260
5332, 5484, 5485, 5496, 5495
5333, 5485, 5486, 5497, 5496
5334, 5486, 5487, 5498, 5497
5335, 5487, 5488, 5499, 5498
5336, 5488, 5489, 5500, 5499
5337, 5489, 5490, 5501, 5500
5338, 5490, 5491, 5502, 5501
5339, 5491, 5492, 5503, 5502
5340, 5492, 5493, 5504, 5503
5341, 5493, 5494, 5505, 5504
5342, 5494,   27,   26, 5505
5343,  260, 5495, 5506,  259
5344, 5495, 5496, 5507, 5506
5345, 5496, 5497, 5508, 5507
5346, 5497, 5498, 5509, 5508
5347, 5498, 5499, 5510, 5509
5348, 5499, 5500, 5511, 5510
5349, 5500, 5501, 5512, 5511
5350, 5501, 5502, 5513, 5512
5351, 5502, 5503, 5514, 5513
5352, 5503, 5504, 5515, 5514
5353, 5504, 5505, 5516, 5515
5354, 5505,   26,   25, 5516
5355,  259, 5506, 5517,  258
5356, 5506, 5507, 5518, 5517
5357, 5507, 5508, 5519, 5518
5358, 5508, 5509, 5520, 5519
5359, 5509, 5510, 5521, 5520
5360, 5510, 5511, 5522, 5521
5361, 5511, 5512, 5523, 5522
5362, 5512, 5513, 5524, 5523
5363, 5513, 5514, 5525, 5524
5364, 5514, 5515, 5526, 5525
5365, 5515, 5516, 5527, 5526
5366, 5516,   25,   24, 5527
5367,  258, 5517, 5528,  257
5368, 5517, 5518, 5529, 5528
5369, 5518, 5519, 5530, 5529
5370, 5519, 5520, 5531, 5530
5371, 5520, 5521, 5532, 5531
5372, 5521, 5522, 5533, 5532
5373, 5522, 5523, 5534, 5533
5374, 5523, 5524, 5535, 5534
5375, 5524, 5525, 5536, 5535
5376, 5525, 5526, 5537, 5536
5377, 5526, 5527, 5538, 5537
5378, 5527,   24,   23, 5538
5379,  257, 5528, 5539,  256
5380, 5528, 5529, 5540, 5539
5381, 5529, 5530, 5541, 5540
5382, 5530, 5531, 5542, 5541
5383, 5531, 5532, 5543, 5542
5384, 5532, 5533, 5544, 5543
5385, 5533, 5534, 5545, 5544
5386, 5534, 5535, 5546, 5545
5387, 5535, 5536, 5547, 5546
5388, 5536, 5537, 5548, 5547
5389, 5537, 5538, 5549, 5548
5390, 5538,   23,   22, 5549
5391,  256, 5539, 5550,  255
5392, 5539, 5540, 5551, 5550
5393, 5540, 5541, 5552, 5551
5394, 5541, 5542, 5553, 5552
5395, 5542, 5543, 5554, 5553
5396, 5543, 5544, 5555, 5554
5397, 5544, 5545, 5556, 5555
5398, 5545, 5546, 5557, 5556
5399, 5546, 5547, 5558, 5557
5400, 5547, 5548, 5559, 5558
5401, 5548, 5549, 5560, 5559
5402, 5549,   22,   21, 5560
5403,  255, 5550, 5561,  254
5404, 5550, 5551, 5562, 5561
5405, 5551, 5552, 5563, 5562
5406, 5552, 5553, 5564, 5563
5407, 5553, 5554, 5565, 5564
5408, 5554, 5555, 5566, 5565
5409, 5555, 5556, 5567, 5566
5410, 5556, 5557, 5568, 5567
5411, 5557, 5558, 5569, 5568
5412, 5558, 5559, 5570, 5569
5413, 5559, 5560, 5571, 5570
5414, 5560,   21,   20, 5571
5415,  254, 5561, 5572,  253
5416, 5561, 5562, 5573, 5572
5417, 5562, 5563, 5574, 5573
5418, 5563, 5564, 5575, 5574
5419, 5564, 5565, 5576, 5575
5420, 5565, 5566, 5577, 5576
5421, 5566, 5567, 5578, 5577
5422, 5567, 5568, 5579, 5578
5423, 5568, 5569, 5580, 5579
5424, 5569, 5570, 5581, 5580
5425, 5570, 5571, 5582, 5581
5426, 5571,   20,   19, 5582
5427,  253, 5572, 5583,  252
5428, 5572, 5573, 5584, 5583
5429, 5573, 5574, 5585, 5584
5430, 5574, 5575, 5586, 5585
5431, 5575, 5576, 5587, 5586
5432, 5576, 5577, 5588, 5587
5433, 5577, 5578, 5589, 5588
5434, 5578, 5579, 5590, 5589
5435, 5579, 5580, 5591, 5590
5436, 5580, 5581, 5592, 5591
5437, 5581, 5582, 5593, 5592
5438, 5582,   19,   18, 5593
5439,  252, 5583, 5594,  251
5440, 5583, 5584, 5595, 5594
5441, 5584, 5585, 5596, 5595
5442, 5585, 5586, 5597, 5596
5443, 5586, 5587, 5598, 5597
5444, 5587, 5588, 5599, 5598
5445, 5588, 5589, 5600, 5599
5446, 5589, 5590, 5601, 5600
5447, 5590, 5591, 5602, 5601
5448, 5591, 5592, 5603, 5602
5449, 5592, 5593, 5604, 5603
5450, 5593,   18,   17, 5604
5451,  251, 5594, 5605,  250
5452, 5594, 5595, 5606, 5605
5453, 5595, 5596, 5607, 5606
5454, 5596, 5597, 5608, 5607
5455, 5597, 5598, 5609, 5608
5456, 5598, 5599, 5610, 5609
5457, 5599, 5600, 5611, 5610
5458, 5600, 5601, 5612, 5611
5459, 5601, 5602, 5613, 5612
5460, 5602, 5603, 5614, 5613
5461, 5603, 5604, 5615, 5614
5462, 5604,   17,   16, 5615
5463,  250, 5605, 5616,  249
5464, 5605, 5606, 5617, 5616
5465, 5606, 5607, 5618, 5617
5466, 5607, 5608, 5619, 5618
5467, 5608, 5609, 5620, 5619
5468, 5609, 5610, 5621, 5620
5469, 5610, 5611, 5622, 5621
5470, 5611, 5612, 5623, 5622
5471, 5612, 5613, 5624, 5623
5472, 5613, 5614, 5625, 5624
5473, 5614, 5615, 5626, 5625
5474, 5615,   16,   15, 5626
5475,  249, 5616, 5627,  248
5476, 5616, 5617, 5628, 5627
5477, 5617, 5618, 5629, 5628
5478, 5618, 5619, 5630, 5629
5479, 5619, 5620, 5631, 5630
5480, 5620, 5621, 5632, 5631
5481, 5621, 5622, 5633, 5632
5482, 5622, 5623, 5634, 5633
5483, 5623, 5624, 5635, 5634
5484, 5624, 5625, 5636, 5635
5485, 5625, 5626, 5637, 5636
5486, 5626,   15,   14, 5637
5487,  248, 5627, 5638,  247
5488, 5627, 5628, 5639, 5638
5489, 5628, 5629, 5640, 5639
5490, 5629, 5630, 5641, 5640
5491, 5630, 5631, 5642, 5641
5492, 5631, 5632, 5643, 5642
5493, 5632, 5633, 5644, 5643
5494, 5633, 5634, 5645, 5644
5495, 5634, 5635, 5646, 5645
5496, 5635, 5636, 5647, 5646
5497, 5636, 5637, 5648, 5647
5498, 5637,   14,   13, 5648
5499,  247, 5638, 5649,  246
5500, 5638, 5639, 5650, 5649
5501, 5639, 5640, 5651, 5650
5502, 5640, 5641, 5652, 5651
5503, 5641, 5642, 5653, 5652
5504, 5642, 5643, 5654, 5653
5505, 5643, 5644, 5655, 5654
5506, 5644, 5645, 5656, 5655
5507, 5645, 5646, 5657, 5656
5508, 5646, 5647, 5658, 5657
5509, 5647, 5648, 5659, 5658
5510, 5648,   13,   12, 5659
5511,  246, 5649, 5660,  245
5512, 5649, 5650, 5661, 5660
5513, 5650, 5651, 5662, 5661
5514, 5651, 5652, 5663, 5662
5515, 5652, 5653, 5664, 5663
5516, 5653, 5654, 5665, 5664
5517, 5654, 5655, 5666, 5665
5518, 5655, 5656, 5667, 5666
5519, 5656, 5657, 5668, 5667
5520, 5657, 5658, 5669, 5668
5521, 5658, 5659, 5670, 5669
5522, 5659,   12,   11, 5670
5523,  245, 5660,  244,   10
5524, 5660, 5661,  243,  244
5525, 5661, 5662,  242,  243
5526, 5662, 5663,  241,  242
5527, 5663, 5664,  240,  241
5528, 5664, 5665,  239,  240
5529, 5665, 5666,  238,  239
5530, 5666, 5667,  237,  238
5531, 5667, 5668,  236,  237
5532, 5668, 5669,  235,  236
5533, 5669, 5670,  234,  235
5534, 5670,   11,    1,  234
*Elset, elset=Bone, generate
 329,  819,    1
*Elset, elset=Whole_Callus, generate
  820,  5534,     1
*Elset, elset=Marrow, generate
   1,  328,    1
*Elset, elset=CALLUS-1
 820
*Elset, elset=CALLUS-2
 821
*Elset, elset=CALLUS-3
 822
*Elset, elset=CALLUS-4
 823
*Elset, elset=CALLUS-5
 824
*Elset, elset=CALLUS-6
 825
*Elset, elset=CALLUS-7
 826
*Elset, elset=CALLUS-8
 827
*Elset, elset=CALLUS-9
 828
*Elset, elset=CALLUS-10
 829
*Elset, elset=CALLUS-11
 830
*Elset, elset=CALLUS-12
 831
*Elset, elset=CALLUS-13
 832
*Elset, elset=CALLUS-14
 833
*Elset, elset=CALLUS-15
 834
*Elset, elset=CALLUS-16
 835
*Elset, elset=CALLUS-17
 836
*Elset, elset=CALLUS-18
 837
*Elset, elset=CALLUS-19
 838
*Elset, elset=CALLUS-20
 839
*Elset, elset=CALLUS-21
 840
*Elset, elset=CALLUS-22
 841
*Elset, elset=CALLUS-23
 842
*Elset, elset=CALLUS-24
 843
*Elset, elset=CALLUS-25
 844
*Elset, elset=CALLUS-26
 845
*Elset, elset=CALLUS-27
 846
*Elset, elset=CALLUS-28
 847
*Elset, elset=CALLUS-29
 848
*Elset, elset=CALLUS-30
 849
*Elset, elset=CALLUS-31
 850
*Elset, elset=CALLUS-32
 851
*Elset, elset=CALLUS-33
 852
*Elset, elset=CALLUS-34
 853
*Elset, elset=CALLUS-35
 854
*Elset, elset=CALLUS-36
 855
*Elset, elset=CALLUS-37
 856
*Elset, elset=CALLUS-38
 857
*Elset, elset=CALLUS-39
 858
*Elset, elset=CALLUS-40
 859
*Elset, elset=CALLUS-41
 860
*Elset, elset=CALLUS-42
 861
*Elset, elset=CALLUS-43
 862
*Elset, elset=CALLUS-44
 863
*Elset, elset=CALLUS-45
 864
*Elset, elset=CALLUS-46
 865
*Elset, elset=CALLUS-47
 866
*Elset, elset=CALLUS-48
 867
*Elset, elset=CALLUS-49
 868
*Elset, elset=CALLUS-50
 869
*Elset, elset=CALLUS-51
 870
*Elset, elset=CALLUS-52
 871
*Elset, elset=CALLUS-53
 872
*Elset, elset=CALLUS-54
 873
*Elset, elset=CALLUS-55
 874
*Elset, elset=CALLUS-56
 875
*Elset, elset=CALLUS-57
 876
*Elset, elset=CALLUS-58
 877
*Elset, elset=CALLUS-59
 878
*Elset, elset=CALLUS-60
 879
*Elset, elset=CALLUS-61
 880
*Elset, elset=CALLUS-62
 881
*Elset, elset=CALLUS-63
 882
*Elset, elset=CALLUS-64
 883
*Elset, elset=CALLUS-65
 884
*Elset, elset=CALLUS-66
 885
*Elset, elset=CALLUS-67
 886
*Elset, elset=CALLUS-68
 887
*Elset, elset=CALLUS-69
 888
*Elset, elset=CALLUS-70
 889
*Elset, elset=CALLUS-71
 890
*Elset, elset=CALLUS-72
 891
*Elset, elset=CALLUS-73
 892
*Elset, elset=CALLUS-74
 893
*Elset, elset=CALLUS-75
 894
*Elset, elset=CALLUS-76
 895
*Elset, elset=CALLUS-77
 896
*Elset, elset=CALLUS-78
 897
*Elset, elset=CALLUS-79
 898
*Elset, elset=CALLUS-80
 899
*Elset, elset=CALLUS-81
 900
*Elset, elset=CALLUS-82
 901
*Elset, elset=CALLUS-83
 902
*Elset, elset=CALLUS-84
 903
*Elset, elset=CALLUS-85
 904
*Elset, elset=CALLUS-86
 905
*Elset, elset=CALLUS-87
 906
*Elset, elset=CALLUS-88
 907
*Elset, elset=CALLUS-89
 908
*Elset, elset=CALLUS-90
 909
*Elset, elset=CALLUS-91
 910
*Elset, elset=CALLUS-92
 911
*Elset, elset=CALLUS-93
 912
*Elset, elset=CALLUS-94
 913
*Elset, elset=CALLUS-95
 914
*Elset, elset=CALLUS-96
 915
*Elset, elset=CALLUS-97
 916
*Elset, elset=CALLUS-98
 917
*Elset, elset=CALLUS-99
 918
*Elset, elset=CALLUS-100
 919
*Elset, elset=CALLUS-101
 920
*Elset, elset=CALLUS-102
 921
*Elset, elset=CALLUS-103
 922
*Elset, elset=CALLUS-104
 923
*Elset, elset=CALLUS-105
 924
*Elset, elset=CALLUS-106
 925
*Elset, elset=CALLUS-107
 926
*Elset, elset=CALLUS-108
 927
*Elset, elset=CALLUS-109
 928
*Elset, elset=CALLUS-110
 929
*Elset, elset=CALLUS-111
 930
*Elset, elset=CALLUS-112
 931
*Elset, elset=CALLUS-113
 932
*Elset, elset=CALLUS-114
 933
*Elset, elset=CALLUS-115
 934
*Elset, elset=CALLUS-116
 935
*Elset, elset=CALLUS-117
 936
*Elset, elset=CALLUS-118
 937
*Elset, elset=CALLUS-119
 938
*Elset, elset=CALLUS-120
 939
*Elset, elset=CALLUS-121
 940
*Elset, elset=CALLUS-122
 941
*Elset, elset=CALLUS-123
 942
*Elset, elset=CALLUS-124
 943
*Elset, elset=CALLUS-125
 944
*Elset, elset=CALLUS-126
 945
*Elset, elset=CALLUS-127
 946
*Elset, elset=CALLUS-128
 947
*Elset, elset=CALLUS-129
 948
*Elset, elset=CALLUS-130
 949
*Elset, elset=CALLUS-131
 950
*Elset, elset=CALLUS-132
 951
*Elset, elset=CALLUS-133
 952
*Elset, elset=CALLUS-134
 953
*Elset, elset=CALLUS-135
 954
*Elset, elset=CALLUS-136
 955
*Elset, elset=CALLUS-137
 956
*Elset, elset=CALLUS-138
 957
*Elset, elset=CALLUS-139
 958
*Elset, elset=CALLUS-140
 959
*Elset, elset=CALLUS-141
 960
*Elset, elset=CALLUS-142
 961
*Elset, elset=CALLUS-143
 962
*Elset, elset=CALLUS-144
 963
*Elset, elset=CALLUS-145
 964
*Elset, elset=CALLUS-146
 965
*Elset, elset=CALLUS-147
 966
*Elset, elset=CALLUS-148
 967
*Elset, elset=CALLUS-149
 968
*Elset, elset=CALLUS-150
 969
*Elset, elset=CALLUS-151
 970
*Elset, elset=CALLUS-152
 971
*Elset, elset=CALLUS-153
 972
*Elset, elset=CALLUS-154
 973
*Elset, elset=CALLUS-155
 974
*Elset, elset=CALLUS-156
 975
*Elset, elset=CALLUS-157
 976
*Elset, elset=CALLUS-158
 977
*Elset, elset=CALLUS-159
 978
*Elset, elset=CALLUS-160
 979
*Elset, elset=CALLUS-161
 980
*Elset, elset=CALLUS-162
 981
*Elset, elset=CALLUS-163
 982
*Elset, elset=CALLUS-164
 983
*Elset, elset=CALLUS-165
 984
*Elset, elset=CALLUS-166
 985
*Elset, elset=CALLUS-167
 986
*Elset, elset=CALLUS-168
 987
*Elset, elset=CALLUS-169
 988
*Elset, elset=CALLUS-170
 989
*Elset, elset=CALLUS-171
 990
*Elset, elset=CALLUS-172
 991
*Elset, elset=CALLUS-173
 992
*Elset, elset=CALLUS-174
 993
*Elset, elset=CALLUS-175
 994
*Elset, elset=CALLUS-176
 995
*Elset, elset=CALLUS-177
 996
*Elset, elset=CALLUS-178
 997
*Elset, elset=CALLUS-179
 998
*Elset, elset=CALLUS-180
 999
*Elset, elset=CALLUS-181
 1000
*Elset, elset=CALLUS-182
 1001
*Elset, elset=CALLUS-183
 1002
*Elset, elset=CALLUS-184
 1003
*Elset, elset=CALLUS-185
 1004
*Elset, elset=CALLUS-186
 1005
*Elset, elset=CALLUS-187
 1006
*Elset, elset=CALLUS-188
 1007
*Elset, elset=CALLUS-189
 1008
*Elset, elset=CALLUS-190
 1009
*Elset, elset=CALLUS-191
 1010
*Elset, elset=CALLUS-192
 1011
*Elset, elset=CALLUS-193
 1012
*Elset, elset=CALLUS-194
 1013
*Elset, elset=CALLUS-195
 1014
*Elset, elset=CALLUS-196
 1015
*Elset, elset=CALLUS-197
 1016
*Elset, elset=CALLUS-198
 1017
*Elset, elset=CALLUS-199
 1018
*Elset, elset=CALLUS-200
 1019
*Elset, elset=CALLUS-201
 1020
*Elset, elset=CALLUS-202
 1021
*Elset, elset=CALLUS-203
 1022
*Elset, elset=CALLUS-204
 1023
*Elset, elset=CALLUS-205
 1024
*Elset, elset=CALLUS-206
 1025
*Elset, elset=CALLUS-207
 1026
*Elset, elset=CALLUS-208
 1027
*Elset, elset=CALLUS-209
 1028
*Elset, elset=CALLUS-210
 1029
*Elset, elset=CALLUS-211
 1030
*Elset, elset=CALLUS-212
 1031
*Elset, elset=CALLUS-213
 1032
*Elset, elset=CALLUS-214
 1033
*Elset, elset=CALLUS-215
 1034
*Elset, elset=CALLUS-216
 1035
*Elset, elset=CALLUS-217
 1036
*Elset, elset=CALLUS-218
 1037
*Elset, elset=CALLUS-219
 1038
*Elset, elset=CALLUS-220
 1039
*Elset, elset=CALLUS-221
 1040
*Elset, elset=CALLUS-222
 1041
*Elset, elset=CALLUS-223
 1042
*Elset, elset=CALLUS-224
 1043
*Elset, elset=CALLUS-225
 1044
*Elset, elset=CALLUS-226
 1045
*Elset, elset=CALLUS-227
 1046
*Elset, elset=CALLUS-228
 1047
*Elset, elset=CALLUS-229
 1048
*Elset, elset=CALLUS-230
 1049
*Elset, elset=CALLUS-231
 1050
*Elset, elset=CALLUS-232
 1051
*Elset, elset=CALLUS-233
 1052
*Elset, elset=CALLUS-234
 1053
*Elset, elset=CALLUS-235
 1054
*Elset, elset=CALLUS-236
 1055
*Elset, elset=CALLUS-237
 1056
*Elset, elset=CALLUS-238
 1057
*Elset, elset=CALLUS-239
 1058
*Elset, elset=CALLUS-240
 1059
*Elset, elset=CALLUS-241
 1060
*Elset, elset=CALLUS-242
 1061
*Elset, elset=CALLUS-243
 1062
*Elset, elset=CALLUS-244
 1063
*Elset, elset=CALLUS-245
 1064
*Elset, elset=CALLUS-246
 1065
*Elset, elset=CALLUS-247
 1066
*Elset, elset=CALLUS-248
 1067
*Elset, elset=CALLUS-249
 1068
*Elset, elset=CALLUS-250
 1069
*Elset, elset=CALLUS-251
 1070
*Elset, elset=CALLUS-252
 1071
*Elset, elset=CALLUS-253
 1072
*Elset, elset=CALLUS-254
 1073
*Elset, elset=CALLUS-255
 1074
*Elset, elset=CALLUS-256
 1075
*Elset, elset=CALLUS-257
 1076
*Elset, elset=CALLUS-258
 1077
*Elset, elset=CALLUS-259
 1078
*Elset, elset=CALLUS-260
 1079
*Elset, elset=CALLUS-261
 1080
*Elset, elset=CALLUS-262
 1081
*Elset, elset=CALLUS-263
 1082
*Elset, elset=CALLUS-264
 1083
*Elset, elset=CALLUS-265
 1084
*Elset, elset=CALLUS-266
 1085
*Elset, elset=CALLUS-267
 1086
*Elset, elset=CALLUS-268
 1087
*Elset, elset=CALLUS-269
 1088
*Elset, elset=CALLUS-270
 1089
*Elset, elset=CALLUS-271
 1090
*Elset, elset=CALLUS-272
 1091
*Elset, elset=CALLUS-273
 1092
*Elset, elset=CALLUS-274
 1093
*Elset, elset=CALLUS-275
 1094
*Elset, elset=CALLUS-276
 1095
*Elset, elset=CALLUS-277
 1096
*Elset, elset=CALLUS-278
 1097
*Elset, elset=CALLUS-279
 1098
*Elset, elset=CALLUS-280
 1099
*Elset, elset=CALLUS-281
 1100
*Elset, elset=CALLUS-282
 1101
*Elset, elset=CALLUS-283
 1102
*Elset, elset=CALLUS-284
 1103
*Elset, elset=CALLUS-285
 1104
*Elset, elset=CALLUS-286
 1105
*Elset, elset=CALLUS-287
 1106
*Elset, elset=CALLUS-288
 1107
*Elset, elset=CALLUS-289
 1108
*Elset, elset=CALLUS-290
 1109
*Elset, elset=CALLUS-291
 1110
*Elset, elset=CALLUS-292
 1111
*Elset, elset=CALLUS-293
 1112
*Elset, elset=CALLUS-294
 1113
*Elset, elset=CALLUS-295
 1114
*Elset, elset=CALLUS-296
 1115
*Elset, elset=CALLUS-297
 1116
*Elset, elset=CALLUS-298
 1117
*Elset, elset=CALLUS-299
 1118
*Elset, elset=CALLUS-300
 1119
*Elset, elset=CALLUS-301
 1120
*Elset, elset=CALLUS-302
 1121
*Elset, elset=CALLUS-303
 1122
*Elset, elset=CALLUS-304
 1123
*Elset, elset=CALLUS-305
 1124
*Elset, elset=CALLUS-306
 1125
*Elset, elset=CALLUS-307
 1126
*Elset, elset=CALLUS-308
 1127
*Elset, elset=CALLUS-309
 1128
*Elset, elset=CALLUS-310
 1129
*Elset, elset=CALLUS-311
 1130
*Elset, elset=CALLUS-312
 1131
*Elset, elset=CALLUS-313
 1132
*Elset, elset=CALLUS-314
 1133
*Elset, elset=CALLUS-315
 1134
*Elset, elset=CALLUS-316
 1135
*Elset, elset=CALLUS-317
 1136
*Elset, elset=CALLUS-318
 1137
*Elset, elset=CALLUS-319
 1138
*Elset, elset=CALLUS-320
 1139
*Elset, elset=CALLUS-321
 1140
*Elset, elset=CALLUS-322
 1141
*Elset, elset=CALLUS-323
 1142
*Elset, elset=CALLUS-324
 1143
*Elset, elset=CALLUS-325
 1144
*Elset, elset=CALLUS-326
 1145
*Elset, elset=CALLUS-327
 1146
*Elset, elset=CALLUS-328
 1147
*Elset, elset=CALLUS-329
 1148
*Elset, elset=CALLUS-330
 1149
*Elset, elset=CALLUS-331
 1150
*Elset, elset=CALLUS-332
 1151
*Elset, elset=CALLUS-333
 1152
*Elset, elset=CALLUS-334
 1153
*Elset, elset=CALLUS-335
 1154
*Elset, elset=CALLUS-336
 1155
*Elset, elset=CALLUS-337
 1156
*Elset, elset=CALLUS-338
 1157
*Elset, elset=CALLUS-339
 1158
*Elset, elset=CALLUS-340
 1159
*Elset, elset=CALLUS-341
 1160
*Elset, elset=CALLUS-342
 1161
*Elset, elset=CALLUS-343
 1162
*Elset, elset=CALLUS-344
 1163
*Elset, elset=CALLUS-345
 1164
*Elset, elset=CALLUS-346
 1165
*Elset, elset=CALLUS-347
 1166
*Elset, elset=CALLUS-348
 1167
*Elset, elset=CALLUS-349
 1168
*Elset, elset=CALLUS-350
 1169
*Elset, elset=CALLUS-351
 1170
*Elset, elset=CALLUS-352
 1171
*Elset, elset=CALLUS-353
 1172
*Elset, elset=CALLUS-354
 1173
*Elset, elset=CALLUS-355
 1174
*Elset, elset=CALLUS-356
 1175
*Elset, elset=CALLUS-357
 1176
*Elset, elset=CALLUS-358
 1177
*Elset, elset=CALLUS-359
 1178
*Elset, elset=CALLUS-360
 1179
*Elset, elset=CALLUS-361
 1180
*Elset, elset=CALLUS-362
 1181
*Elset, elset=CALLUS-363
 1182
*Elset, elset=CALLUS-364
 1183
*Elset, elset=CALLUS-365
 1184
*Elset, elset=CALLUS-366
 1185
*Elset, elset=CALLUS-367
 1186
*Elset, elset=CALLUS-368
 1187
*Elset, elset=CALLUS-369
 1188
*Elset, elset=CALLUS-370
 1189
*Elset, elset=CALLUS-371
 1190
*Elset, elset=CALLUS-372
 1191
*Elset, elset=CALLUS-373
 1192
*Elset, elset=CALLUS-374
 1193
*Elset, elset=CALLUS-375
 1194
*Elset, elset=CALLUS-376
 1195
*Elset, elset=CALLUS-377
 1196
*Elset, elset=CALLUS-378
 1197
*Elset, elset=CALLUS-379
 1198
*Elset, elset=CALLUS-380
 1199
*Elset, elset=CALLUS-381
 1200
*Elset, elset=CALLUS-382
 1201
*Elset, elset=CALLUS-383
 1202
*Elset, elset=CALLUS-384
 1203
*Elset, elset=CALLUS-385
 1204
*Elset, elset=CALLUS-386
 1205
*Elset, elset=CALLUS-387
 1206
*Elset, elset=CALLUS-388
 1207
*Elset, elset=CALLUS-389
 1208
*Elset, elset=CALLUS-390
 1209
*Elset, elset=CALLUS-391
 1210
*Elset, elset=CALLUS-392
 1211
*Elset, elset=CALLUS-393
 1212
*Elset, elset=CALLUS-394
 1213
*Elset, elset=CALLUS-395
 1214
*Elset, elset=CALLUS-396
 1215
*Elset, elset=CALLUS-397
 1216
*Elset, elset=CALLUS-398
 1217
*Elset, elset=CALLUS-399
 1218
*Elset, elset=CALLUS-400
 1219
*Elset, elset=CALLUS-401
 1220
*Elset, elset=CALLUS-402
 1221
*Elset, elset=CALLUS-403
 1222
*Elset, elset=CALLUS-404
 1223
*Elset, elset=CALLUS-405
 1224
*Elset, elset=CALLUS-406
 1225
*Elset, elset=CALLUS-407
 1226
*Elset, elset=CALLUS-408
 1227
*Elset, elset=CALLUS-409
 1228
*Elset, elset=CALLUS-410
 1229
*Elset, elset=CALLUS-411
 1230
*Elset, elset=CALLUS-412
 1231
*Elset, elset=CALLUS-413
 1232
*Elset, elset=CALLUS-414
 1233
*Elset, elset=CALLUS-415
 1234
*Elset, elset=CALLUS-416
 1235
*Elset, elset=CALLUS-417
 1236
*Elset, elset=CALLUS-418
 1237
*Elset, elset=CALLUS-419
 1238
*Elset, elset=CALLUS-420
 1239
*Elset, elset=CALLUS-421
 1240
*Elset, elset=CALLUS-422
 1241
*Elset, elset=CALLUS-423
 1242
*Elset, elset=CALLUS-424
 1243
*Elset, elset=CALLUS-425
 1244
*Elset, elset=CALLUS-426
 1245
*Elset, elset=CALLUS-427
 1246
*Elset, elset=CALLUS-428
 1247
*Elset, elset=CALLUS-429
 1248
*Elset, elset=CALLUS-430
 1249
*Elset, elset=CALLUS-431
 1250
*Elset, elset=CALLUS-432
 1251
*Elset, elset=CALLUS-433
 1252
*Elset, elset=CALLUS-434
 1253
*Elset, elset=CALLUS-435
 1254
*Elset, elset=CALLUS-436
 1255
*Elset, elset=CALLUS-437
 1256
*Elset, elset=CALLUS-438
 1257
*Elset, elset=CALLUS-439
 1258
*Elset, elset=CALLUS-440
 1259
*Elset, elset=CALLUS-441
 1260
*Elset, elset=CALLUS-442
 1261
*Elset, elset=CALLUS-443
 1262
*Elset, elset=CALLUS-444
 1263
*Elset, elset=CALLUS-445
 1264
*Elset, elset=CALLUS-446
 1265
*Elset, elset=CALLUS-447
 1266
*Elset, elset=CALLUS-448
 1267
*Elset, elset=CALLUS-449
 1268
*Elset, elset=CALLUS-450
 1269
*Elset, elset=CALLUS-451
 1270
*Elset, elset=CALLUS-452
 1271
*Elset, elset=CALLUS-453
 1272
*Elset, elset=CALLUS-454
 1273
*Elset, elset=CALLUS-455
 1274
*Elset, elset=CALLUS-456
 1275
*Elset, elset=CALLUS-457
 1276
*Elset, elset=CALLUS-458
 1277
*Elset, elset=CALLUS-459
 1278
*Elset, elset=CALLUS-460
 1279
*Elset, elset=CALLUS-461
 1280
*Elset, elset=CALLUS-462
 1281
*Elset, elset=CALLUS-463
 1282
*Elset, elset=CALLUS-464
 1283
*Elset, elset=CALLUS-465
 1284
*Elset, elset=CALLUS-466
 1285
*Elset, elset=CALLUS-467
 1286
*Elset, elset=CALLUS-468
 1287
*Elset, elset=CALLUS-469
 1288
*Elset, elset=CALLUS-470
 1289
*Elset, elset=CALLUS-471
 1290
*Elset, elset=CALLUS-472
 1291
*Elset, elset=CALLUS-473
 1292
*Elset, elset=CALLUS-474
 1293
*Elset, elset=CALLUS-475
 1294
*Elset, elset=CALLUS-476
 1295
*Elset, elset=CALLUS-477
 1296
*Elset, elset=CALLUS-478
 1297
*Elset, elset=CALLUS-479
 1298
*Elset, elset=CALLUS-480
 1299
*Elset, elset=CALLUS-481
 1300
*Elset, elset=CALLUS-482
 1301
*Elset, elset=CALLUS-483
 1302
*Elset, elset=CALLUS-484
 1303
*Elset, elset=CALLUS-485
 1304
*Elset, elset=CALLUS-486
 1305
*Elset, elset=CALLUS-487
 1306
*Elset, elset=CALLUS-488
 1307
*Elset, elset=CALLUS-489
 1308
*Elset, elset=CALLUS-490
 1309
*Elset, elset=CALLUS-491
 1310
*Elset, elset=CALLUS-492
 1311
*Elset, elset=CALLUS-493
 1312
*Elset, elset=CALLUS-494
 1313
*Elset, elset=CALLUS-495
 1314
*Elset, elset=CALLUS-496
 1315
*Elset, elset=CALLUS-497
 1316
*Elset, elset=CALLUS-498
 1317
*Elset, elset=CALLUS-499
 1318
*Elset, elset=CALLUS-500
 1319
*Elset, elset=CALLUS-501
 1320
*Elset, elset=CALLUS-502
 1321
*Elset, elset=CALLUS-503
 1322
*Elset, elset=CALLUS-504
 1323
*Elset, elset=CALLUS-505
 1324
*Elset, elset=CALLUS-506
 1325
*Elset, elset=CALLUS-507
 1326
*Elset, elset=CALLUS-508
 1327
*Elset, elset=CALLUS-509
 1328
*Elset, elset=CALLUS-510
 1329
*Elset, elset=CALLUS-511
 1330
*Elset, elset=CALLUS-512
 1331
*Elset, elset=CALLUS-513
 1332
*Elset, elset=CALLUS-514
 1333
*Elset, elset=CALLUS-515
 1334
*Elset, elset=CALLUS-516
 1335
*Elset, elset=CALLUS-517
 1336
*Elset, elset=CALLUS-518
 1337
*Elset, elset=CALLUS-519
 1338
*Elset, elset=CALLUS-520
 1339
*Elset, elset=CALLUS-521
 1340
*Elset, elset=CALLUS-522
 1341
*Elset, elset=CALLUS-523
 1342
*Elset, elset=CALLUS-524
 1343
*Elset, elset=CALLUS-525
 1344
*Elset, elset=CALLUS-526
 1345
*Elset, elset=CALLUS-527
 1346
*Elset, elset=CALLUS-528
 1347
*Elset, elset=CALLUS-529
 1348
*Elset, elset=CALLUS-530
 1349
*Elset, elset=CALLUS-531
 1350
*Elset, elset=CALLUS-532
 1351
*Elset, elset=CALLUS-533
 1352
*Elset, elset=CALLUS-534
 1353
*Elset, elset=CALLUS-535
 1354
*Elset, elset=CALLUS-536
 1355
*Elset, elset=CALLUS-537
 1356
*Elset, elset=CALLUS-538
 1357
*Elset, elset=CALLUS-539
 1358
*Elset, elset=CALLUS-540
 1359
*Elset, elset=CALLUS-541
 1360
*Elset, elset=CALLUS-542
 1361
*Elset, elset=CALLUS-543
 1362
*Elset, elset=CALLUS-544
 1363
*Elset, elset=CALLUS-545
 1364
*Elset, elset=CALLUS-546
 1365
*Elset, elset=CALLUS-547
 1366
*Elset, elset=CALLUS-548
 1367
*Elset, elset=CALLUS-549
 1368
*Elset, elset=CALLUS-550
 1369
*Elset, elset=CALLUS-551
 1370
*Elset, elset=CALLUS-552
 1371
*Elset, elset=CALLUS-553
 1372
*Elset, elset=CALLUS-554
 1373
*Elset, elset=CALLUS-555
 1374
*Elset, elset=CALLUS-556
 1375
*Elset, elset=CALLUS-557
 1376
*Elset, elset=CALLUS-558
 1377
*Elset, elset=CALLUS-559
 1378
*Elset, elset=CALLUS-560
 1379
*Elset, elset=CALLUS-561
 1380
*Elset, elset=CALLUS-562
 1381
*Elset, elset=CALLUS-563
 1382
*Elset, elset=CALLUS-564
 1383
*Elset, elset=CALLUS-565
 1384
*Elset, elset=CALLUS-566
 1385
*Elset, elset=CALLUS-567
 1386
*Elset, elset=CALLUS-568
 1387
*Elset, elset=CALLUS-569
 1388
*Elset, elset=CALLUS-570
 1389
*Elset, elset=CALLUS-571
 1390
*Elset, elset=CALLUS-572
 1391
*Elset, elset=CALLUS-573
 1392
*Elset, elset=CALLUS-574
 1393
*Elset, elset=CALLUS-575
 1394
*Elset, elset=CALLUS-576
 1395
*Elset, elset=CALLUS-577
 1396
*Elset, elset=CALLUS-578
 1397
*Elset, elset=CALLUS-579
 1398
*Elset, elset=CALLUS-580
 1399
*Elset, elset=CALLUS-581
 1400
*Elset, elset=CALLUS-582
 1401
*Elset, elset=CALLUS-583
 1402
*Elset, elset=CALLUS-584
 1403
*Elset, elset=CALLUS-585
 1404
*Elset, elset=CALLUS-586
 1405
*Elset, elset=CALLUS-587
 1406
*Elset, elset=CALLUS-588
 1407
*Elset, elset=CALLUS-589
 1408
*Elset, elset=CALLUS-590
 1409
*Elset, elset=CALLUS-591
 1410
*Elset, elset=CALLUS-592
 1411
*Elset, elset=CALLUS-593
 1412
*Elset, elset=CALLUS-594
 1413
*Elset, elset=CALLUS-595
 1414
*Elset, elset=CALLUS-596
 1415
*Elset, elset=CALLUS-597
 1416
*Elset, elset=CALLUS-598
 1417
*Elset, elset=CALLUS-599
 1418
*Elset, elset=CALLUS-600
 1419
*Elset, elset=CALLUS-601
 1420
*Elset, elset=CALLUS-602
 1421
*Elset, elset=CALLUS-603
 1422
*Elset, elset=CALLUS-604
 1423
*Elset, elset=CALLUS-605
 1424
*Elset, elset=CALLUS-606
 1425
*Elset, elset=CALLUS-607
 1426
*Elset, elset=CALLUS-608
 1427
*Elset, elset=CALLUS-609
 1428
*Elset, elset=CALLUS-610
 1429
*Elset, elset=CALLUS-611
 1430
*Elset, elset=CALLUS-612
 1431
*Elset, elset=CALLUS-613
 1432
*Elset, elset=CALLUS-614
 1433
*Elset, elset=CALLUS-615
 1434
*Elset, elset=CALLUS-616
 1435
*Elset, elset=CALLUS-617
 1436
*Elset, elset=CALLUS-618
 1437
*Elset, elset=CALLUS-619
 1438
*Elset, elset=CALLUS-620
 1439
*Elset, elset=CALLUS-621
 1440
*Elset, elset=CALLUS-622
 1441
*Elset, elset=CALLUS-623
 1442
*Elset, elset=CALLUS-624
 1443
*Elset, elset=CALLUS-625
 1444
*Elset, elset=CALLUS-626
 1445
*Elset, elset=CALLUS-627
 1446
*Elset, elset=CALLUS-628
 1447
*Elset, elset=CALLUS-629
 1448
*Elset, elset=CALLUS-630
 1449
*Elset, elset=CALLUS-631
 1450
*Elset, elset=CALLUS-632
 1451
*Elset, elset=CALLUS-633
 1452
*Elset, elset=CALLUS-634
 1453
*Elset, elset=CALLUS-635
 1454
*Elset, elset=CALLUS-636
 1455
*Elset, elset=CALLUS-637
 1456
*Elset, elset=CALLUS-638
 1457
*Elset, elset=CALLUS-639
 1458
*Elset, elset=CALLUS-640
 1459
*Elset, elset=CALLUS-641
 1460
*Elset, elset=CALLUS-642
 1461
*Elset, elset=CALLUS-643
 1462
*Elset, elset=CALLUS-644
 1463
*Elset, elset=CALLUS-645
 1464
*Elset, elset=CALLUS-646
 1465
*Elset, elset=CALLUS-647
 1466
*Elset, elset=CALLUS-648
 1467
*Elset, elset=CALLUS-649
 1468
*Elset, elset=CALLUS-650
 1469
*Elset, elset=CALLUS-651
 1470
*Elset, elset=CALLUS-652
 1471
*Elset, elset=CALLUS-653
 1472
*Elset, elset=CALLUS-654
 1473
*Elset, elset=CALLUS-655
 1474
*Elset, elset=CALLUS-656
 1475
*Elset, elset=CALLUS-657
 1476
*Elset, elset=CALLUS-658
 1477
*Elset, elset=CALLUS-659
 1478
*Elset, elset=CALLUS-660
 1479
*Elset, elset=CALLUS-661
 1480
*Elset, elset=CALLUS-662
 1481
*Elset, elset=CALLUS-663
 1482
*Elset, elset=CALLUS-664
 1483
*Elset, elset=CALLUS-665
 1484
*Elset, elset=CALLUS-666
 1485
*Elset, elset=CALLUS-667
 1486
*Elset, elset=CALLUS-668
 1487
*Elset, elset=CALLUS-669
 1488
*Elset, elset=CALLUS-670
 1489
*Elset, elset=CALLUS-671
 1490
*Elset, elset=CALLUS-672
 1491
*Elset, elset=CALLUS-673
 1492
*Elset, elset=CALLUS-674
 1493
*Elset, elset=CALLUS-675
 1494
*Elset, elset=CALLUS-676
 1495
*Elset, elset=CALLUS-677
 1496
*Elset, elset=CALLUS-678
 1497
*Elset, elset=CALLUS-679
 1498
*Elset, elset=CALLUS-680
 1499
*Elset, elset=CALLUS-681
 1500
*Elset, elset=CALLUS-682
 1501
*Elset, elset=CALLUS-683
 1502
*Elset, elset=CALLUS-684
 1503
*Elset, elset=CALLUS-685
 1504
*Elset, elset=CALLUS-686
 1505
*Elset, elset=CALLUS-687
 1506
*Elset, elset=CALLUS-688
 1507
*Elset, elset=CALLUS-689
 1508
*Elset, elset=CALLUS-690
 1509
*Elset, elset=CALLUS-691
 1510
*Elset, elset=CALLUS-692
 1511
*Elset, elset=CALLUS-693
 1512
*Elset, elset=CALLUS-694
 1513
*Elset, elset=CALLUS-695
 1514
*Elset, elset=CALLUS-696
 1515
*Elset, elset=CALLUS-697
 1516
*Elset, elset=CALLUS-698
 1517
*Elset, elset=CALLUS-699
 1518
*Elset, elset=CALLUS-700
 1519
*Elset, elset=CALLUS-701
 1520
*Elset, elset=CALLUS-702
 1521
*Elset, elset=CALLUS-703
 1522
*Elset, elset=CALLUS-704
 1523
*Elset, elset=CALLUS-705
 1524
*Elset, elset=CALLUS-706
 1525
*Elset, elset=CALLUS-707
 1526
*Elset, elset=CALLUS-708
 1527
*Elset, elset=CALLUS-709
 1528
*Elset, elset=CALLUS-710
 1529
*Elset, elset=CALLUS-711
 1530
*Elset, elset=CALLUS-712
 1531
*Elset, elset=CALLUS-713
 1532
*Elset, elset=CALLUS-714
 1533
*Elset, elset=CALLUS-715
 1534
*Elset, elset=CALLUS-716
 1535
*Elset, elset=CALLUS-717
 1536
*Elset, elset=CALLUS-718
 1537
*Elset, elset=CALLUS-719
 1538
*Elset, elset=CALLUS-720
 1539
*Elset, elset=CALLUS-721
 1540
*Elset, elset=CALLUS-722
 1541
*Elset, elset=CALLUS-723
 1542
*Elset, elset=CALLUS-724
 1543
*Elset, elset=CALLUS-725
 1544
*Elset, elset=CALLUS-726
 1545
*Elset, elset=CALLUS-727
 1546
*Elset, elset=CALLUS-728
 1547
*Elset, elset=CALLUS-729
 1548
*Elset, elset=CALLUS-730
 1549
*Elset, elset=CALLUS-731
 1550
*Elset, elset=CALLUS-732
 1551
*Elset, elset=CALLUS-733
 1552
*Elset, elset=CALLUS-734
 1553
*Elset, elset=CALLUS-735
 1554
*Elset, elset=CALLUS-736
 1555
*Elset, elset=CALLUS-737
 1556
*Elset, elset=CALLUS-738
 1557
*Elset, elset=CALLUS-739
 1558
*Elset, elset=CALLUS-740
 1559
*Elset, elset=CALLUS-741
 1560
*Elset, elset=CALLUS-742
 1561
*Elset, elset=CALLUS-743
 1562
*Elset, elset=CALLUS-744
 1563
*Elset, elset=CALLUS-745
 1564
*Elset, elset=CALLUS-746
 1565
*Elset, elset=CALLUS-747
 1566
*Elset, elset=CALLUS-748
 1567
*Elset, elset=CALLUS-749
 1568
*Elset, elset=CALLUS-750
 1569
*Elset, elset=CALLUS-751
 1570
*Elset, elset=CALLUS-752
 1571
*Elset, elset=CALLUS-753
 1572
*Elset, elset=CALLUS-754
 1573
*Elset, elset=CALLUS-755
 1574
*Elset, elset=CALLUS-756
 1575
*Elset, elset=CALLUS-757
 1576
*Elset, elset=CALLUS-758
 1577
*Elset, elset=CALLUS-759
 1578
*Elset, elset=CALLUS-760
 1579
*Elset, elset=CALLUS-761
 1580
*Elset, elset=CALLUS-762
 1581
*Elset, elset=CALLUS-763
 1582
*Elset, elset=CALLUS-764
 1583
*Elset, elset=CALLUS-765
 1584
*Elset, elset=CALLUS-766
 1585
*Elset, elset=CALLUS-767
 1586
*Elset, elset=CALLUS-768
 1587
*Elset, elset=CALLUS-769
 1588
*Elset, elset=CALLUS-770
 1589
*Elset, elset=CALLUS-771
 1590
*Elset, elset=CALLUS-772
 1591
*Elset, elset=CALLUS-773
 1592
*Elset, elset=CALLUS-774
 1593
*Elset, elset=CALLUS-775
 1594
*Elset, elset=CALLUS-776
 1595
*Elset, elset=CALLUS-777
 1596
*Elset, elset=CALLUS-778
 1597
*Elset, elset=CALLUS-779
 1598
*Elset, elset=CALLUS-780
 1599
*Elset, elset=CALLUS-781
 1600
*Elset, elset=CALLUS-782
 1601
*Elset, elset=CALLUS-783
 1602
*Elset, elset=CALLUS-784
 1603
*Elset, elset=CALLUS-785
 1604
*Elset, elset=CALLUS-786
 1605
*Elset, elset=CALLUS-787
 1606
*Elset, elset=CALLUS-788
 1607
*Elset, elset=CALLUS-789
 1608
*Elset, elset=CALLUS-790
 1609
*Elset, elset=CALLUS-791
 1610
*Elset, elset=CALLUS-792
 1611
*Elset, elset=CALLUS-793
 1612
*Elset, elset=CALLUS-794
 1613
*Elset, elset=CALLUS-795
 1614
*Elset, elset=CALLUS-796
 1615
*Elset, elset=CALLUS-797
 1616
*Elset, elset=CALLUS-798
 1617
*Elset, elset=CALLUS-799
 1618
*Elset, elset=CALLUS-800
 1619
*Elset, elset=CALLUS-801
 1620
*Elset, elset=CALLUS-802
 1621
*Elset, elset=CALLUS-803
 1622
*Elset, elset=CALLUS-804
 1623
*Elset, elset=CALLUS-805
 1624
*Elset, elset=CALLUS-806
 1625
*Elset, elset=CALLUS-807
 1626
*Elset, elset=CALLUS-808
 1627
*Elset, elset=CALLUS-809
 1628
*Elset, elset=CALLUS-810
 1629
*Elset, elset=CALLUS-811
 1630
*Elset, elset=CALLUS-812
 1631
*Elset, elset=CALLUS-813
 1632
*Elset, elset=CALLUS-814
 1633
*Elset, elset=CALLUS-815
 1634
*Elset, elset=CALLUS-816
 1635
*Elset, elset=CALLUS-817
 1636
*Elset, elset=CALLUS-818
 1637
*Elset, elset=CALLUS-819
 1638
*Elset, elset=CALLUS-820
 1639
*Elset, elset=CALLUS-821
 1640
*Elset, elset=CALLUS-822
 1641
*Elset, elset=CALLUS-823
 1642
*Elset, elset=CALLUS-824
 1643
*Elset, elset=CALLUS-825
 1644
*Elset, elset=CALLUS-826
 1645
*Elset, elset=CALLUS-827
 1646
*Elset, elset=CALLUS-828
 1647
*Elset, elset=CALLUS-829
 1648
*Elset, elset=CALLUS-830
 1649
*Elset, elset=CALLUS-831
 1650
*Elset, elset=CALLUS-832
 1651
*Elset, elset=CALLUS-833
 1652
*Elset, elset=CALLUS-834
 1653
*Elset, elset=CALLUS-835
 1654
*Elset, elset=CALLUS-836
 1655
*Elset, elset=CALLUS-837
 1656
*Elset, elset=CALLUS-838
 1657
*Elset, elset=CALLUS-839
 1658
*Elset, elset=CALLUS-840
 1659
*Elset, elset=CALLUS-841
 1660
*Elset, elset=CALLUS-842
 1661
*Elset, elset=CALLUS-843
 1662
*Elset, elset=CALLUS-844
 1663
*Elset, elset=CALLUS-845
 1664
*Elset, elset=CALLUS-846
 1665
*Elset, elset=CALLUS-847
 1666
*Elset, elset=CALLUS-848
 1667
*Elset, elset=CALLUS-849
 1668
*Elset, elset=CALLUS-850
 1669
*Elset, elset=CALLUS-851
 1670
*Elset, elset=CALLUS-852
 1671
*Elset, elset=CALLUS-853
 1672
*Elset, elset=CALLUS-854
 1673
*Elset, elset=CALLUS-855
 1674
*Elset, elset=CALLUS-856
 1675
*Elset, elset=CALLUS-857
 1676
*Elset, elset=CALLUS-858
 1677
*Elset, elset=CALLUS-859
 1678
*Elset, elset=CALLUS-860
 1679
*Elset, elset=CALLUS-861
 1680
*Elset, elset=CALLUS-862
 1681
*Elset, elset=CALLUS-863
 1682
*Elset, elset=CALLUS-864
 1683
*Elset, elset=CALLUS-865
 1684
*Elset, elset=CALLUS-866
 1685
*Elset, elset=CALLUS-867
 1686
*Elset, elset=CALLUS-868
 1687
*Elset, elset=CALLUS-869
 1688
*Elset, elset=CALLUS-870
 1689
*Elset, elset=CALLUS-871
 1690
*Elset, elset=CALLUS-872
 1691
*Elset, elset=CALLUS-873
 1692
*Elset, elset=CALLUS-874
 1693
*Elset, elset=CALLUS-875
 1694
*Elset, elset=CALLUS-876
 1695
*Elset, elset=CALLUS-877
 1696
*Elset, elset=CALLUS-878
 1697
*Elset, elset=CALLUS-879
 1698
*Elset, elset=CALLUS-880
 1699
*Elset, elset=CALLUS-881
 1700
*Elset, elset=CALLUS-882
 1701
*Elset, elset=CALLUS-883
 1702
*Elset, elset=CALLUS-884
 1703
*Elset, elset=CALLUS-885
 1704
*Elset, elset=CALLUS-886
 1705
*Elset, elset=CALLUS-887
 1706
*Elset, elset=CALLUS-888
 1707
*Elset, elset=CALLUS-889
 1708
*Elset, elset=CALLUS-890
 1709
*Elset, elset=CALLUS-891
 1710
*Elset, elset=CALLUS-892
 1711
*Elset, elset=CALLUS-893
 1712
*Elset, elset=CALLUS-894
 1713
*Elset, elset=CALLUS-895
 1714
*Elset, elset=CALLUS-896
 1715
*Elset, elset=CALLUS-897
 1716
*Elset, elset=CALLUS-898
 1717
*Elset, elset=CALLUS-899
 1718
*Elset, elset=CALLUS-900
 1719
*Elset, elset=CALLUS-901
 1720
*Elset, elset=CALLUS-902
 1721
*Elset, elset=CALLUS-903
 1722
*Elset, elset=CALLUS-904
 1723
*Elset, elset=CALLUS-905
 1724
*Elset, elset=CALLUS-906
 1725
*Elset, elset=CALLUS-907
 1726
*Elset, elset=CALLUS-908
 1727
*Elset, elset=CALLUS-909
 1728
*Elset, elset=CALLUS-910
 1729
*Elset, elset=CALLUS-911
 1730
*Elset, elset=CALLUS-912
 1731
*Elset, elset=CALLUS-913
 1732
*Elset, elset=CALLUS-914
 1733
*Elset, elset=CALLUS-915
 1734
*Elset, elset=CALLUS-916
 1735
*Elset, elset=CALLUS-917
 1736
*Elset, elset=CALLUS-918
 1737
*Elset, elset=CALLUS-919
 1738
*Elset, elset=CALLUS-920
 1739
*Elset, elset=CALLUS-921
 1740
*Elset, elset=CALLUS-922
 1741
*Elset, elset=CALLUS-923
 1742
*Elset, elset=CALLUS-924
 1743
*Elset, elset=CALLUS-925
 1744
*Elset, elset=CALLUS-926
 1745
*Elset, elset=CALLUS-927
 1746
*Elset, elset=CALLUS-928
 1747
*Elset, elset=CALLUS-929
 1748
*Elset, elset=CALLUS-930
 1749
*Elset, elset=CALLUS-931
 1750
*Elset, elset=CALLUS-932
 1751
*Elset, elset=CALLUS-933
 1752
*Elset, elset=CALLUS-934
 1753
*Elset, elset=CALLUS-935
 1754
*Elset, elset=CALLUS-936
 1755
*Elset, elset=CALLUS-937
 1756
*Elset, elset=CALLUS-938
 1757
*Elset, elset=CALLUS-939
 1758
*Elset, elset=CALLUS-940
 1759
*Elset, elset=CALLUS-941
 1760
*Elset, elset=CALLUS-942
 1761
*Elset, elset=CALLUS-943
 1762
*Elset, elset=CALLUS-944
 1763
*Elset, elset=CALLUS-945
 1764
*Elset, elset=CALLUS-946
 1765
*Elset, elset=CALLUS-947
 1766
*Elset, elset=CALLUS-948
 1767
*Elset, elset=CALLUS-949
 1768
*Elset, elset=CALLUS-950
 1769
*Elset, elset=CALLUS-951
 1770
*Elset, elset=CALLUS-952
 1771
*Elset, elset=CALLUS-953
 1772
*Elset, elset=CALLUS-954
 1773
*Elset, elset=CALLUS-955
 1774
*Elset, elset=CALLUS-956
 1775
*Elset, elset=CALLUS-957
 1776
*Elset, elset=CALLUS-958
 1777
*Elset, elset=CALLUS-959
 1778
*Elset, elset=CALLUS-960
 1779
*Elset, elset=CALLUS-961
 1780
*Elset, elset=CALLUS-962
 1781
*Elset, elset=CALLUS-963
 1782
*Elset, elset=CALLUS-964
 1783
*Elset, elset=CALLUS-965
 1784
*Elset, elset=CALLUS-966
 1785
*Elset, elset=CALLUS-967
 1786
*Elset, elset=CALLUS-968
 1787
*Elset, elset=CALLUS-969
 1788
*Elset, elset=CALLUS-970
 1789
*Elset, elset=CALLUS-971
 1790
*Elset, elset=CALLUS-972
 1791
*Elset, elset=CALLUS-973
 1792
*Elset, elset=CALLUS-974
 1793
*Elset, elset=CALLUS-975
 1794
*Elset, elset=CALLUS-976
 1795
*Elset, elset=CALLUS-977
 1796
*Elset, elset=CALLUS-978
 1797
*Elset, elset=CALLUS-979
 1798
*Elset, elset=CALLUS-980
 1799
*Elset, elset=CALLUS-981
 1800
*Elset, elset=CALLUS-982
 1801
*Elset, elset=CALLUS-983
 1802
*Elset, elset=CALLUS-984
 1803
*Elset, elset=CALLUS-985
 1804
*Elset, elset=CALLUS-986
 1805
*Elset, elset=CALLUS-987
 1806
*Elset, elset=CALLUS-988
 1807
*Elset, elset=CALLUS-989
 1808
*Elset, elset=CALLUS-990
 1809
*Elset, elset=CALLUS-991
 1810
*Elset, elset=CALLUS-992
 1811
*Elset, elset=CALLUS-993
 1812
*Elset, elset=CALLUS-994
 1813
*Elset, elset=CALLUS-995
 1814
*Elset, elset=CALLUS-996
 1815
*Elset, elset=CALLUS-997
 1816
*Elset, elset=CALLUS-998
 1817
*Elset, elset=CALLUS-999
 1818
*Elset, elset=CALLUS-1000
 1819
*Elset, elset=CALLUS-1001
 1820
*Elset, elset=CALLUS-1002
 1821
*Elset, elset=CALLUS-1003
 1822
*Elset, elset=CALLUS-1004
 1823
*Elset, elset=CALLUS-1005
 1824
*Elset, elset=CALLUS-1006
 1825
*Elset, elset=CALLUS-1007
 1826
*Elset, elset=CALLUS-1008
 1827
*Elset, elset=CALLUS-1009
 1828
*Elset, elset=CALLUS-1010
 1829
*Elset, elset=CALLUS-1011
 1830
*Elset, elset=CALLUS-1012
 1831
*Elset, elset=CALLUS-1013
 1832
*Elset, elset=CALLUS-1014
 1833
*Elset, elset=CALLUS-1015
 1834
*Elset, elset=CALLUS-1016
 1835
*Elset, elset=CALLUS-1017
 1836
*Elset, elset=CALLUS-1018
 1837
*Elset, elset=CALLUS-1019
 1838
*Elset, elset=CALLUS-1020
 1839
*Elset, elset=CALLUS-1021
 1840
*Elset, elset=CALLUS-1022
 1841
*Elset, elset=CALLUS-1023
 1842
*Elset, elset=CALLUS-1024
 1843
*Elset, elset=CALLUS-1025
 1844
*Elset, elset=CALLUS-1026
 1845
*Elset, elset=CALLUS-1027
 1846
*Elset, elset=CALLUS-1028
 1847
*Elset, elset=CALLUS-1029
 1848
*Elset, elset=CALLUS-1030
 1849
*Elset, elset=CALLUS-1031
 1850
*Elset, elset=CALLUS-1032
 1851
*Elset, elset=CALLUS-1033
 1852
*Elset, elset=CALLUS-1034
 1853
*Elset, elset=CALLUS-1035
 1854
*Elset, elset=CALLUS-1036
 1855
*Elset, elset=CALLUS-1037
 1856
*Elset, elset=CALLUS-1038
 1857
*Elset, elset=CALLUS-1039
 1858
*Elset, elset=CALLUS-1040
 1859
*Elset, elset=CALLUS-1041
 1860
*Elset, elset=CALLUS-1042
 1861
*Elset, elset=CALLUS-1043
 1862
*Elset, elset=CALLUS-1044
 1863
*Elset, elset=CALLUS-1045
 1864
*Elset, elset=CALLUS-1046
 1865
*Elset, elset=CALLUS-1047
 1866
*Elset, elset=CALLUS-1048
 1867
*Elset, elset=CALLUS-1049
 1868
*Elset, elset=CALLUS-1050
 1869
*Elset, elset=CALLUS-1051
 1870
*Elset, elset=CALLUS-1052
 1871
*Elset, elset=CALLUS-1053
 1872
*Elset, elset=CALLUS-1054
 1873
*Elset, elset=CALLUS-1055
 1874
*Elset, elset=CALLUS-1056
 1875
*Elset, elset=CALLUS-1057
 1876
*Elset, elset=CALLUS-1058
 1877
*Elset, elset=CALLUS-1059
 1878
*Elset, elset=CALLUS-1060
 1879
[truncated: 1,255,892 more chars]
