# Supplementary material for: Computational modeling of human bone fracture healing affected by different conditions of initial healing stage
Source: BMC Musculoskelet Disord. 2019 Nov 25;20:562. doi: 10.1186/s12891-019-2854-z (PMC6878676; doi:10.1186/s12891-019-2854-z)
Supplement: Supplementary file 17 — Additional file 17. Job-2D-diffusion-d = 1–0.inp: an ABAQUS input file for mass diffusion analysis when callus thickness was 1 mm. (INP 280kb) [file 12891_2019_2854_MOESM17_ESM.inp]

*Heading
** Job name: Job-2D-diffusion-0 Model name: Job-2D-diffusion-0
** Generated by: Abaqus/CAE 6.13-2
*Preprint, echo=NO, model=NO, history=NO, contact=NO
**
** PARTS
**
*Part, name=PART-1
*Node
 1, 00000000, 2.30000005e-03
2, 7.00000022e-03, 2.30000005e-03
5, 9.99999978e-03, 1.50000001e-03
6, 9.99999978e-03, 7.28010992e-03
8, 7.00000022e-03, 1.50000001e-03
9, 1.09999999e-02, 00000000
10, 00000000, 00000000
11, 2.21659691e-04, 2.30000005e-03
12, 3.92376154e-04, 2.30000005e-03
13, 5.55274251e-04, 2.30000005e-03
14, 7.29568594e-04, 2.30000005e-03
15, 9.27844318e-04, 2.30000005e-03
16, 1.13413145e-03, 2.30000005e-03
17, 1.34291349e-03, 2.30000005e-03
18, 1.53560680e-03, 2.30000005e-03
19, 1.71370700e-03, 2.30000005e-03
20, 1.90030946e-03, 2.30000005e-03
21, 2.09951145e-03, 2.30000005e-03
22, 2.28939625e-03, 2.30000005e-03
23, 2.46540084e-03, 2.30000005e-03
24, 2.64864857e-03, 2.30000005e-03
25, 2.83026369e-03, 2.30000005e-03
26, 3.02367890e-03, 2.30000005e-03
27, 3.22004082e-03, 2.30000005e-03
28, 3.41537595e-03, 2.30000005e-03
29, 3.60381603e-03, 2.30000005e-03
30, 3.78691079e-03, 2.30000005e-03
31, 3.97404935e-03, 2.30000005e-03
32, 4.15799581e-03, 2.30000005e-03
33, 4.34380025e-03, 2.30000005e-03
34, 4.52809175e-03, 2.30000005e-03
35, 4.71549761e-03, 2.30000005e-03
36, 4.90976311e-03, 2.30000005e-03
37, 5.10246586e-03, 2.30000005e-03
38, 5.28550241e-03, 2.30000005e-03
39, 5.47047891e-03, 2.30000005e-03
40, 5.68064395e-03, 2.30000005e-03
41, 5.87943755e-03, 2.30000005e-03
42, 6.05435017e-03, 2.30000005e-03
43, 6.22610189e-03, 2.30000005e-03
44, 6.40586764e-03, 2.30000005e-03
45, 6.58710767e-03, 2.30000005e-03
46, 6.77172421e-03, 2.30000005e-03
107, 9.99999978e-03, 1.70473102e-03
108, 9.99999978e-03, 1.90606562e-03
109, 9.99999978e-03, 2.10780348e-03
110, 9.99999978e-03, 2.31118547e-03
111, 9.99999978e-03, 2.51266803e-03
112, 9.99999978e-03, 2.71019363e-03
113, 9.99999978e-03, 2.90778466e-03
114, 9.99999978e-03, 3.10248230e-03
115, 9.99999978e-03, 3.29894433e-03
116, 9.99999978e-03, 3.50143295e-03
117, 9.99999978e-03, 3.70667735e-03
118, 9.99999978e-03, 3.90252494e-03
119, 9.99999978e-03, 4.10134578e-03
120, 9.99999978e-03, 4.28983849e-03
121, 9.99999978e-03, 4.48971195e-03
122, 9.99999978e-03, 4.66362434e-03
123, 9.99999978e-03, 4.85931151e-03
124, 9.99999978e-03, 5.06163994e-03
125, 9.99999978e-03, 5.26300166e-03
126, 9.99999978e-03, 5.46150655e-03
127, 9.99999978e-03, 5.65752853e-03
128, 9.99999978e-03, 5.85403387e-03
129, 9.99999978e-03, 6.04854058e-03
130, 9.99999978e-03, 6.24546595e-03
131, 9.99999978e-03, 6.44780044e-03
132, 9.99999978e-03, 6.65641436e-03
133, 9.99999978e-03, 6.86342875e-03
134, 9.99999978e-03, 7.05924537e-03
159, 7.00000022e-03, 2.14679539e-03
160, 7.00000022e-03, 1.94167066e-03
161, 7.00000022e-03, 1.71859120e-03
162, 7.22865667e-03, 1.50000001e-03
163, 7.44317984e-03, 1.50000001e-03
164, 7.62567669e-03, 1.50000001e-03
165, 7.82288611e-03, 1.50000001e-03
166, 8.01611878e-03, 1.50000001e-03
167, 8.21480155e-03, 1.50000001e-03
168, 8.41825362e-03, 1.50000001e-03
169, 8.62383191e-03, 1.50000001e-03
170, 8.79999995e-03, 1.50000001e-03
171, 9.01202019e-03, 1.50000001e-03
172, 9.20304470e-03, 1.50000001e-03
173, 9.39761102e-03, 1.50000001e-03
174, 9.59589146e-03, 1.50000001e-03
175, 9.79659893e-03, 1.50000001e-03
176, 00000000, 2.10811500e-03
177, 00000000, 1.91623194e-03
178, 00000000, 1.72437960e-03
179, 00000000, 1.53258292e-03
180, 00000000, 1.34085782e-03
181, 00000000, 1.14920642e-03
182, 00000000, 9.57615732e-04
183, 00000000, 7.66064506e-04
184, 00000000, 5.74534177e-04
185, 00000000, 3.83014674e-04
186, 00000000, 1.91502928e-04
187, 1.96896799e-04, 00000000
188, 3.93698894e-04, 00000000
189, 5.90459269e-04, 00000000
190, 7.87199184e-04, 00000000
191, 9.83929145e-04, 00000000
192, 1.18065486e-03, 00000000
193, 1.37737847e-03, 00000000
194, 1.57410128e-03, 00000000
195, 1.77082373e-03, 00000000
196, 1.96754630e-03, 00000000
197, 2.16426980e-03, 00000000
198, 2.36099679e-03, 00000000
199, 2.55773868e-03, 00000000
200, 2.75789551e-03, 00000000
201, 2.95779831e-03, 00000000
202, 3.15529271e-03, 00000000
203, 3.35375988e-03, 00000000
204, 3.55358841e-03, 00000000
205, 3.75350937e-03, 00000000
206, 3.95298423e-03, 00000000
207, 4.15061926e-03, 00000000
208, 4.34825430e-03, 00000000
209, 4.54588933e-03, 00000000
210, 4.74352436e-03, 00000000
211, 4.94115986e-03, 00000000
212, 5.13879536e-03, 00000000
213, 5.33643039e-03, 00000000
214, 5.53406542e-03, 00000000
215, 5.73170045e-03, 00000000
216, 5.92933549e-03, 00000000
217, 6.12697052e-03, 00000000
218, 6.32460555e-03, 00000000
219, 6.52224058e-03, 00000000
220, 6.71987608e-03, 00000000
221, 6.91343425e-03, 00000000
222, 7.10591581e-03, 00000000
223, 7.29402807e-03, 00000000
224, 7.47809513e-03, 00000000
225, 7.65983714e-03, 00000000
226, 7.84046389e-03, 00000000
227, 8.02062079e-03, 00000000
228, 8.20059236e-03, 00000000
229, 8.38261936e-03, 00000000
230, 8.56414903e-03, 00000000
231, 8.74513853e-03, 00000000
232, 8.92311800e-03, 00000000
233, 9.09700245e-03, 00000000
234, 9.27526131e-03, 00000000
235, 9.45497490e-03, 00000000
236, 9.63420700e-03, 00000000
237, 9.81169660e-03, 00000000
238, 9.98709351e-03, 00000000
239, 1.01593370e-02, 00000000
240, 1.03290649e-02, 00000000
241, 1.04973642e-02, 00000000
242, 1.06647154e-02, 00000000
243, 1.08320555e-02, 00000000
244, 1.09992800e-02, 1.97210058e-04
245, 1.09971212e-02, 3.94278934e-04
246, 1.09935245e-02, 5.91295364e-04
247, 1.09884897e-02, 7.88307691e-04
248, 1.09820142e-02, 9.85351391e-04
249, 1.09740943e-02, 1.18246162e-03
250, 1.09646916e-02, 1.38035824e-03
251, 1.09538473e-02, 1.57800969e-03
252, 1.09414756e-02, 1.77676056e-03
253, 1.09276911e-02, 1.97470840e-03
254, 1.09122694e-02, 2.17479770e-03
255, 1.08956303e-02, 2.37171748e-03
256, 1.08775049e-02, 2.56898953e-03
257, 1.08579025e-02, 2.76641501e-03
258, 1.08368350e-02, 2.96382979e-03
259, 1.08143119e-02, 3.16112232e-03
260, 1.07901972e-02, 3.35936667e-03
261, 1.07646883e-02, 3.55689041e-03
262, 1.07378000e-02, 3.75366886e-03
263, 1.07094990e-02, 3.95002216e-03
264, 1.06796771e-02, 4.14666720e-03
265, 1.06484490e-02, 4.34283027e-03
266, 1.06161078e-02, 4.53682523e-03
267, 1.05823716e-02, 4.73048910e-03
268, 1.05471471e-02, 4.92432388e-03
269, 1.05101606e-02, 5.11970744e-03
270, 1.04717538e-02, 5.31472033e-03
271, 1.04321465e-02, 5.50832553e-03
272, 1.03913909e-02, 5.70039311e-03
273, 1.03496229e-02, 5.89044625e-03
274, 1.03063704e-02, 6.08069869e-03
275, 1.02603855e-02, 6.27631694e-03
276, 1.02158822e-02, 6.45968458e-03
277, 1.01720532e-02, 6.63503027e-03
278, 1.01303728e-02, 6.79732347e-03
279, 1.00792833e-02, 6.99077779e-03
727, 9.99999978e-03, 1.31249998e-03
728, 9.99212824e-03, 1.12592254e-03
729, 9.98875778e-03, 9.38824145e-04
730, 9.98840760e-03, 7.51190004e-04
731, 9.98578686e-03, 5.63961687e-04
732, 9.98604484e-03, 3.76099691e-04
733, 9.98631772e-03, 1.88077203e-04
734, 7.05001270e-03, 1.31348439e-03
735, 7.08857551e-03, 1.12574687e-03
736, 7.12596858e-03, 9.38014360e-04
737, 7.16362707e-03, 7.50377192e-04
738, 7.20059266e-03, 5.62777335e-04
739, 7.23514426e-03, 3.75186297e-04
740, 7.26931728e-03, 1.87583180e-04
741, 1.01047922e-02, 6.46854565e-03
742, 1.04970792e-02, 1.91304862e-04
743, 1.04959551e-02, 3.82785103e-04
744, 1.04941577e-02, 5.74405363e-04
745, 1.04917213e-02, 7.66168057e-04
746, 1.04886899e-02, 9.58119286e-04
747, 1.04851490e-02, 1.15036115e-03
748, 1.04810242e-02, 1.34311488e-03
749, 1.04760686e-02, 1.53671508e-03
750, 1.04702571e-02, 1.73150585e-03
751, 1.04636401e-02, 1.92706869e-03
752, 1.04562491e-02, 2.12319940e-03
753, 1.04486700e-02, 2.31635571e-03
754, 1.04398206e-02, 2.51247059e-03
755, 1.04297511e-02, 2.71158968e-03
756, 1.04192905e-02, 2.90841935e-03
757, 1.04081854e-02, 3.10458941e-03
758, 1.03964005e-02, 3.30040581e-03
759, 1.03839301e-02, 3.49617610e-03
760, 1.03707612e-02, 3.69177852e-03
761, 1.03568379e-02, 3.88728525e-03
762, 1.03421574e-02, 4.08263551e-03
763, 1.03267338e-02, 4.27770615e-03
764, 1.03105763e-02, 4.47246525e-03
765, 1.02936896e-02, 4.66675218e-03
766, 1.02760773e-02, 4.86124819e-03
767, 1.02576334e-02, 5.05680684e-03
768, 1.02384668e-02, 5.25243301e-03
769, 1.02186464e-02, 5.44733508e-03
770, 1.01983463e-02, 5.64028416e-03
771, 1.01778386e-02, 5.82934404e-03
772, 1.01577444e-02, 6.01022737e-03
773, 1.01379985e-02, 6.18308270e-03
774, 1.01205381e-02, 6.33496279e-03
775, 1.00798663e-02, 6.50559319e-03
776, 1.00426413e-02, 6.57455763e-03
777, 1.01441070e-02, 6.56961743e-03
778, 1.01214536e-02, 6.50562998e-03
779, 1.01588219e-02, 1.88688835e-04
780, 1.03284400e-02, 1.89844955e-04
781, 1.01581756e-02, 3.77481512e-04
782, 1.03275217e-02, 3.79856006e-04
783, 1.01574790e-02, 5.66293718e-04
784, 1.03262737e-02, 5.69979369e-04
785, 1.01574212e-02, 7.55008950e-04
786, 1.03248814e-02, 7.60186696e-04
787, 1.01571511e-02, 9.43863532e-04
788, 1.03232609e-02, 9.50567715e-04
789, 1.01578059e-02, 1.13281386e-03
790, 1.03216544e-02, 1.14124909e-03
791, 1.01592485e-02, 1.32230809e-03
792, 1.03198653e-02, 1.33261480e-03
793, 1.01584774e-02, 1.51386368e-03
794, 1.03170713e-02, 1.52543816e-03
795, 1.01568513e-02, 1.71106553e-03
796, 1.03134410e-02, 1.72063790e-03
797, 1.01547763e-02, 1.90931687e-03
798, 1.03091504e-02, 1.91706279e-03
799, 1.01523874e-02, 2.10826844e-03
800, 1.03042945e-02, 2.11421913e-03
801, 1.01497285e-02, 2.30779545e-03
802, 1.02990596e-02, 2.31094495e-03
803, 1.01468172e-02, 2.50668731e-03
804, 1.02932248e-02, 2.50804168e-03
805, 1.01439971e-02, 2.70087598e-03
806, 1.02868378e-02, 2.70469300e-03
807, 1.01403408e-02, 2.90005933e-03
808, 1.02798827e-02, 2.90185818e-03
809, 1.01367449e-02, 3.09572718e-03
810, 1.02725476e-02, 3.09792231e-03
811, 1.01328101e-02, 3.29298037e-03
812, 1.02646975e-02, 3.29454290e-03
813, 1.01286294e-02, 3.49230319e-03
814, 1.02563789e-02, 3.49176093e-03
815, 1.01242363e-02, 3.69213428e-03
816, 1.02476003e-02, 3.68901226e-03
817, 1.01196170e-02, 3.88917793e-03
818, 1.02383364e-02, 3.88539629e-03
819, 1.01147573e-02, 4.08563716e-03
820, 1.02285799e-02, 4.08120221e-03
821, 1.01096546e-02, 4.27943189e-03
822, 1.02183316e-02, 4.27603628e-03
823, 1.01043079e-02, 4.47382405e-03
824, 1.02075934e-02, 4.47033811e-03
825, 1.00987181e-02, 4.66281129e-03
826, 1.01963691e-02, 4.66334214e-03
827, 1.00928862e-02, 4.85700509e-03
828, 1.01846615e-02, 4.85767378e-03
829, 1.00868158e-02, 5.05453022e-03
830, 1.01724342e-02, 5.05358400e-03
831, 1.00805014e-02, 5.25250984e-03
832, 1.01597309e-02, 5.24984021e-03
833, 1.00739803e-02, 5.44937328e-03
834, 1.01466123e-02, 5.44535881e-03
835, 1.00673139e-02, 5.64469956e-03
836, 1.01332106e-02, 5.63915493e-03
837, 1.00606401e-02, 5.83832758e-03
838, 1.01197809e-02, 5.82967792e-03
839, 1.00542149e-02, 6.02869689e-03
840, 1.01067815e-02, 6.01434428e-03
841, 1.00484388e-02, 6.21571625e-03
842, 1.00945774e-02, 6.19238336e-03
843, 1.00440439e-02, 6.39861682e-03
844, 1.00847557e-02, 6.35788916e-03
845, 1.06640588e-02, 1.93382613e-04
846, 1.08312415e-02, 1.95400266e-04
847, 1.06625464e-02, 3.86844011e-04
848, 1.08293667e-02, 3.90754896e-04
849, 1.06601436e-02, 5.80388238e-04
850, 1.08263530e-02, 5.86115988e-04
851, 1.06568374e-02, 7.74034881e-04
852, 1.08221751e-02, 7.81522132e-04
853, 1.06526343e-02, 9.67825297e-04
854, 1.08168256e-02, 9.77013260e-04
855, 1.06475558e-02, 1.16183341e-03
856, 1.08103072e-02, 1.17264153e-03
857, 1.06415721e-02, 1.35618227e-03
858, 1.08025856e-02, 1.36882451e-03
859, 1.06345871e-02, 1.55127281e-03
860, 1.07936542e-02, 1.56519725e-03
861, 1.06265955e-02, 1.74683845e-03
862, 1.07834637e-02, 1.76228886e-03
863, 1.06175765e-02, 1.94310269e-03
864, 1.07720587e-02, 1.95934833e-03
865, 1.06075704e-02, 2.13955063e-03
866, 1.07593704e-02, 2.15717941e-03
867, 1.05967037e-02, 2.33550044e-03
868, 1.07455570e-02, 2.35406496e-03
869, 1.05847754e-02, 2.53181951e-03
870, 1.07305208e-02, 2.55088834e-03
871, 1.05717294e-02, 2.72894325e-03
872, 1.07142227e-02, 2.74792872e-03
873, 1.05577577e-02, 2.92565627e-03
874, 1.06967092e-02, 2.94489297e-03
875, 1.05428472e-02, 3.12205264e-03
876, 1.06779896e-02, 3.14169517e-03
877, 1.05270222e-02, 3.31799802e-03
878, 1.06580285e-02, 3.33864242e-03
879, 1.05102547e-02, 3.51377903e-03
880, 1.06368950e-02, 3.53518920e-03
881, 1.04925353e-02, 3.70933930e-03
882, 1.06145814e-02, 3.73134459e-03
883, 1.04738288e-02, 3.90481902e-03
884, 1.05910655e-02, 3.92725598e-03
885, 1.04546109e-02, 4.09703469e-03
886, 1.05664199e-02, 4.12243837e-03
887, 1.04335546e-02, 4.29475587e-03
888, 1.05403895e-02, 4.31857025e-03
889, 1.04118008e-02, 4.49041463e-03
890, 1.05133206e-02, 4.51348443e-03
891, 1.03892097e-02, 4.68500983e-03
892, 1.04851164e-02, 4.70780302e-03
893, 1.03656147e-02, 4.87980247e-03
894, 1.04556642e-02, 4.90228971e-03
895, 1.03409784e-02, 5.07509382e-03
896, 1.04248160e-02, 5.09768631e-03
897, 1.03152813e-02, 5.27074421e-03
898, 1.03927776e-02, 5.29282168e-03
899, 1.02887750e-02, 5.46522671e-03
900, 1.03597082e-02, 5.48676774e-03
901, 1.02615673e-02, 5.65765984e-03
902, 1.03256917e-02, 5.67894243e-03
903, 1.02338335e-02, 5.84655721e-03
904, 1.02908779e-02, 5.86829800e-03
905, 1.02059292e-02, 6.02910016e-03
906, 1.02552222e-02, 6.05436414e-03
907, 1.01778470e-02, 6.20397227e-03
908, 1.02186082e-02, 6.23656763e-03
909, 1.01502044e-02, 6.36404566e-03
910, 1.01822000e-02, 6.40747882e-03
911, 1.01045575e-02, 6.71705324e-03
912, 1.00575956e-02, 6.87584328e-03
913, 1.00881048e-02, 6.61614304e-03
914, 1.00470856e-02, 6.73249317e-03
915, 7.25439843e-03, 1.31282432e-03
916, 7.28554185e-03, 1.12534221e-03
917, 7.31958169e-03, 9.37777571e-04
918, 7.35503575e-03, 7.50214269e-04
919, 7.39010330e-03, 5.62660163e-04
920, 7.42267678e-03, 3.75109434e-04
921, 7.45448889e-03, 1.87546771e-04
922, 7.45650847e-03, 1.31261104e-03
923, 7.48189539e-03, 1.12514524e-03
924, 7.51250517e-03, 9.37634730e-04
925, 7.54535850e-03, 7.50111358e-04
926, 7.57814664e-03, 5.62586240e-04
927, 7.60858133e-03, 3.75060452e-04
928, 7.63800461e-03, 1.87524696e-04
929, 7.64859794e-03, 1.31252862e-03
930, 7.67519511e-03, 1.12505641e-03
931, 7.70417927e-03, 9.37560340e-04
932, 7.73477647e-03, 7.50053849e-04
933, 7.76523631e-03, 5.62543573e-04
934, 7.79345306e-03, 3.75031581e-04
935, 7.81858712e-03, 1.87515543e-04
936, 7.84372631e-03, 1.31251104e-03
937, 7.86837377e-03, 1.12502184e-03
938, 7.89538585e-03, 9.37525707e-04
939, 7.92370550e-03, 7.50024570e-04
940, 7.95179047e-03, 5.62520872e-04
941, 7.97773898e-03, 3.75015690e-04
942, 8.00026581e-03, 1.87508485e-04
943, 8.03815667e-03, 1.31250406e-03
944, 8.06152821e-03, 1.12500833e-03
945, 8.08649883e-03, 9.37510573e-04
946, 8.11245199e-03, 7.50010717e-04
947, 8.13809410e-03, 5.62509522e-04
948, 8.16173106e-03, 3.75007454e-04
949, 8.18207301e-03, 1.87504280e-04
950, 8.23448785e-03, 1.31250150e-03
951, 8.25540163e-03, 1.12500309e-03
952, 8.27784650e-03, 9.37504228e-04
953, 8.30122083e-03, 7.50004547e-04
954, 8.32431950e-03, 5.62504225e-04
955, 8.34559649e-03, 3.75003408e-04
956, 8.36452842e-03, 1.87502039e-04
957, 8.43252055e-03, 1.31250045e-03
958, 8.44985619e-03, 1.12500112e-03
959, 8.46938975e-03, 9.37501609e-04
960, 8.49003904e-03, 7.50001869e-04
961, 8.51052813e-03, 5.62501838e-04
962, 8.52958113e-03, 3.75001517e-04
963, 8.54701363e-03, 1.87500948e-04
964, 8.62979703e-03, 1.31250010e-03
965, 8.64384044e-03, 1.12500042e-03
966, 8.66075046e-03, 9.37500619e-04
967, 8.67879018e-03, 7.50000705e-04
968, 8.69672745e-03, 5.62500732e-04
969, 8.71351734e-03, 3.75000644e-04
970, 8.72912724e-03, 1.87500424e-04
971, 8.82082991e-03, 1.31249998e-03
972, 8.83636624e-03, 1.12500007e-03
973, 8.85172654e-03, 9.37500212e-04
974, 8.86742584e-03, 7.50000239e-04
975, 8.88285600e-03, 5.62500267e-04
976, 8.89715552e-03, 3.75000265e-04
977, 8.91010091e-03, 1.87500176e-04
978, 9.01871547e-03, 1.31249998e-03
979, 9.03016329e-03, 1.12499995e-03
980, 9.04291309e-03, 9.37500037e-04
981, 9.05608200e-03, 7.50000123e-04
982, 9.06893611e-03, 5.62500092e-04
983, 9.08050500e-03, 3.75000120e-04
984, 9.08988062e-03, 1.87500089e-04
985, 9.21311695e-03, 1.31249998e-03
986, 9.22338758e-03, 1.12500356e-03
987, 9.23398137e-03, 9.37504810e-04
988, 9.24467109e-03, 7.50005653e-04
989, 9.25494917e-03, 5.62505855e-04
990, 9.26391687e-03, 3.75005242e-04
991, 9.27055720e-03, 1.87503974e-04
992, 9.40774661e-03, 1.31251081e-03
993, 9.41645727e-03, 1.12503138e-03
994, 9.42469388e-03, 9.37552541e-04
995, 9.43277497e-03, 7.50062231e-04
996, 9.44046024e-03, 5.62559348e-04
997, 9.44700278e-03, 3.75048025e-04
998, 9.45151132e-03, 1.87530270e-04
999, 9.60354879e-03, 1.31254678e-03
1000, 9.60920751e-03, 1.12515595e-03
1001, 9.61434469e-03, 9.37741366e-04
1002, 9.61956382e-03, 7.50260195e-04
1003, 9.62453336e-03, 5.62747126e-04
1004, 9.62876529e-03, 3.75195494e-04
1005, 9.63150337e-03, 1.87614336e-04
1006, 9.80046391e-03, 1.31260895e-03
1007, 9.80120245e-03, 1.12544280e-03
1008, 9.80240479e-03, 9.38147714e-04
1009, 9.80450585e-03, 7.50662526e-04
1010, 9.80621111e-03, 5.63197304e-04
1011, 9.80813801e-03, 3.75556032e-04
1012, 9.80941392e-03, 1.87811893e-04
1013, 7.07640918e-03, 1.87654907e-04
1014, 7.04291835e-03, 3.75317060e-04
1015, 7.00737396e-03, 5.62978210e-04
1016, 6.97021745e-03, 7.50653911e-04
1017, 6.93262136e-03, 9.38457320e-04
1018, 6.89611305e-03, 1.12677133e-03
1019, 6.86203595e-03, 1.31650385e-03
1020, 6.83198171e-03, 1.50983769e-03
1021, 6.81896787e-03, 1.71408814e-03
1022, 6.81004254e-03, 1.92080112e-03
1023, 6.79755211e-03, 2.11880682e-03
1024, 6.88259769e-03, 1.87744590e-04
1025, 6.84920186e-03, 3.75492848e-04
1026, 6.81375060e-03, 5.63241891e-04
1027, 6.77693635e-03, 7.51018408e-04
1028, 6.73998892e-03, 9.39008838e-04
1029, 6.70492742e-03, 1.12776202e-03
1030, 6.67416537e-03, 1.31830655e-03
1031, 6.64990395e-03, 1.51217123e-03
1032, 6.63433596e-03, 1.71095424e-03
1033, 6.62190095e-03, 1.91138301e-03
1034, 6.60713669e-03, 2.10854295e-03
1035, 6.68788701e-03, 1.87846075e-04
1036, 6.65466674e-03, 3.75694130e-04
1037, 6.61972817e-03, 5.63543057e-04
1038, 6.58360170e-03, 7.51429237e-04
1039, 6.54755440e-03, 9.39581252e-04
1040, 6.51382469e-03, 1.12859916e-03
1041, 6.48506358e-03, 1.31940050e-03
1042, 6.46112999e-03, 1.51196425e-03
1043, 6.44691475e-03, 1.70920044e-03
1044, 6.43448718e-03, 1.90739543e-03
1045, 6.42126519e-03, 2.10467074e-03
1046, 6.49176491e-03, 1.87953759e-04
1047, 6.45945873e-03, 3.75908567e-04
1048, 6.42537884e-03, 5.63863898e-04
1049, 6.39015716e-03, 7.51861779e-04
1050, 6.35511335e-03, 9.40148486e-04
1051, 6.32255152e-03, 1.12932827e-03
1052, 6.29511755e-03, 1.32021401e-03
1053, 6.27121609e-03, 1.51218614e-03
1054, 6.25842949e-03, 1.70860696e-03
1055, 6.24767598e-03, 1.90589682e-03
1056, 6.23764843e-03, 2.10324489e-03
1057, 6.29522698e-03, 1.88064339e-04
1058, 6.26392616e-03, 3.76129174e-04
1059, 6.23083487e-03, 5.64194284e-04
1060, 6.19662227e-03, 7.52303866e-04
1061, 6.16262155e-03, 9.40708269e-04
1062, 6.13112794e-03, 1.12999999e-03
1063, 6.10472448e-03, 1.32092531e-03
1064, 6.08159043e-03, 1.51284214e-03
1065, 6.06989628e-03, 1.70869124e-03
1066, 6.06148504e-03, 1.90550601e-03
1067, 6.05618302e-03, 2.10279203e-03
1068, 6.09856192e-03, 1.88176142e-04
1069, 6.06825855e-03, 3.76352546e-04
1070, 6.03619264e-03, 5.64529095e-04
1071, 6.00303058e-03, 7.52750086e-04
1072, 5.97008783e-03, 9.41263221e-04
1073, 5.93961496e-03, 1.13064493e-03
1074, 5.91411814e-03, 1.32159889e-03
1075, 5.89252822e-03, 1.51374645e-03
1076, 5.88129507e-03, 1.70911150e-03
1077, 5.87442378e-03, 1.90559262e-03
1078, 5.87254670e-03, 2.10273219e-03
1079, 5.90185635e-03, 1.88288454e-04
1080, 5.87253924e-03, 3.76577023e-04
1081, 5.84150665e-03, 5.64865652e-04
1082, 5.80940861e-03, 7.53197935e-04
1083, 5.77752851e-03, 9.41815844e-04
1084, 5.74805494e-03, 1.13127800e-03
1085, 5.72341448e-03, 1.32225780e-03
1086, 5.70439454e-03, 1.51494308e-03
1087, 5.69238979e-03, 1.70972617e-03
1088, 5.68491686e-03, 1.90588948e-03
1089, 5.68073150e-03, 2.10283464e-03
1090, 5.70513774e-03, 1.88400969e-04
1091, 5.67679945e-03, 3.76801938e-04
1092, 5.64680155e-03, 5.65202965e-04
1093, 5.61577175e-03, 7.53646542e-04
1094, 5.58495522e-03, 9.42367478e-04
1095, 5.55647304e-03, 1.13190641e-03
1096, 5.53266890e-03, 1.32291077e-03
1097, 5.51472977e-03, 1.51569815e-03
1098, 5.50255831e-03, 1.71029172e-03
1099, 5.49376896e-03, 1.90624129e-03
1100, 5.48507320e-03, 2.10299483e-03
1101, 5.50841540e-03, 1.88513528e-04
1102, 5.48105268e-03, 3.77027085e-04
1103, 5.45208855e-03, 5.65540628e-04
1104, 5.42212836e-03, 7.54095381e-04
1105, 5.39237633e-03, 9.42918763e-04
1106, 5.36488136e-03, 1.13253260e-03
1107, 5.34190610e-03, 1.32356130e-03
1108, 5.32466173e-03, 1.51634368e-03
1109, 5.31268492e-03, 1.71082164e-03
1110, 5.30382991e-03, 1.90660299e-03
1111, 5.29543683e-03, 2.10317341e-03
1112, 5.31169120e-03, 1.88626131e-04
1113, 5.28530311e-03, 3.77252261e-04
1114, 5.25737228e-03, 5.65878407e-04
1115, 5.22848219e-03, 7.54544395e-04
1116, 5.19979466e-03, 9.43469815e-04
1117, 5.17328503e-03, 1.13315810e-03
1118, 5.15113538e-03, 1.32421078e-03
1119, 5.13452291e-03, 1.51696184e-03
1120, 5.12295589e-03, 1.71133725e-03
1121, 5.11449669e-03, 1.90696539e-03
1122, 5.10738930e-03, 2.10335711e-03
1123, 5.11496607e-03, 1.88738748e-04
1124, 5.08955261e-03, 3.77477496e-04
1125, 5.06265508e-03, 5.66216244e-04
1126, 5.03483508e-03, 7.54993409e-04
1127, 5.00721112e-03, 9.44020809e-04
1128, 4.98168729e-03, 1.13378349e-03
1129, 4.96036187e-03, 1.32485991e-03
1130, 4.94436361e-03, 1.51757337e-03
1131, 4.93312301e-03, 1.71184819e-03
1132, 4.92471550e-03, 1.90732733e-03
1133, 4.91711544e-03, 2.10354244e-03
1134, 4.91824187e-03, 1.88851351e-04
1135, 4.89380211e-03, 3.77702701e-04
1136, 4.86793742e-03, 5.66554023e-04
1137, 4.84118750e-03, 7.55442423e-04
1138, 4.81462805e-03, 9.44571861e-04
1139, 4.79008909e-03, 1.13440875e-03
1140, 4.76958742e-03, 1.32550881e-03
1141, 4.75418009e-03, 1.51818292e-03
1142, 4.74326545e-03, 1.71235728e-03
1143, 4.73484863e-03, 1.90768880e-03
1144, 4.72634751e-03, 2.10372778e-03
1145, 4.72151674e-03, 1.88963968e-04
1146, 4.69805114e-03, 3.77927936e-04
1147, 4.67321975e-03, 5.66891860e-04
1148, 4.64753993e-03, 7.55891495e-04
1149, 4.62204451e-03, 9.45122913e-04
1150, 4.59849043e-03, 1.13503390e-03
1151, 4.57881205e-03, 1.32615771e-03
1152, 4.56401799e-03, 1.51879224e-03
1153, 4.55353968e-03, 1.71286601e-03
1154, 4.54549212e-03, 1.90805015e-03
1155, 4.53747064e-03, 2.10391311e-03
1156, 4.52479208e-03, 1.89076585e-04
1157, 4.50230017e-03, 3.78153170e-04
1158, 4.47850209e-03, 5.67229697e-04
1159, 4.45389235e-03, 7.56340567e-04
1160, 4.42946050e-03, 9.45673906e-04
1161, 4.40689130e-03, 1.13565905e-03
1162, 4.38803714e-03, 1.32680649e-03
1163, 4.37386520e-03, 1.51940132e-03
1164, 4.36387165e-03, 1.71337463e-03
1165, 4.35647555e-03, 1.90841139e-03
1166, 4.34998982e-03, 2.10409844e-03
1167, 4.32806695e-03, 1.89189188e-04
1168, 4.30654874e-03, 3.78378376e-04
1169, 4.28378396e-03, 5.67567535e-04
1170, 4.26024431e-03, 7.56789639e-04
1171, 4.23687696e-03, 9.46224900e-04
1172, 4.21529263e-03, 1.13628421e-03
1173, 4.19726223e-03, 1.32745539e-03
1174, 4.18371474e-03, 1.52001041e-03
1175, 4.17425577e-03, 1.71388313e-03
1176, 4.16768249e-03, 1.90877274e-03
1177, 4.16269619e-03, 2.10428401e-03
1178, 4.13131388e-03, 1.89301805e-04
1179, 4.11077682e-03, 3.78603610e-04
1180, 4.08905558e-03, 5.67905372e-04
1181, 4.06659162e-03, 7.57238769e-04
1182, 4.04429156e-03, 9.46775952e-04
1183, 4.02369304e-03, 1.13690936e-03
1184, 4.00648685e-03, 1.32810429e-03
1185, 3.99357453e-03, 1.52061949e-03
1186, 3.98472650e-03, 1.71439175e-03
1187, 3.97914741e-03, 1.90913398e-03
1188, 3.97587987e-03, 2.10446934e-03
1189, 3.93442530e-03, 1.89414422e-04
1190, 3.91492806e-03, 3.78828845e-04
1191, 3.89429368e-03, 5.68243209e-04
1192, 3.87292658e-03, 7.57687842e-04
1193, 3.85170104e-03, 9.47326946e-04
1194, 3.83209181e-03, 1.13753462e-03
1195, 3.81571054e-03, 1.32875307e-03
1196, 3.80344316e-03, 1.52122846e-03
1197, 3.79525637e-03, 1.71490037e-03
1198, 3.79060861e-03, 1.90949521e-03
1199, 3.78849078e-03, 2.10465491e-03
1200, 3.73690296e-03, 1.89527025e-04
1201, 3.71884415e-03, 3.79054050e-04
1202, 3.69944400e-03, 5.68581047e-04
1203, 3.67922895e-03, 7.58136855e-04
1204, 3.65909887e-03, 9.47877998e-04
1205, 3.64048663e-03, 1.13815977e-03
1206, 3.62493307e-03, 1.32940197e-03
1207, 3.61332856e-03, 1.52183755e-03
1208, 3.60579975e-03, 1.71540887e-03
1209, 3.60204186e-03, 1.90985645e-03
1210, 3.60147748e-03, 2.10484024e-03
1211, 3.53908422e-03, 1.89639642e-04
1212, 3.52261099e-03, 3.79279285e-04
1213, 3.50452610e-03, 5.68918884e-04
1214, 3.48550174e-03, 7.58585928e-04
1215, 3.46648460e-03, 9.48429049e-04
1216, 3.44887655e-03, 1.13878492e-03
1217, 3.43415374e-03, 1.33005087e-03
1218, 3.42319696e-03, 1.52244663e-03
1219, 3.41617689e-03, 1.71591749e-03
1220, 3.41276219e-03, 1.91021780e-03
1221, 3.41241388e-03, 2.10502557e-03
1222, 3.34133115e-03, 1.89752260e-04
1223, 3.32639110e-03, 3.79504520e-04
1224, 3.30960262e-03, 5.69256721e-04
1225, 3.29176732e-03, 7.59035000e-04
1226, 3.27386614e-03, 9.48979985e-04
1227, 3.25726392e-03, 1.13941007e-03
1228, 3.24337324e-03, 1.33069966e-03
1229, 3.23303230e-03, 1.52305560e-03
1230, 3.22630536e-03, 1.71642599e-03
1231, 3.22249904e-03, 1.91057904e-03
1232, 3.22068483e-03, 2.10521091e-03
1233, 3.14407167e-03, 1.89864862e-04
1234, 3.13034724e-03, 3.79729725e-04
1235, 3.11473873e-03, 5.69594558e-04
1236, 3.09805153e-03, 7.59484014e-04
1237, 3.08125233e-03, 9.49530979e-04
1238, 3.06565268e-03, 1.14003522e-03
1239, 3.05259274e-03, 1.33134855e-03
1240, 3.04283993e-03, 1.52366469e-03
1241, 3.03624105e-03, 1.71693449e-03
1242, 3.03184241e-03, 1.91094039e-03
1243, 3.02829221e-03, 2.10539647e-03
1244, 2.94709508e-03, 1.89977480e-04
1245, 2.93441303e-03, 3.79954959e-04
1246, 2.91992142e-03, 5.69932396e-04
1247, 2.90435483e-03, 7.59933086e-04
1248, 2.88864598e-03, 9.50081972e-04
1249, 2.87404377e-03, 1.14066037e-03
1250, 2.86181364e-03, 1.33199745e-03
1251, 2.85263080e-03, 1.52427377e-03
1252, 2.84624984e-03, 1.71744311e-03
1253, 2.84169661e-03, 1.91130163e-03
1254, 2.83745513e-03, 2.10558181e-03
1255, 2.74972199e-03, 1.90090097e-04
1256, 2.73844134e-03, 3.80180194e-04
1257, 2.72511691e-03, 5.70270291e-04
1258, 2.71067000e-03, 7.60382158e-04
1259, 2.69604567e-03, 9.50632966e-04
1260, 2.68243765e-03, 1.14128552e-03
1261, 2.67103501e-03, 1.33264624e-03
1262, 2.66245939e-03, 1.52488274e-03
1263, 2.65652896e-03, 1.71795161e-03
1264, 2.65263440e-03, 1.91166287e-03
1265, 2.65045185e-03, 2.10576737e-03
1266, 2.55225948e-03, 1.90202700e-04
1267, 2.54246546e-03, 3.80405399e-04
1268, 2.53032451e-03, 5.70608128e-04
1269, 2.51699472e-03, 7.60831172e-04
1270, 2.50345073e-03, 9.51184018e-04
1271, 2.49083387e-03, 1.14191067e-03
1272, 2.48025777e-03, 1.33329502e-03
1273, 2.47230730e-03, 1.52549183e-03
1274, 2.46692030e-03, 1.71846012e-03
1275, 2.46431213e-03, 1.91202422e-03
1276, 2.46460759e-03, 2.10595271e-03
1277, 2.35565682e-03, 1.90315317e-04
1278, 2.34671775e-03, 3.80630634e-04
1279, 2.33559823e-03, 5.70945966e-04
1280, 2.32334062e-03, 7.61280244e-04
1281, 2.31086323e-03, 9.51735070e-04
1282, 2.29923311e-03, 1.14253582e-03
1283, 2.28948146e-03, 1.33394392e-03
1284, 2.28216872e-03, 1.52610079e-03
1285, 2.27758056e-03, 1.71896874e-03
1286, 2.27646925e-03, 1.91238557e-03
1287, 2.27997918e-03, 2.10613804e-03
1288, 2.15928257e-03, 1.90427934e-04
1289, 2.15109065e-03, 3.80855869e-04
1290, 2.14092201e-03, 5.71283803e-04
1291, 2.12970609e-03, 7.61729316e-04
1292, 2.11828342e-03, 9.52286064e-04
1293, 2.10763514e-03, 1.14316109e-03
1294, 2.09870632e-03, 1.33459282e-03
1295, 2.09205435e-03, 1.52670988e-03
1296, 2.08807201e-03, 1.71947735e-03
1297, 2.08743592e-03, 1.91274681e-03
1298, 2.09115958e-03, 2.10632337e-03
1299, 1.96296931e-03, 1.90540537e-04
1300, 1.95551082e-03, 3.81081074e-04
1301, 1.94627140e-03, 5.71621640e-04
1302, 1.93608343e-03, 7.62178388e-04
1303, 1.92570861e-03, 9.52837057e-04
1304, 1.91603950e-03, 1.14378624e-03
1305, 1.90793211e-03, 1.33524172e-03
1306, 1.90190109e-03, 1.52731885e-03
1307, 1.89824239e-03, 1.71998586e-03
1308, 1.89745985e-03, 1.91310805e-03
1309, 1.89956406e-03, 2.10650894e-03
1310, 1.76667247e-03, 1.90653154e-04
1311, 1.75994798e-03, 3.81306309e-04
1312, 1.75163196e-03, 5.71959477e-04
1313, 1.74246693e-03, 7.62627460e-04
1314, 1.73313683e-03, 9.53388109e-04
1315, 1.72444491e-03, 1.14441139e-03
1316, 1.71715836e-03, 1.33589050e-03
1317, 1.71173224e-03, 1.52792793e-03
1318, 1.70853548e-03, 1.72049436e-03
1319, 1.70834095e-03, 1.91346940e-03
1320, 1.71124178e-03, 2.10669427e-03
1321, 1.57037994e-03, 1.90765772e-04
1322, 1.56439072e-03, 3.81531543e-04
1323, 1.55699695e-03, 5.72297315e-04
1324, 1.54885324e-03, 7.63076474e-04
1325, 1.54056656e-03, 9.53939103e-04
1326, 1.53285125e-03, 1.14503654e-03
1327, 1.52638520e-03, 1.33653940e-03
1328, 1.52160437e-03, 1.52853713e-03
1329, 1.51909376e-03, 1.72100298e-03
1330, 1.51987572e-03, 1.91383064e-03
1331, 1.52489834e-03, 2.10687984e-03
1332, 1.37408858e-03, 1.90878374e-04
1333, 1.36883499e-03, 3.81756749e-04
1334, 1.36236334e-03, 5.72635152e-04
1335, 1.35524059e-03, 7.63525546e-04
1336, 1.34799699e-03, 9.54490155e-04
1337, 1.34125794e-03, 1.14566169e-03
1338, 1.33561203e-03, 1.33718818e-03
1339, 1.33148534e-03, 1.52914610e-03
1340, 1.32942607e-03, 1.72151159e-03
1341, 1.32995576e-03, 1.91419199e-03
1342, 1.33366685e-03, 2.10706517e-03
1343, 1.17779698e-03, 1.90990992e-04
1344, 1.17327971e-03, 3.81981983e-04
1345, 1.16773043e-03, 5.72972989e-04
1346, 1.16162817e-03, 7.63974618e-04
1347, 1.15542777e-03, 9.55041149e-04
1348, 1.14966487e-03, 1.14628696e-03
1349, 1.14483899e-03, 1.33783708e-03
1350, 1.14130403e-03, 1.52975507e-03
1351, 1.13920856e-03, 1.72202010e-03
1352, 1.13809505e-03, 1.91455334e-03
1353, 1.13670982e-03, 2.10725050e-03
1354, 9.81504214e-04, 1.91103609e-04
1355, 9.77723859e-04, 3.82207218e-04
1356, 9.73097340e-04, 5.73310826e-04
1357, 9.68016044e-04, 7.64423632e-04
1358, 9.62858612e-04, 9.55592142e-04
1359, 9.58071847e-04, 1.14691211e-03
1360, 9.54066054e-04, 1.33848586e-03
1361, 9.51062830e-04, 1.53036416e-03
1362, 9.48799308e-04, 1.72252860e-03
1363, 9.45890031e-04, 1.91491458e-03
1364, 9.39715770e-04, 2.10743607e-03
1365, 7.85208482e-04, 1.91215891e-04
1366, 7.82166491e-04, 3.82431579e-04
1367, 7.78463553e-04, 5.73647150e-04
1368, 7.74403627e-04, 7.64870492e-04
1369, 7.70289334e-04, 9.56140284e-04
1370, 7.66478828e-04, 1.14753365e-03
1371, 7.63293123e-04, 1.33913057e-03
1372, 7.60835479e-04, 1.53096882e-03
1373, 7.58552924e-04, 1.72303291e-03
1374, 7.54871813e-04, 1.91527233e-03
1375, 7.46857841e-04, 2.10761884e-03
1376, 5.88906230e-04, 1.91324594e-04
1377, 5.86605980e-04, 3.82647733e-04
1378, 5.83828660e-04, 5.73970494e-04
1379, 5.80790860e-04, 7.65299657e-04
1380, 5.77719999e-04, 9.56666190e-04
1381, 5.74885868e-04, 1.14812911e-03
1382, 5.72517456e-04, 1.33974652e-03
1383, 5.70629374e-04, 1.53154437e-03
1384, 5.68797986e-04, 1.72351149e-03
1385, 5.66694769e-04, 1.91561016e-03
1386, 5.63052949e-04, 2.10779021e-03
1387, 3.92594346e-04, 1.91418047e-04
1388, 3.91044072e-04, 3.82832717e-04
1389, 3.89195338e-04, 5.74246980e-04
1390, 3.87180073e-04, 7.65667239e-04
1391, 3.85152205e-04, 9.57117532e-04
1392, 3.83287057e-04, 1.14863960e-03
1393, 3.81726539e-04, 1.34027249e-03
1394, 3.80483631e-04, 1.53203425e-03
1395, 3.79826059e-04, 1.72391720e-03
1396, 3.80505342e-04, 1.91589526e-03
1397, 3.83787963e-04, 2.10793433e-03
1398, 1.96279143e-04, 1.91476778e-04
1399, 1.95495115e-04, 3.82951053e-04
1400, 1.94576292e-04, 5.74427308e-04
1401, 1.93579821e-04, 7.65912118e-04
1402, 1.92581851e-04, 9.57423239e-04
1403, 1.91665735e-04, 1.14898826e-03
1404, 1.90896608e-04, 1.34063326e-03
1405, 1.90392195e-04, 1.53237127e-03
1406, 1.90583451e-04, 1.72419753e-03
1407, 1.92576554e-04, 1.91609410e-03
1408, 1.99506059e-04, 2.10803584e-03
*Element, type=DCAX4
 547,  238,  239,  779,  733
 548,  239,  240,  780,  779
 549,  240,  241,  742,  780
 550,  733,  779,  781,  732
 551,  779,  780,  782,  781
 552,  780,  742,  743,  782
 553,  732,  781,  783,  731
 554,  781,  782,  784,  783
 555,  782,  743,  744,  784
 556,  731,  783,  785,  730
 557,  783,  784,  786,  785
 558,  784,  744,  745,  786
 559,  730,  785,  787,  729
 560,  785,  786,  788,  787
 561,  786,  745,  746,  788
 562,  729,  787,  789,  728
 563,  787,  788,  790,  789
 564,  788,  746,  747,  790
 565,  728,  789,  791,  727
 566,  789,  790,  792,  791
 567,  790,  747,  748,  792
 568,  727,  791,  793,    5
 569,  791,  792,  794,  793
 570,  792,  748,  749,  794
 571,    5,  793,  795,  107
 572,  793,  794,  796,  795
 573,  794,  749,  750,  796
 574,  107,  795,  797,  108
 575,  795,  796,  798,  797
 576,  796,  750,  751,  798
 577,  108,  797,  799,  109
 578,  797,  798,  800,  799
 579,  798,  751,  752,  800
 580,  109,  799,  801,  110
 581,  799,  800,  802,  801
 582,  800,  752,  753,  802
 583,  110,  801,  803,  111
 584,  801,  802,  804,  803
 585,  802,  753,  754,  804
 586,  111,  803,  805,  112
 587,  803,  804,  806,  805
 588,  804,  754,  755,  806
 589,  112,  805,  807,  113
 590,  805,  806,  808,  807
 591,  806,  755,  756,  808
 592,  113,  807,  809,  114
 593,  807,  808,  810,  809
 594,  808,  756,  757,  810
 595,  114,  809,  811,  115
 596,  809,  810,  812,  811
 597,  810,  757,  758,  812
 598,  115,  811,  813,  116
 599,  811,  812,  814,  813
 600,  812,  758,  759,  814
 601,  116,  813,  815,  117
 602,  813,  814,  816,  815
 603,  814,  759,  760,  816
 604,  117,  815,  817,  118
 605,  815,  816,  818,  817
 606,  816,  760,  761,  818
 607,  118,  817,  819,  119
 608,  817,  818,  820,  819
 609,  818,  761,  762,  820
 610,  119,  819,  821,  120
 611,  819,  820,  822,  821
 612,  820,  762,  763,  822
 613,  120,  821,  823,  121
 614,  821,  822,  824,  823
 615,  822,  763,  764,  824
 616,  121,  823,  825,  122
 617,  823,  824,  826,  825
 618,  824,  764,  765,  826
 619,  122,  825,  827,  123
 620,  825,  826,  828,  827
 621,  826,  765,  766,  828
 622,  123,  827,  829,  124
 623,  827,  828,  830,  829
 624,  828,  766,  767,  830
 625,  124,  829,  831,  125
 626,  829,  830,  832,  831
 627,  830,  767,  768,  832
 628,  125,  831,  833,  126
 629,  831,  832,  834,  833
 630,  832,  768,  769,  834
 631,  126,  833,  835,  127
 632,  833,  834,  836,  835
 633,  834,  769,  770,  836
 634,  127,  835,  837,  128
 635,  835,  836,  838,  837
 636,  836,  770,  771,  838
 637,  128,  837,  839,  129
 638,  837,  838,  840,  839
 639,  838,  771,  772,  840
 640,  129,  839,  841,  130
 641,  839,  840,  842,  841
 642,  840,  772,  773,  842
 643,  130,  841,  843,  131
 644,  841,  842,  844,  843
 645,  842,  773,  774,  844
 646,  131,  843,  776,  132
 647,  843,  844,  775,  776
 648,  844,  774,  741,  775
 649,  241,  242,  845,  742
 650,  242,  243,  846,  845
 651,  243,    9,  244,  846
 652,  742,  845,  847,  743
 653,  845,  846,  848,  847
 654,  846,  244,  245,  848
 655,  743,  847,  849,  744
 656,  847,  848,  850,  849
 657,  848,  245,  246,  850
 658,  744,  849,  851,  745
 659,  849,  850,  852,  851
 660,  850,  246,  247,  852
 661,  745,  851,  853,  746
 662,  851,  852,  854,  853
 663,  852,  247,  248,  854
 664,  746,  853,  855,  747
 665,  853,  854,  856,  855
 666,  854,  248,  249,  856
 667,  747,  855,  857,  748
 668,  855,  856,  858,  857
 669,  856,  249,  250,  858
 670,  748,  857,  859,  749
 671,  857,  858,  860,  859
 672,  858,  250,  251,  860
 673,  749,  859,  861,  750
 674,  859,  860,  862,  861
 675,  860,  251,  252,  862
 676,  750,  861,  863,  751
 677,  861,  862,  864,  863
 678,  862,  252,  253,  864
 679,  751,  863,  865,  752
 680,  863,  864,  866,  865
 681,  864,  253,  254,  866
 682,  752,  865,  867,  753
 683,  865,  866,  868,  867
 684,  866,  254,  255,  868
 685,  753,  867,  869,  754
 686,  867,  868,  870,  869
 687,  868,  255,  256,  870
 688,  754,  869,  871,  755
 689,  869,  870,  872,  871
 690,  870,  256,  257,  872
 691,  755,  871,  873,  756
 692,  871,  872,  874,  873
 693,  872,  257,  258,  874
 694,  756,  873,  875,  757
 695,  873,  874,  876,  875
 696,  874,  258,  259,  876
 697,  757,  875,  877,  758
 698,  875,  876,  878,  877
 699,  876,  259,  260,  878
 700,  758,  877,  879,  759
 701,  877,  878,  880,  879
 702,  878,  260,  261,  880
 703,  759,  879,  881,  760
 704,  879,  880,  882,  881
 705,  880,  261,  262,  882
 706,  760,  881,  883,  761
 707,  881,  882,  884,  883
 708,  882,  262,  263,  884
 709,  761,  883,  885,  762
 710,  883,  884,  886,  885
 711,  884,  263,  264,  886
 712,  762,  885,  887,  763
 713,  885,  886,  888,  887
 714,  886,  264,  265,  888
 715,  763,  887,  889,  764
 716,  887,  888,  890,  889
 717,  888,  265,  266,  890
 718,  764,  889,  891,  765
 719,  889,  890,  892,  891
 720,  890,  266,  267,  892
 721,  765,  891,  893,  766
 722,  891,  892,  894,  893
 723,  892,  267,  268,  894
 724,  766,  893,  895,  767
 725,  893,  894,  896,  895
 726,  894,  268,  269,  896
 727,  767,  895,  897,  768
 728,  895,  896,  898,  897
 729,  896,  269,  270,  898
 730,  768,  897,  899,  769
 731,  897,  898,  900,  899
 732,  898,  270,  271,  900
 733,  769,  899,  901,  770
 734,  899,  900,  902,  901
 735,  900,  271,  272,  902
 736,  770,  901,  903,  771
 737,  901,  902,  904,  903
 738,  902,  272,  273,  904
 739,  771,  903,  905,  772
 740,  903,  904,  906,  905
 741,  904,  273,  274,  906
 742,  772,  905,  907,  773
 743,  905,  906,  908,  907
 744,  906,  274,  275,  908
 745,  773,  907,  909,  774
 746,  907,  908,  910,  909
 747,  908,  275,  276,  910
 748,  774,  909,  778,  741
 749,  909,  910,  777,  778
 750,  910,  276,  277,  777
 751,  277,  278,  911,  777
 752,  278,  279,  912,  911
 753,  279,    6,  134,  912
 754,  777,  911,  913,  778
 755,  911,  912,  914,  913
 756,  912,  134,  133,  914
 757,  778,  913,  775,  741
 758,  913,  914,  776,  775
 759,  914,  133,  132,  776
 760,    8,  734,  915,  162
 761,  734,  735,  916,  915
 762,  735,  736,  917,  916
 763,  736,  737,  918,  917
 764,  737,  738,  919,  918
 765,  738,  739,  920,  919
 766,  739,  740,  921,  920
 767,  740,  223,  224,  921
 768,  162,  915,  922,  163
 769,  915,  916,  923,  922
 770,  916,  917,  924,  923
 771,  917,  918,  925,  924
 772,  918,  919,  926,  925
 773,  919,  920,  927,  926
 774,  920,  921,  928,  927
 775,  921,  224,  225,  928
 776,  163,  922,  929,  164
 777,  922,  923,  930,  929
 778,  923,  924,  931,  930
 779,  924,  925,  932,  931
 780,  925,  926,  933,  932
 781,  926,  927,  934,  933
 782,  927,  928,  935,  934
 783,  928,  225,  226,  935
 784,  164,  929,  936,  165
 785,  929,  930,  937,  936
 786,  930,  931,  938,  937
 787,  931,  932,  939,  938
 788,  932,  933,  940,  939
 789,  933,  934,  941,  940
 790,  934,  935,  942,  941
 791,  935,  226,  227,  942
 792,  165,  936,  943,  166
 793,  936,  937,  944,  943
 794,  937,  938,  945,  944
 795,  938,  939,  946,  945
 796,  939,  940,  947,  946
 797,  940,  941,  948,  947
 798,  941,  942,  949,  948
 799,  942,  227,  228,  949
 800,  166,  943,  950,  167
 801,  943,  944,  951,  950
 802,  944,  945,  952,  951
 803,  945,  946,  953,  952
 804,  946,  947,  954,  953
 805,  947,  948,  955,  954
 806,  948,  949,  956,  955
 807,  949,  228,  229,  956
 808,  167,  950,  957,  168
 809,  950,  951,  958,  957
 810,  951,  952,  959,  958
 811,  952,  953,  960,  959
 812,  953,  954,  961,  960
 813,  954,  955,  962,  961
 814,  955,  956,  963,  962
 815,  956,  229,  230,  963
 816,  168,  957,  964,  169
 817,  957,  958,  965,  964
 818,  958,  959,  966,  965
 819,  959,  960,  967,  966
 820,  960,  961,  968,  967
 821,  961,  962,  969,  968
 822,  962,  963,  970,  969
 823,  963,  230,  231,  970
 824,  169,  964,  971,  170
 825,  964,  965,  972,  971
 826,  965,  966,  973,  972
 827,  966,  967,  974,  973
 828,  967,  968,  975,  974
 829,  968,  969,  976,  975
 830,  969,  970,  977,  976
 831,  970,  231,  232,  977
 832,  170,  971,  978,  171
 833,  971,  972,  979,  978
 834,  972,  973,  980,  979
 835,  973,  974,  981,  980
 836,  974,  975,  982,  981
 837,  975,  976,  983,  982
 838,  976,  977,  984,  983
 839,  977,  232,  233,  984
 840,  171,  978,  985,  172
 841,  978,  979,  986,  985
 842,  979,  980,  987,  986
 843,  980,  981,  988,  987
 844,  981,  982,  989,  988
 845,  982,  983,  990,  989
 846,  983,  984,  991,  990
 847,  984,  233,  234,  991
 848,  172,  985,  992,  173
 849,  985,  986,  993,  992
 850,  986,  987,  994,  993
 851,  987,  988,  995,  994
 852,  988,  989,  996,  995
 853,  989,  990,  997,  996
 854,  990,  991,  998,  997
 855,  991,  234,  235,  998
 856,  173,  992,  999,  174
 857,  992,  993, 1000,  999
 858,  993,  994, 1001, 1000
 859,  994,  995, 1002, 1001
 860,  995,  996, 1003, 1002
 861,  996,  997, 1004, 1003
 862,  997,  998, 1005, 1004
 863,  998,  235,  236, 1005
 864,  174,  999, 1006,  175
 865,  999, 1000, 1007, 1006
 866, 1000, 1001, 1008, 1007
 867, 1001, 1002, 1009, 1008
 868, 1002, 1003, 1010, 1009
 869, 1003, 1004, 1011, 1010
 870, 1004, 1005, 1012, 1011
 871, 1005,  236,  237, 1012
 872,  175, 1006,  727,    5
 873, 1006, 1007,  728,  727
 874, 1007, 1008,  729,  728
 875, 1008, 1009,  730,  729
 876, 1009, 1010,  731,  730
 877, 1010, 1011,  732,  731
 878, 1011, 1012,  733,  732
 879, 1012,  237,  238,  733
 880,  223,  740, 1013,  222
 881,  740,  739, 1014, 1013
 882,  739,  738, 1015, 1014
 883,  738,  737, 1016, 1015
 884,  737,  736, 1017, 1016
 885,  736,  735, 1018, 1017
 886,  735,  734, 1019, 1018
 887,  734,    8, 1020, 1019
 888,    8,  161, 1021, 1020
 889,  161,  160, 1022, 1021
 890,  160,  159, 1023, 1022
 891,  159,    2,   46, 1023
 892,  222, 1013, 1024,  221
 893, 1013, 1014, 1025, 1024
 894, 1014, 1015, 1026, 1025
 895, 1015, 1016, 1027, 1026
 896, 1016, 1017, 1028, 1027
 897, 1017, 1018, 1029, 1028
 898, 1018, 1019, 1030, 1029
 899, 1019, 1020, 1031, 1030
 900, 1020, 1021, 1032, 1031
 901, 1021, 1022, 1033, 1032
 902, 1022, 1023, 1034, 1033
 903, 1023,   46,   45, 1034
 904,  221, 1024, 1035,  220
 905, 1024, 1025, 1036, 1035
 906, 1025, 1026, 1037, 1036
 907, 1026, 1027, 1038, 1037
 908, 1027, 1028, 1039, 1038
 909, 1028, 1029, 1040, 1039
 910, 1029, 1030, 1041, 1040
 911, 1030, 1031, 1042, 1041
 912, 1031, 1032, 1043, 1042
 913, 1032, 1033, 1044, 1043
 914, 1033, 1034, 1045, 1044
 915, 1034,   45,   44, 1045
 916,  220, 1035, 1046,  219
 917, 1035, 1036, 1047, 1046
 918, 1036, 1037, 1048, 1047
 919, 1037, 1038, 1049, 1048
 920, 1038, 1039, 1050, 1049
 921, 1039, 1040, 1051, 1050
 922, 1040, 1041, 1052, 1051
 923, 1041, 1042, 1053, 1052
 924, 1042, 1043, 1054, 1053
 925, 1043, 1044, 1055, 1054
 926, 1044, 1045, 1056, 1055
 927, 1045,   44,   43, 1056
 928,  219, 1046, 1057,  218
 929, 1046, 1047, 1058, 1057
 930, 1047, 1048, 1059, 1058
 931, 1048, 1049, 1060, 1059
 932, 1049, 1050, 1061, 1060
 933, 1050, 1051, 1062, 1061
 934, 1051, 1052, 1063, 1062
 935, 1052, 1053, 1064, 1063
 936, 1053, 1054, 1065, 1064
 937, 1054, 1055, 1066, 1065
 938, 1055, 1056, 1067, 1066
 939, 1056,   43,   42, 1067
 940,  218, 1057, 1068,  217
 941, 1057, 1058, 1069, 1068
 942, 1058, 1059, 1070, 1069
 943, 1059, 1060, 1071, 1070
 944, 1060, 1061, 1072, 1071
 945, 1061, 1062, 1073, 1072
 946, 1062, 1063, 1074, 1073
 947, 1063, 1064, 1075, 1074
 948, 1064, 1065, 1076, 1075
 949, 1065, 1066, 1077, 1076
 950, 1066, 1067, 1078, 1077
 951, 1067,   42,   41, 1078
 952,  217, 1068, 1079,  216
 953, 1068, 1069, 1080, 1079
 954, 1069, 1070, 1081, 1080
 955, 1070, 1071, 1082, 1081
 956, 1071, 1072, 1083, 1082
 957, 1072, 1073, 1084, 1083
 958, 1073, 1074, 1085, 1084
 959, 1074, 1075, 1086, 1085
 960, 1075, 1076, 1087, 1086
 961, 1076, 1077, 1088, 1087
 962, 1077, 1078, 1089, 1088
 963, 1078,   41,   40, 1089
 964,  216, 1079, 1090,  215
 965, 1079, 1080, 1091, 1090
 966, 1080, 1081, 1092, 1091
 967, 1081, 1082, 1093, 1092
 968, 1082, 1083, 1094, 1093
 969, 1083, 1084, 1095, 1094
 970, 1084, 1085, 1096, 1095
 971, 1085, 1086, 1097, 1096
 972, 1086, 1087, 1098, 1097
 973, 1087, 1088, 1099, 1098
 974, 1088, 1089, 1100, 1099
 975, 1089,   40,   39, 1100
 976,  215, 1090, 1101,  214
 977, 1090, 1091, 1102, 1101
 978, 1091, 1092, 1103, 1102
 979, 1092, 1093, 1104, 1103
 980, 1093, 1094, 1105, 1104
 981, 1094, 1095, 1106, 1105
 982, 1095, 1096, 1107, 1106
 983, 1096, 1097, 1108, 1107
 984, 1097, 1098, 1109, 1108
 985, 1098, 1099, 1110, 1109
 986, 1099, 1100, 1111, 1110
 987, 1100,   39,   38, 1111
 988,  214, 1101, 1112,  213
 989, 1101, 1102, 1113, 1112
 990, 1102, 1103, 1114, 1113
 991, 1103, 1104, 1115, 1114
 992, 1104, 1105, 1116, 1115
 993, 1105, 1106, 1117, 1116
 994, 1106, 1107, 1118, 1117
 995, 1107, 1108, 1119, 1118
 996, 1108, 1109, 1120, 1119
 997, 1109, 1110, 1121, 1120
 998, 1110, 1111, 1122, 1121
 999, 1111,   38,   37, 1122
1000,  213, 1112, 1123,  212
1001, 1112, 1113, 1124, 1123
1002, 1113, 1114, 1125, 1124
1003, 1114, 1115, 1126, 1125
1004, 1115, 1116, 1127, 1126
1005, 1116, 1117, 1128, 1127
1006, 1117, 1118, 1129, 1128
1007, 1118, 1119, 1130, 1129
1008, 1119, 1120, 1131, 1130
1009, 1120, 1121, 1132, 1131
1010, 1121, 1122, 1133, 1132
1011, 1122,   37,   36, 1133
1012,  212, 1123, 1134,  211
1013, 1123, 1124, 1135, 1134
1014, 1124, 1125, 1136, 1135
1015, 1125, 1126, 1137, 1136
1016, 1126, 1127, 1138, 1137
1017, 1127, 1128, 1139, 1138
1018, 1128, 1129, 1140, 1139
1019, 1129, 1130, 1141, 1140
1020, 1130, 1131, 1142, 1141
1021, 1131, 1132, 1143, 1142
1022, 1132, 1133, 1144, 1143
1023, 1133,   36,   35, 1144
1024,  211, 1134, 1145,  210
1025, 1134, 1135, 1146, 1145
1026, 1135, 1136, 1147, 1146
1027, 1136, 1137, 1148, 1147
1028, 1137, 1138, 1149, 1148
1029, 1138, 1139, 1150, 1149
1030, 1139, 1140, 1151, 1150
1031, 1140, 1141, 1152, 1151
1032, 1141, 1142, 1153, 1152
1033, 1142, 1143, 1154, 1153
1034, 1143, 1144, 1155, 1154
1035, 1144,   35,   34, 1155
1036,  210, 1145, 1156,  209
1037, 1145, 1146, 1157, 1156
1038, 1146, 1147, 1158, 1157
1039, 1147, 1148, 1159, 1158
1040, 1148, 1149, 1160, 1159
1041, 1149, 1150, 1161, 1160
1042, 1150, 1151, 1162, 1161
1043, 1151, 1152, 1163, 1162
1044, 1152, 1153, 1164, 1163
1045, 1153, 1154, 1165, 1164
1046, 1154, 1155, 1166, 1165
1047, 1155,   34,   33, 1166
1048,  209, 1156, 1167,  208
1049, 1156, 1157, 1168, 1167
1050, 1157, 1158, 1169, 1168
1051, 1158, 1159, 1170, 1169
1052, 1159, 1160, 1171, 1170
1053, 1160, 1161, 1172, 1171
1054, 1161, 1162, 1173, 1172
1055, 1162, 1163, 1174, 1173
1056, 1163, 1164, 1175, 1174
1057, 1164, 1165, 1176, 1175
1058, 1165, 1166, 1177, 1176
1059, 1166,   33,   32, 1177
1060,  208, 1167, 1178,  207
1061, 1167, 1168, 1179, 1178
1062, 1168, 1169, 1180, 1179
1063, 1169, 1170, 1181, 1180
1064, 1170, 1171, 1182, 1181
1065, 1171, 1172, 1183, 1182
1066, 1172, 1173, 1184, 1183
1067, 1173, 1174, 1185, 1184
1068, 1174, 1175, 1186, 1185
1069, 1175, 1176, 1187, 1186
1070, 1176, 1177, 1188, 1187
1071, 1177,   32,   31, 1188
1072,  207, 1178, 1189,  206
1073, 1178, 1179, 1190, 1189
1074, 1179, 1180, 1191, 1190
1075, 1180, 1181, 1192, 1191
1076, 1181, 1182, 1193, 1192
1077, 1182, 1183, 1194, 1193
1078, 1183, 1184, 1195, 1194
1079, 1184, 1185, 1196, 1195
1080, 1185, 1186, 1197, 1196
1081, 1186, 1187, 1198, 1197
1082, 1187, 1188, 1199, 1198
1083, 1188,   31,   30, 1199
1084,  206, 1189, 1200,  205
1085, 1189, 1190, 1201, 1200
1086, 1190, 1191, 1202, 1201
1087, 1191, 1192, 1203, 1202
1088, 1192, 1193, 1204, 1203
1089, 1193, 1194, 1205, 1204
1090, 1194, 1195, 1206, 1205
1091, 1195, 1196, 1207, 1206
1092, 1196, 1197, 1208, 1207
1093, 1197, 1198, 1209, 1208
1094, 1198, 1199, 1210, 1209
1095, 1199,   30,   29, 1210
1096,  205, 1200, 1211,  204
1097, 1200, 1201, 1212, 1211
1098, 1201, 1202, 1213, 1212
1099, 1202, 1203, 1214, 1213
1100, 1203, 1204, 1215, 1214
1101, 1204, 1205, 1216, 1215
1102, 1205, 1206, 1217, 1216
1103, 1206, 1207, 1218, 1217
1104, 1207, 1208, 1219, 1218
1105, 1208, 1209, 1220, 1219
1106, 1209, 1210, 1221, 1220
1107, 1210,   29,   28, 1221
1108,  204, 1211, 1222,  203
1109, 1211, 1212, 1223, 1222
1110, 1212, 1213, 1224, 1223
1111, 1213, 1214, 1225, 1224
1112, 1214, 1215, 1226, 1225
1113, 1215, 1216, 1227, 1226
1114, 1216, 1217, 1228, 1227
1115, 1217, 1218, 1229, 1228
1116, 1218, 1219, 1230, 1229
1117, 1219, 1220, 1231, 1230
1118, 1220, 1221, 1232, 1231
1119, 1221,   28,   27, 1232
1120,  203, 1222, 1233,  202
1121, 1222, 1223, 1234, 1233
1122, 1223, 1224, 1235, 1234
1123, 1224, 1225, 1236, 1235
1124, 1225, 1226, 1237, 1236
1125, 1226, 1227, 1238, 1237
1126, 1227, 1228, 1239, 1238
1127, 1228, 1229, 1240, 1239
1128, 1229, 1230, 1241, 1240
1129, 1230, 1231, 1242, 1241
1130, 1231, 1232, 1243, 1242
1131, 1232,   27,   26, 1243
1132,  202, 1233, 1244,  201
1133, 1233, 1234, 1245, 1244
1134, 1234, 1235, 1246, 1245
1135, 1235, 1236, 1247, 1246
1136, 1236, 1237, 1248, 1247
1137, 1237, 1238, 1249, 1248
1138, 1238, 1239, 1250, 1249
1139, 1239, 1240, 1251, 1250
1140, 1240, 1241, 1252, 1251
1141, 1241, 1242, 1253, 1252
1142, 1242, 1243, 1254, 1253
1143, 1243,   26,   25, 1254
1144,  201, 1244, 1255,  200
1145, 1244, 1245, 1256, 1255
1146, 1245, 1246, 1257, 1256
1147, 1246, 1247, 1258, 1257
1148, 1247, 1248, 1259, 1258
1149, 1248, 1249, 1260, 1259
1150, 1249, 1250, 1261, 1260
1151, 1250, 1251, 1262, 1261
1152, 1251, 1252, 1263, 1262
1153, 1252, 1253, 1264, 1263
1154, 1253, 1254, 1265, 1264
1155, 1254,   25,   24, 1265
1156,  200, 1255, 1266,  199
1157, 1255, 1256, 1267, 1266
1158, 1256, 1257, 1268, 1267
1159, 1257, 1258, 1269, 1268
1160, 1258, 1259, 1270, 1269
1161, 1259, 1260, 1271, 1270
1162, 1260, 1261, 1272, 1271
1163, 1261, 1262, 1273, 1272
1164, 1262, 1263, 1274, 1273
1165, 1263, 1264, 1275, 1274
1166, 1264, 1265, 1276, 1275
1167, 1265,   24,   23, 1276
1168,  199, 1266, 1277,  198
1169, 1266, 1267, 1278, 1277
1170, 1267, 1268, 1279, 1278
1171, 1268, 1269, 1280, 1279
1172, 1269, 1270, 1281, 1280
1173, 1270, 1271, 1282, 1281
1174, 1271, 1272, 1283, 1282
1175, 1272, 1273, 1284, 1283
1176, 1273, 1274, 1285, 1284
1177, 1274, 1275, 1286, 1285
1178, 1275, 1276, 1287, 1286
1179, 1276,   23,   22, 1287
1180,  198, 1277, 1288,  197
1181, 1277, 1278, 1289, 1288
1182, 1278, 1279, 1290, 1289
1183, 1279, 1280, 1291, 1290
1184, 1280, 1281, 1292, 1291
1185, 1281, 1282, 1293, 1292
1186, 1282, 1283, 1294, 1293
1187, 1283, 1284, 1295, 1294
1188, 1284, 1285, 1296, 1295
1189, 1285, 1286, 1297, 1296
1190, 1286, 1287, 1298, 1297
1191, 1287,   22,   21, 1298
1192,  197, 1288, 1299,  196
1193, 1288, 1289, 1300, 1299
1194, 1289, 1290, 1301, 1300
1195, 1290, 1291, 1302, 1301
1196, 1291, 1292, 1303, 1302
1197, 1292, 1293, 1304, 1303
1198, 1293, 1294, 1305, 1304
1199, 1294, 1295, 1306, 1305
1200, 1295, 1296, 1307, 1306
1201, 1296, 1297, 1308, 1307
1202, 1297, 1298, 1309, 1308
1203, 1298,   21,   20, 1309
1204,  196, 1299, 1310,  195
1205, 1299, 1300, 1311, 1310
1206, 1300, 1301, 1312, 1311
1207, 1301, 1302, 1313, 1312
1208, 1302, 1303, 1314, 1313
1209, 1303, 1304, 1315, 1314
1210, 1304, 1305, 1316, 1315
1211, 1305, 1306, 1317, 1316
1212, 1306, 1307, 1318, 1317
1213, 1307, 1308, 1319, 1318
1214, 1308, 1309, 1320, 1319
1215, 1309,   20,   19, 1320
1216,  195, 1310, 1321,  194
1217, 1310, 1311, 1322, 1321
1218, 1311, 1312, 1323, 1322
1219, 1312, 1313, 1324, 1323
1220, 1313, 1314, 1325, 1324
1221, 1314, 1315, 1326, 1325
1222, 1315, 1316, 1327, 1326
1223, 1316, 1317, 1328, 1327
1224, 1317, 1318, 1329, 1328
1225, 1318, 1319, 1330, 1329
1226, 1319, 1320, 1331, 1330
1227, 1320,   19,   18, 1331
1228,  194, 1321, 1332,  193
1229, 1321, 1322, 1333, 1332
1230, 1322, 1323, 1334, 1333
1231, 1323, 1324, 1335, 1334
1232, 1324, 1325, 1336, 1335
1233, 1325, 1326, 1337, 1336
1234, 1326, 1327, 1338, 1337
1235, 1327, 1328, 1339, 1338
1236, 1328, 1329, 1340, 1339
1237, 1329, 1330, 1341, 1340
1238, 1330, 1331, 1342, 1341
1239, 1331,   18,   17, 1342
1240,  193, 1332, 1343,  192
1241, 1332, 1333, 1344, 1343
1242, 1333, 1334, 1345, 1344
1243, 1334, 1335, 1346, 1345
1244, 1335, 1336, 1347, 1346
1245, 1336, 1337, 1348, 1347
1246, 1337, 1338, 1349, 1348
1247, 1338, 1339, 1350, 1349
1248, 1339, 1340, 1351, 1350
1249, 1340, 1341, 1352, 1351
1250, 1341, 1342, 1353, 1352
1251, 1342,   17,   16, 1353
1252,  192, 1343, 1354,  191
1253, 1343, 1344, 1355, 1354
1254, 1344, 1345, 1356, 1355
1255, 1345, 1346, 1357, 1356
1256, 1346, 1347, 1358, 1357
1257, 1347, 1348, 1359, 1358
1258, 1348, 1349, 1360, 1359
1259, 1349, 1350, 1361, 1360
1260, 1350, 1351, 1362, 1361
1261, 1351, 1352, 1363, 1362
1262, 1352, 1353, 1364, 1363
1263, 1353,   16,   15, 1364
1264,  191, 1354, 1365,  190
1265, 1354, 1355, 1366, 1365
1266, 1355, 1356, 1367, 1366
1267, 1356, 1357, 1368, 1367
1268, 1357, 1358, 1369, 1368
1269, 1358, 1359, 1370, 1369
1270, 1359, 1360, 1371, 1370
1271, 1360, 1361, 1372, 1371
1272, 1361, 1362, 1373, 1372
1273, 1362, 1363, 1374, 1373
1274, 1363, 1364, 1375, 1374
1275, 1364,   15,   14, 1375
1276,  190, 1365, 1376,  189
1277, 1365, 1366, 1377, 1376
1278, 1366, 1367, 1378, 1377
1279, 1367, 1368, 1379, 1378
1280, 1368, 1369, 1380, 1379
1281, 1369, 1370, 1381, 1380
1282, 1370, 1371, 1382, 1381
1283, 1371, 1372, 1383, 1382
1284, 1372, 1373, 1384, 1383
1285, 1373, 1374, 1385, 1384
1286, 1374, 1375, 1386, 1385
1287, 1375,   14,   13, 1386
1288,  189, 1376, 1387,  188
1289, 1376, 1377, 1388, 1387
1290, 1377, 1378, 1389, 1388
1291, 1378, 1379, 1390, 1389
1292, 1379, 1380, 1391, 1390
1293, 1380, 1381, 1392, 1391
1294, 1381, 1382, 1393, 1392
1295, 1382, 1383, 1394, 1393
1296, 1383, 1384, 1395, 1394
1297, 1384, 1385, 1396, 1395
1298, 1385, 1386, 1397, 1396
1299, 1386,   13,   12, 1397
1300,  188, 1387, 1398,  187
1301, 1387, 1388, 1399, 1398
1302, 1388, 1389, 1400, 1399
1303, 1389, 1390, 1401, 1400
1304, 1390, 1391, 1402, 1401
1305, 1391, 1392, 1403, 1402
1306, 1392, 1393, 1404, 1403
1307, 1393, 1394, 1405, 1404
1308, 1394, 1395, 1406, 1405
1309, 1395, 1396, 1407, 1406
1310, 1396, 1397, 1408, 1407
1311, 1397,   12,   11, 1408
1312,  187, 1398,  186,   10
1313, 1398, 1399,  185,  186
1314, 1399, 1400,  184,  185
1315, 1400, 1401,  183,  184
1316, 1401, 1402,  182,  183
1317, 1402, 1403,  181,  182
1318, 1403, 1404,  180,  181
1319, 1404, 1405,  179,  180
1320, 1405, 1406,  178,  179
1321, 1406, 1407,  177,  178
1322, 1407, 1408,  176,  177
1323, 1408,   11,    1,  176
*Elset, elset=WHOLE_CALLUS, generate
  547,  1323,     1
*Elset, elset=CALLUS-2
 548,
*Elset, elset=CALLUS-3
 549,
*Elset, elset=CALLUS-4
 550,
*Elset, elset=CALLUS-5
 551,
*Elset, elset=CALLUS-6
 552,
*Elset, elset=CALLUS-7
 553,
*Elset, elset=CALLUS-8
 554,
*Elset, elset=CALLUS-9
 555,
*Elset, elset=CALLUS-10
 556,
*Elset, elset=CALLUS-11
 557,
*Elset, elset=CALLUS-12
 558,
*Elset, elset=CALLUS-13
 559,
*Elset, elset=CALLUS-14
 560,
*Elset, elset=CALLUS-15
 561,
*Elset, elset=CALLUS-16
 562,
*Elset, elset=CALLUS-17
 563,
*Elset, elset=CALLUS-18
 564,
*Elset, elset=CALLUS-19
 565,
*Elset, elset=CALLUS-20
 566,
*Elset, elset=CALLUS-21
 567,
*Elset, elset=CALLUS-22
 568,
*Elset, elset=CALLUS-23
 569,
*Elset, elset=CALLUS-24
 570,
*Elset, elset=CALLUS-25
 571,
*Elset, elset=CALLUS-26
 572,
*Elset, elset=CALLUS-27
 573,
*Elset, elset=CALLUS-28
 574,
*Elset, elset=CALLUS-29
 575,
*Elset, elset=CALLUS-30
 576,
*Elset, elset=CALLUS-31
 577,
*Elset, elset=CALLUS-32
 578,
*Elset, elset=CALLUS-33
 579,
*Elset, elset=CALLUS-34
 580,
*Elset, elset=CALLUS-35
 581,
*Elset, elset=CALLUS-36
 582,
*Elset, elset=CALLUS-37
 583,
*Elset, elset=CALLUS-38
 584,
*Elset, elset=CALLUS-39
 585,
*Elset, elset=CALLUS-40
 586,
*Elset, elset=CALLUS-41
 587,
*Elset, elset=CALLUS-42
 588,
*Elset, elset=CALLUS-43
 589,
*Elset, elset=CALLUS-44
 590,
*Elset, elset=CALLUS-45
 591,
*Elset, elset=CALLUS-46
 592,
*Elset, elset=CALLUS-47
 593,
*Elset, elset=CALLUS-48
 594,
*Elset, elset=CALLUS-49
 595,
*Elset, elset=CALLUS-50
 596,
*Elset, elset=CALLUS-51
 597,
*Elset, elset=CALLUS-52
 598,
*Elset, elset=CALLUS-53
 599,
*Elset, elset=CALLUS-54
 600,
*Elset, elset=CALLUS-55
 601,
*Elset, elset=CALLUS-56
 602,
*Elset, elset=CALLUS-57
 603,
*Elset, elset=CALLUS-58
 604,
*Elset, elset=CALLUS-59
 605,
*Elset, elset=CALLUS-60
 606,
*Elset, elset=CALLUS-61
 607,
*Elset, elset=CALLUS-62
 608,
*Elset, elset=CALLUS-63
 609,
*Elset, elset=CALLUS-64
 610,
*Elset, elset=CALLUS-65
 611,
*Elset, elset=CALLUS-66
 612,
*Elset, elset=CALLUS-67
 613,
*Elset, elset=CALLUS-68
 614,
*Elset, elset=CALLUS-69
 615,
*Elset, elset=CALLUS-70
 616,
*Elset, elset=CALLUS-71
 617,
*Elset, elset=CALLUS-72
 618,
*Elset, elset=CALLUS-73
 619,
*Elset, elset=CALLUS-74
 620,
*Elset, elset=CALLUS-75
 621,
*Elset, elset=CALLUS-76
 622,
*Elset, elset=CALLUS-77
 623,
*Elset, elset=CALLUS-78
 624,
*Elset, elset=CALLUS-79
 625,
*Elset, elset=CALLUS-80
 626,
*Elset, elset=CALLUS-81
 627,
*Elset, elset=CALLUS-82
 628,
*Elset, elset=CALLUS-83
 629,
*Elset, elset=CALLUS-84
 630,
*Elset, elset=CALLUS-85
 631,
*Elset, elset=CALLUS-86
 632,
*Elset, elset=CALLUS-87
 633,
*Elset, elset=CALLUS-88
 634,
*Elset, elset=CALLUS-89
 635,
*Elset, elset=CALLUS-90
 636,
*Elset, elset=CALLUS-91
 637,
*Elset, elset=CALLUS-92
 638,
*Elset, elset=CALLUS-93
 639,
*Elset, elset=CALLUS-94
 640,
*Elset, elset=CALLUS-95
 641,
*Elset, elset=CALLUS-96
 642,
*Elset, elset=CALLUS-97
 643,
*Elset, elset=CALLUS-98
 644,
*Elset, elset=CALLUS-99
 645,
*Elset, elset=CALLUS-100
 646,
*Elset, elset=CALLUS-101
 647,
*Elset, elset=CALLUS-102
 648,
*Elset, elset=CALLUS-103
 649,
*Elset, elset=CALLUS-104
 650,
*Elset, elset=CALLUS-105
 651,
*Elset, elset=CALLUS-106
 652,
*Elset, elset=CALLUS-107
 653,
*Elset, elset=CALLUS-108
 654,
*Elset, elset=CALLUS-109
 655,
*Elset, elset=CALLUS-110
 656,
*Elset, elset=CALLUS-111
 657,
*Elset, elset=CALLUS-112
 658,
*Elset, elset=CALLUS-113
 659,
*Elset, elset=CALLUS-114
 660,
*Elset, elset=CALLUS-115
 661,
*Elset, elset=CALLUS-116
 662,
*Elset, elset=CALLUS-117
 663,
*Elset, elset=CALLUS-118
 664,
*Elset, elset=CALLUS-119
 665,
*Elset, elset=CALLUS-120
 666,
*Elset, elset=CALLUS-121
 667,
*Elset, elset=CALLUS-122
 668,
*Elset, elset=CALLUS-123
 669,
*Elset, elset=CALLUS-124
 670,
*Elset, elset=CALLUS-125
 671,
*Elset, elset=CALLUS-126
 672,
*Elset, elset=CALLUS-127
 673,
*Elset, elset=CALLUS-128
 674,
*Elset, elset=CALLUS-129
 675,
*Elset, elset=CALLUS-130
 676,
*Elset, elset=CALLUS-131
 677,
*Elset, elset=CALLUS-132
 678,
*Elset, elset=CALLUS-133
 679,
*Elset, elset=CALLUS-134
 680,
*Elset, elset=CALLUS-135
 681,
*Elset, elset=CALLUS-136
 682,
*Elset, elset=CALLUS-137
 683,
*Elset, elset=CALLUS-138
 684,
*Elset, elset=CALLUS-139
 685,
*Elset, elset=CALLUS-140
 686,
*Elset, elset=CALLUS-141
 687,
*Elset, elset=CALLUS-142
 688,
*Elset, elset=CALLUS-143
 689,
*Elset, elset=CALLUS-144
 690,
*Elset, elset=CALLUS-145
 691,
*Elset, elset=CALLUS-146
 692,
*Elset, elset=CALLUS-147
 693,
*Elset, elset=CALLUS-148
 694,
*Elset, elset=CALLUS-149
 695,
*Elset, elset=CALLUS-150
 696,
*Elset, elset=CALLUS-151
 697,
*Elset, elset=CALLUS-152
 698,
*Elset, elset=CALLUS-153
 699,
*Elset, elset=CALLUS-154
 700,
*Elset, elset=CALLUS-155
 701,
*Elset, elset=CALLUS-156
 702,
*Elset, elset=CALLUS-157
 703,
*Elset, elset=CALLUS-158
 704,
*Elset, elset=CALLUS-159
 705,
*Elset, elset=CALLUS-160
 706,
*Elset, elset=CALLUS-161
 707,
*Elset, elset=CALLUS-162
 708,
*Elset, elset=CALLUS-163
 709,
*Elset, elset=CALLUS-164
 710,
*Elset, elset=CALLUS-165
 711,
*Elset, elset=CALLUS-166
 712,
*Elset, elset=CALLUS-167
 713,
*Elset, elset=CALLUS-168
 714,
*Elset, elset=CALLUS-169
 715,
*Elset, elset=CALLUS-170
 716,
*Elset, elset=CALLUS-171
 717,
*Elset, elset=CALLUS-172
 718,
*Elset, elset=CALLUS-173
 719,
*Elset, elset=CALLUS-174
 720,
*Elset, elset=CALLUS-175
 721,
*Elset, elset=CALLUS-176
 722,
*Elset, elset=CALLUS-177
 723,
*Elset, elset=CALLUS-178
 724,
*Elset, elset=CALLUS-179
 725,
*Elset, elset=CALLUS-180
 726,
*Elset, elset=CALLUS-181
 727,
*Elset, elset=CALLUS-182
 728,
*Elset, elset=CALLUS-183
 729,
*Elset, elset=CALLUS-184
 730,
*Elset, elset=CALLUS-185
 731,
*Elset, elset=CALLUS-186
 732,
*Elset, elset=CALLUS-187
 733,
*Elset, elset=CALLUS-188
 734,
*Elset, elset=CALLUS-189
 735,
*Elset, elset=CALLUS-190
 736,
*Elset, elset=CALLUS-191
 737,
*Elset, elset=CALLUS-192
 738,
*Elset, elset=CALLUS-193
 739,
*Elset, elset=CALLUS-194
 740,
*Elset, elset=CALLUS-195
 741,
*Elset, elset=CALLUS-196
 742,
*Elset, elset=CALLUS-197
 743,
*Elset, elset=CALLUS-198
 744,
*Elset, elset=CALLUS-199
 745,
*Elset, elset=CALLUS-200
 746,
*Elset, elset=CALLUS-201
 747,
*Elset, elset=CALLUS-202
 748,
*Elset, elset=CALLUS-203
 749,
*Elset, elset=CALLUS-204
 750,
*Elset, elset=CALLUS-205
 751,
*Elset, elset=CALLUS-206
 752,
*Elset, elset=CALLUS-207
 753,
*Elset, elset=CALLUS-208
 754,
*Elset, elset=CALLUS-209
 755,
*Elset, elset=CALLUS-210
 756,
*Elset, elset=CALLUS-211
 757,
*Elset, elset=CALLUS-212
 758,
*Elset, elset=CALLUS-213
 759,
*Elset, elset=CALLUS-214
 760,
*Elset, elset=CALLUS-215
 761,
*Elset, elset=CALLUS-216
 762,
*Elset, elset=CALLUS-217
 763,
*Elset, elset=CALLUS-218
 764,
*Elset, elset=CALLUS-219
 765,
*Elset, elset=CALLUS-220
 766,
*Elset, elset=CALLUS-221
 767,
*Elset, elset=CALLUS-222
 768,
*Elset, elset=CALLUS-223
 769,
*Elset, elset=CALLUS-224
 770,
*Elset, elset=CALLUS-225
 771,
*Elset, elset=CALLUS-226
 772,
*Elset, elset=CALLUS-227
 773,
*Elset, elset=CALLUS-228
 774,
*Elset, elset=CALLUS-229
 775,
*Elset, elset=CALLUS-230
 776,
*Elset, elset=CALLUS-231
 777,
*Elset, elset=CALLUS-232
 778,
*Elset, elset=CALLUS-233
 779,
*Elset, elset=CALLUS-234
 780,
*Elset, elset=CALLUS-235
 781,
*Elset, elset=CALLUS-236
 782,
*Elset, elset=CALLUS-237
 783,
*Elset, elset=CALLUS-238
 784,
*Elset, elset=CALLUS-239
 785,
*Elset, elset=CALLUS-240
 786,
*Elset, elset=CALLUS-241
 787,
*Elset, elset=CALLUS-242
 788,
*Elset, elset=CALLUS-243
 789,
*Elset, elset=CALLUS-244
 790,
*Elset, elset=CALLUS-245
 791,
*Elset, elset=CALLUS-246
 792,
*Elset, elset=CALLUS-247
 793,
*Elset, elset=CALLUS-248
 794,
*Elset, elset=CALLUS-249
 795,
*Elset, elset=CALLUS-250
 796,
*Elset, elset=CALLUS-251
 797,
*Elset, elset=CALLUS-252
 798,
*Elset, elset=CALLUS-253
 799,
*Elset, elset=CALLUS-254
 800,
*Elset, elset=CALLUS-255
 801,
*Elset, elset=CALLUS-256
 802,
*Elset, elset=CALLUS-257
 803,
*Elset, elset=CALLUS-258
 804,
*Elset, elset=CALLUS-259
 805,
*Elset, elset=CALLUS-260
 806,
*Elset, elset=CALLUS-261
 807,
*Elset, elset=CALLUS-262
 808,
*Elset, elset=CALLUS-263
 809,
*Elset, elset=CALLUS-264
 810,
*Elset, elset=CALLUS-265
 811,
*Elset, elset=CALLUS-266
 812,
*Elset, elset=CALLUS-267
 813,
*Elset, elset=CALLUS-268
 814,
*Elset, elset=CALLUS-269
 815,
*Elset, elset=CALLUS-270
 816,
*Elset, elset=CALLUS-271
 817,
*Elset, elset=CALLUS-272
 818,
*Elset, elset=CALLUS-273
 819,
*Elset, elset=CALLUS-274
 820,
*Elset, elset=CALLUS-275
 821,
*Elset, elset=CALLUS-276
 822,
*Elset, elset=CALLUS-277
 823,
*Elset, elset=CALLUS-278
 824,
*Elset, elset=CALLUS-279
 825,
*Elset, elset=CALLUS-280
 826,
*Elset, elset=CALLUS-281
 827,
*Elset, elset=CALLUS-282
 828,
*Elset, elset=CALLUS-283
 829,
*Elset, elset=CALLUS-284
 830,
*Elset, elset=CALLUS-285
 831,
*Elset, elset=CALLUS-286
 832,
*Elset, elset=CALLUS-287
 833,
*Elset, elset=CALLUS-288
 834,
*Elset, elset=CALLUS-289
 835,
*Elset, elset=CALLUS-290
 836,
*Elset, elset=CALLUS-291
 837,
*Elset, elset=CALLUS-292
 838,
*Elset, elset=CALLUS-293
 839,
*Elset, elset=CALLUS-294
 840,
*Elset, elset=CALLUS-295
 841,
*Elset, elset=CALLUS-296
 842,
*Elset, elset=CALLUS-297
 843,
*Elset, elset=CALLUS-298
 844,
*Elset, elset=CALLUS-299
 845,
*Elset, elset=CALLUS-300
 846,
*Elset, elset=CALLUS-301
 847,
*Elset, elset=CALLUS-302
 848,
*Elset, elset=CALLUS-303
 849,
*Elset, elset=CALLUS-304
 850,
*Elset, elset=CALLUS-305
 851,
*Elset, elset=CALLUS-306
 852,
*Elset, elset=CALLUS-307
 853,
*Elset, elset=CALLUS-308
 854,
*Elset, elset=CALLUS-309
 855,
*Elset, elset=CALLUS-310
 856,
*Elset, elset=CALLUS-311
 857,
*Elset, elset=CALLUS-312
 858,
*Elset, elset=CALLUS-313
 859,
*Elset, elset=CALLUS-314
 860,
*Elset, elset=CALLUS-315
 861,
*Elset, elset=CALLUS-316
 862,
*Elset, elset=CALLUS-317
 863,
*Elset, elset=CALLUS-318
 864,
*Elset, elset=CALLUS-319
 865,
*Elset, elset=CALLUS-320
 866,
*Elset, elset=CALLUS-321
 867,
*Elset, elset=CALLUS-322
 868,
*Elset, elset=CALLUS-323
 869,
*Elset, elset=CALLUS-324
 870,
*Elset, elset=CALLUS-325
 871,
*Elset, elset=CALLUS-326
 872,
*Elset, elset=CALLUS-327
 873,
*Elset, elset=CALLUS-328
 874,
*Elset, elset=CALLUS-329
 875,
*Elset, elset=CALLUS-330
 876,
*Elset, elset=CALLUS-331
 877,
*Elset, elset=CALLUS-332
 878,
*Elset, elset=CALLUS-333
 879,
*Elset, elset=CALLUS-334
 880,
*Elset, elset=CALLUS-335
 881,
*Elset, elset=CALLUS-336
 882,
*Elset, elset=CALLUS-337
 883,
*Elset, elset=CALLUS-338
 884,
*Elset, elset=CALLUS-339
 885,
*Elset, elset=CALLUS-340
 886,
*Elset, elset=CALLUS-341
 887,
*Elset, elset=CALLUS-342
 888,
*Elset, elset=CALLUS-343
 889,
*Elset, elset=CALLUS-344
 890,
*Elset, elset=CALLUS-345
 891,
*Elset, elset=CALLUS-346
 892,
*Elset, elset=CALLUS-347
 893,
*Elset, elset=CALLUS-348
 894,
*Elset, elset=CALLUS-349
 895,
*Elset, elset=CALLUS-350
 896,
*Elset, elset=CALLUS-351
 897,
*Elset, elset=CALLUS-352
 898,
*Elset, elset=CALLUS-353
 899,
*Elset, elset=CALLUS-354
 900,
*Elset, elset=CALLUS-355
 901,
*Elset, elset=CALLUS-356
 902,
*Elset, elset=CALLUS-357
 903,
*Elset, elset=CALLUS-358
 904,
*Elset, elset=CALLUS-359
 905,
*Elset, elset=CALLUS-360
 906,
*Elset, elset=CALLUS-361
 907,
*Elset, elset=CALLUS-362
 908,
*Elset, elset=CALLUS-363
 909,
*Elset, elset=CALLUS-364
 910,
*Elset, elset=CALLUS-365
 911,
*Elset, elset=CALLUS-366
 912,
*Elset, elset=CALLUS-367
 913,
*Elset, elset=CALLUS-368
 914,
*Elset, elset=CALLUS-369
 915,
*Elset, elset=CALLUS-370
 916,
*Elset, elset=CALLUS-371
 917,
*Elset, elset=CALLUS-372
 918,
*Elset, elset=CALLUS-373
 919,
*Elset, elset=CALLUS-374
 920,
*Elset, elset=CALLUS-375
 921,
*Elset, elset=CALLUS-376
 922,
*Elset, elset=CALLUS-377
 923,
*Elset, elset=CALLUS-378
 924,
*Elset, elset=CALLUS-379
 925,
*Elset, elset=CALLUS-380
 926,
*Elset, elset=CALLUS-381
 927,
*Elset, elset=CALLUS-382
 928,
*Elset, elset=CALLUS-383
 929,
*Elset, elset=CALLUS-384
 930,
*Elset, elset=CALLUS-385
 931,
*Elset, elset=CALLUS-386
 932,
*Elset, elset=CALLUS-387
 933,
*Elset, elset=CALLUS-388
 934,
*Elset, elset=CALLUS-389
 935,
*Elset, elset=CALLUS-390
 936,
*Elset, elset=CALLUS-391
 937,
*Elset, elset=CALLUS-392
 938,
*Elset, elset=CALLUS-393
 939,
*Elset, elset=CALLUS-394
 940,
*Elset, elset=CALLUS-395
 941,
*Elset, elset=CALLUS-396
 942,
*Elset, elset=CALLUS-397
 943,
*Elset, elset=CALLUS-398
 944,
*Elset, elset=CALLUS-399
 945,
*Elset, elset=CALLUS-400
 946,
*Elset, elset=CALLUS-401
 947,
*Elset, elset=CALLUS-402
 948,
*Elset, elset=CALLUS-403
 949,
*Elset, elset=CALLUS-404
 950,
*Elset, elset=CALLUS-405
 951,
*Elset, elset=CALLUS-406
 952,
*Elset, elset=CALLUS-407
 953,
*Elset, elset=CALLUS-408
 954,
*Elset, elset=CALLUS-409
 955,
*Elset, elset=CALLUS-410
 956,
*Elset, elset=CALLUS-411
 957,
*Elset, elset=CALLUS-412
 958,
*Elset, elset=CALLUS-413
 959,
*Elset, elset=CALLUS-414
 960,
*Elset, elset=CALLUS-415
 961,
*Elset, elset=CALLUS-416
 962,
*Elset, elset=CALLUS-417
 963,
*Elset, elset=CALLUS-418
 964,
*Elset, elset=CALLUS-419
 965,
*Elset, elset=CALLUS-420
 966,
*Elset, elset=CALLUS-421
 967,
*Elset, elset=CALLUS-422
 968,
*Elset, elset=CALLUS-423
 969,
*Elset, elset=CALLUS-424
 970,
*Elset, elset=CALLUS-425
 971,
*Elset, elset=CALLUS-426
 972,
*Elset, elset=CALLUS-427
 973,
*Elset, elset=CALLUS-428
 974,
*Elset, elset=CALLUS-429
 975,
*Elset, elset=CALLUS-430
 976,
*Elset, elset=CALLUS-431
 977,
*Elset, elset=CALLUS-432
 978,
*Elset, elset=CALLUS-433
 979,
*Elset, elset=CALLUS-434
 980,
*Elset, elset=CALLUS-435
 981,
*Elset, elset=CALLUS-436
 982,
*Elset, elset=CALLUS-437
 983,
*Elset, elset=CALLUS-438
 984,
*Elset, elset=CALLUS-439
 985,
*Elset, elset=CALLUS-440
 986,
*Elset, elset=CALLUS-441
 987,
*Elset, elset=CALLUS-442
 988,
*Elset, elset=CALLUS-443
 989,
*Elset, elset=CALLUS-444
 990,
*Elset, elset=CALLUS-445
 991,
*Elset, elset=CALLUS-446
 992,
*Elset, elset=CALLUS-447
 993,
*Elset, elset=CALLUS-448
 994,
*Elset, elset=CALLUS-449
 995,
*Elset, elset=CALLUS-450
 996,
*Elset, elset=CALLUS-451
 997,
*Elset, elset=CALLUS-452
 998,
*Elset, elset=CALLUS-453
 999,
*Elset, elset=CALLUS-454
 1000,
*Elset, elset=CALLUS-455
 1001,
*Elset, elset=CALLUS-456
 1002,
*Elset, elset=CALLUS-457
 1003,
*Elset, elset=CALLUS-458
 1004,
*Elset, elset=CALLUS-459
 1005,
*Elset, elset=CALLUS-460
 1006,
*Elset, elset=CALLUS-461
 1007,
*Elset, elset=CALLUS-462
 1008,
*Elset, elset=CALLUS-463
 1009,
*Elset, elset=CALLUS-464
 1010,
*Elset, elset=CALLUS-465
 1011,
*Elset, elset=CALLUS-466
 1012,
*Elset, elset=CALLUS-467
 1013,
*Elset, elset=CALLUS-468
 1014,
*Elset, elset=CALLUS-469
 1015,
*Elset, elset=CALLUS-470
 1016,
*Elset, elset=CALLUS-471
 1017,
*Elset, elset=CALLUS-472
 1018,
*Elset, elset=CALLUS-473
 1019,
*Elset, elset=CALLUS-474
 1020,
*Elset, elset=CALLUS-475
 1021,
*Elset, elset=CALLUS-476
 1022,
*Elset, elset=CALLUS-477
 1023,
*Elset, elset=CALLUS-478
 1024,
*Elset, elset=CALLUS-479
 1025,
*Elset, elset=CALLUS-480
 1026,
*Elset, elset=CALLUS-481
 1027,
*Elset, elset=CALLUS-482
 1028,
*Elset, elset=CALLUS-483
 1029,
*Elset, elset=CALLUS-484
 1030,
*Elset, elset=CALLUS-485
 1031,
*Elset, elset=CALLUS-486
 1032,
*Elset, elset=CALLUS-487
 1033,
*Elset, elset=CALLUS-488
 1034,
*Elset, elset=CALLUS-489
 1035,
*Elset, elset=CALLUS-490
 1036,
*Elset, elset=CALLUS-491
 1037,
*Elset, elset=CALLUS-492
 1038,
*Elset, elset=CALLUS-493
 1039,
*Elset, elset=CALLUS-494
 1040,
*Elset, elset=CALLUS-495
 1041,
*Elset, elset=CALLUS-496
 1042,
*Elset, elset=CALLUS-497
 1043,
*Elset, elset=CALLUS-498
 1044,
*Elset, elset=CALLUS-499
 1045,
*Elset, elset=CALLUS-500
 1046,
*Elset, elset=CALLUS-501
 1047,
*Elset, elset=CALLUS-502
 1048,
*Elset, elset=CALLUS-503
 1049,
*Elset, elset=CALLUS-504
 1050,
*Elset, elset=CALLUS-505
 1051,
*Elset, elset=CALLUS-506
 1052,
*Elset, elset=CALLUS-507
 1053,
*Elset, elset=CALLUS-508
 1054,
*Elset, elset=CALLUS-509
 1055,
*Elset, elset=CALLUS-510
 1056,
*Elset, elset=CALLUS-511
 1057,
*Elset, elset=CALLUS-512
 1058,
*Elset, elset=CALLUS-513
 1059,
*Elset, elset=CALLUS-514
 1060,
*Elset, elset=CALLUS-515
 1061,
*Elset, elset=CALLUS-516
 1062,
*Elset, elset=CALLUS-517
 1063,
*Elset, elset=CALLUS-518
 1064,
*Elset, elset=CALLUS-519
 1065,
*Elset, elset=CALLUS-520
 1066,
*Elset, elset=CALLUS-521
 1067,
*Elset, elset=CALLUS-522
 1068,
*Elset, elset=CALLUS-523
 1069,
*Elset, elset=CALLUS-524
 1070,
*Elset, elset=CALLUS-525
 1071,
*Elset, elset=CALLUS-526
 1072,
*Elset, elset=CALLUS-527
 1073,
*Elset, elset=CALLUS-528
 1074,
*Elset, elset=CALLUS-529
 1075,
*Elset, elset=CALLUS-530
 1076,
*Elset, elset=CALLUS-531
 1077,
*Elset, elset=CALLUS-532
 1078,
*Elset, elset=CALLUS-533
 1079,
*Elset, elset=CALLUS-534
 1080,
*Elset, elset=CALLUS-535
 1081,
*Elset, elset=CALLUS-536
 1082,
*Elset, elset=CALLUS-537
 1083,
*Elset, elset=CALLUS-538
 1084,
*Elset, elset=CALLUS-539
 1085,
*Elset, elset=CALLUS-540
 1086,
*Elset, elset=CALLUS-541
 1087,
*Elset, elset=CALLUS-542
 1088,
*Elset, elset=CALLUS-543
 1089,
*Elset, elset=CALLUS-544
 1090,
*Elset, elset=CALLUS-545
 1091,
*Elset, elset=CALLUS-546
 1092,
*Elset, elset=CALLUS-547
 1093,
*Elset, elset=CALLUS-548
 1094,
*Elset, elset=CALLUS-549
 1095,
*Elset, elset=CALLUS-550
 1096,
*Elset, elset=CALLUS-551
 1097,
*Elset, elset=CALLUS-552
 1098,
*Elset, elset=CALLUS-553
 1099,
*Elset, elset=CALLUS-554
 1100,
*Elset, elset=CALLUS-555
 1101,
*Elset, elset=CALLUS-556
 1102,
*Elset, elset=CALLUS-557
 1103,
*Elset, elset=CALLUS-558
 1104,
*Elset, elset=CALLUS-559
 1105,
*Elset, elset=CALLUS-560
 1106,
*Elset, elset=CALLUS-561
 1107,
*Elset, elset=CALLUS-562
 1108,
*Elset, elset=CALLUS-563
 1109,
*Elset, elset=CALLUS-564
 1110,
*Elset, elset=CALLUS-565
 1111,
*Elset, elset=CALLUS-566
 1112,
*Elset, elset=CALLUS-567
 1113,
*Elset, elset=CALLUS-568
 1114,
*Elset, elset=CALLUS-569
 1115,
*Elset, elset=CALLUS-570
 1116,
*Elset, elset=CALLUS-571
 1117,
*Elset, elset=CALLUS-572
 1118,
*Elset, elset=CALLUS-573
 1119,
*Elset, elset=CALLUS-574
 1120,
*Elset, elset=CALLUS-575
 1121,
*Elset, elset=CALLUS-576
 1122,
*Elset, elset=CALLUS-577
 1123,
*Elset, elset=CALLUS-578
 1124,
*Elset, elset=CALLUS-579
 1125,
*Elset, elset=CALLUS-580
 1126,
*Elset, elset=CALLUS-581
 1127,
*Elset, elset=CALLUS-582
 1128,
*Elset, elset=CALLUS-583
 1129,
*Elset, elset=CALLUS-584
 1130,
*Elset, elset=CALLUS-585
 1131,
*Elset, elset=CALLUS-586
 1132,
*Elset, elset=CALLUS-587
 1133,
*Elset, elset=CALLUS-588
 1134,
*Elset, elset=CALLUS-589
 1135,
*Elset, elset=CALLUS-590
 1136,
*Elset, elset=CALLUS-591
 1137,
*Elset, elset=CALLUS-592
 1138,
*Elset, elset=CALLUS-593
 1139,
*Elset, elset=CALLUS-594
 1140,
*Elset, elset=CALLUS-595
 1141,
*Elset, elset=CALLUS-596
 1142,
*Elset, elset=CALLUS-597
 1143,
*Elset, elset=CALLUS-598
 1144,
*Elset, elset=CALLUS-599
 1145,
*Elset, elset=CALLUS-600
 1146,
*Elset, elset=CALLUS-601
 1147,
*Elset, elset=CALLUS-602
 1148,
*Elset, elset=CALLUS-603
 1149,
*Elset, elset=CALLUS-604
 1150,
*Elset, elset=CALLUS-605
 1151,
*Elset, elset=CALLUS-606
 1152,
*Elset, elset=CALLUS-607
 1153,
*Elset, elset=CALLUS-608
 1154,
*Elset, elset=CALLUS-609
 1155,
*Elset, elset=CALLUS-610
 1156,
*Elset, elset=CALLUS-611
 1157,
*Elset, elset=CALLUS-612
 1158,
*Elset, elset=CALLUS-613
 1159,
*Elset, elset=CALLUS-614
 1160,
*Elset, elset=CALLUS-615
 1161,
*Elset, elset=CALLUS-616
 1162,
*Elset, elset=CALLUS-617
 1163,
*Elset, elset=CALLUS-618
 1164,
*Elset, elset=CALLUS-619
 1165,
*Elset, elset=CALLUS-620
 1166,
*Elset, elset=CALLUS-621
 1167,
*Elset, elset=CALLUS-622
 1168,
*Elset, elset=CALLUS-623
 1169,
*Elset, elset=CALLUS-624
 1170,
*Elset, elset=CALLUS-625
 1171,
*Elset, elset=CALLUS-626
 1172,
*Elset, elset=CALLUS-627
 1173,
*Elset, elset=CALLUS-628
 1174,
*Elset, elset=CALLUS-629
 1175,
*Elset, elset=CALLUS-630
 1176,
*Elset, elset=CALLUS-631
 1177,
*Elset, elset=CALLUS-632
 1178,
*Elset, elset=CALLUS-633
 1179,
*Elset, elset=CALLUS-634
 1180,
*Elset, elset=CALLUS-635
 1181,
*Elset, elset=CALLUS-636
 1182,
*Elset, elset=CALLUS-637
 1183,
*Elset, elset=CALLUS-638
 1184,
*Elset, elset=CALLUS-639
 1185,
*Elset, elset=CALLUS-640
 1186,
*Elset, elset=CALLUS-641
 1187,
*Elset, elset=CALLUS-642
 1188,
*Elset, elset=CALLUS-643
 1189,
*Elset, elset=CALLUS-644
 1190,
*Elset, elset=CALLUS-645
 1191,
*Elset, elset=CALLUS-646
 1192,
*Elset, elset=CALLUS-647
 1193,
*Elset, elset=CALLUS-648
 1194,
*Elset, elset=CALLUS-649
 1195,
*Elset, elset=CALLUS-650
 1196,
*Elset, elset=CALLUS-651
 1197,
*Elset, elset=CALLUS-652
 1198,
*Elset, elset=CALLUS-653
 1199,
*Elset, elset=CALLUS-654
 1200,
*Elset, elset=CALLUS-655
 1201,
*Elset, elset=CALLUS-656
 1202,
*Elset, elset=CALLUS-657
 1203,
*Elset, elset=CALLUS-658
 1204,
*Elset, elset=CALLUS-659
 1205,
*Elset, elset=CALLUS-660
 1206,
*Elset, elset=CALLUS-661
 1207,
*Elset, elset=CALLUS-662
 1208,
*Elset, elset=CALLUS-663
 1209,
*Elset, elset=CALLUS-664
 1210,
*Elset, elset=CALLUS-665
 1211,
*Elset, elset=CALLUS-666
 1212,
*Elset, elset=CALLUS-667
 1213,
*Elset, elset=CALLUS-668
 1214,
*Elset, elset=CALLUS-669
 1215,
*Elset, elset=CALLUS-670
 1216,
*Elset, elset=CALLUS-671
 1217,
*Elset, elset=CALLUS-672
 1218,
*Elset, elset=CALLUS-673
 1219,
*Elset, elset=CALLUS-674
 1220,
*Elset, elset=CALLUS-675
 1221,
*Elset, elset=CALLUS-676
 1222,
*Elset, elset=CALLUS-677
 1223,
*Elset, elset=CALLUS-678
 1224,
*Elset, elset=CALLUS-679
 1225,
*Elset, elset=CALLUS-680
 1226,
*Elset, elset=CALLUS-681
 1227,
*Elset, elset=CALLUS-682
 1228,
*Elset, elset=CALLUS-683
 1229,
*Elset, elset=CALLUS-684
 1230,
*Elset, elset=CALLUS-685
 1231,
*Elset, elset=CALLUS-686
 1232,
*Elset, elset=CALLUS-687
 1233,
*Elset, elset=CALLUS-688
 1234,
*Elset, elset=CALLUS-689
 1235,
*Elset, elset=CALLUS-690
 1236,
*Elset, elset=CALLUS-691
 1237,
*Elset, elset=CALLUS-692
 1238,
*Elset, elset=CALLUS-693
 1239,
*Elset, elset=CALLUS-694
 1240,
*Elset, elset=CALLUS-695
 1241,
*Elset, elset=CALLUS-696
 1242,
*Elset, elset=CALLUS-697
 1243,
*Elset, elset=CALLUS-698
 1244,
*Elset, elset=CALLUS-699
 1245,
*Elset, elset=CALLUS-700
 1246,
*Elset, elset=CALLUS-701
 1247,
*Elset, elset=CALLUS-702
 1248,
*Elset, elset=CALLUS-703
 1249,
*Elset, elset=CALLUS-704
 1250,
*Elset, elset=CALLUS-705
 1251,
*Elset, elset=CALLUS-706
 1252,
*Elset, elset=CALLUS-707
 1253,
*Elset, elset=CALLUS-708
 1254,
*Elset, elset=CALLUS-709
 1255,
*Elset, elset=CALLUS-710
 1256,
*Elset, elset=CALLUS-711
 1257,
*Elset, elset=CALLUS-712
 1258,
*Elset, elset=CALLUS-713
 1259,
*Elset, elset=CALLUS-714
 1260,
*Elset, elset=CALLUS-715
 1261,
*Elset, elset=CALLUS-716
 1262,
*Elset, elset=CALLUS-717
 1263,
*Elset, elset=CALLUS-718
 1264,
*Elset, elset=CALLUS-719
 1265,
*Elset, elset=CALLUS-720
 1266,
*Elset, elset=CALLUS-721
 1267,
*Elset, elset=CALLUS-722
 1268,
*Elset, elset=CALLUS-723
 1269,
*Elset, elset=CALLUS-724
 1270,
*Elset, elset=CALLUS-725
 1271,
*Elset, elset=CALLUS-726
 1272,
*Elset, elset=CALLUS-727
 1273,
*Elset, elset=CALLUS-728
 1274,
*Elset, elset=CALLUS-729
 1275,
*Elset, elset=CALLUS-730
 1276,
*Elset, elset=CALLUS-731
 1277,
*Elset, elset=CALLUS-732
 1278,
*Elset, elset=CALLUS-733
 1279,
*Elset, elset=CALLUS-734
 1280,
*Elset, elset=CALLUS-735
 1281,
*Elset, elset=CALLUS-736
 1282,
*Elset, elset=CALLUS-737
 1283,
*Elset, elset=CALLUS-738
 1284,
*Elset, elset=CALLUS-739
 1285,
*Elset, elset=CALLUS-740
 1286,
*Elset, elset=CALLUS-741
 1287,
*Elset, elset=CALLUS-742
 1288,
*Elset, elset=CALLUS-743
 1289,
*Elset, elset=CALLUS-744
 1290,
*Elset, elset=CALLUS-745
 1291,
*Elset, elset=CALLUS-746
 1292,
*Elset, elset=CALLUS-747
 1293,
*Elset, elset=CALLUS-748
 1294,
*Elset, elset=CALLUS-749
 1295,
*Elset, elset=CALLUS-750
 1296,
*Elset, elset=CALLUS-751
 1297,
*Elset, elset=CALLUS-752
 1298,
*Elset, elset=CALLUS-753
 1299,
*Elset, elset=CALLUS-754
 1300,
*Elset, elset=CALLUS-755
 1301,
*Elset, elset=CALLUS-756
 1302,
*Elset, elset=CALLUS-757
 1303,
*Elset, elset=CALLUS-758
 1304,
*Elset, elset=CALLUS-759
 1305,
*Elset, elset=CALLUS-760
 1306,
*Elset, elset=CALLUS-761
 1307,
*Elset, elset=CALLUS-762
 1308,
*Elset, elset=CALLUS-763
 1309,
*Elset, elset=CALLUS-764
 1310,
*Elset, elset=CALLUS-765
 1311,
*Elset, elset=CALLUS-766
 1312,
*Elset, elset=CALLUS-767
 1313,
*Elset, elset=CALLUS-768
 1314,
*Elset, elset=CALLUS-769
 1315,
*Elset, elset=CALLUS-770
 1316,
*Elset, elset=CALLUS-771
 1317,
*Elset, elset=CALLUS-772
 1318,
*Elset, elset=CALLUS-773
 1319,
*Elset, elset=CALLUS-774
 1320,
*Elset, elset=CALLUS-775
 1321,
*Elset, elset=CALLUS-776
 1322,
*Elset, elset=CALLUS-777
 1323,
*Elset, elset=CALLUS-1
 547,
** Section: Section-1-CALLUS-1
*Solid Section, elset=CALLUS-1, material=MAT-CALLUS-1
,
** Section: Section-2-CALLUS-2
*Solid Section, elset=CALLUS-2, material=MAT-CALLUS-2
,
** Section: Section-3-CALLUS-3
*Solid Section, elset=CALLUS-3, material=MAT-CALLUS-3
,
** Section: Section-4-CALLUS-4
*Solid Section, elset=CALLUS-4, material=MAT-CALLUS-4
,
** Section: Section-5-CALLUS-5
*Solid Section, elset=CALLUS-5, material=MAT-CALLUS-5
,
** Section: Section-6-CALLUS-6
*Solid Section, elset=CALLUS-6, material=MAT-CALLUS-6
,
** Section: Section-7-CALLUS-7
*Solid Section, elset=CALLUS-7, material=MAT-CALLUS-7
,
** Section: Section-8-CALLUS-8
*Solid Section, elset=CALLUS-8, material=MAT-CALLUS-8
,
** Section: Section-9-CALLUS-9
*Solid Section, elset=CALLUS-9, material=MAT-CALLUS-9
,
** Section: Section-10-CALLUS-10
*Solid Section, elset=CALLUS-10, material=MAT-CALLUS-10
,
** Section: Section-11-CALLUS-11
*Solid Section, elset=CALLUS-11, material=MAT-CALLUS-11
,
** Section: Section-12-CALLUS-12
*Solid Section, elset=CALLUS-12, material=MAT-CALLUS-12
,
** Section: Section-13-CALLUS-13
*Solid Section, elset=CALLUS-13, material=MAT-CALLUS-13
,
** Section: Section-14-CALLUS-14
*Solid Section, elset=CALLUS-14, material=MAT-CALLUS-14
,
** Section: Section-15-CALLUS-15
*Solid Section, elset=CALLUS-15, material=MAT-CALLUS-15
,
** Section: Section-16-CALLUS-16
*Solid Section, elset=CALLUS-16, material=MAT-CALLUS-16
,
** Section: Section-17-CALLUS-17
*Solid Section, elset=CALLUS-17, material=MAT-CALLUS-17
,
** Section: Section-18-CALLUS-18
*Solid Section, elset=CALLUS-18, material=MAT-CALLUS-18
,
** Section: Section-19-CALLUS-19
*Solid Section, elset=CALLUS-19, material=MAT-CALLUS-19
,
** Section: Section-20-CALLUS-20
*Solid Section, elset=CALLUS-20, material=MAT-CALLUS-20
,
** Section: Section-21-CALLUS-21
*Solid Section, elset=CALLUS-21, material=MAT-CALLUS-21
,
** Section: Section-22-CALLUS-22
*Solid Section, elset=CALLUS-22, material=MAT-CALLUS-22
,
** Section: Section-23-CALLUS-23
*Solid Section, elset=CALLUS-23, material=MAT-CALLUS-23
,
** Section: Section-24-CALLUS-24
*Solid Section, elset=CALLUS-24, material=MAT-CALLUS-24
,
** Section: Section-25-CALLUS-25
*Solid Section, elset=CALLUS-25, material=MAT-CALLUS-25
,
** Section: Section-26-CALLUS-26
*Solid Section, elset=CALLUS-26, material=MAT-CALLUS-26
,
** Section: Section-27-CALLUS-27
*Solid Section, elset=CALLUS-27, material=MAT-CALLUS-27
,
** Section: Section-28-CALLUS-28
*Solid Section, elset=CALLUS-28, material=MAT-CALLUS-28
,
** Section: Section-29-CALLUS-29
*Solid Section, elset=CALLUS-29, material=MAT-CALLUS-29
,
** Section: Section-30-CALLUS-30
*Solid Section, elset=CALLUS-30, material=MAT-CALLUS-30
,
** Section: Section-31-CALLUS-31
*Solid Section, elset=CALLUS-31, material=MAT-CALLUS-31
,
** Section: Section-32-CALLUS-32
*Solid Section, elset=CALLUS-32, material=MAT-CALLUS-32
,
** Section: Section-33-CALLUS-33
*Solid Section, elset=CALLUS-33, material=MAT-CALLUS-33
,
** Section: Section-34-CALLUS-34
*Solid Section, elset=CALLUS-34, material=MAT-CALLUS-34
,
** Section: Section-35-CALLUS-35
*Solid Section, elset=CALLUS-35, material=MAT-CALLUS-35
,
** Section: Section-36-CALLUS-36
*Solid Section, elset=CALLUS-36, material=MAT-CALLUS-36
,
** Section: Section-37-CALLUS-37
*Solid Section, elset=CALLUS-37, material=MAT-CALLUS-37
,
** Section: Section-38-CALLUS-38
*Solid Section, elset=CALLUS-38, material=MAT-CALLUS-38
,
** Section: Section-39-CALLUS-39
*Solid Section, elset=CALLUS-39, material=MAT-CALLUS-39
,
** Section: Section-40-CALLUS-40
*Solid Section, elset=CALLUS-40, material=MAT-CALLUS-40
,
** Section: Section-41-CALLUS-41
*Solid Section, elset=CALLUS-41, material=MAT-CALLUS-41
,
** Section: Section-42-CALLUS-42
*Solid Section, elset=CALLUS-42, material=MAT-CALLUS-42
,
** Section: Section-43-CALLUS-43
*Solid Section, elset=CALLUS-43, material=MAT-CALLUS-43
,
** Section: Section-44-CALLUS-44
*Solid Section, elset=CALLUS-44, material=MAT-CALLUS-44
,
** Section: Section-45-CALLUS-45
*Solid Section, elset=CALLUS-45, material=MAT-CALLUS-45
,
** Section: Section-46-CALLUS-46
*Solid Section, elset=CALLUS-46, material=MAT-CALLUS-46
,
** Section: Section-47-CALLUS-47
*Solid Section, elset=CALLUS-47, material=MAT-CALLUS-47
,
** Section: Section-48-CALLUS-48
*Solid Section, elset=CALLUS-48, material=MAT-CALLUS-48
,
** Section: Section-49-CALLUS-49
*Solid Section, elset=CALLUS-49, material=MAT-CALLUS-49
,
** Section: Section-50-CALLUS-50
*Solid Section, elset=CALLUS-50, material=MAT-CALLUS-50
,
** Section: Section-51-CALLUS-51
*Solid Section, elset=CALLUS-51, material=MAT-CALLUS-51
,
** Section: Section-52-CALLUS-52
*Solid Section, elset=CALLUS-52, material=MAT-CALLUS-52
,
** Section: Section-53-CALLUS-53
*Solid Section, elset=CALLUS-53, material=MAT-CALLUS-53
,
** Section: Section-54-CALLUS-54
*Solid Section, elset=CALLUS-54, material=MAT-CALLUS-54
,
** Section: Section-55-CALLUS-55
*Solid Section, elset=CALLUS-55, material=MAT-CALLUS-55
,
** Section: Section-56-CALLUS-56
*Solid Section, elset=CALLUS-56, material=MAT-CALLUS-56
,
** Section: Section-57-CALLUS-57
*Solid Section, elset=CALLUS-57, material=MAT-CALLUS-57
,
** Section: Section-58-CALLUS-58
*Solid Section, elset=CALLUS-58, material=MAT-CALLUS-58
,
** Section: Section-59-CALLUS-59
*Solid Section, elset=CALLUS-59, material=MAT-CALLUS-59
,
** Section: Section-60-CALLUS-60
*Solid Section, elset=CALLUS-60, material=MAT-CALLUS-60
,
** Section: Section-61-CALLUS-61
*Solid Section, elset=CALLUS-61, material=MAT-CALLUS-61
,
** Section: Section-62-CALLUS-62
*Solid Section, elset=CALLUS-62, material=MAT-CALLUS-62
,
** Section: Section-63-CALLUS-63
*Solid Section, elset=CALLUS-63, material=MAT-CALLUS-63
,
** Section: Section-64-CALLUS-64
*Solid Section, elset=CALLUS-64, material=MAT-CALLUS-64
,
** Section: Section-65-CALLUS-65
*Solid Section, elset=CALLUS-65, material=MAT-CALLUS-65
,
** Section: Section-66-CALLUS-66
*Solid Section, elset=CALLUS-66, material=MAT-CALLUS-66
,
** Section: Section-67-CALLUS-67
*Solid Section, elset=CALLUS-67, material=MAT-CALLUS-67
,
** Section: Section-68-CALLUS-68
*Solid Section, elset=CALLUS-68, material=MAT-CALLUS-68
,
** Section: Section-69-CALLUS-69
*Solid Section, elset=CALLUS-69, material=MAT-CALLUS-69
,
** Section: Section-70-CALLUS-70
*Solid Section, elset=CALLUS-70, material=MAT-CALLUS-70
,
** Section: Section-71-CALLUS-71
*Solid Section, elset=CALLUS-71, material=MAT-CALLUS-71
,
** Section: Section-72-CALLUS-72
*Solid Section, elset=CALLUS-72, material=MAT-CALLUS-72
,
** Section: Section-73-CALLUS-73
*Solid Section, elset=CALLUS-73, material=MAT-CALLUS-73
,
** Section: Section-74-CALLUS-74
*Solid Section, elset=CALLUS-74, material=MAT-CALLUS-74
,
** Section: Section-75-CALLUS-75
*Solid Section, elset=CALLUS-75, material=MAT-CALLUS-75
,
** Section: Section-76-CALLUS-76
*Solid Section, elset=CALLUS-76, material=MAT-CALLUS-76
,
** Section: Section-77-CALLUS-77
*Solid Section, elset=CALLUS-77, material=MAT-CALLUS-77
,
** Section: Section-78-CALLUS-78
*Solid Section, elset=CALLUS-78, material=MAT-CALLUS-78
,
** Section: Section-79-CALLUS-79
*Solid Section, elset=CALLUS-79, material=MAT-CALLUS-79
,
** Section: Section-80-CALLUS-80
*Solid Section, elset=CALLUS-80, material=MAT-CALLUS-80
,
** Section: Section-81-CALLUS-81
*Solid Section, elset=CALLUS-81, material=MAT-CALLUS-81
,
** Section: Section-82-CALLUS-82
*Solid Section, elset=CALLUS-82, material=MAT-CALLUS-82
,
** Section: Section-83-CALLUS-83
*Solid Section, elset=CALLUS-83, material=MAT-CALLUS-83
,
** Section: Section-84-CALLUS-84
*Solid Section, elset=CALLUS-84, material=MAT-CALLUS-84
,
** Section: Section-85-CALLUS-85
*Solid Section, elset=CALLUS-85, material=MAT-CALLUS-85
,
** Section: Section-86-CALLUS-86
*Solid Section, elset=CALLUS-86, material=MAT-CALLUS-86
,
** Section: Section-87-CALLUS-87
*Solid Section, elset=CALLUS-87, material=MAT-CALLUS-87
,
** Section: Section-88-CALLUS-88
*Solid Section, elset=CALLUS-88, material=MAT-CALLUS-88
,
** Section: Section-89-CALLUS-89
*Solid Section, elset=CALLUS-89, material=MAT-CALLUS-89
,
** Section: Section-90-CALLUS-90
*Solid Section, elset=CALLUS-90, material=MAT-CALLUS-90
,
** Section: Section-91-CALLUS-91
*Solid Section, elset=CALLUS-91, material=MAT-CALLUS-91
,
** Section: Section-92-CALLUS-92
*Solid Section, elset=CALLUS-92, material=MAT-CALLUS-92
,
** Section: Section-93-CALLUS-93
*Solid Section, elset=CALLUS-93, material=MAT-CALLUS-93
,
** Section: Section-94-CALLUS-94
*Solid Section, elset=CALLUS-94, material=MAT-CALLUS-94
,
** Section: Section-95-CALLUS-95
*Solid Section, elset=CALLUS-95, material=MAT-CALLUS-95
,
** Section: Section-96-CALLUS-96
*Solid Section, elset=CALLUS-96, material=MAT-CALLUS-96
,
** Section: Section-97-CALLUS-97
*Solid Section, elset=CALLUS-97, material=MAT-CALLUS-97
,
** Section: Section-98-CALLUS-98
*Solid Section, elset=CALLUS-98, material=MAT-CALLUS-98
,
** Section: Section-99-CALLUS-99
*Solid Section, elset=CALLUS-99, material=MAT-CALLUS-99
,
** Section: Section-100-CALLUS-100
*Solid Section, elset=CALLUS-100, material=MAT-CALLUS-100
,
** Section: Section-101-CALLUS-101
*Solid Section, elset=CALLUS-101, material=MAT-CALLUS-101
,
** Section: Section-102-CALLUS-102
*Solid Section, elset=CALLUS-102, material=MAT-CALLUS-102
,
** Section: Section-103-CALLUS-103
*Solid Section, elset=CALLUS-103, material=MAT-CALLUS-103
,
** Section: Section-104-CALLUS-104
*Solid Section, elset=CALLUS-104, material=MAT-CALLUS-104
,
** Section: Section-105-CALLUS-105
*Solid Section, elset=CALLUS-105, material=MAT-CALLUS-105
,
** Section: Section-106-CALLUS-106
*Solid Section, elset=CALLUS-106, material=MAT-CALLUS-106
,
** Section: Section-107-CALLUS-107
*Solid Section, elset=CALLUS-107, material=MAT-CALLUS-107
,
** Section: Section-108-CALLUS-108
*Solid Section, elset=CALLUS-108, material=MAT-CALLUS-108
,
** Section: Section-109-CALLUS-109
*Solid Section, elset=CALLUS-109, material=MAT-CALLUS-109
,
** Section: Section-110-CALLUS-110
*Solid Section, elset=CALLUS-110, material=MAT-CALLUS-110
,
** Section: Section-111-CALLUS-111
*Solid Section, elset=CALLUS-111, material=MAT-CALLUS-111
,
** Section: Section-112-CALLUS-112
*Solid Section, elset=CALLUS-112, material=MAT-CALLUS-112
,
** Section: Section-113-CALLUS-113
*Solid Section, elset=CALLUS-113, material=MAT-CALLUS-113
,
** Section: Section-114-CALLUS-114
*Solid Section, elset=CALLUS-114, material=MAT-CALLUS-114
,
** Section: Section-115-CALLUS-115
*Solid Section, elset=CALLUS-115, material=MAT-CALLUS-115
,
** Section: Section-116-CALLUS-116
*Solid Section, elset=CALLUS-116, material=MAT-CALLUS-116
,
** Section: Section-117-CALLUS-117
*Solid Section, elset=CALLUS-117, material=MAT-CALLUS-117
,
** Section: Section-118-CALLUS-118
*Solid Section, elset=CALLUS-118, material=MAT-CALLUS-118
,
** Section: Section-119-CALLUS-119
*Solid Section, elset=CALLUS-119, material=MAT-CALLUS-119
,
** Section: Section-120-CALLUS-120
*Solid Section, elset=CALLUS-120, material=MAT-CALLUS-120
,
** Section: Section-121-CALLUS-121
*Solid Section, elset=CALLUS-121, material=MAT-CALLUS-121
,
** Section: Section-122-CALLUS-122
*Solid Section, elset=CALLUS-122, material=MAT-CALLUS-122
,
** Section: Section-123-CALLUS-123
*Solid Section, elset=CALLUS-123, material=MAT-CALLUS-123
,
** Section: Section-124-CALLUS-124
*Solid Section, elset=CALLUS-124, material=MAT-CALLUS-124
,
** Section: Section-125-CALLUS-125
*Solid Section, elset=CALLUS-125, material=MAT-CALLUS-125
,
** Section: Section-126-CALLUS-126
*Solid Section, elset=CALLUS-126, material=MAT-CALLUS-126
,
** Section: Section-127-CALLUS-127
*Solid Section, elset=CALLUS-127, material=MAT-CALLUS-127
,
** Section: Section-128-CALLUS-128
*Solid Section, elset=CALLUS-128, material=MAT-CALLUS-128
,
** Section: Section-129-CALLUS-129
*Solid Section, elset=CALLUS-129, material=MAT-CALLUS-129
,
** Section: Section-130-CALLUS-130
*Solid Section, elset=CALLUS-130, material=MAT-CALLUS-130
,
** Section: Section-131-CALLUS-131
*Solid Section, elset=CALLUS-131, material=MAT-CALLUS-131
,
** Section: Section-132-CALLUS-132
*Solid Section, elset=CALLUS-132, material=MAT-CALLUS-132
,
** Section: Section-133-CALLUS-133
*Solid Section, elset=CALLUS-133, material=MAT-CALLUS-133
,
** Section: Section-134-CALLUS-134
*Solid Section, elset=CALLUS-134, material=MAT-CALLUS-134
,
** Section: Section-135-CALLUS-135
*Solid Section, elset=CALLUS-135, material=MAT-CALLUS-135
,
** Section: Section-136-CALLUS-136
*Solid Section, elset=CALLUS-136, material=MAT-CALLUS-136
,
** Section: Section-137-CALLUS-137
*Solid Section, elset=CALLUS-137, material=MAT-CALLUS-137
,
** Section: Section-138-CALLUS-138
*Solid Section, elset=CALLUS-138, material=MAT-CALLUS-138
,
** Section: Section-139-CALLUS-139
*Solid Section, elset=CALLUS-139, material=MAT-CALLUS-139
,
** Section: Section-140-CALLUS-140
*Solid Section, elset=CALLUS-140, material=MAT-CALLUS-140
,
** Section: Section-141-CALLUS-141
*Solid Section, elset=CALLUS-141, material=MAT-CALLUS-141
,
** Section: Section-142-CALLUS-142
*Solid Section, elset=CALLUS-142, material=MAT-CALLUS-142
,
** Section: Section-143-CALLUS-143
*Solid Section, elset=CALLUS-143, material=MAT-CALLUS-143
,
** Section: Section-144-CALLUS-144
*Solid Section, elset=CALLUS-144, material=MAT-CALLUS-144
,
** Section: Section-145-CALLUS-145
*Solid Section, elset=CALLUS-145, material=MAT-CALLUS-145
,
** Section: Section-146-CALLUS-146
*Solid Section, elset=CALLUS-146, material=MAT-CALLUS-146
,
** Section: Section-147-CALLUS-147
*Solid Section, elset=CALLUS-147, material=MAT-CALLUS-147
,
** Section: Section-148-CALLUS-148
*Solid Section, elset=CALLUS-148, material=MAT-CALLUS-148
,
** Section: Section-149-CALLUS-149
*Solid Section, elset=CALLUS-149, material=MAT-CALLUS-149
,
** Section: Section-150-CALLUS-150
*Solid Section, elset=CALLUS-150, material=MAT-CALLUS-150
,
** Section: Section-151-CALLUS-151
*Solid Section, elset=CALLUS-151, material=MAT-CALLUS-151
,
** Section: Section-152-CALLUS-152
*Solid Section, elset=CALLUS-152, material=MAT-CALLUS-152
,
** Section: Section-153-CALLUS-153
*Solid Section, elset=CALLUS-153, material=MAT-CALLUS-153
,
** Section: Section-154-CALLUS-154
*Solid Section, elset=CALLUS-154, material=MAT-CALLUS-154
,
** Section: Section-155-CALLUS-155
*Solid Section, elset=CALLUS-155, material=MAT-CALLUS-155
,
** Section: Section-156-CALLUS-156
*Solid Section, elset=CALLUS-156, material=MAT-CALLUS-156
,
** Section: Section-157-CALLUS-157
*Solid Section, elset=CALLUS-157, material=MAT-CALLUS-157
,
** Section: Section-158-CALLUS-158
*Solid Section, elset=CALLUS-158, material=MAT-CALLUS-158
,
** Section: Section-159-CALLUS-159
*Solid Section, elset=CALLUS-159, material=MAT-CALLUS-159
,
** Section: Section-160-CALLUS-160
*Solid Section, elset=CALLUS-160, material=MAT-CALLUS-160
,
** Section: Section-161-CALLUS-161
*Solid Section, elset=CALLUS-161, material=MAT-CALLUS-161
,
** Section: Section-162-CALLUS-162
*Solid Section, elset=CALLUS-162, material=MAT-CALLUS-162
,
** Section: Section-163-CALLUS-163
*Solid Section, elset=CALLUS-163, material=MAT-CALLUS-163
,
** Section: Section-164-CALLUS-164
*Solid Section, elset=CALLUS-164, material=MAT-CALLUS-164
,
** Section: Section-165-CALLUS-165
*Solid Section, elset=CALLUS-165, material=MAT-CALLUS-165
,
** Section: Section-166-CALLUS-166
*Solid Section, elset=CALLUS-166, material=MAT-CALLUS-166
,
** Section: Section-167-CALLUS-167
*Solid Section, elset=CALLUS-167, material=MAT-CALLUS-167
,
** Section: Section-168-CALLUS-168
*Solid Section, elset=CALLUS-168, material=MAT-CALLUS-168
,
** Section: Section-169-CALLUS-169
*Solid Section, elset=CALLUS-169, material=MAT-CALLUS-169
,
** Section: Section-170-CALLUS-170
*Solid Section, elset=CALLUS-170, material=MAT-CALLUS-170
,
** Section: Section-171-CALLUS-171
*Solid Section, elset=CALLUS-171, material=MAT-CALLUS-171
,
** Section: Section-172-CALLUS-172
*Solid Section, elset=CALLUS-172, material=MAT-CALLUS-172
,
** Section: Section-173-CALLUS-173
*Solid Section, elset=CALLUS-173, material=MAT-CALLUS-173
,
** Section: Section-174-CALLUS-174
*Solid Section, elset=CALLUS-174, material=MAT-CALLUS-174
,
** Section: Section-175-CALLUS-175
*Solid Section, elset=CALLUS-175, material=MAT-CALLUS-175
,
** Section: Section-176-CALLUS-176
*Solid Section, elset=CALLUS-176, material=MAT-CALLUS-176
,
** Section: Section-177-CALLUS-177
*Solid Section, elset=CALLUS-177, material=MAT-CALLUS-177
,
** Section: Section-178-CALLUS-178
*Solid Section, elset=CALLUS-178, material=MAT-CALLUS-178
,
** Section: Section-179-CALLUS-179
*Solid Section, elset=CALLUS-179, material=MAT-CALLUS-179
,
** Section: Section-180-CALLUS-180
*Solid Section, elset=CALLUS-180, material=MAT-CALLUS-180
,
** Section: Section-181-CALLUS-181
*Solid Section, elset=CALLUS-181, material=MAT-CALLUS-181
,
** Section: Section-182-CALLUS-182
*Solid Section, elset=CALLUS-182, material=MAT-CALLUS-182
,
** Section: Section-183-CALLUS-183
*Solid Section, elset=CALLUS-183, material=MAT-CALLUS-183
,
** Section: Section-184-CALLUS-184
*Solid Section, elset=CALLUS-184, material=MAT-CALLUS-184
,
** Section: Section-185-CALLUS-185
*Solid Section, elset=CALLUS-185, material=MAT-CALLUS-185
,
** Section: Section-186-CALLUS-186
*Solid Section, elset=CALLUS-186, material=MAT-CALLUS-186
,
** Section: Section-187-CALLUS-187
*Solid Section, elset=CALLUS-187, material=MAT-CALLUS-187
,
** Section: Section-188-CALLUS-188
*Solid Section, elset=CALLUS-188, material=MAT-CALLUS-188
,
** Section: Section-189-CALLUS-189
*Solid Section, elset=CALLUS-189, material=MAT-CALLUS-189
,
** Section: Section-190-CALLUS-190
*Solid Section, elset=CALLUS-190, material=MAT-CALLUS-190
,
** Section: Section-191-CALLUS-191
*Solid Section, elset=CALLUS-191, material=MAT-CALLUS-191
,
** Section: Section-192-CALLUS-192
*Solid Section, elset=CALLUS-192, material=MAT-CALLUS-192
,
** Section: Section-193-CALLUS-193
*Solid Section, elset=CALLUS-193, material=MAT-CALLUS-193
,
** Section: Section-194-CALLUS-194
*Solid Section, elset=CALLUS-194, material=MAT-CALLUS-194
,
** Section: Section-195-CALLUS-195
*Solid Section, elset=CALLUS-195, material=MAT-CALLUS-195
,
** Section: Section-196-CALLUS-196
*Solid Section, elset=CALLUS-196, material=MAT-CALLUS-196
,
** Section: Section-197-CALLUS-197
*Solid Section, elset=CALLUS-197, material=MAT-CALLUS-197
,
** Section: Section-198-CALLUS-198
*Solid Section, elset=CALLUS-198, material=MAT-CALLUS-198
,
** Section: Section-199-CALLUS-199
*Solid Section, elset=CALLUS-199, material=MAT-CALLUS-199
,
** Section: Section-200-CALLUS-200
*Solid Section, elset=CALLUS-200, material=MAT-CALLUS-200
,
** Section: Section-201-CALLUS-201
*Solid Section, elset=CALLUS-201, material=MAT-CALLUS-201
,
** Section: Section-202-CALLUS-202
*Solid Section, elset=CALLUS-202, material=MAT-CALLUS-202
,
** Section: Section-203-CALLUS-203
*Solid Section, elset=CALLUS-203, material=MAT-CALLUS-203
,
** Section: Section-204-CALLUS-204
*Solid Section, elset=CALLUS-204, material=MAT-CALLUS-204
,
** Section: Section-205-CALLUS-205
*Solid Section, elset=CALLUS-205, material=MAT-CALLUS-205
,
** Section: Section-206-CALLUS-206
*Solid Section, elset=CALLUS-206, material=MAT-CALLUS-206
,
** Section: Section-207-CALLUS-207
*Solid Section, elset=CALLUS-207, material=MAT-CALLUS-207
,
** Section: Section-208-CALLUS-208
*Solid Section, elset=CALLUS-208, material=MAT-CALLUS-208
,
** Section: Section-209-CALLUS-209
*Solid Section, elset=CALLUS-209, material=MAT-CALLUS-209
,
** Section: Section-210-CALLUS-210
*Solid Section, elset=CALLUS-210, material=MAT-CALLUS-210
,
** Section: Section-211-CALLUS-211
*Solid Section, elset=CALLUS-211, material=MAT-CALLUS-211
,
** Section: Section-212-CALLUS-212
*Solid Section, elset=CALLUS-212, material=MAT-CALLUS-212
,
** Section: Section-213-CALLUS-213
*Solid Section, elset=CALLUS-213, material=MAT-CALLUS-213
,
** Section: Section-214-CALLUS-214
*Solid Section, elset=CALLUS-214, material=MAT-CALLUS-214
,
** Section: Section-215-CALLUS-215
*Solid Section, elset=CALLUS-215, material=MAT-CALLUS-215
,
** Section: Section-216-CALLUS-216
*Solid Section, elset=CALLUS-216, material=MAT-CALLUS-216
,
** Section: Section-217-CALLUS-217
*Solid Section, elset=CALLUS-217, material=MAT-CALLUS-217
,
** Section: Section-218-CALLUS-218
*Solid Section, elset=CALLUS-218, material=MAT-CALLUS-218
,
** Section: Section-219-CALLUS-219
*Solid Section, elset=CALLUS-219, material=MAT-CALLUS-219
,
** Section: Section-220-CALLUS-220
*Solid Section, elset=CALLUS-220, material=MAT-CALLUS-220
,
** Section: Section-221-CALLUS-221
*Solid Section, elset=CALLUS-221, material=MAT-CALLUS-221
,
** Section: Section-222-CALLUS-222
*Solid Section, elset=CALLUS-222, material=MAT-CALLUS-222
,
** Section: Section-223-CALLUS-223
*Solid Section, elset=CALLUS-223, material=MAT-CALLUS-223
,
** Section: Section-224-CALLUS-224
*Solid Section, elset=CALLUS-224, material=MAT-CALLUS-224
,
** Section: Section-225-CALLUS-225
*Solid Section, elset=CALLUS-225, material=MAT-CALLUS-225
,
** Section: Section-226-CALLUS-226
*Solid Section, elset=CALLUS-226, material=MAT-CALLUS-226
,
** Section: Section-227-CALLUS-227
*Solid Section, elset=CALLUS-227, material=MAT-CALLUS-227
,
** Section: Section-228-CALLUS-228
*Solid Section, elset=CALLUS-228, material=MAT-CALLUS-228
,
** Section: Section-229-CALLUS-229
*Solid Section, elset=CALLUS-229, material=MAT-CALLUS-229
,
** Section: Section-230-CALLUS-230
*Solid Section, elset=CALLUS-230, material=MAT-CALLUS-230
,
** Section: Section-231-CALLUS-231
*Solid Section, elset=CALLUS-231, material=MAT-CALLUS-231
,
** Section: Section-232-CALLUS-232
*Solid Section, elset=CALLUS-232, material=MAT-CALLUS-232
,
** Section: Section-233-CALLUS-233
*Solid Section, elset=CALLUS-233, material=MAT-CALLUS-233
,
** Section: Section-234-CALLUS-234
*Solid Section, elset=CALLUS-234, material=MAT-CALLUS-234
,
** Section: Section-235-CALLUS-235
*Solid Section, elset=CALLUS-235, material=MAT-CALLUS-235
,
** Section: Section-236-CALLUS-236
*Solid Section, elset=CALLUS-236, material=MAT-CALLUS-236
,
** Section: Section-237-CALLUS-237
*Solid Section, elset=CALLUS-237, material=MAT-CALLUS-237
,
** Section: Section-238-CALLUS-238
*Solid Section, elset=CALLUS-238, material=MAT-CALLUS-238
,
** Section: Section-239-CALLUS-239
*Solid Section, elset=CALLUS-239, material=MAT-CALLUS-239
,
** Section: Section-240-CALLUS-240
*Solid Section, elset=CALLUS-240, material=MAT-CALLUS-240
,
** Section: Section-241-CALLUS-241
*Solid Section, elset=CALLUS-241, material=MAT-CALLUS-241
,
** Section: Section-242-CALLUS-242
*Solid Section, elset=CALLUS-242, material=MAT-CALLUS-242
,
** Section: Section-243-CALLUS-243
*Solid Section, elset=CALLUS-243, material=MAT-CALLUS-243
,
** Section: Section-244-CALLUS-244
*Solid Section, elset=CALLUS-244, material=MAT-CALLUS-244
,
** Section: Section-245-CALLUS-245
*Solid Section, elset=CALLUS-245, material=MAT-CALLUS-245
,
** Section: Section-246-CALLUS-246
*Solid Section, elset=CALLUS-246, material=MAT-CALLUS-246
,
** Section: Section-247-CALLUS-247
*Solid Section, elset=CALLUS-247, material=MAT-CALLUS-247
,
** Section: Section-248-CALLUS-248
*Solid Section, elset=CALLUS-248, material=MAT-CALLUS-248
,
** Section: Section-249-CALLUS-249
*Solid Section, elset=CALLUS-249, material=MAT-CALLUS-249
,
** Section: Section-250-CALLUS-250
*Solid Section, elset=CALLUS-250, material=MAT-CALLUS-250
,
** Section: Section-251-CALLUS-251
*Solid Section, elset=CALLUS-251, material=MAT-CALLUS-251
,
** Section: Section-252-CALLUS-252
*Solid Section, elset=CALLUS-252, material=MAT-CALLUS-252
,
** Section: Section-253-CALLUS-253
*Solid Section, elset=CALLUS-253, material=MAT-CALLUS-253
,
** Section: Section-254-CALLUS-254
*Solid Section, elset=CALLUS-254, material=MAT-CALLUS-254
,
** Section: Section-255-CALLUS-255
*Solid Section, elset=CALLUS-255, material=MAT-CALLUS-255
,
** Section: Section-256-CALLUS-256
*Solid Section, elset=CALLUS-256, material=MAT-CALLUS-256
,
** Section: Section-257-CALLUS-257
*Solid Section, elset=CALLUS-257, material=MAT-CALLUS-257
,
** Section: Section-258-CALLUS-258
*Solid Section, elset=CALLUS-258, material=MAT-CALLUS-258
,
** Section: Section-259-CALLUS-259
*Solid Section, elset=CALLUS-259, material=MAT-CALLUS-259
,
** Section: Section-260-CALLUS-260
*Solid Section, elset=CALLUS-260, material=MAT-CALLUS-260
,
** Section: Section-261-CALLUS-261
*Solid Section, elset=CALLUS-261, material=MAT-CALLUS-261
,
** Section: Section-262-CALLUS-262
*Solid Section, elset=CALLUS-262, material=MAT-CALLUS-262
,
** Section: Section-263-CALLUS-263
*Solid Section, elset=CALLUS-263, material=MAT-CALLUS-263
,
** Section: Section-264-CALLUS-264
*Solid Section, elset=CALLUS-264, material=MAT-CALLUS-264
,
** Section: Section-265-CALLUS-265
*Solid Section, elset=CALLUS-265, material=MAT-CALLUS-265
,
** Section: Section-266-CALLUS-266
*Solid Section, elset=CALLUS-266, material=MAT-CALLUS-266
,
** Section: Section-267-CALLUS-267
*Solid Section, elset=CALLUS-267, material=MAT-CALLUS-267
,
** Section: Section-268-CALLUS-268
*Solid Section, elset=CALLUS-268, material=MAT-CALLUS-268
,
** Section: Section-269-CALLUS-269
*Solid Section, elset=CALLUS-269, material=MAT-CALLUS-269
,
** Section: Section-270-CALLUS-270
*Solid Section, elset=CALLUS-270, material=MAT-CALLUS-270
,
** Section: Section-271-CALLUS-271
*Solid Section, elset=CALLUS-271, material=MAT-CALLUS-271
,
** Section: Section-272-CALLUS-272
*Solid Section, elset=CALLUS-272, material=MAT-CALLUS-272
,
** Section: Section-273-CALLUS-273
*Solid Section, elset=CALLUS-273, material=MAT-CALLUS-273
,
** Section: Section-274-CALLUS-274
*Solid Section, elset=CALLUS-274, material=MAT-CALLUS-274
,
** Section: Section-275-CALLUS-275
*Solid Section, elset=CALLUS-275, material=MAT-CALLUS-275
,
** Section: Section-276-CALLUS-276
*Solid Section, elset=CALLUS-276, material=MAT-CALLUS-276
,
** Section: Section-277-CALLUS-277
*Solid Section, elset=CALLUS-277, material=MAT-CALLUS-277
,
** Section: Section-278-CALLUS-278
*Solid Section, elset=CALLUS-278, material=MAT-CALLUS-278
,
** Section: Section-279-CALLUS-279
*Solid Section, elset=CALLUS-279, material=MAT-CALLUS-279
,
** Section: Section-280-CALLUS-280
*Solid Section, elset=CALLUS-280, material=MAT-CALLUS-280
,
** Section: Section-281-CALLUS-281
*Solid Section, elset=CALLUS-281, material=MAT-CALLUS-281
,
** Section: Section-282-CALLUS-282
*Solid Section, elset=CALLUS-282, material=MAT-CALLUS-282
,
** Section: Section-283-CALLUS-283
*Solid Section, elset=CALLUS-283, material=MAT-CALLUS-283
,
** Section: Section-284-CALLUS-284
*Solid Section, elset=CALLUS-284, material=MAT-CALLUS-284
,
** Section: Section-285-CALLUS-285
*Solid Section, elset=CALLUS-285, material=MAT-CALLUS-285
,
** Section: Section-286-CALLUS-286
*Solid Section, elset=CALLUS-286, material=MAT-CALLUS-286
,
** Section: Section-287-CALLUS-287
*Solid Section, elset=CALLUS-287, material=MAT-CALLUS-287
,
** Section: Section-288-CALLUS-288
*Solid Section, elset=CALLUS-288, material=MAT-CALLUS-288
,
** Section: Section-289-CALLUS-289
*Solid Section, elset=CALLUS-289, material=MAT-CALLUS-289
,
** Section: Section-290-CALLUS-290
*Solid Section, elset=CALLUS-290, material=MAT-CALLUS-290
,
** Section: Section-291-CALLUS-291
*Solid Section, elset=CALLUS-291, material=MAT-CALLUS-291
,
** Section: Section-292-CALLUS-292
*Solid Section, elset=CALLUS-292, material=MAT-CALLUS-292
,
** Section: Section-293-CALLUS-293
*Solid Section, elset=CALLUS-293, material=MAT-CALLUS-293
,
** Section: Section-294-CALLUS-294
*Solid Section, elset=CALLUS-294, material=MAT-CALLUS-294
,
** Section: Section-295-CALLUS-295
*Solid Section, elset=CALLUS-295, material=MAT-CALLUS-295
,
** Section: Section-296-CALLUS-296
*Solid Section, elset=CALLUS-296, material=MAT-CALLUS-296
,
** Section: Section-297-CALLUS-297
*Solid Section, elset=CALLUS-297, material=MAT-CALLUS-297
,
** Section: Section-298-CALLUS-298
*Solid Section, elset=CALLUS-298, material=MAT-CALLUS-298
,
** Section: Section-299-CALLUS-299
*Solid Section, elset=CALLUS-299, material=MAT-CALLUS-299
,
** Section: Section-300-CALLUS-300
*Solid Section, elset=CALLUS-300, material=MAT-CALLUS-300
,
** Section: Section-301-CALLUS-301
*Solid Section, elset=CALLUS-301, material=MAT-CALLUS-301
,
** Section: Section-302-CALLUS-302
*Solid Section, elset=CALLUS-302, material=MAT-CALLUS-302
,
** Section: Section-303-CALLUS-303
*Solid Section, elset=CALLUS-303, material=MAT-CALLUS-303
,
** Section: Section-304-CALLUS-304
*Solid Section, elset=CALLUS-304, material=MAT-CALLUS-304
,
** Section: Section-305-CALLUS-305
*Solid Section, elset=CALLUS-305, material=MAT-CALLUS-305
,
** Section: Section-306-CALLUS-306
*Solid Section, elset=CALLUS-306, material=MAT-CALLUS-306
,
** Section: Section-307-CALLUS-307
*Solid Section, elset=CALLUS-307, material=MAT-CALLUS-307
,
** Section: Section-308-CALLUS-308
*Solid Section, elset=CALLUS-308, material=MAT-CALLUS-308
,
** Section: Section-309-CALLUS-309
*Solid Section, elset=CALLUS-309, material=MAT-CALLUS-309
,
** Section: Section-310-CALLUS-310
*Solid Section, elset=CALLUS-310, material=MAT-CALLUS-310
,
** Section: Section-311-CALLUS-311
*Solid Section, elset=CALLUS-311, material=MAT-CALLUS-311
,
** Section: Section-312-CALLUS-312
*Solid Section, elset=CALLUS-312, material=MAT-CALLUS-312
,
** Section: Section-313-CALLUS-313
*Solid Section, elset=CALLUS-313, material=MAT-CALLUS-313
,
** Section: Section-314-CALLUS-314
*Solid Section, elset=CALLUS-314, material=MAT-CALLUS-314
,
** Section: Section-315-CALLUS-315
*Solid Section, elset=CALLUS-315, material=MAT-CALLUS-315
,
** Section: Section-316-CALLUS-316
*Solid Section, elset=CALLUS-316, material=MAT-CALLUS-316
,
** Section: Section-317-CALLUS-317
*Solid Section, elset=CALLUS-317, material=MAT-CALLUS-317
,
** Section: Section-318-CALLUS-318
*Solid Section, elset=CALLUS-318, material=MAT-CALLUS-318
,
** Section: Section-319-CALLUS-319
*Solid Section, elset=CALLUS-319, material=MAT-CALLUS-319
,
** Section: Section-320-CALLUS-320
*Solid Section, elset=CALLUS-320, material=MAT-CALLUS-320
,
** Section: Section-321-CALLUS-321
*Solid Section, elset=CALLUS-321, material=MAT-CALLUS-321
,
** Section: Section-322-CALLUS-322
*Solid Section, elset=CALLUS-322, material=MAT-CALLUS-322
,
** Section: Section-323-CALLUS-323
*Solid Section, elset=CALLUS-323, material=MAT-CALLUS-323
,
** Section: Section-324-CALLUS-324
*Solid Section, elset=CALLUS-324, material=MAT-CALLUS-324
,
** Section: Section-325-CALLUS-325
*Solid Section, elset=CALLUS-325, material=MAT-CALLUS-325
,
** Section: Section-326-CALLUS-326
*Solid Section, elset=CALLUS-326, material=MAT-CALLUS-326
,
** Section: Section-327-CALLUS-327
*Solid Section, elset=CALLUS-327, material=MAT-CALLUS-327
,
** Section: Section-328-CALLUS-328
*Solid Section, elset=CALLUS-328, material=MAT-CALLUS-328
,
** Section: Section-329-CALLUS-329
*Solid Section, elset=CALLUS-329, material=MAT-CALLUS-329
,
** Section: Section-330-CALLUS-330
*Solid Section, elset=CALLUS-330, material=MAT-CALLUS-330
,
** Section: Section-331-CALLUS-331
*Solid Section, elset=CALLUS-331, material=MAT-CALLUS-331
,
** Section: Section-332-CALLUS-332
*Solid Section, elset=CALLUS-332, material=MAT-CALLUS-332
,
** Section: Section-333-CALLUS-333
*Solid Section, elset=CALLUS-333, material=MAT-CALLUS-333
,
** Section: Section-334-CALLUS-334
*Solid Section, elset=CALLUS-334, material=MAT-CALLUS-334
,
** Section: Section-335-CALLUS-335
*Solid Section, elset=CALLUS-335, material=MAT-CALLUS-335
,
** Section: Section-336-CALLUS-336
*Solid Section, elset=CALLUS-336, material=MAT-CALLUS-336
,
** Section: Section-337-CALLUS-337
*Solid Section, elset=CALLUS-337, material=MAT-CALLUS-337
,
** Section: Section-338-CALLUS-338
*Solid Section, elset=CALLUS-338, material=MAT-CALLUS-338
,
** Section: Section-339-CALLUS-339
*Solid Section, elset=CALLUS-339, material=MAT-CALLUS-339
,
** Section: Section-340-CALLUS-340
*Solid Section, elset=CALLUS-340, material=MAT-CALLUS-340
,
** Section: Section-341-CALLUS-341
*Solid Section, elset=CALLUS-341, material=MAT-CALLUS-341
,
** Section: Section-342-CALLUS-342
*Solid Section, elset=CALLUS-342, material=MAT-CALLUS-342
,
** Section: Section-343-CALLUS-343
*Solid Section, elset=CALLUS-343, material=MAT-CALLUS-343
,
** Section: Section-344-CALLUS-344
*Solid Section, elset=CALLUS-344, material=MAT-CALLUS-344
,
** Section: Section-345-CALLUS-345
*Solid Section, elset=CALLUS-345, material=MAT-CALLUS-345
,
** Section: Section-346-CALLUS-346
*Solid Section, elset=CALLUS-346, material=MAT-CALLUS-346
,
** Section: Section-347-CALLUS-347
*Solid Section, elset=CALLUS-347, material=MAT-CALLUS-347
,
** Section: Section-348-CALLUS-348
*Solid Section, elset=CALLUS-348, material=MAT-CALLUS-348
,
** Section: Section-349-CALLUS-349
*Solid Section, elset=CALLUS-349, material=MAT-CALLUS-349
,
** Section: Section-350-CALLUS-350
*Solid Section, elset=CALLUS-350, material=MAT-CALLUS-350
,
** Section: Section-351-CALLUS-351
*Solid Section, elset=CALLUS-351, material=MAT-CALLUS-351
,
** Section: Section-352-CALLUS-352
*Solid Section, elset=CALLUS-352, material=MAT-CALLUS-352
,
** Section: Section-353-CALLUS-353
*Solid Section, elset=CALLUS-353, material=MAT-CALLUS-353
,
** Section: Section-354-CALLUS-354
*Solid Section, elset=CALLUS-354, material=MAT-CALLUS-354
,
** Section: Section-355-CALLUS-355
*Solid Section, elset=CALLUS-355, material=MAT-CALLUS-355
,
** Section: Section-356-CALLUS-356
*Solid Section, elset=CALLUS-356, material=MAT-CALLUS-356
,
** Section: Section-357-CALLUS-357
*Solid Section, elset=CALLUS-357, material=MAT-CALLUS-357
,
** Section: Section-358-CALLUS-358
*Solid Section, elset=CALLUS-358, material=MAT-CALLUS-358
,
** Section: Section-359-CALLUS-359
*Solid Section, elset=CALLUS-359, material=MAT-CALLUS-359
,
** Section: Section-360-CALLUS-360
*Solid Section, elset=CALLUS-360, material=MAT-CALLUS-360
,
** Section: Section-361-CALLUS-361
*Solid Section, elset=CALLUS-361, material=MAT-CALLUS-361
,
** Section: Section-362-CALLUS-362
*Solid Section, elset=CALLUS-362, material=MAT-CALLUS-362
,
** Section: Section-363-CALLUS-363
*Solid Section, elset=CALLUS-363, material=MAT-CALLUS-363
,
** Section: Section-364-CALLUS-364
*Solid Section, elset=CALLUS-364, material=MAT-CALLUS-364
,
** Section: Section-365-CALLUS-365
*Solid Section, elset=CALLUS-365, material=MAT-CALLUS-365
,
** Section: Section-366-CALLUS-366
*Solid Section, elset=CALLUS-366, material=MAT-CALLUS-366
,
** Section: Section-367-CALLUS-367
*Solid Section, elset=CALLUS-367, material=MAT-CALLUS-367
,
** Section: Section-368-CALLUS-368
*Solid Section, elset=CALLUS-368, material=MAT-CALLUS-368
,
** Section: Section-369-CALLUS-369
*Solid Section, elset=CALLUS-369, material=MAT-CALLUS-369
,
** Section: Section-370-CALLUS-370
*Solid Section, elset=CALLUS-370, material=MAT-CALLUS-370
,
** Section: Section-371-CALLUS-371
*Solid Section, elset=CALLUS-371, material=MAT-CALLUS-371
,
** Section: Section-372-CALLUS-372
*Solid Section, elset=CALLUS-372, material=MAT-CALLUS-372
,
** Section: Section-373-CALLUS-373
*Solid Section, elset=CALLUS-373, material=MAT-CALLUS-373
,
** Section: Section-374-CALLUS-374
*Solid Section, elset=CALLUS-374, material=MAT-CALLUS-374
,
** Section: Section-375-CALLUS-375
*Solid Section, elset=CALLUS-375, material=MAT-CALLUS-375
,
** Section: Section-376-CALLUS-376
*Solid Section, elset=CALLUS-376, material=MAT-CALLUS-376
,
** Section: Section-377-CALLUS-377
*Solid Section, elset=CALLUS-377, material=MAT-CALLUS-377
,
** Section: Section-378-CALLUS-378
*Solid Section, elset=CALLUS-378, material=MAT-CALLUS-378
,
** Section: Section-379-CALLUS-379
*Solid Section, elset=CALLUS-379, material=MAT-CALLUS-379
,
** Section: Section-380-CALLUS-380
*Solid Section, elset=CALLUS-380, material=MAT-CALLUS-380
,
** Section: Section-381-CALLUS-381
*Solid Section, elset=CALLUS-381, material=MAT-CALLUS-381
,
** Section: Section-382-CALLUS-382
*Solid Section, elset=CALLUS-382, material=MAT-CALLUS-382
,
** Section: Section-383-CALLUS-383
*Solid Section, elset=CALLUS-383, material=MAT-CALLUS-383
,
** Section: Section-384-CALLUS-384
*Solid Section, elset=CALLUS-384, material=MAT-CALLUS-384
,
** Section: Section-385-CALLUS-385
*Solid Section, elset=CALLUS-385, material=MAT-CALLUS-385
,
** Section: Section-386-CALLUS-386
*Solid Section, elset=CALLUS-386, material=MAT-CALLUS-386
,
** Section: Section-387-CALLUS-387
*Solid Section, elset=CALLUS-387, material=MAT-CALLUS-387
,
** Section: Section-388-CALLUS-388
*Solid Section, elset=CALLUS-388, material=MAT-CALLUS-388
,
** Section: Section-389-CALLUS-389
*Solid Section, elset=CALLUS-389, material=MAT-CALLUS-389
,
** Section: Section-390-CALLUS-390
*Solid Section, elset=CALLUS-390, material=MAT-CALLUS-390
,
** Section: Section-391-CALLUS-391
*Solid Section, elset=CALLUS-391, material=MAT-CALLUS-391
,
** Section: Section-392-CALLUS-392
*Solid Section, elset=CALLUS-392, material=MAT-CALLUS-392
,
** Section: Section-393-CALLUS-393
*Solid Section, elset=CALLUS-393, material=MAT-CALLUS-393
,
** Section: Section-394-CALLUS-394
*Solid Section, elset=CALLUS-394, material=MAT-CALLUS-394
,
** Section: Section-395-CALLUS-395
*Solid Section, elset=CALLUS-395, material=MAT-CALLUS-395
,
** Section: Section-396-CALLUS-396
*Solid Section, elset=CALLUS-396, material=MAT-CALLUS-396
,
** Section: Section-397-CALLUS-397
*Solid Section, elset=CALLUS-397, material=MAT-CALLUS-397
,
** Section: Section-398-CALLUS-398
*Solid Section, elset=CALLUS-398, material=MAT-CALLUS-398
,
** Section: Section-399-CALLUS-399
*Solid Section, elset=CALLUS-399, material=MAT-CALLUS-399
,
** Section: Section-400-CALLUS-400
*Solid Section, elset=CALLUS-400, material=MAT-CALLUS-400
,
** Section: Section-401-CALLUS-401
*Solid Section, elset=CALLUS-401, material=MAT-CALLUS-401
,
** Section: Section-402-CALLUS-402
*Solid Section, elset=CALLUS-402, material=MAT-CALLUS-402
,
** Section: Section-403-CALLUS-403
*Solid Section, elset=CALLUS-403, material=MAT-CALLUS-403
,
** Section: Section-404-CALLUS-404
*Solid Section, elset=CALLUS-404, material=MAT-CALLUS-404
,
** Section: Section-405-CALLUS-405
*Solid Section, elset=CALLUS-405, material=MAT-CALLUS-405
,
** Section: Section-406-CALLUS-406
*Solid Section, elset=CALLUS-406, material=MAT-CALLUS-406
,
** Section: Section-407-CALLUS-407
*Solid Section, elset=CALLUS-407, material=MAT-CALLUS-407
,
** Section: Section-408-CALLUS-408
*Solid Section, elset=CALLUS-408, material=MAT-CALLUS-408
,
** Section: Section-409-CALLUS-409
*Solid Section, elset=CALLUS-409, material=MAT-CALLUS-409
,
** Section: Section-410-CALLUS-410
*Solid Section, elset=CALLUS-410, material=MAT-CALLUS-410
,
** Section: Section-411-CALLUS-411
*Solid Section, elset=CALLUS-411, material=MAT-CALLUS-411
,
** Section: Section-412-CALLUS-412
*Solid Section, elset=CALLUS-412, material=MAT-CALLUS-412
,
** Section: Section-413-CALLUS-413
*Solid Section, elset=CALLUS-413, material=MAT-CALLUS-413
,
** Section: Section-414-CALLUS-414
*Solid Section, elset=CALLUS-414, material=MAT-CALLUS-414
,
** Section: Section-415-CALLUS-415
*Solid Section, elset=CALLUS-415, material=MAT-CALLUS-415
,
** Section: Section-416-CALLUS-416
*Solid Section, elset=CALLUS-416, material=MAT-CALLUS-416
,
** Section: Section-417-CALLUS-417
*Solid Section, elset=CALLUS-417, material=MAT-CALLUS-417
,
** Section: Section-418-CALLUS-418
*Solid Section, elset=CALLUS-418, material=MAT-CALLUS-418
,
** Section: Section-419-CALLUS-419
*Solid Section, elset=CALLUS-419, material=MAT-CALLUS-419
,
** Section: Section-420-CALLUS-420
*Solid Section, elset=CALLUS-420, material=MAT-CALLUS-420
,
** Section: Section-421-CALLUS-421
*Solid Section, elset=CALLUS-421, material=MAT-CALLUS-421
,
** Section: Section-422-CALLUS-422
*Solid Section, elset=CALLUS-422, material=MAT-CALLUS-422
,
** Section: Section-423-CALLUS-423
*Solid Section, elset=CALLUS-423, material=MAT-CALLUS-423
,
** Section: Section-424-CALLUS-424
*Solid Section, elset=CALLUS-424, material=MAT-CALLUS-424
,
** Section: Section-425-CALLUS-425
*Solid Section, elset=CALLUS-425, material=MAT-CALLUS-425
,
** Section: Section-426-CALLUS-426
*Solid Section, elset=CALLUS-426, material=MAT-CALLUS-426
,
** Section: Section-427-CALLUS-427
*Solid Section, elset=CALLUS-427, material=MAT-CALLUS-427
,
** Section: Section-428-CALLUS-428
*Solid Section, elset=CALLUS-428, material=MAT-CALLUS-428
,
** Section: Section-429-CALLUS-429
*Solid Section, elset=CALLUS-429, material=MAT-CALLUS-429
,
** Section: Section-430-CALLUS-430
*Solid Section, elset=CALLUS-430, material=MAT-CALLUS-430
,
** Section: Section-431-CALLUS-431
*Solid Section, elset=CALLUS-431, material=MAT-CALLUS-431
,
** Section: Section-432-CALLUS-432
*Solid Section, elset=CALLUS-432, material=MAT-CALLUS-432
,
** Section: Section-433-CALLUS-433
*Solid Section, elset=CALLUS-433, material=MAT-CALLUS-433
,
** Section: Section-434-CALLUS-434
*Solid Section, elset=CALLUS-434, material=MAT-CALLUS-434
,
** Section: Section-435-CALLUS-435
*Solid Section, elset=CALLUS-435, material=MAT-CALLUS-435
,
** Section: Section-436-CALLUS-436
*Solid Section, elset=CALLUS-436, material=MAT-CALLUS-436
,
** Section: Section-437-CALLUS-437
*Solid Section, elset=CALLUS-437, material=MAT-CALLUS-437
,
** Section: Section-438-CALLUS-438
*Solid Section, elset=CALLUS-438, material=MAT-CALLUS-438
,
** Section: Section-439-CALLUS-439
*Solid Section, elset=CALLUS-439, material=MAT-CALLUS-439
,
** Section: Section-440-CALLUS-440
*Solid Section, elset=CALLUS-440, material=MAT-CALLUS-440
,
** Section: Section-441-CALLUS-441
*Solid Section, elset=CALLUS-441, material=MAT-CALLUS-441
,
** Section: Section-442-CALLUS-442
*Solid Section, elset=CALLUS-442, material=MAT-CALLUS-442
,
** Section: Section-443-CALLUS-443
*Solid Section, elset=CALLUS-443, material=MAT-CALLUS-443
,
** Section: Section-444-CALLUS-444
*Solid Section, elset=CALLUS-444, material=MAT-CALLUS-444
,
** Section: Section-445-CALLUS-445
*Solid Section, elset=CALLUS-445, material=MAT-CALLUS-445
,
** Section: Section-446-CALLUS-446
*Solid Section, elset=CALLUS-446, material=MAT-CALLUS-446
,
** Section: Section-447-CALLUS-447
*Solid Section, elset=CALLUS-447, material=MAT-CALLUS-447
,
** Section: Section-448-CALLUS-448
*Solid Section, elset=CALLUS-448, material=MAT-CALLUS-448
,
** Section: Section-449-CALLUS-449
*Solid Section, elset=CALLUS-449, material=MAT-CALLUS-449
,
** Section: Section-450-CALLUS-450
*Solid Section, elset=CALLUS-450, material=MAT-CALLUS-450
,
** Section: Section-451-CALLUS-451
*Solid Section, elset=CALLUS-451, material=MAT-CALLUS-451
,
** Section: Section-452-CALLUS-452
*Solid Section, elset=CALLUS-452, material=MAT-CALLUS-452
,
** Section: Section-453-CALLUS-453
*Solid Section, elset=CALLUS-453, material=MAT-CALLUS-453
,
** Section: Section-454-CALLUS-454
*Solid Section, elset=CALLUS-454, material=MAT-CALLUS-454
,
** Section: Section-455-CALLUS-455
*Solid Section, elset=CALLUS-455, material=MAT-CALLUS-455
,
** Section: Section-456-CALLUS-456
*Solid Section, elset=CALLUS-456, material=MAT-CALLUS-456
,
** Section: Section-457-CALLUS-457
*Solid Section, elset=CALLUS-457, material=MAT-CALLUS-457
,
** Section: Section-458-CALLUS-458
*Solid Section, elset=CALLUS-458, material=MAT-CALLUS-458
,
** Section: Section-459-CALLUS-459
*Solid Section, elset=CALLUS-459, material=MAT-CALLUS-459
,
** Section: Section-460-CALLUS-460
*Solid Section, elset=CALLUS-460, material=MAT-CALLUS-460
,
** Section: Section-461-CALLUS-461
*Solid Section, elset=CALLUS-461, material=MAT-CALLUS-461
,
** Section: Section-462-CALLUS-462
*Solid Section, elset=CALLUS-462, material=MAT-CALLUS-462
,
** Section: Section-463-CALLUS-463
*Solid Section, elset=CALLUS-463, material=MAT-CALLUS-463
,
** Section: Section-464-CALLUS-464
*Solid Section, elset=CALLUS-464, material=MAT-CALLUS-464
,
** Section: Section-465-CALLUS-465
*Solid Section, elset=CALLUS-465, material=MAT-CALLUS-465
,
** Section: Section-466-CALLUS-466
*Solid Section, elset=CALLUS-466, material=MAT-CALLUS-466
,
** Section: Section-467-CALLUS-467
*Solid Section, elset=CALLUS-467, material=MAT-CALLUS-467
,
** Section: Section-468-CALLUS-468
*Solid Section, elset=CALLUS-468, material=MAT-CALLUS-468
,
** Section: Section-469-CALLUS-469
*Solid Section, elset=CALLUS-469, material=MAT-CALLUS-469
,
** Section: Section-470-CALLUS-470
*Solid Section, elset=CALLUS-470, material=MAT-CALLUS-470
,
** Section: Section-471-CALLUS-471
*Solid Section, elset=CALLUS-471, material=MAT-CALLUS-471
,
** Section: Section-472-CALLUS-472
*Solid Section, elset=CALLUS-472, material=MAT-CALLUS-472
,
** Section: Section-473-CALLUS-473
*Solid Section, elset=CALLUS-473, material=MAT-CALLUS-473
,
** Section: Section-474-CALLUS-474
*Solid Section, elset=CALLUS-474, material=MAT-CALLUS-474
,
** Section: Section-475-CALLUS-475
*Solid Section, elset=CALLUS-475, material=MAT-CALLUS-475
,
** Section: Section-476-CALLUS-476
*Solid Section, elset=CALLUS-476, material=MAT-CALLUS-476
,
** Section: Section-477-CALLUS-477
*Solid Section, elset=CALLUS-477, material=MAT-CALLUS-477
,
** Section: Section-478-CALLUS-478
*Solid Section, elset=CALLUS-478, material=MAT-CALLUS-478
,
** Section: Section-479-CALLUS-479
*Solid Section, elset=CALLUS-479, material=MAT-CALLUS-479
,
** Section: Section-480-CALLUS-480
*Solid Section, elset=CALLUS-480, material=MAT-CALLUS-480
,
** Section: Section-481-CALLUS-481
*Solid Section, elset=CALLUS-481, material=MAT-CALLUS-481
,
** Section: Section-482-CALLUS-482
*Solid Section, elset=CALLUS-482, material=MAT-CALLUS-482
,
** Section: Section-483-CALLUS-483
*Solid Section, elset=CALLUS-483, material=MAT-CALLUS-483
,
** Section: Section-484-CALLUS-484
*Solid Section, elset=CALLUS-484, material=MAT-CALLUS-484
,
** Section: Section-485-CALLUS-485
*Solid Section, elset=CALLUS-485, material=MAT-CALLUS-485
,
** Section: Section-486-CALLUS-486
*Solid Section, elset=CALLUS-486, material=MAT-CALLUS-486
,
** Section: Section-487-CALLUS-487
*Solid Section, elset=CALLUS-487, material=MAT-CALLUS-487
,
** Section: Section-488-CALLUS-488
*Solid Section, elset=CALLUS-488, material=MAT-CALLUS-488
,
** Section: Section-489-CALLUS-489
*Solid Section, elset=CALLUS-489, material=MAT-CALLUS-489
,
** Section: Section-490-CALLUS-490
*Solid Section, elset=CALLUS-490, material=MAT-CALLUS-490
,
** Section: Section-491-CALLUS-491
*Solid Section, elset=CALLUS-491, material=MAT-CALLUS-491
,
** Section: Section-492-CALLUS-492
*Solid Section, elset=CALLUS-492, material=MAT-CALLUS-492
,
** Section: Section-493-CALLUS-493
*Solid Section, elset=CALLUS-493, material=MAT-CALLUS-493
,
** Section: Section-494-CALLUS-494
*Solid Section, elset=CALLUS-494, material=MAT-CALLUS-494
,
** Section: Section-495-CALLUS-495
*Solid Section, elset=CALLUS-495, material=MAT-CALLUS-495
,
** Section: Section-496-CALLUS-496
*Solid Section, elset=CALLUS-496, material=MAT-CALLUS-496
,
** Section: Section-497-CALLUS-497
*Solid Section, elset=CALLUS-497, material=MAT-CALLUS-497
,
** Section: Section-498-CALLUS-498
*Solid Section, elset=CALLUS-498, material=MAT-CALLUS-498
,
** Section: Section-499-CALLUS-499
*Solid Section, elset=CALLUS-499, material=MAT-CALLUS-499
,
** Section: Section-500-CALLUS-500
*Solid Section, elset=CALLUS-500, material=MAT-CALLUS-500
,
** Section: Section-501-CALLUS-501
*Solid Section, elset=CALLUS-501, material=MAT-CALLUS-501
,
** Section: Section-502-CALLUS-502
*Solid Section, elset=CALLUS-502, material=MAT-CALLUS-502
,
** Section: Section-503-CALLUS-503
*Solid Section, elset=CALLUS-503, material=MAT-CALLUS-503
,
** Section: Section-504-CALLUS-504
*Solid Section, elset=CALLUS-504, material=MAT-CALLUS-504
,
** Section: Section-505-CALLUS-505
*Solid Section, elset=CALLUS-505, material=MAT-CALLUS-505
,
** Section: Section-506-CALLUS-506
*Solid Section, elset=CALLUS-506, material=MAT-CALLUS-506
,
** Section: Section-507-CALLUS-507
*Solid Section, elset=CALLUS-507, material=MAT-CALLUS-507
,
** Section: Section-508-CALLUS-508
*Solid Section, elset=CALLUS-508, material=MAT-CALLUS-508
,
** Section: Section-509-CALLUS-509
*Solid Section, elset=CALLUS-509, material=MAT-CALLUS-509
,
** Section: Section-510-CALLUS-510
*Solid Section, elset=CALLUS-510, material=MAT-CALLUS-510
,
** Section: Section-511-CALLUS-511
*Solid Section, elset=CALLUS-511, material=MAT-CALLUS-511
,
** Section: Section-512-CALLUS-512
*Solid Section, elset=CALLUS-512, material=MAT-CALLUS-512
,
** Section: Section-513-CALLUS-513
*Solid Section, elset=CALLUS-513, material=MAT-CALLUS-513
,
** Section: Section-514-CALLUS-514
*Solid Section, elset=CALLUS-514, material=MAT-CALLUS-514
,
** Section: Section-515-CALLUS-515
*Solid Section, elset=CALLUS-515, material=MAT-CALLUS-515
,
** Section: Section-516-CALLUS-516
*Solid Section, elset=CALLUS-516, material=MAT-CALLUS-516
,
** Section: Section-517-CALLUS-517
*Solid Section, elset=CALLUS-517, material=MAT-CALLUS-517
,
** Section: Section-518-CALLUS-518
*Solid Section, elset=CALLUS-518, material=MAT-CALLUS-518
,
** Section: Section-519-CALLUS-519
*Solid Section, elset=CALLUS-519, material=MAT-CALLUS-519
,
** Section: Section-520-CALLUS-520
*Solid Section, elset=CALLUS-520, material=MAT-CALLUS-520
,
** Section: Section-521-CALLUS-521
*Solid Section, elset=CALLUS-521, material=MAT-CALLUS-521
,
** Section: Section-522-CALLUS-522
*Solid Section, elset=CALLUS-522, material=MAT-CALLUS-522
,
** Section: Section-523-CALLUS-523
*Solid Section, elset=CALLUS-523, material=MAT-CALLUS-523
,
** Section: Section-524-CALLUS-524
*Solid Section, elset=CALLUS-524, material=MAT-CALLUS-524
,
** Section: Section-525-CALLUS-525
*Solid Section, elset=CALLUS-525, material=MAT-CALLUS-525
,
** Section: Section-526-CALLUS-526
*Solid Section, elset=CALLUS-526, material=MAT-CALLUS-526
,
** Section: Section-527-CALLUS-527
*Solid Section, elset=CALLUS-527, material=MAT-CALLUS-527
,
** Section: Section-528-CALLUS-528
*Solid Section, elset=CALLUS-528, material=MAT-CALLUS-528
,
** Section: Section-529-CALLUS-529
*Solid Section, elset=CALLUS-529, material=MAT-CALLUS-529
,
** Section: Section-530-CALLUS-530
*Solid Section, elset=CALLUS-530, material=MAT-CALLUS-530
,
** Section: Section-531-CALLUS-531
*Solid Section, elset=CALLUS-531, material=MAT-CALLUS-531
,
** Section: Section-532-CALLUS-532
*Solid Section, elset=CALLUS-532, material=MAT-CALLUS-532
,
** Section: Section-533-CALLUS-533
*Solid Section, elset=CALLUS-533, material=MAT-CALLUS-533
,
** Section: Section-534-CALLUS-534
*Solid Section, elset=CALLUS-534, material=MAT-CALLUS-534
,
** Section: Section-535-CALLUS-535
*Solid Section, elset=CALLUS-535, material=MAT-CALLUS-535
,
** Section: Section-536-CALLUS-536
*Solid Section, elset=CALLUS-536, material=MAT-CALLUS-536
,
** Section: Section-537-CALLUS-537
*Solid Section, elset=CALLUS-537, material=MAT-CALLUS-537
,
** Section: Section-538-CALLUS-538
*Solid Section, elset=CALLUS-538, material=MAT-CALLUS-538
,
** Section: Section-539-CALLUS-539
*Solid Section, elset=CALLUS-539, material=MAT-CALLUS-539
,
** Section: Section-540-CALLUS-540
*Solid Section, elset=CALLUS-540, material=MAT-CALLUS-540
,
** Section: Section-541-CALLUS-541
*Solid Section, elset=CALLUS-541, material=MAT-CALLUS-541
,
** Section: Section-542-CALLUS-542
*Solid Section, elset=CALLUS-542, material=MAT-CALLUS-542
,
** Section: Section-543-CALLUS-543
*Solid Section, elset=CALLUS-543, material=MAT-CALLUS-543
,
** Section: Section-544-CALLUS-544
*Solid Section, elset=CALLUS-544, material=MAT-CALLUS-544
,
** Section: Section-545-CALLUS-545
*Solid Section, elset=CALLUS-545, material=MAT-CALLUS-545
,
** Section: Section-546-CALLUS-546
*Solid Section, elset=CALLUS-546, material=MAT-CALLUS-546
,
** Section: Section-547-CALLUS-547
*Solid Section, elset=CALLUS-547, material=MAT-CALLUS-547
,
** Section: Section-548-CALLUS-548
*Solid Section, elset=CALLUS-548, material=MAT-CALLUS-548
,
** Section: Section-549-CALLUS-549
*Solid Section, elset=CALLUS-549, material=MAT-CALLUS-549
,
** Section: Section-550-CALLUS-550
*Solid Section, elset=CALLUS-550, material=MAT-CALLUS-550
,
** Section: Section-551-CALLUS-551
*Solid Section, elset=CALLUS-551, material=MAT-CALLUS-551
,
** Section: Section-552-CALLUS-552
*Solid Section, elset=CALLUS-552, material=MAT-CALLUS-552
,
** Section: Section-553-CALLUS-553
*Solid Section, elset=CALLUS-553, material=MAT-CALLUS-553
,
** Section: Section-554-CALLUS-554
*Solid Section, elset=CALLUS-554, material=MAT-CALLUS-554
,
** Section: Section-555-CALLUS-555
*Solid Section, elset=CALLUS-555, material=MAT-CALLUS-555
,
** Section: Section-556-CALLUS-556
*Solid Section, elset=CALLUS-556, material=MAT-CALLUS-556
,
** Section: Section-557-CALLUS-557
*Solid Section, elset=CALLUS-557, material=MAT-CALLUS-557
,
** Section: Section-558-CALLUS-558
*Solid Section, elset=CALLUS-558, material=MAT-CALLUS-558
,
** Section: Section-559-CALLUS-559
*Solid Section, elset=CALLUS-559, material=MAT-CALLUS-559
,
** Section: Section-560-CALLUS-560
*Solid Section, elset=CALLUS-560, material=MAT-CALLUS-560
,
** Section: Section-561-CALLUS-561
*Solid Section, elset=CALLUS-561, material=MAT-CALLUS-561
,
** Section: Section-562-CALLUS-562
*Solid Section, elset=CALLUS-562, material=MAT-CALLUS-562
,
** Section: Section-563-CALLUS-563
*Solid Section, elset=CALLUS-563, material=MAT-CALLUS-563
,
** Section: Section-564-CALLUS-564
*Solid Section, elset=CALLUS-564, material=MAT-CALLUS-564
,
** Section: Section-565-CALLUS-565
*Solid Section, elset=CALLUS-565, material=MAT-CALLUS-565
,
** Section: Section-566-CALLUS-566
*Solid Section, elset=CALLUS-566, material=MAT-CALLUS-566
,
** Section: Section-567-CALLUS-567
*Solid Section, elset=CALLUS-567, material=MAT-CALLUS-567
,
** Section: Section-568-CALLUS-568
*Solid Section, elset=CALLUS-568, material=MAT-CALLUS-568
,
** Section: Section-569-CALLUS-569
*Solid Section, elset=CALLUS-569, material=MAT-CALLUS-569
,
** Section: Section-570-CALLUS-570
*Solid Section, elset=CALLUS-570, material=MAT-CALLUS-570
,
** Section: Section-571-CALLUS-571
*Solid Section, elset=CALLUS-571, material=MAT-CALLUS-571
,
** Section: Section-572-CALLUS-572
*Solid Section, elset=CALLUS-572, material=MAT-CALLUS-572
,
** Section: Section-573-CALLUS-573
*Solid Section, elset=CALLUS-573, material=MAT-CALLUS-573
,
** Section: Section-574-CALLUS-574
*Solid Section, elset=CALLUS-574, material=MAT-CALLUS-574
,
** Section: Section-575-CALLUS-575
*Solid Section, elset=CALLUS-575, material=MAT-CALLUS-575
,
** Section: Section-576-CALLUS-576
*Solid Section, elset=CALLUS-576, material=MAT-CALLUS-576
,
** Section: Section-577-CALLUS-577
*Solid Section, elset=CALLUS-577, material=MAT-CALLUS-577
,
** Section: Section-578-CALLUS-578
*Solid Section, elset=CALLUS-578, material=MAT-CALLUS-578
,
** Section: Section-579-CALLUS-579
*Solid Section, elset=CALLUS-579, material=MAT-CALLUS-579
,
** Section: Section-580-CALLUS-580
*Solid Section, elset=CALLUS-580, material=MAT-CALLUS-580
,
** Section: Section-581-CALLUS-581
*Solid Section, elset=CALLUS-581, material=MAT-CALLUS-581
,
** Section: Section-582-CALLUS-582
*Solid Section, elset=CALLUS-582, material=MAT-CALLUS-582
,
** Section: Section-583-CALLUS-583
*Solid Section, elset=CALLUS-583, material=MAT-CALLUS-583
,
** Section: Section-584-CALLUS-584
*Solid Section, elset=CALLUS-584, material=MAT-CALLUS-584
,
** Section: Section-585-CALLUS-585
*Solid Section, elset=CALLUS-585, material=MAT-CALLUS-585
,
** Section: Section-586-CALLUS-586
*Solid Section, elset=CALLUS-586, material=MAT-CALLUS-586
,
** Section: Section-587-CALLUS-587
*Solid Section, elset=CALLUS-587, material=MAT-CALLUS-587
,
** Section: Section-588-CALLUS-588
*Solid Section, elset=CALLUS-588, material=MAT-CALLUS-588
,
** Section: Section-589-CALLUS-589
*Solid Section, elset=CALLUS-589, material=MAT-CALLUS-589
,
** Section: Section-590-CALLUS-590
*Solid Section, elset=CALLUS-590, material=MAT-CALLUS-590
,
** Section: Section-591-CALLUS-591
*Solid Section, elset=CALLUS-591, material=MAT-CALLUS-591
,
** Section: Section-592-CALLUS-592
*Solid Section, elset=CALLUS-592, material=MAT-CALLUS-592
,
** Section: Section-593-CALLUS-593
*Solid Section, elset=CALLUS-593, material=MAT-CALLUS-593
,
** Section: Section-594-CALLUS-594
*Solid Section, elset=CALLUS-594, material=MAT-CALLUS-594
,
** Section: Section-595-CALLUS-595
*Solid Section, elset=CALLUS-595, material=MAT-CALLUS-595
,
** Section: Section-596-CALLUS-596
*Solid Section, elset=CALLUS-596, material=MAT-CALLUS-596
,
** Section: Section-597-CALLUS-597
*Solid Section, elset=CALLUS-597, material=MAT-CALLUS-597
,
** Section: Section-598-CALLUS-598
*Solid Section, elset=CALLUS-598, material=MAT-CALLUS-598
,
** Section: Section-599-CALLUS-599
*Solid Section, elset=CALLUS-599, material=MAT-CALLUS-599
,
** Section: Section-600-CALLUS-600
*Solid Section, elset=CALLUS-600, material=MAT-CALLUS-600
,
** Section: Section-601-CALLUS-601
*Solid Section, elset=CALLUS-601, material=MAT-CALLUS-601
,
** Section: Section-602-CALLUS-602
*Solid Section, elset=CALLUS-602, material=MAT-CALLUS-602
,
** Section: Section-603-CALLUS-603
*Solid Section, elset=CALLUS-603, material=MAT-CALLUS-603
,
** Section: Section-604-CALLUS-604
*Solid Section, elset=CALLUS-604, material=MAT-CALLUS-604
,
** Section: Section-605-CALLUS-605
*Solid Section, elset=CALLUS-605, material=MAT-CALLUS-605
,
** Section: Section-606-CALLUS-606
*Solid Section, elset=CALLUS-606, material=MAT-CALLUS-606
,
** Section: Section-607-CALLUS-607
*Solid Section, elset=CALLUS-607, material=MAT-CALLUS-607
,
** Section: Section-608-CALLUS-608
*Solid Section, elset=CALLUS-608, material=MAT-CALLUS-608
,
** Section: Section-609-CALLUS-609
*Solid Section, elset=CALLUS-609, material=MAT-CALLUS-609
,
** Section: Section-610-CALLUS-610
*Solid Section, elset=CALLUS-610, material=MAT-CALLUS-610
,
** Section: Section-611-CALLUS-611
*Solid Section, elset=CALLUS-611, material=MAT-CALLUS-611
,
** Section: Section-612-CALLUS-612
*Solid Section, elset=CALLUS-612, material=MAT-CALLUS-612
,
** Section: Section-613-CALLUS-613
*Solid Section, elset=CALLUS-613, material=MAT-CALLUS-613
,
** Section: Section-614-CALLUS-614
*Solid Section, elset=CALLUS-614, material=MAT-CALLUS-614
,
** Section: Section-615-CALLUS-615
*Solid Section, elset=CALLUS-615, material=MAT-CALLUS-615
,
** Section: Section-616-CALLUS-616
*Solid Section, elset=CALLUS-616, material=MAT-CALLUS-616
,
** Section: Section-617-CALLUS-617
*Solid Section, elset=CALLUS-617, material=MAT-CALLUS-617
,
** Section: Section-618-CALLUS-618
*Solid Section, elset=CALLUS-618, material=MAT-CALLUS-618
,
** Section: Section-619-CALLUS-619
*Solid Section, elset=CALLUS-619, material=MAT-CALLUS-619
,
** Section: Section-620-CALLUS-620
*Solid Section, elset=CALLUS-620, material=MAT-CALLUS-620
,
** Section: Section-621-CALLUS-621
*Solid Section, elset=CALLUS-621, material=MAT-CALLUS-621
,
** Section: Section-622-CALLUS-622
*Solid Section, elset=CALLUS-622, material=MAT-CALLUS-622
,
** Section: Section-623-CALLUS-623
*Solid Section, elset=CALLUS-623, material=MAT-CALLUS-623
,
** Section: Section-624-CALLUS-624
*Solid Section, elset=CALLUS-624, material=MAT-CALLUS-624
,
** Section: Section-625-CALLUS-625
*Solid Section, elset=CALLUS-625, material=MAT-CALLUS-625
,
** Section: Section-626-CALLUS-626
*Solid Section, elset=CALLUS-626, material=MAT-CALLUS-626
,
** Section: Section-627-CALLUS-627
*Solid Section, elset=CALLUS-627, material=MAT-CALLUS-627
,
** Section: Section-628-CALLUS-628
*Solid Section, elset=CALLUS-628, material=MAT-CALLUS-628
,
** Section: Section-629-CALLUS-629
*Solid Section, elset=CALLUS-629, material=MAT-CALLUS-629
,
** Section: Section-630-CALLUS-630
*Solid Section, elset=CALLUS-630, material=MAT-CALLUS-630
,
** Section: Section-631-CALLUS-631
*Solid Section, elset=CALLUS-631, material=MAT-CALLUS-631
,
** Section: Section-632-CALLUS-632
*Solid Section, elset=CALLUS-632, material=MAT-CALLUS-632
,
** Section: Section-633-CALLUS-633
*Solid Section, elset=CALLUS-633, material=MAT-CALLUS-633
,
** Section: Section-634-CALLUS-634
*Solid Section, elset=CALLUS-634, material=MAT-CALLUS-634
,
** Section: Section-635-CALLUS-635
*Solid Section, elset=CALLUS-635, material=MAT-CALLUS-635
,
** Section: Section-636-CALLUS-636
*Solid Section, elset=CALLUS-636, material=MAT-CALLUS-636
,
** Section: Section-637-CALLUS-637
*Solid Section, elset=CALLUS-637, material=MAT-CALLUS-637
,
** Section: Section-638-CALLUS-638
*Solid Section, elset=CALLUS-638, material=MAT-CALLUS-638
,
** Section: Section-639-CALLUS-639
*Solid Section, elset=CALLUS-639, material=MAT-CALLUS-639
,
** Section: Section-640-CALLUS-640
*Solid Section, elset=CALLUS-640, material=MAT-CALLUS-640
,
** Section: Section-641-CALLUS-641
*Solid Section, elset=CALLUS-641, material=MAT-CALLUS-641
,
** Section: Section-642-CALLUS-642
*Solid Section, elset=CALLUS-642, material=MAT-CALLUS-642
,
** Section: Section-643-CALLUS-643
*Solid Section, elset=CALLUS-643, material=MAT-CALLUS-643
,
** Section: Section-644-CALLUS-644
*Solid Section, elset=CALLUS-644, material=MAT-CALLUS-644
,
** Section: Section-645-CALLUS-645
*Solid Section, elset=CALLUS-645, material=MAT-CALLUS-645
,
** Section: Section-646-CALLUS-646
*Solid Section, elset=CALLUS-646, material=MAT-CALLUS-646
,
** Section: Section-647-CALLUS-647
*Solid Section, elset=CALLUS-647, material=MAT-CALLUS-647
,
** Section: Section-648-CALLUS-648
*Solid Section, elset=CALLUS-648, material=MAT-CALLUS-648
,
** Section: Section-649-CALLUS-649
*Solid Section, elset=CALLUS-649, material=MAT-CALLUS-649
,
** Section: Section-650-CALLUS-650
*Solid Section, elset=CALLUS-650, material=MAT-CALLUS-650
,
** Section: Section-651-CALLUS-651
*Solid Section, elset=CALLUS-651, material=MAT-CALLUS-651
,
** Section: Section-652-CALLUS-652
*Solid Section, elset=CALLUS-652, material=MAT-CALLUS-652
,
** Section: Section-653-CALLUS-653
*Solid Section, elset=CALLUS-653, material=MAT-CALLUS-653
,
** Section: Section-654-CALLUS-654
*Solid Section, elset=CALLUS-654, material=MAT-CALLUS-654
,
** Section: Section-655-CALLUS-655
*Solid Section, elset=CALLUS-655, material=MAT-CALLUS-655
,
** Section: Section-656-CALLUS-656
*Solid Section, elset=CALLUS-656, material=MAT-CALLUS-656
,
** Section: Section-657-CALLUS-657
*Solid Section, elset=CALLUS-657, material=MAT-CALLUS-657
,
** Section: Section-658-CALLUS-658
*Solid Section, elset=CALLUS-658, material=MAT-CALLUS-658
,
** Section: Section-659-CALLUS-659
*Solid Section, elset=CALLUS-659, material=MAT-CALLUS-659
,
** Section: Section-660-CALLUS-660
*Solid Section, elset=CALLUS-660, material=MAT-CALLUS-660
,
** Section: Section-661-CALLUS-661
*Solid Section, elset=CALLUS-661, material=MAT-CALLUS-661
,
** Section: Section-662-CALLUS-662
*Solid Section, elset=CALLUS-662, material=MAT-CALLUS-662
,
** Section: Section-663-CALLUS-663
*Solid Section, elset=CALLUS-663, material=MAT-CALLUS-663
,
** Section: Section-664-CALLUS-664
*Solid Section, elset=CALLUS-664, material=MAT-CALLUS-664
,
** Section: Section-665-CALLUS-665
*Solid Section, elset=CALLUS-665, material=MAT-CALLUS-665
,
** Section: Section-666-CALLUS-666
*Solid Section, elset=CALLUS-666, material=MAT-CALLUS-666
,
** Section: Section-667-CALLUS-667
*Solid Section, elset=CALLUS-667, material=MAT-CALLUS-667
,
** Section: Section-668-CALLUS-668
*Solid Section, elset=CALLUS-668, material=MAT-CALLUS-668
,
** Section: Section-669-CALLUS-669
*Solid Section, elset=CALLUS-669, material=MAT-CALLUS-669
,
** Section: Section-670-CALLUS-670
*Solid Section, elset=CALLUS-670, material=MAT-CALLUS-670
,
** Section: Section-671-CALLUS-671
*Solid Section, elset=CALLUS-671, material=MAT-CALLUS-671
,
** Section: Section-672-CALLUS-672
*Solid Section, elset=CALLUS-672, material=MAT-CALLUS-672
,
** Section: Section-673-CALLUS-673
*Solid Section, elset=CALLUS-673, material=MAT-CALLUS-673
,
** Section: Section-674-CALLUS-674
*Solid Section, elset=CALLUS-674, material=MAT-CALLUS-674
,
** Section: Section-675-CALLUS-675
*Solid Section, elset=CALLUS-675, material=MAT-CALLUS-675
,
** Section: Section-676-CALLUS-676
*Solid Section, elset=CALLUS-676, material=MAT-CALLUS-676
,
** Section: Section-677-CALLUS-677
*Solid Section, elset=CALLUS-677, material=MAT-CALLUS-677
,
** Section: Section-678-CALLUS-678
*Solid Section, elset=CALLUS-678, material=MAT-CALLUS-678
,
** Section: Section-679-CALLUS-679
*Solid Section, elset=CALLUS-679, material=MAT-CALLUS-679
,
** Section: Section-680-CALLUS-680
*Solid Section, elset=CALLUS-680, material=MAT-CALLUS-680
,
** Section: Section-681-CALLUS-681
*Solid Section, elset=CALLUS-681, material=MAT-CALLUS-681
,
** Section: Section-682-CALLUS-682
*Solid Section, elset=CALLUS-682, material=MAT-CALLUS-682
,
** Section: Section-683-CALLUS-683
*Solid Section, elset=CALLUS-683, material=MAT-CALLUS-683
,
** Section: Section-684-CALLUS-684
*Solid Section, elset=CALLUS-684, material=MAT-CALLUS-684
,
** Section: Section-685-CALLUS-685
*Solid Section, elset=CALLUS-685, material=MAT-CALLUS-685
,
** Section: Section-686-CALLUS-686
*Solid Section, elset=CALLUS-686, material=MAT-CALLUS-686
,
** Section: Section-687-CALLUS-687
*Solid Section, elset=CALLUS-687, material=MAT-CALLUS-687
,
** Section: Section-688-CALLUS-688
*Solid Section, elset=CALLUS-688, material=MAT-CALLUS-688
,
** Section: Section-689-CALLUS-689
*Solid Section, elset=CALLUS-689, material=MAT-CALLUS-689
,
** Section: Section-690-CALLUS-690
*Solid Section, elset=CALLUS-690, material=MAT-CALLUS-690
,
** Section: Section-691-CALLUS-691
*Solid Section, elset=CALLUS-691, material=MAT-CALLUS-691
,
** Section: Section-692-CALLUS-692
*Solid Section, elset=CALLUS-692, material=MAT-CALLUS-692
,
** Section: Section-693-CALLUS-693
*Solid Section, elset=CALLUS-693, material=MAT-CALLUS-693
,
** Section: Section-694-CALLUS-694
*Solid Section, elset=CALLUS-694, material=MAT-CALLUS-694
,
** Section: Section-695-CALLUS-695
*Solid Section, elset=CALLUS-695, material=MAT-CALLUS-695
,
** Section: Section-696-CALLUS-696
*Solid Section, elset=CALLUS-696, material=MAT-CALLUS-696
,
** Section: Section-697-CALLUS-697
*Solid Section, elset=CALLUS-697, material=MAT-CALLUS-697
,
** Section: Section-698-CALLUS-698
*Solid Section, elset=CALLUS-698, material=MAT-CALLUS-698
,
** Section: Section-699-CALLUS-699
*Solid Section, elset=CALLUS-699, material=MAT-CALLUS-699
,
** Section: Section-700-CALLUS-700
*Solid Section, elset=CALLUS-700, material=MAT-CALLUS-700
,
** Section: Section-701-CALLUS-701
*Solid Section, elset=CALLUS-701, material=MAT-CALLUS-701
,
** Section: Section-702-CALLUS-702
*Solid Section, elset=CALLUS-702, material=MAT-CALLUS-702
,
** Section: Section-703-CALLUS-703
*Solid Section, elset=CALLUS-703, material=MAT-CALLUS-703
,
** Section: Section-704-CALLUS-704
*Solid Section, elset=CALLUS-704, material=MAT-CALLUS-704
,
** Section: Section-705-CALLUS-705
*Solid Section, elset=CALLUS-705, material=MAT-CALLUS-705
,
** Section: Section-706-CALLUS-706
*Solid Section, elset=CALLUS-706, material=MAT-CALLUS-706
,
** Section: Section-707-CALLUS-707
*Solid Section, elset=CALLUS-707, material=MAT-CALLUS-707
,
** Section: Section-708-CALLUS-708
*Solid Section, elset=CALLUS-708, material=MAT-CALLUS-708
,
** Section: Section-709-CALLUS-709
*Solid Section, elset=CALLUS-709, material=MAT-CALLUS-709
,
** Section: Section-710-CALLUS-710
*Solid Section, elset=CALLUS-710, material=MAT-CALLUS-710
,
** Section: Section-711-CALLUS-711
*Solid Section, elset=CALLUS-711, material=MAT-CALLUS-711
,
** Section: Section-712-CALLUS-712
*Solid Section, elset=CALLUS-712, material=MAT-CALLUS-712
,
** Section: Section-713-CALLUS-713
*Solid Section, elset=CALLUS-713, material=MAT-CALLUS-713
,
** Section: Section-714-CALLUS-714
*Solid Section, elset=CALLUS-714, material=MAT-CALLUS-714
,
** Section: Section-715-CALLUS-715
*Solid Section, elset=CALLUS-715, material=MAT-CALLUS-715
,
** Section: Section-716-CALLUS-716
*Solid Section, elset=CALLUS-716, material=MAT-CALLUS-716
,
** Section: Section-717-CALLUS-717
*Solid Section, elset=CALLUS-717, material=MAT-CALLUS-717
,
** Section: Section-718-CALLUS-718
*Solid Section, elset=CALLUS-718, material=MAT-CALLUS-718
,
** Section: Section-719-CALLUS-719
*Solid Section, elset=CALLUS-719, material=MAT-CALLUS-719
,
** Section: Section-720-CALLUS-720
*Solid Section, elset=CALLUS-720, material=MAT-CALLUS-720
,
** Section: Section-721-CALLUS-721
*Solid Section, elset=CALLUS-721, material=MAT-CALLUS-721
,
** Section: Section-722-CALLUS-722
*Solid Section, elset=CALLUS-722, material=MAT-CALLUS-722
,
** Section: Section-723-CALLUS-723
*Solid Section, elset=CALLUS-723, material=MAT-CALLUS-723
,
** Section: Section-724-CALLUS-724
*Solid Section, elset=CALLUS-724, material=MAT-CALLUS-724
,
** Section: Section-725-CALLUS-725
*Solid Section, elset=CALLUS-725, material=MAT-CALLUS-725
,
** Section: Section-726-CALLUS-726
*Solid Section, elset=CALLUS-726, material=MAT-CALLUS-726
,
** Section: Section-727-CALLUS-727
*Solid Section, elset=CALLUS-727, material=MAT-CALLUS-727
,
** Section: Section-728-CALLUS-728
*Solid Section, elset=CALLUS-728, material=MAT-CALLUS-728
,
** Section: Section-729-CALLUS-729
*Solid Section, elset=CALLUS-729, material=MAT-CALLUS-729
,
** Section: Section-730-CALLUS-730
*Solid Section, elset=CALLUS-730, material=MAT-CALLUS-730
,
** Section: Section-731-CALLUS-731
*Solid Section, elset=CALLUS-731, material=MAT-CALLUS-731
,
** Section: Section-732-CALLUS-732
*Solid Section, elset=CALLUS-732, material=MAT-CALLUS-732
,
** Section: Section-733-CALLUS-733
*Solid Section, elset=CALLUS-733, material=MAT-CALLUS-733
,
** Section: Section-734-CALLUS-734
*Solid Section, elset=CALLUS-734, material=MAT-CALLUS-734
,
** Section: Section-735-CALLUS-735
*Solid Section, elset=CALLUS-735, material=MAT-CALLUS-735
,
** Section: Section-736-CALLUS-736
*Solid Section, elset=CALLUS-736, material=MAT-CALLUS-736
,
** Section: Section-737-CALLUS-737
*Solid Section, elset=CALLUS-737, material=MAT-CALLUS-737
,
** Section: Section-738-CALLUS-738
*Solid Section, elset=CALLUS-738, material=MAT-CALLUS-738
,
** Section: Section-739-CALLUS-739
*Solid Section, elset=CALLUS-739, material=MAT-CALLUS-739
,
** Section: Section-740-CALLUS-740
*Solid Section, elset=CALLUS-740, material=MAT-CALLUS-740
,
** Section: Section-741-CALLUS-741
*Solid Section, elset=CALLUS-741, material=MAT-CALLUS-741
,
** Section: Section-742-CALLUS-742
*Solid Section, elset=CALLUS-742, material=MAT-CALLUS-742
,
** Section: Section-743-CALLUS-743
*Solid Section, elset=CALLUS-743, material=MAT-CALLUS-743
,
** Section: Section-744-CALLUS-744
*Solid Section, elset=CALLUS-744, material=MAT-CALLUS-744
,
** Section: Section-745-CALLUS-745
*Solid Section, elset=CALLUS-745, material=MAT-CALLUS-745
,
** Section: Section-746-CALLUS-746
*Solid Section, elset=CALLUS-746, material=MAT-CALLUS-746
,
** Section: Section-747-CALLUS-747
*Solid Section, elset=CALLUS-747, material=MAT-CALLUS-747
,
** Section: Section-748-CALLUS-748
*Solid Section, elset=CALLUS-748, material=MAT-CALLUS-748
,
** Section: Section-749-CALLUS-749
*Solid Section, elset=CALLUS-749, material=MAT-CALLUS-749
,
** Section: Section-750-CALLUS-750
*Solid Section, elset=CALLUS-750, material=MAT-CALLUS-750
,
** Section: Section-751-CALLUS-751
*Solid Section, elset=CALLUS-751, material=MAT-CALLUS-751
,
** Section: Section-752-CALLUS-752
*Solid Section, elset=CALLUS-752, material=MAT-CALLUS-752
,
** Section: Section-753-CALLUS-753
*Solid Section, elset=CALLUS-753, material=MAT-CALLUS-753
,
** Section: Section-754-CALLUS-754
*Solid Section, elset=CALLUS-754, material=MAT-CALLUS-754
,
** Section: Section-755-CALLUS-755
*Solid Section, elset=CALLUS-755, material=MAT-CALLUS-755
,
** Section: Section-756-CALLUS-756
*Solid Section, elset=CALLUS-756, material=MAT-CALLUS-756
,
** Section: Section-757-CALLUS-757
*Solid Section, elset=CALLUS-757, material=MAT-CALLUS-757
,
** Section: Section-758-CALLUS-758
*Solid Section, elset=CALLUS-758, material=MAT-CALLUS-758
,
** Section: Section-759-CALLUS-759
*Solid Section, elset=CALLUS-759, material=MAT-CALLUS-759
,
** Section: Section-760-CALLUS-760
*Solid Section, elset=CALLUS-760, material=MAT-CALLUS-760
,
** Section: Section-761-CALLUS-761
*Solid Section, elset=CALLUS-761, material=MAT-CALLUS-761
,
** Section: Section-762-CALLUS-762
*Solid Section, elset=CALLUS-762, material=MAT-CALLUS-762
,
** Section: Section-763-CALLUS-763
*Solid Section, elset=CALLUS-763, material=MAT-CALLUS-763
,
** Section: Section-764-CALLUS-764
*Solid Section, elset=CALLUS-764, material=MAT-CALLUS-764
,
** Section: Section-765-CALLUS-765
*Solid Section, elset=CALLUS-765, material=MAT-CALLUS-765
,
** Section: Section-766-CALLUS-766
*Solid Section, elset=CALLUS-766, material=MAT-CALLUS-766
,
** Section: Section-767-CALLUS-767
*Solid Section, elset=CALLUS-767, material=MAT-CALLUS-767
,
** Section: Section-768-CALLUS-768
*Solid Section, elset=CALLUS-768, material=MAT-CALLUS-768
,
** Section: Section-769-CALLUS-769
*Solid Section, elset=CALLUS-769, material=MAT-CALLUS-769
,
** Section: Section-770-CALLUS-770
*Solid Section, elset=CALLUS-770, material=MAT-CALLUS-770
,
** Section: Section-771-CALLUS-771
*Solid Section, elset=CALLUS-771, material=MAT-CALLUS-771
,
** Section: Section-772-CALLUS-772
*Solid Section, elset=CALLUS-772, material=MAT-CALLUS-772
,
** Section: Section-773-CALLUS-773
*Solid Section, elset=CALLUS-773, material=MAT-CALLUS-773
,
** Section: Section-774-CALLUS-774
*Solid Section, elset=CALLUS-774, material=MAT-CALLUS-774
,
** Section: Section-775-CALLUS-775
*Solid Section, elset=CALLUS-775, material=MAT-CALLUS-775
,
** Section: Section-776-CALLUS-776
*Solid Section, elset=CALLUS-776, material=MAT-CALLUS-776
,
** Section: Section-777-CALLUS-777
*Solid Section, elset=CALLUS-777, material=MAT-CALLUS-777
,
*End Part
**  
**
** ASSEMBLY
**
*Assembly, name=Assembly
**  
*Instance, name=PART-1-1, part=PART-1
*End Instance
**  
*Nset, nset=BONE-ENDSIDE, instance=PART-1-1
   5,   8, 162, 163, 164, 165, 166, 167, 168, 169, 170, 171, 172, 173, 174, 175
*Nset, nset=CALLUS-INTERFACE, instance=PART-1-1
   6,   9, 244, 245, 246, 247, 248, 249, 250, 251, 252, 253, 254, 255, 256, 257
 258, 259, 260, 261, 262, 263, 264, 265, 266, 267, 268, 269, 270, 271, 272, 273
 274, 275, 276, 277, 278, 279
*Nset, nset=MARROW, instance=PART-1-1
  1,  2, 11, 12, 13, 14, 15, 16, 17, 18, 19, 20, 21, 22, 23, 24
 25, 26, 27, 28, 29, 30, 31, 32, 33, 34, 35, 36, 37, 38, 39, 40
 41, 42, 43, 44, 45, 46
*Nset, nset=ND_1, instance=PART-1-1
 1,
*Nset, nset=ND_2, instance=PART-1-1
 2,
*Nset, nset=ND_3, instance=PART-1-1
 3,
*Nset, nset=ND_4, instance=PART-1-1
 4,
*Nset, nset=ND_5, instance=PART-1-1
 5,
*Nset, nset=ND_6, instance=PART-1-1
 6,
*Nset, nset=ND_7, instance=PART-1-1
 7,
*Nset, nset=ND_8, instance=PART-1-1
 8,
*Nset, nset=ND_9, instance=PART-1-1
 9,
*Nset, nset=ND_10, instance=PART-1-1
 10,
*Nset, nset=ND_11, instance=PART-1-1
 11,
*Nset, nset=ND_12, instance=PART-1-1
 12,
*Nset, nset=ND_13, instance=PART-1-1
 13,
*Nset, nset=ND_14, instance=PART-1-1
 14,
*Nset, nset=ND_15, instance=PART-1-1
 15,
*Nset, nset=ND_16, instance=PART-1-1
 16,
*Nset, nset=ND_17, instance=PART-1-1
 17,
*Nset, nset=ND_18, instance=PART-1-1
 18,
*Nset, nset=ND_19, instance=PART-1-1
 19,
*Nset, nset=ND_20, instance=PART-1-1
 20,
*Nset, nset=ND_21, instance=PART-1-1
 21,
*Nset, nset=ND_22, instance=PART-1-1
 22,
*Nset, nset=ND_23, instance=PART-1-1
 23,
*Nset, nset=ND_24, instance=PART-1-1
 24,
*Nset, nset=ND_25, instance=PART-1-1
 25,
*Nset, nset=ND_26, instance=PART-1-1
 26,
*Nset, nset=ND_27, instance=PART-1-1
 27,
*Nset, nset=ND_28, instance=PART-1-1
 28,
*Nset, nset=ND_29, instance=PART-1-1
 29,
*Nset, nset=ND_30, instance=PART-1-1
 30,
*Nset, nset=ND_31, instance=PART-1-1
 31,
*Nset, nset=ND_32, instance=PART-1-1
 32,
*Nset, nset=ND_33, instance=PART-1-1
 33,
*Nset, nset=ND_34, instance=PART-1-1
 34,
*Nset, nset=ND_35, instance=PART-1-1
 35,
*Nset, nset=ND_36, instance=PART-1-1
 36,
*Nset, nset=ND_37, instance=PART-1-1
 37,
*Nset, nset=ND_38, instance=PART-1-1
 38,
*Nset, nset=ND_39, instance=PART-1-1
 39,
*Nset, nset=ND_40, instance=PART-1-1
 40,
*Nset, nset=ND_41, instance=PART-1-1
 41,
*Nset, nset=ND_42, instance=PART-1-1
 42,
*Nset, nset=ND_43, instance=PART-1-1
 43,
*Nset, nset=ND_44, instance=PART-1-1
 44,
*Nset, nset=ND_45, instance=PART-1-1
 45,
*Nset, nset=ND_46, instance=PART-1-1
 46,
*Nset, nset=ND_47, instance=PART-1-1
 47,
*Nset, nset=ND_48, instance=PART-1-1
 48,
*Nset, nset=ND_49, instance=PART-1-1
 49,
*Nset, nset=ND_50, instance=PART-1-1
 50,
*Nset, nset=ND_51, instance=PART-1-1
 51,
*Nset, nset=ND_52, instance=PART-1-1
 52,
*Nset, nset=ND_53, instance=PART-1-1
 53,
*Nset, nset=ND_54, instance=PART-1-1
 54,
*Nset, nset=ND_55, instance=PART-1-1
 55,
*Nset, nset=ND_56, instance=PART-1-1
 56,
*Nset, nset=ND_57, instance=PART-1-1
 57,
*Nset, nset=ND_58, instance=PART-1-1
 58,
*Nset, nset=ND_59, instance=PART-1-1
 59,
*Nset, nset=ND_60, instance=PART-1-1
 60,
*Nset, nset=ND_61, instance=PART-1-1
 61,
*Nset, nset=ND_62, instance=PART-1-1
 62,
*Nset, nset=ND_63, instance=PART-1-1
 63,
*Nset, nset=ND_64, instance=PART-1-1
 64,
*Nset, nset=ND_65, instance=PART-1-1
 65,
*Nset, nset=ND_66, instance=PART-1-1
 66,
*Nset, nset=ND_67, instance=PART-1-1
 67,
*Nset, nset=ND_68, instance=PART-1-1
 68,
*Nset, nset=ND_69, instance=PART-1-1
 69,
*Nset, nset=ND_70, instance=PART-1-1
 70,
*Nset, nset=ND_71, instance=PART-1-1
 71,
*Nset, nset=ND_72, instance=PART-1-1
 72,
*Nset, nset=ND_73, instance=PART-1-1
 73,
*Nset, nset=ND_74, instance=PART-1-1
 74,
*Nset, nset=ND_75, instance=PART-1-1
 75,
*Nset, nset=ND_76, instance=PART-1-1
 76,
*Nset, nset=ND_77, instance=PART-1-1
 77,
*Nset, nset=ND_78, instance=PART-1-1
 78,
*Nset, nset=ND_79, instance=PART-1-1
 79,
*Nset, nset=ND_80, instance=PART-1-1
 80,
*Nset, nset=ND_81, instance=PART-1-1
 81,
*Nset, nset=ND_82, instance=PART-1-1
 82,
*Nset, nset=ND_83, instance=PART-1-1
 83,
*Nset, nset=ND_84, instance=PART-1-1
 84,
*Nset, nset=ND_85, instance=PART-1-1
 85,
*Nset, nset=ND_86, instance=PART-1-1
 86,
*Nset, nset=ND_87, instance=PART-1-1
 87,
*Nset, nset=ND_88, instance=PART-1-1
 88,
*Nset, nset=ND_89, instance=PART-1-1
 89,
*Nset, nset=ND_90, instance=PART-1-1
 90,
*Nset, nset=ND_91, instance=PART-1-1
 91,
*Nset, nset=ND_92, instance=PART-1-1
 92,
*Nset, nset=ND_93, instance=PART-1-1
 93,
*Nset, nset=ND_94, instance=PART-1-1
 94,
*Nset, nset=ND_95, instance=PART-1-1
 95,
*Nset, nset=ND_96, instance=PART-1-1
 96,
*Nset, nset=ND_97, instance=PART-1-1
 97,
*Nset, nset=ND_98, instance=PART-1-1
 98,
*Nset, nset=ND_99, instance=PART-1-1
 99,
*Nset, nset=ND_100, instance=PART-1-1
 100,
*Nset, nset=ND_101, instance=PART-1-1
 101,
*Nset, nset=ND_102, instance=PART-1-1
 102,
*Nset, nset=ND_103, instance=PART-1-1
 103,
*Nset, nset=ND_104, instance=PART-1-1
 104,
*Nset, nset=ND_105, instance=PART-1-1
 105,
*Nset, nset=ND_106, instance=PART-1-1
 106,
*Nset, nset=ND_107, instance=PART-1-1
 107,
*Nset, nset=ND_108, instance=PART-1-1
 108,
*Nset, nset=ND_109, instance=PART-1-1
 109,
*Nset, nset=ND_110, instance=PART-1-1
 110,
*Nset, nset=ND_111, instance=PART-1-1
 111,
*Nset, nset=ND_112, instance=PART-1-1
 112,
*Nset, nset=ND_113, instance=PART-1-1
 113,
*Nset, nset=ND_114, instance=PART-1-1
 114,
*Nset, nset=ND_115, instance=PART-1-1
 115,
*Nset, nset=ND_116, instance=PART-1-1
 116,
*Nset, nset=ND_117, instance=PART-1-1
 117,
*Nset, nset=ND_118, instance=PART-1-1
 118,
*Nset, nset=ND_119, instance=PART-1-1
 119,
*Nset, nset=ND_120, instance=PART-1-1
 120,
*Nset, nset=ND_121, instance=PART-1-1
 121,
*Nset, nset=ND_122, instance=PART-1-1
 122,
*Nset, nset=ND_123, instance=PART-1-1
 123,
*Nset, nset=ND_124, instance=PART-1-1
 124,
*Nset, nset=ND_125, instance=PART-1-1
 125,
*Nset, nset=ND_126, instance=PART-1-1
 126,
*Nset, nset=ND_127, instance=PART-1-1
 127,
*Nset, nset=ND_128, instance=PART-1-1
 128,
*Nset, nset=ND_129, instance=PART-1-1
 129,
*Nset, nset=ND_130, instance=PART-1-1
 130,
*Nset, nset=ND_131, instance=PART-1-1
 131,
*Nset, nset=ND_132, instance=PART-1-1
 132,
*Nset, nset=ND_133, instance=PART-1-1
 133,
*Nset, nset=ND_134, instance=PART-1-1
 134,
*Nset, nset=ND_135, instance=PART-1-1
 135,
*Nset, nset=ND_136, instance=PART-1-1
 136,
*Nset, nset=ND_137, instance=PART-1-1
 137,
*Nset, nset=ND_138, instance=PART-1-1
 138,
*Nset, nset=ND_139, instance=PART-1-1
 139,
*Nset, nset=ND_140, instance=PART-1-1
 140,
*Nset, nset=ND_141, instance=PART-1-1
 141,
*Nset, nset=ND_142, instance=PART-1-1
 142,
*Nset, nset=ND_143, instance=PART-1-1
 143,
*Nset, nset=ND_144, instance=PART-1-1
 144,
*Nset, nset=ND_145, instance=PART-1-1
 145,
*Nset, nset=ND_146, instance=PART-1-1
 146,
*Nset, nset=ND_147, instance=PART-1-1
 147,
*Nset, nset=ND_148, instance=PART-1-1
 148,
*Nset, nset=ND_149, instance=PART-1-1
 149,
*Nset, nset=ND_150, instance=PART-1-1
 150,
*Nset, nset=ND_151, instance=PART-1-1
 151,
*Nset, nset=ND_152, instance=PART-1-1
 152,
*Nset, nset=ND_153, instance=PART-1-1
 153,
*Nset, nset=ND_154, instance=PART-1-1
 154,
*Nset, nset=ND_155, instance=PART-1-1
 155,
*Nset, nset=ND_156, instance=PART-1-1
 156,
*Nset, nset=ND_157, instance=PART-1-1
 157,
*Nset, nset=ND_158, instance=PART-1-1
 158,
*Nset, nset=ND_159, instance=PART-1-1
 159,
*Nset, nset=ND_160, instance=PART-1-1
 160,
*Nset, nset=ND_161, instance=PART-1-1
 161,
*Nset, nset=ND_162, instance=PART-1-1
 162,
*Nset, nset=ND_163, instance=PART-1-1
 163,
*Nset, nset=ND_164, instance=PART-1-1
 164,
*Nset, nset=ND_165, instance=PART-1-1
 165,
*Nset, nset=ND_166, instance=PART-1-1
 166,
*Nset, nset=ND_167, instance=PART-1-1
 167,
*Nset, nset=ND_168, instance=PART-1-1
 168,
*Nset, nset=ND_169, instance=PART-1-1
 169,
*Nset, nset=ND_170, instance=PART-1-1
 170,
*Nset, nset=ND_171, instance=PART-1-1
 171,
*Nset, nset=ND_172, instance=PART-1-1
 172,
*Nset, nset=ND_173, instance=PART-1-1
 173,
*Nset, nset=ND_174, instance=PART-1-1
 174,
*Nset, nset=ND_175, instance=PART-1-1
 175,
*Nset, nset=ND_176, instance=PART-1-1
 176,
*Nset, nset=ND_177, instance=PART-1-1
 177,
*Nset, nset=ND_178, instance=PART-1-1
 178,
*Nset, nset=ND_179, instance=PART-1-1
 179,
*Nset, nset=ND_180, instance=PART-1-1
 180,
*Nset, nset=ND_181, instance=PART-1-1
 181,
*Nset, nset=ND_182, instance=PART-1-1
 182,
*Nset, nset=ND_183, instance=PART-1-1
 183,
*Nset, nset=ND_184, instance=PART-1-1
 184,
*Nset, nset=ND_185, instance=PART-1-1
 185,
*Nset, nset=ND_186, instance=PART-1-1
 186,
*Nset, nset=ND_187, instance=PART-1-1
 187,
*Nset, nset=ND_188, instance=PART-1-1
 188,
*Nset, nset=ND_189, instance=PART-1-1
 189,
*Nset, nset=ND_190, instance=PART-1-1
 190,
*Nset, nset=ND_191, instance=PART-1-1
 191,
*Nset, nset=ND_192, instance=PART-1-1
 192,
*Nset, nset=ND_193, instance=PART-1-1
 193,
*Nset, nset=ND_194, instance=PART-1-1
 194,
*Nset, nset=ND_195, instance=PART-1-1
 195,
*Nset, nset=ND_196, instance=PART-1-1
 196,
*Nset, nset=ND_197, instance=PART-1-1
 197,
*Nset, nset=ND_198, instance=PART-1-1
 198,
*Nset, nset=ND_199, instance=PART-1-1
 199,
*Nset, nset=ND_200, instance=PART-1-1
 200,
*Nset, nset=ND_201, instance=PART-1-1
 201,
*Nset, nset=ND_202, instance=PART-1-1
 202,
*Nset, nset=ND_203, instance=PART-1-1
 203,
*Nset, nset=ND_204, instance=PART-1-1
 204,
*Nset, nset=ND_205, instance=PART-1-1
 205,
*Nset, nset=ND_206, instance=PART-1-1
 206,
*Nset, nset=ND_207, instance=PART-1-1
 207,
*Nset, nset=ND_208, instance=PART-1-1
 208,
*Nset, nset=ND_209, instance=PART-1-1
 209,
*Nset, nset=ND_210, instance=PART-1-1
 210,
*Nset, nset=ND_211, instance=PART-1-1
 211,
*Nset, nset=ND_212, instance=PART-1-1
 212,
*Nset, nset=ND_213, instance=PART-1-1
 213,
*Nset, nset=ND_214, instance=PART-1-1
 214,
*Nset, nset=ND_215, instance=PART-1-1
 215,
*Nset, nset=ND_216, instance=PART-1-1
 216,
*Nset, nset=ND_217, instance=PART-1-1
 217,
*Nset, nset=ND_218, instance=PART-1-1
 218,
*Nset, nset=ND_219, instance=PART-1-1
 219,
*Nset, nset=ND_220, instance=PART-1-1
 220,
*Nset, nset=ND_221, instance=PART-1-1
 221,
*Nset, nset=ND_222, instance=PART-1-1
 222,
*Nset, nset=ND_223, instance=PART-1-1
 223,
*Nset, nset=ND_224, instance=PART-1-1
 224,
*Nset, nset=ND_225, instance=PART-1-1
 225,
*Nset, nset=ND_226, instance=PART-1-1
 226,
*Nset, nset=ND_227, instance=PART-1-1
 227,
*Nset, nset=ND_228, instance=PART-1-1
 228,
*Nset, nset=ND_229, instance=PART-1-1
 229,
*Nset, nset=ND_230, instance=PART-1-1
 230,
*Nset, nset=ND_231, instance=PART-1-1
 231,
*Nset, nset=ND_232, instance=PART-1-1
 232,
*Nset, nset=ND_233, instance=PART-1-1
 233,
*Nset, nset=ND_234, instance=PART-1-1
 234,
*Nset, nset=ND_235, instance=PART-1-1
 235,
*Nset, nset=ND_236, instance=PART-1-1
 236,
*Nset, nset=ND_237, instance=PART-1-1
 237,
*Nset, nset=ND_238, instance=PART-1-1
 238,
*Nset, nset=ND_239, instance=PART-1-1
 239,
*Nset, nset=ND_240, instance=PART-1-1
 240,
*Nset, nset=ND_241, instance=PART-1-1
 241,
*Nset, nset=ND_242, instance=PART-1-1
 242,
*Nset, nset=ND_243, instance=PART-1-1
 243,
*Nset, nset=ND_244, instance=PART-1-1
 244,
*Nset, nset=ND_245, instance=PART-1-1
 245,
*Nset, nset=ND_246, instance=PART-1-1
 246,
*Nset, nset=ND_247, instance=PART-1-1
 247,
*Nset, nset=ND_248, instance=PART-1-1
 248,
*Nset, nset=ND_249, instance=PART-1-1
 249,
*Nset, nset=ND_250, instance=PART-1-1
 250,
*Nset, nset=ND_251, instance=PART-1-1
 251,
*Nset, nset=ND_252, instance=PART-1-1
 252,
*Nset, nset=ND_253, instance=PART-1-1
 253,
*Nset, nset=ND_254, instance=PART-1-1
 254,
*Nset, nset=ND_255, instance=PART-1-1
 255,
*Nset, nset=ND_256, instance=PART-1-1
 256,
*Nset, nset=ND_257, instance=PART-1-1
 257,
*Nset, nset=ND_258, instance=PART-1-1
 258,
*Nset, nset=ND_259, instance=PART-1-1
 259,
*Nset, nset=ND_260, instance=PART-1-1
 260,
*Nset, nset=ND_261, instance=PART-1-1
 261,
*Nset, nset=ND_262, instance=PART-1-1
 262,
*Nset, nset=ND_263, instance=PART-1-1
 263,
*Nset, nset=ND_264, instance=PART-1-1
 264,
*Nset, nset=ND_265, instance=PART-1-1
 265,
*Nset, nset=ND_266, instance=PART-1-1
 266,
*Nset, nset=ND_267, instance=PART-1-1
 267,
*Nset, nset=ND_268, instance=PART-1-1
 268,
*Nset, nset=ND_269, instance=PART-1-1
 269,
*Nset, nset=ND_270, instance=PART-1-1
 270,
*Nset, nset=ND_271, instance=PART-1-1
 271,
*Nset, nset=ND_272, instance=PART-1-1
 272,
*Nset, nset=ND_273, instance=PART-1-1
 273,
*Nset, nset=ND_274, instance=PART-1-1
 274,
*Nset, nset=ND_275, instance=PART-1-1
 275,
*Nset, nset=ND_276, instance=PART-1-1
 276,
*Nset, nset=ND_277, instance=PART-1-1
 277,
*Nset, nset=ND_278, instance=PART-1-1
 278,
*Nset, nset=ND_279, instance=PART-1-1
 279,
*Nset, nset=ND_280, instance=PART-1-1
 280,
*Nset, nset=ND_281, instance=PART-1-1
 281,
*Nset, nset=ND_282, instance=PART-1-1
 282,
*Nset, nset=ND_283, instance=PART-1-1
 283,
*Nset, nset=ND_284, instance=PART-1-1
 284,
*Nset, nset=ND_285, instance=PART-1-1
 285,
*Nset, nset=ND_286, instance=PART-1-1
 286,
*Nset, nset=ND_287, instance=PART-1-1
 287,
*Nset, nset=ND_288, instance=PART-1-1
 288,
*Nset, nset=ND_289, instance=PART-1-1
 289,
*Nset, nset=ND_290, instance=PART-1-1
 290,
*Nset, nset=ND_291, instance=PART-1-1
 291,
*Nset, nset=ND_292, instance=PART-1-1
 292,
*Nset, nset=ND_293, instance=PART-1-1
 293,
*Nset, nset=ND_294, instance=PART-1-1
 294,
*Nset, nset=ND_295, instance=PART-1-1
 295,
*Nset, nset=ND_296, instance=PART-1-1
 296,
*Nset, nset=ND_297, instance=PART-1-1
 297,
*Nset, nset=ND_298, instance=PART-1-1
 298,
*Nset, nset=ND_299, instance=PART-1-1
 299,
*Nset, nset=ND_300, instance=PART-1-1
 300,
*Nset, nset=ND_301, instance=PART-1-1
 301,
*Nset, nset=ND_302, instance=PART-1-1
 302,
*Nset, nset=ND_303, instance=PART-1-1
 303,
*Nset, nset=ND_304, instance=PART-1-1
 304,
*Nset, nset=ND_305, instance=PART-1-1
 305,
*Nset, nset=ND_306, instance=PART-1-1
 306,
*Nset, nset=ND_307, instance=PART-1-1
 307,
*Nset, nset=ND_308, instance=PART-1-1
 308,
*Nset, nset=ND_309, instance=PART-1-1
 309,
*Nset, nset=ND_310, instance=PART-1-1
 310,
*Nset, nset=ND_311, instance=PART-1-1
 311,
*Nset, nset=ND_312, instance=PART-1-1
 312,
*Nset, nset=ND_313, instance=PART-1-1
 313,
*Nset, nset=ND_314, instance=PART-1-1
 314,
*Nset, nset=ND_315, instance=PART-1-1
 315,
*Nset, nset=ND_316, instance=PART-1-1
 316,
*Nset, nset=ND_317, instance=PART-1-1
 317,
*Nset, nset=ND_318, instance=PART-1-1
 318,
*Nset, nset=ND_319, instance=PART-1-1
 319,
*Nset, nset=ND_320, instance=PART-1-1
 320,
*Nset, nset=ND_321, instance=PART-1-1
 321,
*Nset, nset=ND_322, instance=PART-1-1
 322,
*Nset, nset=ND_323, instance=PART-1-1
 323,
*Nset, nset=ND_324, instance=PART-1-1
 324,
*Nset, nset=ND_325, instance=PART-1-1
 325,
*Nset, nset=ND_326, instance=PART-1-1
 326,
*Nset, nset=ND_327, instance=PART-1-1
 327,
*Nset, nset=ND_328, instance=PART-1-1
 328,
*Nset, nset=ND_329, instance=PART-1-1
 329,
*Nset, nset=ND_330, instance=PART-1-1
 330,
*Nset, nset=ND_331, instance=PART-1-1
 331,
*Nset, nset=ND_332, instance=PART-1-1
 332,
*Nset, nset=ND_333, instance=PART-1-1
 333,
*Nset, nset=ND_334, instance=PART-1-1
 334,
*Nset, nset=ND_335, instance=PART-1-1
 335,
*Nset, nset=ND_336, instance=PART-1-1
 336,
*Nset, nset=ND_337, instance=PART-1-1
 337,
*Nset, nset=ND_338, instance=PART-1-1
 338,
*Nset, nset=ND_339, instance=PART-1-1
 339,
*Nset, nset=ND_340, instance=PART-1-1
 340,
*Nset, nset=ND_341, instance=PART-1-1
 341,
*Nset, nset=ND_342, instance=PART-1-1
 342,
*Nset, nset=ND_343, instance=PART-1-1
 343,
*Nset, nset=ND_344, instance=PART-1-1
 344,
*Nset, nset=ND_345, instance=PART-1-1
 345,
*Nset, nset=ND_346, instance=PART-1-1
 346,
*Nset, nset=ND_347, instance=PART-1-1
 347,
*Nset, nset=ND_348, instance=PART-1-1
 348,
*Nset, nset=ND_349, instance=PART-1-1
 349,
*Nset, nset=ND_350, instance=PART-1-1
 350,
*Nset, nset=ND_351, instance=PART-1-1
 351,
*Nset, nset=ND_352, instance=PART-1-1
 352,
*Nset, nset=ND_353, instance=PART-1-1
 353,
*Nset, nset=ND_354, instance=PART-1-1
 354,
*Nset, nset=ND_355, instance=PART-1-1
 355,
*Nset, nset=ND_356, instance=PART-1-1
 356,
*Nset, nset=ND_357, instance=PART-1-1
 357,
*Nset, nset=ND_358, instance=PART-1-1
 358,
*Nset, nset=ND_359, instance=PART-1-1
 359,
*Nset, nset=ND_360, instance=PART-1-1
 360,
*Nset, nset=ND_361, instance=PART-1-1
 361,
*Nset, nset=ND_362, instance=PART-1-1
 362,
*Nset, nset=ND_363, instance=PART-1-1
 363,
*Nset, nset=ND_364, instance=PART-1-1
 364,
*Nset, nset=ND_365, instance=PART-1-1
 365,
*Nset, nset=ND_366, instance=PART-1-1
 366,
*Nset, nset=ND_367, instance=PART-1-1
 367,
*Nset, nset=ND_368, instance=PART-1-1
 368,
*Nset, nset=ND_369, instance=PART-1-1
 369,
*Nset, nset=ND_370, instance=PART-1-1
 370,
*Nset, nset=ND_371, instance=PART-1-1
 371,
*Nset, nset=ND_372, instance=PART-1-1
 372,
*Nset, nset=ND_373, instance=PART-1-1
 373,
*Nset, nset=ND_374, instance=PART-1-1
 374,
*Nset, nset=ND_375, instance=PART-1-1
 375,
*Nset, nset=ND_376, instance=PART-1-1
 376,
*Nset, nset=ND_377, instance=PART-1-1
 377,
*Nset, nset=ND_378, instance=PART-1-1
 378,
*Nset, nset=ND_379, instance=PART-1-1
 379,
*Nset, nset=ND_380, instance=PART-1-1
 380,
*Nset, nset=ND_381, instance=PART-1-1
 381,
*Nset, nset=ND_382, instance=PART-1-1
 382,
*Nset, nset=ND_383, instance=PART-1-1
 383,
*Nset, nset=ND_384, instance=PART-1-1
 384,
*Nset, nset=ND_385, instance=PART-1-1
 385,
*Nset, nset=ND_386, instance=PART-1-1
 386,
*Nset, nset=ND_387, instance=PART-1-1
 387,
*Nset, nset=ND_388, instance=PART-1-1
 388,
*Nset, nset=ND_389, instance=PART-1-1
 389,
*Nset, nset=ND_390, instance=PART-1-1
 390,
*Nset, nset=ND_391, instance=PART-1-1
 391,
*Nset, nset=ND_392, instance=PART-1-1
 392,
*Nset, nset=ND_393, instance=PART-1-1
 393,
*Nset, nset=ND_394, instance=PART-1-1
 394,
*Nset, nset=ND_395, instance=PART-1-1
 395,
*Nset, nset=ND_396, instance=PART-1-1
 396,
*Nset, nset=ND_397, instance=PART-1-1
 397,
*Nset, nset=ND_398, instance=PART-1-1
 398,
*Nset, nset=ND_399, instance=PART-1-1
 399,
*Nset, nset=ND_400, instance=PART-1-1
 400,
*Nset, nset=ND_401, instance=PART-1-1
 401,
*Nset, nset=ND_402, instance=PART-1-1
 402,
*Nset, nset=ND_403, instance=PART-1-1
 403,
*Nset, nset=ND_404, instance=PART-1-1
 404,
*Nset, nset=ND_405, instance=PART-1-1
 405,
*Nset, nset=ND_406, instance=PART-1-1
 406,
*Nset, nset=ND_407, instance=PART-1-1
 407,
*Nset, nset=ND_408, instance=PART-1-1
 408,
*Nset, nset=ND_409, instance=PART-1-1
 409,
*Nset, nset=ND_410, instance=PART-1-1
 410,
*Nset, nset=ND_411, instance=PART-1-1
 411,
*Nset, nset=ND_412, instance=PART-1-1
 412,
*Nset, nset=ND_413, instance=PART-1-1
 413,
*Nset, nset=ND_414, instance=PART-1-1
 414,
*Nset, nset=ND_415, instance=PART-1-1
 415,
*Nset, nset=ND_416, instance=PART-1-1
 416,
*Nset, nset=ND_417, instance=PART-1-1
 417,
*Nset, nset=ND_418, instance=PART-1-1
 418,
*Nset, nset=ND_419, instance=PART-1-1
 419,
*Nset, nset=ND_420, instance=PART-1-1
 420,
*Nset, nset=ND_421, instance=PART-1-1
 421,
*Nset, nset=ND_422, instance=PART-1-1
 422,
*Nset, nset=ND_423, instance=PART-1-1
 423,
*Nset, nset=ND_424, instance=PART-1-1
 424,
*Nset, nset=ND_425, instance=PART-1-1
 425,
*Nset, nset=ND_426, instance=PART-1-1
 426,
*Nset, nset=ND_427, instance=PART-1-1
 427,
*Nset, nset=ND_428, instance=PART-1-1
 428,
*Nset, nset=ND_429, instance=PART-1-1
 429,
*Nset, nset=ND_430, instance=PART-1-1
 430,
*Nset, nset=ND_431, instance=PART-1-1
 431,
*Nset, nset=ND_432, instance=PART-1-1
 432,
*Nset, nset=ND_433, instance=PART-1-1
 433,
*Nset, nset=ND_434, instance=PART-1-1
 434,
*Nset, nset=ND_435, instance=PART-1-1
 435,
*Nset, nset=ND_436, instance=PART-1-1
 436,
*Nset, nset=ND_437, instance=PART-1-1
 437,
*Nset, nset=ND_438, instance=PART-1-1
 438,
*Nset, nset=ND_439, instance=PART-1-1
 439,
*Nset, nset=ND_440, instance=PART-1-1
 440,
*Nset, nset=ND_441, instance=PART-1-1
 441,
*Nset, nset=ND_442, instance=PART-1-1
 442,
*Nset, nset=ND_443, instance=PART-1-1
 443,
*Nset, nset=ND_444, instance=PART-1-1
 444,
*Nset, nset=ND_445, instance=PART-1-1
 445,
*Nset, nset=ND_446, instance=PART-1-1
 446,
*Nset, nset=ND_447, instance=PART-1-1
 447,
*Nset, nset=ND_448, instance=PART-1-1
 448,
*Nset, nset=ND_449, instance=PART-1-1
 449,
*Nset, nset=ND_450, instance=PART-1-1
 450,
*Nset, nset=ND_451, instance=PART-1-1
 451,
*Nset, nset=ND_452, instance=PART-1-1
 452,
*Nset, nset=ND_453, instance=PART-1-1
 453,
*Nset, nset=ND_454, instance=PART-1-1
 454,
*Nset, nset=ND_455, instance=PART-1-1
 455,
*Nset, nset=ND_456, instance=PART-1-1
 456,
*Nset, nset=ND_457, instance=PART-1-1
 457,
*Nset, nset=ND_458, instance=PART-1-1
 458,
*Nset, nset=ND_459, instance=PART-1-1
 459,
*Nset, nset=ND_460, instance=PART-1-1
 460,
*Nset, nset=ND_461, instance=PART-1-1
 461,
*Nset, nset=ND_462, instance=PART-1-1
 462,
*Nset, nset=ND_463, instance=PART-1-1
 463,
*Nset, nset=ND_464, instance=PART-1-1
 464,
*Nset, nset=ND_465, instance=PART-1-1
 465,
*Nset, nset=ND_466, instance=PART-1-1
 466,
*Nset, nset=ND_467, instance=PART-1-1
 467,
*Nset, nset=ND_468, instance=PART-1-1
 468,
*Nset, nset=ND_469, instance=PART-1-1
 469,
*Nset, nset=ND_470, instance=PART-1-1
 470,
*Nset, nset=ND_471, instance=PART-1-1
 471,
*Nset, nset=ND_472, instance=PART-1-1
 472,
*Nset, nset=ND_473, instance=PART-1-1
 473,
*Nset, nset=ND_474, instance=PART-1-1
 474,
*Nset, nset=ND_475, instance=PART-1-1
 475,
*Nset, nset=ND_476, instance=PART-1-1
 476,
*Nset, nset=ND_477, instance=PART-1-1
 477,
*Nset, nset=ND_478, instance=PART-1-1
 478,
*Nset, nset=ND_479, instance=PART-1-1
 479,
*Nset, nset=ND_480, instance=PART-1-1
 480,
*Nset, nset=ND_481, instance=PART-1-1
 481,
*Nset, nset=ND_482, instance=PART-1-1
 482,
*Nset, nset=ND_483, instance=PART-1-1
 483,
*Nset, nset=ND_484, instance=PART-1-1
 484,
*Nset, nset=ND_485, instance=PART-1-1
 485,
*Nset, nset=ND_486, instance=PART-1-1
 486,
*Nset, nset=ND_487, instance=PART-1-1
 487,
*Nset, nset=ND_488, instance=PART-1-1
 488,
*Nset, nset=ND_489, instance=PART-1-1
 489,
*Nset, nset=ND_490, instance=PART-1-1
 490,
*Nset, nset=ND_491, instance=PART-1-1
 491,
*Nset, nset=ND_492, instance=PART-1-1
 492,
*Nset, nset=ND_493, instance=PART-1-1
 493,
*Nset, nset=ND_494, instance=PART-1-1
 494,
*Nset, nset=ND_495, instance=PART-1-1
 495,
*Nset, nset=ND_496, instance=PART-1-1
 496,
*Nset, nset=ND_497, instance=PART-1-1
 497,
*Nset, nset=ND_498, instance=PART-1-1
 498,
*Nset, nset=ND_499, instance=PART-1-1
 499,
*Nset, nset=ND_500, instance=PART-1-1
 500,
*Nset, nset=ND_501, instance=PART-1-1
 501,
*Nset, nset=ND_502, instance=PART-1-1
 502,
*Nset, nset=ND_503, instance=PART-1-1
 503,
*Nset, nset=ND_504, instance=PART-1-1
 504,
*Nset, nset=ND_505, instance=PART-1-1
 505,
*Nset, nset=ND_506, instance=PART-1-1
 506,
*Nset, nset=ND_507, instance=PART-1-1
 507,
*Nset, nset=ND_508, instance=PART-1-1
 508,
*Nset, nset=ND_509, instance=PART-1-1
 509,
*Nset, nset=ND_510, instance=PART-1-1
 510,
*Nset, nset=ND_511, instance=PART-1-1
 511,
*Nset, nset=ND_512, instance=PART-1-1
 512,
*Nset, nset=ND_513, instance=PART-1-1
 513,
*Nset, nset=ND_514, instance=PART-1-1
 514,
*Nset, nset=ND_515, instance=PART-1-1
 515,
*Nset, nset=ND_516, instance=PART-1-1
 516,
*Nset, nset=ND_517, instance=PART-1-1
 517,
*Nset, nset=ND_518, instance=PART-1-1
 518,
*Nset, nset=ND_519, instance=PART-1-1
 519,
*Nset, nset=ND_520, instance=PART-1-1
 520,
*Nset, nset=ND_521, instance=PART-1-1
 521,
*Nset, nset=ND_522, instance=PART-1-1
 522,
*Nset, nset=ND_523, instance=PART-1-1
 523,
*Nset, nset=ND_524, instance=PART-1-1
 524,
*Nset, nset=ND_525, instance=PART-1-1
 525,
*Nset, nset=ND_526, instance=PART-1-1
 526,
*Nset, nset=ND_527, instance=PART-1-1
 527,
*Nset, nset=ND_528, instance=PART-1-1
 528,
*Nset, nset=ND_529, instance=PART-1-1
 529,
*Nset, nset=ND_530, instance=PART-1-1
 530,
*Nset, nset=ND_531, instance=PART-1-1
 531,
*Nset, nset=ND_532, instance=PART-1-1
 532,
*Nset, nset=ND_533, instance=PART-1-1
 533,
*Nset, nset=ND_534, instance=PART-1-1
 534,
*Nset, nset=ND_535, instance=PART-1-1
 535,
*Nset, nset=ND_536, instance=PART-1-1
 536,
*Nset, nset=ND_537, instance=PART-1-1
 537,
*Nset, nset=ND_538, instance=PART-1-1
 538,
*Nset, nset=ND_539, instance=PART-1-1
 539,
*Nset, nset=ND_540, instance=PART-1-1
 540,
*Nset, nset=ND_541, instance=PART-1-1
 541,
*Nset, nset=ND_542, instance=PART-1-1
 542,
*Nset, nset=ND_543, instance=PART-1-1
 543,
*Nset, nset=ND_544, instance=PART-1-1
 544,
*Nset, nset=ND_545, instance=PART-1-1
 545,
*Nset, nset=ND_546, instance=PART-1-1
 546,
*Nset, nset=ND_547, instance=PART-1-1
 547,
*Nset, nset=ND_548, instance=PART-1-1
 548,
*Nset, nset=ND_549, instance=PART-1-1
 549,
*Nset, nset=ND_550, instance=PART-1-1
 550,
*Nset, nset=ND_551, instance=PART-1-1
 551,
*Nset, nset=ND_552, instance=PART-1-1
 552,
*Nset, nset=ND_553, instance=PART-1-1
 553,
*Nset, nset=ND_554, instance=PART-1-1
 554,
*Nset, nset=ND_555, instance=PART-1-1
 555,
*Nset, nset=ND_556, instance=PART-1-1
 556,
*Nset, nset=ND_557, instance=PART-1-1
 557,
*Nset, nset=ND_558, instance=PART-1-1
 558,
*Nset, nset=ND_559, instance=PART-1-1
 559,
*Nset, nset=ND_560, instance=PART-1-1
 560,
*Nset, nset=ND_561, instance=PART-1-1
 561,
*Nset, nset=ND_562, instance=PART-1-1
 562,
*Nset, nset=ND_563, instance=PART-1-1
 563,
*Nset, nset=ND_564, instance=PART-1-1
 564,
*Nset, nset=ND_565, instance=PART-1-1
 565,
*Nset, nset=ND_566, instance=PART-1-1
 566,
*Nset, nset=ND_567, instance=PART-1-1
 567,
*Nset, nset=ND_568, instance=PART-1-1
 568,
*Nset, nset=ND_569, instance=PART-1-1
 569,
*Nset, nset=ND_570, instance=PART-1-1
 570,
*Nset, nset=ND_571, instance=PART-1-1
 571,
*Nset, nset=ND_572, instance=PART-1-1
 572,
*Nset, nset=ND_573, instance=PART-1-1
 573,
*Nset, nset=ND_574, instance=PART-1-1
 574,
*Nset, nset=ND_575, instance=PART-1-1
 575,
*Nset, nset=ND_576, instance=PART-1-1
 576,
*Nset, nset=ND_577, instance=PART-1-1
 577,
*Nset, nset=ND_578, instance=PART-1-1
 578,
*Nset, nset=ND_579, instance=PART-1-1
 579,
*Nset, nset=ND_580, instance=PART-1-1
 580,
*Nset, nset=ND_581, instance=PART-1-1
 581,
*Nset, nset=ND_582, instance=PART-1-1
 582,
*Nset, nset=ND_583, instance=PART-1-1
 583,
*Nset, nset=ND_584, instance=PART-1-1
 584,
*Nset, nset=ND_585, instance=PART-1-1
 585,
*Nset, nset=ND_586, instance=PART-1-1
 586,
*Nset, nset=ND_587, instance=PART-1-1
 587,
*Nset, nset=ND_588, instance=PART-1-1
 588,
*Nset, nset=ND_589, instance=PART-1-1
 589,
*Nset, nset=ND_590, instance=PART-1-1
 590,
*Nset, nset=ND_591, instance=PART-1-1
 591,
*Nset, nset=ND_592, instance=PART-1-1
 592,
*Nset, nset=ND_593, instance=PART-1-1
 593,
*Nset, nset=ND_594, instance=PART-1-1
 594,
*Nset, nset=ND_595, instance=PART-1-1
 595,
*Nset, nset=ND_596, instance=PART-1-1
 596,
*Nset, nset=ND_597, instance=PART-1-1
 597,
*Nset, nset=ND_598, instance=PART-1-1
 598,
*Nset, nset=ND_599, instance=PART-1-1
 599,
*Nset, nset=ND_600, instance=PART-1-1
 600,
*Nset, nset=ND_601, instance=PART-1-1
 601,
*Nset, nset=ND_602, instance=PART-1-1
 602,
*Nset, nset=ND_603, instance=PART-1-1
 603,
*Nset, nset=ND_604, instance=PART-1-1
 604,
*Nset, nset=ND_605, instance=PART-1-1
 605,
*Nset, nset=ND_606, instance=PART-1-1
 606,
*Nset, nset=ND_607, instance=PART-1-1
 607,
*Nset, nset=ND_608, instance=PART-1-1
 608,
*Nset, nset=ND_609, instance=PART-1-1
 609,
*Nset, nset=ND_610, instance=PART-1-1
 610,
*Nset, nset=ND_611, instance=PART-1-1
 611,
*Nset, nset=ND_612, instance=PART-1-1
 612,
*Nset, nset=ND_613, instance=PART-1-1
 613,
*Nset, nset=ND_614, instance=PART-1-1
 614,
*Nset, nset=ND_615, instance=PART-1-1
 615,
*Nset, nset=ND_616, instance=PART-1-1
 616,
*Nset, nset=ND_617, instance=PART-1-1
 617,
*Nset, nset=ND_618, instance=PART-1-1
 618,
*Nset, nset=ND_619, instance=PART-1-1
 619,
*Nset, nset=ND_620, instance=PART-1-1
 620,
*Nset, nset=ND_621, instance=PART-1-1
 621,
*Nset, nset=ND_622, instance=PART-1-1
 622,
*Nset, nset=ND_623, instance=PART-1-1
 623,
*Nset, nset=ND_624, instance=PART-1-1
 624,
*Nset, nset=ND_625, instance=PART-1-1
 625,
*Nset, nset=ND_626, instance=PART-1-1
 626,
*Nset, nset=ND_627, instance=PART-1-1
 627,
*Nset, nset=ND_628, instance=PART-1-1
 628,
*Nset, nset=ND_629, instance=PART-1-1
 629,
*Nset, nset=ND_630, instance=PART-1-1
 630,
*Nset, nset=ND_631, instance=PART-1-1
 631,
*Nset, nset=ND_632, instance=PART-1-1
 632,
*Nset, nset=ND_633, instance=PART-1-1
 633,
*Nset, nset=ND_634, instance=PART-1-1
 634,
*Nset, nset=ND_635, instance=PART-1-1
 635,
*Nset, nset=ND_636, instance=PART-1-1
 636,
*Nset, nset=ND_637, instance=PART-1-1
 637,
*Nset, nset=ND_638, instance=PART-1-1
 638,
*Nset, nset=ND_639, instance=PART-1-1
 639,
*Nset, nset=ND_640, instance=PART-1-1
 640,
*Nset, nset=ND_641, instance=PART-1-1
 641,
*Nset, nset=ND_642, instance=PART-1-1
 642,
*Nset, nset=ND_643, instance=PART-1-1
 643,
*Nset, nset=ND_644, instance=PART-1-1
 644,
*Nset, nset=ND_645, instance=PART-1-1
 645,
*Nset, nset=ND_646, instance=PART-1-1
 646,
*Nset, nset=ND_647, instance=PART-1-1
 647,
*Nset, nset=ND_648, instance=PART-1-1
 648,
*Nset, nset=ND_649, instance=PART-1-1
 649,
*Nset, nset=ND_650, instance=PART-1-1
 650,
*Nset, nset=ND_651, instance=PART-1-1
 651,
*Nset, nset=ND_652, instance=PART-1-1
 652,
*Nset, nset=ND_653, instance=PART-1-1
 653,
*Nset, nset=ND_654, instance=PART-1-1
 654,
*Nset, nset=ND_655, instance=PART-1-1
 655,
*Nset, nset=ND_656, instance=PART-1-1
 656,
*Nset, nset=ND_657, instance=PART-1-1
 657,
*Nset, nset=ND_658, instance=PART-1-1
 658,
*Nset, nset=ND_659, instance=PART-1-1
 659,
*Nset, nset=ND_660, instance=PART-1-1
 660,
*Nset, nset=ND_661, instance=PART-1-1
 661,
*Nset, nset=ND_662, instance=PART-1-1
 662,
*Nset, nset=ND_663, instance=PART-1-1
 663,
*Nset, nset=ND_664, instance=PART-1-1
 664,
*Nset, nset=ND_665, instance=PART-1-1
 665,
*Nset, nset=ND_666, instance=PART-1-1
 666,
*Nset, nset=ND_667, instance=PART-1-1
 667,
*Nset, nset=ND_668, instance=PART-1-1
 668,
*Nset, nset=ND_669, instance=PART-1-1
 669,
*Nset, nset=ND_670, instance=PART-1-1
 670,
*Nset, nset=ND_671, instance=PART-1-1
 671,
*Nset, nset=ND_672, instance=PART-1-1
 672,
*Nset, nset=ND_673, instance=PART-1-1
 673,
*Nset, nset=ND_674, instance=PART-1-1
 674,
*Nset, nset=ND_675, instance=PART-1-1
 675,
*Nset, nset=ND_676, instance=PART-1-1
 676,
*Nset, nset=ND_677, instance=PART-1-1
 677,
*Nset, nset=ND_678, instance=PART-1-1
 678,
*Nset, nset=ND_679, instance=PART-1-1
 679,
*Nset, nset=ND_680, instance=PART-1-1
 680,
*Nset, nset=ND_681, instance=PART-1-1
 681,
*Nset, nset=ND_682, instance=PART-1-1
 682,
*Nset, nset=ND_683, instance=PART-1-1
 683,
*Nset, nset=ND_684, instance=PART-1-1
 684,
*Nset, nset=ND_685, instance=PART-1-1
 685,
*Nset, nset=ND_686, instance=PART-1-1
 686,
*Nset, nset=ND_687, instance=PART-1-1
 687,
*Nset, nset=ND_688, instance=PART-1-1
 688,
*Nset, nset=ND_689, instance=PART-1-1
 689,
*Nset, nset=ND_690, instance=PART-1-1
 690,
*Nset, nset=ND_691, instance=PART-1-1
 691,
*Nset, nset=ND_692, instance=PART-1-1
 692,
*Nset, nset=ND_693, instance=PART-1-1
 693,
*Nset, nset=ND_694, instance=PART-1-1
 694,
*Nset, nset=ND_695, instance=PART-1-1
 695,
*Nset, nset=ND_696, instance=PART-1-1
 696,
*Nset, nset=ND_697, instance=PART-1-1
 697,
*Nset, nset=ND_698, instance=PART-1-1
 698,
*Nset, nset=ND_699, instance=PART-1-1
 699,
*Nset, nset=ND_700, instance=PART-1-1
 700,
*Nset, nset=ND_701, instance=PART-1-1
 701,
*Nset, nset=ND_702, instance=PART-1-1
 702,
*Nset, nset=ND_703, instance=PART-1-1
 703,
*Nset, nset=ND_704, instance=PART-1-1
 704,
*Nset, nset=ND_705, instance=PART-1-1
 705,
*Nset, nset=ND_706, instance=PART-1-1
 706,
*Nset, nset=ND_707, instance=PART-1-1
 707,
*Nset, nset=ND_708, instance=PART-1-1
 708,
*Nset, nset=ND_709, instance=PART-1-1
 709,
*Nset, nset=ND_710, instance=PART-1-1
 710,
*Nset, nset=ND_711, instance=PART-1-1
 711,
*Nset, nset=ND_712, instance=PART-1-1
 712,
*Nset, nset=ND_713, instance=PART-1-1
 713,
*Nset, nset=ND_714, instance=PART-1-1
 714,
*Nset, nset=ND_715, instance=PART-1-1
 715,
*Nset, nset=ND_716, instance=PART-1-1
 716,
*Nset, nset=ND_717, instance=PART-1-1
 717,
*Nset, nset=ND_718, instance=PART-1-1
 718,
*Nset, nset=ND_719, instance=PART-1-1
 719,
*Nset, nset=ND_720, instance=PART-1-1
 720,
*Nset, nset=ND_721, instance=PART-1-1
 721,
*Nset, nset=ND_722, instance=PART-1-1
 722,
*Nset, nset=ND_723, instance=PART-1-1
 723,
*Nset, nset=ND_724, instance=PART-1-1
 724,
*Nset, nset=ND_725, instance=PART-1-1
 725,
*Nset, nset=ND_726, instance=PART-1-1
 726,
*Nset, nset=ND_727, instance=PART-1-1
 727,
*Nset, nset=ND_728, instance=PART-1-1
 728,
*Nset, nset=ND_729, instance=PART-1-1
 729,
*Nset, nset=ND_730, instance=PART-1-1
 730,
*Nset, nset=ND_731, instance=PART-1-1
 731,
*Nset, nset=ND_732, instance=PART-1-1
 732,
*Nset, nset=ND_733, instance=PART-1-1
 733,
*Nset, nset=ND_734, instance=PART-1-1
 734,
*Nset, nset=ND_735, instance=PART-1-1
 735,
*Nset, nset=ND_736, instance=PART-1-1
 736,
*Nset, nset=ND_737, instance=PART-1-1
 737,
*Nset, nset=ND_738, instance=PART-1-1
 738,
*Nset, nset=ND_739, instance=PART-1-1
 739,
*Nset, nset=ND_740, instance=PART-1-1
 740,
*Nset, nset=ND_741, instance=PART-1-1
 741,
*Nset, nset=ND_742, instance=PART-1-1
 742,
*Nset, nset=ND_743, instance=PART-1-1
 743,
*Nset, nset=ND_744, instance=PART-1-1
 744,
*Nset, nset=ND_745, instance=PART-1-1
 745,
*Nset, nset=ND_746, instance=PART-1-1
 746,
*Nset, nset=ND_747, instance=PART-1-1
 747,
*Nset, nset=ND_748, instance=PART-1-1
 748,
*Nset, nset=ND_749, instance=PART-1-1
 749,
*Nset, nset=ND_750, instance=PART-1-1
 750,
*Nset, nset=ND_751, instance=PART-1-1
 751,
*Nset, nset=ND_752, instance=PART-1-1
 752,
*Nset, nset=ND_753, instance=PART-1-1
 753,
*Nset, nset=ND_754, instance=PART-1-1
 754,
*Nset, nset=ND_755, instance=PART-1-1
 755,
*Nset, nset=ND_756, instance=PART-1-1
 756,
*Nset, nset=ND_757, instance=PART-1-1
 757,
*Nset, nset=ND_758, instance=PART-1-1
 758,
*Nset, nset=ND_759, instance=PART-1-1
 759,
*Nset, nset=ND_760, instance=PART-1-1
 760,
*Nset, nset=ND_761, instance=PART-1-1
 761,
*Nset, nset=ND_762, instance=PART-1-1
 762,
*Nset, nset=ND_763, instance=PART-1-1
 763,
*Nset, nset=ND_764, instance=PART-1-1
 764,
*Nset, nset=ND_765, instance=PART-1-1
 765,
*Nset, nset=ND_766, instance=PART-1-1
 766,
*Nset, nset=ND_767, instance=PART-1-1
 767,
*Nset, nset=ND_768, instance=PART-1-1
 768,
*Nset, nset=ND_769, instance=PART-1-1
 769,
*Nset, nset=ND_770, instance=PART-1-1
 770,
*Nset, nset=ND_771, instance=PART-1-1
 771,
*Nset, nset=ND_772, instance=PART-1-1
 772,
*Nset, nset=ND_773, instance=PART-1-1
 773,
*Nset, nset=ND_774, instance=PART-1-1
 774,
*Nset, nset=ND_775, instance=PART-1-1
 775,
*Nset, nset=ND_776, instance=PART-1-1
 776,
*Nset, nset=ND_777, instance=PART-1-1
 777,
*Nset, nset=ND_778, instance=PART-1-1
 778,
*Nset, nset=ND_779, instance=PART-1-1
 779,
*Nset, nset=ND_780, instance=PART-1-1
 780,
*Nset, nset=ND_781, instance=PART-1-1
 781,
*Nset, nset=ND_782, instance=PART-1-1
 782,
*Nset, nset=ND_783, instance=PART-1-1
 783,
*Nset, nset=ND_784, instance=PART-1-1
 784,
*Nset, nset=ND_785, instance=PART-1-1
 785,
*Nset, nset=ND_786, instance=PART-1-1
 786,
*Nset, nset=ND_787, instance=PART-1-1
 787,
*Nset, nset=ND_788, instance=PART-1-1
 788,
*Nset, nset=ND_789, instance=PART-1-1
 789,
*Nset, nset=ND_790, instance=PART-1-1
 790,
*Nset, nset=ND_791, instance=PART-1-1
 791,
*Nset, nset=ND_792, instance=PART-1-1
 792,
*Nset, nset=ND_793, instance=PART-1-1
 793,
*Nset, nset=ND_794, instance=PART-1-1
 794,
*Nset, nset=ND_795, instance=PART-1-1
 795,
*Nset, nset=ND_796, instance=PART-1-1
 796,
*Nset, nset=ND_797, instance=PART-1-1
 797,
*Nset, nset=ND_798, instance=PART-1-1
 798,
*Nset, nset=ND_799, instance=PART-1-1
 799,
*Nset, nset=ND_800, instance=PART-1-1
 800,
*Nset, nset=ND_801, instance=PART-1-1
 801,
*Nset, nset=ND_802, instance=PART-1-1
 802,
*Nset, nset=ND_803, instance=PART-1-1
 803,
*Nset, nset=ND_804, instance=PART-1-1
 804,
*Nset, nset=ND_805, instance=PART-1-1
 805,
*Nset, nset=ND_806, instance=PART-1-1
 806,
*Nset, nset=ND_807, instance=PART-1-1
 807,
*Nset, nset=ND_808, instance=PART-1-1
 808,
*Nset, nset=ND_809, instance=PART-1-1
 809,
*Nset, nset=ND_810, instance=PART-1-1
 810,
*Nset, nset=ND_811, instance=PART-1-1
 811,
*Nset, nset=ND_812, instance=PART-1-1
 812,
*Nset, nset=ND_813, instance=PART-1-1
 813,
*Nset, nset=ND_814, instance=PART-1-1
 814,
*Nset, nset=ND_815, instance=PART-1-1
 815,
*Nset, nset=ND_816, instance=PART-1-1
 816,
*Nset, nset=ND_817, instance=PART-1-1
 817,
*Nset, nset=ND_818, instance=PART-1-1
 818,
*Nset, nset=ND_819, instance=PART-1-1
 819,
*Nset, nset=ND_820, instance=PART-1-1
 820,
*Nset, nset=ND_821, instance=PART-1-1
 821,
*Nset, nset=ND_822, instance=PART-1-1
 822,
*Nset, nset=ND_823, instance=PART-1-1
 823,
*Nset, nset=ND_824, instance=PART-1-1
 824,
*Nset, nset=ND_825, instance=PART-1-1
 825,
*Nset, nset=ND_826, instance=PART-1-1
 826,
*Nset, nset=ND_827, instance=PART-1-1
 827,
*Nset, nset=ND_828, instance=PART-1-1
 828,
*Nset, nset=ND_829, instance=PART-1-1
 829,
*Nset, nset=ND_830, instance=PART-1-1
 830,
*Nset, nset=ND_831, instance=PART-1-1
 831,
*Nset, nset=ND_832, instance=PART-1-1
 832,
*Nset, nset=ND_833, instance=PART-1-1
 833,
*Nset, nset=ND_834, instance=PART-1-1
 834,
*Nset, nset=ND_835, instance=PART-1-1
 835,
*Nset, nset=ND_836, instance=PART-1-1
 836,
*Nset, nset=ND_837, instance=PART-1-1
 837,
*Nset, nset=ND_838, instance=PART-1-1
 838,
*Nset, nset=ND_839, instance=PART-1-1
 839,
*Nset, nset=ND_840, instance=PART-1-1
 840,
*Nset, nset=ND_841, instance=PART-1-1
 841,
*Nset, nset=ND_842, instance=PART-1-1
 842,
*Nset, nset=ND_843, instance=PART-1-1
 843,
*Nset, nset=ND_844, instance=PART-1-1
 844,
*Nset, nset=ND_845, instance=PART-1-1
 845,
*Nset, nset=ND_846, instance=PART-1-1
 846,
*Nset, nset=ND_847, instance=PART-1-1
 847,
*Nset, nset=ND_848, instance=PART-1-1
 848,
*Nset, nset=ND_849, instance=PART-1-1
 849,
*Nset, nset=ND_850, instance=PART-1-1
 850,
*Nset, nset=ND_851, instance=PART-1-1
 851,
*Nset, nset=ND_852, instance=PART-1-1
 852,
*Nset, nset=ND_853, instance=PART-1-1
 853,
*Nset, nset=ND_854, instance=PART-1-1
 854,
*Nset, nset=ND_855, instance=PART-1-1
 855,
*Nset, nset=ND_856, instance=PART-1-1
 856,
*Nset, nset=ND_857, instance=PART-1-1
 857,
*Nset, nset=ND_858, instance=PART-1-1
 858,
*Nset, nset=ND_859, instance=PART-1-1
 859,
*Nset, nset=ND_860, instance=PART-1-1
 860,
*Nset, nset=ND_861, instance=PART-1-1
 861,
*Nset, nset=ND_862, instance=PART-1-1
 862,
*Nset, nset=ND_863, instance=PART-1-1
 863,
*Nset, nset=ND_864, instance=PART-1-1
 864,
*Nset, nset=ND_865, instance=PART-1-1
 865,
*Nset, nset=ND_866, instance=PART-1-1
 866,
*Nset, nset=ND_867, instance=PART-1-1
 867,
*Nset, nset=ND_868, instance=PART-1-1
 868,
*Nset, nset=ND_869, instance=PART-1-1
 869,
*Nset, nset=ND_870, instance=PART-1-1
 870,
*Nset, nset=ND_871, instance=PART-1-1
 871,
*Nset, nset=ND_872, instance=PART-1-1
 872,
*Nset, nset=ND_873, instance=PART-1-1
 873,
*Nset, nset=ND_874, instance=PART-1-1
 874,
*Nset, nset=ND_875, instance=PART-1-1
 875,
*Nset, nset=ND_876, instance=PART-1-1
 876,
*Nset, nset=ND_877, instance=PART-1-1
 877,
*Nset, nset=ND_878, instance=PART-1-1
 878,
*Nset, nset=ND_879, instance=PART-1-1
 879,
*Nset, nset=ND_880, instance=PART-1-1
 880,
*Nset, nset=ND_881, instance=PART-1-1
 881,
*Nset, nset=ND_882, instance=PART-1-1
 882,
*Nset, nset=ND_883, instance=PART-1-1
 883,
*Nset, nset=ND_884, instance=PART-1-1
 884,
*Nset, nset=ND_885, instance=PART-1-1
 885,
*Nset, nset=ND_886, instance=PART-1-1
 886,
*Nset, nset=ND_887, instance=PART-1-1
 887,
*Nset, nset=ND_888, instance=PART-1-1
 888,
*Nset, nset=ND_889, instance=PART-1-1
 889,
*Nset, nset=ND_890, instance=PART-1-1
 890,
*Nset, nset=ND_891, instance=PART-1-1
 891,
*Nset, nset=ND_892, instance=PART-1-1
 892,
*Nset, nset=ND_893, instance=PART-1-1
 893,
*Nset, nset=ND_894, instance=PART-1-1
 894,
*Nset, nset=ND_895, instance=PART-1-1
 895,
*Nset, nset=ND_896, instance=PART-1-1
 896,
*Nset, nset=ND_897, instance=PART-1-1
 897,
*Nset, nset=ND_898, instance=PART-1-1
 898,
*Nset, nset=ND_899, instance=PART-1-1
 899,
*Nset, nset=ND_900, instance=PART-1-1
 900,
*Nset, nset=ND_901, instance=PART-1-1
 901,
*Nset, nset=ND_902, instance=PART-1-1
 902,
*Nset, nset=ND_903, instance=PART-1-1
 903,
*Nset, nset=ND_904, instance=PART-1-1
 904,
*Nset, nset=ND_905, instance=PART-1-1
 905,
*Nset, nset=ND_906, instance=PART-1-1
 906,
*Nset, nset=ND_907, instance=PART-1-1
 907,
*Nset, nset=ND_908, instance=PART-1-1
 908,
*Nset, nset=ND_909, instance=PART-1-1
 909,
*Nset, nset=ND_910, instance=PART-1-1
 910,
*Nset, nset=ND_911, instance=PART-1-1
 911,
*Nset, nset=ND_912, instance=PART-1-1
 912,
*Nset, nset=ND_913, instance=PART-1-1
 913,
*Nset, nset=ND_914, instance=PART-1-1
 914,
*Nset, nset=ND_915, instance=PART-1-1
 915,
*Nset, nset=ND_916, instance=PART-1-1
 916,
*Nset, nset=ND_917, instance=PART-1-1
 917,
*Nset, nset=ND_918, instance=PART-1-1
 918,
*Nset, nset=ND_919, instance=PART-1-1
 919,
*Nset, nset=ND_920, instance=PART-1-1
 920,
*Nset, nset=ND_921, instance=PART-1-1
 921,
*Nset, nset=ND_922, instance=PART-1-1
 922,
*Nset, nset=ND_923, instance=PART-1-1
 923,
*Nset, nset=ND_924, instance=PART-1-1
 924,
*Nset, nset=ND_925, instance=PART-1-1
 925,
*Nset, nset=ND_926, instance=PART-1-1
 926,
*Nset, nset=ND_927, instance=PART-1-1
 927,
*Nset, nset=ND_928, instance=PART-1-1
 928,
*Nset, nset=ND_929, instance=PART-1-1
 929,
*Nset, nset=ND_930, instance=PART-1-1
 930,
*Nset, nset=ND_931, instance=PART-1-1
 931,
*Nset, nset=ND_932, instance=PART-1-1
 932,
*Nset, nset=ND_933, instance=PART-1-1
 933,
*Nset, nset=ND_934, instance=PART-1-1
 934,
*Nset, nset=ND_935, instance=PART-1-1
 935,
*Nset, nset=ND_936, instance=PART-1-1
 936,
*Nset, nset=ND_937, instance=PART-1-1
 937,
*Nset, nset=ND_938, instance=PART-1-1
 938,
*Nset, nset=ND_939, instance=PART-1-1
 939,
*Nset, nset=ND_940, instance=PART-1-1
 940,
*Nset, nset=ND_941, instance=PART-1-1
 941,
*Nset, nset=ND_942, instance=PART-1-1
 942,
*Nset, nset=ND_943, instance=PART-1-1
 943,
*Nset, nset=ND_944, instance=PART-1-1
 944,
*Nset, nset=ND_945, instance=PART-1-1
 945,
*Nset, nset=ND_946, instance=PART-1-1
 946,
*Nset, nset=ND_947, instance=PART-1-1
 947,
*Nset, nset=ND_948, instance=PART-1-1
 948,
*Nset, nset=ND_949, instance=PART-1-1
 949,
*Nset, nset=ND_950, instance=PART-1-1
 950,
*Nset, nset=ND_951, instance=PART-1-1
 951,
*Nset, nset=ND_952, instance=PART-1-1
 952,
*Nset, nset=ND_953, instance=PART-1-1
 953,
*Nset, nset=ND_954, instance=PART-1-1
 954,
*Nset, nset=ND_955, instance=PART-1-1
 955,
*Nset, nset=ND_956, instance=PART-1-1
 956,
*Nset, nset=ND_957, instance=PART-1-1
 957,
*Nset, nset=ND_958, instance=PART-1-1
 958,
*Nset, nset=ND_959, instance=PART-1-1
 959,
*Nset, nset=ND_960, instance=PART-1-1
 960,
*Nset, nset=ND_961, instance=PART-1-1
 961,
*Nset, nset=ND_962, instance=PART-1-1
 962,
*Nset, nset=ND_963, instance=PART-1-1
 963,
*Nset, nset=ND_964, instance=PART-1-1
 964,
*Nset, nset=ND_965, instance=PART-1-1
 965,
*Nset, nset=ND_966, instance=PART-1-1
 966,
*Nset, nset=ND_967, instance=PART-1-1
 967,
*Nset, nset=ND_968, instance=PART-1-1
 968,
*Nset, nset=ND_969, instance=PART-1-1
 969,
*Nset, nset=ND_970, instance=PART-1-1
 970,
*Nset, nset=ND_971, instance=PART-1-1
 971,
*Nset, nset=ND_972, instance=PART-1-1
 972,
*Nset, nset=ND_973, instance=PART-1-1
 973,
*Nset, nset=ND_974, instance=PART-1-1
 974,
*Nset, nset=ND_975, instance=PART-1-1
 975,
*Nset, nset=ND_976, instance=PART-1-1
 976,
*Nset, nset=ND_977, instance=PART-1-1
 977,
*Nset, nset=ND_978, instance=PART-1-1
 978,
*Nset, nset=ND_979, instance=PART-1-1
 979,
*Nset, nset=ND_980, instance=PART-1-1
 980,
*Nset, nset=ND_981, instance=PART-1-1
 981,
*Nset, nset=ND_982, instance=PART-1-1
 982,
*Nset, nset=ND_983, instance=PART-1-1
 983,
*Nset, nset=ND_984, instance=PART-1-1
 984,
*Nset, nset=ND_985, instance=PART-1-1
 985,
*Nset, nset=ND_986, instance=PART-1-1
 986,
*Nset, nset=ND_987, instance=PART-1-1
 987,
*Nset, nset=ND_988, instance=PART-1-1
 988,
*Nset, nset=ND_989, instance=PART-1-1
 989,
*Nset, nset=ND_990, instance=PART-1-1
 990,
*Nset, nset=ND_991, instance=PART-1-1
 991,
*Nset, nset=ND_992, instance=PART-1-1
 992,
*Nset, nset=ND_993, instance=PART-1-1
 993,
*Nset, nset=ND_994, instance=PART-1-1
 994,
*Nset, nset=ND_995, instance=PART-1-1
 995,
*Nset, nset=ND_996, instance=PART-1-1
 996,
*Nset, nset=ND_997, instance=PART-1-1
 997,
*Nset, nset=ND_998, instance=PART-1-1
 998,
*Nset, nset=ND_999, instance=PART-1-1
 999,
*Nset, nset=ND_1000, instance=PART-1-1
 1000,
*Nset, nset=ND_1001, instance=PART-1-1
 1001,
*Nset, nset=ND_1002, instance=PART-1-1
 1002,
*Nset, nset=ND_1003, instance=PART-1-1
 1003,
*Nset, nset=ND_1004, instance=PART-1-1
 1004,
*Nset, nset=ND_1005, instance=PART-1-1
 1005,
*Nset, nset=ND_1006, instance=PART-1-1
 1006,
*Nset, nset=ND_1007, instance=PART-1-1
 1007,
*Nset, nset=ND_1008, instance=PART-1-1
 1008,
*Nset, nset=ND_1009, instance=PART-1-1
 1009,
*Nset, nset=ND_1010, instance=PART-1-1
 1010,
*Nset, nset=ND_1011, instance=PART-1-1
 1011,
*Nset, nset=ND_1012, instance=PART-1-1
 1012,
*Nset, nset=ND_1013, instance=PART-1-1
 1013,
*Nset, nset=ND_1014, instance=PART-1-1
 1014,
*Nset, nset=ND_1015, instance=PART-1-1
 1015,
*Nset, nset=ND_1016, instance=PART-1-1
 1016,
*Nset, nset=ND_1017, instance=PART-1-1
 1017,
*Nset, nset=ND_1018, instance=PART-1-1
 1018,
*Nset, nset=ND_1019, instance=PART-1-1
 1019,
*Nset, nset=ND_1020, instance=PART-1-1
 1020,
*Nset, nset=ND_1021, instance=PART-1-1
 1021,
*Nset, nset=ND_1022, instance=PART-1-1
 1022,
*Nset, nset=ND_1023, instance=PART-1-1
 1023,
*Nset, nset=ND_1024, instance=PART-1-1
 1024,
*Nset, nset=ND_1025, instance=PART-1-1
 1025,
*Nset, nset=ND_1026, instance=PART-1-1
 1026,
*Nset, nset=ND_1027, instance=PART-1-1
 1027,
*Nset, nset=ND_1028, instance=PART-1-1
 1028,
*Nset, nset=ND_1029, instance=PART-1-1
 1029,
*Nset, nset=ND_1030, instance=PART-1-1
 1030,
*Nset, nset=ND_1031, instance=PART-1-1
 1031,
*Nset, nset=ND_1032, instance=PART-1-1
 1032,
*Nset, nset=ND_1033, instance=PART-1-1
 1033,
*Nset, nset=ND_1034, instance=PART-1-1
 1034,
*Nset, nset=ND_1035, instance=PART-1-1
 1035,
*Nset, nset=ND_1036, instance=PART-1-1
 1036,
*Nset, nset=ND_1037, instance=PART-1-1
 1037,
*Nset, nset=ND_1038, instance=PART-1-1
 1038,
*Nset, nset=ND_1039, instance=PART-1-1
 1039,
*Nset, nset=ND_1040, instance=PART-1-1
 1040,
*Nset, nset=ND_1041, instance=PART-1-1
 1041,
*Nset, nset=ND_1042, instance=PART-1-1
 1042,
*Nset, nset=ND_1043, instance=PART-1-1
 1043,
*Nset, nset=ND_1044, instance=PART-1-1
 1044,
*Nset, nset=ND_1045, instance=PART-1-1
 1045,
*Nset, nset=ND_1046, instance=PART-1-1
 1046,
*Nset, nset=ND_1047, instance=PART-1-1
 1047,
*Nset, nset=ND_1048, instance=PART-1-1
 1048,
*Nset, nset=ND_1049, instance=PART-1-1
 1049,
*Nset, nset=ND_1050, instance=PART-1-1
 1050,
*Nset, nset=ND_1051, instance=PART-1-1
 1051,
*Nset, nset=ND_1052, instance=PART-1-1
 1052,
*Nset, nset=ND_1053, instance=PART-1-1
 1053,
*Nset, nset=ND_1054, instance=PART-1-1
 1054,
*Nset, nset=ND_1055, instance=PART-1-1
 1055,
*Nset, nset=ND_1056, instance=PART-1-1
 1056,
*Nset, nset=ND_1057, instance=PART-1-1
 1057,
*Nset, nset=ND_1058, instance=PART-1-1
 1058,
*Nset, nset=ND_1059, instance=PART-1-1
 1059,
*Nset, nset=ND_1060, instance=PART-1-1
 1060,
*Nset, nset=ND_1061, instance=PART-1-1
 1061,
*Nset, nset=ND_1062, instance=PART-1-1
 1062,
*Nset, nset=ND_1063, instance=PART-1-1
 1063,
*Nset, nset=ND_1064, instance=PART-1-1
 1064,
*Nset, nset=ND_1065, instance=PART-1-1
 1065,
*Nset, nset=ND_1066, instance=PART-1-1
 1066,
*Nset, nset=ND_1067, instance=PART-1-1
 1067,
*Nset, nset=ND_1068, instance=PART-1-1
 1068,
*Nset, nset=ND_1069, instance=PART-1-1
 1069,
*Nset, nset=ND_1070, instance=PART-1-1
 1070,
*Nset, nset=ND_1071, instance=PART-1-1
 1071,
*Nset, nset=ND_1072, instance=PART-1-1
 1072,
*Nset, nset=ND_1073, instance=PART-1-1
 1073,
*Nset, nset=ND_1074, instance=PART-1-1
 1074,
*Nset, nset=ND_1075, instance=PART-1-1
 1075,
*Nset, nset=ND_1076, instance=PART-1-1
 1076,
*Nset, nset=ND_1077, instance=PART-1-1
 1077,
*Nset, nset=ND_1078, instance=PART-1-1
 1078,
*Nset, nset=ND_1079, instance=PART-1-1
 1079,
*Nset, nset=ND_1080, instance=PART-1-1
 1080,
*Nset, nset=ND_1081, instance=PART-1-1
 1081,
*Nset, nset=ND_1082, instance=PART-1-1
 1082,
*Nset, nset=ND_1083, instance=PART-1-1
 1083,
*Nset, nset=ND_1084, instance=PART-1-1
 1084,
*Nset, nset=ND_1085, instance=PART-1-1
 1085,
*Nset, nset=ND_1086, instance=PART-1-1
 1086,
*Nset, nset=ND_1087, instance=PART-1-1
 1087,
*Nset, nset=ND_1088, instance=PART-1-1
 1088,
*Nset, nset=ND_1089, instance=PART-1-1
 1089,
*Nset, nset=ND_1090, instance=PART-1-1
 1090,
*Nset, nset=ND_1091, instance=PART-1-1
 1091,
*Nset, nset=ND_1092, instance=PART-1-1
 1092,
*Nset, nset=ND_1093, instance=PART-1-1
 1093,
*Nset, nset=ND_1094, instance=PART-1-1
 1094,
*Nset, nset=ND_1095, instance=PART-1-1
 1095,
*Nset, nset=ND_1096, instance=PART-1-1
 1096,
*Nset, nset=ND_1097, instance=PART-1-1
 1097,
*Nset, nset=ND_1098, instance=PART-1-1
 1098,
*Nset, nset=ND_1099, instance=PART-1-1
 1099,
*Nset, nset=ND_1100, instance=PART-1-1
 1100,
*Nset, nset=ND_1101, instance=PART-1-1
 1101,
*Nset, nset=ND_1102, instance=PART-1-1
 1102,
*Nset, nset=ND_1103, instance=PART-1-1
 1103,
*Nset, nset=ND_1104, instance=PART-1-1
 1104,
*Nset, nset=ND_1105, instance=PART-1-1
 1105,
*Nset, nset=ND_1106, instance=PART-1-1
 1106,
*Nset, nset=ND_1107, instance=PART-1-1
 1107,
*Nset, nset=ND_1108, instance=PART-1-1
 1108,
*Nset, nset=ND_1109, instance=PART-1-1
 1109,
*Nset, nset=ND_1110, instance=PART-1-1
 1110,
*Nset, nset=ND_1111, instance=PART-1-1
 1111,
*Nset, nset=ND_1112, instance=PART-1-1
 1112,
*Nset, nset=ND_1113, instance=PART-1-1
 1113,
*Nset, nset=ND_1114, instance=PART-1-1
 1114,
*Nset, nset=ND_1115, instance=PART-1-1
 1115,
*Nset, nset=ND_1116, instance=PART-1-1
 1116,
*Nset, nset=ND_1117, instance=PART-1-1
 1117,
*Nset, nset=ND_1118, instance=PART-1-1
 1118,
*Nset, nset=ND_1119, instance=PART-1-1
 1119,
*Nset, nset=ND_1120, instance=PART-1-1
 1120,
*Nset, nset=ND_1121, instance=PART-1-1
 1121,
*Nset, nset=ND_1122, instance=PART-1-1
 1122,
*Nset, nset=ND_1123, instance=PART-1-1
 1123,
*Nset, nset=ND_1124, instance=PART-1-1
 1124,
*Nset, nset=ND_1125, instance=PART-1-1
 1125,
*Nset, nset=ND_1126, instance=PART-1-1
 1126,
*Nset, nset=ND_1127, instance=PART-1-1
 1127,
*Nset, nset=ND_1128, instance=PART-1-1
 1128,
*Nset, nset=ND_1129, instance=PART-1-1
 1129,
*Nset, nset=ND_1130, instance=PART-1-1
 1130,
*Nset, nset=ND_1131, instance=PART-1-1
 1131,
*Nset, nset=ND_1132, instance=PART-1-1
 1132,
*Nset, nset=ND_1133, instance=PART-1-1
 1133,
*Nset, nset=ND_1134, instance=PART-1-1
 1134,
*Nset, nset=ND_1135, instance=PART-1-1
 1135,
*Nset, nset=ND_1136, instance=PART-1-1
 1136,
*Nset, nset=ND_1137, instance=PART-1-1
 1137,
*Nset, nset=ND_1138, instance=PART-1-1
 1138,
*Nset, nset=ND_1139, instance=PART-1-1
 1139,
*Nset, nset=ND_1140, instance=PART-1-1
 1140,
*Nset, nset=ND_1141, instance=PART-1-1
 1141,
*Nset, nset=ND_1142, instance=PART-1-1
 1142,
*Nset, nset=ND_1143, instance=PART-1-1
 1143,
*Nset, nset=ND_1144, instance=PART-1-1
 1144,
*Nset, nset=ND_1145, instance=PART-1-1
 1145,
*Nset, nset=ND_1146, instance=PART-1-1
 1146,
*Nset, nset=ND_1147, instance=PART-1-1
 1147,
*Nset, nset=ND_1148, instance=PART-1-1
 1148,
*Nset, nset=ND_1149, instance=PART-1-1
 1149,
*Nset, nset=ND_1150, instance=PART-1-1
 1150,
*Nset, nset=ND_1151, instance=PART-1-1
 1151,
*Nset, nset=ND_1152, instance=PART-1-1
 1152,
*Nset, nset=ND_1153, instance=PART-1-1
 1153,
*Nset, nset=ND_1154, instance=PART-1-1
 1154,
*Nset, nset=ND_1155, instance=PART-1-1
 1155,
*Nset, nset=ND_1156, instance=PART-1-1
 1156,
*Nset, nset=ND_1157, instance=PART-1-1
 1157,
*Nset, nset=ND_1158, instance=PART-1-1
 1158,
*Nset, nset=ND_1159, instance=PART-1-1
 1159,
*Nset, nset=ND_1160, instance=PART-1-1
 1160,
*Nset, nset=ND_1161, instance=PART-1-1
 1161,
*Nset, nset=ND_1162, instance=PART-1-1
 1162,
*Nset, nset=ND_1163, instance=PART-1-1
 1163,
*Nset, nset=ND_1164, instance=PART-1-1
 1164,
*Nset, nset=ND_1165, instance=PART-1-1
 1165,
*Nset, nset=ND_1166, instance=PART-1-1
 1166,
*Nset, nset=ND_1167, instance=PART-1-1
 1167,
*Nset, nset=ND_1168, instance=PART-1-1
 1168,
*Nset, nset=ND_1169, instance=PART-1-1
 1169,
*Nset, nset=ND_1170, instance=PART-1-1
 1170,
*Nset, nset=ND_1171, instance=PART-1-1
 1171,
*Nset, nset=ND_1172, instance=PART-1-1
 1172,
*Nset, nset=ND_1173, instance=PART-1-1
 1173,
*Nset, nset=ND_1174, instance=PART-1-1
 1174,
*Nset, nset=ND_1175, instance=PART-1-1
 1175,
*Nset, nset=ND_1176, instance=PART-1-1
 1176,
*Nset, nset=ND_1177, instance=PART-1-1
 1177,
*Nset, nset=ND_1178, instance=PART-1-1
 1178,
*Nset, nset=ND_1179, instance=PART-1-1
 1179,
*Nset, nset=ND_1180, instance=PART-1-1
 1180,
*Nset, nset=ND_1181, instance=PART-1-1
 1181,
*Nset, nset=ND_1182, instance=PART-1-1
 1182,
*Nset, nset=ND_1183, instance=PART-1-1
 1183,
*Nset, nset=ND_1184, instance=PART-1-1
 1184,
*Nset, nset=ND_1185, instance=PART-1-1
 1185,
*Nset, nset=ND_1186, instance=PART-1-1
 1186,
*Nset, nset=ND_1187, instance=PART-1-1
 1187,
*Nset, nset=ND_1188, instance=PART-1-1
 1188,
*Nset, nset=ND_1189, instance=PART-1-1
 1189,
*Nset, nset=ND_1190, instance=PART-1-1
 1190,
*Nset, nset=ND_1191, instance=PART-1-1
 1191,
*Nset, nset=ND_1192, instance=PART-1-1
 1192,
*Nset, nset=ND_1193, instance=PART-1-1
 1193,
*Nset, nset=ND_1194, instance=PART-1-1
 1194,
*Nset, nset=ND_1195, instance=PART-1-1
 1195,
*Nset, nset=ND_1196, instance=PART-1-1
 1196,
*Nset, nset=ND_1197, instance=PART-1-1
 1197,
*Nset, nset=ND_1198, instance=PART-1-1
 1198,
*Nset, nset=ND_1199, instance=PART-1-1
 1199,
*Nset, nset=ND_1200, instance=PART-1-1
 1200,
*Nset, nset=ND_1201, instance=PART-1-1
 1201,
*Nset, nset=ND_1202, instance=PART-1-1
 1202,
*Nset, nset=ND_1203, instance=PART-1-1
 1203,
*Nset, nset=ND_1204, instance=PART-1-1
 1204,
*Nset, nset=ND_1205, instance=PART-1-1
 1205,
*Nset, nset=ND_1206, instance=PART-1-1
 1206,
*Nset, nset=ND_1207, instance=PART-1-1
 1207,
*Nset, nset=ND_1208, instance=PART-1-1
 1208,
*Nset, nset=ND_1209, instance=PART-1-1
 1209,
*Nset, nset=ND_1210, instance=PART-1-1
 1210,
*Nset, nset=ND_1211, instance=PART-1-1
 1211,
*Nset, nset=ND_1212, instance=PART-1-1
 1212,
*Nset, nset=ND_1213, instance=PART-1-1
 1213,
*Nset, nset=ND_1214, instance=PART-1-1
 1214,
*Nset, nset=ND_1215, instance=PART-1-1
 1215,
*Nset, nset=ND_1216, instance=PART-1-1
 1216,
*Nset, nset=ND_1217, instance=PART-1-1
 1217,
*Nset, nset=ND_1218, instance=PART-1-1
 1218,
*Nset, nset=ND_1219, instance=PART-1-1
 1219,
*Nset, nset=ND_1220, instance=PART-1-1
 1220,
*Nset, nset=ND_1221, instance=PART-1-1
 1221,
*Nset, nset=ND_1222, instance=PART-1-1
 1222,
*Nset, nset=ND_1223, instance=PART-1-1
 1223,
*Nset, nset=ND_1224, instance=PART-1-1
 1224,
*Nset, nset=ND_1225, instance=PART-1-1
 1225,
*Nset, nset=ND_1226, instance=PART-1-1
 1226,
*Nset, nset=ND_1227, instance=PART-1-1
 1227,
*Nset, nset=ND_1228, instance=PART-1-1
 1228,
*Nset, nset=ND_1229, instance=PART-1-1
 1229,
*Nset, nset=ND_1230, instance=PART-1-1
 1230,
*Nset, nset=ND_1231, instance=PART-1-1
 1231,
*Nset, nset=ND_1232, instance=PART-1-1
 1232,
*Nset, nset=ND_1233, instance=PART-1-1
 1233,
*Nset, nset=ND_1234, instance=PART-1-1
 1234,
*Nset, nset=ND_1235, instance=PART-1-1
 1235,
*Nset, nset=ND_1236, instance=PART-1-1
 1236,
*Nset, nset=ND_1237, instance=PART-1-1
 1237,
*Nset, nset=ND_1238, instance=PART-1-1
 1238,
*Nset, nset=ND_1239, instance=PART-1-1
 1239,
*Nset, nset=ND_1240, instance=PART-1-1
 1240,
*Nset, nset=ND_1241, instance=PART-1-1
 1241,
*Nset, nset=ND_1242, instance=PART-1-1
 1242,
*Nset, nset=ND_1243, instance=PART-1-1
 1243,
*Nset, nset=ND_1244, instance=PART-1-1
 1244,
*Nset, nset=ND_1245, instance=PART-1-1
 1245,
*Nset, nset=ND_1246, instance=PART-1-1
 1246,
*Nset, nset=ND_1247, instance=PART-1-1
 1247,
*Nset, nset=ND_1248, instance=PART-1-1
 1248,
*Nset, nset=ND_1249, instance=PART-1-1
 1249,
*Nset, nset=ND_1250, instance=PART-1-1
 1250,
*Nset, nset=ND_1251, instance=PART-1-1
 1251,
*Nset, nset=ND_1252, instance=PART-1-1
 1252,
*Nset, nset=ND_1253, instance=PART-1-1
 1253,
*Nset, nset=ND_1254, instance=PART-1-1
 1254,
*Nset, nset=ND_1255, instance=PART-1-1
 1255,
*Nset, nset=ND_1256, instance=PART-1-1
 1256,
*Nset, nset=ND_1257, instance=PART-1-1
 1257,
*Nset, nset=ND_1258, instance=PART-1-1
 1258,
*Nset, nset=ND_1259, instance=PART-1-1
 1259,
*Nset, nset=ND_1260, instance=PART-1-1
 1260,
*Nset, nset=ND_1261, instance=PART-1-1
 1261,
*Nset, nset=ND_1262, instance=PART-1-1
 1262,
*Nset, nset=ND_1263, instance=PART-1-1
 1263,
*Nset, nset=ND_1264, instance=PART-1-1
 1264,
*Nset, nset=ND_1265, instance=PART-1-1
 1265,
*Nset, nset=ND_1266, instance=PART-1-1
 1266,
*Nset, nset=ND_1267, instance=PART-1-1
 1267,
*Nset, nset=ND_1268, instance=PART-1-1
 1268,
*Nset, nset=ND_1269, instance=PART-1-1
 1269,
*Nset, nset=ND_1270, instance=PART-1-1
 1270,
*Nset, nset=ND_1271, instance=PART-1-1
 1271,
*Nset, nset=ND_1272, instance=PART-1-1
 1272,
*Nset, nset=ND_1273, instance=PART-1-1
 1273,
*Nset, nset=ND_1274, instance=PART-1-1
 1274,
*Nset, nset=ND_1275, instance=PART-1-1
 1275,
*Nset, nset=ND_1276, instance=PART-1-1
 1276,
*Nset, nset=ND_1277, instance=PART-1-1
 1277,
*Nset, nset=ND_1278, instance=PART-1-1
 1278,
*Nset, nset=ND_1279, instance=PART-1-1
 1279,
*Nset, nset=ND_1280, instance=PART-1-1
 1280,
*Nset, nset=ND_1281, instance=PART-1-1
 1281,
*Nset, nset=ND_1282, instance=PART-1-1
 1282,
*Nset, nset=ND_1283, instance=PART-1-1
 1283,
*Nset, nset=ND_1284, instance=PART-1-1
 1284,
*Nset, nset=ND_1285, instance=PART-1-1
 1285,
*Nset, nset=ND_1286, instance=PART-1-1
 1286,
*Nset, nset=ND_1287, instance=PART-1-1
 1287,
*Nset, nset=ND_1288, instance=PART-1-1
 1288,
*Nset, nset=ND_1289, instance=PART-1-1
 1289,
*Nset, nset=ND_1290, instance=PART-1-1
 1290,
*Nset, nset=ND_1291, instance=PART-1-1
 1291,
*Nset, nset=ND_1292, instance=PART-1-1
 1292,
*Nset, nset=ND_1293, instance=PART-1-1
 1293,
*Nset, nset=ND_1294, instance=PART-1-1
 1294,
*Nset, nset=ND_1295, instance=PART-1-1
 1295,
*Nset, nset=ND_1296, instance=PART-1-1
 1296,
*Nset, nset=ND_1297, instance=PART-1-1
 1297,
*Nset, nset=ND_1298, instance=PART-1-1
 1298,
*Nset, nset=ND_1299, instance=PART-1-1
 1299,
*Nset, nset=ND_1300, instance=PART-1-1
 1300,
*Nset, nset=ND_1301, instance=PART-1-1
 1301,
*Nset, nset=ND_1302, instance=PART-1-1
 1302,
*Nset, nset=ND_1303, instance=PART-1-1
 1303,
*Nset, nset=ND_1304, instance=PART-1-1
 1304,
*Nset, nset=ND_1305, instance=PART-1-1
 1305,
*Nset, nset=ND_1306, instance=PART-1-1
 1306,
*Nset, nset=ND_1307, instance=PART-1-1
 1307,
*Nset, nset=ND_1308, instance=PART-1-1
 1308,
*Nset, nset=ND_1309, instance=PART-1-1
 1309,
*Nset, nset=ND_1310, instance=PART-1-1
 1310,
*Nset, nset=ND_1311, instance=PART-1-1
 1311,
*Nset, nset=ND_1312, instance=PART-1-1
 1312,
*Nset, nset=ND_1313, instance=PART-1-1
 1313,
*Nset, nset=ND_1314, instance=PART-1-1
 1314,
*Nset, nset=ND_1315, instance=PART-1-1
 1315,
*Nset, nset=ND_1316, instance=PART-1-1
 1316,
*Nset, nset=ND_1317, instance=PART-1-1
 1317,
*Nset, nset=ND_1318, instance=PART-1-1
 1318,
*Nset, nset=ND_1319, instance=PART-1-1
 1319,
*Nset, nset=ND_1320, instance=PART-1-1
 1320,
*Nset, nset=ND_1321, instance=PART-1-1
 1321,
*Nset, nset=ND_1322, instance=PART-1-1
 1322,
*Nset, nset=ND_1323, instance=PART-1-1
 1323,
*Nset, nset=ND_1324, instance=PART-1-1
 1324,
*Nset, nset=ND_1325, instance=PART-1-1
 1325,
*Nset, nset=ND_1326, instance=PART-1-1
 1326,
*Nset, nset=ND_1327, instance=PART-1-1
 1327,
*Nset, nset=ND_1328, instance=PART-1-1
 1328,
*Nset, nset=ND_1329, instance=PART-1-1
 1329,
*Nset, nset=ND_1330, instance=PART-1-1
 1330,
*Nset, nset=ND_1331, instance=PART-1-1
 1331,
*Nset, nset=ND_1332, instance=PART-1-1
 1332,
*Nset, nset=ND_1333, instance=PART-1-1
 1333,
*Nset, nset=ND_1334, instance=PART-1-1
 1334,
*Nset, nset=ND_1335, instance=PART-1-1
 1335,
*Nset, nset=ND_1336, instance=PART-1-1
 1336,
*Nset, nset=ND_1337, instance=PART-1-1
 1337,
*Nset, nset=ND_1338, instance=PART-1-1
 1338,
*Nset, nset=ND_1339, instance=PART-1-1
 1339,
*Nset, nset=ND_1340, instance=PART-1-1
 1340,
*Nset, nset=ND_1341, instance=PART-1-1
 1341,
*Nset, nset=ND_1342, instance=PART-1-1
 1342,
*Nset, nset=ND_1343, instance=PART-1-1
 1343,
*Nset, nset=ND_1344, instance=PART-1-1
 1344,
*Nset, nset=ND_1345, instance=PART-1-1
 1345,
*Nset, nset=ND_1346, instance=PART-1-1
 1346,
*Nset, nset=ND_1347, instance=PART-1-1
 1347,
*Nset, nset=ND_1348, instance=PART-1-1
 1348,
*Nset, nset=ND_1349, instance=PART-1-1
 1349,
*Nset, nset=ND_1350, instance=PART-1-1
 1350,
*Nset, nset=ND_1351, instance=PART-1-1
 1351,
*Nset, nset=ND_1352, instance=PART-1-1
 1352,
*Nset, nset=ND_1353, instance=PART-1-1
 1353,
*Nset, nset=ND_1354, instance=PART-1-1
 1354,
*Nset, nset=ND_1355, instance=PART-1-1
 1355,
*Nset, nset=ND_1356, instance=PART-1-1
 1356,
*Nset, nset=ND_1357, instance=PART-1-1
 1357,
*Nset, nset=ND_1358, instance=PART-1-1
 1358,
*Nset, nset=ND_1359, instance=PART-1-1
 1359,
*Nset, nset=ND_1360, instance=PART-1-1
 1360,
*Nset, nset=ND_1361, instance=PART-1-1
 1361,
*Nset, nset=ND_1362, instance=PART-1-1
 1362,
*Nset, nset=ND_1363, instance=PART-1-1
 1363,
*Nset, nset=ND_1364, instance=PART-1-1
 1364,
*Nset, nset=ND_1365, instance=PART-1-1
 1365,
*Nset, nset=ND_1366, instance=PART-1-1
 1366,
*Nset, nset=ND_1367, instance=PART-1-1
 1367,
*Nset, nset=ND_1368, instance=PART-1-1
 1368,
*Nset, nset=ND_1369, instance=PART-1-1
 1369,
*Nset, nset=ND_1370, instance=PART-1-1
 1370,
*Nset, nset=ND_1371, instance=PART-1-1
 1371,
*Nset, nset=ND_1372, instance=PART-1-1
 1372,
*Nset, nset=ND_1373, instance=PART-1-1
 1373,
*Nset, nset=ND_1374, instance=PART-1-1
 1374,
*Nset, nset=ND_1375, instance=PART-1-1
 1375,
*Nset, nset=ND_1376, instance=PART-1-1
 1376,
*Nset, nset=ND_1377, instance=PART-1-1
 1377,
*Nset, nset=ND_1378, instance=PART-1-1
 1378,
*Nset, nset=ND_1379, instance=PART-1-1
 1379,
*Nset, nset=ND_1380, instance=PART-1-1
 1380,
*Nset, nset=ND_1381, instance=PART-1-1
 1381,
*Nset, nset=ND_1382, instance=PART-1-1
 1382,
*Nset, nset=ND_1383, instance=PART-1-1
 1383,
*Nset, nset=ND_1384, instance=PART-1-1
 1384,
*Nset, nset=ND_1385, instance=PART-1-1
 1385,
*Nset, nset=ND_1386, instance=PART-1-1
 1386,
*Nset, nset=ND_1387, instance=PART-1-1
 1387,
*Nset, nset=ND_1388, instance=PART-1-1
 1388,
*Nset, nset=ND_1389, instance=PART-1-1
 1389,
*Nset, nset=ND_1390, instance=PART-1-1
 1390,
*Nset, nset=ND_1391, instance=PART-1-1
 1391,
*Nset, nset=ND_1392, instance=PART-1-1
 1392,
*Nset, nset=ND_1393, instance=PART-1-1
 1393,
*Nset, nset=ND_1394, instance=PART-1-1
 1394,
*Nset, nset=ND_1395, instance=PART-1-1
 1395,
*Nset, nset=ND_1396, instance=PART-1-1
 1396,
*Nset, nset=ND_1397, instance=PART-1-1
 1397,
*Nset, nset=ND_1398, instance=PART-1-1
 1398,
*Nset, nset=ND_1399, instance=PART-1-1
 1399,
*Nset, nset=ND_1400, instance=PART-1-1
 1400,
*Nset, nset=ND_1401, instance=PART-1-1
 1401,
*Nset, nset=ND_1402, instance=PART-1-1
 1402,
*Nset, nset=ND_1403, instance=PART-1-1
 1403,
*Nset, nset=ND_1404, instance=PART-1-1
 1404,
*Nset, nset=ND_1405, instance=PART-1-1
 1405,
*Nset, nset=ND_1406, instance=PART-1-1
 1406,
*Nset, nset=ND_1407, instance=PART-1-1
 1407,
*Nset, nset=ND_1408, instance=PART-1-1
 1408,
*Nset, nset=PERIOSTEUM, instance=PART-1-1, generate
 107,  134,    1
*Nset, nset=WHOLE_NODE, instance=PART-1-1
    1,    2,    5,    6,    8,    9,   10,   11,   12,   13,   14,   15,   16,   17,   18,   19
   20,   21,   22,   23,   24,   25,   26,   27,   28,   29,   30,   31,   32,   33,   34,   35
   36,   37,   38,   39,   40,   41,   42,   43,   44,   45,   46,  107,  108,  109,  110,  111
  112,  113,  114,  115,  116,  117,  118,  119,  120,  121,  122,  123,  124,  125,  126,  127
  128,  129,  130,  131,  132,  133,  134,  159,  160,  161,  162,  163,  164,  165,  166,  167
  168,  169,  170,  171,  172,  173,  174,  175,  176,  177,  178,  179,  180,  181,  182,  183
  184,  185,  186,  187,  188,  189,  190,  191,  192,  193,  194,  195,  196,  197,  198,  199
  200,  201,  202,  203,  204,  205,  206,  207,  208,  209,  210,  211,  212,  213,  214,  215
  216,  217,  218,  219,  220,  221,  222,  223,  224,  225,  226,  227,  228,  229,  230,  231
  232,  233,  234,  235,  236,  237,  238,  239,  240,  241,  242,  243,  244,  245,  246,  247
  248,  249,  250,  251,  252,  253,  254,  255,  256,  257,  258,  259,  260,  261,  262,  263
  264,  265,  266,  267,  268,  269,  270,  271,  272,  273,  274,  275,  276,  277,  278,  279
  727,  728,  729,  730,  731,  732,  733,  734,  735,  736,  737,  738,  739,  740,  741,  742
  743,  744,  745,  746,  747,  748,  749,  750,  751,  752,  753,  754,  755,  756,  757,  758
  759,  760,  761,  762,  763,  764,  765,  766,  767,  768,  769,  770,  771,  772,  773,  774
  775,  776,  777,  778,  779,  780,  781,  782,  783,  784,  785,  786,  787,  788,  789,  790
  791,  792,  793,  794,  795,  796,  797,  798,  799,  800,  801,  802,  803,  804,  805,  806
  807,  808,  809,  810,  811,  812,  813,  814,  815,  816,  817,  818,  819,  820,  821,  822
  823,  824,  825,  826,  827,  828,  829,  830,  831,  832,  833,  834,  835,  836,  837,  838
  839,  840,  841,  842,  843,  844,  845,  846,  847,  848,  849,  850,  851,  852,  853,  854
  855,  856,  857,  858,  859,  860,  861,  862,  863,  864,  865,  866,  867,  868,  869,  870
  871,  872,  873,  874,  875,  876,  877,  878,  879,  880,  881,  882,  883,  884,  885,  886
  887,  888,  889,  890,  891,  892,  893,  894,  895,  896,  897,  898,  899,  900,  901,  902
  903,  904,  905,  906,  907,  908,  909,  910,  911,  912,  913,  914,  915,  916,  917,  918
  919,  920,  921,  922,  923,  924,  925,  926,  927,  928,  929,  930,  931,  932,  933,  934
  935,  936,  937,  938,  939,  940,  941,  942,  943,  944,  945,  946,  947,  948,  949,  950
  951,  952,  953,  954,  955,  956,  957,  958,  959,  960,  961,  962,  963,  964,  965,  966
  967,  968,  969,  970,  971,  972,  973,  974,  975,  976,  977,  978,  979,  980,  981,  982
  983,  984,  985,  986,  987,  988,  989,  990,  991,  992,  993,  994,  995,  996,  997,  998
  999, 1000, 1001, 1002, 1003, 1004, 1005, 1006, 1007, 1008, 1009, 1010, 1011, 1012, 1013, 1014
 1015, 1016, 1017, 1018, 1019, 1020, 1021, 1022, 1023, 1024, 1025, 1026, 1027, 1028, 1029, 1030
 1031, 1032, 1033, 1034, 1035, 1036, 1037, 1038, 1039, 1040, 1041, 1042, 1043, 1044, 1045, 1046
 1047, 1048, 1049, 1050, 1051, 1052, 1053, 1054, 1055, 1056, 1057, 1058, 1059, 1060, 1061, 1062
 1063, 1064, 1065, 1066, 1067, 1068, 1069, 1070, 1071, 1072, 1073, 1074, 1075, 1076, 1077, 1078
 1079, 1080, 1081, 1082, 1083, 1084, 1085, 1086, 1087, 1088, 1089, 1090, 1091, 1092, 1093, 1094
 1095, 1096, 1097, 1098, 1099, 1100, 1101, 1102, 1103, 1104, 1105, 1106, 1107, 1108, 1109, 1110
 1111, 1112, 1113, 1114, 1115, 1116, 1117, 1118, 1119, 1120, 1121, 1122, 1123, 1124, 1125, 1126
 1127, 1128, 1129, 1130, 1131, 1132, 1133, 1134, 1135, 1136, 1137, 1138, 1139, 1140, 1141, 1142
 1143, 1144, 1145, 1146, 1147, 1148, 1149, 1150, 1151, 1152, 1153, 1154, 1155, 1156, 1157, 1158
 1159, 1160, 1161, 1162, 1163, 1164, 1165, 1166, 1167, 1168, 1169, 1170, 1171, 1172, 1173, 1174
 1175, 1176, 1177, 1178, 1179, 1180, 1181, 1182, 1183, 1184, 1185, 1186, 1187, 1188, 1189, 1190
 1191, 1192, 1193, 1194, 1195, 1196, 1197, 1198, 1199, 1200, 1201, 1202, 1203, 1204, 1205, 1206
 1207, 1208, 1209, 1210, 1211, 1212, 1213, 1214, 1215, 1216, 1217, 1218, 1219, 1220, 1221, 1222
 1223, 1224, 1225, 1226, 1227, 1228, 1229, 1230, 1231, 1232, 1233, 1234, 1235, 1236, 1237, 1238
 1239, 1240, 1241, 1242, 1243, 1244, 1245, 1246, 1247, 1248, 1249, 1250, 1251, 1252, 1253, 1254
 1255, 1256, 1257, 1258, 1259, 1260, 1261, 1262, 1263, 1264, 1265, 1266, 1267, 1268, 1269, 1270
 1271, 1272, 1273, 1274, 1275, 1276, 1277, 1278, 1279, 1280, 1281, 1282, 1283, 1284, 1285, 1286
 1287, 1288, 1289, 1290, 1291, 1292, 1293, 1294, 1295, 1296, 1297, 1298, 1299, 1300, 1301, 1302
 1303, 1304, 1305, 1306, 1307, 1308, 1309, 1310, 1311, 1312, 1313, 1314, 1315, 1316, 1317, 1318
 1319, 1320, 1321, 1322, 1323, 1324, 1325, 1326, 1327, 1328, 1329, 1330, 1331, 1332, 1333, 1334
 1335, 1336, 1337, 1338, 1339, 1340, 1341, 1342, 1343, 1344, 1345, 1346, 1347, 1348, 1349, 1350
 1351, 1352, 1353, 1354, 1355, 1356, 1357, 1358, 1359, 1360, 1361, 1362, 1363, 1364, 1365, 1366
 1367, 1368, 1369, 1370, 1371, 1372, 1373, 1374, 1375, 1376, 1377, 1378, 1379, 1380, 1381, 1382
 1383, 1384, 1385, 1386, 1387, 1388, 1389, 1390, 1391, 1392, 1393, 1394, 1395, 1396, 1397, 1398
 1399, 1400, 1401, 1402, 1403, 1404, 1405, 1406, 1407, 1408
*End Assembly
** 
** MATERIALS
** 
*Material, name=MAT-CALLUS-1
*Diffusivity
 0.1,0.
*Solubility
1.,
*Material, name=MAT-CALLUS-2
*Diffusivity
 0.1,0.
*Solubility
1.,
*Material, name=MAT-CALLUS-3
*Diffusivity
 0.1,0.
*Solubility
1.,
*Material, name=MAT-CALLUS-4
*Diffusivity
 0.1,0.
*Solubility
1.,
*Material, name=MAT-CALLUS-5
*Diffusivity
 0.1,0.
*Solubility
1.,
*Material, name=MAT-CALLUS-6
*Diffusivity
 0.1,0.
*Solubility
1.,
*Material, name=MAT-CALLUS-7
*Diffusivity
 0.1,0.
*Solubility
1.,
*Material, name=MAT-CALLUS-8
*Diffusivity
 0.1,0.
*Solubility
1.,
*Material, name=MAT-CALLUS-9
*Diffusivity
 0.1,0.
*Solubility
1.,
*Material, name=MAT-CALLUS-10
*Diffusivity
 0.1,0.
*Solubility
1.,
*Material, name=MAT-CALLUS-11
*Diffusivity
 0.1,0.
*Solubility
1.,
*Material, name=MAT-CALLUS-12
*Diffusivity
 0.1,0.
*Solubility
1.,
*Material, name=MAT-CALLUS-13
*Diffusivity
 0.1,0.
*Solubility
1.,
*Material, name=MAT-CALLUS-14
*Diffusivity
 0.1,0.
*Solubility
1.,
*Material, name=MAT-CALLUS-15
*Diffusivity
 0.1,0.
*Solubility
1.,
*Material, name=MAT-CALLUS-16
*Diffusivity
 0.1,0.
*Solubility
1.,
*Material, name=MAT-CALLUS-17
*Diffusivity
 0.1,0.
*Solubility
1.,
*Material, name=MAT-CALLUS-18
*Diffusivity
 0.1,0.
*Solubility
1.,
*Material, name=MAT-CALLUS-19
*Diffusivity
 0.1,0.
*Solubility
1.,
*Material, name=MAT-CALLUS-20
*Diffusivity
 0.1,0.
*Solubility
1.,
*Material, name=MAT-CALLUS-21
*Diffusivity
 0.1,0.
*Solubility
1.,
*Material, name=MAT-CALLUS-22
*Diffusivity
 0.1,0.
*Solubility
1.,
*Material, name=MAT-CALLUS-23
*Diffusivity
 0.1,0.
*Solubility
1.,
*Material, name=MAT-CALLUS-24
*Diffusivity
 0.1,0.
*Solubility
1.,
*Material, name=MAT-CALLUS-25
*Diffusivity
 0.1,0.
*Solubility
1.,
*Material, name=MAT-CALLUS-26
*Diffusivity
 0.1,0.
*Solubility
1.,
*Material, name=MAT-CALLUS-27
*Diffusivity
 0.1,0.
*Solubility
1.,
*Material, name=MAT-CALLUS-28
*Diffusivity
 0.1,0.
*Solubility
1.,
*Material, name=MAT-CALLUS-29
*Diffusivity
 0.1,0.
*Solubility
1.,
*Material, name=MAT-CALLUS-30
*Diffusivity
 0.1,0.
*Solubility
1.,
*Material, name=MAT-CALLUS-31
*Diffusivity
 0.1,0.
*Solubility
1.,
*Material, name=MAT-CALLUS-32
*Diffusivity
 0.1,0.
*Solubility
1.,
*Material, name=MAT-CALLUS-33
*Diffusivity
 0.1,0.
*Solubility
1.,
*Material, name=MAT-CALLUS-34
*Diffusivity
 0.1,0.
*Solubility
1.,
*Material, name=MAT-CALLUS-35
*Diffusivity
 0.1,0.
*Solubility
1.,
*Material, name=MAT-CALLUS-36
*Diffusivity
 0.1,0.
*Solubility
1.,
*Material, name=MAT-CALLUS-37
*Diffusivity
 0.1,0.
*Solubility
1.,
*Material, name=MAT-CALLUS-38
*Diffusivity
 0.1,0.
*Solubility
1.,
*Material, name=MAT-CALLUS-39
*Diffusivity
 0.1,0.
*Solubility
1.,
*Material, name=MAT-CALLUS-40
*Diffusivity
 0.1,0.
*Solubility
1.,
*Material, name=MAT-CALLUS-41
*Diffusivity
 0.1,0.
*Solubility
1.,
*Material, name=MAT-CALLUS-42
*Diffusivity
 0.1,0.
*Solubility
1.,
*Material, name=MAT-CALLUS-43
*Diffusivity
 0.1,0.
*Solubility
1.,
*Material, name=MAT-CALLUS-44
*Diffusivity
 0.1,0.
*Solubility
1.,
*Material, name=MAT-CALLUS-45
*Diffusivity
 0.1,0.
*Solubility
1.,
*Material, name=MAT-CALLUS-46
*Diffusivity
 0.1,0.
*Solubility
1.,
*Material, name=MAT-CALLUS-47
*Diffusivity
 0.1,0.
*Solubility
1.,
*Material, name=MAT-CALLUS-48
*Diffusivity
 0.1,0.
*Solubility
1.,
*Material, name=MAT-CALLUS-49
*Diffusivity
 0.1,0.
*Solubility
1.,
*Material, name=MAT-CALLUS-50
*Diffusivity
 0.1,0.
*Solubility
1.,
*Material, name=MAT-CALLUS-51
*Diffusivity
 0.1,0.
*Solubility
1.,
*Material, name=MAT-CALLUS-52
*Diffusivity
 0.1,0.
*Solubility
1.,
*Material, name=MAT-CALLUS-53
*Diffusivity
 0.1,0.
*Solubility
1.,
*Material, name=MAT-CALLUS-54
*Diffusivity
 0.1,0.
*Solubility
1.,
*Material, name=MAT-CALLUS-55
*Diffusivity
 0.1,0.
*Solubility
1.,
*Material, name=MAT-CALLUS-56
*Diffusivity
 0.1,0.
*Solubility
1.,
*Material, name=MAT-CALLUS-57
*Diffusivity
 0.1,0.
*Solubility
1.,
*Material, name=MAT-CALLUS-58
*Diffusivity
 0.1,0.
*Solubility
1.,
*Material, name=MAT-CALLUS-59
*Diffusivity
 0.1,0.
*Solubility
1.,
*Material, name=MAT-CALLUS-60
*Diffusivity
 0.1,0.
*Solubility
1.,
*Material, name=MAT-CALLUS-61
*Diffusivity
 0.1,0.
*Solubility
1.,
*Material, name=MAT-CALLUS-62
*Diffusivity
 0.1,0.
*Solubility
1.,
*Material, name=MAT-CALLUS-63
*Diffusivity
 0.1,0.
*Solubility
1.,
*Material, name=MAT-CALLUS-64
*Diffusivity
 0.1,0.
*Solubility
1.,
*Material, name=MAT-CALLUS-65
*Diffusivity
 0.1,0.
*Solubility
1.,
*Material, name=MAT-CALLUS-66
*Diffusivity
 0.1,0.
*Solubility
1.,
*Material, name=MAT-CALLUS-67
*Diffusivity
 0.1,0.
*Solubility
1.,
*Material, name=MAT-CALLUS-68
*Diffusivity
 0.1,0.
*Solubility
1.,
*Material, name=MAT-CALLUS-69
*Diffusivity
 0.1,0.
*Solubility
1.,
*Material, name=MAT-CALLUS-70
*Diffusivity
 0.1,0.
*Solubility
1.,
*Material, name=MAT-CALLUS-71
*Diffusivity
 0.1,0.
*Solubility
1.,
*Material, name=MAT-CALLUS-72
*Diffusivity
 0.1,0.
*Solubility
1.,
*Material, name=MAT-CALLUS-73
*Diffusivity
 0.1,0.
*Solubility
1.,
*Material, name=MAT-CALLUS-74
*Diffusivity
 0.1,0.
*Solubility
1.,
*Material, name=MAT-CALLUS-75
*Diffusivity
 0.1,0.
*Solubility
1.,
*Material, name=MAT-CALLUS-76
*Diffusivity
 0.1,0.
*Solubility
1.,
*Material, name=MAT-CALLUS-77
*Diffusivity
 0.1,0.
*Solubility
1.,
*Material, name=MAT-CALLUS-78
*Diffusivity
 0.1,0.
*Solubility
1.,
*Material, name=MAT-CALLUS-79
*Diffusivity
 0.1,0.
*Solubility
1.,
*Material, name=MAT-CALLUS-80
*Diffusivity
 0.1,0.
*Solubility
1.,
*Material, name=MAT-CALLUS-81
*Diffusivity
 0.1,0.
*Solubility
1.,
*Material, name=MAT-CALLUS-82
*Diffusivity
 0.1,0.
*Solubility
1.,
*Material, name=MAT-CALLUS-83
*Diffusivity
 0.1,0.
*Solubility
1.,
*Material, name=MAT-CALLUS-84
*Diffusivity
 0.1,0.
*Solubility
1.,
*Material, name=MAT-CALLUS-85
*Diffusivity
 0.1,0.
*Solubility
1.,
*Material, name=MAT-CALLUS-86
*Diffusivity
 0.1,0.
*Solubility
1.,
*Material, name=MAT-CALLUS-87
*Diffusivity
 0.1,0.
*Solubility
1.,
*Material, name=MAT-CALLUS-88
*Diffusivity
 0.1,0.
*Solubility
1.,
*Material, name=MAT-CALLUS-89
*Diffusivity
 0.1,0.
*Solubility
1.,
*Material, name=MAT-CALLUS-90
*Diffusivity
 0.1,0.
*Solubility
1.,
*Material, name=MAT-CALLUS-91
*Diffusivity
 0.1,0.
*Solubility
1.,
*Material, name=MAT-CALLUS-92
*Diffusivity
 0.1,0.
*Solubility
1.,
*Material, name=MAT-CALLUS-93
*Diffusivity
 0.1,0.
*Solubility
1.,
*Material, name=MAT-CALLUS-94
*Diffusivity
 0.1,0.
*Solubility
1.,
*Material, name=MAT-CALLUS-95
*Diffusivity
 0.1,0.
*Solubility
1.,
*Material, name=MAT-CALLUS-96
*Diffusivity
 0.1,0.
*Solubility
1.,
*Material, name=MAT-CALLUS-97
*Diffusivity
 0.1,0.
*Solubility
1.,
*Material, name=MAT-CALLUS-98
*Diffusivity
 0.1,0.
*Solubility
1.,
*Material, name=MAT-CALLUS-99
*Diffusivity
 0.1,0.
*Solubility
1.,
*Material, name=MAT-CALLUS-100
*Diffusivity
 0.1,0.
*Solubility
1.,
*Material, name=MAT-CALLUS-101
*Diffusivity
 0.1,0.
*Solubility
1.,
*Material, name=MAT-CALLUS-102
*Diffusivity
 0.1,0.
*Solubility
1.,
*Material, name=MAT-CALLUS-103
*Diffusivity
 0.1,0.
*Solubility
1.,
*Material, name=MAT-CALLUS-104
*Diffusivity
 0.1,0.
*Solubility
1.,
*Material, name=MAT-CALLUS-105
*Diffusivity
 0.1,0.
*Solubility
1.,
*Material, name=MAT-CALLUS-106
*Diffusivity
 0.1,0.
*Solubility
1.,
*Material, name=MAT-CALLUS-107
*Diffusivity
 0.1,0.
*Solubility
1.,
*Material, name=MAT-CALLUS-108
*Diffusivity
 0.1,0.
*Solubility
1.,
*Material, name=MAT-CALLUS-109
*Diffusivity
 0.1,0.
*Solubility
1.,
*Material, name=MAT-CALLUS-110
*Diffusivity
 0.1,0.
*Solubility
1.,
*Material, name=MAT-CALLUS-111
*Diffusivity
 0.1,0.
*Solubility
1.,
*Material, name=MAT-CALLUS-112
*Diffusivity
 0.1,0.
*Solubility
1.,
*Material, name=MAT-CALLUS-113
*Diffusivity
 0.1,0.
*Solubility
1.,
*Material, name=MAT-CALLUS-114
*Diffusivity
 0.1,0.
*Solubility
1.,
*Material, name=MAT-CALLUS-115
*Diffusivity
 0.1,0.
*Solubility
1.,
*Material, name=MAT-CALLUS-116
*Diffusivity
 0.1,0.
*Solubility
1.,
*Material, name=MAT-CALLUS-117
*Diffusivity
 0.1,0.
*Solubility
1.,
*Material, name=MAT-CALLUS-118
*Diffusivity
 0.1,0.
*Solubility
1.,
*Material, name=MAT-CALLUS-119
*Diffusivity
 0.1,0.
*Solubility
1.,
*Material, name=MAT-CALLUS-120
*Diffusivity
 0.1,0.
*Solubility
1.,
*Material, name=MAT-CALLUS-121
*Diffusivity
 0.1,0.
*Solubility
1.,
*Material, name=MAT-CALLUS-122
*Diffusivity
 0.1,0.
*Solubility
1.,
*Material, name=MAT-CALLUS-123
*Diffusivity
 0.1,0.
*Solubility
1.,
*Material, name=MAT-CALLUS-124
*Diffusivity
 0.1,0.
*Solubility
1.,
*Material, name=MAT-CALLUS-125
*Diffusivity
 0.1,0.
*Solubility
1.,
*Material, name=MAT-CALLUS-126
*Diffusivity
 0.1,0.
*Solubility
1.,
*Material, name=MAT-CALLUS-127
*Diffusivity
 0.1,0.
*Solubility
1.,
*Material, name=MAT-CALLUS-128
*Diffusivity
 0.1,0.
*Solubility
1.,
*Material, name=MAT-CALLUS-129
*Diffusivity
 0.1,0.
*Solubility
1.,
*Material, name=MAT-CALLUS-130
*Diffusivity
 0.1,0.
*Solubility
1.,
*Material, name=MAT-CALLUS-131
*Diffusivity
 0.1,0.
*Solubility
1.,
*Material, name=MAT-CALLUS-132
*Diffusivity
 0.1,0.
*Solubility
1.,
*Material, name=MAT-CALLUS-133
*Diffusivity
 0.1,0.
*Solubility
1.,
*Material, name=MAT-CALLUS-134
*Diffusivity
 0.1,0.
*Solubility
1.,
*Material, name=MAT-CALLUS-135
*Diffusivity
 0.1,0.
*Solubility
1.,
*Material, name=MAT-CALLUS-136
*Diffusivity
 0.1,0.
*Solubility
1.,
*Material, name=MAT-CALLUS-137
*Diffusivity
 0.1,0.
*Solubility
1.,
*Material, name=MAT-CALLUS-138
*Diffusivity
 0.1,0.
*Solubility
1.,
*Material, name=MAT-CALLUS-139
*Diffusivity
 0.1,0.
*Solubility
1.,
*Material, name=MAT-CALLUS-140
*Diffusivity
 0.1,0.
*Solubility
1.,
*Material, name=MAT-CALLUS-141
*Diffusivity
 0.1,0.
*Solubility
1.,
*Material, name=MAT-CALLUS-142
*Diffusivity
 0.1,0.
*Solubility
1.,
*Material, name=MAT-CALLUS-143
*Diffusivity
 0.1,0.
*Solubility
1.,
*Material, name=MAT-CALLUS-144
*Diffusivity
 0.1,0.
*Solubility
1.,
*Material, name=MAT-CALLUS-145
*Diffusivity
 0.1,0.
*Solubility
1.,
*Material, name=MAT-CALLUS-146
*Diffusivity
 0.1,0.
*Solubility
1.,
*Material, name=MAT-CALLUS-147
*Diffusivity
 0.1,0.
*Solubility
1.,
*Material, name=MAT-CALLUS-148
*Diffusivity
 0.1,0.
*Solubility
1.,
*Material, name=MAT-CALLUS-149
*Diffusivity
 0.1,0.
*Solubility
1.,
*Material, name=MAT-CALLUS-150
*Diffusivity
 0.1,0.
*Solubility
1.,
*Material, name=MAT-CALLUS-151
*Diffusivity
 0.1,0.
*Solubility
1.,
*Material, name=MAT-CALLUS-152
*Diffusivity
 0.1,0.
*Solubility
1.,
*Material, name=MAT-CALLUS-153
*Diffusivity
 0.1,0.
*Solubility
1.,
*Material, name=MAT-CALLUS-154
*Diffusivity
 0.1,0.
*Solubility
1.,
*Material, name=MAT-CALLUS-155
*Diffusivity
 0.1,0.
*Solubility
1.,
*Material, name=MAT-CALLUS-156
*Diffusivity
 0.1,0.
*Solubility
1.,
*Material, name=MAT-CALLUS-157
*Diffusivity
 0.1,0.
*Solubility
1.,
*Material, name=MAT-CALLUS-158
*Diffusivity
 0.1,0.
*Solubility
1.,
*Material, name=MAT-CALLUS-159
*Diffusivity
 0.1,0.
*Solubility
1.,
*Material, name=MAT-CALLUS-160
*Diffusivity
 0.1,0.
*Solubility
1.,
*Material, name=MAT-CALLUS-161
*Diffusivity
 0.1,0.
*Solubility
1.,
*Material, name=MAT-CALLUS-162
*Diffusivity
 0.1,0.
*Solubility
1.,
*Material, name=MAT-CALLUS-163
*Diffusivity
 0.1,0.
*Solubility
1.,
*Material, name=MAT-CALLUS-164
*Diffusivity
 0.1,0.
*Solubility
1.,
*Material, name=MAT-CALLUS-165
*Diffusivity
 0.1,0.
*Solubility
1.,
*Material, name=MAT-CALLUS-166
*Diffusivity
 0.1,0.
*Solubility
1.,
*Material, name=MAT-CALLUS-167
*Diffusivity
 0.1,0.
*Solubility
1.,
*Material, name=MAT-CALLUS-168
*Diffusivity
 0.1,0.
*Solubility
1.,
*Material, name=MAT-CALLUS-169
*Diffusivity
 0.1,0.
*Solubility
1.,
*Material, name=MAT-CALLUS-170
*Diffusivity
 0.1,0.
*Solubility
1.,
*Material, name=MAT-CALLUS-171
*Diffusivity
 0.1,0.
*Solubility
1.,
*Material, name=MAT-CALLUS-172
*Diffusivity
 0.1,0.
*Solubility
1.,
*Material, name=MAT-CALLUS-173
*Diffusivity
 0.1,0.
*Solubility
1.,
*Material, name=MAT-CALLUS-174
*Diffusivity
 0.1,0.
*Solubility
1.,
*Material, name=MAT-CALLUS-175
*Diffusivity
 0.1,0.
*Solubility
1.,
*Material, name=MAT-CALLUS-176
*Diffusivity
 0.1,0.
*Solubility
1.,
*Material, name=MAT-CALLUS-177
*Diffusivity
 0.1,0.
*Solubility
1.,
*Material, name=MAT-CALLUS-178
*Diffusivity
 0.1,0.
*Solubility
1.,
*Material, name=MAT-CALLUS-179
*Diffusivity
 0.1,0.
*Solubility
1.,
*Material, name=MAT-CALLUS-180
*Diffusivity
 0.1,0.
*Solubility
1.,
*Material, name=MAT-CALLUS-181
*Diffusivity
 0.1,0.
*Solubility
1.,
*Material, name=MAT-CALLUS-182
*Diffusivity
 0.1,0.
*Solubility
1.,
*Material, name=MAT-CALLUS-183
*Diffusivity
 0.1,0.
*Solubility
1.,
*Material, name=MAT-CALLUS-184
*Diffusivity
 0.1,0.
*Solubility
1.,
*Material, name=MAT-CALLUS-185
*Diffusivity
 0.1,0.
*Solubility
1.,
*Material, name=MAT-CALLUS-186
*Diffusivity
 0.1,0.
*Solubility
1.,
*Material, name=MAT-CALLUS-187
*Diffusivity
 0.1,0.
*Solubility
1.,
*Material, name=MAT-CALLUS-188
*Diffusivity
 0.1,0.
*Solubility
1.,
*Material, name=MAT-CALLUS-189
*Diffusivity
 0.1,0.
*Solubility
1.,
*Material, name=MAT-CALLUS-190
*Diffusivity
 0.1,0.
*Solubility
1.,
*Material, name=MAT-CALLUS-191
*Diffusivity
 0.1,0.
*Solubility
1.,
*Material, name=MAT-CALLUS-192
*Diffusivity
 0.1,0.
*Solubility
1.,
*Material, name=MAT-CALLUS-193
*Diffusivity
 0.1,0.
*Solubility
1.,
*Material, name=MAT-CALLUS-194
*Diffusivity
 0.1,0.
*Solubility
1.,
*Material, name=MAT-CALLUS-195
*Diffusivity
 0.1,0.
*Solubility
1.,
*Material, name=MAT-CALLUS-196
*Diffusivity
 0.1,0.
*Solubility
1.,
*Material, name=MAT-CALLUS-197
*Diffusivity
 0.1,0.
*Solubility
1.,
*Material, name=MAT-CALLUS-198
*Diffusivity
 0.1,0.
*Solubility
1.,
*Material, name=MAT-CALLUS-199
*Diffusivity
 0.1,0.
*Solubility
1.,
*Material, name=MAT-CALLUS-200
*Diffusivity
 0.1,0.
*Solubility
1.,
*Material, name=MAT-CALLUS-201
*Diffusivity
 0.1,0.
*Solubility
1.,
*Material, name=MAT-CALLUS-202
*Diffusivity
 0.1,0.
*Solubility
1.,
*Material, name=MAT-CALLUS-203
*Diffusivity
 0.1,0.
*Solubility
1.,
*Material, name=MAT-CALLUS-204
*Diffusivity
 0.1,0.
*Solubility
1.,
*Material, name=MAT-CALLUS-205
*Diffusivity
 0.1,0.
*Solubility
1.,
*Material, name=MAT-CALLUS-206
*Diffusivity
 0.1,0.
*Solubility
1.,
*Material, name=MAT-CALLUS-207
*Diffusivity
 0.1,0.
*Solubility
1.,
*Material, name=MAT-CALLUS-208
*Diffusivity
 0.1,0.
*Solubility
1.,
*Material, name=MAT-CALLUS-209
*Diffusivity
 0.1,0.
*Solubility
1.,
*Material, name=MAT-CALLUS-210
*Diffusivity
 0.1,0.
*Solubility
1.,
*Material, name=MAT-CALLUS-211
*Diffusivity
 0.1,0.
*Solubility
1.,
*Material, name=MAT-CALLUS-212
*Diffusivity
 0.1,0.
*Solubility
1.,
*Material, name=MAT-CALLUS-213
*Diffusivity
 0.1,0.
*Solubility
1.,
*Material, name=MAT-CALLUS-214
*Diffusivity
 0.1,0.
*Solubility
1.,
*Material, name=MAT-CALLUS-215
*Diffusivity
 0.1,0.
*Solubility
1.,
*Material, name=MAT-CALLUS-216
*Diffusivity
 0.1,0.
*Solubility
1.,
*Material, name=MAT-CALLUS-217
*Diffusivity
 0.1,0.
*Solubility
1.,
*Material, name=MAT-CALLUS-218
*Diffusivity
 0.1,0.
*Solubility
1.,
*Material, name=MAT-CALLUS-219
*Diffusivity
 0.1,0.
*Solubility
1.,
*Material, name=MAT-CALLUS-220
*Diffusivity
 0.1,0.
*Solubility
1.,
*Material, name=MAT-CALLUS-221
*Diffusivity
 0.1,0.
*Solubility
1.,
*Material, name=MAT-CALLUS-222
*Diffusivity
 0.1,0.
*Solubility
1.,
*Material, name=MAT-CALLUS-223
*Diffusivity
 0.1,0.
*Solubility
1.,
*Material, name=MAT-CALLUS-224
*Diffusivity
 0.1,0.
*Solubility
1.,
*Material, name=MAT-CALLUS-225
*Diffusivity
 0.1,0.
*Solubility
1.,
*Material, name=MAT-CALLUS-226
*Diffusivity
 0.1,0.
*Solubility
1.,
*Material, name=MAT-CALLUS-227
*Diffusivity
 0.1,0.
*Solubility
1.,
*Material, name=MAT-CALLUS-228
*Diffusivity
 0.1,0.
*Solubility
1.,
*Material, name=MAT-CALLUS-229
*Diffusivity
 0.1,0.
*Solubility
1.,
*Material, name=MAT-CALLUS-230
*Diffusivity
 0.1,0.
*Solubility
1.,
*Material, name=MAT-CALLUS-231
*Diffusivity
 0.1,0.
*Solubility
1.,
*Material, name=MAT-CALLUS-232
*Diffusivity
 0.1,0.
*Solubility
1.,
*Material, name=MAT-CALLUS-233
*Diffusivity
 0.1,0.
*Solubility
1.,
*Material, name=MAT-CALLUS-234
*Diffusivity
 0.1,0.
*Solubility
1.,
*Material, name=MAT-CALLUS-235
*Diffusivity
 0.1,0.
*Solubility
1.,
*Material, name=MAT-CALLUS-236
*Diffusivity
 0.1,0.
*Solubility
1.,
*Material, name=MAT-CALLUS-237
*Diffusivity
 0.1,0.
*Solubility
1.,
*Material, name=MAT-CALLUS-238
*Diffusivity
 0.1,0.
*Solubility
1.,
*Material, name=MAT-CALLUS-239
*Diffusivity
 0.1,0.
*Solubility
1.,
*Material, name=MAT-CALLUS-240
*Diffusivity
 0.1,0.
*Solubility
1.,
*Material, name=MAT-CALLUS-241
*Diffusivity
 0.1,0.
*Solubility
1.,
*Material, name=MAT-CALLUS-242
*Diffusivity
 0.1,0.
*Solubility
1.,
*Material, name=MAT-CALLUS-243
*Diffusivity
 0.1,0.
*Solubility
1.,
*Material, name=MAT-CALLUS-244
*Diffusivity
 0.1,0.
*Solubility
1.,
*Material, name=MAT-CALLUS-245
*Diffusivity
 0.1,0.
*Solubility
1.,
*Material, name=MAT-CALLUS-246
*Diffusivity
 0.1,0.
*Solubility
1.,
*Material, name=MAT-CALLUS-247
*Diffusivity
 0.1,0.
*Solubility
1.,
*Material, name=MAT-CALLUS-248
*Diffusivity
 0.1,0.
*Solubility
1.,
*Material, name=MAT-CALLUS-249
*Diffusivity
 0.1,0.
*Solubility
1.,
*Material, name=MAT-CALLUS-250
*Diffusivity
 0.1,0.
*Solubility
1.,
*Material, name=MAT-CALLUS-251
*Diffusivity
 0.1,0.
*Solubility
1.,
*Material, name=MAT-CALLUS-252
*Diffusivity
 0.1,0.
*Solubility
1.,
*Material, name=MAT-CALLUS-253
*Diffusivity
 0.1,0.
*Solubility
1.,
*Material, name=MAT-CALLUS-254
*Diffusivity
 0.1,0.
*Solubility
1.,
*Material, name=MAT-CALLUS-255
*Diffusivity
 0.1,0.
*Solubility
1.,
*Material, name=MAT-CALLUS-256
*Diffusivity
 0.1,0.
*Solubility
1.,
*Material, name=MAT-CALLUS-257
*Diffusivity
 0.1,0.
*Solubility
1.,
*Material, name=MAT-CALLUS-258
*Diffusivity
 0.1,0.
*Solubility
1.,
*Material, name=MAT-CALLUS-259
*Diffusivity
 0.1,0.
*Solubility
1.,
*Material, name=MAT-CALLUS-260
*Diffusivity
 0.1,0.
*Solubility
1.,
*Material, name=MAT-CALLUS-261
*Diffusivity
 0.1,0.
*Solubility
1.,
*Material, name=MAT-CALLUS-262
*Diffusivity
 0.1,0.
*Solubility
1.,
*Material, name=MAT-CALLUS-263
*Diffusivity
 0.1,0.
*Solubility
1.,
*Material, name=MAT-CALLUS-264
*Diffusivity
 0.1,0.
*Solubility
1.,
*Material, name=MAT-CALLUS-265
*Diffusivity
 0.1,0.
*Solubility
1.,
*Material, name=MAT-CALLUS-266
*Diffusivity
 0.1,0.
*Solubility
1.,
*Material, name=MAT-CALLUS-267
*Diffusivity
 0.1,0.
*Solubility
1.,
*Material, name=MAT-CALLUS-268
*Diffusivity
 0.1,0.
*Solubility
1.,
*Material, name=MAT-CALLUS-269
*Diffusivity
 0.1,0.
*Solubility
1.,
*Material, name=MAT-CALLUS-270
*Diffusivity
 0.1,0.
*Solubility
1.,
*Material, name=MAT-CALLUS-271
*Diffusivity
 0.1,0.
*Solubility
1.,
*Material, name=MAT-CALLUS-272
*Diffusivity
 0.1,0.
*Solubility
1.,
*Material, name=MAT-CALLUS-273
*Diffusivity
 0.1,0.
*Solubility
1.,
*Material, name=MAT-CALLUS-274
*Diffusivity
 0.1,0.
*Solubility
1.,
*Material, name=MAT-CALLUS-275
*Diffusivity
 0.1,0.
*Solubility
1.,
*Material, name=MAT-CALLUS-276
*Diffusivity
 0.1,0.
*Solubility
1.,
*Material, name=MAT-CALLUS-277
*Diffusivity
 0.1,0.
*Solubility
1.,
*Material, name=MAT-CALLUS-278
*Diffusivity
 0.1,0.
*Solubility
1.,
*Material, name=MAT-CALLUS-279
*Diffusivity
 0.1,0.
*Solubility
1.,
*Material, name=MAT-CALLUS-280
*Diffusivity
 0.1,0.
*Solubility
1.,
*Material, name=MAT-CALLUS-281
*Diffusivity
 0.1,0.
*Solubility
1.,
*Material, name=MAT-CALLUS-282
*Diffusivity
 0.1,0.
*Solubility
1.,
*Material, name=MAT-CALLUS-283
*Diffusivity
 0.1,0.
*Solubility
1.,
*Material, name=MAT-CALLUS-284
*Diffusivity
 0.1,0.
*Solubility
1.,
*Material, name=MAT-CALLUS-285
*Diffusivity
 0.1,0.
*Solubility
1.,
*Material, name=MAT-CALLUS-286
*Diffusivity
 0.1,0.
*Solubility
1.,
*Material, name=MAT-CALLUS-287
*Diffusivity
 0.1,0.
*Solubility
1.,
*Material, name=MAT-CALLUS-288
*Diffusivity
 0.1,0.
*Solubility
1.,
*Material, name=MAT-CALLUS-289
*Diffusivity
 0.1,0.
*Solubility
1.,
*Material, name=MAT-CALLUS-290
*Diffusivity
 0.1,0.
*Solubility
1.,
*Material, name=MAT-CALLUS-291
*Diffusivity
 0.1,0.
*Solubility
1.,
*Material, name=MAT-CALLUS-292
*Diffusivity
 0.1,0.
*Solubility
1.,
*Material, name=MAT-CALLUS-293
*Diffusivity
 0.1,0.
*Solubility
1.,
*Material, name=MAT-CALLUS-294
*Diffusivity
 0.1,0.
*Solubility
1.,
*Material, name=MAT-CALLUS-295
*Diffusivity
 0.1,0.
*Solubility
1.,
*Material, name=MAT-CALLUS-296
*Diffusivity
 0.1,0.
*Solubility
1.,
*Material, name=MAT-CALLUS-297
*Diffusivity
 0.1,0.
*Solubility
1.,
*Material, name=MAT-CALLUS-298
*Diffusivity
 0.1,0.
*Solubility
1.,
*Material, name=MAT-CALLUS-299
*Diffusivity
 0.1,0.
*Solubility
1.,
*Material, name=MAT-CALLUS-300
*Diffusivity
 0.1,0.
*Solubility
1.,
*Material, name=MAT-CALLUS-301
*Diffusivity
 0.1,0.
*Solubility
1.,
*Material, name=MAT-CALLUS-302
*Diffusivity
 0.1,0.
*Solubility
1.,
*Material, name=MAT-CALLUS-303
*Diffusivity
 0.1,0.
*Solubility
1.,
*Material, name=MAT-CALLUS-304
*Diffusivity
 0.1,0.
*Solubility
1.,
*Material, name=MAT-CALLUS-305
*Diffusivity
 0.1,0.
*Solubility
1.,
*Material, name=MAT-CALLUS-306
*Diffusivity
 0.1,0.
*Solubility
1.,
*Material, name=MAT-CALLUS-307
*Diffusivity
 0.1,0.
*Solubility
1.,
*Material, name=MAT-CALLUS-308
*Diffusivity
 0.1,0.
*Solubility
1.,
*Material, name=MAT-CALLUS-309
*Diffusivity
 0.1,0.
*Solubility
1.,
*Material, name=MAT-CALLUS-310
*Diffusivity
 0.1,0.
*Solubility
1.,
*Material, name=MAT-CALLUS-311
*Diffusivity
 0.1,0.
*Solubility
1.,
*Material, name=MAT-CALLUS-312
*Diffusivity
 0.1,0.
*Solubility
1.,
*Material, name=MAT-CALLUS-313
*Diffusivity
 0.1,0.
*Solubility
1.,
*Material, name=MAT-CALLUS-314
*Diffusivity
 0.1,0.
*Solubility
1.,
*Material, name=MAT-CALLUS-315
*Diffusivity
 0.1,0.
*Solubility
1.,
*Material, name=MAT-CALLUS-316
*Diffusivity
 0.1,0.
*Solubility
1.,
*Material, name=MAT-CALLUS-317
*Diffusivity
 0.1,0.
*Solubility
1.,
*Material, name=MAT-CALLUS-318
*Diffusivity
 0.1,0.
*Solubility
1.,
*Material, name=MAT-CALLUS-319
*Diffusivity
 0.1,0.
*Solubility
1.,
*Material, name=MAT-CALLUS-320
*Diffusivity
 0.1,0.
*Solubility
1.,
*Material, name=MAT-CALLUS-321
*Diffusivity
 0.1,0.
*Solubility
1.,
*Material, name=MAT-CALLUS-322
*Diffusivity
 0.1,0.
*Solubility
1.,
*Material, name=MAT-CALLUS-323
*Diffusivity
 0.1,0.
*Solubility
1.,
*Material, name=MAT-CALLUS-324
*Diffusivity
 0.1,0.
*Solubility
1.,
*Material, name=MAT-CALLUS-325
*Diffusivity
 0.1,0.
*Solubility
1.,
*Material, name=MAT-CALLUS-326
*Diffusivity
 0.1,0.
*Solubility
1.,
*Material, name=MAT-CALLUS-327
*Diffusivity
 0.1,0.
*Solubility
1.,
*Material, name=MAT-CALLUS-328
*Diffusivity
 0.1,0.
*Solubility
1.,
*Material, name=MAT-CALLUS-329
*Diffusivity
 0.1,0.
*Solubility
1.,
*Material, name=MAT-CALLUS-330
*Diffusivity
 0.1,0.
*Solubility
1.,
*Material, name=MAT-CALLUS-331
*Diffusivity
 0.1,0.
*Solubility
1.,
*Material, name=MAT-CALLUS-332
*Diffusivity
 0.1,0.
*Solubility
1.,
*Material, name=MAT-CALLUS-333
*Diffusivity
 0.1,0.
*Solubility
1.,
*Material, name=MAT-CALLUS-334
*Diffusivity
 0.1,0.
*Solubility
1.,
*Material, name=MAT-CALLUS-335
*Diffusivity
 0.1,0.
*Solubility
1.,
*Material, name=MAT-CALLUS-336
*Diffusivity
 0.1,0.
*Solubility
1.,
*Material, name=MAT-CALLUS-337
*Diffusivity
 0.1,0.
*Solubility
1.,
*Material, name=MAT-CALLUS-338
*Diffusivity
 0.1,0.
*Solubility
1.,
*Material, name=MAT-CALLUS-339
*Diffusivity
 0.1,0.
*Solubility
1.,
*Material, name=MAT-CALLUS-340
*Diffusivity
 0.1,0.
*Solubility
1.,
*Material, name=MAT-CALLUS-341
*Diffusivity
 0.1,0.
*Solubility
1.,
*Material, name=MAT-CALLUS-342
*Diffusivity
 0.1,0.
*Solubility
1.,
*Material, name=MAT-CALLUS-343
*Diffusivity
 0.1,0.
*Solubility
1.,
*Material, name=MAT-CALLUS-344
*Diffusivity
 0.1,0.
*Solubility
1.,
*Material, name=MAT-CALLUS-345
*Diffusivity
 0.1,0.
*Solubility
1.,
*Material, name=MAT-CALLUS-346
*Diffusivity
 0.1,0.
*Solubility
1.,
*Material, name=MAT-CALLUS-347
*Diffusivity
 0.1,0.
*Solubility
1.,
*Material, name=MAT-CALLUS-348
*Diffusivity
 0.1,0.
*Solubility
1.,
*Material, name=MAT-CALLUS-349
*Diffusivity
 0.1,0.
*Solubility
1.,
*Material, name=MAT-CALLUS-350
*Diffusivity
 0.1,0.
*Solubility
1.,
*Material, name=MAT-CALLUS-351
*Diffusivity
 0.1,0.
*Solubility
1.,
*Material, name=MAT-CALLUS-352
*Diffusivity
 0.1,0.
*Solubility
1.,
*Material, name=MAT-CALLUS-353
*Diffusivity
 0.1,0.
*Solubility
1.,
*Material, name=MAT-CALLUS-354
*Diffusivity
 0.1,0.
*Solubility
1.,
*Material, name=MAT-CALLUS-355
*Diffusivity
 0.1,0.
*Solubility
1.,
*Material, name=MAT-CALLUS-356
*Diffusivity
 0.1,0.
*Solubility
1.,
*Material, name=MAT-CALLUS-357
*Diffusivity
 0.1,0.
*Solubility
1.,
*Material, name=MAT-CALLUS-358
*Diffusivity
 0.1,0.
*Solubility
1.,
*Material, name=MAT-CALLUS-359
*Diffusivity
 0.1,0.
*Solubility
1.,
*Material, name=MAT-CALLUS-360
*Diffusivity
 0.1,0.
*Solubility
1.,
*Material, name=MAT-CALLUS-361
*Diffusivity
 0.1,0.
*Solubility
1.,
*Material, name=MAT-CALLUS-362
*Diffusivity
 0.1,0.
*Solubility
1.,
*Material, name=MAT-CALLUS-363
*Diffusivity
 0.1,0.
*Solubility
1.,
*Material, name=MAT-CALLUS-364
*Diffusivity
 0.1,0.
*Solubility
1.,
*Material, name=MAT-CALLUS-365
*Diffusivity
 0.1,0.
*Solubility
1.,
*Material, name=MAT-CALLUS-366
*Diffusivity
 0.1,0.
*Solubility
1.,
*Material, name=MAT-CALLUS-367
*Diffusivity
 0.1,0.
*Solubility
1.,
*Material, name=MAT-CALLUS-368
*Diffusivity
 0.1,0.
*Solubility
1.,
*Material, name=MAT-CALLUS-369
*Diffusivity
 0.1,0.
*Solubility
1.,
*Material, name=MAT-CALLUS-370
*Diffusivity
 0.1,0.
*Solubility
1.,
*Material, name=MAT-CALLUS-371
*Diffusivity
 0.1,0.
*Solubility
1.,
*Material, name=MAT-CALLUS-372
*Diffusivity
 0.1,0.
*Solubility
1.,
*Material, name=MAT-CALLUS-373
*Diffusivity
 0.1,0.
*Solubility
1.,
*Material, name=MAT-CALLUS-374
*Diffusivity
 0.1,0.
*Solubility
1.,
*Material, name=MAT-CALLUS-375
*Diffusivity
 0.1,0.
*Solubility
1.,
*Material, name=MAT-CALLUS-376
*Diffusivity
 0.1,0.
*Solubility
1.,
*Material, name=MAT-CALLUS-377
*Diffusivity
 0.1,0.
*Solubility
1.,
*Material, name=MAT-CALLUS-378
*Diffusivity
 0.1,0.
*Solubility
1.,
*Material, name=MAT-CALLUS-379
*Diffusivity
 0.1,0.
*Solubility
1.,
*Material, name=MAT-CALLUS-380
*Diffusivity
 0.1,0.
*Solubility
1.,
*Material, name=MAT-CALLUS-381
*Diffusivity
 0.1,0.
*Solubility
1.,
*Material, name=MAT-CALLUS-382
*Diffusivity
 0.1,0.
*Solubility
1.,
*Material, name=MAT-CALLUS-383
*Diffusivity
 0.1,0.
*Solubility
1.,
*Material, name=MAT-CALLUS-384
*Diffusivity
 0.1,0.
*Solubility
1.,
*Material, name=MAT-CALLUS-385
*Diffusivity
 0.1,0.
*Solubility
1.,
*Material, name=MAT-CALLUS-386
*Diffusivity
 0.1,0.
*Solubility
1.,
*Material, name=MAT-CALLUS-387
*Diffusivity
 0.1,0.
*Solubility
1.,
*Material, name=MAT-CALLUS-388
*Diffusivity
 0.1,0.
*Solubility
1.,
*Material, name=MAT-CALLUS-389
*Diffusivity
 0.1,0.
*Solubility
1.,
*Material, name=MAT-CALLUS-390
*Diffusivity
 0.1,0.
*Solubility
1.,
*Material, name=MAT-CALLUS-391
*Diffusivity
 0.1,0.
*Solubility
1.,
*Material, name=MAT-CALLUS-392
*Diffusivity
 0.1,0.
*Solubility
1.,
*Material, name=MAT-CALLUS-393
*Diffusivity
 0.1,0.
*Solubility
1.,
*Material, name=MAT-CALLUS-394
*Diffusivity
 0.1,0.
*Solubility
1.,
*Material, name=MAT-CALLUS-395
*Diffusivity
 0.1,0.
*Solubility
1.,
*Material, name=MAT-CALLUS-396
*Diffusivity
 0.1,0.
*Solubility
1.,
*Material, name=MAT-CALLUS-397
*Diffusivity
 0.1,0.
*Solubility
1.,
*Material, name=MAT-CALLUS-398
*Diffusivity
 0.1,0.
*Solubility
1.,
*Material, name=MAT-CALLUS-399
*Diffusivity
 0.1,0.
*Solubility
1.,
*Material, name=MAT-CALLUS-400
*Diffusivity
 0.1,0.
*Solubility
1.,
*Material, name=MAT-CALLUS-401
*Diffusivity
 0.1,0.
*Solubility
1.,
*Material, name=MAT-CALLUS-402
*Diffusivity
 0.1,0.
*Solubility
1.,
*Material, name=MAT-CALLUS-403
*Diffusivity
 0.1,0.
*Solubility
1.,
*Material, name=MAT-CALLUS-404
*Diffusivity
 0.1,0.
*Solubility
1.,
*Material, name=MAT-CALLUS-405
*Diffusivity
 0.1,0.
*Solubility
1.,
*Material, name=MAT-CALLUS-406
*Diffusivity
 0.1,0.
*Solubility
1.,
*Material, name=MAT-CALLUS-407
*Diffusivity
 0.1,0.
*Solubility
1.,
*Material, name=MAT-CALLUS-408
*Diffusivity
 0.1,0.
*Solubility
1.,
*Material, name=MAT-CALLUS-409
*Diffusivity
 0.1,0.
*Solubility
1.,
*Material, name=MAT-CALLUS-410
*Diffusivity
 0.1,0.
*Solubility
1.,
*Material, name=MAT-CALLUS-411
*Diffusivity
 0.1,0.
*Solubility
1.,
*Material, name=MAT-CALLUS-412
*Diffusivity
 0.1,0.
*Solubility
1.,
*Material, name=MAT-CALLUS-413
*Diffusivity
 0.1,0.
*Solubility
1.,
*Material, name=MAT-CALLUS-414
*Diffusivity
 0.1,0.
*Solubility
1.,
*Material, name=MAT-CALLUS-415
*Diffusivity
 0.1,0.
*Solubility
1.,
*Material, name=MAT-CALLUS-416
*Diffusivity
 0.1,0.
*Solubility
1.,
*Material, name=MAT-CALLUS-417
*Diffusivity
 0.1,0.
*Solubility
1.,
*Material, name=MAT-CALLUS-418
*Diffusivity
 0.1,0.
*Solubility
1.,
*Material, name=MAT-CALLUS-419
*Diffusivity
 0.1,0.
*Solubility
1.,
*Material, name=MAT-CALLUS-420
*Diffusivity
 0.1,0.
*Solubility
1.,
*Material, name=MAT-CALLUS-421
*Diffusivity
 0.1,0.
*Solubility
1.,
*Material, name=MAT-CALLUS-422
*Diffusivity
 0.1,0.
*Solubility
1.,
*Material, name=MAT-CALLUS-423
*Diffusivity
 0.1,0.
*Solubility
1.,
*Material, name=MAT-CALLUS-424
*Diffusivity
 0.1,0.
*Solubility
1.,
*Material, name=MAT-CALLUS-425
*Diffusivity
 0.1,0.
*Solubility
1.,
*Material, name=MAT-CALLUS-426
*Diffusivity
 0.1,0.
*Solubility
1.,
*Material, name=MAT-CALLUS-427
*Diffusivity
 0.1,0.
*Solubility
1.,
*Material, name=MAT-CALLUS-428
*Diffusivity
 0.1,0.
*Solubility
1.,
*Material, name=MAT-CALLUS-429
*Diffusivity
 0.1,0.
*Solubility
1.,
*Material, name=MAT-CALLUS-430
*Diffusivity
 0.1,0.
*Solubility
1.,
*Material, name=MAT-CALLUS-431
*Diffusivity
 0.1,0.
*Solubility
1.,
*Material, name=MAT-CALLUS-432
*Diffusivity
 0.1,0.
*Solubility
1.,
*Material, name=MAT-CALLUS-433
*Diffusivity
 0.1,0.
*Solubility
1.,
*Material, name=MAT-CALLUS-434
*Diffusivity
 0.1,0.
*Solubility
1.,
*Material, name=MAT-CALLUS-435
*Diffusivity
 0.1,0.
*Solubility
1.,
*Material, name=MAT-CALLUS-436
*Diffusivity
 0.1,0.
*Solubility
1.,
*Material, name=MAT-CALLUS-437
*Diffusivity
 0.1,0.
*Solubility
1.,
*Material, name=MAT-CALLUS-438
*Diffusivity
 0.1,0.
*Solubility
1.,
*Material, name=MAT-CALLUS-439
*Diffusivity
 0.1,0.
*Solubility
1.,
*Material, name=MAT-CALLUS-440
*Diffusivity
 0.1,0.
*Solubility
1.,
*Material, name=MAT-CALLUS-441
*Diffusivity
 0.1,0.
*Solubility
1.,
*Material, name=MAT-CALLUS-442
*Diffusivity
 0.1,0.
*Solubility
1.,
*Material, name=MAT-CALLUS-443
*Diffusivity
 0.1,0.
*Solubility
1.,
*Material, name=MAT-CALLUS-444
*Diffusivity
 0.1,0.
*Solubility
1.,
*Material, name=MAT-CALLUS-445
*Diffusivity
 0.1,0.
*Solubility
1.,
*Material, name=MAT-CALLUS-446
*Diffusivity
 0.1,0.
*Solubility
1.,
*Material, name=MAT-CALLUS-447
*Diffusivity
 0.1,0.
*Solubility
1.,
*Material, name=MAT-CALLUS-448
*Diffusivity
 0.1,0.
*Solubility
1.,
*Material, name=MAT-CALLUS-449
*Diffusivity
 0.1,0.
*Solubility
1.,
*Material, name=MAT-CALLUS-450
*Diffusivity
 0.1,0.
*Solubility
1.,
*Material, name=MAT-CALLUS-451
*Diffusivity
 0.1,0.
*Solubility
1.,
*Material, name=MAT-CALLUS-452
*Diffusivity
 0.1,0.
*Solubility
1.,
*Material, name=MAT-CALLUS-453
*Diffusivity
 0.1,0.
*Solubility
1.,
*Material, name=MAT-CALLUS-454
*Diffusivity
 0.1,0.
*Solubility
1.,
*Material, name=MAT-CALLUS-455
*Diffusivity
 0.1,0.
*Solubility
1.,
*Material, name=MAT-CALLUS-456
*Diffusivity
 0.1,0.
*Solubility
1.,
*Material, name=MAT-CALLUS-457
*Diffusivity
 0.1,0.
*Solubility
1.,
*Material, name=MAT-CALLUS-458
*Diffusivity
 0.1,0.
*Solubility
1.,
*Material, name=MAT-CALLUS-459
*Diffusivity
 0.1,0.
*Solubility
1.,
*Material, name=MAT-CALLUS-460
*Diffusivity
 0.1,0.
*Solubility
1.,
*Material, name=MAT-CALLUS-461
*Diffusivity
 0.1,0.
*Solubility
1.,
*Material, name=MAT-CALLUS-462
*Diffusivity
 0.1,0.
*Solubility
1.,
*Material, name=MAT-CALLUS-463
*Diffusivity
 0.1,0.
*Solubility
1.,
*Material, name=MAT-CALLUS-464
*Diffusivity
 0.1,0.
*Solubility
1.,
*Material, name=MAT-CALLUS-465
*Diffusivity
 0.1,0.
*Solubility
1.,
*Material, name=MAT-CALLUS-466
*Diffusivity
 0.1,0.
*Solubility
1.,
*Material, name=MAT-CALLUS-467
*Diffusivity
 0.1,0.
*Solubility
1.,
*Material, name=MAT-CALLUS-468
*Diffusivity
 0.1,0.
*Solubility
1.,
*Material, name=MAT-CALLUS-469
*Diffusivity
 0.1,0.
*Solubility
1.,
*Material, name=MAT-CALLUS-470
*Diffusivity
 0.1,0.
*Solubility
1.,
*Material, name=MAT-CALLUS-471
*Diffusivity
 0.1,0.
*Solubility
1.,
*Material, name=MAT-CALLUS-472
*Diffusivity
 0.1,0.
*Solubility
1.,
*Material, name=MAT-CALLUS-473
*Diffusivity
 0.1,0.
*Solubility
1.,
*Material, name=MAT-CALLUS-474
*Diffusivity
 0.1,0.
*Solubility
1.,
*Material, name=MAT-CALLUS-475
*Diffusivity
 0.1,0.
*Solubility
1.,
*Material, name=MAT-CALLUS-476
*Diffusivity
 0.1,0.
*Solubility
1.,
*Material, name=MAT-CALLUS-477
*Diffusivity
 0.1,0.
*Solubility
1.,
*Material, name=MAT-CALLUS-478
*Diffusivity
 0.1,0.
*Solubility
1.,
*Material, name=MAT-CALLUS-479
*Diffusivity
 0.1,0.
*Solubility
1.,
*Material, name=MAT-CALLUS-480
*Diffusivity
 0.1,0.
*Solubility
1.,
*Material, name=MAT-CALLUS-481
*Diffusivity
 0.1,0.
*Solubility
1.,
*Material, name=MAT-CALLUS-482
*Diffusivity
 0.1,0.
*Solubility
1.,
*Material, name=MAT-CALLUS-483
*Diffusivity
 0.1,0.
*Solubility
1.,
*Material, name=MAT-CALLUS-484
*Diffusivity
 0.1,0.
*Solubility
1.,
*Material, name=MAT-CALLUS-485
*Diffusivity
 0.1,0.
*Solubility
1.,
*Material, name=MAT-CALLUS-486
*Diffusivity
 0.1,0.
*Solubility
1.,
*Material, name=MAT-CALLUS-487
*Diffusivity
 0.1,0.
*Solubility
1.,
*Material, name=MAT-CALLUS-488
*Diffusivity
 0.1,0.
*Solubility
1.,
*Material, name=MAT-CALLUS-489
*Diffusivity
 0.1,0.
*Solubility
1.,
*Material, name=MAT-CALLUS-490
*Diffusivity
 0.1,0.
*Solubility
1.,
*Material, name=MAT-CALLUS-491
*Diffusivity
 0.1,0.
*Solubility
1.,
*Material, name=MAT-CALLUS-492
*Diffusivity
 0.1,0.
*Solubility
1.,
*Material, name=MAT-CALLUS-493
*Diffusivity
 0.1,0.
*Solubility
1.,
*Material, name=MAT-CALLUS-494
*Diffusivity
 0.1,0.
*Solubility
1.,
*Material, name=MAT-CALLUS-495
*Diffusivity
 0.1,0.
*Solubility
1.,
*Material, name=MAT-CALLUS-496
*Diffusivity
 0.1,0.
*Solubility
1.,
*Material, name=MAT-CALLUS-497
*Diffusivity
 0.1,0.
*Solubility
1.,
*Material, name=MAT-CALLUS-498
*Diffusivity
 0.1,0.
*Solubility
1.,
*Material, name=MAT-CALLUS-499
*Diffusivity
 0.1,0.
*Solubility
1.,
*Material, name=MAT-CALLUS-500
*Diffusivity
 0.1,0.
*Solubility
1.,
*Material, name=MAT-CALLUS-501
*Diffusivity
 0.1,0.
*Solubility
1.,
*Material, name=MAT-CALLUS-502
*Diffusivity
 0.1,0.
*Solubility
1.,
*Material, name=MAT-CALLUS-503
*Diffusivity
 0.1,0.
*Solubility
1.,
*Material, name=MAT-CALLUS-504
*Diffusivity
 0.1,0.
*Solubility
1.,
*Material, name=MAT-CALLUS-505
*Diffusivity
 0.1,0.
*Solubility
1.,
*Material, name=MAT-CALLUS-506
*Diffusivity
 0.1,0.
*Solubility
1.,
*Material, name=MAT-CALLUS-507
*Diffusivity
 0.1,0.
*Solubility
1.,
*Material, name=MAT-CALLUS-508
*Diffusivity
 0.1,0.
*Solubility
1.,
*Material, name=MAT-CALLUS-509
*Diffusivity
 0.1,0.
*Solubility
1.,
*Material, name=MAT-CALLUS-510
*Diffusivity
 0.1,0.
*Solubility
1.,
*Material, name=MAT-CALLUS-511
*Diffusivity
 0.1,0.
*Solubility
1.,
*Material, name=MAT-CALLUS-512
*Diffusivity
 0.1,0.
*Solubility
1.,
*Material, name=MAT-CALLUS-513
*Diffusivity
 0.1,0.
*Solubility
1.,
*Material, name=MAT-CALLUS-514
*Diffusivity
 0.1,0.
*Solubility
1.,
*Material, name=MAT-CALLUS-515
*Diffusivity
 0.1,0.
*Solubility
1.,
*Material, name=MAT-CALLUS-516
*Diffusivity
 0.1,0.
*Solubility
1.,
*Material, name=MAT-CALLUS-517
*Diffusivity
 0.1,0.
*Solubility
1.,
*Material, name=MAT-CALLUS-518
*Diffusivity
 0.1,0.
*Solubility
1.,
*Material, name=MAT-CALLUS-519
*Diffusivity
 0.1,0.
*Solubility
1.,
*Material, name=MAT-CALLUS-520
*Diffusivity
 0.1,0.
*Solubility
1.,
*Material, name=MAT-CALLUS-521
*Diffusivity
 0.1,0.
*Solubility
1.,
*Material, name=MAT-CALLUS-522
*Diffusivity
 0.1,0.
*Solubility
1.,
*Material, name=MAT-CALLUS-523
*Diffusivity
 0.1,0.
*Solubility
1.,
*Material, name=MAT-CALLUS-524
*Diffusivity
 0.1,0.
*Solubility
1.,
*Material, name=MAT-CALLUS-525
*Diffusivity
 0.1,0.
*Solubility
1.,
*Material, name=MAT-CALLUS-526
*Diffusivity
 0.1,0.
*Solubility
1.,
*Material, name=MAT-CALLUS-527
*Diffusivity
 0.1,0.
*Solubility
1.,
*Material, name=MAT-CALLUS-528
*Diffusivity
 0.1,0.
*Solubility
1.,
*Material, name=MAT-CALLUS-529
*Diffusivity
 0.1,0.
*Solubility
1.,
*Material, name=MAT-CALLUS-530
*Diffusivity
 0.1,0.
*Solubility
1.,
*Material, name=MAT-CALLUS-531
*Diffusivity
 0.1,0.
*Solubility
1.,
*Material, name=MAT-CALLUS-532
*Diffusivity
 0.1,0.
*Solubility
1.,
*Material, name=MAT-CALLUS-533
*Diffusivity
 0.1,0.
*Solubility
1.,
*Material, name=MAT-CALLUS-534
*Diffusivity
 0.1,0.
*Solubility
1.,
*Material, name=MAT-CALLUS-535
*Diffusivity
 0.1,0.
*Solubility
1.,
*Material, name=MAT-CALLUS-536
*Diffusivity
 0.1,0.
*Solubility
1.,
*Material, name=MAT-CALLUS-537
*Diffusivity
 0.1,0.
*Solubility
1.,
*Material, name=MAT-CALLUS-538
*Diffusivity
 0.1,0.
*Solubility
1.,
*Material, name=MAT-CALLUS-539
*Diffusivity
 0.1,0.
*Solubility
1.,
*Material, name=MAT-CALLUS-540
*Diffusivity
 0.1,0.
*Solubility
1.,
*Material, name=MAT-CALLUS-541
*Diffusivity
 0.1,0.
*Solubility
1.,
*Material, name=MAT-CALLUS-542
*Diffusivity
 0.1,0.
*Solubility
1.,
*Material, name=MAT-CALLUS-543
*Diffusivity
 0.1,0.
*Solubility
1.,
*Material, name=MAT-CALLUS-544
*Diffusivity
 0.1,0.
*Solubility
1.,
*Material, name=MAT-CALLUS-545
*Diffusivity
 0.1,0.
*Solubility
1.,
*Material, name=MAT-CALLUS-546
*Diffusivity
 0.1,0.
*Solubility
1.,
*Material, name=MAT-CALLUS-547
*Diffusivity
 0.1,0.
*Solubility
1.,
*Material, name=MAT-CALLUS-548
*Diffusivity
 0.1,0.
*Solubility
1.,
*Material, name=MAT-CALLUS-549
*Diffusivity
 0.1,0.
*Solubility
1.,
*Material, name=MAT-CALLUS-550
*Diffusivity
 0.1,0.
*Solubility
1.,
*Material, name=MAT-CALLUS-551
*Diffusivity
 0.1,0.
*Solubility
1.,
*Material, name=MAT-CALLUS-552
*Diffusivity
 0.1,0.
*Solubility
1.,
*Material, name=MAT-CALLUS-553
*Diffusivity
 0.1,0.
*Solubility
1.,
*Material, name=MAT-CALLUS-554
*Diffusivity
 0.1,0.
*Solubility
1.,
*Material, name=MAT-CALLUS-555
*Diffusivity
 0.1,0.
*Solubility
1.,
*Material, name=MAT-CALLUS-556
*Diffusivity
 0.1,0.
*Solubility
1.,
*Material, name=MAT-CALLUS-557
*Diffusivity
 0.1,0.
*Solubility
1.,
*Material, name=MAT-CALLUS-558
*Diffusivity
 0.1,0.
*Solubility
1.,
*Material, name=MAT-CALLUS-559
*Diffusivity
 0.1,0.
*Solubility
1.,
*Material, name=MAT-CALLUS-560
*Diffusivity
 0.1,0.
*Solubility
1.,
*Material, name=MAT-CALLUS-561
*Diffusivity
 0.1,0.
*Solubility
1.,
*Material, name=MAT-CALLUS-562
*Diffusivity
 0.1,0.
*Solubility
1.,
*Material, name=MAT-CALLUS-563
*Diffusivity
 0.1,0.
*Solubility
1.,
*Material, name=MAT-CALLUS-564
*Diffusivity
 0.1,0.
*Solubility
1.,
*Material, name=MAT-CALLUS-565
*Diffusivity
 0.1,0.
*Solubility
1.,
*Material, name=MAT-CALLUS-566
*Diffusivity
 0.1,0.
*Solubility
1.,
*Material, name=MAT-CALLUS-567
*Diffusivity
 0.1,0.
*Solubility
1.,
*Material, name=MAT-CALLUS-568
*Diffusivity
 0.1,0.
*Solubility
1.,
*Material, name=MAT-CALLUS-569
*Diffusivity
 0.1,0.
*Solubility
1.,
*Material, name=MAT-CALLUS-570
*Diffusivity
 0.1,0.
*Solubility
1.,
*Material, name=MAT-CALLUS-571
*Diffusivity
 0.1,0.
*Solubility
1.,
*Material, name=MAT-CALLUS-572
*Diffusivity
 0.1,0.
*Solubility
1.,
*Material, name=MAT-CALLUS-573
*Diffusivity
 0.1,0.
*Solubility
1.,
*Material, name=MAT-CALLUS-574
*Diffusivity
 0.1,0.
*Solubility
1.,
*Material, name=MAT-CALLUS-575
*Diffusivity
 0.1,0.
*Solubility
1.,
*Material, name=MAT-CALLUS-576
*Diffusivity
 0.1,0.
*Solubility
1.,
*Material, name=MAT-CALLUS-577
*Diffusivity
 0.1,0.
*Solubility
1.,
*Material, name=MAT-CALLUS-578
*Diffusivity
 0.1,0.
*Solubility
1.,
*Material, name=MAT-CALLUS-579
*Diffusivity
 0.1,0.
*Solubility
1.,
*Material, name=MAT-CALLUS-580
*Diffusivity
 0.1,0.
*Solubility
1.,
*Material, name=MAT-CALLUS-581
*Diffusivity
 0.1,0.
*Solubility
1.,
*Material, name=MAT-CALLUS-582
*Diffusivity
 0.1,0.
*Solubility
1.,
*Material, name=MAT-CALLUS-583
*Diffusivity
 0.1,0.
*Solubility
1.,
*Material, name=MAT-CALLUS-584
*Diffusivity
 0.1,0.
*Solubility
1.,
*Material, name=MAT-CALLUS-585
*Diffusivity
 0.1,0.
*Solubility
1.,
*Material, name=MAT-CALLUS-586
*Diffusivity
 0.1,0.
*Solubility
1.,
*Material, name=MAT-CALLUS-587
*Diffusivity
 0.1,0.
*Solubility
1.,
*Material, name=MAT-CALLUS-588
*Diffusivity
 0.1,0.
*Solubility
1.,
*Material, name=MAT-CALLUS-589
*Diffusivity
 0.1,0.
*Solubility
1.,
*Material, name=MAT-CALLUS-590
*Diffusivity
 0.1,0.
*Solubility
1.,
*Material, name=MAT-CALLUS-591
*Diffusivity
 0.1,0.
*Solubility
1.,
*Material, name=MAT-CALLUS-592
*Diffusivity
 0.1,0.
*Solubility
1.,
*Material, name=MAT-CALLUS-593
*Diffusivity
 0.1,0.
*Solubility
1.,
*Material, name=MAT-CALLUS-594
*Diffusivity
 0.1,0.
*Solubility
1.,
*Material, name=MAT-CALLUS-595
*Diffusivity
 0.1,0.
*Solubility
1.,
*Material, name=MAT-CALLUS-596
*Diffusivity
 0.1,0.
*Solubility
1.,
*Material, name=MAT-CALLUS-597
*Diffusivity
 0.1,0.
*Solubility
1.,
*Material, name=MAT-CALLUS-598
*Diffusivity
 0.1,0.
*Solubility
1.,
*Material, name=MAT-CALLUS-599
*Diffusivity
 0.1,0.
*Solubility
1.,
*Material, name=MAT-CALLUS-600
*Diffusivity
 0.1,0.
*Solubility
1.,
*Material, name=MAT-CALLUS-601
*Diffusivity
 0.1,0.
*Solubility
1.,
*Material, name=MAT-CALLUS-602
*Diffusivity
 0.1,0.
*Solubility
1.,
*Material, name=MAT-CALLUS-603
*Diffusivity
 0.1,0.
*Solubility
1.,
*Material, name=MAT-CALLUS-604
*Diffusivity
 0.1,0.
*Solubility
1.,
*Material, name=MAT-CALLUS-605
*Diffusivity
 0.1,0.
*Solubility
1.,
*Material, name=MAT-CALLUS-606
*Diffusivity
 0.1,0.
*Solubility
1.,
*Material, name=MAT-CALLUS-607
*Diffusivity
 0.1,0.
*Solubility
1.,
*Material, name=MAT-CALLUS-608
*Diffusivity
 0.1,0.
*Solubility
1.,
*Material, name=MAT-CALLUS-609
*Diffusivity
 0.1,0.
*Solubility
1.,
*Material, name=MAT-CALLUS-610
*Diffusivity
 0.1,0.
*Solubility
1.,
*Material, name=MAT-CALLUS-611
*Diffusivity
 0.1,0.
*Solubility
1.,
*Material, name=MAT-CALLUS-612
*Diffusivity
 0.1,0.
*Solubility
1.,
*Material, name=MAT-CALLUS-613
*Diffusivity
 0.1,0.
*Solubility
1.,
*Material, name=MAT-CALLUS-614
*Diffusivity
 0.1,0.
*Solubility
1.,
*Material, name=MAT-CALLUS-615
*Diffusivity
 0.1,0.
*Solubility
1.,
*Material, name=MAT-CALLUS-616
*Diffusivity
 0.1,0.
*Solubility
1.,
*Material, name=MAT-CALLUS-617
*Diffusivity
 0.1,0.
*Solubility
1.,
*Material, name=MAT-CALLUS-618
*Diffusivity
 0.1,0.
*Solubility
1.,
*Material, name=MAT-CALLUS-619
*Diffusivity
 0.1,0.
*Solubility
1.,
*Material, name=MAT-CALLUS-620
*Diffusivity
 0.1,0.
*Solubility
1.,
*Material, name=MAT-CALLUS-621
*Diffusivity
 0.1,0.
*Solubility
1.,
*Material, name=MAT-CALLUS-622
*Diffusivity
 0.1,0.
*Solubility
1.,
*Material, name=MAT-CALLUS-623
*Diffusivity
 0.1,0.
*Solubility
1.,
*Material, name=MAT-CALLUS-624
*Diffusivity
 0.1,0.
*Solubility
1.,
*Material, name=MAT-CALLUS-625
*Diffusivity
 0.1,0.
*Solubility
1.,
*Material, name=MAT-CALLUS-626
*Diffusivity
 0.1,0.
*Solubility
1.,
*Material, name=MAT-CALLUS-627
*Diffusivity
 0.1,0.
*Solubility
1.,
*Material, name=MAT-CALLUS-628
*Diffusivity
 0.1,0.
*Solubility
1.,
*Material, name=MAT-CALLUS-629
*Diffusivity
 0.1,0.
*Solubility
1.,
*Material, name=MAT-CALLUS-630
*Diffusivity
 0.1,0.
*Solubility
1.,
*Material, name=MAT-CALLUS-631
*Diffusivity
 0.1,0.
*Solubility
1.,
*Material, name=MAT-CALLUS-632
*Diffusivity
 0.1,0.
*Solubility
1.,
*Material, name=MAT-CALLUS-633
*Diffusivity
 0.1,0.
*Solubility
1.,
*Material, name=MAT-CALLUS-634
*Diffusivity
 0.1,0.
*Solubility
1.,
*Material, name=MAT-CALLUS-635
*Diffusivity
 0.1,0.
*Solubility
1.,
*Material, name=MAT-CALLUS-636
*Diffusivity
 0.1,0.
*Solubility
1.,
*Material, name=MAT-CALLUS-637
*Diffusivity
 0.1,0.
*Solubility
1.,
*Material, name=MAT-CALLUS-638
*Diffusivity
 0.1,0.
*Solubility
1.,
*Material, name=MAT-CALLUS-639
*Diffusivity
 0.1,0.
*Solubility
1.,
*Material, name=MAT-CALLUS-640
*Diffusivity
 0.1,0.
*Solubility
1.,
*Material, name=MAT-CALLUS-641
*Diffusivity
 0.1,0.
*Solubility
1.,
*Material, name=MAT-CALLUS-642
*Diffusivity
 0.1,0.
*Solubility
1.,
*Material, name=MAT-CALLUS-643
*Diffusivity
 0.1,0.
*Solubility
1.,
*Material, name=MAT-CALLUS-644
*Diffusivity
 0.1,0.
*Solubility
1.,
*Material, name=MAT-CALLUS-645
*Diffusivity
 0.1,0.
*Solubility
1.,
*Material, name=MAT-CALLUS-646
*Diffusivity
 0.1,0.
*Solubility
1.,
*Material, name=MAT-CALLUS-647
*Diffusivity
 0.1,0.
*Solubility
1.,
*Material, name=MAT-CALLUS-648
*Diffusivity
 0.1,0.
*Solubility
1.,
*Material, name=MAT-CALLUS-649
*Diffusivity
 0.1,0.
*Solubility
1.,
*Material, name=MAT-CALLUS-650
*Diffusivity
 0.1,0.
*Solubility
1.,
*Material, name=MAT-CALLUS-651
*Diffusivity
 0.1,0.
*Solubility
1.,
*Material, name=MAT-CALLUS-652
*Diffusivity
 0.1,0.
*Solubility
1.,
*Material, name=MAT-CALLUS-653
*Diffusivity
 0.1,0.
*Solubility
1.,
*Material, name=MAT-CALLUS-654
*Diffusivity
 0.1,0.
*Solubility
1.,
*Material, name=MAT-CALLUS-655
*Diffusivity
 0.1,0.
*Solubility
1.,
*Material, name=MAT-CALLUS-656
*Diffusivity
 0.1,0.
*Solubility
1.,
*Material, name=MAT-CALLUS-657
*Diffusivity
 0.1,0.
*Solubility
1.,
*Material, name=MAT-CALLUS-658
*Diffusivity
 0.1,0.
*Solubility
1.,
*Material, name=MAT-CALLUS-659
*Diffusivity
 0.1,0.
*Solubility
1.,
*Material, name=MAT-CALLUS-660
*Diffusivity
 0.1,0.
*Solubility
1.,
*Material, name=MAT-CALLUS-661
*Diffusivity
 0.1,0.
*Solubility
1.,
*Material, name=MAT-CALLUS-662
*Diffusivity
 0.1,0.
*Solubility
1.,
*Material, name=MAT-CALLUS-663
*Diffusivity
 0.1,0.
*Solubility
1.,
*Material, name=MAT-CALLUS-664
*Diffusivity
 0.1,0.
*Solubility
1.,
*Material, name=MAT-CALLUS-665
*Diffusivity
 0.1,0.
*Solubility
1.,
*Material, name=MAT-CALLUS-666
*Diffusivity
 0.1,0.
*Solubility
1.,
*Material, name=MAT-CALLUS-667
*Diffusivity
 0.1,0.
*Solubility
1.,
*Material, name=MAT-CALLUS-668
*Diffusivity
 0.1,0.
*Solubility
1.,
*Material, name=MAT-CALLUS-669
*Diffusivity
 0.1,0.
*Solubility
1.,
*Material, name=MAT-CALLUS-670
*Diffusivity
 0.1,0.
*Solubility
1.,
*Material, name=MAT-CALLUS-671
*Diffusivity
 0.1,0.
*Solubility
1.,
*Material, name=MAT-CALLUS-672
*Diffusivity
 0.1,0.
*Solubility
1.,
*Material, name=MAT-CALLUS-673
*Diffusivity
 0.1,0.
*Solubility
1.,
*Material, name=MAT-CALLUS-674
*Diffusivity
 0.1,0.
*Solubility
1.,
*Material, name=MAT-CALLUS-675
*Diffusivity
 0.1,0.
*Solubility
1.,
*Material, name=MAT-CALLUS-676
*Diffusivity
 0.1,0.
*Solubility
1.,
*Material, name=MAT-CALLUS-677
*Diffusivity
 0.1,0.
*Solubility
1.,
*Material, name=MAT-CALLUS-678
*Diffusivity
 0.1,0.
*Solubility
1.,
*Material, name=MAT-CALLUS-679
*Diffusivity
 0.1,0.
*Solubility
1.,
*Material, name=MAT-CALLUS-680
*Diffusivity
 0.1,0.
*Solubility
1.,
*Material, name=MAT-CALLUS-681
*Diffusivity
 0.1,0.
*Solubility
1.,
*Material, name=MAT-CALLUS-682
*Diffusivity
 0.1,0.
*Solubility
1.,
*Material, name=MAT-CALLUS-683
*Diffusivity
 0.1,0.
*Solubility
1.,
*Material, name=MAT-CALLUS-684
*Diffusivity
 0.1,0.
*Solubility
1.,
*Material, name=MAT-CALLUS-685
*Diffusivity
 0.1,0.
*Solubility
1.,
*Material, name=MAT-CALLUS-686
*Diffusivity
 0.1,0.
*Solubility
1.,
*Material, name=MAT-CALLUS-687
*Diffusivity
 0.1,0.
*Solubility
1.,
*Material, name=MAT-CALLUS-688
*Diffusivity
 0.1,0.
*Solubility
1.,
*Material, name=MAT-CALLUS-689
*Diffusivity
 0.1,0.
*Solubility
1.,
*Material, name=MAT-CALLUS-690
*Diffusivity
 0.1,0.
*Solubility
1.,
*Material, name=MAT-CALLUS-691
*Diffusivity
 0.1,0.
*Solubility
1.,
*Material, name=MAT-CALLUS-692
*Diffusivity
 0.1,0.
*Solubility
1.,
*Material, name=MAT-CALLUS-693
*Diffusivity
 0.1,0.
*Solubility
1.,
*Material, name=MAT-CALLUS-694
*Diffusivity
 0.1,0.
*Solubility
1.,
*Material, name=MAT-CALLUS-695
*Diffusivity
 0.1,0.
*Solubility
1.,
*Material, name=MAT-CALLUS-696
*Diffusivity
 0.1,0.
*Solubility
1.,
*Material, name=MAT-CALLUS-697
*Diffusivity
 0.1,0.
*Solubility
1.,
*Material, name=MAT-CALLUS-698
*Diffusivity
 0.1,0.
*Solubility
1.,
*Material, name=MAT-CALLUS-699
*Diffusivity
 0.1,0.
*Solubility
1.,
*Material, name=MAT-CALLUS-700
*Diffusivity
 0.1,0.
*Solubility
1.,
*Material, name=MAT-CALLUS-701
*Diffusivity
 0.1,0.
*Solubility
1.,
*Material, name=MAT-CALLUS-702
*Diffusivity
 0.1,0.
*Solubility
1.,
*Material, name=MAT-CALLUS-703
*Diffusivity
 0.1,0.
*Solubility
1.,
*Material, name=MAT-CALLUS-704
*Diffusivity
 0.1,0.
*Solubility
1.,
*Material, name=MAT-CALLUS-705
*Diffusivity
 0.1,0.
*Solubility
1.,
*Material, name=MAT-CALLUS-706
*Diffusivity
 0.1,0.
*Solubility
1.,
*Material, name=MAT-CALLUS-707
*Diffusivity
 0.1,0.
*Solubility
1.,
*Material, name=MAT-CALLUS-708
*Diffusivity
 0.1,0.
*Solubility
1.,
*Material, name=MAT-CALLUS-709
*Diffusivity
 0.1,0.
*Solubility
1.,
*Material, name=MAT-CALLUS-710
*Diffusivity
 0.1,0.
*Solubility
1.,
*Material, name=MAT-CALLUS-711
*Diffusivity
 0.1,0.
*Solubility
1.,
*Material, name=MAT-CALLUS-712
*Diffusivity
 0.1,0.
*Solubility
1.,
*Material, name=MAT-CALLUS-713
*Diffusivity
 0.1,0.
*Solubility
1.,
*Material, name=MAT-CALLUS-714
*Diffusivity
 0.1,0.
*Solubility
1.,
*Material, name=MAT-CALLUS-715
*Diffusivity
 0.1,0.
*Solubility
1.,
*Material, name=MAT-CALLUS-716
*Diffusivity
 0.1,0.
*Solubility
1.,
*Material, name=MAT-CALLUS-717
*Diffusivity
 0.1,0.
*Solubility
1.,
*Material, name=MAT-CALLUS-718
*Diffusivity
 0.1,0.
*Solubility
1.,
*Material, name=MAT-CALLUS-719
*Diffusivity
 0.1,0.
*Solubility
1.,
*Material, name=MAT-CALLUS-720
*Diffusivity
 0.1,0.
*Solubility
1.,
*Material, name=MAT-CALLUS-721
*Diffusivity
 0.1,0.
*Solubility
1.,
*Material, name=MAT-CALLUS-722
*Diffusivity
 0.1,0.
*Solubility
1.,
*Material, name=MAT-CALLUS-723
*Diffusivity
 0.1,0.
*Solubility
1.,
*Material, name=MAT-CALLUS-724
*Diffusivity
 0.1,0.
*Solubility
1.,
*Material, name=MAT-CALLUS-725
*Diffusivity
 0.1,0.
*Solubility
1.,
*Material, name=MAT-CALLUS-726
*Diffusivity
 0.1,0.
*Solubility
1.,
*Material, name=MAT-CALLUS-727
*Diffusivity
 0.1,0.
*Solubility
1.,
*Material, name=MAT-CALLUS-728
*Diffusivity
 0.1,0.
*Solubility
1.,
*Material, name=MAT-CALLUS-729
*Diffusivity
 0.1,0.
*Solubility
1.,
*Material, name=MAT-CALLUS-730
*Diffusivity
 0.1,0.
*Solubility
1.,
*Material, name=MAT-CALLUS-731
*Diffusivity
 0.1,0.
*Solubility
1.,
*Material, name=MAT-CALLUS-732
*Diffusivity
 0.1,0.
*Solubility
1.,
*Material, name=MAT-CALLUS-733
*Diffusivity
 0.1,0.
*Solubility
1.,
*Material, name=MAT-CALLUS-734
*Diffusivity
 0.1,0.
*Solubility
1.,
*Material, name=MAT-CALLUS-735
*Diffusivity
 0.1,0.
*Solubility
1.,
*Material, name=MAT-CALLUS-736
*Diffusivity
 0.1,0.
*Solubility
1.,
*Material, name=MAT-CALLUS-737
*Diffusivity
 0.1,0.
*Solubility
1.,
*Material, name=MAT-CALLUS-738
*Diffusivity
 0.1,0.
*Solubility
1.,
*Material, name=MAT-CALLUS-739
*Diffusivity
 0.1,0.
*Solubility
1.,
*Material, name=MAT-CALLUS-740
*Diffusivity
 0.1,0.
*Solubility
1.,
*Material, name=MAT-CALLUS-741
*Diffusivity
 0.1,0.
*Solubility
1.,
*Material, name=MAT-CALLUS-742
*Diffusivity
 0.1,0.
*Solubility
1.,
*Material, name=MAT-CALLUS-743
*Diffusivity
 0.1,0.
*Solubility
1.,
*Material, name=MAT-CALLUS-744
*Diffusivity
 0.1,0.
*Solubility
1.,
*Material, name=MAT-CALLUS-745
*Diffusivity
 0.1,0.
*Solubility
1.,
*Material, name=MAT-CALLUS-746
*Diffusivity
 0.1,0.
*Solubility
1.,
*Material, name=MAT-CALLUS-747
*Diffusivity
 0.1,0.
*Solubility
1.,
*Material, name=MAT-CALLUS-748
*Diffusivity
 0.1,0.
*Solubility
1.,
*Material, name=MAT-CALLUS-749
*Diffusivity
 0.1,0.
*Solubility
1.,
*Material, name=MAT-CALLUS-750
*Diffusivity
 0.1,0.
*Solubility
1.,
*Material, name=MAT-CALLUS-751
*Diffusivity
 0.1,0.
*Solubility
1.,
*Material, name=MAT-CALLUS-752
*Diffusivity
 0.1,0.
*Solubility
1.,
*Material, name=MAT-CALLUS-753
*Diffusivity
 0.1,0.
*Solubility
1.,
*Material, name=MAT-CALLUS-754
*Diffusivity
 0.1,0.
*Solubility
1.,
*Material, name=MAT-CALLUS-755
*Diffusivity
 0.1,0.
*Solubility
1.,
*Material, name=MAT-CALLUS-756
*Diffusivity
 0.1,0.
*Solubility
1.,
*Material, name=MAT-CALLUS-757
*Diffusivity
 0.1,0.
*Solubility
1.,
*Material, name=MAT-CALLUS-758
*Diffusivity
 0.1,0.
*Solubility
1.,
*Material, name=MAT-CALLUS-759
*Diffusivity
 0.1,0.
*Solubility
1.,
*Material, name=MAT-CALLUS-760
*Diffusivity
 0.1,0.
*Solubility
1.,
*Material, name=MAT-CALLUS-761
*Diffusivity
 0.1,0.
*Solubility
1.,
*Material, name=MAT-CALLUS-762
*Diffusivity
 0.1,0.
*Solubility
1.,
*Material, name=MAT-CALLUS-763
*Diffusivity
 0.1,0.
*Solubility
1.,
*Material, name=MAT-CALLUS-764
*Diffusivity
 0.1,0.
*Solubility
1.,
*Material, name=MAT-CALLUS-765
*Diffusivity
 0.1,0.
*Solubility
1.,
*Material, name=MAT-CALLUS-766
*Diffusivity
 0.1,0.
*Solubility
1.,
*Material, name=MAT-CALLUS-767
*Diffusivity
 0.1,0.
*Solubility
1.,
*Material, name=MAT-CALLUS-768
*Diffusivity
 0.1,0.
*Solubility
1.,
*Material, name=MAT-CALLUS-769
*Diffusivity
 0.1,0.
*Solubility
1.,
*Material, name=MAT-CALLUS-770
*Diffusivity
 0.1,0.
*Solubility
1.,
*Material, name=MAT-CALLUS-771
*Diffusivity
 0.1,0.
*Solubility
1.,
*Material, name=MAT-CALLUS-772
*Diffusivity
 0.1,0.
*Solubility
1.,
*Material, name=MAT-CALLUS-773
*Diffusivity
 0.1,0.
*Solubility
1.,
*Material, name=MAT-CALLUS-774
*Diffusivity
 0.1,0.
*Solubility
1.,
*Material, name=MAT-CALLUS-775
*Diffusivity
 0.1,0.
*Solubility
1.,
*Material, name=MAT-CALLUS-776
*Diffusivity
 0.1,0.
*Solubility
1.,
*Material, name=MAT-CALLUS-777
*Diffusivity
 0.1,0.
*Solubility
1.,
0.,
** ----------------------------------------------------------------
** 
** STEP: Step-1
** 
*Step, name=Step-1, nlgeom=NO, inc=1000
*Mass Diffusion, end=PERIOD, dcmax=5.
0.001, 0.01, 1e-06, 0.01, 
** 
** OUTPUT REQUESTS
** 
*Restart, write, frequency=0
** 
** FIELD OUTPUT: F-Output-2
** 
*Output, field
*Element Output, directions=YES
CONC, 
** 
** FIELD OUTPUT: F-Output-1
** 
*Node Output
COORD, NNC
** 
** HISTORY OUTPUT: H-Output-1
** 
*Output, history, variable=PRESELECT
*End Step
** ----------------------------------------------------------------
** 
** STEP: Step-2
** 
*Step, name=Step-2, nlgeom=NO, inc=1000
*Mass Diffusion, end=PERIOD, dcmax=5.
0.001, 1., 1e-06, 1., 
** 
** BOUNDARY CONDITIONS
** 
** Name: Con-BC-1 Type: Mass concentration
*Boundary
MARROW, 11, 11, 1.
** Name: Con-BC-2 Type: Mass concentration
*Boundary
PERIOSTEUM, 11, 11, 1.
** Name: Con-BC-4 Type: Mass concentration
*Boundary
CALLUS-INTERFACE, 11, 11, 1.
** 
** OUTPUT REQUESTS
** 
*Restart, write, frequency=0
** 
** FIELD OUTPUT: F-Output-4
** 
*Output, field
*Element Output, directions=YES
CONC, 
** 
** FIELD OUTPUT: F-Output-3
** 
*Node Output
COORD, NNC
** 
** HISTORY OUTPUT: H-Output-2
** 
*Output, history, variable=PRESELECT
*End Step
