# Supplementary material for: Computational modeling of human bone fracture healing affected by different conditions of initial healing stage
Source: BMC Musculoskelet Disord. 2019 Nov 25;20:562. doi: 10.1186/s12891-019-2854-z (PMC6878676; doi:10.1186/s12891-019-2854-z)
Supplement: Supplementary file 18 — Additional file 18. Job-2D-diffusion-d = 2–0.inp: an ABAQUS input file for mass diffusion analysis when callus thickness was 2 mm. (INP 383kb) [file 12891_2019_2854_MOESM18_ESM.inp]

*Heading
** Job name: Job-2D-diffusion-0 Model name: Job-2D-diffusion-0
** Generated by: Abaqus/CAE 6.13-2
*Preprint, echo=NO, model=NO, history=NO, contact=NO
**
** PARTS
**
*Part, name=PART-1
*Node
      1,           0., 0.00230000005
      2, 0.00700000022, 0.00230000005
      5, 0.00999999978, 0.00150000001
      6, 0.00999999978, 0.0103923045
      8, 0.00700000022, 0.00150000001
      9, 0.0120000001,           0.
     10,           0.,           0.
     11, 0.00023985756, 0.00230000005
     12, 0.00044052134, 0.00230000005
     13, 0.000610631483, 0.00230000005
     14, 0.000795429049, 0.00230000005
     15, 0.000992841669, 0.00230000005
     16, 0.0012020953, 0.00230000005
     17, 0.00141752872, 0.00230000005
     18, 0.00161172217, 0.00230000005
     19, 0.00180487754, 0.00230000005
     20, 0.00200937362, 0.00230000005
     21, 0.00220520073, 0.00230000005
     22, 0.00242117886, 0.00230000005
     23, 0.00261865882, 0.00230000005
     24, 0.00280876691, 0.00230000005
     25, 0.00298949704, 0.00230000005
     26, 0.00317212194, 0.00230000005
     27, 0.0033738818, 0.00230000005
     28, 0.00356585043, 0.00230000005
     29, 0.00376257254, 0.00230000005
     30, 0.00393925468, 0.00230000005
     31, 0.00412906986, 0.00230000005
     32, 0.00432529487, 0.00230000005
     33, 0.00452739839, 0.00230000005
     34, 0.00473663257, 0.00230000005
     35, 0.00495391246, 0.00230000005
     36, 0.00517674489, 0.00230000005
     37, 0.00541256834, 0.00230000005
     38, 0.00562826078, 0.00230000005
     39, 0.00581199862, 0.00230000005
     40, 0.00600000005, 0.00230000005
     41, 0.00617586216, 0.00230000005
     42, 0.00635337364, 0.00230000005
     43, 0.00652435655, 0.00230000005
     44, 0.00673235441, 0.00230000005
    105, 0.00999999978, 0.00169539347
    106, 0.00999999978, 0.00189131242
    107, 0.00999999978, 0.00207823608
    108, 0.00999999978, 0.00227586599
    109, 0.00999999978, 0.00248723198
    110, 0.00999999978, 0.00269626663
    111, 0.00999999978, 0.00289649423
    112, 0.00999999978, 0.0030940366
    113, 0.00999999978, 0.00328742713
    114, 0.00999999978, 0.00349248061
    115, 0.00999999978, 0.00371027994
    116, 0.00999999978, 0.00391798047
    117, 0.00999999978, 0.00410463242
    118, 0.00999999978, 0.00427788636
    119, 0.00999999978, 0.00447314652
    120, 0.00999999978, 0.0046880357
    121, 0.00999999978, 0.00490334257
    122, 0.00999999978, 0.00511489157
    123, 0.00999999978, 0.00531835947
    124, 0.00999999978, 0.00551519683
    125, 0.00999999978, 0.00570742832
    126, 0.00999999978, 0.00586827658
    127, 0.00999999978, 0.00606147479
    128, 0.00999999978, 0.00627580006
    129, 0.00999999978, 0.00648507755
    130, 0.00999999978, 0.00668778177
    131, 0.00999999978, 0.0068965992
    132, 0.00999999978, 0.00711010676
    133, 0.00999999978, 0.0073293522
    134, 0.00999999978, 0.00753356377
    135, 0.00999999978, 0.00771486713
    136, 0.00999999978, 0.00790097285
    137, 0.00999999978, 0.00810073502
    138, 0.00999999978, 0.00830395054
    139, 0.00999999978, 0.00850704871
    140, 0.00999999978, 0.00870544836
    141, 0.00999999978, 0.0089008715
    142, 0.00999999978, 0.00909627136
    143, 0.00999999978, 0.00925063062
    144, 0.00999999978, 0.00944138225
    145, 0.00999999978, 0.00967198145
    146, 0.00999999978, 0.00990398228
    147, 0.00999999978, 0.0101424251
    171, 0.00700000022, 0.00210866798
    172, 0.00700000022, 0.00190803967
    173, 0.00700000022, 0.00170475477
    174, 0.00719853584, 0.00150000001
    175, 0.0073930854, 0.00150000001
    176, 0.00758710597, 0.00150000001
    177, 0.00778772216, 0.00150000001
    178, 0.0079963319, 0.00150000001
    179, 0.00820331182, 0.00150000001
    180, 0.00839521177, 0.00150000001
    181, 0.0085924482, 0.00150000001
    182, 0.00877043791, 0.00150000001
    183, 0.00897393655, 0.00150000001
    184, 0.0091853654, 0.00150000001
    185, 0.00940102432, 0.00150000001
    186, 0.00960674137, 0.00150000001
    187, 0.00980458222, 0.00150000001
    188,           0., 0.00210805633
    189,           0., 0.0019161239
    190,           0., 0.0017242349
    191,           0., 0.00153241691
    192,           0., 0.00134068646
    193,           0., 0.00114904344
    194,           0., 0.000957471551
    195,           0., 0.000765946053
    196,           0., 0.000574444886
    197,           0., 0.000382955564
    198,           0., 0.000191473766
    199, 0.000200000009,           0.
    200, 0.00039999999,           0.
    201, 0.00059999997,           0.
    202, 0.000800000038,           0.
    203, 0.00100000005,           0.
    204, 0.00119999994,           0.
    205, 0.00139999995,           0.
    206, 0.00160000008,           0.
    207, 0.00180000009,           0.
    208, 0.00200000009,           0.
    209, 0.00219999999,           0.
    210, 0.00239999988,           0.
    211, 0.00260000001,           0.
    212, 0.0027999999,           0.
    213, 0.00299999979,           0.
    214, 0.00319999992,           0.
    215, 0.00340000005,           0.
    216, 0.00360000017,           0.
    217, 0.00380000006,           0.
    218, 0.00400000019,           0.
    219, 0.00420000032,           0.
    220, 0.00439999998,           0.
    221, 0.0046000001,           0.
    222, 0.00479999976,           0.
    223, 0.00499999942,           0.
    224, 0.00520000001,           0.
    225, 0.00540000014,           0.
    226, 0.0055999998,           0.
    227, 0.00579999993,           0.
    228, 0.00599999959,           0.
    229, 0.00620000018,           0.
    230, 0.0064000003,           0.
    231, 0.00659999996,           0.
    232, 0.00679999962,           0.
    233, 0.00699999928,           0.
    234, 0.00719999941,           0.
    235,       0.0074,           0.
    236, 0.00760000013,           0.
    237, 0.00780000025,           0.
    238, 0.00800000038,           0.
    239, 0.00820000004,           0.
    240, 0.00839999691,           0.
    241, 0.00859998632,           0.
    242, 0.00879995618,           0.
    243, 0.0089998683,           0.
    244, 0.00919953361,           0.
    245, 0.0093984874,           0.
    246, 0.00959601905,           0.
    247, 0.00979128201,           0.
    248, 0.00998353306,           0.
    249, 0.0101725133,           0.
    250, 0.0103587732,           0.
    251, 0.0105430977,           0.
    252, 0.0107261566,           0.
    253, 0.0109084295,           0.
    254, 0.0110902786,           0.
    255, 0.0112717925,           0.
    256, 0.0114532411,           0.
    257, 0.0116349021,           0.
    258, 0.0118170716,           0.
    259,  0.011999296, 0.000198513007
    260, 0.0119971875, 0.000396863674
    261, 0.0119936746, 0.000595130085
    262, 0.0119887581, 0.000793354877
    263, 0.0119824372, 0.000991559122
    264, 0.0119747072, 0.00118986575
    265, 0.0119655132, 0.00138926052
    266, 0.0119547164, 0.0015917971
    267, 0.0119426511, 0.00179115834
    268, 0.0119291376, 0.00199079607
    269,  0.011914297, 0.00218906859
    270, 0.0118977707, 0.00239047525
    271, 0.0118796993, 0.00259275548
    272,  0.011860393, 0.00279258098
    273, 0.0118400287, 0.00298878038
    274, 0.0118173324, 0.00319312396
    275, 0.0117944144, 0.00338681345
    276, 0.0117688579, 0.00359033979
    277, 0.0117416997, 0.0037944857
    278, 0.0117134247, 0.00399576081
    279, 0.0116840582, 0.00419439329
    280, 0.0116533143, 0.00439251773
    281, 0.0116211623, 0.00459036091
    282, 0.0115875937, 0.0047879694
    283, 0.0115532707, 0.00498169474
    284, 0.0115169846, 0.00517837424
    285,  0.011479238, 0.00537508074
    286, 0.0114400955, 0.00557146035
    287,  0.011399555, 0.0057675275
    288, 0.0113611426, 0.00594709069
    289, 0.0113180932, 0.00614180556
    290, 0.0112725301, 0.00634106575
    291, 0.0112248259, 0.00654284656
    292, 0.0111769512, 0.00673893979
    293,  0.011127186, 0.0069365534
    294, 0.0110766906, 0.00713111507
    295, 0.0110249864, 0.00732462248
    296,  0.010971942, 0.00751760183
    297, 0.0109175351, 0.00771014299
    298, 0.0108617702, 0.00790223479
    299, 0.0108046634, 0.00809382647
    300, 0.0107462471, 0.00828482211
    301, 0.0106865726, 0.00847507082
    302, 0.0106257191, 0.00866435748
    303, 0.0105637852, 0.00885241851
    304, 0.0105008893, 0.00903896522
    305, 0.0104369707, 0.00922423881
    306,  0.010371712, 0.00940918829
    307, 0.0103050275, 0.00959403533
    308, 0.0102369227, 0.0097787464
    309,  0.010167378, 0.00996334944
    310, 0.0100887632, 0.0101674208
    819, 0.00999065302, 0.00131120544
    820, 0.00998679176, 0.00112293044
    821, 0.00998525135, 0.000935177493
    822, 0.00998469442, 0.000747808837
    823, 0.0099844439, 0.000560687855
    824, 0.00998416916, 0.000373717688
    825, 0.00998359174, 0.000186835925
    826, 0.00699948706, 0.00131351291
    827, 0.0069995895, 0.00112580776
    828, 0.00699979812, 0.000938074663
    829, 0.00699992944, 0.000750427891
    830, 0.00699997973, 0.000562814297
    831, 0.00699999463, 0.000375208649
    832, 0.00699999835, 0.000187604746
    833,  0.010332562, 0.00876107626
    834, 0.0110900532, 0.000188119418
    835, 0.0110893873, 0.000376470387
    836, 0.0110882428, 0.000565040391
    837, 0.0110865505, 0.000753841596
    838, 0.0110842455, 0.000942909159
    839,  0.011081282, 0.00113229291
    840,  0.011077622, 0.00132204243
    841, 0.0110732364, 0.00151218928
    842, 0.0110680992, 0.00170273171
    843, 0.0110621909, 0.00189364387
    844,  0.011055504, 0.00208486198
    845, 0.0110490546, 0.00227290625
    846, 0.0110402331, 0.00246643089
    847, 0.0110313017, 0.00265775668
    848, 0.0110215992, 0.00284907734
    849, 0.0110112559, 0.00303983549
    850, 0.0109998351, 0.00323166605
    851, 0.0109888641, 0.00341859227
    852,  0.010975061, 0.00361365965
    853, 0.0109610306, 0.00380646577
    854, 0.0109463092, 0.00399881415
    855, 0.0109308716, 0.00419079233
    856, 0.0109147402, 0.0043823272
    857, 0.0108978525, 0.00457371771
    858, 0.0108802039, 0.00476497971
    859, 0.0108616892, 0.0049565481
    860, 0.0108424295, 0.00514786737
    861, 0.0108223828, 0.00533907162
    862, 0.0108015817, 0.00552998856
    863, 0.0107800197, 0.00572062004
    864, 0.0107576931, 0.00591102615
    865, 0.0107345944, 0.00610128324
    866, 0.0107107032, 0.00629150029
    867, 0.0106860343, 0.00648160046
    868, 0.0106605925, 0.00667155022
    869, 0.0106343795, 0.00686134584
    870, 0.0106073953, 0.00705096219
    871, 0.0105796512, 0.00724034058
    872, 0.0105511714, 0.00742936786
    873, 0.0105220191, 0.00761780934
    874, 0.0104923286, 0.00780509878
    875, 0.0104623921, 0.0079898648
    876, 0.0104328208, 0.00816909038
    877, 0.0104048131, 0.00833677873
    878, 0.0103808753, 0.00848043989
    879, 0.0103556383, 0.00862693973
    880, 0.0103032365, 0.00879432354
    881,  0.010256771, 0.00887026731
    882, 0.0101980548, 0.0089793019
    883, 0.0101346998, 0.00908529386
    884, 0.0100681549, 0.00917883497
    885, 0.0104084508, 0.00911359303
    886, 0.0103851575, 0.00899836607
    887, 0.0103651537, 0.00889064465
    888, 0.0103477966, 0.00880234502
    889, 0.0101726167, 0.000186463643
    890, 0.0103588365, 0.000186153178
    891, 0.0105430959, 0.000186065095
    892,  0.010726057, 0.000186345002
    893, 0.0109081734, 0.000187098412
    894,  0.010172856, 0.000373005314
    895, 0.0103589101, 0.000372436771
    896, 0.0105430223, 0.000372311973
    897, 0.0107258027, 0.000372908893
    898, 0.0109076928, 0.000374431955
    899, 0.0101730004, 0.00055968354
    900,  0.010358884, 0.000558906933
    901, 0.0105427895, 0.000558783533
    902, 0.0107253073, 0.000559716253
    903, 0.0109068695, 0.000562007306
    904, 0.0101730824, 0.000746586593
    905, 0.0103587285, 0.000745657948
    906, 0.0105423406, 0.000745561207
    907, 0.0107244998, 0.000746826176
    908, 0.0109056234, 0.000749859726
    909, 0.0101732938, 0.00093385845
    910, 0.0103585199, 0.000932841911
    911, 0.0105416812, 0.000932775438
    912, 0.0107233431, 0.00093433517
    913, 0.0109038996, 0.000938052428
    914, 0.0101740323, 0.00112171099
    915, 0.0103584323, 0.00112067116
    916, 0.0105408616, 0.00112059899
    917, 0.0107218297, 0.00112236734
    918, 0.0109016653, 0.00112666632
    919, 0.0101758093, 0.00131043349
    920, 0.0103586167, 0.00130940753
    921, 0.0105399098, 0.00130922219
    922, 0.0107199475, 0.00131104921
    923, 0.0108988881, 0.00131578045
    924, 0.0101786843, 0.00150049094
    925, 0.0103588859, 0.00149934529
    926, 0.0105387112, 0.00149880815
    927, 0.0107176313, 0.00150047196
    928, 0.0108955288, 0.00150544615
    929, 0.0101791099, 0.00169314223
    930, 0.0103582833, 0.00169075059
    931,  0.010536965, 0.00168941764
    932, 0.0107147703, 0.00169065129
    933, 0.0108915372, 0.00169566658
    934,  0.010178688, 0.00188661518
    935,  0.010357013, 0.00188310712
    936, 0.0105346553, 0.00188088184
    937, 0.0107113291, 0.00188151433
    938, 0.0108868824, 0.00188640086
    939, 0.0101778982, 0.00207921304
    940, 0.0103552788, 0.0020761285
    941, 0.0105318381, 0.00207312638
    942, 0.0107073151, 0.00207300717
    943, 0.0108815599, 0.00207759626
    944, 0.0101768952, 0.00227595493
    945, 0.0103531945, 0.00227108062
    946, 0.0105285682, 0.00226643123
    947, 0.0107027441, 0.00226514996
    948, 0.0108758733, 0.00226818677
    949,  0.010175731, 0.00247755367
    950, 0.0103508104, 0.00246805511
    951, 0.0105248736, 0.00246072374
    952, 0.0106976796, 0.00245767972
    953, 0.0108691715, 0.00246028556
    954, 0.0101744253, 0.00267924136
    955, 0.0103481477, 0.00266545033
    956,  0.010520773, 0.0026553967
    957, 0.0106920656, 0.00265054964
    958, 0.0108618978, 0.00265227724
    959, 0.0101729855, 0.00287815812
    960, 0.0103452187, 0.00286205765
    961, 0.0105162887, 0.00284987176
    962, 0.0106859263, 0.00284344167
    963, 0.0108539769, 0.00284431083
    964, 0.0101714134, 0.00307538337
    965, 0.0103420252, 0.00305798813
    966, 0.0105114076, 0.00304414565
    967, 0.0106792301, 0.00303642731
    968, 0.0108454488, 0.0030361691
    969,   0.01016971, 0.0032722312
    970,   0.01033857, 0.00325401919
    971, 0.0105061168, 0.00323859276
    972, 0.0106720403, 0.00322935334
    973, 0.0108362827, 0.00322795403
    974, 0.0101678753, 0.00347302947
    975, 0.0103348531, 0.00345147192
    976, 0.0105004637, 0.00343342568
    977, 0.0106644491, 0.00342195109
    978, 0.0108267609, 0.00341860414
    979, 0.0101659112, 0.00367747806
    980, 0.0103308875, 0.00364988693
    981, 0.0104944659, 0.00362833822
    982, 0.0106562879, 0.00361480843
    983, 0.0108160693, 0.00361132133
    984, 0.0101638343, 0.00387809984
    985, 0.0103266742, 0.00384676084
    986, 0.0104880426, 0.00382277882
    987, 0.0106474897, 0.00380787393
    988, 0.0108046951, 0.00380403409
    989, 0.0101616187, 0.00407058513
    990,  0.010322189, 0.00404053926
    991, 0.0104811806, 0.0040161931
    992, 0.0106381178, 0.00400065212
    993, 0.0107926698, 0.00399652962
    994, 0.0101595502, 0.00425985688
    995,  0.010317497, 0.00423309812
    996, 0.0104739247, 0.00420911284
    997, 0.0106282113, 0.00419322308
    998, 0.0107800188, 0.00418877555
    999, 0.0101568382, 0.00445472263
   1000, 0.0103124278, 0.00442762114
   1001, 0.0104662534, 0.00440267101
   1002, 0.0106177907, 0.00438590813
   1003, 0.0107667567, 0.00438084453
   1004, 0.0101541616, 0.00465768389
   1005, 0.0103071136, 0.00462516211
   1006, 0.0104581974, 0.00459733419
   1007, 0.0106068728, 0.00457889959
   1008, 0.0107528754, 0.00457288325
   1009, 0.0101513984, 0.00486210221
   1010, 0.0103015564, 0.00482393848
   1011, 0.0104497653, 0.00479262648
   1012, 0.0105954539, 0.00477209128
   1013, 0.0107383672, 0.00476490241
   1014, 0.0101485187, 0.00506582484
   1015, 0.0102957506, 0.0050226273
   1016, 0.0104409521, 0.00498796068
   1017,  0.010583532, 0.00496526901
   1018, 0.0107232006, 0.00495695043
   1019, 0.0101455133, 0.00526638143
   1020, 0.0102896905, 0.00522003975
   1021, 0.0104317572, 0.0051827631
   1022, 0.0105711007, 0.0051581827
   1023, 0.0107073952, 0.00514882337
   1024, 0.0101424139, 0.00546336034
   1025, 0.0102833975, 0.00541560864
   1026, 0.0104221869, 0.00537665421
   1027, 0.0105581582, 0.00535063259
   1028, 0.0106909396, 0.00534045883
   1029, 0.0101391636, 0.00565528171
   1030, 0.0102768317, 0.00560840126
   1031, 0.0104122218, 0.00556921354
   1032, 0.0105446894, 0.00554246083
   1033, 0.0106738377, 0.00553174084
   1034, 0.0101357531, 0.00583997276
   1035, 0.0102699799, 0.00579888653
   1036, 0.0104018506, 0.00576083781
   1037, 0.0105306925, 0.00573383085
   1038, 0.0106560895, 0.00572271319
   1039, 0.0101322019, 0.00603279658
   1040, 0.0102628525, 0.00599178206
   1041,  0.010391078, 0.00595312286
   1042, 0.0105161685, 0.0059252996
   1043,  0.010637694, 0.00591357704
   1044, 0.0101285214, 0.00623418298
   1045, 0.0102554625, 0.00618799124
   1046, 0.0103799086, 0.00614663213
   1047, 0.0105011212, 0.00611715484
   1048, 0.0106186494, 0.00610447489
   1049,  0.010124715, 0.00643667672
   1050, 0.0102478117, 0.00638548052
   1051, 0.0103683453, 0.00634086691
   1052, 0.0104855485, 0.00630930858
   1053,  0.010598952, 0.00629543653
   1054, 0.0101207793, 0.00663761515
   1055,  0.010239902, 0.00658290368
   1056, 0.0103563908, 0.00653530238
   1057, 0.0104694543, 0.00650158478
   1058, 0.0105786016, 0.00648640282
   1059,  0.010116715,  0.006840338
   1060, 0.0102317315, 0.00678099506
   1061, 0.0103440434, 0.00673002377
   1062, 0.0104528377, 0.0066939583
   1063, 0.0105576012, 0.00667734072
   1064, 0.0101125212, 0.00704444852
   1065, 0.0102232993, 0.00697963964
   1066, 0.0103313047, 0.00692492863
   1067, 0.0104356986, 0.00688635418
   1068, 0.0105359545, 0.0068682041
   1069, 0.0101081971, 0.00724900467
   1070, 0.0102146082, 0.00717799552
   1071, 0.0103181787, 0.00711956527
   1072, 0.0104180453, 0.00707855541
   1073,  0.010513667, 0.00705889193
   1074, 0.0101037472, 0.00744811213
   1075, 0.0102056675, 0.00737405103
   1076, 0.0103046764, 0.00731319515
   1077,  0.010399892, 0.00727026071
   1078, 0.0104907518, 0.00724926032
   1079, 0.0100991819, 0.0076396293
   1080, 0.0101964967, 0.00756727206
   1081, 0.0102908313, 0.00750562223
   1082, 0.0103812749, 0.00746133644
   1083, 0.0104672471, 0.00743917655
   1084, 0.0100945234, 0.00783140585
   1085, 0.0101871425, 0.00776001997
   1086,  0.010276706, 0.0076975096
   1087, 0.0103622712, 0.00765184965
   1088,  0.010443233, 0.00762846554
   1089, 0.0100898193, 0.00802749768
   1090, 0.0101776961, 0.00795390084
   1091, 0.0102624297, 0.00788931269
   1092,  0.010343031, 0.0078416802
   1093, 0.0104188723, 0.00781665463
   1094, 0.0100851487, 0.00822571944
   1095, 0.0101683103,  0.008148361
   1096, 0.0102482196, 0.00808057748
   1097, 0.0103238355, 0.00803003553
   1098, 0.0103944922, 0.00800250005
   1099, 0.0100806262, 0.00842368137
   1100, 0.0101592196, 0.00834194385
   1101, 0.0102344416, 0.00826996844
   1102, 0.0103051802, 0.00821513869
   1103, 0.0103706941, 0.00818349421
   1104, 0.0100764167, 0.00861910172
   1105, 0.0101507772, 0.00853298139
   1106, 0.0102216573, 0.00845563412
   1107, 0.0102878381, 0.00839436054
   1108, 0.0103484364, 0.00835574605
   1109, 0.0100727398, 0.00881163124
   1110, 0.0101434551, 0.00872047432
   1111,  0.010210624, 0.00863594376
   1112, 0.0102728233, 0.00856513716
   1113, 0.0103289075, 0.00851528998
   1114, 0.0100698397, 0.00900030509
   1115, 0.0101377871, 0.00890357979
   1116, 0.0102022234, 0.00881017931
   1117,  0.010261328, 0.00872635469
   1118, 0.0103122778, 0.00866572745
   1119, 0.0112713417, 0.000189927086
   1120, 0.0114526059, 0.000192143663
   1121, 0.0116341189, 0.000194497508
   1122, 0.0118162194, 0.000196629087
   1123, 0.0112703461, 0.00038005138
   1124, 0.0114512695, 0.000384410494
   1125, 0.0116324611, 0.000389009598
   1126, 0.0118142962, 0.000393168913
   1127, 0.0112687377, 0.000570355274
   1128, 0.0114491619, 0.000576794031
   1129, 0.0116298525, 0.0005835591
   1130, 0.0118112154, 0.000589673582
   1131, 0.0112664457, 0.000760840019
   1132, 0.0114462133, 0.000769297592
   1133, 0.0116262306, 0.000778162968
   1134, 0.0118069341, 0.000786175777
   1135, 0.0112634059, 0.000951522728
   1136, 0.0114423707, 0.000961931306
   1137, 0.0116215516, 0.000972834008
   1138, 0.0118014254, 0.000982694095
   1139, 0.0112595679, 0.00114242965
   1140, 0.0114375865, 0.00115470903
   1141, 0.0116157811, 0.00116758188
   1142, 0.0117946649, 0.00117932516
   1143, 0.0112548983, 0.00133358676
   1144, 0.0114318291, 0.00134764309
   1145, 0.0116088875, 0.00136253773
   1146, 0.0117866136, 0.00137652154
   1147, 0.0112493671, 0.00152500882
   1148, 0.0114250677, 0.00154084445
   1149, 0.0116008418, 0.00155784376
   1150, 0.0117772333, 0.00157465646
   1151, 0.0112429513, 0.00171673892
   1152, 0.0114172902, 0.00173422496
   1153, 0.0115916422, 0.00175324152
   1154,  0.011766592, 0.0017722355
   1155, 0.0112356404, 0.00190869719
   1156, 0.0114084817, 0.00192778278
   1157, 0.0115812877, 0.00194865395
   1158, 0.0117546562, 0.00196977425
   1159, 0.0112274215, 0.00210086908
   1160, 0.0113986433, 0.00212139264
   1161, 0.0115697552, 0.00214422471
   1162, 0.0117414147, 0.00216735573
   1163, 0.0112186009, 0.00229213713
   1164, 0.0113878418, 0.00231490913
   1165,  0.011557024, 0.00234032585
   1166, 0.0117267948, 0.00236585666
   1167, 0.0112092067, 0.00248233415
   1168, 0.0113761369, 0.00250814087
   1169, 0.0115431584, 0.00253638672
   1170, 0.0117108542, 0.00256458111
   1171, 0.0111994669, 0.00267037936
   1172, 0.0113635678, 0.00270068017
   1173, 0.0115282079, 0.00273187924
   1174, 0.0116936387, 0.00276293023
   1175, 0.0111879483, 0.00286134891
   1176, 0.0113498271, 0.00289345672
   1177, 0.0115120448, 0.0029275436
   1178, 0.0116752917, 0.00295955455
   1179, 0.0111740055, 0.0030580177
   1180, 0.0113345291, 0.00308805145
   1181, 0.0114946328, 0.00312292948
   1182, 0.0116553772, 0.00315818656
   1183, 0.0111599909, 0.00325153163
   1184, 0.0113190105, 0.00327943568
   1185, 0.0114762299, 0.00331767788
   1186, 0.0116345333, 0.00335379317
   1187,  0.011145818, 0.0034420928
   1188, 0.0113031175, 0.00346800988
   1189, 0.0114569515, 0.00351082371
   1190, 0.0116121769, 0.00355125824
   1191, 0.0111302687, 0.00363441999
   1192, 0.0112852314, 0.00366002717
   1193, 0.0114362789, 0.00370489201
   1194, 0.0115883769, 0.00374947628
   1195, 0.0111139556, 0.00382606173
   1196, 0.0112669514, 0.00384928589
   1197, 0.0114145111, 0.00389851863
   1198, 0.0115633532, 0.00394687057
   1199, 0.0110966098, 0.00401809718
   1200, 0.0112468321, 0.00404165033
   1201, 0.0113914208, 0.00409253314
   1202, 0.0115371058, 0.00414337171
   1203, 0.0110784266, 0.0042097047
   1204, 0.0112258513, 0.00423313398
   1205, 0.0113672093, 0.00428613042
   1206, 0.0115096159, 0.00433932152
   1207, 0.0110594854, 0.00440055411
   1208, 0.0112043694, 0.0044221906
   1209,  0.011341949, 0.00447903015
   1210, 0.0114808688, 0.00453487039
   1211, 0.0110395178, 0.00459178956
   1212, 0.0111784786, 0.00462551182
   1213,  0.011314516, 0.00467606448
   1214, 0.0114505328, 0.00473148003
   1215, 0.0110179204, 0.00478605554
   1216, 0.0111529259, 0.00482294708
   1217, 0.0112860017, 0.00487261452
   1218, 0.0114190169, 0.00492721936
   1219, 0.0109956088, 0.00497939717
   1220, 0.0111268861, 0.00501792412
   1221, 0.0112565374, 0.00506808795
   1222, 0.0113861766, 0.0051230574
   1223, 0.0109725576, 0.00517189549
   1224, 0.0111001153, 0.00521144643
   1225, 0.0112261008, 0.00526255369
   1226,  0.011352092, 0.00531854574
   1227, 0.0109487306, 0.00536367018
   1228, 0.0110724783, 0.00540406955
   1229, 0.0111946212, 0.00545631256
   1230, 0.0113167707, 0.00551360194
   1231, 0.0109240655, 0.00555497501
   1232,  0.011043882, 0.00559617626
   1233,  0.011162037, 0.00564961648
   1234, 0.0112801958, 0.00570829026
   1235, 0.0108985268, 0.00574594643
   1236, 0.0110142846, 0.00578794535
   1237, 0.0111283008, 0.00584267359
   1238, 0.0112423366, 0.00590274064
   1239, 0.0108721005, 0.00593665522
   1240,  0.010983617, 0.00597968372
   1241, 0.0110933632, 0.00603569485
   1242, 0.0112042278, 0.00609238818
   1243, 0.0108447243, 0.00612739008
   1244, 0.0109518711, 0.00617142953
   1245,  0.011057484, 0.00622756965
   1246, 0.0111637469, 0.00628669746
   1247, 0.0108164297, 0.00631802389
   1248, 0.0109191118, 0.00636288943
   1249, 0.0110202488, 0.00642007869
   1250, 0.0111218281, 0.00648139184
   1251, 0.0107872449, 0.00650841976
   1252, 0.0108853485, 0.00655402523
   1253, 0.0109817982, 0.00661258353
   1254, 0.0110786054, 0.00667586084
   1255, 0.0107571762, 0.00669854507
   1256, 0.0108505525, 0.00674494077
   1257, 0.0109421518, 0.00680498034
   1258, 0.0110340277, 0.00687029585
   1259,   0.01072622, 0.00688841799
   1260, 0.0108147506, 0.00693552755
   1261, 0.0109014213, 0.00699682441
   1262, 0.0109883677, 0.00706362957
   1263, 0.0106943753, 0.00707804784
   1264, 0.0107779456, 0.00712578278
   1265, 0.0108595965, 0.00718815904
   1266, 0.0109415539, 0.00725617167
   1267,  0.010661643, 0.00726740249
   1268,  0.010740133, 0.00731569855
   1269, 0.0108166551, 0.00737905316
   1270, 0.0108935274, 0.00744816102
   1271, 0.0106280409, 0.00745637668
   1272, 0.0107013211, 0.00750519196
   1273, 0.0107725943, 0.00756948069
   1274, 0.0108442642, 0.00763965771
   1275, 0.0105936201, 0.00764471106
   1276, 0.0106615415, 0.00769403158
   1277, 0.0107274279, 0.00775928097
   1278, 0.0107937697, 0.00783058815
   1279, 0.0105584823, 0.0078318119
   1280, 0.0106208641, 0.00788170658
   1281, 0.0106811943, 0.00794808473
   1282, 0.0107420664, 0.00802074373
   1283, 0.0105228527, 0.00801638514
   1284, 0.0105794296, 0.00806719251
   1285, 0.0106339753, 0.0081351921
   1286, 0.0106892008, 0.00820973516
   1287, 0.0104871467, 0.00819595531
   1288, 0.0105374735, 0.00824872684
   1289, 0.0105858911, 0.00831947103
   1290, 0.0106352493, 0.00839693658
   1291, 0.0104519688, 0.00836667605
   1292, 0.0104952669, 0.00842383411
   1293, 0.0105370823, 0.0084993504
   1294, 0.0105802929, 0.00858152658
   1295,  0.010417765, 0.00852465723
   1296, 0.0104528293, 0.00859051384
   1297, 0.0104875229, 0.00867350865
   1298,  0.010524407, 0.00876259152
   1299, 0.0103829121, 0.00867421925
   1300, 0.0104094893, 0.00874852203
   1301,  0.010437049, 0.00884082727
   1302, 0.0104676988, 0.00893899426
   1303, 0.0103477314, 0.00928644463
   1304, 0.0102843661, 0.00945997238
   1305,  0.010218625, 0.00963364914
   1306, 0.0101505881, 0.00980569422
   1307, 0.0100776348, 0.0099757025
   1308, 0.0103295278, 0.00915690418
   1309, 0.0102700107, 0.00931641739
   1310, 0.0102070244, 0.00947656762
   1311, 0.0101410728, 0.00963207427
   1312, 0.0100718308, 0.00977479573
   1313,  0.010315774, 0.00902842171
   1314, 0.0102603529, 0.00917008519
   1315, 0.0101999976, 0.00931345485
   1316, 0.0101358946, 0.00944947638
   1317, 0.0100688618, 0.00956912339
   1318, 0.0103072757, 0.00890196115
   1319, 0.0102553796, 0.00902267918
   1320, 0.0101968311, 0.00914665964
   1321, 0.0101337871, 0.00926371571
   1322, 0.0100677004, 0.00936326478
   1323, 0.00979100913, 0.00018713907
   1324, 0.00979103893, 0.000374284922
   1325, 0.00979112461, 0.000561475113
   1326, 0.00979132019, 0.000748753548
   1327, 0.0097919777, 0.000936183846
   1328, 0.00979372207, 0.00112384744
   1329, 0.00979745388, 0.0013118037
   1330, 0.00959551241, 0.000187319209
   1331, 0.00959530845, 0.000374631665
   1332, 0.00959526282, 0.000561962195
   1333, 0.0095954109, 0.000749338302
   1334, 0.00959600322, 0.000936797995
   1335, 0.00959736481, 0.00112438668
   1336, 0.00960015506, 0.00131213153
   1337, 0.00939796865, 0.000187415237
   1338, 0.00939771626, 0.000374822121
   1339, 0.00939762406, 0.000562234665
   1340, 0.00939769577, 0.000749668339
   1341, 0.00939789414, 0.000937144272
   1342, 0.00939794071, 0.00112468679
   1343, 0.00939805526, 0.00131231034
   1344, 0.00919916015, 0.00018746237
   1345, 0.00919895899, 0.000374918571
   1346, 0.00919886678, 0.000562375644
   1347, 0.00919879135, 0.000749841565
   1348, 0.00919823162, 0.000937327452
   1349, 0.00919620413, 0.00112484605
   1350, 0.00919188373, 0.00131240534
   1351, 0.00899967272, 0.000187484038
   1352, 0.00899955072, 0.00037496438
   1353, 0.00899946876, 0.000562444213
   1354, 0.00899919122, 0.00074992748
   1355, 0.00899789017, 0.000937419536
   1356, 0.00899423752, 0.00112492696
   1357, 0.00898675993, 0.00131245411
   1358, 0.00879987516, 0.000187493482
   1359, 0.00879981369, 0.000374984986
   1360, 0.00879973546, 0.000562475878
   1361, 0.00879932847, 0.000749967934
   1362, 0.00879776105, 0.000937463716
   1363, 0.00879389327, 0.00112496642
   1364, 0.00878614932, 0.00131247845
   1365, 0.00859995373, 0.000187497411
   1366, 0.00859992579, 0.000374993862
   1367, 0.00859985873, 0.000562489906
   1368, 0.00859948061, 0.00074998627
   1369, 0.00859828852, 0.000937484147
   1370, 0.00859592296, 0.00112498505
   1371, 0.00859281793, 0.00131249009
   1372, 0.00839998387, 0.000187499012
   1373, 0.00839997083, 0.000374997588
   1374, 0.00839992054, 0.000562495901
   1375, 0.00839966442, 0.000749994302
   1376, 0.00839897897, 0.000937493285
   1377, 0.00839777105, 0.00112499343
   1378, 0.00839634333, 0.00131249567
   1379, 0.00819999445, 0.000187499623
   1380, 0.0081999898, 0.000374999072
   1381, 0.00819996186, 0.000562498404
   1382, 0.00819983892, 0.000749997678
   1383, 0.00819951668, 0.000937497243
   1384, 0.00819900073, 0.00112499727
   1385, 0.00819910131, 0.00131249824
   1386, 0.00799999852, 0.000187499929
   1387, 0.00799999572, 0.000374999829
   1388, 0.00799998455, 0.000562499685
   1389, 0.00799990352, 0.000749999483
   1390, 0.0079995431, 0.000937499397
   1391, 0.00799861737, 0.0011249996
   1392, 0.00799719431, 0.00131249998
   1393, 0.00779999979, 0.000187500773
   1394, 0.00779999886, 0.000375001982
   1395, 0.00779998815, 0.000562503294
   1396, 0.00779986009, 0.000750004663
   1397, 0.00779925752, 0.000937506091
   1398, 0.0077976035, 0.00112500717
   1399, 0.00779416785, 0.00131250592
   1400, 0.00760000013, 0.000187505328
   1401, 0.00759999966, 0.00037501211
   1402, 0.00759998197, 0.000562519417
   1403, 0.00759980548, 0.00075002684
   1404, 0.00759909581, 0.000937533448
   1405, 0.00759729184, 0.00112503627
   1406,  0.007593669, 0.00131252944
   1407, 0.00740000047, 0.000187520462
   1408,       0.0074, 0.000375043659
   1409, 0.00739997765, 0.00056256773
   1410, 0.00739980862, 0.000750091393
   1411, 0.00739922514, 0.000937612494
   1412, 0.00739792874, 0.00112512766
   1413, 0.00739576295, 0.00131261093
   1414, 0.00719999894, 0.000187554775
   1415, 0.00719999801, 0.000375112431
   1416, 0.0071999738, 0.000562671281
   1417, 0.00719984714, 0.000750232022
   1418, 0.00719948951, 0.000937801378
   1419, 0.00719884317, 0.00112538086
   1420, 0.00719815725, 0.00131287612
   1421, 0.00679999916, 0.000187673839
   1422, 0.00679999776, 0.00037535053
   1423, 0.00679999124, 0.000563028443
   1424, 0.00679996796, 0.00075072021
   1425, 0.00679991115, 0.000938537181
   1426, 0.00679983106, 0.00112682907
   1427, 0.00679980731, 0.00131621386
   1428, 0.00679953489, 0.00150782755
   1429, 0.00679738866, 0.00170587748
   1430, 0.00679069431, 0.0019054549
   1431, 0.00677333958, 0.00210412964
   1432, 0.00659999996, 0.000187764876
   1433, 0.00659999903, 0.00037553272
   1434, 0.0065999967, 0.00056330167
   1435, 0.00659998693, 0.000751097221
   1436, 0.00659996364, 0.000939105288
   1437, 0.00659993291, 0.00112784293
   1438, 0.0065998761, 0.00131810899
   1439, 0.0065991953, 0.00151081581
   1440, 0.00659605674, 0.00170688075
   1441, 0.00658675423, 0.0019046911
   1442, 0.00656570541, 0.0021027145
   1443, 0.0064000003, 0.000187869489
   1444, 0.0064000003, 0.000375741045
   1445, 0.00639999937, 0.000563613605
   1446, 0.00639999518, 0.000751522719
   1447, 0.00639998633, 0.000939696503
   1448, 0.00639997423, 0.00112871418
   1449, 0.00639990065, 0.00131936686
   1450, 0.00639919937, 0.00151229242
   1451, 0.00639627175, 0.00170765631
   1452, 0.00638848729, 0.00190467096
   1453, 0.00637383293, 0.00210236036
   1454, 0.00620000018, 0.000187981583
   1455, 0.00620000018, 0.000375964475
   1456, 0.00619999925, 0.00056394795
   1457, 0.00619999785, 0.000751973479
   1458, 0.00619999459, 0.000940286322
   1459, 0.0061999904, 0.00112947822
   1460, 0.00619992008, 0.00132030086
   1461, 0.00619937247, 0.00151325052
   1462, 0.00619730074,  0.001708308
   1463, 0.00619246019, 0.00190492428
   1464, 0.00618475955, 0.00210237131
   1465, 0.00599999959, 0.000188097503
   1466, 0.00599999959, 0.000376195705
   1467, 0.00599999959, 0.000564294285
   1468, 0.00599999912, 0.000752436812
   1469, 0.00599999772, 0.000940872182
   1470, 0.00599999633, 0.00113018428
   1471, 0.00599994604, 0.00132108945
   1472, 0.00599962519, 0.00151401735
   1473, 0.00599862868, 0.00170889986
   1474, 0.00599717256, 0.00190527039
   1475, 0.00599656114, 0.00210250774
   1476, 0.00579999993, 0.000188215214
   1477, 0.00579999993, 0.000376430748
   1478, 0.00579999993, 0.0005646465
   1479, 0.00579999946, 0.000752906315
   1480, 0.00579999899, 0.000941455713
   1481, 0.00579999853, 0.00113086356
   1482, 0.00579997338, 0.00132181635
   1483, 0.00579986628, 0.00151471002
   1484, 0.00579991704, 0.00170946319
   1485, 0.00580101414, 0.00190564501
   1486, 0.00580480695, 0.00210268563
   1487, 0.0055999998, 0.000188333695
   1488, 0.0055999998, 0.000376667536
   1489, 0.0055999998, 0.000565001508
   1490, 0.0055999998, 0.00075337867
   1491, 0.0055999998, 0.000942038314
   1492, 0.00559999933, 0.00113153132
   1493, 0.00559999654, 0.00132251822
   1494, 0.00560008921, 0.00151537335
   1495, 0.00560075417, 0.00171001279
   1496, 0.00560317934, 0.00190602685
   1497, 0.00561005156, 0.00210287631
   1498, 0.00540000014, 0.000188452512
   1499, 0.00540000014, 0.000376905082
   1500, 0.00540000014, 0.000565357739
   1501, 0.00540000014, 0.000753852364
   1502, 0.00540000014, 0.00094262074
   1503, 0.00540000014, 0.00113219477
   1504, 0.00540000899, 0.00132321031
   1505, 0.00540011004, 0.00151602505
   1506, 0.00540041737, 0.00171055587
   1507, 0.00540123042, 0.00190640823
   1508, 0.00540359272, 0.00210307026
   1509, 0.00520000048, 0.000188571488
   1510, 0.00520000048, 0.000377142977
   1511, 0.00520000048, 0.000565714494
   1512, 0.00520000048, 0.000754326698
   1513, 0.00520000048, 0.000943203166
   1514, 0.00520000048, 0.00113285659
   1515, 0.00519999769, 0.00132389856
   1516, 0.00519987103, 0.00151667185
   1517, 0.00519913435, 0.00171109324
   1518, 0.00519606285, 0.00190678844
   1519, 0.00518931169, 0.00210325373
   1520, 0.00499999989, 0.000188690494
   1521, 0.00499999989, 0.000377380988
   1522, 0.00499999989, 0.000566071481
   1523, 0.00499999989, 0.000754801207
   1524, 0.00499999989, 0.000943785533
   1525, 0.00499999989, 0.00113351783
   1526, 0.00499996589, 0.00132458529
   1527, 0.0049996553, 0.00151731505
   1528, 0.00499756029, 0.00171162945
   1529, 0.00499168038, 0.00190714304
   1530, 0.00497748284,   0.00210344
   1531, 0.00480000023, 0.000188809528
   1532, 0.00480000023, 0.000377619057
   1533, 0.00480000023, 0.000566428585
   1534, 0.00480000023, 0.000755275832
   1535, 0.00480000023, 0.000944368017
   1536, 0.00480000023, 0.00113417872
   1537, 0.00479996717, 0.00132527109
   1538, 0.00479937717, 0.00151795847
   1539, 0.00479688821, 0.00171214808
   1540, 0.00478790095, 0.00190751767
   1541, 0.00476809731, 0.00210363558
   1542, 0.0046000001, 0.000188928563
   1543, 0.0046000001, 0.000377857126
   1544, 0.0046000001, 0.000566785689
   1545, 0.0046000001, 0.000755750574
   1546, 0.0046000001, 0.00094495056
   1547, 0.0046000001, 0.00113483972
   1548, 0.00459994283, 0.00132595701
   1549, 0.00459938776, 0.00151859852
   1550, 0.00459601497, 0.0017126851
   1551, 0.00458483677, 0.00190790696
   1552, 0.00456205895, 0.00210383697
   1553, 0.00439999998, 0.000189047627
   1554, 0.00439999998, 0.000378095254
   1555, 0.00439999998, 0.000567142852
   1556, 0.00439999998, 0.000756225316
   1557, 0.00439999998, 0.000945533044
   1558, 0.00439999998, 0.00113550061
   1559, 0.00439995341, 0.0013266427
   1560, 0.00439924095, 0.00151924253
   1561, 0.00439510262, 0.00171322993
   1562, 0.00438297912, 0.00190829998
   1563, 0.00435967557, 0.00210403954
   1564, 0.00420000032, 0.000189166676
   1565, 0.00420000032, 0.000378333352
   1566, 0.00420000032, 0.000567500014
   1567, 0.00420000032, 0.000756700058
   1568, 0.00420000032, 0.000946115586
   1569, 0.00420000032, 0.0011361615
   1570, 0.00419993605, 0.00132732862
   1571, 0.00419901963, 0.00151988841
   1572, 0.00419460097, 0.00171377475
   1573, 0.00418279693, 0.00190869102
   1574, 0.00416098302, 0.00210424094
   1575, 0.00400000066, 0.000189285711
   1576, 0.00400000066, 0.000378571422
   1577, 0.00400000066, 0.000567857176
   1578, 0.00400000066, 0.000757174741
   1579, 0.00400000066, 0.000946698012
   1580, 0.00400000066, 0.00113682239
   1581, 0.00399990752, 0.00132801489
   1582, 0.00399892684, 0.00152053428
   1583, 0.00399479223, 0.00171431759
   1584, 0.00398447411, 0.00190907891
   1585, 0.00396607304, 0.0021044407
   1586, 0.00380000006, 0.00018940476
   1587, 0.00380000006, 0.00037880952
   1588, 0.00380000006, 0.00056821428
   1589, 0.00380000006, 0.000757649424
   1590, 0.00380000006, 0.000947280496
   1591, 0.00380000006, 0.00113748317
   1592, 0.00379990041, 0.00132870104
   1593, 0.00379900355, 0.00152117922
   1594, 0.00379554369, 0.00171485799
   1595, 0.0037873867, 0.00190946413
   1596,  0.003774293, 0.00210463861
   1597, 0.00359999994, 0.000189523795
   1598, 0.00359999994, 0.000379047589
   1599, 0.00359999994, 0.000568571384
   1600, 0.00359999994, 0.000758124166
   1601, 0.00359999994, 0.00094786298
   1602, 0.00359999994, 0.00113814406
   1603, 0.00359990634, 0.00132938707
   1604, 0.00359914405, 0.00152182381
   1605, 0.00359625369, 0.00171539711
   1606, 0.00358956074, 0.00190984784
   1607, 0.00357858371, 0.00210483558
   1608, 0.00340000005, 0.000189642858
   1609, 0.00340000005, 0.000379285717
   1610, 0.00340000005, 0.000568928546
   1611, 0.00340000005, 0.00075859885
   1612, 0.00340000005, 0.000948445522
   1613, 0.00340000005, 0.00113880495
   1614, 0.00339992065, 0.00133007299
   1615, 0.00339926453, 0.00152246805
   1616, 0.00339686405, 0.00171593542
   1617, 0.00339141139, 0.00191023061
   1618, 0.00338263297, 0.00210503209
   1619, 0.00319999992, 0.000189761908
   1620, 0.00319999992, 0.000379523815
   1621, 0.00319999992, 0.000569285708
   1622, 0.00319999992, 0.000759073591
   1623, 0.00319999992, 0.000949028064
   1624, 0.00319999992, 0.00113946584
   1625, 0.00319992751, 0.00133075891
   1626, 0.00319937849, 0.00152311195
   1627, 0.00319746742, 0.00171647337
   1628, 0.00319309975, 0.00191061292
   1629, 0.00318532158, 0.00210522837
   1630, 0.00299999979, 0.000189880942
   1631, 0.00299999979, 0.000379761885
   1632, 0.00299999979, 0.000569642812
   1633, 0.00299999979, 0.000759548275
   1634, 0.00299999979, 0.000949610607
   1635, 0.00299999979, 0.00114012673
   1636, 0.00299994345, 0.00133144495
   1637, 0.00299957395, 0.00152375596
   1638, 0.00299838418, 0.00171701121
   1639, 0.00299607753, 0.00191099499
   1640, 0.00299292384, 0.00210542441
   1641, 0.0027999999, 0.000189999992
   1642, 0.0027999999, 0.000379999983
   1643, 0.0027999999, 0.000569999975
   1644, 0.0027999999, 0.000760023016
   1645, 0.0027999999, 0.000950193091
   1646, 0.0027999999, 0.00114078762
   1647, 0.00279997033, 0.00133213087
   1648, 0.00279978942, 0.00152439973
   1649, 0.00279942062, 0.00171754882
   1650, 0.00279938569, 0.00191137684
   1651, 0.0028018686, 0.00210562069
   1652, 0.00260000024, 0.000190119055
   1653, 0.00260000024, 0.000380238111
   1654, 0.00260000024, 0.000570357137
   1655, 0.00260000024, 0.000760497758
   1656, 0.00260000024, 0.000950775575
   1657, 0.00260000024, 0.00114144851
   1658, 0.00259998813, 0.00133281667
   1659, 0.00259998511, 0.00152504374
   1660, 0.0026002971, 0.00171808642
   1661, 0.00260214647, 0.00191175891
   1662, 0.0026077549, 0.00210581673
   1663, 0.00240000011, 0.000190238105
   1664, 0.00240000011, 0.000380476209
   1665, 0.00240000011, 0.000570714299
   1666, 0.00240000011, 0.000760972442
   1667, 0.00240000011, 0.000951358059
   1668, 0.00240000011, 0.00114210951
   1669, 0.00240000919, 0.00133350282
   1670, 0.00240015099, 0.00152568775
   1671, 0.00240088836, 0.00171862415
   1672, 0.00240338431, 0.00191214099
   1673, 0.00240931218, 0.00210601254
   1674, 0.00219999999, 0.000190357139
   1675, 0.00219999999, 0.000380714278
   1676, 0.00219999999, 0.000571071403
   1677, 0.00219999999, 0.000761447183
   1678, 0.00219999999, 0.000951940543
   1679, 0.00219999999, 0.00114277028
   1680, 0.00220002048, 0.00133418874
   1681, 0.00220021326, 0.00152633153
   1682, 0.00220095157, 0.00171916164
   1683, 0.00220279885, 0.00191252294
   1684, 0.00220550108, 0.00210620882
   1685, 0.00200000009, 0.000190476188
   1686, 0.00200000009, 0.000380952377
   1687, 0.00200000009, 0.000571428565
   1688, 0.00200000009, 0.000761921925
   1689, 0.00200000009, 0.000952523027
   1690, 0.00200000009, 0.00114343117
   1691, 0.00200002547, 0.00133487454
   1692, 0.00200021197, 0.00152697519
   1693, 0.00200088345, 0.00171969936
   1694, 0.00200249255, 0.00191290479
   1695, 0.00200525345, 0.00210640486
   1696, 0.00179999997, 0.000190595223
   1697, 0.00179999997, 0.000381190446
   1698, 0.00179999997, 0.000571785728
   1699, 0.00179999997, 0.000762396608
   1700, 0.00179999997, 0.000953105569
   1701, 0.00179999997, 0.00114409206
   1702, 0.00180002151, 0.00133556046
   1703, 0.00180018251, 0.00152761908
   1704, 0.00180077762, 0.00172023685
   1705, 0.00180217624, 0.00191328675
   1706, 0.00180429174, 0.00210660067
   1707, 0.00159999996, 0.000190714287
   1708, 0.00159999996, 0.000381428574
   1709, 0.00159999996, 0.00057214289
   1710, 0.00159999996, 0.00076287135
   1711, 0.00159999996, 0.000953688053
   1712, 0.00159999996, 0.00114475295
   1713, 0.00160001928, 0.00133624638
   1714, 0.00160017679, 0.00152826309
   1715, 0.00160079496, 0.00172077457
   1716, 0.00160237309, 0.00191366859
   1717, 0.00160605519, 0.00210679648
   1718, 0.00139999995, 0.000190833336
   1719, 0.00139999995, 0.000381666672
   1720, 0.00139999995, 0.000572500052
   1721, 0.00139999995, 0.000763346092
   1722, 0.00139999995, 0.000954270596
   1723, 0.00139999995, 0.00114541384
   1724, 0.00140001881, 0.0013369323
   1725, 0.00140016829, 0.00152890687
   1726, 0.00140070613, 0.00172131229
   1727, 0.00140233443, 0.00191405055
   1728, 0.00140679395, 0.00210699276
   1729, 0.00119999994, 0.000190952385
   1730, 0.00119999994, 0.000381904771
   1731, 0.00119999994, 0.000572857156
   1732, 0.00119999994, 0.000763820775
   1733, 0.00119999994, 0.000954853022
   1734, 0.00119999994, 0.00114607462
   1735, 0.00120001484, 0.00133761822
   1736, 0.00120009575, 0.00152955065
   1737, 0.00120026746, 0.00172184967
   1738, 0.00120076572, 0.00191443251
   1739, 0.00120188959, 0.0021071888
   1740, 0.00100000005, 0.000191071333
   1741, 0.00100000005, 0.000382142607
   1742, 0.00100000005, 0.000573213852
   1743, 0.00100000005, 0.000764294877
   1744, 0.00100000005, 0.000955434574
   1745, 0.00100000005, 0.00114673434
   1746, 0.00100000366, 0.00133830262
   1747, 0.00099997595, 0.00153019291
   1748, 0.000999798183, 0.00172238576
   1749, 0.000999540091, 0.00191481307
   1750, 0.000998472213, 0.00210738368
   1751, 0.000800000038, 0.000191189116
   1752, 0.000800000038, 0.000382377533
   1753, 0.000800000038, 0.000573565601
   1754, 0.000800000038, 0.000764761993
   1755, 0.000800000038, 0.000956007279
   1756, 0.000800000038, 0.00114738336
   1757, 0.000799991307, 0.00133897504
   1758, 0.000799923437, 0.0015308226
   1759, 0.00079992949, 0.00172291033
   1760, 0.000800396432, 0.0019151842
   1761, 0.000800335838, 0.00210757297
   1762, 0.00059999997, 0.00019130038
   1763, 0.00059999997, 0.000382598373
   1764, 0.00059999997, 0.000573895581
   1765, 0.00059999997, 0.000765199657
   1766, 0.00059999997, 0.000956543314
   1767, 0.00059999997, 0.00114798977
   1768, 0.000599993044, 0.00133960135
   1769, 0.000600077678, 0.00153140689
   1770, 0.000600964529, 0.00172339485
   1771, 0.000603590452, 0.00191552541
   1772, 0.000607851427, 0.00210774573
   1773, 0.00039999999, 0.000191392537
   1774, 0.00039999999, 0.000382780796
   1775, 0.00039999999, 0.0005741684
   1776, 0.00039999999, 0.000765562581
   1777, 0.00039999999, 0.000956989417
   1778, 0.00039999999, 0.00114849466
   1779, 0.000400021061, 0.00134012138
   1780, 0.000400418008, 0.00153189059
   1781, 0.000402216247, 0.00172379473
   1782, 0.000407047948, 0.00191580621
   1783, 0.000417644245, 0.0021078873
   1784, 0.000200000009, 0.000191448751
   1785, 0.000200000009, 0.000382894592
   1786, 0.000200000009, 0.000574342383
   1787, 0.000200000009, 0.000765799719
   1788, 0.000200000009, 0.000957286858
   1789, 0.000200000009, 0.00114883494
   1790, 0.000200060429, 0.00134047377
   1791, 0.000200501381,  0.001532219
   1792, 0.000202063733, 0.00172406714
   1793, 0.000206136887, 0.00191599864
   1794, 0.000215865351, 0.00210798555
*Element, type=DCAX4
 614,  248,  249,  889,  825
 615,  249,  250,  890,  889
 616,  250,  251,  891,  890
 617,  251,  252,  892,  891
 618,  252,  253,  893,  892
 619,  253,  254,  834,  893
 620,  825,  889,  894,  824
 621,  889,  890,  895,  894
 622,  890,  891,  896,  895
 623,  891,  892,  897,  896
 624,  892,  893,  898,  897
 625,  893,  834,  835,  898
 626,  824,  894,  899,  823
 627,  894,  895,  900,  899
 628,  895,  896,  901,  900
 629,  896,  897,  902,  901
 630,  897,  898,  903,  902
 631,  898,  835,  836,  903
 632,  823,  899,  904,  822
 633,  899,  900,  905,  904
 634,  900,  901,  906,  905
 635,  901,  902,  907,  906
 636,  902,  903,  908,  907
 637,  903,  836,  837,  908
 638,  822,  904,  909,  821
 639,  904,  905,  910,  909
 640,  905,  906,  911,  910
 641,  906,  907,  912,  911
 642,  907,  908,  913,  912
 643,  908,  837,  838,  913
 644,  821,  909,  914,  820
 645,  909,  910,  915,  914
 646,  910,  911,  916,  915
 647,  911,  912,  917,  916
 648,  912,  913,  918,  917
 649,  913,  838,  839,  918
 650,  820,  914,  919,  819
 651,  914,  915,  920,  919
 652,  915,  916,  921,  920
 653,  916,  917,  922,  921
 654,  917,  918,  923,  922
 655,  918,  839,  840,  923
 656,  819,  919,  924,    5
 657,  919,  920,  925,  924
 658,  920,  921,  926,  925
 659,  921,  922,  927,  926
 660,  922,  923,  928,  927
 661,  923,  840,  841,  928
 662,    5,  924,  929,  105
 663,  924,  925,  930,  929
 664,  925,  926,  931,  930
 665,  926,  927,  932,  931
 666,  927,  928,  933,  932
 667,  928,  841,  842,  933
 668,  105,  929,  934,  106
 669,  929,  930,  935,  934
 670,  930,  931,  936,  935
 671,  931,  932,  937,  936
 672,  932,  933,  938,  937
 673,  933,  842,  843,  938
 674,  106,  934,  939,  107
 675,  934,  935,  940,  939
 676,  935,  936,  941,  940
 677,  936,  937,  942,  941
 678,  937,  938,  943,  942
 679,  938,  843,  844,  943
 680,  107,  939,  944,  108
 681,  939,  940,  945,  944
 682,  940,  941,  946,  945
 683,  941,  942,  947,  946
 684,  942,  943,  948,  947
 685,  943,  844,  845,  948
 686,  108,  944,  949,  109
 687,  944,  945,  950,  949
 688,  945,  946,  951,  950
 689,  946,  947,  952,  951
 690,  947,  948,  953,  952
 691,  948,  845,  846,  953
 692,  109,  949,  954,  110
 693,  949,  950,  955,  954
 694,  950,  951,  956,  955
 695,  951,  952,  957,  956
 696,  952,  953,  958,  957
 697,  953,  846,  847,  958
 698,  110,  954,  959,  111
 699,  954,  955,  960,  959
 700,  955,  956,  961,  960
 701,  956,  957,  962,  961
 702,  957,  958,  963,  962
 703,  958,  847,  848,  963
 704,  111,  959,  964,  112
 705,  959,  960,  965,  964
 706,  960,  961,  966,  965
 707,  961,  962,  967,  966
 708,  962,  963,  968,  967
 709,  963,  848,  849,  968
 710,  112,  964,  969,  113
 711,  964,  965,  970,  969
 712,  965,  966,  971,  970
 713,  966,  967,  972,  971
 714,  967,  968,  973,  972
 715,  968,  849,  850,  973
 716,  113,  969,  974,  114
 717,  969,  970,  975,  974
 718,  970,  971,  976,  975
 719,  971,  972,  977,  976
 720,  972,  973,  978,  977
 721,  973,  850,  851,  978
 722,  114,  974,  979,  115
 723,  974,  975,  980,  979
 724,  975,  976,  981,  980
 725,  976,  977,  982,  981
 726,  977,  978,  983,  982
 727,  978,  851,  852,  983
 728,  115,  979,  984,  116
 729,  979,  980,  985,  984
 730,  980,  981,  986,  985
 731,  981,  982,  987,  986
 732,  982,  983,  988,  987
 733,  983,  852,  853,  988
 734,  116,  984,  989,  117
 735,  984,  985,  990,  989
 736,  985,  986,  991,  990
 737,  986,  987,  992,  991
 738,  987,  988,  993,  992
 739,  988,  853,  854,  993
 740,  117,  989,  994,  118
 741,  989,  990,  995,  994
 742,  990,  991,  996,  995
 743,  991,  992,  997,  996
 744,  992,  993,  998,  997
 745,  993,  854,  855,  998
 746,  118,  994,  999,  119
 747,  994,  995, 1000,  999
 748,  995,  996, 1001, 1000
 749,  996,  997, 1002, 1001
 750,  997,  998, 1003, 1002
 751,  998,  855,  856, 1003
 752,  119,  999, 1004,  120
 753,  999, 1000, 1005, 1004
 754, 1000, 1001, 1006, 1005
 755, 1001, 1002, 1007, 1006
 756, 1002, 1003, 1008, 1007
 757, 1003,  856,  857, 1008
 758,  120, 1004, 1009,  121
 759, 1004, 1005, 1010, 1009
 760, 1005, 1006, 1011, 1010
 761, 1006, 1007, 1012, 1011
 762, 1007, 1008, 1013, 1012
 763, 1008,  857,  858, 1013
 764,  121, 1009, 1014,  122
 765, 1009, 1010, 1015, 1014
 766, 1010, 1011, 1016, 1015
 767, 1011, 1012, 1017, 1016
 768, 1012, 1013, 1018, 1017
 769, 1013,  858,  859, 1018
 770,  122, 1014, 1019,  123
 771, 1014, 1015, 1020, 1019
 772, 1015, 1016, 1021, 1020
 773, 1016, 1017, 1022, 1021
 774, 1017, 1018, 1023, 1022
 775, 1018,  859,  860, 1023
 776,  123, 1019, 1024,  124
 777, 1019, 1020, 1025, 1024
 778, 1020, 1021, 1026, 1025
 779, 1021, 1022, 1027, 1026
 780, 1022, 1023, 1028, 1027
 781, 1023,  860,  861, 1028
 782,  124, 1024, 1029,  125
 783, 1024, 1025, 1030, 1029
 784, 1025, 1026, 1031, 1030
 785, 1026, 1027, 1032, 1031
 786, 1027, 1028, 1033, 1032
 787, 1028,  861,  862, 1033
 788,  125, 1029, 1034,  126
 789, 1029, 1030, 1035, 1034
 790, 1030, 1031, 1036, 1035
 791, 1031, 1032, 1037, 1036
 792, 1032, 1033, 1038, 1037
 793, 1033,  862,  863, 1038
 794,  126, 1034, 1039,  127
 795, 1034, 1035, 1040, 1039
 796, 1035, 1036, 1041, 1040
 797, 1036, 1037, 1042, 1041
 798, 1037, 1038, 1043, 1042
 799, 1038,  863,  864, 1043
 800,  127, 1039, 1044,  128
 801, 1039, 1040, 1045, 1044
 802, 1040, 1041, 1046, 1045
 803, 1041, 1042, 1047, 1046
 804, 1042, 1043, 1048, 1047
 805, 1043,  864,  865, 1048
 806,  128, 1044, 1049,  129
 807, 1044, 1045, 1050, 1049
 808, 1045, 1046, 1051, 1050
 809, 1046, 1047, 1052, 1051
 810, 1047, 1048, 1053, 1052
 811, 1048,  865,  866, 1053
 812,  129, 1049, 1054,  130
 813, 1049, 1050, 1055, 1054
 814, 1050, 1051, 1056, 1055
 815, 1051, 1052, 1057, 1056
 816, 1052, 1053, 1058, 1057
 817, 1053,  866,  867, 1058
 818,  130, 1054, 1059,  131
 819, 1054, 1055, 1060, 1059
 820, 1055, 1056, 1061, 1060
 821, 1056, 1057, 1062, 1061
 822, 1057, 1058, 1063, 1062
 823, 1058,  867,  868, 1063
 824,  131, 1059, 1064,  132
 825, 1059, 1060, 1065, 1064
 826, 1060, 1061, 1066, 1065
 827, 1061, 1062, 1067, 1066
 828, 1062, 1063, 1068, 1067
 829, 1063,  868,  869, 1068
 830,  132, 1064, 1069,  133
 831, 1064, 1065, 1070, 1069
 832, 1065, 1066, 1071, 1070
 833, 1066, 1067, 1072, 1071
 834, 1067, 1068, 1073, 1072
 835, 1068,  869,  870, 1073
 836,  133, 1069, 1074,  134
 837, 1069, 1070, 1075, 1074
 838, 1070, 1071, 1076, 1075
 839, 1071, 1072, 1077, 1076
 840, 1072, 1073, 1078, 1077
 841, 1073,  870,  871, 1078
 842,  134, 1074, 1079,  135
 843, 1074, 1075, 1080, 1079
 844, 1075, 1076, 1081, 1080
 845, 1076, 1077, 1082, 1081
 846, 1077, 1078, 1083, 1082
 847, 1078,  871,  872, 1083
 848,  135, 1079, 1084,  136
 849, 1079, 1080, 1085, 1084
 850, 1080, 1081, 1086, 1085
 851, 1081, 1082, 1087, 1086
 852, 1082, 1083, 1088, 1087
 853, 1083,  872,  873, 1088
 854,  136, 1084, 1089,  137
 855, 1084, 1085, 1090, 1089
 856, 1085, 1086, 1091, 1090
 857, 1086, 1087, 1092, 1091
 858, 1087, 1088, 1093, 1092
 859, 1088,  873,  874, 1093
 860,  137, 1089, 1094,  138
 861, 1089, 1090, 1095, 1094
 862, 1090, 1091, 1096, 1095
 863, 1091, 1092, 1097, 1096
 864, 1092, 1093, 1098, 1097
 865, 1093,  874,  875, 1098
 866,  138, 1094, 1099,  139
 867, 1094, 1095, 1100, 1099
 868, 1095, 1096, 1101, 1100
 869, 1096, 1097, 1102, 1101
 870, 1097, 1098, 1103, 1102
 871, 1098,  875,  876, 1103
 872,  139, 1099, 1104,  140
 873, 1099, 1100, 1105, 1104
 874, 1100, 1101, 1106, 1105
 875, 1101, 1102, 1107, 1106
 876, 1102, 1103, 1108, 1107
 877, 1103,  876,  877, 1108
 878,  140, 1104, 1109,  141
 879, 1104, 1105, 1110, 1109
 880, 1105, 1106, 1111, 1110
 881, 1106, 1107, 1112, 1111
 882, 1107, 1108, 1113, 1112
 883, 1108,  877,  878, 1113
 884,  141, 1109, 1114,  142
 885, 1109, 1110, 1115, 1114
 886, 1110, 1111, 1116, 1115
 887, 1111, 1112, 1117, 1116
 888, 1112, 1113, 1118, 1117
 889, 1113,  878,  879, 1118
 890,  142, 1114,  884,  143
 891, 1114, 1115,  883,  884
 892, 1115, 1116,  882,  883
 893, 1116, 1117,  881,  882
 894, 1117, 1118,  880,  881
 895, 1118,  879,  833,  880
 896,  254,  255, 1119,  834
 897,  255,  256, 1120, 1119
 898,  256,  257, 1121, 1120
 899,  257,  258, 1122, 1121
 900,  258,    9,  259, 1122
 901,  834, 1119, 1123,  835
 902, 1119, 1120, 1124, 1123
 903, 1120, 1121, 1125, 1124
 904, 1121, 1122, 1126, 1125
 905, 1122,  259,  260, 1126
 906,  835, 1123, 1127,  836
 907, 1123, 1124, 1128, 1127
 908, 1124, 1125, 1129, 1128
 909, 1125, 1126, 1130, 1129
 910, 1126,  260,  261, 1130
 911,  836, 1127, 1131,  837
 912, 1127, 1128, 1132, 1131
 913, 1128, 1129, 1133, 1132
 914, 1129, 1130, 1134, 1133
 915, 1130,  261,  262, 1134
 916,  837, 1131, 1135,  838
 917, 1131, 1132, 1136, 1135
 918, 1132, 1133, 1137, 1136
 919, 1133, 1134, 1138, 1137
 920, 1134,  262,  263, 1138
 921,  838, 1135, 1139,  839
 922, 1135, 1136, 1140, 1139
 923, 1136, 1137, 1141, 1140
 924, 1137, 1138, 1142, 1141
 925, 1138,  263,  264, 1142
 926,  839, 1139, 1143,  840
 927, 1139, 1140, 1144, 1143
 928, 1140, 1141, 1145, 1144
 929, 1141, 1142, 1146, 1145
 930, 1142,  264,  265, 1146
 931,  840, 1143, 1147,  841
 932, 1143, 1144, 1148, 1147
 933, 1144, 1145, 1149, 1148
 934, 1145, 1146, 1150, 1149
 935, 1146,  265,  266, 1150
 936,  841, 1147, 1151,  842
 937, 1147, 1148, 1152, 1151
 938, 1148, 1149, 1153, 1152
 939, 1149, 1150, 1154, 1153
 940, 1150,  266,  267, 1154
 941,  842, 1151, 1155,  843
 942, 1151, 1152, 1156, 1155
 943, 1152, 1153, 1157, 1156
 944, 1153, 1154, 1158, 1157
 945, 1154,  267,  268, 1158
 946,  843, 1155, 1159,  844
 947, 1155, 1156, 1160, 1159
 948, 1156, 1157, 1161, 1160
 949, 1157, 1158, 1162, 1161
 950, 1158,  268,  269, 1162
 951,  844, 1159, 1163,  845
 952, 1159, 1160, 1164, 1163
 953, 1160, 1161, 1165, 1164
 954, 1161, 1162, 1166, 1165
 955, 1162,  269,  270, 1166
 956,  845, 1163, 1167,  846
 957, 1163, 1164, 1168, 1167
 958, 1164, 1165, 1169, 1168
 959, 1165, 1166, 1170, 1169
 960, 1166,  270,  271, 1170
 961,  846, 1167, 1171,  847
 962, 1167, 1168, 1172, 1171
 963, 1168, 1169, 1173, 1172
 964, 1169, 1170, 1174, 1173
 965, 1170,  271,  272, 1174
 966,  847, 1171, 1175,  848
 967, 1171, 1172, 1176, 1175
 968, 1172, 1173, 1177, 1176
 969, 1173, 1174, 1178, 1177
 970, 1174,  272,  273, 1178
 971,  848, 1175, 1179,  849
 972, 1175, 1176, 1180, 1179
 973, 1176, 1177, 1181, 1180
 974, 1177, 1178, 1182, 1181
 975, 1178,  273,  274, 1182
 976,  849, 1179, 1183,  850
 977, 1179, 1180, 1184, 1183
 978, 1180, 1181, 1185, 1184
 979, 1181, 1182, 1186, 1185
 980, 1182,  274,  275, 1186
 981,  850, 1183, 1187,  851
 982, 1183, 1184, 1188, 1187
 983, 1184, 1185, 1189, 1188
 984, 1185, 1186, 1190, 1189
 985, 1186,  275,  276, 1190
 986,  851, 1187, 1191,  852
 987, 1187, 1188, 1192, 1191
 988, 1188, 1189, 1193, 1192
 989, 1189, 1190, 1194, 1193
 990, 1190,  276,  277, 1194
 991,  852, 1191, 1195,  853
 992, 1191, 1192, 1196, 1195
 993, 1192, 1193, 1197, 1196
 994, 1193, 1194, 1198, 1197
 995, 1194,  277,  278, 1198
 996,  853, 1195, 1199,  854
 997, 1195, 1196, 1200, 1199
 998, 1196, 1197, 1201, 1200
 999, 1197, 1198, 1202, 1201
1000, 1198,  278,  279, 1202
1001,  854, 1199, 1203,  855
1002, 1199, 1200, 1204, 1203
1003, 1200, 1201, 1205, 1204
1004, 1201, 1202, 1206, 1205
1005, 1202,  279,  280, 1206
1006,  855, 1203, 1207,  856
1007, 1203, 1204, 1208, 1207
1008, 1204, 1205, 1209, 1208
1009, 1205, 1206, 1210, 1209
1010, 1206,  280,  281, 1210
1011,  856, 1207, 1211,  857
1012, 1207, 1208, 1212, 1211
1013, 1208, 1209, 1213, 1212
1014, 1209, 1210, 1214, 1213
1015, 1210,  281,  282, 1214
1016,  857, 1211, 1215,  858
1017, 1211, 1212, 1216, 1215
1018, 1212, 1213, 1217, 1216
1019, 1213, 1214, 1218, 1217
1020, 1214,  282,  283, 1218
1021,  858, 1215, 1219,  859
1022, 1215, 1216, 1220, 1219
1023, 1216, 1217, 1221, 1220
1024, 1217, 1218, 1222, 1221
1025, 1218,  283,  284, 1222
1026,  859, 1219, 1223,  860
1027, 1219, 1220, 1224, 1223
1028, 1220, 1221, 1225, 1224
1029, 1221, 1222, 1226, 1225
1030, 1222,  284,  285, 1226
1031,  860, 1223, 1227,  861
1032, 1223, 1224, 1228, 1227
1033, 1224, 1225, 1229, 1228
1034, 1225, 1226, 1230, 1229
1035, 1226,  285,  286, 1230
1036,  861, 1227, 1231,  862
1037, 1227, 1228, 1232, 1231
1038, 1228, 1229, 1233, 1232
1039, 1229, 1230, 1234, 1233
1040, 1230,  286,  287, 1234
1041,  862, 1231, 1235,  863
1042, 1231, 1232, 1236, 1235
1043, 1232, 1233, 1237, 1236
1044, 1233, 1234, 1238, 1237
1045, 1234,  287,  288, 1238
1046,  863, 1235, 1239,  864
1047, 1235, 1236, 1240, 1239
1048, 1236, 1237, 1241, 1240
1049, 1237, 1238, 1242, 1241
1050, 1238,  288,  289, 1242
1051,  864, 1239, 1243,  865
1052, 1239, 1240, 1244, 1243
1053, 1240, 1241, 1245, 1244
1054, 1241, 1242, 1246, 1245
1055, 1242,  289,  290, 1246
1056,  865, 1243, 1247,  866
1057, 1243, 1244, 1248, 1247
1058, 1244, 1245, 1249, 1248
1059, 1245, 1246, 1250, 1249
1060, 1246,  290,  291, 1250
1061,  866, 1247, 1251,  867
1062, 1247, 1248, 1252, 1251
1063, 1248, 1249, 1253, 1252
1064, 1249, 1250, 1254, 1253
1065, 1250,  291,  292, 1254
1066,  867, 1251, 1255,  868
1067, 1251, 1252, 1256, 1255
1068, 1252, 1253, 1257, 1256
1069, 1253, 1254, 1258, 1257
1070, 1254,  292,  293, 1258
1071,  868, 1255, 1259,  869
1072, 1255, 1256, 1260, 1259
1073, 1256, 1257, 1261, 1260
1074, 1257, 1258, 1262, 1261
1075, 1258,  293,  294, 1262
1076,  869, 1259, 1263,  870
1077, 1259, 1260, 1264, 1263
1078, 1260, 1261, 1265, 1264
1079, 1261, 1262, 1266, 1265
1080, 1262,  294,  295, 1266
1081,  870, 1263, 1267,  871
1082, 1263, 1264, 1268, 1267
1083, 1264, 1265, 1269, 1268
1084, 1265, 1266, 1270, 1269
1085, 1266,  295,  296, 1270
1086,  871, 1267, 1271,  872
1087, 1267, 1268, 1272, 1271
1088, 1268, 1269, 1273, 1272
1089, 1269, 1270, 1274, 1273
1090, 1270,  296,  297, 1274
1091,  872, 1271, 1275,  873
1092, 1271, 1272, 1276, 1275
1093, 1272, 1273, 1277, 1276
1094, 1273, 1274, 1278, 1277
1095, 1274,  297,  298, 1278
1096,  873, 1275, 1279,  874
1097, 1275, 1276, 1280, 1279
1098, 1276, 1277, 1281, 1280
1099, 1277, 1278, 1282, 1281
1100, 1278,  298,  299, 1282
1101,  874, 1279, 1283,  875
1102, 1279, 1280, 1284, 1283
1103, 1280, 1281, 1285, 1284
1104, 1281, 1282, 1286, 1285
1105, 1282,  299,  300, 1286
1106,  875, 1283, 1287,  876
1107, 1283, 1284, 1288, 1287
1108, 1284, 1285, 1289, 1288
1109, 1285, 1286, 1290, 1289
1110, 1286,  300,  301, 1290
1111,  876, 1287, 1291,  877
1112, 1287, 1288, 1292, 1291
1113, 1288, 1289, 1293, 1292
1114, 1289, 1290, 1294, 1293
1115, 1290,  301,  302, 1294
1116,  877, 1291, 1295,  878
1117, 1291, 1292, 1296, 1295
1118, 1292, 1293, 1297, 1296
1119, 1293, 1294, 1298, 1297
1120, 1294,  302,  303, 1298
1121,  878, 1295, 1299,  879
1122, 1295, 1296, 1300, 1299
1123, 1296, 1297, 1301, 1300
1124, 1297, 1298, 1302, 1301
1125, 1298,  303,  304, 1302
1126,  879, 1299,  888,  833
1127, 1299, 1300,  887,  888
1128, 1300, 1301,  886,  887
1129, 1301, 1302,  885,  886
1130, 1302,  304,  305,  885
1131,  305,  306, 1303,  885
1132,  306,  307, 1304, 1303
1133,  307,  308, 1305, 1304
1134,  308,  309, 1306, 1305
1135,  309,  310, 1307, 1306
1136,  310,    6,  147, 1307
1137,  885, 1303, 1308,  886
1138, 1303, 1304, 1309, 1308
1139, 1304, 1305, 1310, 1309
1140, 1305, 1306, 1311, 1310
1141, 1306, 1307, 1312, 1311
1142, 1307,  147,  146, 1312
1143,  886, 1308, 1313,  887
1144, 1308, 1309, 1314, 1313
1145, 1309, 1310, 1315, 1314
1146, 1310, 1311, 1316, 1315
1147, 1311, 1312, 1317, 1316
1148, 1312,  146,  145, 1317
1149,  887, 1313, 1318,  888
1150, 1313, 1314, 1319, 1318
1151, 1314, 1315, 1320, 1319
1152, 1315, 1316, 1321, 1320
1153, 1316, 1317, 1322, 1321
1154, 1317,  145,  144, 1322
1155,  888, 1318,  880,  833
1156, 1318, 1319,  881,  880
1157, 1319, 1320,  882,  881
1158, 1320, 1321,  883,  882
1159, 1321, 1322,  884,  883
1160, 1322,  144,  143,  884
1161,  248,  825, 1323,  247
1162,  825,  824, 1324, 1323
1163,  824,  823, 1325, 1324
1164,  823,  822, 1326, 1325
1165,  822,  821, 1327, 1326
1166,  821,  820, 1328, 1327
1167,  820,  819, 1329, 1328
1168,  819,    5,  187, 1329
1169,  247, 1323, 1330,  246
1170, 1323, 1324, 1331, 1330
1171, 1324, 1325, 1332, 1331
1172, 1325, 1326, 1333, 1332
1173, 1326, 1327, 1334, 1333
1174, 1327, 1328, 1335, 1334
1175, 1328, 1329, 1336, 1335
1176, 1329,  187,  186, 1336
1177,  246, 1330, 1337,  245
1178, 1330, 1331, 1338, 1337
1179, 1331, 1332, 1339, 1338
1180, 1332, 1333, 1340, 1339
1181, 1333, 1334, 1341, 1340
1182, 1334, 1335, 1342, 1341
1183, 1335, 1336, 1343, 1342
1184, 1336,  186,  185, 1343
1185,  245, 1337, 1344,  244
1186, 1337, 1338, 1345, 1344
1187, 1338, 1339, 1346, 1345
1188, 1339, 1340, 1347, 1346
1189, 1340, 1341, 1348, 1347
1190, 1341, 1342, 1349, 1348
1191, 1342, 1343, 1350, 1349
1192, 1343,  185,  184, 1350
1193,  244, 1344, 1351,  243
1194, 1344, 1345, 1352, 1351
1195, 1345, 1346, 1353, 1352
1196, 1346, 1347, 1354, 1353
1197, 1347, 1348, 1355, 1354
1198, 1348, 1349, 1356, 1355
1199, 1349, 1350, 1357, 1356
1200, 1350,  184,  183, 1357
1201,  243, 1351, 1358,  242
1202, 1351, 1352, 1359, 1358
1203, 1352, 1353, 1360, 1359
1204, 1353, 1354, 1361, 1360
1205, 1354, 1355, 1362, 1361
1206, 1355, 1356, 1363, 1362
1207, 1356, 1357, 1364, 1363
1208, 1357,  183,  182, 1364
1209,  242, 1358, 1365,  241
1210, 1358, 1359, 1366, 1365
1211, 1359, 1360, 1367, 1366
1212, 1360, 1361, 1368, 1367
1213, 1361, 1362, 1369, 1368
1214, 1362, 1363, 1370, 1369
1215, 1363, 1364, 1371, 1370
1216, 1364,  182,  181, 1371
1217,  241, 1365, 1372,  240
1218, 1365, 1366, 1373, 1372
1219, 1366, 1367, 1374, 1373
1220, 1367, 1368, 1375, 1374
1221, 1368, 1369, 1376, 1375
1222, 1369, 1370, 1377, 1376
1223, 1370, 1371, 1378, 1377
1224, 1371,  181,  180, 1378
1225,  240, 1372, 1379,  239
1226, 1372, 1373, 1380, 1379
1227, 1373, 1374, 1381, 1380
1228, 1374, 1375, 1382, 1381
1229, 1375, 1376, 1383, 1382
1230, 1376, 1377, 1384, 1383
1231, 1377, 1378, 1385, 1384
1232, 1378,  180,  179, 1385
1233,  239, 1379, 1386,  238
1234, 1379, 1380, 1387, 1386
1235, 1380, 1381, 1388, 1387
1236, 1381, 1382, 1389, 1388
1237, 1382, 1383, 1390, 1389
1238, 1383, 1384, 1391, 1390
1239, 1384, 1385, 1392, 1391
1240, 1385,  179,  178, 1392
1241,  238, 1386, 1393,  237
1242, 1386, 1387, 1394, 1393
1243, 1387, 1388, 1395, 1394
1244, 1388, 1389, 1396, 1395
1245, 1389, 1390, 1397, 1396
1246, 1390, 1391, 1398, 1397
1247, 1391, 1392, 1399, 1398
1248, 1392,  178,  177, 1399
1249,  237, 1393, 1400,  236
1250, 1393, 1394, 1401, 1400
1251, 1394, 1395, 1402, 1401
1252, 1395, 1396, 1403, 1402
1253, 1396, 1397, 1404, 1403
1254, 1397, 1398, 1405, 1404
1255, 1398, 1399, 1406, 1405
1256, 1399,  177,  176, 1406
1257,  236, 1400, 1407,  235
1258, 1400, 1401, 1408, 1407
1259, 1401, 1402, 1409, 1408
1260, 1402, 1403, 1410, 1409
1261, 1403, 1404, 1411, 1410
1262, 1404, 1405, 1412, 1411
1263, 1405, 1406, 1413, 1412
1264, 1406,  176,  175, 1413
1265,  235, 1407, 1414,  234
1266, 1407, 1408, 1415, 1414
1267, 1408, 1409, 1416, 1415
1268, 1409, 1410, 1417, 1416
1269, 1410, 1411, 1418, 1417
1270, 1411, 1412, 1419, 1418
1271, 1412, 1413, 1420, 1419
1272, 1413,  175,  174, 1420
1273,  234, 1414,  832,  233
1274, 1414, 1415,  831,  832
1275, 1415, 1416,  830,  831
1276, 1416, 1417,  829,  830
1277, 1417, 1418,  828,  829
1278, 1418, 1419,  827,  828
1279, 1419, 1420,  826,  827
1280, 1420,  174,    8,  826
1281,  233,  832, 1421,  232
1282,  832,  831, 1422, 1421
1283,  831,  830, 1423, 1422
1284,  830,  829, 1424, 1423
1285,  829,  828, 1425, 1424
1286,  828,  827, 1426, 1425
1287,  827,  826, 1427, 1426
1288,  826,    8, 1428, 1427
1289,    8,  173, 1429, 1428
1290,  173,  172, 1430, 1429
1291,  172,  171, 1431, 1430
1292,  171,    2,   44, 1431
1293,  232, 1421, 1432,  231
1294, 1421, 1422, 1433, 1432
1295, 1422, 1423, 1434, 1433
1296, 1423, 1424, 1435, 1434
1297, 1424, 1425, 1436, 1435
1298, 1425, 1426, 1437, 1436
1299, 1426, 1427, 1438, 1437
1300, 1427, 1428, 1439, 1438
1301, 1428, 1429, 1440, 1439
1302, 1429, 1430, 1441, 1440
1303, 1430, 1431, 1442, 1441
1304, 1431,   44,   43, 1442
1305,  231, 1432, 1443,  230
1306, 1432, 1433, 1444, 1443
1307, 1433, 1434, 1445, 1444
1308, 1434, 1435, 1446, 1445
1309, 1435, 1436, 1447, 1446
1310, 1436, 1437, 1448, 1447
1311, 1437, 1438, 1449, 1448
1312, 1438, 1439, 1450, 1449
1313, 1439, 1440, 1451, 1450
1314, 1440, 1441, 1452, 1451
1315, 1441, 1442, 1453, 1452
1316, 1442,   43,   42, 1453
1317,  230, 1443, 1454,  229
1318, 1443, 1444, 1455, 1454
1319, 1444, 1445, 1456, 1455
1320, 1445, 1446, 1457, 1456
1321, 1446, 1447, 1458, 1457
1322, 1447, 1448, 1459, 1458
1323, 1448, 1449, 1460, 1459
1324, 1449, 1450, 1461, 1460
1325, 1450, 1451, 1462, 1461
1326, 1451, 1452, 1463, 1462
1327, 1452, 1453, 1464, 1463
1328, 1453,   42,   41, 1464
1329,  229, 1454, 1465,  228
1330, 1454, 1455, 1466, 1465
1331, 1455, 1456, 1467, 1466
1332, 1456, 1457, 1468, 1467
1333, 1457, 1458, 1469, 1468
1334, 1458, 1459, 1470, 1469
1335, 1459, 1460, 1471, 1470
1336, 1460, 1461, 1472, 1471
1337, 1461, 1462, 1473, 1472
1338, 1462, 1463, 1474, 1473
1339, 1463, 1464, 1475, 1474
1340, 1464,   41,   40, 1475
1341,  228, 1465, 1476,  227
1342, 1465, 1466, 1477, 1476
1343, 1466, 1467, 1478, 1477
1344, 1467, 1468, 1479, 1478
1345, 1468, 1469, 1480, 1479
1346, 1469, 1470, 1481, 1480
1347, 1470, 1471, 1482, 1481
1348, 1471, 1472, 1483, 1482
1349, 1472, 1473, 1484, 1483
1350, 1473, 1474, 1485, 1484
1351, 1474, 1475, 1486, 1485
1352, 1475,   40,   39, 1486
1353,  227, 1476, 1487,  226
1354, 1476, 1477, 1488, 1487
1355, 1477, 1478, 1489, 1488
1356, 1478, 1479, 1490, 1489
1357, 1479, 1480, 1491, 1490
1358, 1480, 1481, 1492, 1491
1359, 1481, 1482, 1493, 1492
1360, 1482, 1483, 1494, 1493
1361, 1483, 1484, 1495, 1494
1362, 1484, 1485, 1496, 1495
1363, 1485, 1486, 1497, 1496
1364, 1486,   39,   38, 1497
1365,  226, 1487, 1498,  225
1366, 1487, 1488, 1499, 1498
1367, 1488, 1489, 1500, 1499
1368, 1489, 1490, 1501, 1500
1369, 1490, 1491, 1502, 1501
1370, 1491, 1492, 1503, 1502
1371, 1492, 1493, 1504, 1503
1372, 1493, 1494, 1505, 1504
1373, 1494, 1495, 1506, 1505
1374, 1495, 1496, 1507, 1506
1375, 1496, 1497, 1508, 1507
1376, 1497,   38,   37, 1508
1377,  225, 1498, 1509,  224
1378, 1498, 1499, 1510, 1509
1379, 1499, 1500, 1511, 1510
1380, 1500, 1501, 1512, 1511
1381, 1501, 1502, 1513, 1512
1382, 1502, 1503, 1514, 1513
1383, 1503, 1504, 1515, 1514
1384, 1504, 1505, 1516, 1515
1385, 1505, 1506, 1517, 1516
1386, 1506, 1507, 1518, 1517
1387, 1507, 1508, 1519, 1518
1388, 1508,   37,   36, 1519
1389,  224, 1509, 1520,  223
1390, 1509, 1510, 1521, 1520
1391, 1510, 1511, 1522, 1521
1392, 1511, 1512, 1523, 1522
1393, 1512, 1513, 1524, 1523
1394, 1513, 1514, 1525, 1524
1395, 1514, 1515, 1526, 1525
1396, 1515, 1516, 1527, 1526
1397, 1516, 1517, 1528, 1527
1398, 1517, 1518, 1529, 1528
1399, 1518, 1519, 1530, 1529
1400, 1519,   36,   35, 1530
1401,  223, 1520, 1531,  222
1402, 1520, 1521, 1532, 1531
1403, 1521, 1522, 1533, 1532
1404, 1522, 1523, 1534, 1533
1405, 1523, 1524, 1535, 1534
1406, 1524, 1525, 1536, 1535
1407, 1525, 1526, 1537, 1536
1408, 1526, 1527, 1538, 1537
1409, 1527, 1528, 1539, 1538
1410, 1528, 1529, 1540, 1539
1411, 1529, 1530, 1541, 1540
1412, 1530,   35,   34, 1541
1413,  222, 1531, 1542,  221
1414, 1531, 1532, 1543, 1542
1415, 1532, 1533, 1544, 1543
1416, 1533, 1534, 1545, 1544
1417, 1534, 1535, 1546, 1545
1418, 1535, 1536, 1547, 1546
1419, 1536, 1537, 1548, 1547
1420, 1537, 1538, 1549, 1548
1421, 1538, 1539, 1550, 1549
1422, 1539, 1540, 1551, 1550
1423, 1540, 1541, 1552, 1551
1424, 1541,   34,   33, 1552
1425,  221, 1542, 1553,  220
1426, 1542, 1543, 1554, 1553
1427, 1543, 1544, 1555, 1554
1428, 1544, 1545, 1556, 1555
1429, 1545, 1546, 1557, 1556
1430, 1546, 1547, 1558, 1557
1431, 1547, 1548, 1559, 1558
1432, 1548, 1549, 1560, 1559
1433, 1549, 1550, 1561, 1560
1434, 1550, 1551, 1562, 1561
1435, 1551, 1552, 1563, 1562
1436, 1552,   33,   32, 1563
1437,  220, 1553, 1564,  219
1438, 1553, 1554, 1565, 1564
1439, 1554, 1555, 1566, 1565
1440, 1555, 1556, 1567, 1566
1441, 1556, 1557, 1568, 1567
1442, 1557, 1558, 1569, 1568
1443, 1558, 1559, 1570, 1569
1444, 1559, 1560, 1571, 1570
1445, 1560, 1561, 1572, 1571
1446, 1561, 1562, 1573, 1572
1447, 1562, 1563, 1574, 1573
1448, 1563,   32,   31, 1574
1449,  219, 1564, 1575,  218
1450, 1564, 1565, 1576, 1575
1451, 1565, 1566, 1577, 1576
1452, 1566, 1567, 1578, 1577
1453, 1567, 1568, 1579, 1578
1454, 1568, 1569, 1580, 1579
1455, 1569, 1570, 1581, 1580
1456, 1570, 1571, 1582, 1581
1457, 1571, 1572, 1583, 1582
1458, 1572, 1573, 1584, 1583
1459, 1573, 1574, 1585, 1584
1460, 1574,   31,   30, 1585
1461,  218, 1575, 1586,  217
1462, 1575, 1576, 1587, 1586
1463, 1576, 1577, 1588, 1587
1464, 1577, 1578, 1589, 1588
1465, 1578, 1579, 1590, 1589
1466, 1579, 1580, 1591, 1590
1467, 1580, 1581, 1592, 1591
1468, 1581, 1582, 1593, 1592
1469, 1582, 1583, 1594, 1593
1470, 1583, 1584, 1595, 1594
1471, 1584, 1585, 1596, 1595
1472, 1585,   30,   29, 1596
1473,  217, 1586, 1597,  216
1474, 1586, 1587, 1598, 1597
1475, 1587, 1588, 1599, 1598
1476, 1588, 1589, 1600, 1599
1477, 1589, 1590, 1601, 1600
1478, 1590, 1591, 1602, 1601
1479, 1591, 1592, 1603, 1602
1480, 1592, 1593, 1604, 1603
1481, 1593, 1594, 1605, 1604
1482, 1594, 1595, 1606, 1605
1483, 1595, 1596, 1607, 1606
1484, 1596,   29,   28, 1607
1485,  216, 1597, 1608,  215
1486, 1597, 1598, 1609, 1608
1487, 1598, 1599, 1610, 1609
1488, 1599, 1600, 1611, 1610
1489, 1600, 1601, 1612, 1611
1490, 1601, 1602, 1613, 1612
1491, 1602, 1603, 1614, 1613
1492, 1603, 1604, 1615, 1614
1493, 1604, 1605, 1616, 1615
1494, 1605, 1606, 1617, 1616
1495, 1606, 1607, 1618, 1617
1496, 1607,   28,   27, 1618
1497,  215, 1608, 1619,  214
1498, 1608, 1609, 1620, 1619
1499, 1609, 1610, 1621, 1620
1500, 1610, 1611, 1622, 1621
1501, 1611, 1612, 1623, 1622
1502, 1612, 1613, 1624, 1623
1503, 1613, 1614, 1625, 1624
1504, 1614, 1615, 1626, 1625
1505, 1615, 1616, 1627, 1626
1506, 1616, 1617, 1628, 1627
1507, 1617, 1618, 1629, 1628
1508, 1618,   27,   26, 1629
1509,  214, 1619, 1630,  213
1510, 1619, 1620, 1631, 1630
1511, 1620, 1621, 1632, 1631
1512, 1621, 1622, 1633, 1632
1513, 1622, 1623, 1634, 1633
1514, 1623, 1624, 1635, 1634
1515, 1624, 1625, 1636, 1635
1516, 1625, 1626, 1637, 1636
1517, 1626, 1627, 1638, 1637
1518, 1627, 1628, 1639, 1638
1519, 1628, 1629, 1640, 1639
1520, 1629,   26,   25, 1640
1521,  213, 1630, 1641,  212
1522, 1630, 1631, 1642, 1641
1523, 1631, 1632, 1643, 1642
1524, 1632, 1633, 1644, 1643
1525, 1633, 1634, 1645, 1644
1526, 1634, 1635, 1646, 1645
1527, 1635, 1636, 1647, 1646
1528, 1636, 1637, 1648, 1647
1529, 1637, 1638, 1649, 1648
1530, 1638, 1639, 1650, 1649
1531, 1639, 1640, 1651, 1650
1532, 1640,   25,   24, 1651
1533,  212, 1641, 1652,  211
1534, 1641, 1642, 1653, 1652
1535, 1642, 1643, 1654, 1653
1536, 1643, 1644, 1655, 1654
1537, 1644, 1645, 1656, 1655
1538, 1645, 1646, 1657, 1656
1539, 1646, 1647, 1658, 1657
1540, 1647, 1648, 1659, 1658
1541, 1648, 1649, 1660, 1659
1542, 1649, 1650, 1661, 1660
1543, 1650, 1651, 1662, 1661
1544, 1651,   24,   23, 1662
1545,  211, 1652, 1663,  210
1546, 1652, 1653, 1664, 1663
1547, 1653, 1654, 1665, 1664
1548, 1654, 1655, 1666, 1665
1549, 1655, 1656, 1667, 1666
1550, 1656, 1657, 1668, 1667
1551, 1657, 1658, 1669, 1668
1552, 1658, 1659, 1670, 1669
1553, 1659, 1660, 1671, 1670
1554, 1660, 1661, 1672, 1671
1555, 1661, 1662, 1673, 1672
1556, 1662,   23,   22, 1673
1557,  210, 1663, 1674,  209
1558, 1663, 1664, 1675, 1674
1559, 1664, 1665, 1676, 1675
1560, 1665, 1666, 1677, 1676
1561, 1666, 1667, 1678, 1677
1562, 1667, 1668, 1679, 1678
1563, 1668, 1669, 1680, 1679
1564, 1669, 1670, 1681, 1680
1565, 1670, 1671, 1682, 1681
1566, 1671, 1672, 1683, 1682
1567, 1672, 1673, 1684, 1683
1568, 1673,   22,   21, 1684
1569,  209, 1674, 1685,  208
1570, 1674, 1675, 1686, 1685
1571, 1675, 1676, 1687, 1686
1572, 1676, 1677, 1688, 1687
1573, 1677, 1678, 1689, 1688
1574, 1678, 1679, 1690, 1689
1575, 1679, 1680, 1691, 1690
1576, 1680, 1681, 1692, 1691
1577, 1681, 1682, 1693, 1692
1578, 1682, 1683, 1694, 1693
1579, 1683, 1684, 1695, 1694
1580, 1684,   21,   20, 1695
1581,  208, 1685, 1696,  207
1582, 1685, 1686, 1697, 1696
1583, 1686, 1687, 1698, 1697
1584, 1687, 1688, 1699, 1698
1585, 1688, 1689, 1700, 1699
1586, 1689, 1690, 1701, 1700
1587, 1690, 1691, 1702, 1701
1588, 1691, 1692, 1703, 1702
1589, 1692, 1693, 1704, 1703
1590, 1693, 1694, 1705, 1704
1591, 1694, 1695, 1706, 1705
1592, 1695,   20,   19, 1706
1593,  207, 1696, 1707,  206
1594, 1696, 1697, 1708, 1707
1595, 1697, 1698, 1709, 1708
1596, 1698, 1699, 1710, 1709
1597, 1699, 1700, 1711, 1710
1598, 1700, 1701, 1712, 1711
1599, 1701, 1702, 1713, 1712
1600, 1702, 1703, 1714, 1713
1601, 1703, 1704, 1715, 1714
1602, 1704, 1705, 1716, 1715
1603, 1705, 1706, 1717, 1716
1604, 1706,   19,   18, 1717
1605,  206, 1707, 1718,  205
1606, 1707, 1708, 1719, 1718
1607, 1708, 1709, 1720, 1719
1608, 1709, 1710, 1721, 1720
1609, 1710, 1711, 1722, 1721
1610, 1711, 1712, 1723, 1722
1611, 1712, 1713, 1724, 1723
1612, 1713, 1714, 1725, 1724
1613, 1714, 1715, 1726, 1725
1614, 1715, 1716, 1727, 1726
1615, 1716, 1717, 1728, 1727
1616, 1717,   18,   17, 1728
1617,  205, 1718, 1729,  204
1618, 1718, 1719, 1730, 1729
1619, 1719, 1720, 1731, 1730
1620, 1720, 1721, 1732, 1731
1621, 1721, 1722, 1733, 1732
1622, 1722, 1723, 1734, 1733
1623, 1723, 1724, 1735, 1734
1624, 1724, 1725, 1736, 1735
1625, 1725, 1726, 1737, 1736
1626, 1726, 1727, 1738, 1737
1627, 1727, 1728, 1739, 1738
1628, 1728,   17,   16, 1739
1629,  204, 1729, 1740,  203
1630, 1729, 1730, 1741, 1740
1631, 1730, 1731, 1742, 1741
1632, 1731, 1732, 1743, 1742
1633, 1732, 1733, 1744, 1743
1634, 1733, 1734, 1745, 1744
1635, 1734, 1735, 1746, 1745
1636, 1735, 1736, 1747, 1746
1637, 1736, 1737, 1748, 1747
1638, 1737, 1738, 1749, 1748
1639, 1738, 1739, 1750, 1749
1640, 1739,   16,   15, 1750
1641,  203, 1740, 1751,  202
1642, 1740, 1741, 1752, 1751
1643, 1741, 1742, 1753, 1752
1644, 1742, 1743, 1754, 1753
1645, 1743, 1744, 1755, 1754
1646, 1744, 1745, 1756, 1755
1647, 1745, 1746, 1757, 1756
1648, 1746, 1747, 1758, 1757
1649, 1747, 1748, 1759, 1758
1650, 1748, 1749, 1760, 1759
1651, 1749, 1750, 1761, 1760
1652, 1750,   15,   14, 1761
1653,  202, 1751, 1762,  201
1654, 1751, 1752, 1763, 1762
1655, 1752, 1753, 1764, 1763
1656, 1753, 1754, 1765, 1764
1657, 1754, 1755, 1766, 1765
1658, 1755, 1756, 1767, 1766
1659, 1756, 1757, 1768, 1767
1660, 1757, 1758, 1769, 1768
1661, 1758, 1759, 1770, 1769
1662, 1759, 1760, 1771, 1770
1663, 1760, 1761, 1772, 1771
1664, 1761,   14,   13, 1772
1665,  201, 1762, 1773,  200
1666, 1762, 1763, 1774, 1773
1667, 1763, 1764, 1775, 1774
1668, 1764, 1765, 1776, 1775
1669, 1765, 1766, 1777, 1776
1670, 1766, 1767, 1778, 1777
1671, 1767, 1768, 1779, 1778
1672, 1768, 1769, 1780, 1779
1673, 1769, 1770, 1781, 1780
1674, 1770, 1771, 1782, 1781
1675, 1771, 1772, 1783, 1782
1676, 1772,   13,   12, 1783
1677,  200, 1773, 1784,  199
1678, 1773, 1774, 1785, 1784
1679, 1774, 1775, 1786, 1785
1680, 1775, 1776, 1787, 1786
1681, 1776, 1777, 1788, 1787
1682, 1777, 1778, 1789, 1788
1683, 1778, 1779, 1790, 1789
1684, 1779, 1780, 1791, 1790
1685, 1780, 1781, 1792, 1791
1686, 1781, 1782, 1793, 1792
1687, 1782, 1783, 1794, 1793
1688, 1783,   12,   11, 1794
1689,  199, 1784,  198,   10
1690, 1784, 1785,  197,  198
1691, 1785, 1786,  196,  197
1692, 1786, 1787,  195,  196
1693, 1787, 1788,  194,  195
1694, 1788, 1789,  193,  194
1695, 1789, 1790,  192,  193
1696, 1790, 1791,  191,  192
1697, 1791, 1792,  190,  191
1698, 1792, 1793,  189,  190
1699, 1793, 1794,  188,  189
1700, 1794,   11,    1,  188
*Elset, elset=WHOLE_CALLUS, generate
  614,  1700,     1
*Elset, elset=CALLUS-1
 614,
*Elset, elset=CALLUS-2
 615,
*Elset, elset=CALLUS-3
 616,
*Elset, elset=CALLUS-4
 617,
*Elset, elset=CALLUS-5
 618,
*Elset, elset=CALLUS-6
 619,
*Elset, elset=CALLUS-7
 620,
*Elset, elset=CALLUS-8
 621,
*Elset, elset=CALLUS-9
 622,
*Elset, elset=CALLUS-10
 623,
*Elset, elset=CALLUS-11
 624,
*Elset, elset=CALLUS-12
 625,
*Elset, elset=CALLUS-13
 626,
*Elset, elset=CALLUS-14
 627,
*Elset, elset=CALLUS-15
 628,
*Elset, elset=CALLUS-16
 629,
*Elset, elset=CALLUS-17
 630,
*Elset, elset=CALLUS-18
 631,
*Elset, elset=CALLUS-19
 632,
*Elset, elset=CALLUS-20
 633,
*Elset, elset=CALLUS-21
 634,
*Elset, elset=CALLUS-22
 635,
*Elset, elset=CALLUS-23
 636,
*Elset, elset=CALLUS-24
 637,
*Elset, elset=CALLUS-25
 638,
*Elset, elset=CALLUS-26
 639,
*Elset, elset=CALLUS-27
 640,
*Elset, elset=CALLUS-28
 641,
*Elset, elset=CALLUS-29
 642,
*Elset, elset=CALLUS-30
 643,
*Elset, elset=CALLUS-31
 644,
*Elset, elset=CALLUS-32
 645,
*Elset, elset=CALLUS-33
 646,
*Elset, elset=CALLUS-34
 647,
*Elset, elset=CALLUS-35
 648,
*Elset, elset=CALLUS-36
 649,
*Elset, elset=CALLUS-37
 650,
*Elset, elset=CALLUS-38
 651,
*Elset, elset=CALLUS-39
 652,
*Elset, elset=CALLUS-40
 653,
*Elset, elset=CALLUS-41
 654,
*Elset, elset=CALLUS-42
 655,
*Elset, elset=CALLUS-43
 656,
*Elset, elset=CALLUS-44
 657,
*Elset, elset=CALLUS-45
 658,
*Elset, elset=CALLUS-46
 659,
*Elset, elset=CALLUS-47
 660,
*Elset, elset=CALLUS-48
 661,
*Elset, elset=CALLUS-49
 662,
*Elset, elset=CALLUS-50
 663,
*Elset, elset=CALLUS-51
 664,
*Elset, elset=CALLUS-52
 665,
*Elset, elset=CALLUS-53
 666,
*Elset, elset=CALLUS-54
 667,
*Elset, elset=CALLUS-55
 668,
*Elset, elset=CALLUS-56
 669,
*Elset, elset=CALLUS-57
 670,
*Elset, elset=CALLUS-58
 671,
*Elset, elset=CALLUS-59
 672,
*Elset, elset=CALLUS-60
 673,
*Elset, elset=CALLUS-61
 674,
*Elset, elset=CALLUS-62
 675,
*Elset, elset=CALLUS-63
 676,
*Elset, elset=CALLUS-64
 677,
*Elset, elset=CALLUS-65
 678,
*Elset, elset=CALLUS-66
 679,
*Elset, elset=CALLUS-67
 680,
*Elset, elset=CALLUS-68
 681,
*Elset, elset=CALLUS-69
 682,
*Elset, elset=CALLUS-70
 683,
*Elset, elset=CALLUS-71
 684,
*Elset, elset=CALLUS-72
 685,
*Elset, elset=CALLUS-73
 686,
*Elset, elset=CALLUS-74
 687,
*Elset, elset=CALLUS-75
 688,
*Elset, elset=CALLUS-76
 689,
*Elset, elset=CALLUS-77
 690,
*Elset, elset=CALLUS-78
 691,
*Elset, elset=CALLUS-79
 692,
*Elset, elset=CALLUS-80
 693,
*Elset, elset=CALLUS-81
 694,
*Elset, elset=CALLUS-82
 695,
*Elset, elset=CALLUS-83
 696,
*Elset, elset=CALLUS-84
 697,
*Elset, elset=CALLUS-85
 698,
*Elset, elset=CALLUS-86
 699,
*Elset, elset=CALLUS-87
 700,
*Elset, elset=CALLUS-88
 701,
*Elset, elset=CALLUS-89
 702,
*Elset, elset=CALLUS-90
 703,
*Elset, elset=CALLUS-91
 704,
*Elset, elset=CALLUS-92
 705,
*Elset, elset=CALLUS-93
 706,
*Elset, elset=CALLUS-94
 707,
*Elset, elset=CALLUS-95
 708,
*Elset, elset=CALLUS-96
 709,
*Elset, elset=CALLUS-97
 710,
*Elset, elset=CALLUS-98
 711,
*Elset, elset=CALLUS-99
 712,
*Elset, elset=CALLUS-100
 713,
*Elset, elset=CALLUS-101
 714,
*Elset, elset=CALLUS-102
 715,
*Elset, elset=CALLUS-103
 716,
*Elset, elset=CALLUS-104
 717,
*Elset, elset=CALLUS-105
 718,
*Elset, elset=CALLUS-106
 719,
*Elset, elset=CALLUS-107
 720,
*Elset, elset=CALLUS-108
 721,
*Elset, elset=CALLUS-109
 722,
*Elset, elset=CALLUS-110
 723,
*Elset, elset=CALLUS-111
 724,
*Elset, elset=CALLUS-112
 725,
*Elset, elset=CALLUS-113
 726,
*Elset, elset=CALLUS-114
 727,
*Elset, elset=CALLUS-115
 728,
*Elset, elset=CALLUS-116
 729,
*Elset, elset=CALLUS-117
 730,
*Elset, elset=CALLUS-118
 731,
*Elset, elset=CALLUS-119
 732,
*Elset, elset=CALLUS-120
 733,
*Elset, elset=CALLUS-121
 734,
*Elset, elset=CALLUS-122
 735,
*Elset, elset=CALLUS-123
 736,
*Elset, elset=CALLUS-124
 737,
*Elset, elset=CALLUS-125
 738,
*Elset, elset=CALLUS-126
 739,
*Elset, elset=CALLUS-127
 740,
*Elset, elset=CALLUS-128
 741,
*Elset, elset=CALLUS-129
 742,
*Elset, elset=CALLUS-130
 743,
*Elset, elset=CALLUS-131
 744,
*Elset, elset=CALLUS-132
 745,
*Elset, elset=CALLUS-133
 746,
*Elset, elset=CALLUS-134
 747,
*Elset, elset=CALLUS-135
 748,
*Elset, elset=CALLUS-136
 749,
*Elset, elset=CALLUS-137
 750,
*Elset, elset=CALLUS-138
 751,
*Elset, elset=CALLUS-139
 752,
*Elset, elset=CALLUS-140
 753,
*Elset, elset=CALLUS-141
 754,
*Elset, elset=CALLUS-142
 755,
*Elset, elset=CALLUS-143
 756,
*Elset, elset=CALLUS-144
 757,
*Elset, elset=CALLUS-145
 758,
*Elset, elset=CALLUS-146
 759,
*Elset, elset=CALLUS-147
 760,
*Elset, elset=CALLUS-148
 761,
*Elset, elset=CALLUS-149
 762,
*Elset, elset=CALLUS-150
 763,
*Elset, elset=CALLUS-151
 764,
*Elset, elset=CALLUS-152
 765,
*Elset, elset=CALLUS-153
 766,
*Elset, elset=CALLUS-154
 767,
*Elset, elset=CALLUS-155
 768,
*Elset, elset=CALLUS-156
 769,
*Elset, elset=CALLUS-157
 770,
*Elset, elset=CALLUS-158
 771,
*Elset, elset=CALLUS-159
 772,
*Elset, elset=CALLUS-160
 773,
*Elset, elset=CALLUS-161
 774,
*Elset, elset=CALLUS-162
 775,
*Elset, elset=CALLUS-163
 776,
*Elset, elset=CALLUS-164
 777,
*Elset, elset=CALLUS-165
 778,
*Elset, elset=CALLUS-166
 779,
*Elset, elset=CALLUS-167
 780,
*Elset, elset=CALLUS-168
 781,
*Elset, elset=CALLUS-169
 782,
*Elset, elset=CALLUS-170
 783,
*Elset, elset=CALLUS-171
 784,
*Elset, elset=CALLUS-172
 785,
*Elset, elset=CALLUS-173
 786,
*Elset, elset=CALLUS-174
 787,
*Elset, elset=CALLUS-175
 788,
*Elset, elset=CALLUS-176
 789,
*Elset, elset=CALLUS-177
 790,
*Elset, elset=CALLUS-178
 791,
*Elset, elset=CALLUS-179
 792,
*Elset, elset=CALLUS-180
 793,
*Elset, elset=CALLUS-181
 794,
*Elset, elset=CALLUS-182
 795,
*Elset, elset=CALLUS-183
 796,
*Elset, elset=CALLUS-184
 797,
*Elset, elset=CALLUS-185
 798,
*Elset, elset=CALLUS-186
 799,
*Elset, elset=CALLUS-187
 800,
*Elset, elset=CALLUS-188
 801,
*Elset, elset=CALLUS-189
 802,
*Elset, elset=CALLUS-190
 803,
*Elset, elset=CALLUS-191
 804,
*Elset, elset=CALLUS-192
 805,
*Elset, elset=CALLUS-193
 806,
*Elset, elset=CALLUS-194
 807,
*Elset, elset=CALLUS-195
 808,
*Elset, elset=CALLUS-196
 809,
*Elset, elset=CALLUS-197
 810,
*Elset, elset=CALLUS-198
 811,
*Elset, elset=CALLUS-199
 812,
*Elset, elset=CALLUS-200
 813,
*Elset, elset=CALLUS-201
 814,
*Elset, elset=CALLUS-202
 815,
*Elset, elset=CALLUS-203
 816,
*Elset, elset=CALLUS-204
 817,
*Elset, elset=CALLUS-205
 818,
*Elset, elset=CALLUS-206
 819,
*Elset, elset=CALLUS-207
 820,
*Elset, elset=CALLUS-208
 821,
*Elset, elset=CALLUS-209
 822,
*Elset, elset=CALLUS-210
 823,
*Elset, elset=CALLUS-211
 824,
*Elset, elset=CALLUS-212
 825,
*Elset, elset=CALLUS-213
 826,
*Elset, elset=CALLUS-214
 827,
*Elset, elset=CALLUS-215
 828,
*Elset, elset=CALLUS-216
 829,
*Elset, elset=CALLUS-217
 830,
*Elset, elset=CALLUS-218
 831,
*Elset, elset=CALLUS-219
 832,
*Elset, elset=CALLUS-220
 833,
*Elset, elset=CALLUS-221
 834,
*Elset, elset=CALLUS-222
 835,
*Elset, elset=CALLUS-223
 836,
*Elset, elset=CALLUS-224
 837,
*Elset, elset=CALLUS-225
 838,
*Elset, elset=CALLUS-226
 839,
*Elset, elset=CALLUS-227
 840,
*Elset, elset=CALLUS-228
 841,
*Elset, elset=CALLUS-229
 842,
*Elset, elset=CALLUS-230
 843,
*Elset, elset=CALLUS-231
 844,
*Elset, elset=CALLUS-232
 845,
*Elset, elset=CALLUS-233
 846,
*Elset, elset=CALLUS-234
 847,
*Elset, elset=CALLUS-235
 848,
*Elset, elset=CALLUS-236
 849,
*Elset, elset=CALLUS-237
 850,
*Elset, elset=CALLUS-238
 851,
*Elset, elset=CALLUS-239
 852,
*Elset, elset=CALLUS-240
 853,
*Elset, elset=CALLUS-241
 854,
*Elset, elset=CALLUS-242
 855,
*Elset, elset=CALLUS-243
 856,
*Elset, elset=CALLUS-244
 857,
*Elset, elset=CALLUS-245
 858,
*Elset, elset=CALLUS-246
 859,
*Elset, elset=CALLUS-247
 860,
*Elset, elset=CALLUS-248
 861,
*Elset, elset=CALLUS-249
 862,
*Elset, elset=CALLUS-250
 863,
*Elset, elset=CALLUS-251
 864,
*Elset, elset=CALLUS-252
 865,
*Elset, elset=CALLUS-253
 866,
*Elset, elset=CALLUS-254
 867,
*Elset, elset=CALLUS-255
 868,
*Elset, elset=CALLUS-256
 869,
*Elset, elset=CALLUS-257
 870,
*Elset, elset=CALLUS-258
 871,
*Elset, elset=CALLUS-259
 872,
*Elset, elset=CALLUS-260
 873,
*Elset, elset=CALLUS-261
 874,
*Elset, elset=CALLUS-262
 875,
*Elset, elset=CALLUS-263
 876,
*Elset, elset=CALLUS-264
 877,
*Elset, elset=CALLUS-265
 878,
*Elset, elset=CALLUS-266
 879,
*Elset, elset=CALLUS-267
 880,
*Elset, elset=CALLUS-268
 881,
*Elset, elset=CALLUS-269
 882,
*Elset, elset=CALLUS-270
 883,
*Elset, elset=CALLUS-271
 884,
*Elset, elset=CALLUS-272
 885,
*Elset, elset=CALLUS-273
 886,
*Elset, elset=CALLUS-274
 887,
*Elset, elset=CALLUS-275
 888,
*Elset, elset=CALLUS-276
 889,
*Elset, elset=CALLUS-277
 890,
*Elset, elset=CALLUS-278
 891,
*Elset, elset=CALLUS-279
 892,
*Elset, elset=CALLUS-280
 893,
*Elset, elset=CALLUS-281
 894,
*Elset, elset=CALLUS-282
 895,
*Elset, elset=CALLUS-283
 896,
*Elset, elset=CALLUS-284
 897,
*Elset, elset=CALLUS-285
 898,
*Elset, elset=CALLUS-286
 899,
*Elset, elset=CALLUS-287
 900,
*Elset, elset=CALLUS-288
 901,
*Elset, elset=CALLUS-289
 902,
*Elset, elset=CALLUS-290
 903,
*Elset, elset=CALLUS-291
 904,
*Elset, elset=CALLUS-292
 905,
*Elset, elset=CALLUS-293
 906,
*Elset, elset=CALLUS-294
 907,
*Elset, elset=CALLUS-295
 908,
*Elset, elset=CALLUS-296
 909,
*Elset, elset=CALLUS-297
 910,
*Elset, elset=CALLUS-298
 911,
*Elset, elset=CALLUS-299
 912,
*Elset, elset=CALLUS-300
 913,
*Elset, elset=CALLUS-301
 914,
*Elset, elset=CALLUS-302
 915,
*Elset, elset=CALLUS-303
 916,
*Elset, elset=CALLUS-304
 917,
*Elset, elset=CALLUS-305
 918,
*Elset, elset=CALLUS-306
 919,
*Elset, elset=CALLUS-307
 920,
*Elset, elset=CALLUS-308
 921,
*Elset, elset=CALLUS-309
 922,
*Elset, elset=CALLUS-310
 923,
*Elset, elset=CALLUS-311
 924,
*Elset, elset=CALLUS-312
 925,
*Elset, elset=CALLUS-313
 926,
*Elset, elset=CALLUS-314
 927,
*Elset, elset=CALLUS-315
 928,
*Elset, elset=CALLUS-316
 929,
*Elset, elset=CALLUS-317
 930,
*Elset, elset=CALLUS-318
 931,
*Elset, elset=CALLUS-319
 932,
*Elset, elset=CALLUS-320
 933,
*Elset, elset=CALLUS-321
 934,
*Elset, elset=CALLUS-322
 935,
*Elset, elset=CALLUS-323
 936,
*Elset, elset=CALLUS-324
 937,
*Elset, elset=CALLUS-325
 938,
*Elset, elset=CALLUS-326
 939,
*Elset, elset=CALLUS-327
 940,
*Elset, elset=CALLUS-328
 941,
*Elset, elset=CALLUS-329
 942,
*Elset, elset=CALLUS-330
 943,
*Elset, elset=CALLUS-331
 944,
*Elset, elset=CALLUS-332
 945,
*Elset, elset=CALLUS-333
 946,
*Elset, elset=CALLUS-334
 947,
*Elset, elset=CALLUS-335
 948,
*Elset, elset=CALLUS-336
 949,
*Elset, elset=CALLUS-337
 950,
*Elset, elset=CALLUS-338
 951,
*Elset, elset=CALLUS-339
 952,
*Elset, elset=CALLUS-340
 953,
*Elset, elset=CALLUS-341
 954,
*Elset, elset=CALLUS-342
 955,
*Elset, elset=CALLUS-343
 956,
*Elset, elset=CALLUS-344
 957,
*Elset, elset=CALLUS-345
 958,
*Elset, elset=CALLUS-346
 959,
*Elset, elset=CALLUS-347
 960,
*Elset, elset=CALLUS-348
 961,
*Elset, elset=CALLUS-349
 962,
*Elset, elset=CALLUS-350
 963,
*Elset, elset=CALLUS-351
 964,
*Elset, elset=CALLUS-352
 965,
*Elset, elset=CALLUS-353
 966,
*Elset, elset=CALLUS-354
 967,
*Elset, elset=CALLUS-355
 968,
*Elset, elset=CALLUS-356
 969,
*Elset, elset=CALLUS-357
 970,
*Elset, elset=CALLUS-358
 971,
*Elset, elset=CALLUS-359
 972,
*Elset, elset=CALLUS-360
 973,
*Elset, elset=CALLUS-361
 974,
*Elset, elset=CALLUS-362
 975,
*Elset, elset=CALLUS-363
 976,
*Elset, elset=CALLUS-364
 977,
*Elset, elset=CALLUS-365
 978,
*Elset, elset=CALLUS-366
 979,
*Elset, elset=CALLUS-367
 980,
*Elset, elset=CALLUS-368
 981,
*Elset, elset=CALLUS-369
 982,
*Elset, elset=CALLUS-370
 983,
*Elset, elset=CALLUS-371
 984,
*Elset, elset=CALLUS-372
 985,
*Elset, elset=CALLUS-373
 986,
*Elset, elset=CALLUS-374
 987,
*Elset, elset=CALLUS-375
 988,
*Elset, elset=CALLUS-376
 989,
*Elset, elset=CALLUS-377
 990,
*Elset, elset=CALLUS-378
 991,
*Elset, elset=CALLUS-379
 992,
*Elset, elset=CALLUS-380
 993,
*Elset, elset=CALLUS-381
 994,
*Elset, elset=CALLUS-382
 995,
*Elset, elset=CALLUS-383
 996,
*Elset, elset=CALLUS-384
 997,
*Elset, elset=CALLUS-385
 998,
*Elset, elset=CALLUS-386
 999,
*Elset, elset=CALLUS-387
 1000,
*Elset, elset=CALLUS-388
 1001,
*Elset, elset=CALLUS-389
 1002,
*Elset, elset=CALLUS-390
 1003,
*Elset, elset=CALLUS-391
 1004,
*Elset, elset=CALLUS-392
 1005,
*Elset, elset=CALLUS-393
 1006,
*Elset, elset=CALLUS-394
 1007,
*Elset, elset=CALLUS-395
 1008,
*Elset, elset=CALLUS-396
 1009,
*Elset, elset=CALLUS-397
 1010,
*Elset, elset=CALLUS-398
 1011,
*Elset, elset=CALLUS-399
 1012,
*Elset, elset=CALLUS-400
 1013,
*Elset, elset=CALLUS-401
 1014,
*Elset, elset=CALLUS-402
 1015,
*Elset, elset=CALLUS-403
 1016,
*Elset, elset=CALLUS-404
 1017,
*Elset, elset=CALLUS-405
 1018,
*Elset, elset=CALLUS-406
 1019,
*Elset, elset=CALLUS-407
 1020,
*Elset, elset=CALLUS-408
 1021,
*Elset, elset=CALLUS-409
 1022,
*Elset, elset=CALLUS-410
 1023,
*Elset, elset=CALLUS-411
 1024,
*Elset, elset=CALLUS-412
 1025,
*Elset, elset=CALLUS-413
 1026,
*Elset, elset=CALLUS-414
 1027,
*Elset, elset=CALLUS-415
 1028,
*Elset, elset=CALLUS-416
 1029,
*Elset, elset=CALLUS-417
 1030,
*Elset, elset=CALLUS-418
 1031,
*Elset, elset=CALLUS-419
 1032,
*Elset, elset=CALLUS-420
 1033,
*Elset, elset=CALLUS-421
 1034,
*Elset, elset=CALLUS-422
 1035,
*Elset, elset=CALLUS-423
 1036,
*Elset, elset=CALLUS-424
 1037,
*Elset, elset=CALLUS-425
 1038,
*Elset, elset=CALLUS-426
 1039,
*Elset, elset=CALLUS-427
 1040,
*Elset, elset=CALLUS-428
 1041,
*Elset, elset=CALLUS-429
 1042,
*Elset, elset=CALLUS-430
 1043,
*Elset, elset=CALLUS-431
 1044,
*Elset, elset=CALLUS-432
 1045,
*Elset, elset=CALLUS-433
 1046,
*Elset, elset=CALLUS-434
 1047,
*Elset, elset=CALLUS-435
 1048,
*Elset, elset=CALLUS-436
 1049,
*Elset, elset=CALLUS-437
 1050,
*Elset, elset=CALLUS-438
 1051,
*Elset, elset=CALLUS-439
 1052,
*Elset, elset=CALLUS-440
 1053,
*Elset, elset=CALLUS-441
 1054,
*Elset, elset=CALLUS-442
 1055,
*Elset, elset=CALLUS-443
 1056,
*Elset, elset=CALLUS-444
 1057,
*Elset, elset=CALLUS-445
 1058,
*Elset, elset=CALLUS-446
 1059,
*Elset, elset=CALLUS-447
 1060,
*Elset, elset=CALLUS-448
 1061,
*Elset, elset=CALLUS-449
 1062,
*Elset, elset=CALLUS-450
 1063,
*Elset, elset=CALLUS-451
 1064,
*Elset, elset=CALLUS-452
 1065,
*Elset, elset=CALLUS-453
 1066,
*Elset, elset=CALLUS-454
 1067,
*Elset, elset=CALLUS-455
 1068,
*Elset, elset=CALLUS-456
 1069,
*Elset, elset=CALLUS-457
 1070,
*Elset, elset=CALLUS-458
 1071,
*Elset, elset=CALLUS-459
 1072,
*Elset, elset=CALLUS-460
 1073,
*Elset, elset=CALLUS-461
 1074,
*Elset, elset=CALLUS-462
 1075,
*Elset, elset=CALLUS-463
 1076,
*Elset, elset=CALLUS-464
 1077,
*Elset, elset=CALLUS-465
 1078,
*Elset, elset=CALLUS-466
 1079,
*Elset, elset=CALLUS-467
 1080,
*Elset, elset=CALLUS-468
 1081,
*Elset, elset=CALLUS-469
 1082,
*Elset, elset=CALLUS-470
 1083,
*Elset, elset=CALLUS-471
 1084,
*Elset, elset=CALLUS-472
 1085,
*Elset, elset=CALLUS-473
 1086,
*Elset, elset=CALLUS-474
 1087,
*Elset, elset=CALLUS-475
 1088,
*Elset, elset=CALLUS-476
 1089,
*Elset, elset=CALLUS-477
 1090,
*Elset, elset=CALLUS-478
 1091,
*Elset, elset=CALLUS-479
 1092,
*Elset, elset=CALLUS-480
 1093,
*Elset, elset=CALLUS-481
 1094,
*Elset, elset=CALLUS-482
 1095,
*Elset, elset=CALLUS-483
 1096,
*Elset, elset=CALLUS-484
 1097,
*Elset, elset=CALLUS-485
 1098,
*Elset, elset=CALLUS-486
 1099,
*Elset, elset=CALLUS-487
 1100,
*Elset, elset=CALLUS-488
 1101,
*Elset, elset=CALLUS-489
 1102,
*Elset, elset=CALLUS-490
 1103,
*Elset, elset=CALLUS-491
 1104,
*Elset, elset=CALLUS-492
 1105,
*Elset, elset=CALLUS-493
 1106,
*Elset, elset=CALLUS-494
 1107,
*Elset, elset=CALLUS-495
 1108,
*Elset, elset=CALLUS-496
 1109,
*Elset, elset=CALLUS-497
 1110,
*Elset, elset=CALLUS-498
 1111,
*Elset, elset=CALLUS-499
 1112,
*Elset, elset=CALLUS-500
 1113,
*Elset, elset=CALLUS-501
 1114,
*Elset, elset=CALLUS-502
 1115,
*Elset, elset=CALLUS-503
 1116,
*Elset, elset=CALLUS-504
 1117,
*Elset, elset=CALLUS-505
 1118,
*Elset, elset=CALLUS-506
 1119,
*Elset, elset=CALLUS-507
 1120,
*Elset, elset=CALLUS-508
 1121,
*Elset, elset=CALLUS-509
 1122,
*Elset, elset=CALLUS-510
 1123,
*Elset, elset=CALLUS-511
 1124,
*Elset, elset=CALLUS-512
 1125,
*Elset, elset=CALLUS-513
 1126,
*Elset, elset=CALLUS-514
 1127,
*Elset, elset=CALLUS-515
 1128,
*Elset, elset=CALLUS-516
 1129,
*Elset, elset=CALLUS-517
 1130,
*Elset, elset=CALLUS-518
 1131,
*Elset, elset=CALLUS-519
 1132,
*Elset, elset=CALLUS-520
 1133,
*Elset, elset=CALLUS-521
 1134,
*Elset, elset=CALLUS-522
 1135,
*Elset, elset=CALLUS-523
 1136,
*Elset, elset=CALLUS-524
 1137,
*Elset, elset=CALLUS-525
 1138,
*Elset, elset=CALLUS-526
 1139,
*Elset, elset=CALLUS-527
 1140,
*Elset, elset=CALLUS-528
 1141,
*Elset, elset=CALLUS-529
 1142,
*Elset, elset=CALLUS-530
 1143,
*Elset, elset=CALLUS-531
 1144,
*Elset, elset=CALLUS-532
 1145,
*Elset, elset=CALLUS-533
 1146,
*Elset, elset=CALLUS-534
 1147,
*Elset, elset=CALLUS-535
 1148,
*Elset, elset=CALLUS-536
 1149,
*Elset, elset=CALLUS-537
 1150,
*Elset, elset=CALLUS-538
 1151,
*Elset, elset=CALLUS-539
 1152,
*Elset, elset=CALLUS-540
 1153,
*Elset, elset=CALLUS-541
 1154,
*Elset, elset=CALLUS-542
 1155,
*Elset, elset=CALLUS-543
 1156,
*Elset, elset=CALLUS-544
 1157,
*Elset, elset=CALLUS-545
 1158,
*Elset, elset=CALLUS-546
 1159,
*Elset, elset=CALLUS-547
 1160,
*Elset, elset=CALLUS-548
 1161,
*Elset, elset=CALLUS-549
 1162,
*Elset, elset=CALLUS-550
 1163,
*Elset, elset=CALLUS-551
 1164,
*Elset, elset=CALLUS-552
 1165,
*Elset, elset=CALLUS-553
 1166,
*Elset, elset=CALLUS-554
 1167,
*Elset, elset=CALLUS-555
 1168,
*Elset, elset=CALLUS-556
 1169,
*Elset, elset=CALLUS-557
 1170,
*Elset, elset=CALLUS-558
 1171,
*Elset, elset=CALLUS-559
 1172,
*Elset, elset=CALLUS-560
 1173,
*Elset, elset=CALLUS-561
 1174,
*Elset, elset=CALLUS-562
 1175,
*Elset, elset=CALLUS-563
 1176,
*Elset, elset=CALLUS-564
 1177,
*Elset, elset=CALLUS-565
 1178,
*Elset, elset=CALLUS-566
 1179,
*Elset, elset=CALLUS-567
 1180,
*Elset, elset=CALLUS-568
 1181,
*Elset, elset=CALLUS-569
 1182,
*Elset, elset=CALLUS-570
 1183,
*Elset, elset=CALLUS-571
 1184,
*Elset, elset=CALLUS-572
 1185,
*Elset, elset=CALLUS-573
 1186,
*Elset, elset=CALLUS-574
 1187,
*Elset, elset=CALLUS-575
 1188,
*Elset, elset=CALLUS-576
 1189,
*Elset, elset=CALLUS-577
 1190,
*Elset, elset=CALLUS-578
 1191,
*Elset, elset=CALLUS-579
 1192,
*Elset, elset=CALLUS-580
 1193,
*Elset, elset=CALLUS-581
 1194,
*Elset, elset=CALLUS-582
 1195,
*Elset, elset=CALLUS-583
 1196,
*Elset, elset=CALLUS-584
 1197,
*Elset, elset=CALLUS-585
 1198,
*Elset, elset=CALLUS-586
 1199,
*Elset, elset=CALLUS-587
 1200,
*Elset, elset=CALLUS-588
 1201,
*Elset, elset=CALLUS-589
 1202,
*Elset, elset=CALLUS-590
 1203,
*Elset, elset=CALLUS-591
 1204,
*Elset, elset=CALLUS-592
 1205,
*Elset, elset=CALLUS-593
 1206,
*Elset, elset=CALLUS-594
 1207,
*Elset, elset=CALLUS-595
 1208,
*Elset, elset=CALLUS-596
 1209,
*Elset, elset=CALLUS-597
 1210,
*Elset, elset=CALLUS-598
 1211,
*Elset, elset=CALLUS-599
 1212,
*Elset, elset=CALLUS-600
 1213,
*Elset, elset=CALLUS-601
 1214,
*Elset, elset=CALLUS-602
 1215,
*Elset, elset=CALLUS-603
 1216,
*Elset, elset=CALLUS-604
 1217,
*Elset, elset=CALLUS-605
 1218,
*Elset, elset=CALLUS-606
 1219,
*Elset, elset=CALLUS-607
 1220,
*Elset, elset=CALLUS-608
 1221,
*Elset, elset=CALLUS-609
 1222,
*Elset, elset=CALLUS-610
 1223,
*Elset, elset=CALLUS-611
 1224,
*Elset, elset=CALLUS-612
 1225,
*Elset, elset=CALLUS-613
 1226,
*Elset, elset=CALLUS-614
 1227,
*Elset, elset=CALLUS-615
 1228,
*Elset, elset=CALLUS-616
 1229,
*Elset, elset=CALLUS-617
 1230,
*Elset, elset=CALLUS-618
 1231,
*Elset, elset=CALLUS-619
 1232,
*Elset, elset=CALLUS-620
 1233,
*Elset, elset=CALLUS-621
 1234,
*Elset, elset=CALLUS-622
 1235,
*Elset, elset=CALLUS-623
 1236,
*Elset, elset=CALLUS-624
 1237,
*Elset, elset=CALLUS-625
 1238,
*Elset, elset=CALLUS-626
 1239,
*Elset, elset=CALLUS-627
 1240,
*Elset, elset=CALLUS-628
 1241,
*Elset, elset=CALLUS-629
 1242,
*Elset, elset=CALLUS-630
 1243,
*Elset, elset=CALLUS-631
 1244,
*Elset, elset=CALLUS-632
 1245,
*Elset, elset=CALLUS-633
 1246,
*Elset, elset=CALLUS-634
 1247,
*Elset, elset=CALLUS-635
 1248,
*Elset, elset=CALLUS-636
 1249,
*Elset, elset=CALLUS-637
 1250,
*Elset, elset=CALLUS-638
 1251,
*Elset, elset=CALLUS-639
 1252,
*Elset, elset=CALLUS-640
 1253,
*Elset, elset=CALLUS-641
 1254,
*Elset, elset=CALLUS-642
 1255,
*Elset, elset=CALLUS-643
 1256,
*Elset, elset=CALLUS-644
 1257,
*Elset, elset=CALLUS-645
 1258,
*Elset, elset=CALLUS-646
 1259,
*Elset, elset=CALLUS-647
 1260,
*Elset, elset=CALLUS-648
 1261,
*Elset, elset=CALLUS-649
 1262,
*Elset, elset=CALLUS-650
 1263,
*Elset, elset=CALLUS-651
 1264,
*Elset, elset=CALLUS-652
 1265,
*Elset, elset=CALLUS-653
 1266,
*Elset, elset=CALLUS-654
 1267,
*Elset, elset=CALLUS-655
 1268,
*Elset, elset=CALLUS-656
 1269,
*Elset, elset=CALLUS-657
 1270,
*Elset, elset=CALLUS-658
 1271,
*Elset, elset=CALLUS-659
 1272,
*Elset, elset=CALLUS-660
 1273,
*Elset, elset=CALLUS-661
 1274,
*Elset, elset=CALLUS-662
 1275,
*Elset, elset=CALLUS-663
 1276,
*Elset, elset=CALLUS-664
 1277,
*Elset, elset=CALLUS-665
 1278,
*Elset, elset=CALLUS-666
 1279,
*Elset, elset=CALLUS-667
 1280,
*Elset, elset=CALLUS-668
 1281,
*Elset, elset=CALLUS-669
 1282,
*Elset, elset=CALLUS-670
 1283,
*Elset, elset=CALLUS-671
 1284,
*Elset, elset=CALLUS-672
 1285,
*Elset, elset=CALLUS-673
 1286,
*Elset, elset=CALLUS-674
 1287,
*Elset, elset=CALLUS-675
 1288,
*Elset, elset=CALLUS-676
 1289,
*Elset, elset=CALLUS-677
 1290,
*Elset, elset=CALLUS-678
 1291,
*Elset, elset=CALLUS-679
 1292,
*Elset, elset=CALLUS-680
 1293,
*Elset, elset=CALLUS-681
 1294,
*Elset, elset=CALLUS-682
 1295,
*Elset, elset=CALLUS-683
 1296,
*Elset, elset=CALLUS-684
 1297,
*Elset, elset=CALLUS-685
 1298,
*Elset, elset=CALLUS-686
 1299,
*Elset, elset=CALLUS-687
 1300,
*Elset, elset=CALLUS-688
 1301,
*Elset, elset=CALLUS-689
 1302,
*Elset, elset=CALLUS-690
 1303,
*Elset, elset=CALLUS-691
 1304,
*Elset, elset=CALLUS-692
 1305,
*Elset, elset=CALLUS-693
 1306,
*Elset, elset=CALLUS-694
 1307,
*Elset, elset=CALLUS-695
 1308,
*Elset, elset=CALLUS-696
 1309,
*Elset, elset=CALLUS-697
 1310,
*Elset, elset=CALLUS-698
 1311,
*Elset, elset=CALLUS-699
 1312,
*Elset, elset=CALLUS-700
 1313,
*Elset, elset=CALLUS-701
 1314,
*Elset, elset=CALLUS-702
 1315,
*Elset, elset=CALLUS-703
 1316,
*Elset, elset=CALLUS-704
 1317,
*Elset, elset=CALLUS-705
 1318,
*Elset, elset=CALLUS-706
 1319,
*Elset, elset=CALLUS-707
 1320,
*Elset, elset=CALLUS-708
 1321,
*Elset, elset=CALLUS-709
 1322,
*Elset, elset=CALLUS-710
 1323,
*Elset, elset=CALLUS-711
 1324,
*Elset, elset=CALLUS-712
 1325,
*Elset, elset=CALLUS-713
 1326,
*Elset, elset=CALLUS-714
 1327,
*Elset, elset=CALLUS-715
 1328,
*Elset, elset=CALLUS-716
 1329,
*Elset, elset=CALLUS-717
 1330,
*Elset, elset=CALLUS-718
 1331,
*Elset, elset=CALLUS-719
 1332,
*Elset, elset=CALLUS-720
 1333,
*Elset, elset=CALLUS-721
 1334,
*Elset, elset=CALLUS-722
 1335,
*Elset, elset=CALLUS-723
 1336,
*Elset, elset=CALLUS-724
 1337,
*Elset, elset=CALLUS-725
 1338,
*Elset, elset=CALLUS-726
 1339,
*Elset, elset=CALLUS-727
 1340,
*Elset, elset=CALLUS-728
 1341,
*Elset, elset=CALLUS-729
 1342,
*Elset, elset=CALLUS-730
 1343,
*Elset, elset=CALLUS-731
 1344,
*Elset, elset=CALLUS-732
 1345,
*Elset, elset=CALLUS-733
 1346,
*Elset, elset=CALLUS-734
 1347,
*Elset, elset=CALLUS-735
 1348,
*Elset, elset=CALLUS-736
 1349,
*Elset, elset=CALLUS-737
 1350,
*Elset, elset=CALLUS-738
 1351,
*Elset, elset=CALLUS-739
 1352,
*Elset, elset=CALLUS-740
 1353,
*Elset, elset=CALLUS-741
 1354,
*Elset, elset=CALLUS-742
 1355,
*Elset, elset=CALLUS-743
 1356,
*Elset, elset=CALLUS-744
 1357,
*Elset, elset=CALLUS-745
 1358,
*Elset, elset=CALLUS-746
 1359,
*Elset, elset=CALLUS-747
 1360,
*Elset, elset=CALLUS-748
 1361,
*Elset, elset=CALLUS-749
 1362,
*Elset, elset=CALLUS-750
 1363,
*Elset, elset=CALLUS-751
 1364,
*Elset, elset=CALLUS-752
 1365,
*Elset, elset=CALLUS-753
 1366,
*Elset, elset=CALLUS-754
 1367,
*Elset, elset=CALLUS-755
 1368,
*Elset, elset=CALLUS-756
 1369,
*Elset, elset=CALLUS-757
 1370,
*Elset, elset=CALLUS-758
 1371,
*Elset, elset=CALLUS-759
 1372,
*Elset, elset=CALLUS-760
 1373,
*Elset, elset=CALLUS-761
 1374,
*Elset, elset=CALLUS-762
 1375,
*Elset, elset=CALLUS-763
 1376,
*Elset, elset=CALLUS-764
 1377,
*Elset, elset=CALLUS-765
 1378,
*Elset, elset=CALLUS-766
 1379,
*Elset, elset=CALLUS-767
 1380,
*Elset, elset=CALLUS-768
 1381,
*Elset, elset=CALLUS-769
 1382,
*Elset, elset=CALLUS-770
 1383,
*Elset, elset=CALLUS-771
 1384,
*Elset, elset=CALLUS-772
 1385,
*Elset, elset=CALLUS-773
 1386,
*Elset, elset=CALLUS-774
 1387,
*Elset, elset=CALLUS-775
 1388,
*Elset, elset=CALLUS-776
 1389,
*Elset, elset=CALLUS-777
 1390,
*Elset, elset=CALLUS-778
 1391,
*Elset, elset=CALLUS-779
 1392,
*Elset, elset=CALLUS-780
 1393,
*Elset, elset=CALLUS-781
 1394,
*Elset, elset=CALLUS-782
 1395,
*Elset, elset=CALLUS-783
 1396,
*Elset, elset=CALLUS-784
 1397,
*Elset, elset=CALLUS-785
 1398,
*Elset, elset=CALLUS-786
 1399,
*Elset, elset=CALLUS-787
 1400,
*Elset, elset=CALLUS-788
 1401,
*Elset, elset=CALLUS-789
 1402,
*Elset, elset=CALLUS-790
 1403,
*Elset, elset=CALLUS-791
 1404,
*Elset, elset=CALLUS-792
 1405,
*Elset, elset=CALLUS-793
 1406,
*Elset, elset=CALLUS-794
 1407,
*Elset, elset=CALLUS-795
 1408,
*Elset, elset=CALLUS-796
 1409,
*Elset, elset=CALLUS-797
 1410,
*Elset, elset=CALLUS-798
 1411,
*Elset, elset=CALLUS-799
 1412,
*Elset, elset=CALLUS-800
 1413,
*Elset, elset=CALLUS-801
 1414,
*Elset, elset=CALLUS-802
 1415,
*Elset, elset=CALLUS-803
 1416,
*Elset, elset=CALLUS-804
 1417,
*Elset, elset=CALLUS-805
 1418,
*Elset, elset=CALLUS-806
 1419,
*Elset, elset=CALLUS-807
 1420,
*Elset, elset=CALLUS-808
 1421,
*Elset, elset=CALLUS-809
 1422,
*Elset, elset=CALLUS-810
 1423,
*Elset, elset=CALLUS-811
 1424,
*Elset, elset=CALLUS-812
 1425,
*Elset, elset=CALLUS-813
 1426,
*Elset, elset=CALLUS-814
 1427,
*Elset, elset=CALLUS-815
 1428,
*Elset, elset=CALLUS-816
 1429,
*Elset, elset=CALLUS-817
 1430,
*Elset, elset=CALLUS-818
 1431,
*Elset, elset=CALLUS-819
 1432,
*Elset, elset=CALLUS-820
 1433,
*Elset, elset=CALLUS-821
 1434,
*Elset, elset=CALLUS-822
 1435,
*Elset, elset=CALLUS-823
 1436,
*Elset, elset=CALLUS-824
 1437,
*Elset, elset=CALLUS-825
 1438,
*Elset, elset=CALLUS-826
 1439,
*Elset, elset=CALLUS-827
 1440,
*Elset, elset=CALLUS-828
 1441,
*Elset, elset=CALLUS-829
 1442,
*Elset, elset=CALLUS-830
 1443,
*Elset, elset=CALLUS-831
 1444,
*Elset, elset=CALLUS-832
 1445,
*Elset, elset=CALLUS-833
 1446,
*Elset, elset=CALLUS-834
 1447,
*Elset, elset=CALLUS-835
 1448,
*Elset, elset=CALLUS-836
 1449,
*Elset, elset=CALLUS-837
 1450,
*Elset, elset=CALLUS-838
 1451,
*Elset, elset=CALLUS-839
 1452,
*Elset, elset=CALLUS-840
 1453,
*Elset, elset=CALLUS-841
 1454,
*Elset, elset=CALLUS-842
 1455,
*Elset, elset=CALLUS-843
 1456,
*Elset, elset=CALLUS-844
 1457,
*Elset, elset=CALLUS-845
 1458,
*Elset, elset=CALLUS-846
 1459,
*Elset, elset=CALLUS-847
 1460,
*Elset, elset=CALLUS-848
 1461,
*Elset, elset=CALLUS-849
 1462,
*Elset, elset=CALLUS-850
 1463,
*Elset, elset=CALLUS-851
 1464,
*Elset, elset=CALLUS-852
 1465,
*Elset, elset=CALLUS-853
 1466,
*Elset, elset=CALLUS-854
 1467,
*Elset, elset=CALLUS-855
 1468,
*Elset, elset=CALLUS-856
 1469,
*Elset, elset=CALLUS-857
 1470,
*Elset, elset=CALLUS-858
 1471,
*Elset, elset=CALLUS-859
 1472,
*Elset, elset=CALLUS-860
 1473,
*Elset, elset=CALLUS-861
 1474,
*Elset, elset=CALLUS-862
 1475,
*Elset, elset=CALLUS-863
 1476,
*Elset, elset=CALLUS-864
 1477,
*Elset, elset=CALLUS-865
 1478,
*Elset, elset=CALLUS-866
 1479,
*Elset, elset=CALLUS-867
 1480,
*Elset, elset=CALLUS-868
 1481,
*Elset, elset=CALLUS-869
 1482,
*Elset, elset=CALLUS-870
 1483,
*Elset, elset=CALLUS-871
 1484,
*Elset, elset=CALLUS-872
 1485,
*Elset, elset=CALLUS-873
 1486,
*Elset, elset=CALLUS-874
 1487,
*Elset, elset=CALLUS-875
 1488,
*Elset, elset=CALLUS-876
 1489,
*Elset, elset=CALLUS-877
 1490,
*Elset, elset=CALLUS-878
 1491,
*Elset, elset=CALLUS-879
 1492,
*Elset, elset=CALLUS-880
 1493,
*Elset, elset=CALLUS-881
 1494,
*Elset, elset=CALLUS-882
 1495,
*Elset, elset=CALLUS-883
 1496,
*Elset, elset=CALLUS-884
 1497,
*Elset, elset=CALLUS-885
 1498,
*Elset, elset=CALLUS-886
 1499,
*Elset, elset=CALLUS-887
 1500,
*Elset, elset=CALLUS-888
 1501,
*Elset, elset=CALLUS-889
 1502,
*Elset, elset=CALLUS-890
 1503,
*Elset, elset=CALLUS-891
 1504,
*Elset, elset=CALLUS-892
 1505,
*Elset, elset=CALLUS-893
 1506,
*Elset, elset=CALLUS-894
 1507,
*Elset, elset=CALLUS-895
 1508,
*Elset, elset=CALLUS-896
 1509,
*Elset, elset=CALLUS-897
 1510,
*Elset, elset=CALLUS-898
 1511,
*Elset, elset=CALLUS-899
 1512,
*Elset, elset=CALLUS-900
 1513,
*Elset, elset=CALLUS-901
 1514,
*Elset, elset=CALLUS-902
 1515,
*Elset, elset=CALLUS-903
 1516,
*Elset, elset=CALLUS-904
 1517,
*Elset, elset=CALLUS-905
 1518,
*Elset, elset=CALLUS-906
 1519,
*Elset, elset=CALLUS-907
 1520,
*Elset, elset=CALLUS-908
 1521,
*Elset, elset=CALLUS-909
 1522,
*Elset, elset=CALLUS-910
 1523,
*Elset, elset=CALLUS-911
 1524,
*Elset, elset=CALLUS-912
 1525,
*Elset, elset=CALLUS-913
 1526,
*Elset, elset=CALLUS-914
 1527,
*Elset, elset=CALLUS-915
 1528,
*Elset, elset=CALLUS-916
 1529,
*Elset, elset=CALLUS-917
 1530,
*Elset, elset=CALLUS-918
 1531,
*Elset, elset=CALLUS-919
 1532,
*Elset, elset=CALLUS-920
 1533,
*Elset, elset=CALLUS-921
 1534,
*Elset, elset=CALLUS-922
 1535,
*Elset, elset=CALLUS-923
 1536,
*Elset, elset=CALLUS-924
 1537,
*Elset, elset=CALLUS-925
 1538,
*Elset, elset=CALLUS-926
 1539,
*Elset, elset=CALLUS-927
 1540,
*Elset, elset=CALLUS-928
 1541,
*Elset, elset=CALLUS-929
 1542,
*Elset, elset=CALLUS-930
 1543,
*Elset, elset=CALLUS-931
 1544,
*Elset, elset=CALLUS-932
 1545,
*Elset, elset=CALLUS-933
 1546,
*Elset, elset=CALLUS-934
 1547,
*Elset, elset=CALLUS-935
 1548,
*Elset, elset=CALLUS-936
 1549,
*Elset, elset=CALLUS-937
 1550,
*Elset, elset=CALLUS-938
 1551,
*Elset, elset=CALLUS-939
 1552,
*Elset, elset=CALLUS-940
 1553,
*Elset, elset=CALLUS-941
 1554,
*Elset, elset=CALLUS-942
 1555,
*Elset, elset=CALLUS-943
 1556,
*Elset, elset=CALLUS-944
 1557,
*Elset, elset=CALLUS-945
 1558,
*Elset, elset=CALLUS-946
 1559,
*Elset, elset=CALLUS-947
 1560,
*Elset, elset=CALLUS-948
 1561,
*Elset, elset=CALLUS-949
 1562,
*Elset, elset=CALLUS-950
 1563,
*Elset, elset=CALLUS-951
 1564,
*Elset, elset=CALLUS-952
 1565,
*Elset, elset=CALLUS-953
 1566,
*Elset, elset=CALLUS-954
 1567,
*Elset, elset=CALLUS-955
 1568,
*Elset, elset=CALLUS-956
 1569,
*Elset, elset=CALLUS-957
 1570,
*Elset, elset=CALLUS-958
 1571,
*Elset, elset=CALLUS-959
 1572,
*Elset, elset=CALLUS-960
 1573,
*Elset, elset=CALLUS-961
 1574,
*Elset, elset=CALLUS-962
 1575,
*Elset, elset=CALLUS-963
 1576,
*Elset, elset=CALLUS-964
 1577,
*Elset, elset=CALLUS-965
 1578,
*Elset, elset=CALLUS-966
 1579,
*Elset, elset=CALLUS-967
 1580,
*Elset, elset=CALLUS-968
 1581,
*Elset, elset=CALLUS-969
 1582,
*Elset, elset=CALLUS-970
 1583,
*Elset, elset=CALLUS-971
 1584,
*Elset, elset=CALLUS-972
 1585,
*Elset, elset=CALLUS-973
 1586,
*Elset, elset=CALLUS-974
 1587,
*Elset, elset=CALLUS-975
 1588,
*Elset, elset=CALLUS-976
 1589,
*Elset, elset=CALLUS-977
 1590,
*Elset, elset=CALLUS-978
 1591,
*Elset, elset=CALLUS-979
 1592,
*Elset, elset=CALLUS-980
 1593,
*Elset, elset=CALLUS-981
 1594,
*Elset, elset=CALLUS-982
 1595,
*Elset, elset=CALLUS-983
 1596,
*Elset, elset=CALLUS-984
 1597,
*Elset, elset=CALLUS-985
 1598,
*Elset, elset=CALLUS-986
 1599,
*Elset, elset=CALLUS-987
 1600,
*Elset, elset=CALLUS-988
 1601,
*Elset, elset=CALLUS-989
 1602,
*Elset, elset=CALLUS-990
 1603,
*Elset, elset=CALLUS-991
 1604,
*Elset, elset=CALLUS-992
 1605,
*Elset, elset=CALLUS-993
 1606,
*Elset, elset=CALLUS-994
 1607,
*Elset, elset=CALLUS-995
 1608,
*Elset, elset=CALLUS-996
 1609,
*Elset, elset=CALLUS-997
 1610,
*Elset, elset=CALLUS-998
 1611,
*Elset, elset=CALLUS-999
 1612,
*Elset, elset=CALLUS-1000
 1613,
*Elset, elset=CALLUS-1001
 1614,
*Elset, elset=CALLUS-1002
 1615,
*Elset, elset=CALLUS-1003
 1616,
*Elset, elset=CALLUS-1004
 1617,
*Elset, elset=CALLUS-1005
 1618,
*Elset, elset=CALLUS-1006
 1619,
*Elset, elset=CALLUS-1007
 1620,
*Elset, elset=CALLUS-1008
 1621,
*Elset, elset=CALLUS-1009
 1622,
*Elset, elset=CALLUS-1010
 1623,
*Elset, elset=CALLUS-1011
 1624,
*Elset, elset=CALLUS-1012
 1625,
*Elset, elset=CALLUS-1013
 1626,
*Elset, elset=CALLUS-1014
 1627,
*Elset, elset=CALLUS-1015
 1628,
*Elset, elset=CALLUS-1016
 1629,
*Elset, elset=CALLUS-1017
 1630,
*Elset, elset=CALLUS-1018
 1631,
*Elset, elset=CALLUS-1019
 1632,
*Elset, elset=CALLUS-1020
 1633,
*Elset, elset=CALLUS-1021
 1634,
*Elset, elset=CALLUS-1022
 1635,
*Elset, elset=CALLUS-1023
 1636,
*Elset, elset=CALLUS-1024
 1637,
*Elset, elset=CALLUS-1025
 1638,
*Elset, elset=CALLUS-1026
 1639,
*Elset, elset=CALLUS-1027
 1640,
*Elset, elset=CALLUS-1028
 1641,
*Elset, elset=CALLUS-1029
 1642,
*Elset, elset=CALLUS-1030
 1643,
*Elset, elset=CALLUS-1031
 1644,
*Elset, elset=CALLUS-1032
 1645,
*Elset, elset=CALLUS-1033
 1646,
*Elset, elset=CALLUS-1034
 1647,
*Elset, elset=CALLUS-1035
 1648,
*Elset, elset=CALLUS-1036
 1649,
*Elset, elset=CALLUS-1037
 1650,
*Elset, elset=CALLUS-1038
 1651,
*Elset, elset=CALLUS-1039
 1652,
*Elset, elset=CALLUS-1040
 1653,
*Elset, elset=CALLUS-1041
 1654,
*Elset, elset=CALLUS-1042
 1655,
*Elset, elset=CALLUS-1043
 1656,
*Elset, elset=CALLUS-1044
 1657,
*Elset, elset=CALLUS-1045
 1658,
*Elset, elset=CALLUS-1046
 1659,
*Elset, elset=CALLUS-1047
 1660,
*Elset, elset=CALLUS-1048
 1661,
*Elset, elset=CALLUS-1049
 1662,
*Elset, elset=CALLUS-1050
 1663,
*Elset, elset=CALLUS-1051
 1664,
*Elset, elset=CALLUS-1052
 1665,
*Elset, elset=CALLUS-1053
 1666,
*Elset, elset=CALLUS-1054
 1667,
*Elset, elset=CALLUS-1055
 1668,
*Elset, elset=CALLUS-1056
 1669,
*Elset, elset=CALLUS-1057
 1670,
*Elset, elset=CALLUS-1058
 1671,
*Elset, elset=CALLUS-1059
 1672,
*Elset, elset=CALLUS-1060
 1673,
*Elset, elset=CALLUS-1061
 1674,
*Elset, elset=CALLUS-1062
 1675,
*Elset, elset=CALLUS-1063
 1676,
*Elset, elset=CALLUS-1064
 1677,
*Elset, elset=CALLUS-1065
 1678,
*Elset, elset=CALLUS-1066
 1679,
*Elset, elset=CALLUS-1067
 1680,
*Elset, elset=CALLUS-1068
 1681,
*Elset, elset=CALLUS-1069
 1682,
*Elset, elset=CALLUS-1070
 1683,
*Elset, elset=CALLUS-1071
 1684,
*Elset, elset=CALLUS-1072
 1685,
*Elset, elset=CALLUS-1073
 1686,
*Elset, elset=CALLUS-1074
 1687,
*Elset, elset=CALLUS-1075
 1688,
*Elset, elset=CALLUS-1076
 1689,
*Elset, elset=CALLUS-1077
 1690,
*Elset, elset=CALLUS-1078
 1691,
*Elset, elset=CALLUS-1079
 1692,
*Elset, elset=CALLUS-1080
 1693,
*Elset, elset=CALLUS-1081
 1694,
*Elset, elset=CALLUS-1082
 1695,
*Elset, elset=CALLUS-1083
 1696,
*Elset, elset=CALLUS-1084
 1697,
*Elset, elset=CALLUS-1085
 1698,
*Elset, elset=CALLUS-1086
 1699,
*Elset, elset=CALLUS-1087
 1700,
** Section: Section-1-CALLUS-1
*Solid Section, elset=CALLUS-1, material=MAT-CALLUS-1
,
** Section: Section-2-CALLUS-2
*Solid Section, elset=CALLUS-2, material=MAT-CALLUS-2
,
** Section: Section-3-CALLUS-3
*Solid Section, elset=CALLUS-3, material=MAT-CALLUS-3
,
** Section: Section-4-CALLUS-4
*Solid Section, elset=CALLUS-4, material=MAT-CALLUS-4
,
** Section: Section-5-CALLUS-5
*Solid Section, elset=CALLUS-5, material=MAT-CALLUS-5
,
** Section: Section-6-CALLUS-6
*Solid Section, elset=CALLUS-6, material=MAT-CALLUS-6
,
** Section: Section-7-CALLUS-7
*Solid Section, elset=CALLUS-7, material=MAT-CALLUS-7
,
** Section: Section-8-CALLUS-8
*Solid Section, elset=CALLUS-8, material=MAT-CALLUS-8
,
** Section: Section-9-CALLUS-9
*Solid Section, elset=CALLUS-9, material=MAT-CALLUS-9
,
** Section: Section-10-CALLUS-10
*Solid Section, elset=CALLUS-10, material=MAT-CALLUS-10
,
** Section: Section-11-CALLUS-11
*Solid Section, elset=CALLUS-11, material=MAT-CALLUS-11
,
** Section: Section-12-CALLUS-12
*Solid Section, elset=CALLUS-12, material=MAT-CALLUS-12
,
** Section: Section-13-CALLUS-13
*Solid Section, elset=CALLUS-13, material=MAT-CALLUS-13
,
** Section: Section-14-CALLUS-14
*Solid Section, elset=CALLUS-14, material=MAT-CALLUS-14
,
** Section: Section-15-CALLUS-15
*Solid Section, elset=CALLUS-15, material=MAT-CALLUS-15
,
** Section: Section-16-CALLUS-16
*Solid Section, elset=CALLUS-16, material=MAT-CALLUS-16
,
** Section: Section-17-CALLUS-17
*Solid Section, elset=CALLUS-17, material=MAT-CALLUS-17
,
** Section: Section-18-CALLUS-18
*Solid Section, elset=CALLUS-18, material=MAT-CALLUS-18
,
** Section: Section-19-CALLUS-19
*Solid Section, elset=CALLUS-19, material=MAT-CALLUS-19
,
** Section: Section-20-CALLUS-20
*Solid Section, elset=CALLUS-20, material=MAT-CALLUS-20
,
** Section: Section-21-CALLUS-21
*Solid Section, elset=CALLUS-21, material=MAT-CALLUS-21
,
** Section: Section-22-CALLUS-22
*Solid Section, elset=CALLUS-22, material=MAT-CALLUS-22
,
** Section: Section-23-CALLUS-23
*Solid Section, elset=CALLUS-23, material=MAT-CALLUS-23
,
** Section: Section-24-CALLUS-24
*Solid Section, elset=CALLUS-24, material=MAT-CALLUS-24
,
** Section: Section-25-CALLUS-25
*Solid Section, elset=CALLUS-25, material=MAT-CALLUS-25
,
** Section: Section-26-CALLUS-26
*Solid Section, elset=CALLUS-26, material=MAT-CALLUS-26
,
** Section: Section-27-CALLUS-27
*Solid Section, elset=CALLUS-27, material=MAT-CALLUS-27
,
** Section: Section-28-CALLUS-28
*Solid Section, elset=CALLUS-28, material=MAT-CALLUS-28
,
** Section: Section-29-CALLUS-29
*Solid Section, elset=CALLUS-29, material=MAT-CALLUS-29
,
** Section: Section-30-CALLUS-30
*Solid Section, elset=CALLUS-30, material=MAT-CALLUS-30
,
** Section: Section-31-CALLUS-31
*Solid Section, elset=CALLUS-31, material=MAT-CALLUS-31
,
** Section: Section-32-CALLUS-32
*Solid Section, elset=CALLUS-32, material=MAT-CALLUS-32
,
** Section: Section-33-CALLUS-33
*Solid Section, elset=CALLUS-33, material=MAT-CALLUS-33
,
** Section: Section-34-CALLUS-34
*Solid Section, elset=CALLUS-34, material=MAT-CALLUS-34
,
** Section: Section-35-CALLUS-35
*Solid Section, elset=CALLUS-35, material=MAT-CALLUS-35
,
** Section: Section-36-CALLUS-36
*Solid Section, elset=CALLUS-36, material=MAT-CALLUS-36
,
** Section: Section-37-CALLUS-37
*Solid Section, elset=CALLUS-37, material=MAT-CALLUS-37
,
** Section: Section-38-CALLUS-38
*Solid Section, elset=CALLUS-38, material=MAT-CALLUS-38
,
** Section: Section-39-CALLUS-39
*Solid Section, elset=CALLUS-39, material=MAT-CALLUS-39
,
** Section: Section-40-CALLUS-40
*Solid Section, elset=CALLUS-40, material=MAT-CALLUS-40
,
** Section: Section-41-CALLUS-41
*Solid Section, elset=CALLUS-41, material=MAT-CALLUS-41
,
** Section: Section-42-CALLUS-42
*Solid Section, elset=CALLUS-42, material=MAT-CALLUS-42
,
** Section: Section-43-CALLUS-43
*Solid Section, elset=CALLUS-43, material=MAT-CALLUS-43
,
** Section: Section-44-CALLUS-44
*Solid Section, elset=CALLUS-44, material=MAT-CALLUS-44
,
** Section: Section-45-CALLUS-45
*Solid Section, elset=CALLUS-45, material=MAT-CALLUS-45
,
** Section: Section-46-CALLUS-46
*Solid Section, elset=CALLUS-46, material=MAT-CALLUS-46
,
** Section: Section-47-CALLUS-47
*Solid Section, elset=CALLUS-47, material=MAT-CALLUS-47
,
** Section: Section-48-CALLUS-48
*Solid Section, elset=CALLUS-48, material=MAT-CALLUS-48
,
** Section: Section-49-CALLUS-49
*Solid Section, elset=CALLUS-49, material=MAT-CALLUS-49
,
** Section: Section-50-CALLUS-50
*Solid Section, elset=CALLUS-50, material=MAT-CALLUS-50
,
** Section: Section-51-CALLUS-51
*Solid Section, elset=CALLUS-51, material=MAT-CALLUS-51
,
** Section: Section-52-CALLUS-52
*Solid Section, elset=CALLUS-52, material=MAT-CALLUS-52
,
** Section: Section-53-CALLUS-53
*Solid Section, elset=CALLUS-53, material=MAT-CALLUS-53
,
** Section: Section-54-CALLUS-54
*Solid Section, elset=CALLUS-54, material=MAT-CALLUS-54
,
** Section: Section-55-CALLUS-55
*Solid Section, elset=CALLUS-55, material=MAT-CALLUS-55
,
** Section: Section-56-CALLUS-56
*Solid Section, elset=CALLUS-56, material=MAT-CALLUS-56
,
** Section: Section-57-CALLUS-57
*Solid Section, elset=CALLUS-57, material=MAT-CALLUS-57
,
** Section: Section-58-CALLUS-58
*Solid Section, elset=CALLUS-58, material=MAT-CALLUS-58
,
** Section: Section-59-CALLUS-59
*Solid Section, elset=CALLUS-59, material=MAT-CALLUS-59
,
** Section: Section-60-CALLUS-60
*Solid Section, elset=CALLUS-60, material=MAT-CALLUS-60
,
** Section: Section-61-CALLUS-61
*Solid Section, elset=CALLUS-61, material=MAT-CALLUS-61
,
** Section: Section-62-CALLUS-62
*Solid Section, elset=CALLUS-62, material=MAT-CALLUS-62
,
** Section: Section-63-CALLUS-63
*Solid Section, elset=CALLUS-63, material=MAT-CALLUS-63
,
** Section: Section-64-CALLUS-64
*Solid Section, elset=CALLUS-64, material=MAT-CALLUS-64
,
** Section: Section-65-CALLUS-65
*Solid Section, elset=CALLUS-65, material=MAT-CALLUS-65
,
** Section: Section-66-CALLUS-66
*Solid Section, elset=CALLUS-66, material=MAT-CALLUS-66
,
** Section: Section-67-CALLUS-67
*Solid Section, elset=CALLUS-67, material=MAT-CALLUS-67
,
** Section: Section-68-CALLUS-68
*Solid Section, elset=CALLUS-68, material=MAT-CALLUS-68
,
** Section: Section-69-CALLUS-69
*Solid Section, elset=CALLUS-69, material=MAT-CALLUS-69
,
** Section: Section-70-CALLUS-70
*Solid Section, elset=CALLUS-70, material=MAT-CALLUS-70
,
** Section: Section-71-CALLUS-71
*Solid Section, elset=CALLUS-71, material=MAT-CALLUS-71
,
** Section: Section-72-CALLUS-72
*Solid Section, elset=CALLUS-72, material=MAT-CALLUS-72
,
** Section: Section-73-CALLUS-73
*Solid Section, elset=CALLUS-73, material=MAT-CALLUS-73
,
** Section: Section-74-CALLUS-74
*Solid Section, elset=CALLUS-74, material=MAT-CALLUS-74
,
** Section: Section-75-CALLUS-75
*Solid Section, elset=CALLUS-75, material=MAT-CALLUS-75
,
** Section: Section-76-CALLUS-76
*Solid Section, elset=CALLUS-76, material=MAT-CALLUS-76
,
** Section: Section-77-CALLUS-77
*Solid Section, elset=CALLUS-77, material=MAT-CALLUS-77
,
** Section: Section-78-CALLUS-78
*Solid Section, elset=CALLUS-78, material=MAT-CALLUS-78
,
** Section: Section-79-CALLUS-79
*Solid Section, elset=CALLUS-79, material=MAT-CALLUS-79
,
** Section: Section-80-CALLUS-80
*Solid Section, elset=CALLUS-80, material=MAT-CALLUS-80
,
** Section: Section-81-CALLUS-81
*Solid Section, elset=CALLUS-81, material=MAT-CALLUS-81
,
** Section: Section-82-CALLUS-82
*Solid Section, elset=CALLUS-82, material=MAT-CALLUS-82
,
** Section: Section-83-CALLUS-83
*Solid Section, elset=CALLUS-83, material=MAT-CALLUS-83
,
** Section: Section-84-CALLUS-84
*Solid Section, elset=CALLUS-84, material=MAT-CALLUS-84
,
** Section: Section-85-CALLUS-85
*Solid Section, elset=CALLUS-85, material=MAT-CALLUS-85
,
** Section: Section-86-CALLUS-86
*Solid Section, elset=CALLUS-86, material=MAT-CALLUS-86
,
** Section: Section-87-CALLUS-87
*Solid Section, elset=CALLUS-87, material=MAT-CALLUS-87
,
** Section: Section-88-CALLUS-88
*Solid Section, elset=CALLUS-88, material=MAT-CALLUS-88
,
** Section: Section-89-CALLUS-89
*Solid Section, elset=CALLUS-89, material=MAT-CALLUS-89
,
** Section: Section-90-CALLUS-90
*Solid Section, elset=CALLUS-90, material=MAT-CALLUS-90
,
** Section: Section-91-CALLUS-91
*Solid Section, elset=CALLUS-91, material=MAT-CALLUS-91
,
** Section: Section-92-CALLUS-92
*Solid Section, elset=CALLUS-92, material=MAT-CALLUS-92
,
** Section: Section-93-CALLUS-93
*Solid Section, elset=CALLUS-93, material=MAT-CALLUS-93
,
** Section: Section-94-CALLUS-94
*Solid Section, elset=CALLUS-94, material=MAT-CALLUS-94
,
** Section: Section-95-CALLUS-95
*Solid Section, elset=CALLUS-95, material=MAT-CALLUS-95
,
** Section: Section-96-CALLUS-96
*Solid Section, elset=CALLUS-96, material=MAT-CALLUS-96
,
** Section: Section-97-CALLUS-97
*Solid Section, elset=CALLUS-97, material=MAT-CALLUS-97
,
** Section: Section-98-CALLUS-98
*Solid Section, elset=CALLUS-98, material=MAT-CALLUS-98
,
** Section: Section-99-CALLUS-99
*Solid Section, elset=CALLUS-99, material=MAT-CALLUS-99
,
** Section: Section-100-CALLUS-100
*Solid Section, elset=CALLUS-100, material=MAT-CALLUS-100
,
** Section: Section-101-CALLUS-101
*Solid Section, elset=CALLUS-101, material=MAT-CALLUS-101
,
** Section: Section-102-CALLUS-102
*Solid Section, elset=CALLUS-102, material=MAT-CALLUS-102
,
** Section: Section-103-CALLUS-103
*Solid Section, elset=CALLUS-103, material=MAT-CALLUS-103
,
** Section: Section-104-CALLUS-104
*Solid Section, elset=CALLUS-104, material=MAT-CALLUS-104
,
** Section: Section-105-CALLUS-105
*Solid Section, elset=CALLUS-105, material=MAT-CALLUS-105
,
** Section: Section-106-CALLUS-106
*Solid Section, elset=CALLUS-106, material=MAT-CALLUS-106
,
** Section: Section-107-CALLUS-107
*Solid Section, elset=CALLUS-107, material=MAT-CALLUS-107
,
** Section: Section-108-CALLUS-108
*Solid Section, elset=CALLUS-108, material=MAT-CALLUS-108
,
** Section: Section-109-CALLUS-109
*Solid Section, elset=CALLUS-109, material=MAT-CALLUS-109
,
** Section: Section-110-CALLUS-110
*Solid Section, elset=CALLUS-110, material=MAT-CALLUS-110
,
** Section: Section-111-CALLUS-111
*Solid Section, elset=CALLUS-111, material=MAT-CALLUS-111
,
** Section: Section-112-CALLUS-112
*Solid Section, elset=CALLUS-112, material=MAT-CALLUS-112
,
** Section: Section-113-CALLUS-113
*Solid Section, elset=CALLUS-113, material=MAT-CALLUS-113
,
** Section: Section-114-CALLUS-114
*Solid Section, elset=CALLUS-114, material=MAT-CALLUS-114
,
** Section: Section-115-CALLUS-115
*Solid Section, elset=CALLUS-115, material=MAT-CALLUS-115
,
** Section: Section-116-CALLUS-116
*Solid Section, elset=CALLUS-116, material=MAT-CALLUS-116
,
** Section: Section-117-CALLUS-117
*Solid Section, elset=CALLUS-117, material=MAT-CALLUS-117
,
** Section: Section-118-CALLUS-118
*Solid Section, elset=CALLUS-118, material=MAT-CALLUS-118
,
** Section: Section-119-CALLUS-119
*Solid Section, elset=CALLUS-119, material=MAT-CALLUS-119
,
** Section: Section-120-CALLUS-120
*Solid Section, elset=CALLUS-120, material=MAT-CALLUS-120
,
** Section: Section-121-CALLUS-121
*Solid Section, elset=CALLUS-121, material=MAT-CALLUS-121
,
** Section: Section-122-CALLUS-122
*Solid Section, elset=CALLUS-122, material=MAT-CALLUS-122
,
** Section: Section-123-CALLUS-123
*Solid Section, elset=CALLUS-123, material=MAT-CALLUS-123
,
** Section: Section-124-CALLUS-124
*Solid Section, elset=CALLUS-124, material=MAT-CALLUS-124
,
** Section: Section-125-CALLUS-125
*Solid Section, elset=CALLUS-125, material=MAT-CALLUS-125
,
** Section: Section-126-CALLUS-126
*Solid Section, elset=CALLUS-126, material=MAT-CALLUS-126
,
** Section: Section-127-CALLUS-127
*Solid Section, elset=CALLUS-127, material=MAT-CALLUS-127
,
** Section: Section-128-CALLUS-128
*Solid Section, elset=CALLUS-128, material=MAT-CALLUS-128
,
** Section: Section-129-CALLUS-129
*Solid Section, elset=CALLUS-129, material=MAT-CALLUS-129
,
** Section: Section-130-CALLUS-130
*Solid Section, elset=CALLUS-130, material=MAT-CALLUS-130
,
** Section: Section-131-CALLUS-131
*Solid Section, elset=CALLUS-131, material=MAT-CALLUS-131
,
** Section: Section-132-CALLUS-132
*Solid Section, elset=CALLUS-132, material=MAT-CALLUS-132
,
** Section: Section-133-CALLUS-133
*Solid Section, elset=CALLUS-133, material=MAT-CALLUS-133
,
** Section: Section-134-CALLUS-134
*Solid Section, elset=CALLUS-134, material=MAT-CALLUS-134
,
** Section: Section-135-CALLUS-135
*Solid Section, elset=CALLUS-135, material=MAT-CALLUS-135
,
** Section: Section-136-CALLUS-136
*Solid Section, elset=CALLUS-136, material=MAT-CALLUS-136
,
** Section: Section-137-CALLUS-137
*Solid Section, elset=CALLUS-137, material=MAT-CALLUS-137
,
** Section: Section-138-CALLUS-138
*Solid Section, elset=CALLUS-138, material=MAT-CALLUS-138
,
** Section: Section-139-CALLUS-139
*Solid Section, elset=CALLUS-139, material=MAT-CALLUS-139
,
** Section: Section-140-CALLUS-140
*Solid Section, elset=CALLUS-140, material=MAT-CALLUS-140
,
** Section: Section-141-CALLUS-141
*Solid Section, elset=CALLUS-141, material=MAT-CALLUS-141
,
** Section: Section-142-CALLUS-142
*Solid Section, elset=CALLUS-142, material=MAT-CALLUS-142
,
** Section: Section-143-CALLUS-143
*Solid Section, elset=CALLUS-143, material=MAT-CALLUS-143
,
** Section: Section-144-CALLUS-144
*Solid Section, elset=CALLUS-144, material=MAT-CALLUS-144
,
** Section: Section-145-CALLUS-145
*Solid Section, elset=CALLUS-145, material=MAT-CALLUS-145
,
** Section: Section-146-CALLUS-146
*Solid Section, elset=CALLUS-146, material=MAT-CALLUS-146
,
** Section: Section-147-CALLUS-147
*Solid Section, elset=CALLUS-147, material=MAT-CALLUS-147
,
** Section: Section-148-CALLUS-148
*Solid Section, elset=CALLUS-148, material=MAT-CALLUS-148
,
** Section: Section-149-CALLUS-149
*Solid Section, elset=CALLUS-149, material=MAT-CALLUS-149
,
** Section: Section-150-CALLUS-150
*Solid Section, elset=CALLUS-150, material=MAT-CALLUS-150
,
** Section: Section-151-CALLUS-151
*Solid Section, elset=CALLUS-151, material=MAT-CALLUS-151
,
** Section: Section-152-CALLUS-152
*Solid Section, elset=CALLUS-152, material=MAT-CALLUS-152
,
** Section: Section-153-CALLUS-153
*Solid Section, elset=CALLUS-153, material=MAT-CALLUS-153
,
** Section: Section-154-CALLUS-154
*Solid Section, elset=CALLUS-154, material=MAT-CALLUS-154
,
** Section: Section-155-CALLUS-155
*Solid Section, elset=CALLUS-155, material=MAT-CALLUS-155
,
** Section: Section-156-CALLUS-156
*Solid Section, elset=CALLUS-156, material=MAT-CALLUS-156
,
** Section: Section-157-CALLUS-157
*Solid Section, elset=CALLUS-157, material=MAT-CALLUS-157
,
** Section: Section-158-CALLUS-158
*Solid Section, elset=CALLUS-158, material=MAT-CALLUS-158
,
** Section: Section-159-CALLUS-159
*Solid Section, elset=CALLUS-159, material=MAT-CALLUS-159
,
** Section: Section-160-CALLUS-160
*Solid Section, elset=CALLUS-160, material=MAT-CALLUS-160
,
** Section: Section-161-CALLUS-161
*Solid Section, elset=CALLUS-161, material=MAT-CALLUS-161
,
** Section: Section-162-CALLUS-162
*Solid Section, elset=CALLUS-162, material=MAT-CALLUS-162
,
** Section: Section-163-CALLUS-163
*Solid Section, elset=CALLUS-163, material=MAT-CALLUS-163
,
** Section: Section-164-CALLUS-164
*Solid Section, elset=CALLUS-164, material=MAT-CALLUS-164
,
** Section: Section-165-CALLUS-165
*Solid Section, elset=CALLUS-165, material=MAT-CALLUS-165
,
** Section: Section-166-CALLUS-166
*Solid Section, elset=CALLUS-166, material=MAT-CALLUS-166
,
** Section: Section-167-CALLUS-167
*Solid Section, elset=CALLUS-167, material=MAT-CALLUS-167
,
** Section: Section-168-CALLUS-168
*Solid Section, elset=CALLUS-168, material=MAT-CALLUS-168
,
** Section: Section-169-CALLUS-169
*Solid Section, elset=CALLUS-169, material=MAT-CALLUS-169
,
** Section: Section-170-CALLUS-170
*Solid Section, elset=CALLUS-170, material=MAT-CALLUS-170
,
** Section: Section-171-CALLUS-171
*Solid Section, elset=CALLUS-171, material=MAT-CALLUS-171
,
** Section: Section-172-CALLUS-172
*Solid Section, elset=CALLUS-172, material=MAT-CALLUS-172
,
** Section: Section-173-CALLUS-173
*Solid Section, elset=CALLUS-173, material=MAT-CALLUS-173
,
** Section: Section-174-CALLUS-174
*Solid Section, elset=CALLUS-174, material=MAT-CALLUS-174
,
** Section: Section-175-CALLUS-175
*Solid Section, elset=CALLUS-175, material=MAT-CALLUS-175
,
** Section: Section-176-CALLUS-176
*Solid Section, elset=CALLUS-176, material=MAT-CALLUS-176
,
** Section: Section-177-CALLUS-177
*Solid Section, elset=CALLUS-177, material=MAT-CALLUS-177
,
** Section: Section-178-CALLUS-178
*Solid Section, elset=CALLUS-178, material=MAT-CALLUS-178
,
** Section: Section-179-CALLUS-179
*Solid Section, elset=CALLUS-179, material=MAT-CALLUS-179
,
** Section: Section-180-CALLUS-180
*Solid Section, elset=CALLUS-180, material=MAT-CALLUS-180
,
** Section: Section-181-CALLUS-181
*Solid Section, elset=CALLUS-181, material=MAT-CALLUS-181
,
** Section: Section-182-CALLUS-182
*Solid Section, elset=CALLUS-182, material=MAT-CALLUS-182
,
** Section: Section-183-CALLUS-183
*Solid Section, elset=CALLUS-183, material=MAT-CALLUS-183
,
** Section: Section-184-CALLUS-184
*Solid Section, elset=CALLUS-184, material=MAT-CALLUS-184
,
** Section: Section-185-CALLUS-185
*Solid Section, elset=CALLUS-185, material=MAT-CALLUS-185
,
** Section: Section-186-CALLUS-186
*Solid Section, elset=CALLUS-186, material=MAT-CALLUS-186
,
** Section: Section-187-CALLUS-187
*Solid Section, elset=CALLUS-187, material=MAT-CALLUS-187
,
** Section: Section-188-CALLUS-188
*Solid Section, elset=CALLUS-188, material=MAT-CALLUS-188
,
** Section: Section-189-CALLUS-189
*Solid Section, elset=CALLUS-189, material=MAT-CALLUS-189
,
** Section: Section-190-CALLUS-190
*Solid Section, elset=CALLUS-190, material=MAT-CALLUS-190
,
** Section: Section-191-CALLUS-191
*Solid Section, elset=CALLUS-191, material=MAT-CALLUS-191
,
** Section: Section-192-CALLUS-192
*Solid Section, elset=CALLUS-192, material=MAT-CALLUS-192
,
** Section: Section-193-CALLUS-193
*Solid Section, elset=CALLUS-193, material=MAT-CALLUS-193
,
** Section: Section-194-CALLUS-194
*Solid Section, elset=CALLUS-194, material=MAT-CALLUS-194
,
** Section: Section-195-CALLUS-195
*Solid Section, elset=CALLUS-195, material=MAT-CALLUS-195
,
** Section: Section-196-CALLUS-196
*Solid Section, elset=CALLUS-196, material=MAT-CALLUS-196
,
** Section: Section-197-CALLUS-197
*Solid Section, elset=CALLUS-197, material=MAT-CALLUS-197
,
** Section: Section-198-CALLUS-198
*Solid Section, elset=CALLUS-198, material=MAT-CALLUS-198
,
** Section: Section-199-CALLUS-199
*Solid Section, elset=CALLUS-199, material=MAT-CALLUS-199
,
** Section: Section-200-CALLUS-200
*Solid Section, elset=CALLUS-200, material=MAT-CALLUS-200
,
** Section: Section-201-CALLUS-201
*Solid Section, elset=CALLUS-201, material=MAT-CALLUS-201
,
** Section: Section-202-CALLUS-202
*Solid Section, elset=CALLUS-202, material=MAT-CALLUS-202
,
** Section: Section-203-CALLUS-203
*Solid Section, elset=CALLUS-203, material=MAT-CALLUS-203
,
** Section: Section-204-CALLUS-204
*Solid Section, elset=CALLUS-204, material=MAT-CALLUS-204
,
** Section: Section-205-CALLUS-205
*Solid Section, elset=CALLUS-205, material=MAT-CALLUS-205
,
** Section: Section-206-CALLUS-206
*Solid Section, elset=CALLUS-206, material=MAT-CALLUS-206
,
** Section: Section-207-CALLUS-207
*Solid Section, elset=CALLUS-207, material=MAT-CALLUS-207
,
** Section: Section-208-CALLUS-208
*Solid Section, elset=CALLUS-208, material=MAT-CALLUS-208
,
** Section: Section-209-CALLUS-209
*Solid Section, elset=CALLUS-209, material=MAT-CALLUS-209
,
** Section: Section-210-CALLUS-210
*Solid Section, elset=CALLUS-210, material=MAT-CALLUS-210
,
** Section: Section-211-CALLUS-211
*Solid Section, elset=CALLUS-211, material=MAT-CALLUS-211
,
** Section: Section-212-CALLUS-212
*Solid Section, elset=CALLUS-212, material=MAT-CALLUS-212
,
** Section: Section-213-CALLUS-213
*Solid Section, elset=CALLUS-213, material=MAT-CALLUS-213
,
** Section: Section-214-CALLUS-214
*Solid Section, elset=CALLUS-214, material=MAT-CALLUS-214
,
** Section: Section-215-CALLUS-215
*Solid Section, elset=CALLUS-215, material=MAT-CALLUS-215
,
** Section: Section-216-CALLUS-216
*Solid Section, elset=CALLUS-216, material=MAT-CALLUS-216
,
** Section: Section-217-CALLUS-217
*Solid Section, elset=CALLUS-217, material=MAT-CALLUS-217
,
** Section: Section-218-CALLUS-218
*Solid Section, elset=CALLUS-218, material=MAT-CALLUS-218
,
** Section: Section-219-CALLUS-219
*Solid Section, elset=CALLUS-219, material=MAT-CALLUS-219
,
** Section: Section-220-CALLUS-220
*Solid Section, elset=CALLUS-220, material=MAT-CALLUS-220
,
** Section: Section-221-CALLUS-221
*Solid Section, elset=CALLUS-221, material=MAT-CALLUS-221
,
** Section: Section-222-CALLUS-222
*Solid Section, elset=CALLUS-222, material=MAT-CALLUS-222
,
** Section: Section-223-CALLUS-223
*Solid Section, elset=CALLUS-223, material=MAT-CALLUS-223
,
** Section: Section-224-CALLUS-224
*Solid Section, elset=CALLUS-224, material=MAT-CALLUS-224
,
** Section: Section-225-CALLUS-225
*Solid Section, elset=CALLUS-225, material=MAT-CALLUS-225
,
** Section: Section-226-CALLUS-226
*Solid Section, elset=CALLUS-226, material=MAT-CALLUS-226
,
** Section: Section-227-CALLUS-227
*Solid Section, elset=CALLUS-227, material=MAT-CALLUS-227
,
** Section: Section-228-CALLUS-228
*Solid Section, elset=CALLUS-228, material=MAT-CALLUS-228
,
** Section: Section-229-CALLUS-229
*Solid Section, elset=CALLUS-229, material=MAT-CALLUS-229
,
** Section: Section-230-CALLUS-230
*Solid Section, elset=CALLUS-230, material=MAT-CALLUS-230
,
** Section: Section-231-CALLUS-231
*Solid Section, elset=CALLUS-231, material=MAT-CALLUS-231
,
** Section: Section-232-CALLUS-232
*Solid Section, elset=CALLUS-232, material=MAT-CALLUS-232
,
** Section: Section-233-CALLUS-233
*Solid Section, elset=CALLUS-233, material=MAT-CALLUS-233
,
** Section: Section-234-CALLUS-234
*Solid Section, elset=CALLUS-234, material=MAT-CALLUS-234
,
** Section: Section-235-CALLUS-235
*Solid Section, elset=CALLUS-235, material=MAT-CALLUS-235
,
** Section: Section-236-CALLUS-236
*Solid Section, elset=CALLUS-236, material=MAT-CALLUS-236
,
** Section: Section-237-CALLUS-237
*Solid Section, elset=CALLUS-237, material=MAT-CALLUS-237
,
** Section: Section-238-CALLUS-238
*Solid Section, elset=CALLUS-238, material=MAT-CALLUS-238
,
** Section: Section-239-CALLUS-239
*Solid Section, elset=CALLUS-239, material=MAT-CALLUS-239
,
** Section: Section-240-CALLUS-240
*Solid Section, elset=CALLUS-240, material=MAT-CALLUS-240
,
** Section: Section-241-CALLUS-241
*Solid Section, elset=CALLUS-241, material=MAT-CALLUS-241
,
** Section: Section-242-CALLUS-242
*Solid Section, elset=CALLUS-242, material=MAT-CALLUS-242
,
** Section: Section-243-CALLUS-243
*Solid Section, elset=CALLUS-243, material=MAT-CALLUS-243
,
** Section: Section-244-CALLUS-244
*Solid Section, elset=CALLUS-244, material=MAT-CALLUS-244
,
** Section: Section-245-CALLUS-245
*Solid Section, elset=CALLUS-245, material=MAT-CALLUS-245
,
** Section: Section-246-CALLUS-246
*Solid Section, elset=CALLUS-246, material=MAT-CALLUS-246
,
** Section: Section-247-CALLUS-247
*Solid Section, elset=CALLUS-247, material=MAT-CALLUS-247
,
** Section: Section-248-CALLUS-248
*Solid Section, elset=CALLUS-248, material=MAT-CALLUS-248
,
** Section: Section-249-CALLUS-249
*Solid Section, elset=CALLUS-249, material=MAT-CALLUS-249
,
** Section: Section-250-CALLUS-250
*Solid Section, elset=CALLUS-250, material=MAT-CALLUS-250
,
** Section: Section-251-CALLUS-251
*Solid Section, elset=CALLUS-251, material=MAT-CALLUS-251
,
** Section: Section-252-CALLUS-252
*Solid Section, elset=CALLUS-252, material=MAT-CALLUS-252
,
** Section: Section-253-CALLUS-253
*Solid Section, elset=CALLUS-253, material=MAT-CALLUS-253
,
** Section: Section-254-CALLUS-254
*Solid Section, elset=CALLUS-254, material=MAT-CALLUS-254
,
** Section: Section-255-CALLUS-255
*Solid Section, elset=CALLUS-255, material=MAT-CALLUS-255
,
** Section: Section-256-CALLUS-256
*Solid Section, elset=CALLUS-256, material=MAT-CALLUS-256
,
** Section: Section-257-CALLUS-257
*Solid Section, elset=CALLUS-257, material=MAT-CALLUS-257
,
** Section: Section-258-CALLUS-258
*Solid Section, elset=CALLUS-258, material=MAT-CALLUS-258
,
** Section: Section-259-CALLUS-259
*Solid Section, elset=CALLUS-259, material=MAT-CALLUS-259
,
** Section: Section-260-CALLUS-260
*Solid Section, elset=CALLUS-260, material=MAT-CALLUS-260
,
** Section: Section-261-CALLUS-261
*Solid Section, elset=CALLUS-261, material=MAT-CALLUS-261
,
** Section: Section-262-CALLUS-262
*Solid Section, elset=CALLUS-262, material=MAT-CALLUS-262
,
** Section: Section-263-CALLUS-263
*Solid Section, elset=CALLUS-263, material=MAT-CALLUS-263
,
** Section: Section-264-CALLUS-264
*Solid Section, elset=CALLUS-264, material=MAT-CALLUS-264
,
** Section: Section-265-CALLUS-265
*Solid Section, elset=CALLUS-265, material=MAT-CALLUS-265
,
** Section: Section-266-CALLUS-266
*Solid Section, elset=CALLUS-266, material=MAT-CALLUS-266
,
** Section: Section-267-CALLUS-267
*Solid Section, elset=CALLUS-267, material=MAT-CALLUS-267
,
** Section: Section-268-CALLUS-268
*Solid Section, elset=CALLUS-268, material=MAT-CALLUS-268
,
** Section: Section-269-CALLUS-269
*Solid Section, elset=CALLUS-269, material=MAT-CALLUS-269
,
** Section: Section-270-CALLUS-270
*Solid Section, elset=CALLUS-270, material=MAT-CALLUS-270
,
** Section: Section-271-CALLUS-271
*Solid Section, elset=CALLUS-271, material=MAT-CALLUS-271
,
** Section: Section-272-CALLUS-272
*Solid Section, elset=CALLUS-272, material=MAT-CALLUS-272
,
** Section: Section-273-CALLUS-273
*Solid Section, elset=CALLUS-273, material=MAT-CALLUS-273
,
** Section: Section-274-CALLUS-274
*Solid Section, elset=CALLUS-274, material=MAT-CALLUS-274
,
** Section: Section-275-CALLUS-275
*Solid Section, elset=CALLUS-275, material=MAT-CALLUS-275
,
** Section: Section-276-CALLUS-276
*Solid Section, elset=CALLUS-276, material=MAT-CALLUS-276
,
** Section: Section-277-CALLUS-277
*Solid Section, elset=CALLUS-277, material=MAT-CALLUS-277
,
** Section: Section-278-CALLUS-278
*Solid Section, elset=CALLUS-278, material=MAT-CALLUS-278
,
** Section: Section-279-CALLUS-279
*Solid Section, elset=CALLUS-279, material=MAT-CALLUS-279
,
** Section: Section-280-CALLUS-280
*Solid Section, elset=CALLUS-280, material=MAT-CALLUS-280
,
** Section: Section-281-CALLUS-281
*Solid Section, elset=CALLUS-281, material=MAT-CALLUS-281
,
** Section: Section-282-CALLUS-282
*Solid Section, elset=CALLUS-282, material=MAT-CALLUS-282
,
** Section: Section-283-CALLUS-283
*Solid Section, elset=CALLUS-283, material=MAT-CALLUS-283
,
** Section: Section-284-CALLUS-284
*Solid Section, elset=CALLUS-284, material=MAT-CALLUS-284
,
** Section: Section-285-CALLUS-285
*Solid Section, elset=CALLUS-285, material=MAT-CALLUS-285
,
** Section: Section-286-CALLUS-286
*Solid Section, elset=CALLUS-286, material=MAT-CALLUS-286
,
** Section: Section-287-CALLUS-287
*Solid Section, elset=CALLUS-287, material=MAT-CALLUS-287
,
** Section: Section-288-CALLUS-288
*Solid Section, elset=CALLUS-288, material=MAT-CALLUS-288
,
** Section: Section-289-CALLUS-289
*Solid Section, elset=CALLUS-289, material=MAT-CALLUS-289
,
** Section: Section-290-CALLUS-290
*Solid Section, elset=CALLUS-290, material=MAT-CALLUS-290
,
** Section: Section-291-CALLUS-291
*Solid Section, elset=CALLUS-291, material=MAT-CALLUS-291
,
** Section: Section-292-CALLUS-292
*Solid Section, elset=CALLUS-292, material=MAT-CALLUS-292
,
** Section: Section-293-CALLUS-293
*Solid Section, elset=CALLUS-293, material=MAT-CALLUS-293
,
** Section: Section-294-CALLUS-294
*Solid Section, elset=CALLUS-294, material=MAT-CALLUS-294
,
** Section: Section-295-CALLUS-295
*Solid Section, elset=CALLUS-295, material=MAT-CALLUS-295
,
** Section: Section-296-CALLUS-296
*Solid Section, elset=CALLUS-296, material=MAT-CALLUS-296
,
** Section: Section-297-CALLUS-297
*Solid Section, elset=CALLUS-297, material=MAT-CALLUS-297
,
** Section: Section-298-CALLUS-298
*Solid Section, elset=CALLUS-298, material=MAT-CALLUS-298
,
** Section: Section-299-CALLUS-299
*Solid Section, elset=CALLUS-299, material=MAT-CALLUS-299
,
** Section: Section-300-CALLUS-300
*Solid Section, elset=CALLUS-300, material=MAT-CALLUS-300
,
** Section: Section-301-CALLUS-301
*Solid Section, elset=CALLUS-301, material=MAT-CALLUS-301
,
** Section: Section-302-CALLUS-302
*Solid Section, elset=CALLUS-302, material=MAT-CALLUS-302
,
** Section: Section-303-CALLUS-303
*Solid Section, elset=CALLUS-303, material=MAT-CALLUS-303
,
** Section: Section-304-CALLUS-304
*Solid Section, elset=CALLUS-304, material=MAT-CALLUS-304
,
** Section: Section-305-CALLUS-305
*Solid Section, elset=CALLUS-305, material=MAT-CALLUS-305
,
** Section: Section-306-CALLUS-306
*Solid Section, elset=CALLUS-306, material=MAT-CALLUS-306
,
** Section: Section-307-CALLUS-307
*Solid Section, elset=CALLUS-307, material=MAT-CALLUS-307
,
** Section: Section-308-CALLUS-308
*Solid Section, elset=CALLUS-308, material=MAT-CALLUS-308
,
** Section: Section-309-CALLUS-309
*Solid Section, elset=CALLUS-309, material=MAT-CALLUS-309
,
** Section: Section-310-CALLUS-310
*Solid Section, elset=CALLUS-310, material=MAT-CALLUS-310
,
** Section: Section-311-CALLUS-311
*Solid Section, elset=CALLUS-311, material=MAT-CALLUS-311
,
** Section: Section-312-CALLUS-312
*Solid Section, elset=CALLUS-312, material=MAT-CALLUS-312
,
** Section: Section-313-CALLUS-313
*Solid Section, elset=CALLUS-313, material=MAT-CALLUS-313
,
** Section: Section-314-CALLUS-314
*Solid Section, elset=CALLUS-314, material=MAT-CALLUS-314
,
** Section: Section-315-CALLUS-315
*Solid Section, elset=CALLUS-315, material=MAT-CALLUS-315
,
** Section: Section-316-CALLUS-316
*Solid Section, elset=CALLUS-316, material=MAT-CALLUS-316
,
** Section: Section-317-CALLUS-317
*Solid Section, elset=CALLUS-317, material=MAT-CALLUS-317
,
** Section: Section-318-CALLUS-318
*Solid Section, elset=CALLUS-318, material=MAT-CALLUS-318
,
** Section: Section-319-CALLUS-319
*Solid Section, elset=CALLUS-319, material=MAT-CALLUS-319
,
** Section: Section-320-CALLUS-320
*Solid Section, elset=CALLUS-320, material=MAT-CALLUS-320
,
** Section: Section-321-CALLUS-321
*Solid Section, elset=CALLUS-321, material=MAT-CALLUS-321
,
** Section: Section-322-CALLUS-322
*Solid Section, elset=CALLUS-322, material=MAT-CALLUS-322
,
** Section: Section-323-CALLUS-323
*Solid Section, elset=CALLUS-323, material=MAT-CALLUS-323
,
** Section: Section-324-CALLUS-324
*Solid Section, elset=CALLUS-324, material=MAT-CALLUS-324
,
** Section: Section-325-CALLUS-325
*Solid Section, elset=CALLUS-325, material=MAT-CALLUS-325
,
** Section: Section-326-CALLUS-326
*Solid Section, elset=CALLUS-326, material=MAT-CALLUS-326
,
** Section: Section-327-CALLUS-327
*Solid Section, elset=CALLUS-327, material=MAT-CALLUS-327
,
** Section: Section-328-CALLUS-328
*Solid Section, elset=CALLUS-328, material=MAT-CALLUS-328
,
** Section: Section-329-CALLUS-329
*Solid Section, elset=CALLUS-329, material=MAT-CALLUS-329
,
** Section: Section-330-CALLUS-330
*Solid Section, elset=CALLUS-330, material=MAT-CALLUS-330
,
** Section: Section-331-CALLUS-331
*Solid Section, elset=CALLUS-331, material=MAT-CALLUS-331
,
** Section: Section-332-CALLUS-332
*Solid Section, elset=CALLUS-332, material=MAT-CALLUS-332
,
** Section: Section-333-CALLUS-333
*Solid Section, elset=CALLUS-333, material=MAT-CALLUS-333
,
** Section: Section-334-CALLUS-334
*Solid Section, elset=CALLUS-334, material=MAT-CALLUS-334
,
** Section: Section-335-CALLUS-335
*Solid Section, elset=CALLUS-335, material=MAT-CALLUS-335
,
** Section: Section-336-CALLUS-336
*Solid Section, elset=CALLUS-336, material=MAT-CALLUS-336
,
** Section: Section-337-CALLUS-337
*Solid Section, elset=CALLUS-337, material=MAT-CALLUS-337
,
** Section: Section-338-CALLUS-338
*Solid Section, elset=CALLUS-338, material=MAT-CALLUS-338
,
** Section: Section-339-CALLUS-339
*Solid Section, elset=CALLUS-339, material=MAT-CALLUS-339
,
** Section: Section-340-CALLUS-340
*Solid Section, elset=CALLUS-340, material=MAT-CALLUS-340
,
** Section: Section-341-CALLUS-341
*Solid Section, elset=CALLUS-341, material=MAT-CALLUS-341
,
** Section: Section-342-CALLUS-342
*Solid Section, elset=CALLUS-342, material=MAT-CALLUS-342
,
** Section: Section-343-CALLUS-343
*Solid Section, elset=CALLUS-343, material=MAT-CALLUS-343
,
** Section: Section-344-CALLUS-344
*Solid Section, elset=CALLUS-344, material=MAT-CALLUS-344
,
** Section: Section-345-CALLUS-345
*Solid Section, elset=CALLUS-345, material=MAT-CALLUS-345
,
** Section: Section-346-CALLUS-346
*Solid Section, elset=CALLUS-346, material=MAT-CALLUS-346
,
** Section: Section-347-CALLUS-347
*Solid Section, elset=CALLUS-347, material=MAT-CALLUS-347
,
** Section: Section-348-CALLUS-348
*Solid Section, elset=CALLUS-348, material=MAT-CALLUS-348
,
** Section: Section-349-CALLUS-349
*Solid Section, elset=CALLUS-349, material=MAT-CALLUS-349
,
** Section: Section-350-CALLUS-350
*Solid Section, elset=CALLUS-350, material=MAT-CALLUS-350
,
** Section: Section-351-CALLUS-351
*Solid Section, elset=CALLUS-351, material=MAT-CALLUS-351
,
** Section: Section-352-CALLUS-352
*Solid Section, elset=CALLUS-352, material=MAT-CALLUS-352
,
** Section: Section-353-CALLUS-353
*Solid Section, elset=CALLUS-353, material=MAT-CALLUS-353
,
** Section: Section-354-CALLUS-354
*Solid Section, elset=CALLUS-354, material=MAT-CALLUS-354
,
** Section: Section-355-CALLUS-355
*Solid Section, elset=CALLUS-355, material=MAT-CALLUS-355
,
** Section: Section-356-CALLUS-356
*Solid Section, elset=CALLUS-356, material=MAT-CALLUS-356
,
** Section: Section-357-CALLUS-357
*Solid Section, elset=CALLUS-357, material=MAT-CALLUS-357
,
** Section: Section-358-CALLUS-358
*Solid Section, elset=CALLUS-358, material=MAT-CALLUS-358
,
** Section: Section-359-CALLUS-359
*Solid Section, elset=CALLUS-359, material=MAT-CALLUS-359
,
** Section: Section-360-CALLUS-360
*Solid Section, elset=CALLUS-360, material=MAT-CALLUS-360
,
** Section: Section-361-CALLUS-361
*Solid Section, elset=CALLUS-361, material=MAT-CALLUS-361
,
** Section: Section-362-CALLUS-362
*Solid Section, elset=CALLUS-362, material=MAT-CALLUS-362
,
** Section: Section-363-CALLUS-363
*Solid Section, elset=CALLUS-363, material=MAT-CALLUS-363
,
** Section: Section-364-CALLUS-364
*Solid Section, elset=CALLUS-364, material=MAT-CALLUS-364
,
** Section: Section-365-CALLUS-365
*Solid Section, elset=CALLUS-365, material=MAT-CALLUS-365
,
** Section: Section-366-CALLUS-366
*Solid Section, elset=CALLUS-366, material=MAT-CALLUS-366
,
** Section: Section-367-CALLUS-367
*Solid Section, elset=CALLUS-367, material=MAT-CALLUS-367
,
** Section: Section-368-CALLUS-368
*Solid Section, elset=CALLUS-368, material=MAT-CALLUS-368
,
** Section: Section-369-CALLUS-369
*Solid Section, elset=CALLUS-369, material=MAT-CALLUS-369
,
** Section: Section-370-CALLUS-370
*Solid Section, elset=CALLUS-370, material=MAT-CALLUS-370
,
** Section: Section-371-CALLUS-371
*Solid Section, elset=CALLUS-371, material=MAT-CALLUS-371
,
** Section: Section-372-CALLUS-372
*Solid Section, elset=CALLUS-372, material=MAT-CALLUS-372
,
** Section: Section-373-CALLUS-373
*Solid Section, elset=CALLUS-373, material=MAT-CALLUS-373
,
** Section: Section-374-CALLUS-374
*Solid Section, elset=CALLUS-374, material=MAT-CALLUS-374
,
** Section: Section-375-CALLUS-375
*Solid Section, elset=CALLUS-375, material=MAT-CALLUS-375
,
** Section: Section-376-CALLUS-376
*Solid Section, elset=CALLUS-376, material=MAT-CALLUS-376
,
** Section: Section-377-CALLUS-377
*Solid Section, elset=CALLUS-377, material=MAT-CALLUS-377
,
** Section: Section-378-CALLUS-378
*Solid Section, elset=CALLUS-378, material=MAT-CALLUS-378
,
** Section: Section-379-CALLUS-379
*Solid Section, elset=CALLUS-379, material=MAT-CALLUS-379
,
** Section: Section-380-CALLUS-380
*Solid Section, elset=CALLUS-380, material=MAT-CALLUS-380
,
** Section: Section-381-CALLUS-381
*Solid Section, elset=CALLUS-381, material=MAT-CALLUS-381
,
** Section: Section-382-CALLUS-382
*Solid Section, elset=CALLUS-382, material=MAT-CALLUS-382
,
** Section: Section-383-CALLUS-383
*Solid Section, elset=CALLUS-383, material=MAT-CALLUS-383
,
** Section: Section-384-CALLUS-384
*Solid Section, elset=CALLUS-384, material=MAT-CALLUS-384
,
** Section: Section-385-CALLUS-385
*Solid Section, elset=CALLUS-385, material=MAT-CALLUS-385
,
** Section: Section-386-CALLUS-386
*Solid Section, elset=CALLUS-386, material=MAT-CALLUS-386
,
** Section: Section-387-CALLUS-387
*Solid Section, elset=CALLUS-387, material=MAT-CALLUS-387
,
** Section: Section-388-CALLUS-388
*Solid Section, elset=CALLUS-388, material=MAT-CALLUS-388
,
** Section: Section-389-CALLUS-389
*Solid Section, elset=CALLUS-389, material=MAT-CALLUS-389
,
** Section: Section-390-CALLUS-390
*Solid Section, elset=CALLUS-390, material=MAT-CALLUS-390
,
** Section: Section-391-CALLUS-391
*Solid Section, elset=CALLUS-391, material=MAT-CALLUS-391
,
** Section: Section-392-CALLUS-392
*Solid Section, elset=CALLUS-392, material=MAT-CALLUS-392
,
** Section: Section-393-CALLUS-393
*Solid Section, elset=CALLUS-393, material=MAT-CALLUS-393
,
** Section: Section-394-CALLUS-394
*Solid Section, elset=CALLUS-394, material=MAT-CALLUS-394
,
** Section: Section-395-CALLUS-395
*Solid Section, elset=CALLUS-395, material=MAT-CALLUS-395
,
** Section: Section-396-CALLUS-396
*Solid Section, elset=CALLUS-396, material=MAT-CALLUS-396
,
** Section: Section-397-CALLUS-397
*Solid Section, elset=CALLUS-397, material=MAT-CALLUS-397
,
** Section: Section-398-CALLUS-398
*Solid Section, elset=CALLUS-398, material=MAT-CALLUS-398
,
** Section: Section-399-CALLUS-399
*Solid Section, elset=CALLUS-399, material=MAT-CALLUS-399
,
** Section: Section-400-CALLUS-400
*Solid Section, elset=CALLUS-400, material=MAT-CALLUS-400
,
** Section: Section-401-CALLUS-401
*Solid Section, elset=CALLUS-401, material=MAT-CALLUS-401
,
** Section: Section-402-CALLUS-402
*Solid Section, elset=CALLUS-402, material=MAT-CALLUS-402
,
** Section: Section-403-CALLUS-403
*Solid Section, elset=CALLUS-403, material=MAT-CALLUS-403
,
** Section: Section-404-CALLUS-404
*Solid Section, elset=CALLUS-404, material=MAT-CALLUS-404
,
** Section: Section-405-CALLUS-405
*Solid Section, elset=CALLUS-405, material=MAT-CALLUS-405
,
** Section: Section-406-CALLUS-406
*Solid Section, elset=CALLUS-406, material=MAT-CALLUS-406
,
** Section: Section-407-CALLUS-407
*Solid Section, elset=CALLUS-407, material=MAT-CALLUS-407
,
** Section: Section-408-CALLUS-408
*Solid Section, elset=CALLUS-408, material=MAT-CALLUS-408
,
** Section: Section-409-CALLUS-409
*Solid Section, elset=CALLUS-409, material=MAT-CALLUS-409
,
** Section: Section-410-CALLUS-410
*Solid Section, elset=CALLUS-410, material=MAT-CALLUS-410
,
** Section: Section-411-CALLUS-411
*Solid Section, elset=CALLUS-411, material=MAT-CALLUS-411
,
** Section: Section-412-CALLUS-412
*Solid Section, elset=CALLUS-412, material=MAT-CALLUS-412
,
** Section: Section-413-CALLUS-413
*Solid Section, elset=CALLUS-413, material=MAT-CALLUS-413
,
** Section: Section-414-CALLUS-414
*Solid Section, elset=CALLUS-414, material=MAT-CALLUS-414
,
** Section: Section-415-CALLUS-415
*Solid Section, elset=CALLUS-415, material=MAT-CALLUS-415
,
** Section: Section-416-CALLUS-416
*Solid Section, elset=CALLUS-416, material=MAT-CALLUS-416
,
** Section: Section-417-CALLUS-417
*Solid Section, elset=CALLUS-417, material=MAT-CALLUS-417
,
** Section: Section-418-CALLUS-418
*Solid Section, elset=CALLUS-418, material=MAT-CALLUS-418
,
** Section: Section-419-CALLUS-419
*Solid Section, elset=CALLUS-419, material=MAT-CALLUS-419
,
** Section: Section-420-CALLUS-420
*Solid Section, elset=CALLUS-420, material=MAT-CALLUS-420
,
** Section: Section-421-CALLUS-421
*Solid Section, elset=CALLUS-421, material=MAT-CALLUS-421
,
** Section: Section-422-CALLUS-422
*Solid Section, elset=CALLUS-422, material=MAT-CALLUS-422
,
** Section: Section-423-CALLUS-423
*Solid Section, elset=CALLUS-423, material=MAT-CALLUS-423
,
** Section: Section-424-CALLUS-424
*Solid Section, elset=CALLUS-424, material=MAT-CALLUS-424
,
** Section: Section-425-CALLUS-425
*Solid Section, elset=CALLUS-425, material=MAT-CALLUS-425
,
** Section: Section-426-CALLUS-426
*Solid Section, elset=CALLUS-426, material=MAT-CALLUS-426
,
** Section: Section-427-CALLUS-427
*Solid Section, elset=CALLUS-427, material=MAT-CALLUS-427
,
** Section: Section-428-CALLUS-428
*Solid Section, elset=CALLUS-428, material=MAT-CALLUS-428
,
** Section: Section-429-CALLUS-429
*Solid Section, elset=CALLUS-429, material=MAT-CALLUS-429
,
** Section: Section-430-CALLUS-430
*Solid Section, elset=CALLUS-430, material=MAT-CALLUS-430
,
** Section: Section-431-CALLUS-431
*Solid Section, elset=CALLUS-431, material=MAT-CALLUS-431
,
** Section: Section-432-CALLUS-432
*Solid Section, elset=CALLUS-432, material=MAT-CALLUS-432
,
** Section: Section-433-CALLUS-433
*Solid Section, elset=CALLUS-433, material=MAT-CALLUS-433
,
** Section: Section-434-CALLUS-434
*Solid Section, elset=CALLUS-434, material=MAT-CALLUS-434
,
** Section: Section-435-CALLUS-435
*Solid Section, elset=CALLUS-435, material=MAT-CALLUS-435
,
** Section: Section-436-CALLUS-436
*Solid Section, elset=CALLUS-436, material=MAT-CALLUS-436
,
** Section: Section-437-CALLUS-437
*Solid Section, elset=CALLUS-437, material=MAT-CALLUS-437
,
** Section: Section-438-CALLUS-438
*Solid Section, elset=CALLUS-438, material=MAT-CALLUS-438
,
** Section: Section-439-CALLUS-439
*Solid Section, elset=CALLUS-439, material=MAT-CALLUS-439
,
** Section: Section-440-CALLUS-440
*Solid Section, elset=CALLUS-440, material=MAT-CALLUS-440
,
** Section: Section-441-CALLUS-441
*Solid Section, elset=CALLUS-441, material=MAT-CALLUS-441
,
** Section: Section-442-CALLUS-442
*Solid Section, elset=CALLUS-442, material=MAT-CALLUS-442
,
** Section: Section-443-CALLUS-443
*Solid Section, elset=CALLUS-443, material=MAT-CALLUS-443
,
** Section: Section-444-CALLUS-444
*Solid Section, elset=CALLUS-444, material=MAT-CALLUS-444
,
** Section: Section-445-CALLUS-445
*Solid Section, elset=CALLUS-445, material=MAT-CALLUS-445
,
** Section: Section-446-CALLUS-446
*Solid Section, elset=CALLUS-446, material=MAT-CALLUS-446
,
** Section: Section-447-CALLUS-447
*Solid Section, elset=CALLUS-447, material=MAT-CALLUS-447
,
** Section: Section-448-CALLUS-448
*Solid Section, elset=CALLUS-448, material=MAT-CALLUS-448
,
** Section: Section-449-CALLUS-449
*Solid Section, elset=CALLUS-449, material=MAT-CALLUS-449
,
** Section: Section-450-CALLUS-450
*Solid Section, elset=CALLUS-450, material=MAT-CALLUS-450
,
** Section: Section-451-CALLUS-451
*Solid Section, elset=CALLUS-451, material=MAT-CALLUS-451
,
** Section: Section-452-CALLUS-452
*Solid Section, elset=CALLUS-452, material=MAT-CALLUS-452
,
** Section: Section-453-CALLUS-453
*Solid Section, elset=CALLUS-453, material=MAT-CALLUS-453
,
** Section: Section-454-CALLUS-454
*Solid Section, elset=CALLUS-454, material=MAT-CALLUS-454
,
** Section: Section-455-CALLUS-455
*Solid Section, elset=CALLUS-455, material=MAT-CALLUS-455
,
** Section: Section-456-CALLUS-456
*Solid Section, elset=CALLUS-456, material=MAT-CALLUS-456
,
** Section: Section-457-CALLUS-457
*Solid Section, elset=CALLUS-457, material=MAT-CALLUS-457
,
** Section: Section-458-CALLUS-458
*Solid Section, elset=CALLUS-458, material=MAT-CALLUS-458
,
** Section: Section-459-CALLUS-459
*Solid Section, elset=CALLUS-459, material=MAT-CALLUS-459
,
** Section: Section-460-CALLUS-460
*Solid Section, elset=CALLUS-460, material=MAT-CALLUS-460
,
** Section: Section-461-CALLUS-461
*Solid Section, elset=CALLUS-461, material=MAT-CALLUS-461
,
** Section: Section-462-CALLUS-462
*Solid Section, elset=CALLUS-462, material=MAT-CALLUS-462
,
** Section: Section-463-CALLUS-463
*Solid Section, elset=CALLUS-463, material=MAT-CALLUS-463
,
** Section: Section-464-CALLUS-464
*Solid Section, elset=CALLUS-464, material=MAT-CALLUS-464
,
** Section: Section-465-CALLUS-465
*Solid Section, elset=CALLUS-465, material=MAT-CALLUS-465
,
** Section: Section-466-CALLUS-466
*Solid Section, elset=CALLUS-466, material=MAT-CALLUS-466
,
** Section: Section-467-CALLUS-467
*Solid Section, elset=CALLUS-467, material=MAT-CALLUS-467
,
** Section: Section-468-CALLUS-468
*Solid Section, elset=CALLUS-468, material=MAT-CALLUS-468
,
** Section: Section-469-CALLUS-469
*Solid Section, elset=CALLUS-469, material=MAT-CALLUS-469
,
** Section: Section-470-CALLUS-470
*Solid Section, elset=CALLUS-470, material=MAT-CALLUS-470
,
** Section: Section-471-CALLUS-471
*Solid Section, elset=CALLUS-471, material=MAT-CALLUS-471
,
** Section: Section-472-CALLUS-472
*Solid Section, elset=CALLUS-472, material=MAT-CALLUS-472
,
** Section: Section-473-CALLUS-473
*Solid Section, elset=CALLUS-473, material=MAT-CALLUS-473
,
** Section: Section-474-CALLUS-474
*Solid Section, elset=CALLUS-474, material=MAT-CALLUS-474
,
** Section: Section-475-CALLUS-475
*Solid Section, elset=CALLUS-475, material=MAT-CALLUS-475
,
** Section: Section-476-CALLUS-476
*Solid Section, elset=CALLUS-476, material=MAT-CALLUS-476
,
** Section: Section-477-CALLUS-477
*Solid Section, elset=CALLUS-477, material=MAT-CALLUS-477
,
** Section: Section-478-CALLUS-478
*Solid Section, elset=CALLUS-478, material=MAT-CALLUS-478
,
** Section: Section-479-CALLUS-479
*Solid Section, elset=CALLUS-479, material=MAT-CALLUS-479
,
** Section: Section-480-CALLUS-480
*Solid Section, elset=CALLUS-480, material=MAT-CALLUS-480
,
** Section: Section-481-CALLUS-481
*Solid Section, elset=CALLUS-481, material=MAT-CALLUS-481
,
** Section: Section-482-CALLUS-482
*Solid Section, elset=CALLUS-482, material=MAT-CALLUS-482
,
** Section: Section-483-CALLUS-483
*Solid Section, elset=CALLUS-483, material=MAT-CALLUS-483
,
** Section: Section-484-CALLUS-484
*Solid Section, elset=CALLUS-484, material=MAT-CALLUS-484
,
** Section: Section-485-CALLUS-485
*Solid Section, elset=CALLUS-485, material=MAT-CALLUS-485
,
** Section: Section-486-CALLUS-486
*Solid Section, elset=CALLUS-486, material=MAT-CALLUS-486
,
** Section: Section-487-CALLUS-487
*Solid Section, elset=CALLUS-487, material=MAT-CALLUS-487
,
** Section: Section-488-CALLUS-488
*Solid Section, elset=CALLUS-488, material=MAT-CALLUS-488
,
** Section: Section-489-CALLUS-489
*Solid Section, elset=CALLUS-489, material=MAT-CALLUS-489
,
** Section: Section-490-CALLUS-490
*Solid Section, elset=CALLUS-490, material=MAT-CALLUS-490
,
** Section: Section-491-CALLUS-491
*Solid Section, elset=CALLUS-491, material=MAT-CALLUS-491
,
** Section: Section-492-CALLUS-492
*Solid Section, elset=CALLUS-492, material=MAT-CALLUS-492
,
** Section: Section-493-CALLUS-493
*Solid Section, elset=CALLUS-493, material=MAT-CALLUS-493
,
** Section: Section-494-CALLUS-494
*Solid Section, elset=CALLUS-494, material=MAT-CALLUS-494
,
** Section: Section-495-CALLUS-495
*Solid Section, elset=CALLUS-495, material=MAT-CALLUS-495
,
** Section: Section-496-CALLUS-496
*Solid Section, elset=CALLUS-496, material=MAT-CALLUS-496
,
** Section: Section-497-CALLUS-497
*Solid Section, elset=CALLUS-497, material=MAT-CALLUS-497
,
** Section: Section-498-CALLUS-498
*Solid Section, elset=CALLUS-498, material=MAT-CALLUS-498
,
** Section: Section-499-CALLUS-499
*Solid Section, elset=CALLUS-499, material=MAT-CALLUS-499
,
** Section: Section-500-CALLUS-500
*Solid Section, elset=CALLUS-500, material=MAT-CALLUS-500
,
** Section: Section-501-CALLUS-501
*Solid Section, elset=CALLUS-501, material=MAT-CALLUS-501
,
** Section: Section-502-CALLUS-502
*Solid Section, elset=CALLUS-502, material=MAT-CALLUS-502
,
** Section: Section-503-CALLUS-503
*Solid Section, elset=CALLUS-503, material=MAT-CALLUS-503
,
** Section: Section-504-CALLUS-504
*Solid Section, elset=CALLUS-504, material=MAT-CALLUS-504
,
** Section: Section-505-CALLUS-505
*Solid Section, elset=CALLUS-505, material=MAT-CALLUS-505
,
** Section: Section-506-CALLUS-506
*Solid Section, elset=CALLUS-506, material=MAT-CALLUS-506
,
** Section: Section-507-CALLUS-507
*Solid Section, elset=CALLUS-507, material=MAT-CALLUS-507
,
** Section: Section-508-CALLUS-508
*Solid Section, elset=CALLUS-508, material=MAT-CALLUS-508
,
** Section: Section-509-CALLUS-509
*Solid Section, elset=CALLUS-509, material=MAT-CALLUS-509
,
** Section: Section-510-CALLUS-510
*Solid Section, elset=CALLUS-510, material=MAT-CALLUS-510
,
** Section: Section-511-CALLUS-511
*Solid Section, elset=CALLUS-511, material=MAT-CALLUS-511
,
** Section: Section-512-CALLUS-512
*Solid Section, elset=CALLUS-512, material=MAT-CALLUS-512
,
** Section: Section-513-CALLUS-513
*Solid Section, elset=CALLUS-513, material=MAT-CALLUS-513
,
** Section: Section-514-CALLUS-514
*Solid Section, elset=CALLUS-514, material=MAT-CALLUS-514
,
** Section: Section-515-CALLUS-515
*Solid Section, elset=CALLUS-515, material=MAT-CALLUS-515
,
** Section: Section-516-CALLUS-516
*Solid Section, elset=CALLUS-516, material=MAT-CALLUS-516
,
** Section: Section-517-CALLUS-517
*Solid Section, elset=CALLUS-517, material=MAT-CALLUS-517
,
** Section: Section-518-CALLUS-518
*Solid Section, elset=CALLUS-518, material=MAT-CALLUS-518
,
** Section: Section-519-CALLUS-519
*Solid Section, elset=CALLUS-519, material=MAT-CALLUS-519
,
** Section: Section-520-CALLUS-520
*Solid Section, elset=CALLUS-520, material=MAT-CALLUS-520
,
** Section: Section-521-CALLUS-521
*Solid Section, elset=CALLUS-521, material=MAT-CALLUS-521
,
** Section: Section-522-CALLUS-522
*Solid Section, elset=CALLUS-522, material=MAT-CALLUS-522
,
** Section: Section-523-CALLUS-523
*Solid Section, elset=CALLUS-523, material=MAT-CALLUS-523
,
** Section: Section-524-CALLUS-524
*Solid Section, elset=CALLUS-524, material=MAT-CALLUS-524
,
** Section: Section-525-CALLUS-525
*Solid Section, elset=CALLUS-525, material=MAT-CALLUS-525
,
** Section: Section-526-CALLUS-526
*Solid Section, elset=CALLUS-526, material=MAT-CALLUS-526
,
** Section: Section-527-CALLUS-527
*Solid Section, elset=CALLUS-527, material=MAT-CALLUS-527
,
** Section: Section-528-CALLUS-528
*Solid Section, elset=CALLUS-528, material=MAT-CALLUS-528
,
** Section: Section-529-CALLUS-529
*Solid Section, elset=CALLUS-529, material=MAT-CALLUS-529
,
** Section: Section-530-CALLUS-530
*Solid Section, elset=CALLUS-530, material=MAT-CALLUS-530
,
** Section: Section-531-CALLUS-531
*Solid Section, elset=CALLUS-531, material=MAT-CALLUS-531
,
** Section: Section-532-CALLUS-532
*Solid Section, elset=CALLUS-532, material=MAT-CALLUS-532
,
** Section: Section-533-CALLUS-533
*Solid Section, elset=CALLUS-533, material=MAT-CALLUS-533
,
** Section: Section-534-CALLUS-534
*Solid Section, elset=CALLUS-534, material=MAT-CALLUS-534
,
** Section: Section-535-CALLUS-535
*Solid Section, elset=CALLUS-535, material=MAT-CALLUS-535
,
** Section: Section-536-CALLUS-536
*Solid Section, elset=CALLUS-536, material=MAT-CALLUS-536
,
** Section: Section-537-CALLUS-537
*Solid Section, elset=CALLUS-537, material=MAT-CALLUS-537
,
** Section: Section-538-CALLUS-538
*Solid Section, elset=CALLUS-538, material=MAT-CALLUS-538
,
** Section: Section-539-CALLUS-539
*Solid Section, elset=CALLUS-539, material=MAT-CALLUS-539
,
** Section: Section-540-CALLUS-540
*Solid Section, elset=CALLUS-540, material=MAT-CALLUS-540
,
** Section: Section-541-CALLUS-541
*Solid Section, elset=CALLUS-541, material=MAT-CALLUS-541
,
** Section: Section-542-CALLUS-542
*Solid Section, elset=CALLUS-542, material=MAT-CALLUS-542
,
** Section: Section-543-CALLUS-543
*Solid Section, elset=CALLUS-543, material=MAT-CALLUS-543
,
** Section: Section-544-CALLUS-544
*Solid Section, elset=CALLUS-544, material=MAT-CALLUS-544
,
** Section: Section-545-CALLUS-545
*Solid Section, elset=CALLUS-545, material=MAT-CALLUS-545
,
** Section: Section-546-CALLUS-546
*Solid Section, elset=CALLUS-546, material=MAT-CALLUS-546
,
** Section: Section-547-CALLUS-547
*Solid Section, elset=CALLUS-547, material=MAT-CALLUS-547
,
** Section: Section-548-CALLUS-548
*Solid Section, elset=CALLUS-548, material=MAT-CALLUS-548
,
** Section: Section-549-CALLUS-549
*Solid Section, elset=CALLUS-549, material=MAT-CALLUS-549
,
** Section: Section-550-CALLUS-550
*Solid Section, elset=CALLUS-550, material=MAT-CALLUS-550
,
** Section: Section-551-CALLUS-551
*Solid Section, elset=CALLUS-551, material=MAT-CALLUS-551
,
** Section: Section-552-CALLUS-552
*Solid Section, elset=CALLUS-552, material=MAT-CALLUS-552
,
** Section: Section-553-CALLUS-553
*Solid Section, elset=CALLUS-553, material=MAT-CALLUS-553
,
** Section: Section-554-CALLUS-554
*Solid Section, elset=CALLUS-554, material=MAT-CALLUS-554
,
** Section: Section-555-CALLUS-555
*Solid Section, elset=CALLUS-555, material=MAT-CALLUS-555
,
** Section: Section-556-CALLUS-556
*Solid Section, elset=CALLUS-556, material=MAT-CALLUS-556
,
** Section: Section-557-CALLUS-557
*Solid Section, elset=CALLUS-557, material=MAT-CALLUS-557
,
** Section: Section-558-CALLUS-558
*Solid Section, elset=CALLUS-558, material=MAT-CALLUS-558
,
** Section: Section-559-CALLUS-559
*Solid Section, elset=CALLUS-559, material=MAT-CALLUS-559
,
** Section: Section-560-CALLUS-560
*Solid Section, elset=CALLUS-560, material=MAT-CALLUS-560
,
** Section: Section-561-CALLUS-561
*Solid Section, elset=CALLUS-561, material=MAT-CALLUS-561
,
** Section: Section-562-CALLUS-562
*Solid Section, elset=CALLUS-562, material=MAT-CALLUS-562
,
** Section: Section-563-CALLUS-563
*Solid Section, elset=CALLUS-563, material=MAT-CALLUS-563
,
** Section: Section-564-CALLUS-564
*Solid Section, elset=CALLUS-564, material=MAT-CALLUS-564
,
** Section: Section-565-CALLUS-565
*Solid Section, elset=CALLUS-565, material=MAT-CALLUS-565
,
** Section: Section-566-CALLUS-566
*Solid Section, elset=CALLUS-566, material=MAT-CALLUS-566
,
** Section: Section-567-CALLUS-567
*Solid Section, elset=CALLUS-567, material=MAT-CALLUS-567
,
** Section: Section-568-CALLUS-568
*Solid Section, elset=CALLUS-568, material=MAT-CALLUS-568
,
** Section: Section-569-CALLUS-569
*Solid Section, elset=CALLUS-569, material=MAT-CALLUS-569
,
** Section: Section-570-CALLUS-570
*Solid Section, elset=CALLUS-570, material=MAT-CALLUS-570
,
** Section: Section-571-CALLUS-571
*Solid Section, elset=CALLUS-571, material=MAT-CALLUS-571
,
** Section: Section-572-CALLUS-572
*Solid Section, elset=CALLUS-572, material=MAT-CALLUS-572
,
** Section: Section-573-CALLUS-573
*Solid Section, elset=CALLUS-573, material=MAT-CALLUS-573
,
** Section: Section-574-CALLUS-574
*Solid Section, elset=CALLUS-574, material=MAT-CALLUS-574
,
** Section: Section-575-CALLUS-575
*Solid Section, elset=CALLUS-575, material=MAT-CALLUS-575
,
** Section: Section-576-CALLUS-576
*Solid Section, elset=CALLUS-576, material=MAT-CALLUS-576
,
** Section: Section-577-CALLUS-577
*Solid Section, elset=CALLUS-577, material=MAT-CALLUS-577
,
** Section: Section-578-CALLUS-578
*Solid Section, elset=CALLUS-578, material=MAT-CALLUS-578
,
** Section: Section-579-CALLUS-579
*Solid Section, elset=CALLUS-579, material=MAT-CALLUS-579
,
** Section: Section-580-CALLUS-580
*Solid Section, elset=CALLUS-580, material=MAT-CALLUS-580
,
** Section: Section-581-CALLUS-581
*Solid Section, elset=CALLUS-581, material=MAT-CALLUS-581
,
** Section: Section-582-CALLUS-582
*Solid Section, elset=CALLUS-582, material=MAT-CALLUS-582
,
** Section: Section-583-CALLUS-583
*Solid Section, elset=CALLUS-583, material=MAT-CALLUS-583
,
** Section: Section-584-CALLUS-584
*Solid Section, elset=CALLUS-584, material=MAT-CALLUS-584
,
** Section: Section-585-CALLUS-585
*Solid Section, elset=CALLUS-585, material=MAT-CALLUS-585
,
** Section: Section-586-CALLUS-586
*Solid Section, elset=CALLUS-586, material=MAT-CALLUS-586
,
** Section: Section-587-CALLUS-587
*Solid Section, elset=CALLUS-587, material=MAT-CALLUS-587
,
** Section: Section-588-CALLUS-588
*Solid Section, elset=CALLUS-588, material=MAT-CALLUS-588
,
** Section: Section-589-CALLUS-589
*Solid Section, elset=CALLUS-589, material=MAT-CALLUS-589
,
** Section: Section-590-CALLUS-590
*Solid Section, elset=CALLUS-590, material=MAT-CALLUS-590
,
** Section: Section-591-CALLUS-591
*Solid Section, elset=CALLUS-591, material=MAT-CALLUS-591
,
** Section: Section-592-CALLUS-592
*Solid Section, elset=CALLUS-592, material=MAT-CALLUS-592
,
** Section: Section-593-CALLUS-593
*Solid Section, elset=CALLUS-593, material=MAT-CALLUS-593
,
** Section: Section-594-CALLUS-594
*Solid Section, elset=CALLUS-594, material=MAT-CALLUS-594
,
** Section: Section-595-CALLUS-595
*Solid Section, elset=CALLUS-595, material=MAT-CALLUS-595
,
** Section: Section-596-CALLUS-596
*Solid Section, elset=CALLUS-596, material=MAT-CALLUS-596
,
** Section: Section-597-CALLUS-597
*Solid Section, elset=CALLUS-597, material=MAT-CALLUS-597
,
** Section: Section-598-CALLUS-598
*Solid Section, elset=CALLUS-598, material=MAT-CALLUS-598
,
** Section: Section-599-CALLUS-599
*Solid Section, elset=CALLUS-599, material=MAT-CALLUS-599
,
** Section: Section-600-CALLUS-600
*Solid Section, elset=CALLUS-600, material=MAT-CALLUS-600
,
** Section: Section-601-CALLUS-601
*Solid Section, elset=CALLUS-601, material=MAT-CALLUS-601
,
** Section: Section-602-CALLUS-602
*Solid Section, elset=CALLUS-602, material=MAT-CALLUS-602
,
** Section: Section-603-CALLUS-603
*Solid Section, elset=CALLUS-603, material=MAT-CALLUS-603
,
** Section: Section-604-CALLUS-604
*Solid Section, elset=CALLUS-604, material=MAT-CALLUS-604
,
** Section: Section-605-CALLUS-605
*Solid Section, elset=CALLUS-605, material=MAT-CALLUS-605
,
** Section: Section-606-CALLUS-606
*Solid Section, elset=CALLUS-606, material=MAT-CALLUS-606
,
** Section: Section-607-CALLUS-607
*Solid Section, elset=CALLUS-607, material=MAT-CALLUS-607
,
** Section: Section-608-CALLUS-608
*Solid Section, elset=CALLUS-608, material=MAT-CALLUS-608
,
** Section: Section-609-CALLUS-609
*Solid Section, elset=CALLUS-609, material=MAT-CALLUS-609
,
** Section: Section-610-CALLUS-610
*Solid Section, elset=CALLUS-610, material=MAT-CALLUS-610
,
** Section: Section-611-CALLUS-611
*Solid Section, elset=CALLUS-611, material=MAT-CALLUS-611
,
** Section: Section-612-CALLUS-612
*Solid Section, elset=CALLUS-612, material=MAT-CALLUS-612
,
** Section: Section-613-CALLUS-613
*Solid Section, elset=CALLUS-613, material=MAT-CALLUS-613
,
** Section: Section-614-CALLUS-614
*Solid Section, elset=CALLUS-614, material=MAT-CALLUS-614
,
** Section: Section-615-CALLUS-615
*Solid Section, elset=CALLUS-615, material=MAT-CALLUS-615
,
** Section: Section-616-CALLUS-616
*Solid Section, elset=CALLUS-616, material=MAT-CALLUS-616
,
** Section: Section-617-CALLUS-617
*Solid Section, elset=CALLUS-617, material=MAT-CALLUS-617
,
** Section: Section-618-CALLUS-618
*Solid Section, elset=CALLUS-618, material=MAT-CALLUS-618
,
** Section: Section-619-CALLUS-619
*Solid Section, elset=CALLUS-619, material=MAT-CALLUS-619
,
** Section: Section-620-CALLUS-620
*Solid Section, elset=CALLUS-620, material=MAT-CALLUS-620
,
** Section: Section-621-CALLUS-621
*Solid Section, elset=CALLUS-621, material=MAT-CALLUS-621
,
** Section: Section-622-CALLUS-622
*Solid Section, elset=CALLUS-622, material=MAT-CALLUS-622
,
** Section: Section-623-CALLUS-623
*Solid Section, elset=CALLUS-623, material=MAT-CALLUS-623
,
** Section: Section-624-CALLUS-624
*Solid Section, elset=CALLUS-624, material=MAT-CALLUS-624
,
** Section: Section-625-CALLUS-625
*Solid Section, elset=CALLUS-625, material=MAT-CALLUS-625
,
** Section: Section-626-CALLUS-626
*Solid Section, elset=CALLUS-626, material=MAT-CALLUS-626
,
** Section: Section-627-CALLUS-627
*Solid Section, elset=CALLUS-627, material=MAT-CALLUS-627
,
** Section: Section-628-CALLUS-628
*Solid Section, elset=CALLUS-628, material=MAT-CALLUS-628
,
** Section: Section-629-CALLUS-629
*Solid Section, elset=CALLUS-629, material=MAT-CALLUS-629
,
** Section: Section-630-CALLUS-630
*Solid Section, elset=CALLUS-630, material=MAT-CALLUS-630
,
** Section: Section-631-CALLUS-631
*Solid Section, elset=CALLUS-631, material=MAT-CALLUS-631
,
** Section: Section-632-CALLUS-632
*Solid Section, elset=CALLUS-632, material=MAT-CALLUS-632
,
** Section: Section-633-CALLUS-633
*Solid Section, elset=CALLUS-633, material=MAT-CALLUS-633
,
** Section: Section-634-CALLUS-634
*Solid Section, elset=CALLUS-634, material=MAT-CALLUS-634
,
** Section: Section-635-CALLUS-635
*Solid Section, elset=CALLUS-635, material=MAT-CALLUS-635
,
** Section: Section-636-CALLUS-636
*Solid Section, elset=CALLUS-636, material=MAT-CALLUS-636
,
** Section: Section-637-CALLUS-637
*Solid Section, elset=CALLUS-637, material=MAT-CALLUS-637
,
** Section: Section-638-CALLUS-638
*Solid Section, elset=CALLUS-638, material=MAT-CALLUS-638
,
** Section: Section-639-CALLUS-639
*Solid Section, elset=CALLUS-639, material=MAT-CALLUS-639
,
** Section: Section-640-CALLUS-640
*Solid Section, elset=CALLUS-640, material=MAT-CALLUS-640
,
** Section: Section-641-CALLUS-641
*Solid Section, elset=CALLUS-641, material=MAT-CALLUS-641
,
** Section: Section-642-CALLUS-642
*Solid Section, elset=CALLUS-642, material=MAT-CALLUS-642
,
** Section: Section-643-CALLUS-643
*Solid Section, elset=CALLUS-643, material=MAT-CALLUS-643
,
** Section: Section-644-CALLUS-644
*Solid Section, elset=CALLUS-644, material=MAT-CALLUS-644
,
** Section: Section-645-CALLUS-645
*Solid Section, elset=CALLUS-645, material=MAT-CALLUS-645
,
** Section: Section-646-CALLUS-646
*Solid Section, elset=CALLUS-646, material=MAT-CALLUS-646
,
** Section: Section-647-CALLUS-647
*Solid Section, elset=CALLUS-647, material=MAT-CALLUS-647
,
** Section: Section-648-CALLUS-648
*Solid Section, elset=CALLUS-648, material=MAT-CALLUS-648
,
** Section: Section-649-CALLUS-649
*Solid Section, elset=CALLUS-649, material=MAT-CALLUS-649
,
** Section: Section-650-CALLUS-650
*Solid Section, elset=CALLUS-650, material=MAT-CALLUS-650
,
** Section: Section-651-CALLUS-651
*Solid Section, elset=CALLUS-651, material=MAT-CALLUS-651
,
** Section: Section-652-CALLUS-652
*Solid Section, elset=CALLUS-652, material=MAT-CALLUS-652
,
** Section: Section-653-CALLUS-653
*Solid Section, elset=CALLUS-653, material=MAT-CALLUS-653
,
** Section: Section-654-CALLUS-654
*Solid Section, elset=CALLUS-654, material=MAT-CALLUS-654
,
** Section: Section-655-CALLUS-655
*Solid Section, elset=CALLUS-655, material=MAT-CALLUS-655
,
** Section: Section-656-CALLUS-656
*Solid Section, elset=CALLUS-656, material=MAT-CALLUS-656
,
** Section: Section-657-CALLUS-657
*Solid Section, elset=CALLUS-657, material=MAT-CALLUS-657
,
** Section: Section-658-CALLUS-658
*Solid Section, elset=CALLUS-658, material=MAT-CALLUS-658
,
** Section: Section-659-CALLUS-659
*Solid Section, elset=CALLUS-659, material=MAT-CALLUS-659
,
** Section: Section-660-CALLUS-660
*Solid Section, elset=CALLUS-660, material=MAT-CALLUS-660
,
** Section: Section-661-CALLUS-661
*Solid Section, elset=CALLUS-661, material=MAT-CALLUS-661
,
** Section: Section-662-CALLUS-662
*Solid Section, elset=CALLUS-662, material=MAT-CALLUS-662
,
** Section: Section-663-CALLUS-663
*Solid Section, elset=CALLUS-663, material=MAT-CALLUS-663
,
** Section: Section-664-CALLUS-664
*Solid Section, elset=CALLUS-664, material=MAT-CALLUS-664
,
** Section: Section-665-CALLUS-665
*Solid Section, elset=CALLUS-665, material=MAT-CALLUS-665
,
** Section: Section-666-CALLUS-666
*Solid Section, elset=CALLUS-666, material=MAT-CALLUS-666
,
** Section: Section-667-CALLUS-667
*Solid Section, elset=CALLUS-667, material=MAT-CALLUS-667
,
** Section: Section-668-CALLUS-668
*Solid Section, elset=CALLUS-668, material=MAT-CALLUS-668
,
** Section: Section-669-CALLUS-669
*Solid Section, elset=CALLUS-669, material=MAT-CALLUS-669
,
** Section: Section-670-CALLUS-670
*Solid Section, elset=CALLUS-670, material=MAT-CALLUS-670
,
** Section: Section-671-CALLUS-671
*Solid Section, elset=CALLUS-671, material=MAT-CALLUS-671
,
** Section: Section-672-CALLUS-672
*Solid Section, elset=CALLUS-672, material=MAT-CALLUS-672
,
** Section: Section-673-CALLUS-673
*Solid Section, elset=CALLUS-673, material=MAT-CALLUS-673
,
** Section: Section-674-CALLUS-674
*Solid Section, elset=CALLUS-674, material=MAT-CALLUS-674
,
** Section: Section-675-CALLUS-675
*Solid Section, elset=CALLUS-675, material=MAT-CALLUS-675
,
** Section: Section-676-CALLUS-676
*Solid Section, elset=CALLUS-676, material=MAT-CALLUS-676
,
** Section: Section-677-CALLUS-677
*Solid Section, elset=CALLUS-677, material=MAT-CALLUS-677
,
** Section: Section-678-CALLUS-678
*Solid Section, elset=CALLUS-678, material=MAT-CALLUS-678
,
** Section: Section-679-CALLUS-679
*Solid Section, elset=CALLUS-679, material=MAT-CALLUS-679
,
** Section: Section-680-CALLUS-680
*Solid Section, elset=CALLUS-680, material=MAT-CALLUS-680
,
** Section: Section-681-CALLUS-681
*Solid Section, elset=CALLUS-681, material=MAT-CALLUS-681
,
** Section: Section-682-CALLUS-682
*Solid Section, elset=CALLUS-682, material=MAT-CALLUS-682
,
** Section: Section-683-CALLUS-683
*Solid Section, elset=CALLUS-683, material=MAT-CALLUS-683
,
** Section: Section-684-CALLUS-684
*Solid Section, elset=CALLUS-684, material=MAT-CALLUS-684
,
** Section: Section-685-CALLUS-685
*Solid Section, elset=CALLUS-685, material=MAT-CALLUS-685
,
** Section: Section-686-CALLUS-686
*Solid Section, elset=CALLUS-686, material=MAT-CALLUS-686
,
** Section: Section-687-CALLUS-687
*Solid Section, elset=CALLUS-687, material=MAT-CALLUS-687
,
** Section: Section-688-CALLUS-688
*Solid Section, elset=CALLUS-688, material=MAT-CALLUS-688
,
** Section: Section-689-CALLUS-689
*Solid Section, elset=CALLUS-689, material=MAT-CALLUS-689
,
** Section: Section-690-CALLUS-690
*Solid Section, elset=CALLUS-690, material=MAT-CALLUS-690
,
** Section: Section-691-CALLUS-691
*Solid Section, elset=CALLUS-691, material=MAT-CALLUS-691
,
** Section: Section-692-CALLUS-692
*Solid Section, elset=CALLUS-692, material=MAT-CALLUS-692
,
** Section: Section-693-CALLUS-693
*Solid Section, elset=CALLUS-693, material=MAT-CALLUS-693
,
** Section: Section-694-CALLUS-694
*Solid Section, elset=CALLUS-694, material=MAT-CALLUS-694
,
** Section: Section-695-CALLUS-695
*Solid Section, elset=CALLUS-695, material=MAT-CALLUS-695
,
** Section: Section-696-CALLUS-696
*Solid Section, elset=CALLUS-696, material=MAT-CALLUS-696
,
** Section: Section-697-CALLUS-697
*Solid Section, elset=CALLUS-697, material=MAT-CALLUS-697
,
** Section: Section-698-CALLUS-698
*Solid Section, elset=CALLUS-698, material=MAT-CALLUS-698
,
** Section: Section-699-CALLUS-699
*Solid Section, elset=CALLUS-699, material=MAT-CALLUS-699
,
** Section: Section-700-CALLUS-700
*Solid Section, elset=CALLUS-700, material=MAT-CALLUS-700
,
** Section: Section-701-CALLUS-701
*Solid Section, elset=CALLUS-701, material=MAT-CALLUS-701
,
** Section: Section-702-CALLUS-702
*Solid Section, elset=CALLUS-702, material=MAT-CALLUS-702
,
** Section: Section-703-CALLUS-703
*Solid Section, elset=CALLUS-703, material=MAT-CALLUS-703
,
** Section: Section-704-CALLUS-704
*Solid Section, elset=CALLUS-704, material=MAT-CALLUS-704
,
** Section: Section-705-CALLUS-705
*Solid Section, elset=CALLUS-705, material=MAT-CALLUS-705
,
** Section: Section-706-CALLUS-706
*Solid Section, elset=CALLUS-706, material=MAT-CALLUS-706
,
** Section: Section-707-CALLUS-707
*Solid Section, elset=CALLUS-707, material=MAT-CALLUS-707
,
** Section: Section-708-CALLUS-708
*Solid Section, elset=CALLUS-708, material=MAT-CALLUS-708
,
** Section: Section-709-CALLUS-709
*Solid Section, elset=CALLUS-709, material=MAT-CALLUS-709
,
** Section: Section-710-CALLUS-710
*Solid Section, elset=CALLUS-710, material=MAT-CALLUS-710
,
** Section: Section-711-CALLUS-711
*Solid Section, elset=CALLUS-711, material=MAT-CALLUS-711
,
** Section: Section-712-CALLUS-712
*Solid Section, elset=CALLUS-712, material=MAT-CALLUS-712
,
** Section: Section-713-CALLUS-713
*Solid Section, elset=CALLUS-713, material=MAT-CALLUS-713
,
** Section: Section-714-CALLUS-714
*Solid Section, elset=CALLUS-714, material=MAT-CALLUS-714
,
** Section: Section-715-CALLUS-715
*Solid Section, elset=CALLUS-715, material=MAT-CALLUS-715
,
** Section: Section-716-CALLUS-716
*Solid Section, elset=CALLUS-716, material=MAT-CALLUS-716
,
** Section: Section-717-CALLUS-717
*Solid Section, elset=CALLUS-717, material=MAT-CALLUS-717
,
** Section: Section-718-CALLUS-718
*Solid Section, elset=CALLUS-718, material=MAT-CALLUS-718
,
** Section: Section-719-CALLUS-719
*Solid Section, elset=CALLUS-719, material=MAT-CALLUS-719
,
** Section: Section-720-CALLUS-720
*Solid Section, elset=CALLUS-720, material=MAT-CALLUS-720
,
** Section: Section-721-CALLUS-721
*Solid Section, elset=CALLUS-721, material=MAT-CALLUS-721
,
** Section: Section-722-CALLUS-722
*Solid Section, elset=CALLUS-722, material=MAT-CALLUS-722
,
** Section: Section-723-CALLUS-723
*Solid Section, elset=CALLUS-723, material=MAT-CALLUS-723
,
** Section: Section-724-CALLUS-724
*Solid Section, elset=CALLUS-724, material=MAT-CALLUS-724
,
** Section: Section-725-CALLUS-725
*Solid Section, elset=CALLUS-725, material=MAT-CALLUS-725
,
** Section: Section-726-CALLUS-726
*Solid Section, elset=CALLUS-726, material=MAT-CALLUS-726
,
** Section: Section-727-CALLUS-727
*Solid Section, elset=CALLUS-727, material=MAT-CALLUS-727
,
** Section: Section-728-CALLUS-728
*Solid Section, elset=CALLUS-728, material=MAT-CALLUS-728
,
** Section: Section-729-CALLUS-729
*Solid Section, elset=CALLUS-729, material=MAT-CALLUS-729
,
** Section: Section-730-CALLUS-730
*Solid Section, elset=CALLUS-730, material=MAT-CALLUS-730
,
** Section: Section-731-CALLUS-731
*Solid Section, elset=CALLUS-731, material=MAT-CALLUS-731
,
** Section: Section-732-CALLUS-732
*Solid Section, elset=CALLUS-732, material=MAT-CALLUS-732
,
** Section: Section-733-CALLUS-733
*Solid Section, elset=CALLUS-733, material=MAT-CALLUS-733
,
** Section: Section-734-CALLUS-734
*Solid Section, elset=CALLUS-734, material=MAT-CALLUS-734
,
** Section: Section-735-CALLUS-735
*Solid Section, elset=CALLUS-735, material=MAT-CALLUS-735
,
** Section: Section-736-CALLUS-736
*Solid Section, elset=CALLUS-736, material=MAT-CALLUS-736
,
** Section: Section-737-CALLUS-737
*Solid Section, elset=CALLUS-737, material=MAT-CALLUS-737
,
** Section: Section-738-CALLUS-738
*Solid Section, elset=CALLUS-738, material=MAT-CALLUS-738
,
** Section: Section-739-CALLUS-739
*Solid Section, elset=CALLUS-739, material=MAT-CALLUS-739
,
** Section: Section-740-CALLUS-740
*Solid Section, elset=CALLUS-740, material=MAT-CALLUS-740
,
** Section: Section-741-CALLUS-741
*Solid Section, elset=CALLUS-741, material=MAT-CALLUS-741
,
** Section: Section-742-CALLUS-742
*Solid Section, elset=CALLUS-742, material=MAT-CALLUS-742
,
** Section: Section-743-CALLUS-743
*Solid Section, elset=CALLUS-743, material=MAT-CALLUS-743
,
** Section: Section-744-CALLUS-744
*Solid Section, elset=CALLUS-744, material=MAT-CALLUS-744
,
** Section: Section-745-CALLUS-745
*Solid Section, elset=CALLUS-745, material=MAT-CALLUS-745
,
** Section: Section-746-CALLUS-746
*Solid Section, elset=CALLUS-746, material=MAT-CALLUS-746
,
** Section: Section-747-CALLUS-747
*Solid Section, elset=CALLUS-747, material=MAT-CALLUS-747
,
** Section: Section-748-CALLUS-748
*Solid Section, elset=CALLUS-748, material=MAT-CALLUS-748
,
** Section: Section-749-CALLUS-749
*Solid Section, elset=CALLUS-749, material=MAT-CALLUS-749
,
** Section: Section-750-CALLUS-750
*Solid Section, elset=CALLUS-750, material=MAT-CALLUS-750
,
** Section: Section-751-CALLUS-751
*Solid Section, elset=CALLUS-751, material=MAT-CALLUS-751
,
** Section: Section-752-CALLUS-752
*Solid Section, elset=CALLUS-752, material=MAT-CALLUS-752
,
** Section: Section-753-CALLUS-753
*Solid Section, elset=CALLUS-753, material=MAT-CALLUS-753
,
** Section: Section-754-CALLUS-754
*Solid Section, elset=CALLUS-754, material=MAT-CALLUS-754
,
** Section: Section-755-CALLUS-755
*Solid Section, elset=CALLUS-755, material=MAT-CALLUS-755
,
** Section: Section-756-CALLUS-756
*Solid Section, elset=CALLUS-756, material=MAT-CALLUS-756
,
** Section: Section-757-CALLUS-757
*Solid Section, elset=CALLUS-757, material=MAT-CALLUS-757
,
** Section: Section-758-CALLUS-758
*Solid Section, elset=CALLUS-758, material=MAT-CALLUS-758
,
** Section: Section-759-CALLUS-759
*Solid Section, elset=CALLUS-759, material=MAT-CALLUS-759
,
** Section: Section-760-CALLUS-760
*Solid Section, elset=CALLUS-760, material=MAT-CALLUS-760
,
** Section: Section-761-CALLUS-761
*Solid Section, elset=CALLUS-761, material=MAT-CALLUS-761
,
** Section: Section-762-CALLUS-762
*Solid Section, elset=CALLUS-762, material=MAT-CALLUS-762
,
** Section: Section-763-CALLUS-763
*Solid Section, elset=CALLUS-763, material=MAT-CALLUS-763
,
** Section: Section-764-CALLUS-764
*Solid Section, elset=CALLUS-764, material=MAT-CALLUS-764
,
** Section: Section-765-CALLUS-765
*Solid Section, elset=CALLUS-765, material=MAT-CALLUS-765
,
** Section: Section-766-CALLUS-766
*Solid Section, elset=CALLUS-766, material=MAT-CALLUS-766
,
** Section: Section-767-CALLUS-767
*Solid Section, elset=CALLUS-767, material=MAT-CALLUS-767
,
** Section: Section-768-CALLUS-768
*Solid Section, elset=CALLUS-768, material=MAT-CALLUS-768
,
** Section: Section-769-CALLUS-769
*Solid Section, elset=CALLUS-769, material=MAT-CALLUS-769
,
** Section: Section-770-CALLUS-770
*Solid Section, elset=CALLUS-770, material=MAT-CALLUS-770
,
** Section: Section-771-CALLUS-771
*Solid Section, elset=CALLUS-771, material=MAT-CALLUS-771
,
** Section: Section-772-CALLUS-772
*Solid Section, elset=CALLUS-772, material=MAT-CALLUS-772
,
** Section: Section-773-CALLUS-773
*Solid Section, elset=CALLUS-773, material=MAT-CALLUS-773
,
** Section: Section-774-CALLUS-774
*Solid Section, elset=CALLUS-774, material=MAT-CALLUS-774
,
** Section: Section-775-CALLUS-775
*Solid Section, elset=CALLUS-775, material=MAT-CALLUS-775
,
** Section: Section-776-CALLUS-776
*Solid Section, elset=CALLUS-776, material=MAT-CALLUS-776
,
** Section: Section-777-CALLUS-777
*Solid Section, elset=CALLUS-777, material=MAT-CALLUS-777
,
** Section: Section-778-CALLUS-778
*Solid Section, elset=CALLUS-778, material=MAT-CALLUS-778
,
** Section: Section-779-CALLUS-779
*Solid Section, elset=CALLUS-779, material=MAT-CALLUS-779
,
** Section: Section-780-CALLUS-780
*Solid Section, elset=CALLUS-780, material=MAT-CALLUS-780
,
** Section: Section-781-CALLUS-781
*Solid Section, elset=CALLUS-781, material=MAT-CALLUS-781
,
** Section: Section-782-CALLUS-782
*Solid Section, elset=CALLUS-782, material=MAT-CALLUS-782
,
** Section: Section-783-CALLUS-783
*Solid Section, elset=CALLUS-783, material=MAT-CALLUS-783
,
** Section: Section-784-CALLUS-784
*Solid Section, elset=CALLUS-784, material=MAT-CALLUS-784
,
** Section: Section-785-CALLUS-785
*Solid Section, elset=CALLUS-785, material=MAT-CALLUS-785
,
** Section: Section-786-CALLUS-786
*Solid Section, elset=CALLUS-786, material=MAT-CALLUS-786
,
** Section: Section-787-CALLUS-787
*Solid Section, elset=CALLUS-787, material=MAT-CALLUS-787
,
** Section: Section-788-CALLUS-788
*Solid Section, elset=CALLUS-788, material=MAT-CALLUS-788
,
** Section: Section-789-CALLUS-789
*Solid Section, elset=CALLUS-789, material=MAT-CALLUS-789
,
** Section: Section-790-CALLUS-790
*Solid Section, elset=CALLUS-790, material=MAT-CALLUS-790
,
** Section: Section-791-CALLUS-791
*Solid Section, elset=CALLUS-791, material=MAT-CALLUS-791
,
** Section: Section-792-CALLUS-792
*Solid Section, elset=CALLUS-792, material=MAT-CALLUS-792
,
** Section: Section-793-CALLUS-793
*Solid Section, elset=CALLUS-793, material=MAT-CALLUS-793
,
** Section: Section-794-CALLUS-794
*Solid Section, elset=CALLUS-794, material=MAT-CALLUS-794
,
** Section: Section-795-CALLUS-795
*Solid Section, elset=CALLUS-795, material=MAT-CALLUS-795
,
** Section: Section-796-CALLUS-796
*Solid Section, elset=CALLUS-796, material=MAT-CALLUS-796
,
** Section: Section-797-CALLUS-797
*Solid Section, elset=CALLUS-797, material=MAT-CALLUS-797
,
** Section: Section-798-CALLUS-798
*Solid Section, elset=CALLUS-798, material=MAT-CALLUS-798
,
** Section: Section-799-CALLUS-799
*Solid Section, elset=CALLUS-799, material=MAT-CALLUS-799
,
** Section: Section-800-CALLUS-800
*Solid Section, elset=CALLUS-800, material=MAT-CALLUS-800
,
** Section: Section-801-CALLUS-801
*Solid Section, elset=CALLUS-801, material=MAT-CALLUS-801
,
** Section: Section-802-CALLUS-802
*Solid Section, elset=CALLUS-802, material=MAT-CALLUS-802
,
** Section: Section-803-CALLUS-803
*Solid Section, elset=CALLUS-803, material=MAT-CALLUS-803
,
** Section: Section-804-CALLUS-804
*Solid Section, elset=CALLUS-804, material=MAT-CALLUS-804
,
** Section: Section-805-CALLUS-805
*Solid Section, elset=CALLUS-805, material=MAT-CALLUS-805
,
** Section: Section-806-CALLUS-806
*Solid Section, elset=CALLUS-806, material=MAT-CALLUS-806
,
** Section: Section-807-CALLUS-807
*Solid Section, elset=CALLUS-807, material=MAT-CALLUS-807
,
** Section: Section-808-CALLUS-808
*Solid Section, elset=CALLUS-808, material=MAT-CALLUS-808
,
** Section: Section-809-CALLUS-809
*Solid Section, elset=CALLUS-809, material=MAT-CALLUS-809
,
** Section: Section-810-CALLUS-810
*Solid Section, elset=CALLUS-810, material=MAT-CALLUS-810
,
** Section: Section-811-CALLUS-811
*Solid Section, elset=CALLUS-811, material=MAT-CALLUS-811
,
** Section: Section-812-CALLUS-812
*Solid Section, elset=CALLUS-812, material=MAT-CALLUS-812
,
** Section: Section-813-CALLUS-813
*Solid Section, elset=CALLUS-813, material=MAT-CALLUS-813
,
** Section: Section-814-CALLUS-814
*Solid Section, elset=CALLUS-814, material=MAT-CALLUS-814
,
** Section: Section-815-CALLUS-815
*Solid Section, elset=CALLUS-815, material=MAT-CALLUS-815
,
** Section: Section-816-CALLUS-816
*Solid Section, elset=CALLUS-816, material=MAT-CALLUS-816
,
** Section: Section-817-CALLUS-817
*Solid Section, elset=CALLUS-817, material=MAT-CALLUS-817
,
** Section: Section-818-CALLUS-818
*Solid Section, elset=CALLUS-818, material=MAT-CALLUS-818
,
** Section: Section-819-CALLUS-819
*Solid Section, elset=CALLUS-819, material=MAT-CALLUS-819
,
** Section: Section-820-CALLUS-820
*Solid Section, elset=CALLUS-820, material=MAT-CALLUS-820
,
** Section: Section-821-CALLUS-821
*Solid Section, elset=CALLUS-821, material=MAT-CALLUS-821
,
** Section: Section-822-CALLUS-822
*Solid Section, elset=CALLUS-822, material=MAT-CALLUS-822
,
** Section: Section-823-CALLUS-823
*Solid Section, elset=CALLUS-823, material=MAT-CALLUS-823
,
** Section: Section-824-CALLUS-824
*Solid Section, elset=CALLUS-824, material=MAT-CALLUS-824
,
** Section: Section-825-CALLUS-825
*Solid Section, elset=CALLUS-825, material=MAT-CALLUS-825
,
** Section: Section-826-CALLUS-826
*Solid Section, elset=CALLUS-826, material=MAT-CALLUS-826
,
** Section: Section-827-CALLUS-827
*Solid Section, elset=CALLUS-827, material=MAT-CALLUS-827
,
** Section: Section-828-CALLUS-828
*Solid Section, elset=CALLUS-828, material=MAT-CALLUS-828
,
** Section: Section-829-CALLUS-829
*Solid Section, elset=CALLUS-829, material=MAT-CALLUS-829
,
** Section: Section-830-CALLUS-830
*Solid Section, elset=CALLUS-830, material=MAT-CALLUS-830
,
** Section: Section-831-CALLUS-831
*Solid Section, elset=CALLUS-831, material=MAT-CALLUS-831
,
** Section: Section-832-CALLUS-832
*Solid Section, elset=CALLUS-832, material=MAT-CALLUS-832
,
** Section: Section-833-CALLUS-833
*Solid Section, elset=CALLUS-833, material=MAT-CALLUS-833
,
** Section: Section-834-CALLUS-834
*Solid Section, elset=CALLUS-834, material=MAT-CALLUS-834
,
** Section: Section-835-CALLUS-835
*Solid Section, elset=CALLUS-835, material=MAT-CALLUS-835
,
** Section: Section-836-CALLUS-836
*Solid Section, elset=CALLUS-836, material=MAT-CALLUS-836
,
** Section: Section-837-CALLUS-837
*Solid Section, elset=CALLUS-837, material=MAT-CALLUS-837
,
** Section: Section-838-CALLUS-838
*Solid Section, elset=CALLUS-838, material=MAT-CALLUS-838
,
** Section: Section-839-CALLUS-839
*Solid Section, elset=CALLUS-839, material=MAT-CALLUS-839
,
** Section: Section-840-CALLUS-840
*Solid Section, elset=CALLUS-840, material=MAT-CALLUS-840
,
** Section: Section-841-CALLUS-841
*Solid Section, elset=CALLUS-841, material=MAT-CALLUS-841
,
** Section: Section-842-CALLUS-842
*Solid Section, elset=CALLUS-842, material=MAT-CALLUS-842
,
** Section: Section-843-CALLUS-843
*Solid Section, elset=CALLUS-843, material=MAT-CALLUS-843
,
** Section: Section-844-CALLUS-844
*Solid Section, elset=CALLUS-844, material=MAT-CALLUS-844
,
** Section: Section-845-CALLUS-845
*Solid Section, elset=CALLUS-845, material=MAT-CALLUS-845
,
** Section: Section-846-CALLUS-846
*Solid Section, elset=CALLUS-846, material=MAT-CALLUS-846
,
** Section: Section-847-CALLUS-847
*Solid Section, elset=CALLUS-847, material=MAT-CALLUS-847
,
** Section: Section-848-CALLUS-848
*Solid Section, elset=CALLUS-848, material=MAT-CALLUS-848
,
** Section: Section-849-CALLUS-849
*Solid Section, elset=CALLUS-849, material=MAT-CALLUS-849
,
** Section: Section-850-CALLUS-850
*Solid Section, elset=CALLUS-850, material=MAT-CALLUS-850
,
** Section: Section-851-CALLUS-851
*Solid Section, elset=CALLUS-851, material=MAT-CALLUS-851
,
** Section: Section-852-CALLUS-852
*Solid Section, elset=CALLUS-852, material=MAT-CALLUS-852
,
** Section: Section-853-CALLUS-853
*Solid Section, elset=CALLUS-853, material=MAT-CALLUS-853
,
** Section: Section-854-CALLUS-854
*Solid Section, elset=CALLUS-854, material=MAT-CALLUS-854
,
** Section: Section-855-CALLUS-855
*Solid Section, elset=CALLUS-855, material=MAT-CALLUS-855
,
** Section: Section-856-CALLUS-856
*Solid Section, elset=CALLUS-856, material=MAT-CALLUS-856
,
** Section: Section-857-CALLUS-857
*Solid Section, elset=CALLUS-857, material=MAT-CALLUS-857
,
** Section: Section-858-CALLUS-858
*Solid Section, elset=CALLUS-858, material=MAT-CALLUS-858
,
** Section: Section-859-CALLUS-859
*Solid Section, elset=CALLUS-859, material=MAT-CALLUS-859
,
** Section: Section-860-CALLUS-860
*Solid Section, elset=CALLUS-860, material=MAT-CALLUS-860
,
** Section: Section-861-CALLUS-861
*Solid Section, elset=CALLUS-861, material=MAT-CALLUS-861
,
** Section: Section-862-CALLUS-862
*Solid Section, elset=CALLUS-862, material=MAT-CALLUS-862
,
** Section: Section-863-CALLUS-863
*Solid Section, elset=CALLUS-863, material=MAT-CALLUS-863
,
** Section: Section-864-CALLUS-864
*Solid Section, elset=CALLUS-864, material=MAT-CALLUS-864
,
** Section: Section-865-CALLUS-865
*Solid Section, elset=CALLUS-865, material=MAT-CALLUS-865
,
** Section: Section-866-CALLUS-866
*Solid Section, elset=CALLUS-866, material=MAT-CALLUS-866
,
** Section: Section-867-CALLUS-867
*Solid Section, elset=CALLUS-867, material=MAT-CALLUS-867
,
** Section: Section-868-CALLUS-868
*Solid Section, elset=CALLUS-868, material=MAT-CALLUS-868
,
** Section: Section-869-CALLUS-869
*Solid Section, elset=CALLUS-869, material=MAT-CALLUS-869
,
** Section: Section-870-CALLUS-870
*Solid Section, elset=CALLUS-870, material=MAT-CALLUS-870
,
** Section: Section-871-CALLUS-871
*Solid Section, elset=CALLUS-871, material=MAT-CALLUS-871
,
** Section: Section-872-CALLUS-872
*Solid Section, elset=CALLUS-872, material=MAT-CALLUS-872
,
** Section: Section-873-CALLUS-873
*Solid Section, elset=CALLUS-873, material=MAT-CALLUS-873
,
** Section: Section-874-CALLUS-874
*Solid Section, elset=CALLUS-874, material=MAT-CALLUS-874
,
** Section: Section-875-CALLUS-875
*Solid Section, elset=CALLUS-875, material=MAT-CALLUS-875
,
** Section: Section-876-CALLUS-876
*Solid Section, elset=CALLUS-876, material=MAT-CALLUS-876
,
** Section: Section-877-CALLUS-877
*Solid Section, elset=CALLUS-877, material=MAT-CALLUS-877
,
** Section: Section-878-CALLUS-878
*Solid Section, elset=CALLUS-878, material=MAT-CALLUS-878
,
** Section: Section-879-CALLUS-879
*Solid Section, elset=CALLUS-879, material=MAT-CALLUS-879
,
** Section: Section-880-CALLUS-880
*Solid Section, elset=CALLUS-880, material=MAT-CALLUS-880
,
** Section: Section-881-CALLUS-881
*Solid Section, elset=CALLUS-881, material=MAT-CALLUS-881
,
** Section: Section-882-CALLUS-882
*Solid Section, elset=CALLUS-882, material=MAT-CALLUS-882
,
** Section: Section-883-CALLUS-883
*Solid Section, elset=CALLUS-883, material=MAT-CALLUS-883
,
** Section: Section-884-CALLUS-884
*Solid Section, elset=CALLUS-884, material=MAT-CALLUS-884
,
** Section: Section-885-CALLUS-885
*Solid Section, elset=CALLUS-885, material=MAT-CALLUS-885
,
** Section: Section-886-CALLUS-886
*Solid Section, elset=CALLUS-886, material=MAT-CALLUS-886
,
** Section: Section-887-CALLUS-887
*Solid Section, elset=CALLUS-887, material=MAT-CALLUS-887
,
** Section: Section-888-CALLUS-888
*Solid Section, elset=CALLUS-888, material=MAT-CALLUS-888
,
** Section: Section-889-CALLUS-889
*Solid Section, elset=CALLUS-889, material=MAT-CALLUS-889
,
** Section: Section-890-CALLUS-890
*Solid Section, elset=CALLUS-890, material=MAT-CALLUS-890
,
** Section: Section-891-CALLUS-891
*Solid Section, elset=CALLUS-891, material=MAT-CALLUS-891
,
** Section: Section-892-CALLUS-892
*Solid Section, elset=CALLUS-892, material=MAT-CALLUS-892
,
** Section: Section-893-CALLUS-893
*Solid Section, elset=CALLUS-893, material=MAT-CALLUS-893
,
** Section: Section-894-CALLUS-894
*Solid Section, elset=CALLUS-894, material=MAT-CALLUS-894
,
** Section: Section-895-CALLUS-895
*Solid Section, elset=CALLUS-895, material=MAT-CALLUS-895
,
** Section: Section-896-CALLUS-896
*Solid Section, elset=CALLUS-896, material=MAT-CALLUS-896
,
** Section: Section-897-CALLUS-897
*Solid Section, elset=CALLUS-897, material=MAT-CALLUS-897
,
** Section: Section-898-CALLUS-898
*Solid Section, elset=CALLUS-898, material=MAT-CALLUS-898
,
** Section: Section-899-CALLUS-899
*Solid Section, elset=CALLUS-899, material=MAT-CALLUS-899
,
** Section: Section-900-CALLUS-900
*Solid Section, elset=CALLUS-900, material=MAT-CALLUS-900
,
** Section: Section-901-CALLUS-901
*Solid Section, elset=CALLUS-901, material=MAT-CALLUS-901
,
** Section: Section-902-CALLUS-902
*Solid Section, elset=CALLUS-902, material=MAT-CALLUS-902
,
** Section: Section-903-CALLUS-903
*Solid Section, elset=CALLUS-903, material=MAT-CALLUS-903
,
** Section: Section-904-CALLUS-904
*Solid Section, elset=CALLUS-904, material=MAT-CALLUS-904
,
** Section: Section-905-CALLUS-905
*Solid Section, elset=CALLUS-905, material=MAT-CALLUS-905
,
** Section: Section-906-CALLUS-906
*Solid Section, elset=CALLUS-906, material=MAT-CALLUS-906
,
** Section: Section-907-CALLUS-907
*Solid Section, elset=CALLUS-907, material=MAT-CALLUS-907
,
** Section: Section-908-CALLUS-908
*Solid Section, elset=CALLUS-908, material=MAT-CALLUS-908
,
** Section: Section-909-CALLUS-909
*Solid Section, elset=CALLUS-909, material=MAT-CALLUS-909
,
** Section: Section-910-CALLUS-910
*Solid Section, elset=CALLUS-910, material=MAT-CALLUS-910
,
** Section: Section-911-CALLUS-911
*Solid Section, elset=CALLUS-911, material=MAT-CALLUS-911
,
** Section: Section-912-CALLUS-912
*Solid Section, elset=CALLUS-912, material=MAT-CALLUS-912
,
** Section: Section-913-CALLUS-913
*Solid Section, elset=CALLUS-913, material=MAT-CALLUS-913
,
** Section: Section-914-CALLUS-914
*Solid Section, elset=CALLUS-914, material=MAT-CALLUS-914
,
** Section: Section-915-CALLUS-915
*Solid Section, elset=CALLUS-915, material=MAT-CALLUS-915
,
** Section: Section-916-CALLUS-916
*Solid Section, elset=CALLUS-916, material=MAT-CALLUS-916
,
** Section: Section-917-CALLUS-917
*Solid Section, elset=CALLUS-917, material=MAT-CALLUS-917
,
** Section: Section-918-CALLUS-918
*Solid Section, elset=CALLUS-918, material=MAT-CALLUS-918
,
** Section: Section-919-CALLUS-919
*Solid Section, elset=CALLUS-919, material=MAT-CALLUS-919
,
** Section: Section-920-CALLUS-920
*Solid Section, elset=CALLUS-920, material=MAT-CALLUS-920
,
** Section: Section-921-CALLUS-921
*Solid Section, elset=CALLUS-921, material=MAT-CALLUS-921
,
** Section: Section-922-CALLUS-922
*Solid Section, elset=CALLUS-922, material=MAT-CALLUS-922
,
** Section: Section-923-CALLUS-923
*Solid Section, elset=CALLUS-923, material=MAT-CALLUS-923
,
** Section: Section-924-CALLUS-924
*Solid Section, elset=CALLUS-924, material=MAT-CALLUS-924
,
** Section: Section-925-CALLUS-925
*Solid Section, elset=CALLUS-925, material=MAT-CALLUS-925
,
** Section: Section-926-CALLUS-926
*Solid Section, elset=CALLUS-926, material=MAT-CALLUS-926
,
** Section: Section-927-CALLUS-927
*Solid Section, elset=CALLUS-927, material=MAT-CALLUS-927
,
** Section: Section-928-CALLUS-928
*Solid Section, elset=CALLUS-928, material=MAT-CALLUS-928
,
** Section: Section-929-CALLUS-929
*Solid Section, elset=CALLUS-929, material=MAT-CALLUS-929
,
** Section: Section-930-CALLUS-930
*Solid Section, elset=CALLUS-930, material=MAT-CALLUS-930
,
** Section: Section-931-CALLUS-931
*Solid Section, elset=CALLUS-931, material=MAT-CALLUS-931
,
** Section: Section-932-CALLUS-932
*Solid Section, elset=CALLUS-932, material=MAT-CALLUS-932
,
** Section: Section-933-CALLUS-933
*Solid Section, elset=CALLUS-933, material=MAT-CALLUS-933
,
** Section: Section-934-CALLUS-934
*Solid Section, elset=CALLUS-934, material=MAT-CALLUS-934
,
** Section: Section-935-CALLUS-935
*Solid Section, elset=CALLUS-935, material=MAT-CALLUS-935
,
** Section: Section-936-CALLUS-936
*Solid Section, elset=CALLUS-936, material=MAT-CALLUS-936
,
** Section: Section-937-CALLUS-937
*Solid Section, elset=CALLUS-937, material=MAT-CALLUS-937
,
** Section: Section-938-CALLUS-938
*Solid Section, elset=CALLUS-938, material=MAT-CALLUS-938
,
** Section: Section-939-CALLUS-939
*Solid Section, elset=CALLUS-939, material=MAT-CALLUS-939
,
** Section: Section-940-CALLUS-940
*Solid Section, elset=CALLUS-940, material=MAT-CALLUS-940
,
** Section: Section-941-CALLUS-941
*Solid Section, elset=CALLUS-941, material=MAT-CALLUS-941
,
** Section: Section-942-CALLUS-942
*Solid Section, elset=CALLUS-942, material=MAT-CALLUS-942
,
** Section: Section-943-CALLUS-943
*Solid Section, elset=CALLUS-943, material=MAT-CALLUS-943
,
** Section: Section-944-CALLUS-944
*Solid Section, elset=CALLUS-944, material=MAT-CALLUS-944
,
** Section: Section-945-CALLUS-945
*Solid Section, elset=CALLUS-945, material=MAT-CALLUS-945
,
** Section: Section-946-CALLUS-946
*Solid Section, elset=CALLUS-946, material=MAT-CALLUS-946
,
** Section: Section-947-CALLUS-947
*Solid Section, elset=CALLUS-947, material=MAT-CALLUS-947
,
** Section: Section-948-CALLUS-948
*Solid Section, elset=CALLUS-948, material=MAT-CALLUS-948
,
** Section: Section-949-CALLUS-949
*Solid Section, elset=CALLUS-949, material=MAT-CALLUS-949
,
** Section: Section-950-CALLUS-950
*Solid Section, elset=CALLUS-950, material=MAT-CALLUS-950
,
** Section: Section-951-CALLUS-951
*Solid Section, elset=CALLUS-951, material=MAT-CALLUS-951
,
** Section: Section-952-CALLUS-952
*Solid Section, elset=CALLUS-952, material=MAT-CALLUS-952
,
** Section: Section-953-CALLUS-953
*Solid Section, elset=CALLUS-953, material=MAT-CALLUS-953
,
** Section: Section-954-CALLUS-954
*Solid Section, elset=CALLUS-954, material=MAT-CALLUS-954
,
** Section: Section-955-CALLUS-955
*Solid Section, elset=CALLUS-955, material=MAT-CALLUS-955
,
** Section: Section-956-CALLUS-956
*Solid Section, elset=CALLUS-956, material=MAT-CALLUS-956
,
** Section: Section-957-CALLUS-957
*Solid Section, elset=CALLUS-957, material=MAT-CALLUS-957
,
** Section: Section-958-CALLUS-958
*Solid Section, elset=CALLUS-958, material=MAT-CALLUS-958
,
** Section: Section-959-CALLUS-959
*Solid Section, elset=CALLUS-959, material=MAT-CALLUS-959
,
** Section: Section-960-CALLUS-960
*Solid Section, elset=CALLUS-960, material=MAT-CALLUS-960
,
** Section: Section-961-CALLUS-961
*Solid Section, elset=CALLUS-961, material=MAT-CALLUS-961
,
** Section: Section-962-CALLUS-962
*Solid Section, elset=CALLUS-962, material=MAT-CALLUS-962
,
** Section: Section-963-CALLUS-963
*Solid Section, elset=CALLUS-963, material=MAT-CALLUS-963
,
** Section: Section-964-CALLUS-964
*Solid Section, elset=CALLUS-964, material=MAT-CALLUS-964
,
** Section: Section-965-CALLUS-965
*Solid Section, elset=CALLUS-965, material=MAT-CALLUS-965
,
** Section: Section-966-CALLUS-966
*Solid Section, elset=CALLUS-966, material=MAT-CALLUS-966
,
** Section: Section-967-CALLUS-967
*Solid Section, elset=CALLUS-967, material=MAT-CALLUS-967
,
** Section: Section-968-CALLUS-968
*Solid Section, elset=CALLUS-968, material=MAT-CALLUS-968
,
** Section: Section-969-CALLUS-969
*Solid Section, elset=CALLUS-969, material=MAT-CALLUS-969
,
** Section: Section-970-CALLUS-970
*Solid Section, elset=CALLUS-970, material=MAT-CALLUS-970
,
** Section: Section-971-CALLUS-971
*Solid Section, elset=CALLUS-971, material=MAT-CALLUS-971
,
** Section: Section-972-CALLUS-972
*Solid Section, elset=CALLUS-972, material=MAT-CALLUS-972
,
** Section: Section-973-CALLUS-973
*Solid Section, elset=CALLUS-973, material=MAT-CALLUS-973
,
** Section: Section-974-CALLUS-974
*Solid Section, elset=CALLUS-974, material=MAT-CALLUS-974
,
** Section: Section-975-CALLUS-975
*Solid Section, elset=CALLUS-975, material=MAT-CALLUS-975
,
** Section: Section-976-CALLUS-976
*Solid Section, elset=CALLUS-976, material=MAT-CALLUS-976
,
** Section: Section-977-CALLUS-977
*Solid Section, elset=CALLUS-977, material=MAT-CALLUS-977
,
** Section: Section-978-CALLUS-978
*Solid Section, elset=CALLUS-978, material=MAT-CALLUS-978
,
** Section: Section-979-CALLUS-979
*Solid Section, elset=CALLUS-979, material=MAT-CALLUS-979
,
** Section: Section-980-CALLUS-980
*Solid Section, elset=CALLUS-980, material=MAT-CALLUS-980
,
** Section: Section-981-CALLUS-981
*Solid Section, elset=CALLUS-981, material=MAT-CALLUS-981
,
** Section: Section-982-CALLUS-982
*Solid Section, elset=CALLUS-982, material=MAT-CALLUS-982
,
** Section: Section-983-CALLUS-983
*Solid Section, elset=CALLUS-983, material=MAT-CALLUS-983
,
** Section: Section-984-CALLUS-984
*Solid Section, elset=CALLUS-984, material=MAT-CALLUS-984
,
** Section: Section-985-CALLUS-985
*Solid Section, elset=CALLUS-985, material=MAT-CALLUS-985
,
** Section: Section-986-CALLUS-986
*Solid Section, elset=CALLUS-986, material=MAT-CALLUS-986
,
** Section: Section-987-CALLUS-987
*Solid Section, elset=CALLUS-987, material=MAT-CALLUS-987
,
** Section: Section-988-CALLUS-988
*Solid Section, elset=CALLUS-988, material=MAT-CALLUS-988
,
** Section: Section-989-CALLUS-989
*Solid Section, elset=CALLUS-989, material=MAT-CALLUS-989
,
** Section: Section-990-CALLUS-990
*Solid Section, elset=CALLUS-990, material=MAT-CALLUS-990
,
** Section: Section-991-CALLUS-991
*Solid Section, elset=CALLUS-991, material=MAT-CALLUS-991
,
** Section: Section-992-CALLUS-992
*Solid Section, elset=CALLUS-992, material=MAT-CALLUS-992
,
** Section: Section-993-CALLUS-993
*Solid Section, elset=CALLUS-993, material=MAT-CALLUS-993
,
** Section: Section-994-CALLUS-994
*Solid Section, elset=CALLUS-994, material=MAT-CALLUS-994
,
** Section: Section-995-CALLUS-995
*Solid Section, elset=CALLUS-995, material=MAT-CALLUS-995
,
** Section: Section-996-CALLUS-996
*Solid Section, elset=CALLUS-996, material=MAT-CALLUS-996
,
** Section: Section-997-CALLUS-997
*Solid Section, elset=CALLUS-997, material=MAT-CALLUS-997
,
** Section: Section-998-CALLUS-998
*Solid Section, elset=CALLUS-998, material=MAT-CALLUS-998
,
** Section: Section-999-CALLUS-999
*Solid Section, elset=CALLUS-999, material=MAT-CALLUS-999
,
** Section: Section-1000-CALLUS-1000
*Solid Section, elset=CALLUS-1000, material=MAT-CALLUS-1000
,
** Section: Section-1001-CALLUS-1001
*Solid Section, elset=CALLUS-1001, material=MAT-CALLUS-1001
,
** Section: Section-1002-CALLUS-1002
*Solid Section, elset=CALLUS-1002, material=MAT-CALLUS-1002
,
** Section: Section-1003-CALLUS-1003
*Solid Section, elset=CALLUS-1003, material=MAT-CALLUS-1003
,
** Section: Section-1004-CALLUS-1004
*Solid Section, elset=CALLUS-1004, material=MAT-CALLUS-1004
,
** Section: Section-1005-CALLUS-1005
*Solid Section, elset=CALLUS-1005, material=MAT-CALLUS-1005
,
** Section: Section-1006-CALLUS-1006
*Solid Section, elset=CALLUS-1006, material=MAT-CALLUS-1006
,
** Section: Section-1007-CALLUS-1007
*Solid Section, elset=CALLUS-1007, material=MAT-CALLUS-1007
,
** Section: Section-1008-CALLUS-1008
*Solid Section, elset=CALLUS-1008, material=MAT-CALLUS-1008
,
** Section: Section-1009-CALLUS-1009
*Solid Section, elset=CALLUS-1009, material=MAT-CALLUS-1009
,
** Section: Section-1010-CALLUS-1010
*Solid Section, elset=CALLUS-1010, material=MAT-CALLUS-1010
,
** Section: Section-1011-CALLUS-1011
*Solid Section, elset=CALLUS-1011, material=MAT-CALLUS-1011
,
** Section: Section-1012-CALLUS-1012
*Solid Section, elset=CALLUS-1012, material=MAT-CALLUS-1012
,
** Section: Section-1013-CALLUS-1013
*Solid Section, elset=CALLUS-1013, material=MAT-CALLUS-1013
,
** Section: Section-1014-CALLUS-1014
*Solid Section, elset=CALLUS-1014, material=MAT-CALLUS-1014
,
** Section: Section-1015-CALLUS-1015
*Solid Section, elset=CALLUS-1015, material=MAT-CALLUS-1015
,
** Section: Section-1016-CALLUS-1016
*Solid Section, elset=CALLUS-1016, material=MAT-CALLUS-1016
,
** Section: Section-1017-CALLUS-1017
*Solid Section, elset=CALLUS-1017, material=MAT-CALLUS-1017
,
** Section: Section-1018-CALLUS-1018
*Solid Section, elset=CALLUS-1018, material=MAT-CALLUS-1018
,
** Section: Section-1019-CALLUS-1019
*Solid Section, elset=CALLUS-1019, material=MAT-CALLUS-1019
,
** Section: Section-1020-CALLUS-1020
*Solid Section, elset=CALLUS-1020, material=MAT-CALLUS-1020
,
** Section: Section-1021-CALLUS-1021
*Solid Section, elset=CALLUS-1021, material=MAT-CALLUS-1021
,
** Section: Section-1022-CALLUS-1022
*Solid Section, elset=CALLUS-1022, material=MAT-CALLUS-1022
,
** Section: Section-1023-CALLUS-1023
*Solid Section, elset=CALLUS-1023, material=MAT-CALLUS-1023
,
** Section: Section-1024-CALLUS-1024
*Solid Section, elset=CALLUS-1024, material=MAT-CALLUS-1024
,
** Section: Section-1025-CALLUS-1025
*Solid Section, elset=CALLUS-1025, material=MAT-CALLUS-1025
,
** Section: Section-1026-CALLUS-1026
*Solid Section, elset=CALLUS-1026, material=MAT-CALLUS-1026
,
** Section: Section-1027-CALLUS-1027
*Solid Section, elset=CALLUS-1027, material=MAT-CALLUS-1027
,
** Section: Section-1028-CALLUS-1028
*Solid Section, elset=CALLUS-1028, material=MAT-CALLUS-1028
,
** Section: Section-1029-CALLUS-1029
*Solid Section, elset=CALLUS-1029, material=MAT-CALLUS-1029
,
** Section: Section-1030-CALLUS-1030
*Solid Section, elset=CALLUS-1030, material=MAT-CALLUS-1030
,
** Section: Section-1031-CALLUS-1031
*Solid Section, elset=CALLUS-1031, material=MAT-CALLUS-1031
,
** Section: Section-1032-CALLUS-1032
*Solid Section, elset=CALLUS-1032, material=MAT-CALLUS-1032
,
** Section: Section-1033-CALLUS-1033
*Solid Section, elset=CALLUS-1033, material=MAT-CALLUS-1033
,
** Section: Section-1034-CALLUS-1034
*Solid Section, elset=CALLUS-1034, material=MAT-CALLUS-1034
,
** Section: Section-1035-CALLUS-1035
*Solid Section, elset=CALLUS-1035, material=MAT-CALLUS-1035
,
** Section: Section-1036-CALLUS-1036
*Solid Section, elset=CALLUS-1036, material=MAT-CALLUS-1036
,
** Section: Section-1037-CALLUS-1037
*Solid Section, elset=CALLUS-1037, material=MAT-CALLUS-1037
,
** Section: Section-1038-CALLUS-1038
*Solid Section, elset=CALLUS-1038, material=MAT-CALLUS-1038
,
** Section: Section-1039-CALLUS-1039
*Solid Section, elset=CALLUS-1039, material=MAT-CALLUS-1039
,
** Section: Section-1040-CALLUS-1040
*Solid Section, elset=CALLUS-1040, material=MAT-CALLUS-1040
,
** Section: Section-1041-CALLUS-1041
*Solid Section, elset=CALLUS-1041, material=MAT-CALLUS-1041
,
** Section: Section-1042-CALLUS-1042
*Solid Section, elset=CALLUS-1042, material=MAT-CALLUS-1042
,
** Section: Section-1043-CALLUS-1043
*Solid Section, elset=CALLUS-1043, material=MAT-CALLUS-1043
,
** Section: Section-1044-CALLUS-1044
*Solid Section, elset=CALLUS-1044, material=MAT-CALLUS-1044
,
** Section: Section-1045-CALLUS-1045
*Solid Section, elset=CALLUS-1045, material=MAT-CALLUS-1045
,
** Section: Section-1046-CALLUS-1046
*Solid Section, elset=CALLUS-1046, material=MAT-CALLUS-1046
,
** Section: Section-1047-CALLUS-1047
*Solid Section, elset=CALLUS-1047, material=MAT-CALLUS-1047
,
** Section: Section-1048-CALLUS-1048
*Solid Section, elset=CALLUS-1048, material=MAT-CALLUS-1048
,
** Section: Section-1049-CALLUS-1049
*Solid Section, elset=CALLUS-1049, material=MAT-CALLUS-1049
,
** Section: Section-1050-CALLUS-1050
*Solid Section, elset=CALLUS-1050, material=MAT-CALLUS-1050
,
** Section: Section-1051-CALLUS-1051
*Solid Section, elset=CALLUS-1051, material=MAT-CALLUS-1051
,
** Section: Section-1052-CALLUS-1052
*Solid Section, elset=CALLUS-1052, material=MAT-CALLUS-1052
,
** Section: Section-1053-CALLUS-1053
*Solid Section, elset=CALLUS-1053, material=MAT-CALLUS-1053
,
** Section: Section-1054-CALLUS-1054
*Solid Section, elset=CALLUS-1054, material=MAT-CALLUS-1054
,
** Section: Section-1055-CALLUS-1055
*Solid Section, elset=CALLUS-1055, material=MAT-CALLUS-1055
,
** Section: Section-1056-CALLUS-1056
*Solid Section, elset=CALLUS-1056, material=MAT-CALLUS-1056
,
** Section: Section-1057-CALLUS-1057
*Solid Section, elset=CALLUS-1057, material=MAT-CALLUS-1057
,
** Section: Section-1058-CALLUS-1058
*Solid Section, elset=CALLUS-1058, material=MAT-CALLUS-1058
,
** Section: Section-1059-CALLUS-1059
*Solid Section, elset=CALLUS-1059, material=MAT-CALLUS-1059
,
** Section: Section-1060-CALLUS-1060
*Solid Section, elset=CALLUS-1060, material=MAT-CALLUS-1060
,
** Section: Section-1061-CALLUS-1061
*Solid Section, elset=CALLUS-1061, material=MAT-CALLUS-1061
,
** Section: Section-1062-CALLUS-1062
*Solid Section, elset=CALLUS-1062, material=MAT-CALLUS-1062
,
** Section: Section-1063-CALLUS-1063
*Solid Section, elset=CALLUS-1063, material=MAT-CALLUS-1063
,
** Section: Section-1064-CALLUS-1064
*Solid Section, elset=CALLUS-1064, material=MAT-CALLUS-1064
,
** Section: Section-1065-CALLUS-1065
*Solid Section, elset=CALLUS-1065, material=MAT-CALLUS-1065
,
** Section: Section-1066-CALLUS-1066
*Solid Section, elset=CALLUS-1066, material=MAT-CALLUS-1066
,
** Section: Section-1067-CALLUS-1067
*Solid Section, elset=CALLUS-1067, material=MAT-CALLUS-1067
,
** Section: Section-1068-CALLUS-1068
*Solid Section, elset=CALLUS-1068, material=MAT-CALLUS-1068
,
** Section: Section-1069-CALLUS-1069
*Solid Section, elset=CALLUS-1069, material=MAT-CALLUS-1069
,
** Section: Section-1070-CALLUS-1070
*Solid Section, elset=CALLUS-1070, material=MAT-CALLUS-1070
,
** Section: Section-1071-CALLUS-1071
*Solid Section, elset=CALLUS-1071, material=MAT-CALLUS-1071
,
** Section: Section-1072-CALLUS-1072
*Solid Section, elset=CALLUS-1072, material=MAT-CALLUS-1072
,
** Section: Section-1073-CALLUS-1073
*Solid Section, elset=CALLUS-1073, material=MAT-CALLUS-1073
,
** Section: Section-1074-CALLUS-1074
*Solid Section, elset=CALLUS-1074, material=MAT-CALLUS-1074
,
** Section: Section-1075-CALLUS-1075
*Solid Section, elset=CALLUS-1075, material=MAT-CALLUS-1075
,
** Section: Section-1076-CALLUS-1076
*Solid Section, elset=CALLUS-1076, material=MAT-CALLUS-1076
,
** Section: Section-1077-CALLUS-1077
*Solid Section, elset=CALLUS-1077, material=MAT-CALLUS-1077
,
** Section: Section-1078-CALLUS-1078
*Solid Section, elset=CALLUS-1078, material=MAT-CALLUS-1078
,
** Section: Section-1079-CALLUS-1079
*Solid Section, elset=CALLUS-1079, material=MAT-CALLUS-1079
,
** Section: Section-1080-CALLUS-1080
*Solid Section, elset=CALLUS-1080, material=MAT-CALLUS-1080
,
** Section: Section-1081-CALLUS-1081
*Solid Section, elset=CALLUS-1081, material=MAT-CALLUS-1081
,
** Section: Section-1082-CALLUS-1082
*Solid Section, elset=CALLUS-1082, material=MAT-CALLUS-1082
,
** Section: Section-1083-CALLUS-1083
*Solid Section, elset=CALLUS-1083, material=MAT-CALLUS-1083
,
** Section: Section-1084-CALLUS-1084
*Solid Section, elset=CALLUS-1084, material=MAT-CALLUS-1084
,
** Section: Section-1085-CALLUS-1085
*Solid Section, elset=CALLUS-1085, material=MAT-CALLUS-1085
,
** Section: Section-1086-CALLUS-1086
*Solid Section, elset=CALLUS-1086, material=MAT-CALLUS-1086
,
** Section: Section-1087-CALLUS-1087
*Solid Section, elset=CALLUS-1087, material=MAT-CALLUS-1087
,
*End Part
**  
**
** ASSEMBLY
**
*Assembly, name=Assembly
**  
*Instance, name=PART-1-1, part=PART-1
*End Instance
**  
*Nset, nset=BONE-ENDSIDE, instance=PART-1-1
   5,   8, 174, 175, 176, 177, 178, 179, 180, 181, 182, 183, 184, 185, 186, 187
*Nset, nset=CALLUS-INTERFACE, instance=PART-1-1
   6,   9, 259, 260, 261, 262, 263, 264, 265, 266, 267, 268, 269, 270, 271, 272
 273, 274, 275, 276, 277, 278, 279, 280, 281, 282, 283, 284, 285, 286, 287, 288
 289, 290, 291, 292, 293, 294, 295, 296, 297, 298, 299, 300, 301, 302, 303, 304
 305, 306, 307, 308, 309, 310
*Nset, nset=MARROW, instance=PART-1-1
  1,  2, 11, 12, 13, 14, 15, 16, 17, 18, 19, 20, 21, 22, 23, 24
 25, 26, 27, 28, 29, 30, 31, 32, 33, 34, 35, 36, 37, 38, 39, 40
 41, 42, 43, 44
*Nset, nset=ND_1, instance=PART-1-1
 1
*Nset, nset=ND_2, instance=PART-1-1
 2
*Nset, nset=ND_3, instance=PART-1-1
 3
*Nset, nset=ND_4, instance=PART-1-1
 4
*Nset, nset=ND_5, instance=PART-1-1
 5
*Nset, nset=ND_6, instance=PART-1-1
 6
*Nset, nset=ND_7, instance=PART-1-1
 7
*Nset, nset=ND_8, instance=PART-1-1
 8
*Nset, nset=ND_9, instance=PART-1-1
 9
*Nset, nset=ND_10, instance=PART-1-1
 10
*Nset, nset=ND_11, instance=PART-1-1
 11
*Nset, nset=ND_12, instance=PART-1-1
 12
*Nset, nset=ND_13, instance=PART-1-1
 13
*Nset, nset=ND_14, instance=PART-1-1
 14
*Nset, nset=ND_15, instance=PART-1-1
 15
*Nset, nset=ND_16, instance=PART-1-1
 16
*Nset, nset=ND_17, instance=PART-1-1
 17
*Nset, nset=ND_18, instance=PART-1-1
 18
*Nset, nset=ND_19, instance=PART-1-1
 19
*Nset, nset=ND_20, instance=PART-1-1
 20
*Nset, nset=ND_21, instance=PART-1-1
 21
*Nset, nset=ND_22, instance=PART-1-1
 22
*Nset, nset=ND_23, instance=PART-1-1
 23
*Nset, nset=ND_24, instance=PART-1-1
 24
*Nset, nset=ND_25, instance=PART-1-1
 25
*Nset, nset=ND_26, instance=PART-1-1
 26
*Nset, nset=ND_27, instance=PART-1-1
 27
*Nset, nset=ND_28, instance=PART-1-1
 28
*Nset, nset=ND_29, instance=PART-1-1
 29
*Nset, nset=ND_30, instance=PART-1-1
 30
*Nset, nset=ND_31, instance=PART-1-1
 31
*Nset, nset=ND_32, instance=PART-1-1
 32
*Nset, nset=ND_33, instance=PART-1-1
 33
*Nset, nset=ND_34, instance=PART-1-1
 34
*Nset, nset=ND_35, instance=PART-1-1
 35
*Nset, nset=ND_36, instance=PART-1-1
 36
*Nset, nset=ND_37, instance=PART-1-1
 37
*Nset, nset=ND_38, instance=PART-1-1
 38
*Nset, nset=ND_39, instance=PART-1-1
 39
*Nset, nset=ND_40, instance=PART-1-1
 40
*Nset, nset=ND_41, instance=PART-1-1
 41
*Nset, nset=ND_42, instance=PART-1-1
 42
*Nset, nset=ND_43, instance=PART-1-1
 43
*Nset, nset=ND_44, instance=PART-1-1
 44
*Nset, nset=ND_45, instance=PART-1-1
 45
*Nset, nset=ND_46, instance=PART-1-1
 46
*Nset, nset=ND_47, instance=PART-1-1
 47
*Nset, nset=ND_48, instance=PART-1-1
 48
*Nset, nset=ND_49, instance=PART-1-1
 49
*Nset, nset=ND_50, instance=PART-1-1
 50
*Nset, nset=ND_51, instance=PART-1-1
 51
*Nset, nset=ND_52, instance=PART-1-1
 52
*Nset, nset=ND_53, instance=PART-1-1
 53
*Nset, nset=ND_54, instance=PART-1-1
 54
*Nset, nset=ND_55, instance=PART-1-1
 55
*Nset, nset=ND_56, instance=PART-1-1
 56
*Nset, nset=ND_57, instance=PART-1-1
 57
*Nset, nset=ND_58, instance=PART-1-1
 58
*Nset, nset=ND_59, instance=PART-1-1
 59
*Nset, nset=ND_60, instance=PART-1-1
 60
*Nset, nset=ND_61, instance=PART-1-1
 61
*Nset, nset=ND_62, instance=PART-1-1
 62
*Nset, nset=ND_63, instance=PART-1-1
 63
*Nset, nset=ND_64, instance=PART-1-1
 64
*Nset, nset=ND_65, instance=PART-1-1
 65
*Nset, nset=ND_66, instance=PART-1-1
 66
*Nset, nset=ND_67, instance=PART-1-1
 67
*Nset, nset=ND_68, instance=PART-1-1
 68
*Nset, nset=ND_69, instance=PART-1-1
 69
*Nset, nset=ND_70, instance=PART-1-1
 70
*Nset, nset=ND_71, instance=PART-1-1
 71
*Nset, nset=ND_72, instance=PART-1-1
 72
*Nset, nset=ND_73, instance=PART-1-1
 73
*Nset, nset=ND_74, instance=PART-1-1
 74
*Nset, nset=ND_75, instance=PART-1-1
 75
*Nset, nset=ND_76, instance=PART-1-1
 76
*Nset, nset=ND_77, instance=PART-1-1
 77
*Nset, nset=ND_78, instance=PART-1-1
 78
*Nset, nset=ND_79, instance=PART-1-1
 79
*Nset, nset=ND_80, instance=PART-1-1
 80
*Nset, nset=ND_81, instance=PART-1-1
 81
*Nset, nset=ND_82, instance=PART-1-1
 82
*Nset, nset=ND_83, instance=PART-1-1
 83
*Nset, nset=ND_84, instance=PART-1-1
 84
*Nset, nset=ND_85, instance=PART-1-1
 85
*Nset, nset=ND_86, instance=PART-1-1
 86
*Nset, nset=ND_87, instance=PART-1-1
 87
*Nset, nset=ND_88, instance=PART-1-1
 88
*Nset, nset=ND_89, instance=PART-1-1
 89
*Nset, nset=ND_90, instance=PART-1-1
 90
*Nset, nset=ND_91, instance=PART-1-1
 91
*Nset, nset=ND_92, instance=PART-1-1
 92
*Nset, nset=ND_93, instance=PART-1-1
 93
*Nset, nset=ND_94, instance=PART-1-1
 94
*Nset, nset=ND_95, instance=PART-1-1
 95
*Nset, nset=ND_96, instance=PART-1-1
 96
*Nset, nset=ND_97, instance=PART-1-1
 97
*Nset, nset=ND_98, instance=PART-1-1
 98
*Nset, nset=ND_99, instance=PART-1-1
 99
*Nset, nset=ND_100, instance=PART-1-1
 100
*Nset, nset=ND_101, instance=PART-1-1
 101
*Nset, nset=ND_102, instance=PART-1-1
 102
*Nset, nset=ND_103, instance=PART-1-1
 103
*Nset, nset=ND_104, instance=PART-1-1
 104
*Nset, nset=ND_105, instance=PART-1-1
 105
*Nset, nset=ND_106, instance=PART-1-1
 106
*Nset, nset=ND_107, instance=PART-1-1
 107
*Nset, nset=ND_108, instance=PART-1-1
 108
*Nset, nset=ND_109, instance=PART-1-1
 109
*Nset, nset=ND_110, instance=PART-1-1
 110
*Nset, nset=ND_111, instance=PART-1-1
 111
*Nset, nset=ND_112, instance=PART-1-1
 112
*Nset, nset=ND_113, instance=PART-1-1
 113
*Nset, nset=ND_114, instance=PART-1-1
 114
*Nset, nset=ND_115, instance=PART-1-1
 115
*Nset, nset=ND_116, instance=PART-1-1
 116
*Nset, nset=ND_117, instance=PART-1-1
 117
*Nset, nset=ND_118, instance=PART-1-1
 118
*Nset, nset=ND_119, instance=PART-1-1
 119
*Nset, nset=ND_120, instance=PART-1-1
 120
*Nset, nset=ND_121, instance=PART-1-1
 121
*Nset, nset=ND_122, instance=PART-1-1
 122
*Nset, nset=ND_123, instance=PART-1-1
 123
*Nset, nset=ND_124, instance=PART-1-1
 124
*Nset, nset=ND_125, instance=PART-1-1
 125
*Nset, nset=ND_126, instance=PART-1-1
 126
*Nset, nset=ND_127, instance=PART-1-1
 127
*Nset, nset=ND_128, instance=PART-1-1
 128
*Nset, nset=ND_129, instance=PART-1-1
 129
*Nset, nset=ND_130, instance=PART-1-1
 130
*Nset, nset=ND_131, instance=PART-1-1
 131
*Nset, nset=ND_132, instance=PART-1-1
 132
*Nset, nset=ND_133, instance=PART-1-1
 133
*Nset, nset=ND_134, instance=PART-1-1
 134
*Nset, nset=ND_135, instance=PART-1-1
 135
*Nset, nset=ND_136, instance=PART-1-1
 136
*Nset, nset=ND_137, instance=PART-1-1
 137
*Nset, nset=ND_138, instance=PART-1-1
 138
*Nset, nset=ND_139, instance=PART-1-1
 139
*Nset, nset=ND_140, instance=PART-1-1
 140
*Nset, nset=ND_141, instance=PART-1-1
 141
*Nset, nset=ND_142, instance=PART-1-1
 142
*Nset, nset=ND_143, instance=PART-1-1
 143
*Nset, nset=ND_144, instance=PART-1-1
 144
*Nset, nset=ND_145, instance=PART-1-1
 145
*Nset, nset=ND_146, instance=PART-1-1
 146
*Nset, nset=ND_147, instance=PART-1-1
 147
*Nset, nset=ND_148, instance=PART-1-1
 148
*Nset, nset=ND_149, instance=PART-1-1
 149
*Nset, nset=ND_150, instance=PART-1-1
 150
*Nset, nset=ND_151, instance=PART-1-1
 151
*Nset, nset=ND_152, instance=PART-1-1
 152
*Nset, nset=ND_153, instance=PART-1-1
 153
*Nset, nset=ND_154, instance=PART-1-1
 154
*Nset, nset=ND_155, instance=PART-1-1
 155
*Nset, nset=ND_156, instance=PART-1-1
 156
*Nset, nset=ND_157, instance=PART-1-1
 157
*Nset, nset=ND_158, instance=PART-1-1
 158
*Nset, nset=ND_159, instance=PART-1-1
 159
*Nset, nset=ND_160, instance=PART-1-1
 160
*Nset, nset=ND_161, instance=PART-1-1
 161
*Nset, nset=ND_162, instance=PART-1-1
 162
*Nset, nset=ND_163, instance=PART-1-1
 163
*Nset, nset=ND_164, instance=PART-1-1
 164
*Nset, nset=ND_165, instance=PART-1-1
 165
*Nset, nset=ND_166, instance=PART-1-1
 166
*Nset, nset=ND_167, instance=PART-1-1
 167
*Nset, nset=ND_168, instance=PART-1-1
 168
*Nset, nset=ND_169, instance=PART-1-1
 169
*Nset, nset=ND_170, instance=PART-1-1
 170
*Nset, nset=ND_171, instance=PART-1-1
 171
*Nset, nset=ND_172, instance=PART-1-1
 172
*Nset, nset=ND_173, instance=PART-1-1
 173
*Nset, nset=ND_174, instance=PART-1-1
 174
*Nset, nset=ND_175, instance=PART-1-1
 175
*Nset, nset=ND_176, instance=PART-1-1
 176
*Nset, nset=ND_177, instance=PART-1-1
 177
*Nset, nset=ND_178, instance=PART-1-1
 178
*Nset, nset=ND_179, instance=PART-1-1
 179
*Nset, nset=ND_180, instance=PART-1-1
 180
*Nset, nset=ND_181, instance=PART-1-1
 181
*Nset, nset=ND_182, instance=PART-1-1
 182
*Nset, nset=ND_183, instance=PART-1-1
 183
*Nset, nset=ND_184, instance=PART-1-1
 184
*Nset, nset=ND_185, instance=PART-1-1
 185
*Nset, nset=ND_186, instance=PART-1-1
 186
*Nset, nset=ND_187, instance=PART-1-1
 187
*Nset, nset=ND_188, instance=PART-1-1
 188
*Nset, nset=ND_189, instance=PART-1-1
 189
*Nset, nset=ND_190, instance=PART-1-1
 190
*Nset, nset=ND_191, instance=PART-1-1
 191
*Nset, nset=ND_192, instance=PART-1-1
 192
*Nset, nset=ND_193, instance=PART-1-1
 193
*Nset, nset=ND_194, instance=PART-1-1
 194
*Nset, nset=ND_195, instance=PART-1-1
 195
*Nset, nset=ND_196, instance=PART-1-1
 196
*Nset, nset=ND_197, instance=PART-1-1
 197
*Nset, nset=ND_198, instance=PART-1-1
 198
*Nset, nset=ND_199, instance=PART-1-1
 199
*Nset, nset=ND_200, instance=PART-1-1
 200
*Nset, nset=ND_201, instance=PART-1-1
 201
*Nset, nset=ND_202, instance=PART-1-1
 202
*Nset, nset=ND_203, instance=PART-1-1
 203
*Nset, nset=ND_204, instance=PART-1-1
 204
*Nset, nset=ND_205, instance=PART-1-1
 205
*Nset, nset=ND_206, instance=PART-1-1
 206
*Nset, nset=ND_207, instance=PART-1-1
 207
*Nset, nset=ND_208, instance=PART-1-1
 208
*Nset, nset=ND_209, instance=PART-1-1
 209
*Nset, nset=ND_210, instance=PART-1-1
 210
*Nset, nset=ND_211, instance=PART-1-1
 211
*Nset, nset=ND_212, instance=PART-1-1
 212
*Nset, nset=ND_213, instance=PART-1-1
 213
*Nset, nset=ND_214, instance=PART-1-1
 214
*Nset, nset=ND_215, instance=PART-1-1
 215
*Nset, nset=ND_216, instance=PART-1-1
 216
*Nset, nset=ND_217, instance=PART-1-1
 217
*Nset, nset=ND_218, instance=PART-1-1
 218
*Nset, nset=ND_219, instance=PART-1-1
 219
*Nset, nset=ND_220, instance=PART-1-1
 220
*Nset, nset=ND_221, instance=PART-1-1
 221
*Nset, nset=ND_222, instance=PART-1-1
 222
*Nset, nset=ND_223, instance=PART-1-1
 223
*Nset, nset=ND_224, instance=PART-1-1
 224
*Nset, nset=ND_225, instance=PART-1-1
 225
*Nset, nset=ND_226, instance=PART-1-1
 226
*Nset, nset=ND_227, instance=PART-1-1
 227
*Nset, nset=ND_228, instance=PART-1-1
 228
*Nset, nset=ND_229, instance=PART-1-1
 229
*Nset, nset=ND_230, instance=PART-1-1
 230
*Nset, nset=ND_231, instance=PART-1-1
 231
*Nset, nset=ND_232, instance=PART-1-1
 232
*Nset, nset=ND_233, instance=PART-1-1
 233
*Nset, nset=ND_234, instance=PART-1-1
 234
*Nset, nset=ND_235, instance=PART-1-1
 235
*Nset, nset=ND_236, instance=PART-1-1
 236
*Nset, nset=ND_237, instance=PART-1-1
 237
*Nset, nset=ND_238, instance=PART-1-1
 238
*Nset, nset=ND_239, instance=PART-1-1
 239
*Nset, nset=ND_240, instance=PART-1-1
 240
*Nset, nset=ND_241, instance=PART-1-1
 241
*Nset, nset=ND_242, instance=PART-1-1
 242
*Nset, nset=ND_243, instance=PART-1-1
 243
*Nset, nset=ND_244, instance=PART-1-1
 244
*Nset, nset=ND_245, instance=PART-1-1
 245
*Nset, nset=ND_246, instance=PART-1-1
 246
*Nset, nset=ND_247, instance=PART-1-1
 247
*Nset, nset=ND_248, instance=PART-1-1
 248
*Nset, nset=ND_249, instance=PART-1-1
 249
*Nset, nset=ND_250, instance=PART-1-1
 250
*Nset, nset=ND_251, instance=PART-1-1
 251
*Nset, nset=ND_252, instance=PART-1-1
 252
*Nset, nset=ND_253, instance=PART-1-1
 253
*Nset, nset=ND_254, instance=PART-1-1
 254
*Nset, nset=ND_255, instance=PART-1-1
 255
*Nset, nset=ND_256, instance=PART-1-1
 256
*Nset, nset=ND_257, instance=PART-1-1
 257
*Nset, nset=ND_258, instance=PART-1-1
 258
*Nset, nset=ND_259, instance=PART-1-1
 259
*Nset, nset=ND_260, instance=PART-1-1
 260
*Nset, nset=ND_261, instance=PART-1-1
 261
*Nset, nset=ND_262, instance=PART-1-1
 262
*Nset, nset=ND_263, instance=PART-1-1
 263
*Nset, nset=ND_264, instance=PART-1-1
 264
*Nset, nset=ND_265, instance=PART-1-1
 265
*Nset, nset=ND_266, instance=PART-1-1
 266
*Nset, nset=ND_267, instance=PART-1-1
 267
*Nset, nset=ND_268, instance=PART-1-1
 268
*Nset, nset=ND_269, instance=PART-1-1
 269
*Nset, nset=ND_270, instance=PART-1-1
 270
*Nset, nset=ND_271, instance=PART-1-1
 271
*Nset, nset=ND_272, instance=PART-1-1
 272
*Nset, nset=ND_273, instance=PART-1-1
 273
*Nset, nset=ND_274, instance=PART-1-1
 274
*Nset, nset=ND_275, instance=PART-1-1
 275
*Nset, nset=ND_276, instance=PART-1-1
 276
*Nset, nset=ND_277, instance=PART-1-1
 277
*Nset, nset=ND_278, instance=PART-1-1
 278
*Nset, nset=ND_279, instance=PART-1-1
 279
*Nset, nset=ND_280, instance=PART-1-1
 280
*Nset, nset=ND_281, instance=PART-1-1
 281
*Nset, nset=ND_282, instance=PART-1-1
 282
*Nset, nset=ND_283, instance=PART-1-1
 283
*Nset, nset=ND_284, instance=PART-1-1
 284
*Nset, nset=ND_285, instance=PART-1-1
 285
*Nset, nset=ND_286, instance=PART-1-1
 286
*Nset, nset=ND_287, instance=PART-1-1
 287
*Nset, nset=ND_288, instance=PART-1-1
 288
*Nset, nset=ND_289, instance=PART-1-1
 289
*Nset, nset=ND_290, instance=PART-1-1
 290
*Nset, nset=ND_291, instance=PART-1-1
 291
*Nset, nset=ND_292, instance=PART-1-1
 292
*Nset, nset=ND_293, instance=PART-1-1
 293
*Nset, nset=ND_294, instance=PART-1-1
 294
*Nset, nset=ND_295, instance=PART-1-1
 295
*Nset, nset=ND_296, instance=PART-1-1
 296
*Nset, nset=ND_297, instance=PART-1-1
 297
*Nset, nset=ND_298, instance=PART-1-1
 298
*Nset, nset=ND_299, instance=PART-1-1
 299
*Nset, nset=ND_300, instance=PART-1-1
 300
*Nset, nset=ND_301, instance=PART-1-1
 301
*Nset, nset=ND_302, instance=PART-1-1
 302
*Nset, nset=ND_303, instance=PART-1-1
 303
*Nset, nset=ND_304, instance=PART-1-1
 304
*Nset, nset=ND_305, instance=PART-1-1
 305
*Nset, nset=ND_306, instance=PART-1-1
 306
*Nset, nset=ND_307, instance=PART-1-1
 307
*Nset, nset=ND_308, instance=PART-1-1
 308
*Nset, nset=ND_309, instance=PART-1-1
 309
*Nset, nset=ND_310, instance=PART-1-1
 310
*Nset, nset=ND_311, instance=PART-1-1
 311
*Nset, nset=ND_312, instance=PART-1-1
 312
*Nset, nset=ND_313, instance=PART-1-1
 313
*Nset, nset=ND_314, instance=PART-1-1
 314
*Nset, nset=ND_315, instance=PART-1-1
 315
*Nset, nset=ND_316, instance=PART-1-1
 316
*Nset, nset=ND_317, instance=PART-1-1
 317
*Nset, nset=ND_318, instance=PART-1-1
 318
*Nset, nset=ND_319, instance=PART-1-1
 319
*Nset, nset=ND_320, instance=PART-1-1
 320
*Nset, nset=ND_321, instance=PART-1-1
 321
*Nset, nset=ND_322, instance=PART-1-1
 322
*Nset, nset=ND_323, instance=PART-1-1
 323
*Nset, nset=ND_324, instance=PART-1-1
 324
*Nset, nset=ND_325, instance=PART-1-1
 325
*Nset, nset=ND_326, instance=PART-1-1
 326
*Nset, nset=ND_327, instance=PART-1-1
 327
*Nset, nset=ND_328, instance=PART-1-1
 328
*Nset, nset=ND_329, instance=PART-1-1
 329
*Nset, nset=ND_330, instance=PART-1-1
 330
*Nset, nset=ND_331, instance=PART-1-1
 331
*Nset, nset=ND_332, instance=PART-1-1
 332
*Nset, nset=ND_333, instance=PART-1-1
 333
*Nset, nset=ND_334, instance=PART-1-1
 334
*Nset, nset=ND_335, instance=PART-1-1
 335
*Nset, nset=ND_336, instance=PART-1-1
 336
*Nset, nset=ND_337, instance=PART-1-1
 337
*Nset, nset=ND_338, instance=PART-1-1
 338
*Nset, nset=ND_339, instance=PART-1-1
 339
*Nset, nset=ND_340, instance=PART-1-1
 340
*Nset, nset=ND_341, instance=PART-1-1
 341
*Nset, nset=ND_342, instance=PART-1-1
 342
*Nset, nset=ND_343, instance=PART-1-1
 343
*Nset, nset=ND_344, instance=PART-1-1
 344
*Nset, nset=ND_345, instance=PART-1-1
 345
*Nset, nset=ND_346, instance=PART-1-1
 346
*Nset, nset=ND_347, instance=PART-1-1
 347
*Nset, nset=ND_348, instance=PART-1-1
 348
*Nset, nset=ND_349, instance=PART-1-1
 349
*Nset, nset=ND_350, instance=PART-1-1
 350
*Nset, nset=ND_351, instance=PART-1-1
 351
*Nset, nset=ND_352, instance=PART-1-1
 352
*Nset, nset=ND_353, instance=PART-1-1
 353
*Nset, nset=ND_354, instance=PART-1-1
 354
*Nset, nset=ND_355, instance=PART-1-1
 355
*Nset, nset=ND_356, instance=PART-1-1
 356
*Nset, nset=ND_357, instance=PART-1-1
 357
*Nset, nset=ND_358, instance=PART-1-1
 358
*Nset, nset=ND_359, instance=PART-1-1
 359
*Nset, nset=ND_360, instance=PART-1-1
 360
*Nset, nset=ND_361, instance=PART-1-1
 361
*Nset, nset=ND_362, instance=PART-1-1
 362
*Nset, nset=ND_363, instance=PART-1-1
 363
*Nset, nset=ND_364, instance=PART-1-1
 364
*Nset, nset=ND_365, instance=PART-1-1
 365
*Nset, nset=ND_366, instance=PART-1-1
 366
*Nset, nset=ND_367, instance=PART-1-1
 367
*Nset, nset=ND_368, instance=PART-1-1
 368
*Nset, nset=ND_369, instance=PART-1-1
 369
*Nset, nset=ND_370, instance=PART-1-1
 370
*Nset, nset=ND_371, instance=PART-1-1
 371
*Nset, nset=ND_372, instance=PART-1-1
 372
*Nset, nset=ND_373, instance=PART-1-1
 373
*Nset, nset=ND_374, instance=PART-1-1
 374
*Nset, nset=ND_375, instance=PART-1-1
 375
*Nset, nset=ND_376, instance=PART-1-1
 376
*Nset, nset=ND_377, instance=PART-1-1
 377
*Nset, nset=ND_378, instance=PART-1-1
 378
*Nset, nset=ND_379, instance=PART-1-1
 379
*Nset, nset=ND_380, instance=PART-1-1
 380
*Nset, nset=ND_381, instance=PART-1-1
 381
*Nset, nset=ND_382, instance=PART-1-1
 382
*Nset, nset=ND_383, instance=PART-1-1
 383
*Nset, nset=ND_384, instance=PART-1-1
 384
*Nset, nset=ND_385, instance=PART-1-1
 385
*Nset, nset=ND_386, instance=PART-1-1
 386
*Nset, nset=ND_387, instance=PART-1-1
 387
*Nset, nset=ND_388, instance=PART-1-1
 388
*Nset, nset=ND_389, instance=PART-1-1
 389
*Nset, nset=ND_390, instance=PART-1-1
 390
*Nset, nset=ND_391, instance=PART-1-1
 391
*Nset, nset=ND_392, instance=PART-1-1
 392
*Nset, nset=ND_393, instance=PART-1-1
 393
*Nset, nset=ND_394, instance=PART-1-1
 394
*Nset, nset=ND_395, instance=PART-1-1
 395
*Nset, nset=ND_396, instance=PART-1-1
 396
*Nset, nset=ND_397, instance=PART-1-1
 397
*Nset, nset=ND_398, instance=PART-1-1
 398
*Nset, nset=ND_399, instance=PART-1-1
 399
*Nset, nset=ND_400, instance=PART-1-1
 400
*Nset, nset=ND_401, instance=PART-1-1
 401
*Nset, nset=ND_402, instance=PART-1-1
 402
*Nset, nset=ND_403, instance=PART-1-1
 403
*Nset, nset=ND_404, instance=PART-1-1
 404
*Nset, nset=ND_405, instance=PART-1-1
 405
*Nset, nset=ND_406, instance=PART-1-1
 406
*Nset, nset=ND_407, instance=PART-1-1
 407
*Nset, nset=ND_408, instance=PART-1-1
 408
*Nset, nset=ND_409, instance=PART-1-1
 409
*Nset, nset=ND_410, instance=PART-1-1
 410
*Nset, nset=ND_411, instance=PART-1-1
 411
*Nset, nset=ND_412, instance=PART-1-1
 412
*Nset, nset=ND_413, instance=PART-1-1
 413
*Nset, nset=ND_414, instance=PART-1-1
 414
*Nset, nset=ND_415, instance=PART-1-1
 415
*Nset, nset=ND_416, instance=PART-1-1
 416
*Nset, nset=ND_417, instance=PART-1-1
 417
*Nset, nset=ND_418, instance=PART-1-1
 418
*Nset, nset=ND_419, instance=PART-1-1
 419
*Nset, nset=ND_420, instance=PART-1-1
 420
*Nset, nset=ND_421, instance=PART-1-1
 421
*Nset, nset=ND_422, instance=PART-1-1
 422
*Nset, nset=ND_423, instance=PART-1-1
 423
*Nset, nset=ND_424, instance=PART-1-1
 424
*Nset, nset=ND_425, instance=PART-1-1
 425
*Nset, nset=ND_426, instance=PART-1-1
 426
*Nset, nset=ND_427, instance=PART-1-1
 427
*Nset, nset=ND_428, instance=PART-1-1
 428
*Nset, nset=ND_429, instance=PART-1-1
 429
*Nset, nset=ND_430, instance=PART-1-1
 430
*Nset, nset=ND_431, instance=PART-1-1
 431
*Nset, nset=ND_432, instance=PART-1-1
 432
*Nset, nset=ND_433, instance=PART-1-1
 433
*Nset, nset=ND_434, instance=PART-1-1
 434
*Nset, nset=ND_435, instance=PART-1-1
 435
*Nset, nset=ND_436, instance=PART-1-1
 436
*Nset, nset=ND_437, instance=PART-1-1
 437
*Nset, nset=ND_438, instance=PART-1-1
 438
*Nset, nset=ND_439, instance=PART-1-1
 439
*Nset, nset=ND_440, instance=PART-1-1
 440
*Nset, nset=ND_441, instance=PART-1-1
 441
*Nset, nset=ND_442, instance=PART-1-1
 442
*Nset, nset=ND_443, instance=PART-1-1
 443
*Nset, nset=ND_444, instance=PART-1-1
 444
*Nset, nset=ND_445, instance=PART-1-1
 445
*Nset, nset=ND_446, instance=PART-1-1
 446
*Nset, nset=ND_447, instance=PART-1-1
 447
*Nset, nset=ND_448, instance=PART-1-1
 448
*Nset, nset=ND_449, instance=PART-1-1
 449
*Nset, nset=ND_450, instance=PART-1-1
 450
*Nset, nset=ND_451, instance=PART-1-1
 451
*Nset, nset=ND_452, instance=PART-1-1
 452
*Nset, nset=ND_453, instance=PART-1-1
 453
*Nset, nset=ND_454, instance=PART-1-1
 454
*Nset, nset=ND_455, instance=PART-1-1
 455
*Nset, nset=ND_456, instance=PART-1-1
 456
*Nset, nset=ND_457, instance=PART-1-1
 457
*Nset, nset=ND_458, instance=PART-1-1
 458
*Nset, nset=ND_459, instance=PART-1-1
 459
*Nset, nset=ND_460, instance=PART-1-1
 460
*Nset, nset=ND_461, instance=PART-1-1
 461
*Nset, nset=ND_462, instance=PART-1-1
 462
*Nset, nset=ND_463, instance=PART-1-1
 463
*Nset, nset=ND_464, instance=PART-1-1
 464
*Nset, nset=ND_465, instance=PART-1-1
 465
*Nset, nset=ND_466, instance=PART-1-1
 466
*Nset, nset=ND_467, instance=PART-1-1
 467
*Nset, nset=ND_468, instance=PART-1-1
 468
*Nset, nset=ND_469, instance=PART-1-1
 469
*Nset, nset=ND_470, instance=PART-1-1
 470
*Nset, nset=ND_471, instance=PART-1-1
 471
*Nset, nset=ND_472, instance=PART-1-1
 472
*Nset, nset=ND_473, instance=PART-1-1
 473
*Nset, nset=ND_474, instance=PART-1-1
 474
*Nset, nset=ND_475, instance=PART-1-1
 475
*Nset, nset=ND_476, instance=PART-1-1
 476
*Nset, nset=ND_477, instance=PART-1-1
 477
*Nset, nset=ND_478, instance=PART-1-1
 478
*Nset, nset=ND_479, instance=PART-1-1
 479
*Nset, nset=ND_480, instance=PART-1-1
 480
*Nset, nset=ND_481, instance=PART-1-1
 481
*Nset, nset=ND_482, instance=PART-1-1
 482
*Nset, nset=ND_483, instance=PART-1-1
 483
*Nset, nset=ND_484, instance=PART-1-1
 484
*Nset, nset=ND_485, instance=PART-1-1
 485
*Nset, nset=ND_486, instance=PART-1-1
 486
*Nset, nset=ND_487, instance=PART-1-1
 487
*Nset, nset=ND_488, instance=PART-1-1
 488
*Nset, nset=ND_489, instance=PART-1-1
 489
*Nset, nset=ND_490, instance=PART-1-1
 490
*Nset, nset=ND_491, instance=PART-1-1
 491
*Nset, nset=ND_492, instance=PART-1-1
 492
*Nset, nset=ND_493, instance=PART-1-1
 493
*Nset, nset=ND_494, instance=PART-1-1
 494
*Nset, nset=ND_495, instance=PART-1-1
 495
*Nset, nset=ND_496, instance=PART-1-1
 496
*Nset, nset=ND_497, instance=PART-1-1
 497
*Nset, nset=ND_498, instance=PART-1-1
 498
*Nset, nset=ND_499, instance=PART-1-1
 499
*Nset, nset=ND_500, instance=PART-1-1
 500
*Nset, nset=ND_501, instance=PART-1-1
 501
*Nset, nset=ND_502, instance=PART-1-1
 502
*Nset, nset=ND_503, instance=PART-1-1
 503
*Nset, nset=ND_504, instance=PART-1-1
 504
*Nset, nset=ND_505, instance=PART-1-1
 505
*Nset, nset=ND_506, instance=PART-1-1
 506
*Nset, nset=ND_507, instance=PART-1-1
 507
*Nset, nset=ND_508, instance=PART-1-1
 508
*Nset, nset=ND_509, instance=PART-1-1
 509
*Nset, nset=ND_510, instance=PART-1-1
 510
*Nset, nset=ND_511, instance=PART-1-1
 511
*Nset, nset=ND_512, instance=PART-1-1
 512
*Nset, nset=ND_513, instance=PART-1-1
 513
*Nset, nset=ND_514, instance=PART-1-1
 514
*Nset, nset=ND_515, instance=PART-1-1
 515
*Nset, nset=ND_516, instance=PART-1-1
 516
*Nset, nset=ND_517, instance=PART-1-1
 517
*Nset, nset=ND_518, instance=PART-1-1
 518
*Nset, nset=ND_519, instance=PART-1-1
 519
*Nset, nset=ND_520, instance=PART-1-1
 520
*Nset, nset=ND_521, instance=PART-1-1
 521
*Nset, nset=ND_522, instance=PART-1-1
 522
*Nset, nset=ND_523, instance=PART-1-1
 523
*Nset, nset=ND_524, instance=PART-1-1
 524
*Nset, nset=ND_525, instance=PART-1-1
 525
*Nset, nset=ND_526, instance=PART-1-1
 526
*Nset, nset=ND_527, instance=PART-1-1
 527
*Nset, nset=ND_528, instance=PART-1-1
 528
*Nset, nset=ND_529, instance=PART-1-1
 529
*Nset, nset=ND_530, instance=PART-1-1
 530
*Nset, nset=ND_531, instance=PART-1-1
 531
*Nset, nset=ND_532, instance=PART-1-1
 532
*Nset, nset=ND_533, instance=PART-1-1
 533
*Nset, nset=ND_534, instance=PART-1-1
 534
*Nset, nset=ND_535, instance=PART-1-1
 535
*Nset, nset=ND_536, instance=PART-1-1
 536
*Nset, nset=ND_537, instance=PART-1-1
 537
*Nset, nset=ND_538, instance=PART-1-1
 538
*Nset, nset=ND_539, instance=PART-1-1
 539
*Nset, nset=ND_540, instance=PART-1-1
 540
*Nset, nset=ND_541, instance=PART-1-1
 541
*Nset, nset=ND_542, instance=PART-1-1
 542
*Nset, nset=ND_543, instance=PART-1-1
 543
*Nset, nset=ND_544, instance=PART-1-1
 544
*Nset, nset=ND_545, instance=PART-1-1
 545
*Nset, nset=ND_546, instance=PART-1-1
 546
*Nset, nset=ND_547, instance=PART-1-1
 547
*Nset, nset=ND_548, instance=PART-1-1
 548
*Nset, nset=ND_549, instance=PART-1-1
 549
*Nset, nset=ND_550, instance=PART-1-1
 550
*Nset, nset=ND_551, instance=PART-1-1
 551
*Nset, nset=ND_552, instance=PART-1-1
 552
*Nset, nset=ND_553, instance=PART-1-1
 553
*Nset, nset=ND_554, instance=PART-1-1
 554
*Nset, nset=ND_555, instance=PART-1-1
 555
*Nset, nset=ND_556, instance=PART-1-1
 556
*Nset, nset=ND_557, instance=PART-1-1
 557
*Nset, nset=ND_558, instance=PART-1-1
 558
*Nset, nset=ND_559, instance=PART-1-1
 559
*Nset, nset=ND_560, instance=PART-1-1
 560
*Nset, nset=ND_561, instance=PART-1-1
 561
*Nset, nset=ND_562, instance=PART-1-1
 562
*Nset, nset=ND_563, instance=PART-1-1
 563
*Nset, nset=ND_564, instance=PART-1-1
 564
*Nset, nset=ND_565, instance=PART-1-1
 565
*Nset, nset=ND_566, instance=PART-1-1
 566
*Nset, nset=ND_567, instance=PART-1-1
 567
*Nset, nset=ND_568, instance=PART-1-1
 568
*Nset, nset=ND_569, instance=PART-1-1
 569
*Nset, nset=ND_570, instance=PART-1-1
 570
*Nset, nset=ND_571, instance=PART-1-1
 571
*Nset, nset=ND_572, instance=PART-1-1
 572
*Nset, nset=ND_573, instance=PART-1-1
 573
*Nset, nset=ND_574, instance=PART-1-1
 574
*Nset, nset=ND_575, instance=PART-1-1
 575
*Nset, nset=ND_576, instance=PART-1-1
 576
*Nset, nset=ND_577, instance=PART-1-1
 577
*Nset, nset=ND_578, instance=PART-1-1
 578
*Nset, nset=ND_579, instance=PART-1-1
 579
*Nset, nset=ND_580, instance=PART-1-1
 580
*Nset, nset=ND_581, instance=PART-1-1
 581
*Nset, nset=ND_582, instance=PART-1-1
 582
*Nset, nset=ND_583, instance=PART-1-1
 583
*Nset, nset=ND_584, instance=PART-1-1
 584
*Nset, nset=ND_585, instance=PART-1-1
 585
*Nset, nset=ND_586, instance=PART-1-1
 586
*Nset, nset=ND_587, instance=PART-1-1
 587
*Nset, nset=ND_588, instance=PART-1-1
 588
*Nset, nset=ND_589, instance=PART-1-1
 589
*Nset, nset=ND_590, instance=PART-1-1
 590
*Nset, nset=ND_591, instance=PART-1-1
 591
*Nset, nset=ND_592, instance=PART-1-1
 592
*Nset, nset=ND_593, instance=PART-1-1
 593
*Nset, nset=ND_594, instance=PART-1-1
 594
*Nset, nset=ND_595, instance=PART-1-1
 595
*Nset, nset=ND_596, instance=PART-1-1
 596
*Nset, nset=ND_597, instance=PART-1-1
 597
*Nset, nset=ND_598, instance=PART-1-1
 598
*Nset, nset=ND_599, instance=PART-1-1
 599
*Nset, nset=ND_600, instance=PART-1-1
 600
*Nset, nset=ND_601, instance=PART-1-1
 601
*Nset, nset=ND_602, instance=PART-1-1
 602
*Nset, nset=ND_603, instance=PART-1-1
 603
*Nset, nset=ND_604, instance=PART-1-1
 604
*Nset, nset=ND_605, instance=PART-1-1
 605
*Nset, nset=ND_606, instance=PART-1-1
 606
*Nset, nset=ND_607, instance=PART-1-1
 607
*Nset, nset=ND_608, instance=PART-1-1
 608
*Nset, nset=ND_609, instance=PART-1-1
 609
*Nset, nset=ND_610, instance=PART-1-1
 610
*Nset, nset=ND_611, instance=PART-1-1
 611
*Nset, nset=ND_612, instance=PART-1-1
 612
*Nset, nset=ND_613, instance=PART-1-1
 613
*Nset, nset=ND_614, instance=PART-1-1
 614
*Nset, nset=ND_615, instance=PART-1-1
 615
*Nset, nset=ND_616, instance=PART-1-1
 616
*Nset, nset=ND_617, instance=PART-1-1
 617
*Nset, nset=ND_618, instance=PART-1-1
 618
*Nset, nset=ND_619, instance=PART-1-1
 619
*Nset, nset=ND_620, instance=PART-1-1
 620
*Nset, nset=ND_621, instance=PART-1-1
 621
*Nset, nset=ND_622, instance=PART-1-1
 622
*Nset, nset=ND_623, instance=PART-1-1
 623
*Nset, nset=ND_624, instance=PART-1-1
 624
*Nset, nset=ND_625, instance=PART-1-1
 625
*Nset, nset=ND_626, instance=PART-1-1
 626
*Nset, nset=ND_627, instance=PART-1-1
 627
*Nset, nset=ND_628, instance=PART-1-1
 628
*Nset, nset=ND_629, instance=PART-1-1
 629
*Nset, nset=ND_630, instance=PART-1-1
 630
*Nset, nset=ND_631, instance=PART-1-1
 631
*Nset, nset=ND_632, instance=PART-1-1
 632
*Nset, nset=ND_633, instance=PART-1-1
 633
*Nset, nset=ND_634, instance=PART-1-1
 634
*Nset, nset=ND_635, instance=PART-1-1
 635
*Nset, nset=ND_636, instance=PART-1-1
 636
*Nset, nset=ND_637, instance=PART-1-1
 637
*Nset, nset=ND_638, instance=PART-1-1
 638
*Nset, nset=ND_639, instance=PART-1-1
 639
*Nset, nset=ND_640, instance=PART-1-1
 640
*Nset, nset=ND_641, instance=PART-1-1
 641
*Nset, nset=ND_642, instance=PART-1-1
 642
*Nset, nset=ND_643, instance=PART-1-1
 643
*Nset, nset=ND_644, instance=PART-1-1
 644
*Nset, nset=ND_645, instance=PART-1-1
 645
*Nset, nset=ND_646, instance=PART-1-1
 646
*Nset, nset=ND_647, instance=PART-1-1
 647
*Nset, nset=ND_648, instance=PART-1-1
 648
*Nset, nset=ND_649, instance=PART-1-1
 649
*Nset, nset=ND_650, instance=PART-1-1
 650
*Nset, nset=ND_651, instance=PART-1-1
 651
*Nset, nset=ND_652, instance=PART-1-1
 652
*Nset, nset=ND_653, instance=PART-1-1
 653
*Nset, nset=ND_654, instance=PART-1-1
 654
*Nset, nset=ND_655, instance=PART-1-1
 655
*Nset, nset=ND_656, instance=PART-1-1
 656
*Nset, nset=ND_657, instance=PART-1-1
 657
*Nset, nset=ND_658, instance=PART-1-1
 658
*Nset, nset=ND_659, instance=PART-1-1
 659
*Nset, nset=ND_660, instance=PART-1-1
 660
*Nset, nset=ND_661, instance=PART-1-1
 661
*Nset, nset=ND_662, instance=PART-1-1
 662
*Nset, nset=ND_663, instance=PART-1-1
 663
*Nset, nset=ND_664, instance=PART-1-1
 664
*Nset, nset=ND_665, instance=PART-1-1
 665
*Nset, nset=ND_666, instance=PART-1-1
 666
*Nset, nset=ND_667, instance=PART-1-1
 667
*Nset, nset=ND_668, instance=PART-1-1
 668
*Nset, nset=ND_669, instance=PART-1-1
 669
*Nset, nset=ND_670, instance=PART-1-1
 670
*Nset, nset=ND_671, instance=PART-1-1
 671
*Nset, nset=ND_672, instance=PART-1-1
 672
*Nset, nset=ND_673, instance=PART-1-1
 673
*Nset, nset=ND_674, instance=PART-1-1
 674
*Nset, nset=ND_675, instance=PART-1-1
 675
*Nset, nset=ND_676, instance=PART-1-1
 676
*Nset, nset=ND_677, instance=PART-1-1
 677
*Nset, nset=ND_678, instance=PART-1-1
 678
*Nset, nset=ND_679, instance=PART-1-1
 679
*Nset, nset=ND_680, instance=PART-1-1
 680
*Nset, nset=ND_681, instance=PART-1-1
 681
*Nset, nset=ND_682, instance=PART-1-1
 682
*Nset, nset=ND_683, instance=PART-1-1
 683
*Nset, nset=ND_684, instance=PART-1-1
 684
*Nset, nset=ND_685, instance=PART-1-1
 685
*Nset, nset=ND_686, instance=PART-1-1
 686
*Nset, nset=ND_687, instance=PART-1-1
 687
*Nset, nset=ND_688, instance=PART-1-1
 688
*Nset, nset=ND_689, instance=PART-1-1
 689
*Nset, nset=ND_690, instance=PART-1-1
 690
*Nset, nset=ND_691, instance=PART-1-1
 691
*Nset, nset=ND_692, instance=PART-1-1
 692
*Nset, nset=ND_693, instance=PART-1-1
 693
*Nset, nset=ND_694, instance=PART-1-1
 694
*Nset, nset=ND_695, instance=PART-1-1
 695
*Nset, nset=ND_696, instance=PART-1-1
 696
*Nset, nset=ND_697, instance=PART-1-1
 697
*Nset, nset=ND_698, instance=PART-1-1
 698
*Nset, nset=ND_699, instance=PART-1-1
 699
*Nset, nset=ND_700, instance=PART-1-1
 700
*Nset, nset=ND_701, instance=PART-1-1
 701
*Nset, nset=ND_702, instance=PART-1-1
 702
*Nset, nset=ND_703, instance=PART-1-1
 703
*Nset, nset=ND_704, instance=PART-1-1
 704
*Nset, nset=ND_705, instance=PART-1-1
 705
*Nset, nset=ND_706, instance=PART-1-1
 706
*Nset, nset=ND_707, instance=PART-1-1
 707
*Nset, nset=ND_708, instance=PART-1-1
 708
*Nset, nset=ND_709, instance=PART-1-1
 709
*Nset, nset=ND_710, instance=PART-1-1
 710
*Nset, nset=ND_711, instance=PART-1-1
 711
*Nset, nset=ND_712, instance=PART-1-1
 712
*Nset, nset=ND_713, instance=PART-1-1
 713
*Nset, nset=ND_714, instance=PART-1-1
 714
*Nset, nset=ND_715, instance=PART-1-1
 715
*Nset, nset=ND_716, instance=PART-1-1
 716
*Nset, nset=ND_717, instance=PART-1-1
 717
*Nset, nset=ND_718, instance=PART-1-1
 718
*Nset, nset=ND_719, instance=PART-1-1
 719
*Nset, nset=ND_720, instance=PART-1-1
 720
*Nset, nset=ND_721, instance=PART-1-1
 721
*Nset, nset=ND_722, instance=PART-1-1
 722
*Nset, nset=ND_723, instance=PART-1-1
 723
*Nset, nset=ND_724, instance=PART-1-1
 724
*Nset, nset=ND_725, instance=PART-1-1
 725
*Nset, nset=ND_726, instance=PART-1-1
 726
*Nset, nset=ND_727, instance=PART-1-1
 727
*Nset, nset=ND_728, instance=PART-1-1
 728
*Nset, nset=ND_729, instance=PART-1-1
 729
*Nset, nset=ND_730, instance=PART-1-1
 730
*Nset, nset=ND_731, instance=PART-1-1
 731
*Nset, nset=ND_732, instance=PART-1-1
 732
*Nset, nset=ND_733, instance=PART-1-1
 733
*Nset, nset=ND_734, instance=PART-1-1
 734
*Nset, nset=ND_735, instance=PART-1-1
 735
*Nset, nset=ND_736, instance=PART-1-1
 736
*Nset, nset=ND_737, instance=PART-1-1
 737
*Nset, nset=ND_738, instance=PART-1-1
 738
*Nset, nset=ND_739, instance=PART-1-1
 739
*Nset, nset=ND_740, instance=PART-1-1
 740
*Nset, nset=ND_741, instance=PART-1-1
 741
*Nset, nset=ND_742, instance=PART-1-1
 742
*Nset, nset=ND_743, instance=PART-1-1
 743
*Nset, nset=ND_744, instance=PART-1-1
 744
*Nset, nset=ND_745, instance=PART-1-1
 745
*Nset, nset=ND_746, instance=PART-1-1
 746
*Nset, nset=ND_747, instance=PART-1-1
 747
*Nset, nset=ND_748, instance=PART-1-1
 748
*Nset, nset=ND_749, instance=PART-1-1
 749
*Nset, nset=ND_750, instance=PART-1-1
 750
*Nset, nset=ND_751, instance=PART-1-1
 751
*Nset, nset=ND_752, instance=PART-1-1
 752
*Nset, nset=ND_753, instance=PART-1-1
 753
*Nset, nset=ND_754, instance=PART-1-1
 754
*Nset, nset=ND_755, instance=PART-1-1
 755
*Nset, nset=ND_756, instance=PART-1-1
 756
*Nset, nset=ND_757, instance=PART-1-1
 757
*Nset, nset=ND_758, instance=PART-1-1
 758
*Nset, nset=ND_759, instance=PART-1-1
 759
*Nset, nset=ND_760, instance=PART-1-1
 760
*Nset, nset=ND_761, instance=PART-1-1
 761
*Nset, nset=ND_762, instance=PART-1-1
 762
*Nset, nset=ND_763, instance=PART-1-1
 763
*Nset, nset=ND_764, instance=PART-1-1
 764
*Nset, nset=ND_765, instance=PART-1-1
 765
*Nset, nset=ND_766, instance=PART-1-1
 766
*Nset, nset=ND_767, instance=PART-1-1
 767
*Nset, nset=ND_768, instance=PART-1-1
 768
*Nset, nset=ND_769, instance=PART-1-1
 769
*Nset, nset=ND_770, instance=PART-1-1
 770
*Nset, nset=ND_771, instance=PART-1-1
 771
*Nset, nset=ND_772, instance=PART-1-1
 772
*Nset, nset=ND_773, instance=PART-1-1
 773
*Nset, nset=ND_774, instance=PART-1-1
 774
*Nset, nset=ND_775, instance=PART-1-1
 775
*Nset, nset=ND_776, instance=PART-1-1
 776
*Nset, nset=ND_777, instance=PART-1-1
 777
*Nset, nset=ND_778, instance=PART-1-1
 778
*Nset, nset=ND_779, instance=PART-1-1
 779
*Nset, nset=ND_780, instance=PART-1-1
 780
*Nset, nset=ND_781, instance=PART-1-1
 781
*Nset, nset=ND_782, instance=PART-1-1
 782
*Nset, nset=ND_783, instance=PART-1-1
 783
*Nset, nset=ND_784, instance=PART-1-1
 784
*Nset, nset=ND_785, instance=PART-1-1
 785
*Nset, nset=ND_786, instance=PART-1-1
 786
*Nset, nset=ND_787, instance=PART-1-1
 787
*Nset, nset=ND_788, instance=PART-1-1
 788
*Nset, nset=ND_789, instance=PART-1-1
 789
*Nset, nset=ND_790, instance=PART-1-1
 790
*Nset, nset=ND_791, instance=PART-1-1
 791
*Nset, nset=ND_792, instance=PART-1-1
 792
*Nset, nset=ND_793, instance=PART-1-1
 793
*Nset, nset=ND_794, instance=PART-1-1
 794
*Nset, nset=ND_795, instance=PART-1-1
 795
*Nset, nset=ND_796, instance=PART-1-1
 796
*Nset, nset=ND_797, instance=PART-1-1
 797
*Nset, nset=ND_798, instance=PART-1-1
 798
*Nset, nset=ND_799, instance=PART-1-1
 799
*Nset, nset=ND_800, instance=PART-1-1
 800
*Nset, nset=ND_801, instance=PART-1-1
 801
*Nset, nset=ND_802, instance=PART-1-1
 802
*Nset, nset=ND_803, instance=PART-1-1
 803
*Nset, nset=ND_804, instance=PART-1-1
 804
*Nset, nset=ND_805, instance=PART-1-1
 805
*Nset, nset=ND_806, instance=PART-1-1
 806
*Nset, nset=ND_807, instance=PART-1-1
 807
*Nset, nset=ND_808, instance=PART-1-1
 808
*Nset, nset=ND_809, instance=PART-1-1
 809
*Nset, nset=ND_810, instance=PART-1-1
 810
*Nset, nset=ND_811, instance=PART-1-1
 811
*Nset, nset=ND_812, instance=PART-1-1
 812
*Nset, nset=ND_813, instance=PART-1-1
 813
*Nset, nset=ND_814, instance=PART-1-1
 814
*Nset, nset=ND_815, instance=PART-1-1
 815
*Nset, nset=ND_816, instance=PART-1-1
 816
*Nset, nset=ND_817, instance=PART-1-1
 817
*Nset, nset=ND_818, instance=PART-1-1
 818
*Nset, nset=ND_819, instance=PART-1-1
 819
*Nset, nset=ND_820, instance=PART-1-1
 820
*Nset, nset=ND_821, instance=PART-1-1
 821
*Nset, nset=ND_822, instance=PART-1-1
 822
*Nset, nset=ND_823, instance=PART-1-1
 823
*Nset, nset=ND_824, instance=PART-1-1
 824
*Nset, nset=ND_825, instance=PART-1-1
 825
*Nset, nset=ND_826, instance=PART-1-1
 826
*Nset, nset=ND_827, instance=PART-1-1
 827
*Nset, nset=ND_828, instance=PART-1-1
 828
*Nset, nset=ND_829, instance=PART-1-1
 829
*Nset, nset=ND_830, instance=PART-1-1
 830
*Nset, nset=ND_831, instance=PART-1-1
 831
*Nset, nset=ND_832, instance=PART-1-1
 832
*Nset, nset=ND_833, instance=PART-1-1
 833
*Nset, nset=ND_834, instance=PART-1-1
 834
*Nset, nset=ND_835, instance=PART-1-1
 835
*Nset, nset=ND_836, instance=PART-1-1
 836
*Nset, nset=ND_837, instance=PART-1-1
 837
*Nset, nset=ND_838, instance=PART-1-1
 838
*Nset, nset=ND_839, instance=PART-1-1
 839
*Nset, nset=ND_840, instance=PART-1-1
 840
*Nset, nset=ND_841, instance=PART-1-1
 841
*Nset, nset=ND_842, instance=PART-1-1
 842
*Nset, nset=ND_843, instance=PART-1-1
 843
*Nset, nset=ND_844, instance=PART-1-1
 844
*Nset, nset=ND_845, instance=PART-1-1
 845
*Nset, nset=ND_846, instance=PART-1-1
 846
*Nset, nset=ND_847, instance=PART-1-1
 847
*Nset, nset=ND_848, instance=PART-1-1
 848
*Nset, nset=ND_849, instance=PART-1-1
 849
*Nset, nset=ND_850, instance=PART-1-1
 850
*Nset, nset=ND_851, instance=PART-1-1
 851
*Nset, nset=ND_852, instance=PART-1-1
 852
*Nset, nset=ND_853, instance=PART-1-1
 853
*Nset, nset=ND_854, instance=PART-1-1
 854
*Nset, nset=ND_855, instance=PART-1-1
 855
*Nset, nset=ND_856, instance=PART-1-1
 856
*Nset, nset=ND_857, instance=PART-1-1
 857
*Nset, nset=ND_858, instance=PART-1-1
 858
*Nset, nset=ND_859, instance=PART-1-1
 859
*Nset, nset=ND_860, instance=PART-1-1
 860
*Nset, nset=ND_861, instance=PART-1-1
 861
*Nset, nset=ND_862, instance=PART-1-1
 862
*Nset, nset=ND_863, instance=PART-1-1
 863
*Nset, nset=ND_864, instance=PART-1-1
 864
*Nset, nset=ND_865, instance=PART-1-1
 865
*Nset, nset=ND_866, instance=PART-1-1
 866
*Nset, nset=ND_867, instance=PART-1-1
 867
*Nset, nset=ND_868, instance=PART-1-1
 868
*Nset, nset=ND_869, instance=PART-1-1
 869
*Nset, nset=ND_870, instance=PART-1-1
 870
*Nset, nset=ND_871, instance=PART-1-1
 871
*Nset, nset=ND_872, instance=PART-1-1
 872
*Nset, nset=ND_873, instance=PART-1-1
 873
*Nset, nset=ND_874, instance=PART-1-1
 874
*Nset, nset=ND_875, instance=PART-1-1
 875
*Nset, nset=ND_876, instance=PART-1-1
 876
*Nset, nset=ND_877, instance=PART-1-1
 877
*Nset, nset=ND_878, instance=PART-1-1
 878
*Nset, nset=ND_879, instance=PART-1-1
 879
*Nset, nset=ND_880, instance=PART-1-1
 880
*Nset, nset=ND_881, instance=PART-1-1
 881
*Nset, nset=ND_882, instance=PART-1-1
 882
*Nset, nset=ND_883, instance=PART-1-1
 883
*Nset, nset=ND_884, instance=PART-1-1
 884
*Nset, nset=ND_885, instance=PART-1-1
 885
*Nset, nset=ND_886, instance=PART-1-1
 886
*Nset, nset=ND_887, instance=PART-1-1
 887
*Nset, nset=ND_888, instance=PART-1-1
 888
*Nset, nset=ND_889, instance=PART-1-1
 889
*Nset, nset=ND_890, instance=PART-1-1
 890
*Nset, nset=ND_891, instance=PART-1-1
 891
*Nset, nset=ND_892, instance=PART-1-1
 892
*Nset, nset=ND_893, instance=PART-1-1
 893
*Nset, nset=ND_894, instance=PART-1-1
 894
*Nset, nset=ND_895, instance=PART-1-1
 895
*Nset, nset=ND_896, instance=PART-1-1
 896
*Nset, nset=ND_897, instance=PART-1-1
 897
*Nset, nset=ND_898, instance=PART-1-1
 898
*Nset, nset=ND_899, instance=PART-1-1
 899
*Nset, nset=ND_900, instance=PART-1-1
 900
*Nset, nset=ND_901, instance=PART-1-1
 901
*Nset, nset=ND_902, instance=PART-1-1
 902
*Nset, nset=ND_903, instance=PART-1-1
 903
*Nset, nset=ND_904, instance=PART-1-1
 904
*Nset, nset=ND_905, instance=PART-1-1
 905
*Nset, nset=ND_906, instance=PART-1-1
 906
*Nset, nset=ND_907, instance=PART-1-1
 907
*Nset, nset=ND_908, instance=PART-1-1
 908
*Nset, nset=ND_909, instance=PART-1-1
 909
*Nset, nset=ND_910, instance=PART-1-1
 910
*Nset, nset=ND_911, instance=PART-1-1
 911
*Nset, nset=ND_912, instance=PART-1-1
 912
*Nset, nset=ND_913, instance=PART-1-1
 913
*Nset, nset=ND_914, instance=PART-1-1
 914
*Nset, nset=ND_915, instance=PART-1-1
 915
*Nset, nset=ND_916, instance=PART-1-1
 916
*Nset, nset=ND_917, instance=PART-1-1
 917
*Nset, nset=ND_918, instance=PART-1-1
 918
*Nset, nset=ND_919, instance=PART-1-1
 919
*Nset, nset=ND_920, instance=PART-1-1
 920
*Nset, nset=ND_921, instance=PART-1-1
 921
*Nset, nset=ND_922, instance=PART-1-1
 922
*Nset, nset=ND_923, instance=PART-1-1
 923
*Nset, nset=ND_924, instance=PART-1-1
 924
*Nset, nset=ND_925, instance=PART-1-1
 925
*Nset, nset=ND_926, instance=PART-1-1
 926
*Nset, nset=ND_927, instance=PART-1-1
 927
*Nset, nset=ND_928, instance=PART-1-1
 928
*Nset, nset=ND_929, instance=PART-1-1
 929
*Nset, nset=ND_930, instance=PART-1-1
 930
*Nset, nset=ND_931, instance=PART-1-1
 931
*Nset, nset=ND_932, instance=PART-1-1
 932
*Nset, nset=ND_933, instance=PART-1-1
 933
*Nset, nset=ND_934, instance=PART-1-1
 934
*Nset, nset=ND_935, instance=PART-1-1
 935
*Nset, nset=ND_936, instance=PART-1-1
 936
*Nset, nset=ND_937, instance=PART-1-1
 937
*Nset, nset=ND_938, instance=PART-1-1
 938
*Nset, nset=ND_939, instance=PART-1-1
 939
*Nset, nset=ND_940, instance=PART-1-1
 940
*Nset, nset=ND_941, instance=PART-1-1
 941
*Nset, nset=ND_942, instance=PART-1-1
 942
*Nset, nset=ND_943, instance=PART-1-1
 943
*Nset, nset=ND_944, instance=PART-1-1
 944
*Nset, nset=ND_945, instance=PART-1-1
 945
*Nset, nset=ND_946, instance=PART-1-1
 946
*Nset, nset=ND_947, instance=PART-1-1
 947
*Nset, nset=ND_948, instance=PART-1-1
 948
*Nset, nset=ND_949, instance=PART-1-1
 949
*Nset, nset=ND_950, instance=PART-1-1
 950
*Nset, nset=ND_951, instance=PART-1-1
 951
*Nset, nset=ND_952, instance=PART-1-1
 952
*Nset, nset=ND_953, instance=PART-1-1
 953
*Nset, nset=ND_954, instance=PART-1-1
 954
*Nset, nset=ND_955, instance=PART-1-1
 955
*Nset, nset=ND_956, instance=PART-1-1
 956
*Nset, nset=ND_957, instance=PART-1-1
 957
*Nset, nset=ND_958, instance=PART-1-1
 958
*Nset, nset=ND_959, instance=PART-1-1
 959
*Nset, nset=ND_960, instance=PART-1-1
 960
*Nset, nset=ND_961, instance=PART-1-1
 961
*Nset, nset=ND_962, instance=PART-1-1
 962
*Nset, nset=ND_963, instance=PART-1-1
 963
*Nset, nset=ND_964, instance=PART-1-1
 964
*Nset, nset=ND_965, instance=PART-1-1
 965
*Nset, nset=ND_966, instance=PART-1-1
 966
*Nset, nset=ND_967, instance=PART-1-1
 967
*Nset, nset=ND_968, instance=PART-1-1
 968
*Nset, nset=ND_969, instance=PART-1-1
 969
*Nset, nset=ND_970, instance=PART-1-1
 970
*Nset, nset=ND_971, instance=PART-1-1
 971
*Nset, nset=ND_972, instance=PART-1-1
 972
*Nset, nset=ND_973, instance=PART-1-1
 973
*Nset, nset=ND_974, instance=PART-1-1
 974
*Nset, nset=ND_975, instance=PART-1-1
 975
*Nset, nset=ND_976, instance=PART-1-1
 976
*Nset, nset=ND_977, instance=PART-1-1
 977
*Nset, nset=ND_978, instance=PART-1-1
 978
*Nset, nset=ND_979, instance=PART-1-1
 979
*Nset, nset=ND_980, instance=PART-1-1
 980
*Nset, nset=ND_981, instance=PART-1-1
 981
*Nset, nset=ND_982, instance=PART-1-1
 982
*Nset, nset=ND_983, instance=PART-1-1
 983
*Nset, nset=ND_984, instance=PART-1-1
 984
*Nset, nset=ND_985, instance=PART-1-1
 985
*Nset, nset=ND_986, instance=PART-1-1
 986
*Nset, nset=ND_987, instance=PART-1-1
 987
*Nset, nset=ND_988, instance=PART-1-1
 988
*Nset, nset=ND_989, instance=PART-1-1
 989
*Nset, nset=ND_990, instance=PART-1-1
 990
*Nset, nset=ND_991, instance=PART-1-1
 991
*Nset, nset=ND_992, instance=PART-1-1
 992
*Nset, nset=ND_993, instance=PART-1-1
 993
*Nset, nset=ND_994, instance=PART-1-1
 994
*Nset, nset=ND_995, instance=PART-1-1
 995
*Nset, nset=ND_996, instance=PART-1-1
 996
*Nset, nset=ND_997, instance=PART-1-1
 997
*Nset, nset=ND_998, instance=PART-1-1
 998
*Nset, nset=ND_999, instance=PART-1-1
 999
*Nset, nset=ND_1000, instance=PART-1-1
 1000
*Nset, nset=ND_1001, instance=PART-1-1
 1001
*Nset, nset=ND_1002, instance=PART-1-1
 1002
*Nset, nset=ND_1003, instance=PART-1-1
 1003
*Nset, nset=ND_1004, instance=PART-1-1
 1004
*Nset, nset=ND_1005, instance=PART-1-1
 1005
*Nset, nset=ND_1006, instance=PART-1-1
 1006
*Nset, nset=ND_1007, instance=PART-1-1
 1007
*Nset, nset=ND_1008, instance=PART-1-1
 1008
*Nset, nset=ND_1009, instance=PART-1-1
 1009
*Nset, nset=ND_1010, instance=PART-1-1
 1010
*Nset, nset=ND_1011, instance=PART-1-1
 1011
*Nset, nset=ND_1012, instance=PART-1-1
 1012
*Nset, nset=ND_1013, instance=PART-1-1
 1013
*Nset, nset=ND_1014, instance=PART-1-1
 1014
*Nset, nset=ND_1015, instance=PART-1-1
 1015
*Nset, nset=ND_1016, instance=PART-1-1
 1016
*Nset, nset=ND_1017, instance=PART-1-1
 1017
*Nset, nset=ND_1018, instance=PART-1-1
 1018
*Nset, nset=ND_1019, instance=PART-1-1
 1019
*Nset, nset=ND_1020, instance=PART-1-1
 1020
*Nset, nset=ND_1021, instance=PART-1-1
 1021
*Nset, nset=ND_1022, instance=PART-1-1
 1022
*Nset, nset=ND_1023, instance=PART-1-1
 1023
*Nset, nset=ND_1024, instance=PART-1-1
 1024
*Nset, nset=ND_1025, instance=PART-1-1
 1025
*Nset, nset=ND_1026, instance=PART-1-1
 1026
*Nset, nset=ND_1027, instance=PART-1-1
 1027
*Nset, nset=ND_1028, instance=PART-1-1
 1028
*Nset, nset=ND_1029, instance=PART-1-1
 1029
*Nset, nset=ND_1030, instance=PART-1-1
 1030
*Nset, nset=ND_1031, instance=PART-1-1
 1031
*Nset, nset=ND_1032, instance=PART-1-1
 1032
*Nset, nset=ND_1033, instance=PART-1-1
 1033
*Nset, nset=ND_1034, instance=PART-1-1
 1034
*Nset, nset=ND_1035, instance=PART-1-1
 1035
*Nset, nset=ND_1036, instance=PART-1-1
 1036
*Nset, nset=ND_1037, instance=PART-1-1
 1037
*Nset, nset=ND_1038, instance=PART-1-1
 1038
*Nset, nset=ND_1039, instance=PART-1-1
 1039
*Nset, nset=ND_1040, instance=PART-1-1
 1040
*Nset, nset=ND_1041, instance=PART-1-1
 1041
*Nset, nset=ND_1042, instance=PART-1-1
 1042
*Nset, nset=ND_1043, instance=PART-1-1
 1043
*Nset, nset=ND_1044, instance=PART-1-1
 1044
*Nset, nset=ND_1045, instance=PART-1-1
 1045
*Nset, nset=ND_1046, instance=PART-1-1
 1046
*Nset, nset=ND_1047, instance=PART-1-1
 1047
*Nset, nset=ND_1048, instance=PART-1-1
 1048
*Nset, nset=ND_1049, instance=PART-1-1
 1049
*Nset, nset=ND_1050, instance=PART-1-1
 1050
*Nset, nset=ND_1051, instance=PART-1-1
 1051
*Nset, nset=ND_1052, instance=PART-1-1
 1052
*Nset, nset=ND_1053, instance=PART-1-1
 1053
*Nset, nset=ND_1054, instance=PART-1-1
 1054
*Nset, nset=ND_1055, instance=PART-1-1
 1055
*Nset, nset=ND_1056, instance=PART-1-1
 1056
*Nset, nset=ND_1057, instance=PART-1-1
 1057
*Nset, nset=ND_1058, instance=PART-1-1
 1058
*Nset, nset=ND_1059, instance=PART-1-1
 1059
*Nset, nset=ND_1060, instance=PART-1-1
 1060
*Nset, nset=ND_1061, instance=PART-1-1
 1061
*Nset, nset=ND_1062, instance=PART-1-1
 1062
*Nset, nset=ND_1063, instance=PART-1-1
 1063
*Nset, nset=ND_1064, instance=PART-1-1
 1064
*Nset, nset=ND_1065, instance=PART-1-1
 1065
*Nset, nset=ND_1066, instance=PART-1-1
 1066
*Nset, nset=ND_1067, instance=PART-1-1
 1067
*Nset, nset=ND_1068, instance=PART-1-1
 1068
*Nset, nset=ND_1069, instance=PART-1-1
 1069
*Nset, nset=ND_1070, instance=PART-1-1
 1070
*Nset, nset=ND_1071, instance=PART-1-1
 1071
*Nset, nset=ND_1072, instance=PART-1-1
 1072
*Nset, nset=ND_1073, instance=PART-1-1
 1073
*Nset, nset=ND_1074, instance=PART-1-1
 1074
*Nset, nset=ND_1075, instance=PART-1-1
 1075
*Nset, nset=ND_1076, instance=PART-1-1
 1076
*Nset, nset=ND_1077, instance=PART-1-1
 1077
*Nset, nset=ND_1078, instance=PART-1-1
 1078
*Nset, nset=ND_1079, instance=PART-1-1
 1079
*Nset, nset=ND_1080, instance=PART-1-1
 1080
*Nset, nset=ND_1081, instance=PART-1-1
 1081
*Nset, nset=ND_1082, instance=PART-1-1
 1082
*Nset, nset=ND_1083, instance=PART-1-1
 1083
*Nset, nset=ND_1084, instance=PART-1-1
 1084
*Nset, nset=ND_1085, instance=PART-1-1
 1085
*Nset, nset=ND_1086, instance=PART-1-1
 1086
*Nset, nset=ND_1087, instance=PART-1-1
 1087
*Nset, nset=ND_1088, instance=PART-1-1
 1088
*Nset, nset=ND_1089, instance=PART-1-1
 1089
*Nset, nset=ND_1090, instance=PART-1-1
 1090
*Nset, nset=ND_1091, instance=PART-1-1
 1091
*Nset, nset=ND_1092, instance=PART-1-1
 1092
*Nset, nset=ND_1093, instance=PART-1-1
 1093
*Nset, nset=ND_1094, instance=PART-1-1
 1094
*Nset, nset=ND_1095, instance=PART-1-1
 1095
*Nset, nset=ND_1096, instance=PART-1-1
 1096
*Nset, nset=ND_1097, instance=PART-1-1
 1097
*Nset, nset=ND_1098, instance=PART-1-1
 1098
*Nset, nset=ND_1099, instance=PART-1-1
 1099
*Nset, nset=ND_1100, instance=PART-1-1
 1100
*Nset, nset=ND_1101, instance=PART-1-1
 1101
*Nset, nset=ND_1102, instance=PART-1-1
 1102
*Nset, nset=ND_1103, instance=PART-1-1
 1103
*Nset, nset=ND_1104, instance=PART-1-1
 1104
*Nset, nset=ND_1105, instance=PART-1-1
 1105
*Nset, nset=ND_1106, instance=PART-1-1
 1106
*Nset, nset=ND_1107, instance=PART-1-1
 1107
*Nset, nset=ND_1108, instance=PART-1-1
 1108
*Nset, nset=ND_1109, instance=PART-1-1
 1109
*Nset, nset=ND_1110, instance=PART-1-1
 1110
*Nset, nset=ND_1111, instance=PART-1-1
 1111
*Nset, nset=ND_1112, instance=PART-1-1
 1112
*Nset, nset=ND_1113, instance=PART-1-1
 1113
*Nset, nset=ND_1114, instance=PART-1-1
 1114
*Nset, nset=ND_1115, instance=PART-1-1
 1115
*Nset, nset=ND_1116, instance=PART-1-1
 1116
*Nset, nset=ND_1117, instance=PART-1-1
 1117
*Nset, nset=ND_1118, instance=PART-1-1
 1118
*Nset, nset=ND_1119, instance=PART-1-1
 1119
*Nset, nset=ND_1120, instance=PART-1-1
 1120
*Nset, nset=ND_1121, instance=PART-1-1
 1121
*Nset, nset=ND_1122, instance=PART-1-1
 1122
*Nset, nset=ND_1123, instance=PART-1-1
 1123
*Nset, nset=ND_1124, instance=PART-1-1
 1124
*Nset, nset=ND_1125, instance=PART-1-1
 1125
*Nset, nset=ND_1126, instance=PART-1-1
 1126
*Nset, nset=ND_1127, instance=PART-1-1
 1127
*Nset, nset=ND_1128, instance=PART-1-1
 1128
*Nset, nset=ND_1129, instance=PART-1-1
 1129
*Nset, nset=ND_1130, instance=PART-1-1
 1130
*Nset, nset=ND_1131, instance=PART-1-1
 1131
*Nset, nset=ND_1132, instance=PART-1-1
 1132
*Nset, nset=ND_1133, instance=PART-1-1
 1133
*Nset, nset=ND_1134, instance=PART-1-1
 1134
*Nset, nset=ND_1135, instance=PART-1-1
 1135
*Nset, nset=ND_1136, instance=PART-1-1
 1136
*Nset, nset=ND_1137, instance=PART-1-1
 1137
*Nset, nset=ND_1138, instance=PART-1-1
 1138
*Nset, nset=ND_1139, instance=PART-1-1
 1139
*Nset, nset=ND_1140, instance=PART-1-1
 1140
*Nset, nset=ND_1141, instance=PART-1-1
 1141
*Nset, nset=ND_1142, instance=PART-1-1
 1142
*Nset, nset=ND_1143, instance=PART-1-1
 1143
*Nset, nset=ND_1144, instance=PART-1-1
 1144
*Nset, nset=ND_1145, instance=PART-1-1
 1145
*Nset, nset=ND_1146, instance=PART-1-1
 1146
*Nset, nset=ND_1147, instance=PART-1-1
 1147
*Nset, nset=ND_1148, instance=PART-1-1
 1148
*Nset, nset=ND_1149, instance=PART-1-1
 1149
*Nset, nset=ND_1150, instance=PART-1-1
 1150
*Nset, nset=ND_1151, instance=PART-1-1
 1151
*Nset, nset=ND_1152, instance=PART-1-1
 1152
*Nset, nset=ND_1153, instance=PART-1-1
 1153
*Nset, nset=ND_1154, instance=PART-1-1
 1154
*Nset, nset=ND_1155, instance=PART-1-1
 1155
*Nset, nset=ND_1156, instance=PART-1-1
 1156
*Nset, nset=ND_1157, instance=PART-1-1
 1157
*Nset, nset=ND_1158, instance=PART-1-1
 1158
*Nset, nset=ND_1159, instance=PART-1-1
 1159
*Nset, nset=ND_1160, instance=PART-1-1
 1160
*Nset, nset=ND_1161, instance=PART-1-1
 1161
*Nset, nset=ND_1162, instance=PART-1-1
 1162
*Nset, nset=ND_1163, instance=PART-1-1
 1163
*Nset, nset=ND_1164, instance=PART-1-1
 1164
*Nset, nset=ND_1165, instance=PART-1-1
 1165
*Nset, nset=ND_1166, instance=PART-1-1
 1166
*Nset, nset=ND_1167, instance=PART-1-1
 1167
*Nset, nset=ND_1168, instance=PART-1-1
 1168
*Nset, nset=ND_1169, instance=PART-1-1
 1169
*Nset, nset=ND_1170, instance=PART-1-1
 1170
*Nset, nset=ND_1171, instance=PART-1-1
 1171
*Nset, nset=ND_1172, instance=PART-1-1
 1172
*Nset, nset=ND_1173, instance=PART-1-1
 1173
*Nset, nset=ND_1174, instance=PART-1-1
 1174
*Nset, nset=ND_1175, instance=PART-1-1
 1175
*Nset, nset=ND_1176, instance=PART-1-1
 1176
*Nset, nset=ND_1177, instance=PART-1-1
 1177
*Nset, nset=ND_1178, instance=PART-1-1
 1178
*Nset, nset=ND_1179, instance=PART-1-1
 1179
*Nset, nset=ND_1180, instance=PART-1-1
 1180
*Nset, nset=ND_1181, instance=PART-1-1
 1181
*Nset, nset=ND_1182, instance=PART-1-1
 1182
*Nset, nset=ND_1183, instance=PART-1-1
 1183
*Nset, nset=ND_1184, instance=PART-1-1
 1184
*Nset, nset=ND_1185, instance=PART-1-1
 1185
*Nset, nset=ND_1186, instance=PART-1-1
 1186
*Nset, nset=ND_1187, instance=PART-1-1
 1187
*Nset, nset=ND_1188, instance=PART-1-1
 1188
*Nset, nset=ND_1189, instance=PART-1-1
 1189
*Nset, nset=ND_1190, instance=PART-1-1
 1190
*Nset, nset=ND_1191, instance=PART-1-1
 1191
*Nset, nset=ND_1192, instance=PART-1-1
 1192
*Nset, nset=ND_1193, instance=PART-1-1
 1193
*Nset, nset=ND_1194, instance=PART-1-1
 1194
*Nset, nset=ND_1195, instance=PART-1-1
 1195
*Nset, nset=ND_1196, instance=PART-1-1
 1196
*Nset, nset=ND_1197, instance=PART-1-1
 1197
*Nset, nset=ND_1198, instance=PART-1-1
 1198
*Nset, nset=ND_1199, instance=PART-1-1
 1199
*Nset, nset=ND_1200, instance=PART-1-1
 1200
*Nset, nset=ND_1201, instance=PART-1-1
 1201
*Nset, nset=ND_1202, instance=PART-1-1
 1202
*Nset, nset=ND_1203, instance=PART-1-1
 1203
*Nset, nset=ND_1204, instance=PART-1-1
 1204
*Nset, nset=ND_1205, instance=PART-1-1
 1205
*Nset, nset=ND_1206, instance=PART-1-1
 1206
*Nset, nset=ND_1207, instance=PART-1-1
 1207
*Nset, nset=ND_1208, instance=PART-1-1
 1208
*Nset, nset=ND_1209, instance=PART-1-1
 1209
*Nset, nset=ND_1210, instance=PART-1-1
 1210
*Nset, nset=ND_1211, instance=PART-1-1
 1211
*Nset, nset=ND_1212, instance=PART-1-1
 1212
*Nset, nset=ND_1213, instance=PART-1-1
 1213
*Nset, nset=ND_1214, instance=PART-1-1
 1214
*Nset, nset=ND_1215, instance=PART-1-1
 1215
*Nset, nset=ND_1216, instance=PART-1-1
 1216
*Nset, nset=ND_1217, instance=PART-1-1
 1217
*Nset, nset=ND_1218, instance=PART-1-1
 1218
*Nset, nset=ND_1219, instance=PART-1-1
 1219
*Nset, nset=ND_1220, instance=PART-1-1
 1220
*Nset, nset=ND_1221, instance=PART-1-1
 1221
*Nset, nset=ND_1222, instance=PART-1-1
 1222
*Nset, nset=ND_1223, instance=PART-1-1
 1223
*Nset, nset=ND_1224, instance=PART-1-1
 1224
*Nset, nset=ND_1225, instance=PART-1-1
 1225
*Nset, nset=ND_1226, instance=PART-1-1
 1226
*Nset, nset=ND_1227, instance=PART-1-1
 1227
*Nset, nset=ND_1228, instance=PART-1-1
 1228
*Nset, nset=ND_1229, instance=PART-1-1
 1229
*Nset, nset=ND_1230, instance=PART-1-1
 1230
*Nset, nset=ND_1231, instance=PART-1-1
 1231
*Nset, nset=ND_1232, instance=PART-1-1
 1232
*Nset, nset=ND_1233, instance=PART-1-1
 1233
*Nset, nset=ND_1234, instance=PART-1-1
 1234
*Nset, nset=ND_1235, instance=PART-1-1
 1235
*Nset, nset=ND_1236, instance=PART-1-1
 1236
*Nset, nset=ND_1237, instance=PART-1-1
 1237
*Nset, nset=ND_1238, instance=PART-1-1
 1238
*Nset, nset=ND_1239, instance=PART-1-1
 1239
*Nset, nset=ND_1240, instance=PART-1-1
 1240
*Nset, nset=ND_1241, instance=PART-1-1
 1241
*Nset, nset=ND_1242, instance=PART-1-1
 1242
*Nset, nset=ND_1243, instance=PART-1-1
 1243
*Nset, nset=ND_1244, instance=PART-1-1
 1244
*Nset, nset=ND_1245, instance=PART-1-1
 1245
*Nset, nset=ND_1246, instance=PART-1-1
 1246
*Nset, nset=ND_1247, instance=PART-1-1
 1247
*Nset, nset=ND_1248, instance=PART-1-1
 1248
*Nset, nset=ND_1249, instance=PART-1-1
 1249
*Nset, nset=ND_1250, instance=PART-1-1
 1250
*Nset, nset=ND_1251, instance=PART-1-1
 1251
*Nset, nset=ND_1252, instance=PART-1-1
 1252
*Nset, nset=ND_1253, instance=PART-1-1
 1253
*Nset, nset=ND_1254, instance=PART-1-1
 1254
*Nset, nset=ND_1255, instance=PART-1-1
 1255
*Nset, nset=ND_1256, instance=PART-1-1
 1256
*Nset, nset=ND_1257, instance=PART-1-1
 1257
*Nset, nset=ND_1258, instance=PART-1-1
 1258
*Nset, nset=ND_1259, instance=PART-1-1
 1259
*Nset, nset=ND_1260, instance=PART-1-1
 1260
*Nset, nset=ND_1261, instance=PART-1-1
 1261
*Nset, nset=ND_1262, instance=PART-1-1
 1262
*Nset, nset=ND_1263, instance=PART-1-1
 1263
*Nset, nset=ND_1264, instance=PART-1-1
 1264
*Nset, nset=ND_1265, instance=PART-1-1
 1265
*Nset, nset=ND_1266, instance=PART-1-1
 1266
*Nset, nset=ND_1267, instance=PART-1-1
 1267
*Nset, nset=ND_1268, instance=PART-1-1
 1268
*Nset, nset=ND_1269, instance=PART-1-1
 1269
*Nset, nset=ND_1270, instance=PART-1-1
 1270
*Nset, nset=ND_1271, instance=PART-1-1
 1271
*Nset, nset=ND_1272, instance=PART-1-1
 1272
*Nset, nset=ND_1273, instance=PART-1-1
 1273
*Nset, nset=ND_1274, instance=PART-1-1
 1274
*Nset, nset=ND_1275, instance=PART-1-1
 1275
*Nset, nset=ND_1276, instance=PART-1-1
 1276
*Nset, nset=ND_1277, instance=PART-1-1
 1277
*Nset, nset=ND_1278, instance=PART-1-1
 1278
*Nset, nset=ND_1279, instance=PART-1-1
 1279
*Nset, nset=ND_1280, instance=PART-1-1
 1280
*Nset, nset=ND_1281, instance=PART-1-1
 1281
*Nset, nset=ND_1282, instance=PART-1-1
 1282
*Nset, nset=ND_1283, instance=PART-1-1
 1283
*Nset, nset=ND_1284, instance=PART-1-1
 1284
*Nset, nset=ND_1285, instance=PART-1-1
 1285
*Nset, nset=ND_1286, instance=PART-1-1
 1286
*Nset, nset=ND_1287, instance=PART-1-1
 1287
*Nset, nset=ND_1288, instance=PART-1-1
 1288
*Nset, nset=ND_1289, instance=PART-1-1
 1289
*Nset, nset=ND_1290, instance=PART-1-1
 1290
*Nset, nset=ND_1291, instance=PART-1-1
 1291
*Nset, nset=ND_1292, instance=PART-1-1
 1292
*Nset, nset=ND_1293, instance=PART-1-1
 1293
*Nset, nset=ND_1294, instance=PART-1-1
 1294
*Nset, nset=ND_1295, instance=PART-1-1
 1295
*Nset, nset=ND_1296, instance=PART-1-1
 1296
*Nset, nset=ND_1297, instance=PART-1-1
 1297
*Nset, nset=ND_1298, instance=PART-1-1
 1298
*Nset, nset=ND_1299, instance=PART-1-1
 1299
*Nset, nset=ND_1300, instance=PART-1-1
 1300
*Nset, nset=ND_1301, instance=PART-1-1
 1301
*Nset, nset=ND_1302, instance=PART-1-1
 1302
*Nset, nset=ND_1303, instance=PART-1-1
 1303
*Nset, nset=ND_1304, instance=PART-1-1
 1304
*Nset, nset=ND_1305, instance=PART-1-1
 1305
*Nset, nset=ND_1306, instance=PART-1-1
 1306
*Nset, nset=ND_1307, instance=PART-1-1
 1307
*Nset, nset=ND_1308, instance=PART-1-1
 1308
*Nset, nset=ND_1309, instance=PART-1-1
 1309
*Nset, nset=ND_1310, instance=PART-1-1
 1310
*Nset, nset=ND_1311, instance=PART-1-1
 1311
*Nset, nset=ND_1312, instance=PART-1-1
 1312
*Nset, nset=ND_1313, instance=PART-1-1
 1313
*Nset, nset=ND_1314, instance=PART-1-1
 1314
*Nset, nset=ND_1315, instance=PART-1-1
 1315
*Nset, nset=ND_1316, instance=PART-1-1
 1316
*Nset, nset=ND_1317, instance=PART-1-1
 1317
*Nset, nset=ND_1318, instance=PART-1-1
 1318
*Nset, nset=ND_1319, instance=PART-1-1
 1319
*Nset, nset=ND_1320, instance=PART-1-1
 1320
*Nset, nset=ND_1321, instance=PART-1-1
 1321
*Nset, nset=ND_1322, instance=PART-1-1
 1322
*Nset, nset=ND_1323, instance=PART-1-1
 1323
*Nset, nset=ND_1324, instance=PART-1-1
 1324
*Nset, nset=ND_1325, instance=PART-1-1
 1325
*Nset, nset=ND_1326, instance=PART-1-1
 1326
*Nset, nset=ND_1327, instance=PART-1-1
 1327
*Nset, nset=ND_1328, instance=PART-1-1
 1328
*Nset, nset=ND_1329, instance=PART-1-1
 1329
*Nset, nset=ND_1330, instance=PART-1-1
 1330
*Nset, nset=ND_1331, instance=PART-1-1
 1331
*Nset, nset=ND_1332, instance=PART-1-1
 1332
*Nset, nset=ND_1333, instance=PART-1-1
 1333
*Nset, nset=ND_1334, instance=PART-1-1
 1334
*Nset, nset=ND_1335, instance=PART-1-1
 1335
*Nset, nset=ND_1336, instance=PART-1-1
 1336
*Nset, nset=ND_1337, instance=PART-1-1
 1337
*Nset, nset=ND_1338, instance=PART-1-1
 1338
*Nset, nset=ND_1339, instance=PART-1-1
 1339
*Nset, nset=ND_1340, instance=PART-1-1
 1340
*Nset, nset=ND_1341, instance=PART-1-1
 1341
*Nset, nset=ND_1342, instance=PART-1-1
 1342
*Nset, nset=ND_1343, instance=PART-1-1
 1343
*Nset, nset=ND_1344, instance=PART-1-1
 1344
*Nset, nset=ND_1345, instance=PART-1-1
 1345
*Nset, nset=ND_1346, instance=PART-1-1
 1346
*Nset, nset=ND_1347, instance=PART-1-1
 1347
*Nset, nset=ND_1348, instance=PART-1-1
 1348
*Nset, nset=ND_1349, instance=PART-1-1
 1349
*Nset, nset=ND_1350, instance=PART-1-1
 1350
*Nset, nset=ND_1351, instance=PART-1-1
 1351
*Nset, nset=ND_1352, instance=PART-1-1
 1352
*Nset, nset=ND_1353, instance=PART-1-1
 1353
*Nset, nset=ND_1354, instance=PART-1-1
 1354
*Nset, nset=ND_1355, instance=PART-1-1
 1355
*Nset, nset=ND_1356, instance=PART-1-1
 1356
*Nset, nset=ND_1357, instance=PART-1-1
 1357
*Nset, nset=ND_1358, instance=PART-1-1
 1358
*Nset, nset=ND_1359, instance=PART-1-1
 1359
*Nset, nset=ND_1360, instance=PART-1-1
 1360
*Nset, nset=ND_1361, instance=PART-1-1
 1361
*Nset, nset=ND_1362, instance=PART-1-1
 1362
*Nset, nset=ND_1363, instance=PART-1-1
 1363
*Nset, nset=ND_1364, instance=PART-1-1
 1364
*Nset, nset=ND_1365, instance=PART-1-1
 1365
*Nset, nset=ND_1366, instance=PART-1-1
 1366
*Nset, nset=ND_1367, instance=PART-1-1
 1367
*Nset, nset=ND_1368, instance=PART-1-1
 1368
*Nset, nset=ND_1369, instance=PART-1-1
 1369
*Nset, nset=ND_1370, instance=PART-1-1
 1370
*Nset, nset=ND_1371, instance=PART-1-1
 1371
*Nset, nset=ND_1372, instance=PART-1-1
 1372
*Nset, nset=ND_1373, instance=PART-1-1
 1373
*Nset, nset=ND_1374, instance=PART-1-1
 1374
*Nset, nset=ND_1375, instance=PART-1-1
 1375
*Nset, nset=ND_1376, instance=PART-1-1
 1376
*Nset, nset=ND_1377, instance=PART-1-1
 1377
*Nset, nset=ND_1378, instance=PART-1-1
 1378
*Nset, nset=ND_1379, instance=PART-1-1
 1379
*Nset, nset=ND_1380, instance=PART-1-1
 1380
*Nset, nset=ND_1381, instance=PART-1-1
 1381
*Nset, nset=ND_1382, instance=PART-1-1
 1382
*Nset, nset=ND_1383, instance=PART-1-1
 1383
*Nset, nset=ND_1384, instance=PART-1-1
 1384
*Nset, nset=ND_1385, instance=PART-1-1
 1385
*Nset, nset=ND_1386, instance=PART-1-1
 1386
*Nset, nset=ND_1387, instance=PART-1-1
 1387
*Nset, nset=ND_1388, instance=PART-1-1
 1388
*Nset, nset=ND_1389, instance=PART-1-1
 1389
*Nset, nset=ND_1390, instance=PART-1-1
 1390
*Nset, nset=ND_1391, instance=PART-1-1
 1391
*Nset, nset=ND_1392, instance=PART-1-1
 1392
*Nset, nset=ND_1393, instance=PART-1-1
 1393
*Nset, nset=ND_1394, instance=PART-1-1
 1394
*Nset, nset=ND_1395, instance=PART-1-1
 1395
*Nset, nset=ND_1396, instance=PART-1-1
 1396
*Nset, nset=ND_1397, instance=PART-1-1
 1397
*Nset, nset=ND_1398, instance=PART-1-1
 1398
*Nset, nset=ND_1399, instance=PART-1-1
 1399
*Nset, nset=ND_1400, instance=PART-1-1
 1400
*Nset, nset=ND_1401, instance=PART-1-1
 1401
*Nset, nset=ND_1402, instance=PART-1-1
 1402
*Nset, nset=ND_1403, instance=PART-1-1
 1403
*Nset, nset=ND_1404, instance=PART-1-1
 1404
*Nset, nset=ND_1405, instance=PART-1-1
 1405
*Nset, nset=ND_1406, instance=PART-1-1
 1406
*Nset, nset=ND_1407, instance=PART-1-1
 1407
*Nset, nset=ND_1408, instance=PART-1-1
 1408
*Nset, nset=ND_1409, instance=PART-1-1
 1409
*Nset, nset=ND_1410, instance=PART-1-1
 1410
*Nset, nset=ND_1411, instance=PART-1-1
 1411
*Nset, nset=ND_1412, instance=PART-1-1
 1412
*Nset, nset=ND_1413, instance=PART-1-1
 1413
*Nset, nset=ND_1414, instance=PART-1-1
 1414
*Nset, nset=ND_1415, instance=PART-1-1
 1415
*Nset, nset=ND_1416, instance=PART-1-1
 1416
*Nset, nset=ND_1417, instance=PART-1-1
 1417
*Nset, nset=ND_1418, instance=PART-1-1
 1418
*Nset, nset=ND_1419, instance=PART-1-1
 1419
*Nset, nset=ND_1420, instance=PART-1-1
 1420
*Nset, nset=ND_1421, instance=PART-1-1
 1421
*Nset, nset=ND_1422, instance=PART-1-1
 1422
*Nset, nset=ND_1423, instance=PART-1-1
 1423
*Nset, nset=ND_1424, instance=PART-1-1
 1424
*Nset, nset=ND_1425, instance=PART-1-1
 1425
*Nset, nset=ND_1426, instance=PART-1-1
 1426
*Nset, nset=ND_1427, instance=PART-1-1
 1427
*Nset, nset=ND_1428, instance=PART-1-1
 1428
*Nset, nset=ND_1429, instance=PART-1-1
 1429
*Nset, nset=ND_1430, instance=PART-1-1
 1430
*Nset, nset=ND_1431, instance=PART-1-1
 1431
*Nset, nset=ND_1432, instance=PART-1-1
 1432
*Nset, nset=ND_1433, instance=PART-1-1
 1433
*Nset, nset=ND_1434, instance=PART-1-1
 1434
*Nset, nset=ND_1435, instance=PART-1-1
 1435
*Nset, nset=ND_1436, instance=PART-1-1
 1436
*Nset, nset=ND_1437, instance=PART-1-1
 1437
*Nset, nset=ND_1438, instance=PART-1-1
 1438
*Nset, nset=ND_1439, instance=PART-1-1
 1439
*Nset, nset=ND_1440, instance=PART-1-1
 1440
*Nset, nset=ND_1441, instance=PART-1-1
 1441
*Nset, nset=ND_1442, instance=PART-1-1
 1442
*Nset, nset=ND_1443, instance=PART-1-1
 1443
*Nset, nset=ND_1444, instance=PART-1-1
 1444
*Nset, nset=ND_1445, instance=PART-1-1
 1445
*Nset, nset=ND_1446, instance=PART-1-1
 1446
*Nset, nset=ND_1447, instance=PART-1-1
 1447
*Nset, nset=ND_1448, instance=PART-1-1
 1448
*Nset, nset=ND_1449, instance=PART-1-1
 1449
*Nset, nset=ND_1450, instance=PART-1-1
 1450
*Nset, nset=ND_1451, instance=PART-1-1
 1451
*Nset, nset=ND_1452, instance=PART-1-1
 1452
*Nset, nset=ND_1453, instance=PART-1-1
 1453
*Nset, nset=ND_1454, instance=PART-1-1
 1454
*Nset, nset=ND_1455, instance=PART-1-1
 1455
*Nset, nset=ND_1456, instance=PART-1-1
 1456
*Nset, nset=ND_1457, instance=PART-1-1
 1457
*Nset, nset=ND_1458, instance=PART-1-1
 1458
*Nset, nset=ND_1459, instance=PART-1-1
 1459
*Nset, nset=ND_1460, instance=PART-1-1
 1460
*Nset, nset=ND_1461, instance=PART-1-1
 1461
*Nset, nset=ND_1462, instance=PART-1-1
 1462
*Nset, nset=ND_1463, instance=PART-1-1
 1463
*Nset, nset=ND_1464, instance=PART-1-1
 1464
*Nset, nset=ND_1465, instance=PART-1-1
 1465
*Nset, nset=ND_1466, instance=PART-1-1
 1466
*Nset, nset=ND_1467, instance=PART-1-1
 1467
*Nset, nset=ND_1468, instance=PART-1-1
 1468
*Nset, nset=ND_1469, instance=PART-1-1
 1469
*Nset, nset=ND_1470, instance=PART-1-1
 1470
*Nset, nset=ND_1471, instance=PART-1-1
 1471
*Nset, nset=ND_1472, instance=PART-1-1
 1472
*Nset, nset=ND_1473, instance=PART-1-1
 1473
*Nset, nset=ND_1474, instance=PART-1-1
 1474
*Nset, nset=ND_1475, instance=PART-1-1
 1475
*Nset, nset=ND_1476, instance=PART-1-1
 1476
*Nset, nset=ND_1477, instance=PART-1-1
 1477
*Nset, nset=ND_1478, instance=PART-1-1
 1478
*Nset, nset=ND_1479, instance=PART-1-1
 1479
*Nset, nset=ND_1480, instance=PART-1-1
 1480
*Nset, nset=ND_1481, instance=PART-1-1
 1481
*Nset, nset=ND_1482, instance=PART-1-1
 1482
*Nset, nset=ND_1483, instance=PART-1-1
 1483
*Nset, nset=ND_1484, instance=PART-1-1
 1484
*Nset, nset=ND_1485, instance=PART-1-1
 1485
*Nset, nset=ND_1486, instance=PART-1-1
 1486
*Nset, nset=ND_1487, instance=PART-1-1
 1487
*Nset, nset=ND_1488, instance=PART-1-1
 1488
*Nset, nset=ND_1489, instance=PART-1-1
 1489
*Nset, nset=ND_1490, instance=PART-1-1
 1490
*Nset, nset=ND_1491, instance=PART-1-1
 1491
*Nset, nset=ND_1492, instance=PART-1-1
 1492
*Nset, nset=ND_1493, instance=PART-1-1
 1493
*Nset, nset=ND_1494, instance=PART-1-1
 1494
*Nset, nset=ND_1495, instance=PART-1-1
 1495
*Nset, nset=ND_1496, instance=PART-1-1
 1496
*Nset, nset=ND_1497, instance=PART-1-1
 1497
*Nset, nset=ND_1498, instance=PART-1-1
 1498
*Nset, nset=ND_1499, instance=PART-1-1
 1499
*Nset, nset=ND_1500, instance=PART-1-1
 1500
*Nset, nset=ND_1501, instance=PART-1-1
 1501
*Nset, nset=ND_1502, instance=PART-1-1
 1502
*Nset, nset=ND_1503, instance=PART-1-1
 1503
*Nset, nset=ND_1504, instance=PART-1-1
 1504
*Nset, nset=ND_1505, instance=PART-1-1
 1505
*Nset, nset=ND_1506, instance=PART-1-1
 1506
*Nset, nset=ND_1507, instance=PART-1-1
 1507
*Nset, nset=ND_1508, instance=PART-1-1
 1508
*Nset, nset=ND_1509, instance=PART-1-1
 1509
*Nset, nset=ND_1510, instance=PART-1-1
 1510
*Nset, nset=ND_1511, instance=PART-1-1
 1511
*Nset, nset=ND_1512, instance=PART-1-1
 1512
*Nset, nset=ND_1513, instance=PART-1-1
 1513
*Nset, nset=ND_1514, instance=PART-1-1
 1514
*Nset, nset=ND_1515, instance=PART-1-1
 1515
*Nset, nset=ND_1516, instance=PART-1-1
 1516
*Nset, nset=ND_1517, instance=PART-1-1
 1517
*Nset, nset=ND_1518, instance=PART-1-1
 1518
*Nset, nset=ND_1519, instance=PART-1-1
 1519
*Nset, nset=ND_1520, instance=PART-1-1
 1520
*Nset, nset=ND_1521, instance=PART-1-1
 1521
*Nset, nset=ND_1522, instance=PART-1-1
 1522
*Nset, nset=ND_1523, instance=PART-1-1
 1523
*Nset, nset=ND_1524, instance=PART-1-1
 1524
*Nset, nset=ND_1525, instance=PART-1-1
 1525
*Nset, nset=ND_1526, instance=PART-1-1
 1526
*Nset, nset=ND_1527, instance=PART-1-1
 1527
*Nset, nset=ND_1528, instance=PART-1-1
 1528
*Nset, nset=ND_1529, instance=PART-1-1
 1529
*Nset, nset=ND_1530, instance=PART-1-1
 1530
*Nset, nset=ND_1531, instance=PART-1-1
 1531
*Nset, nset=ND_1532, instance=PART-1-1
 1532
*Nset, nset=ND_1533, instance=PART-1-1
 1533
*Nset, nset=ND_1534, instance=PART-1-1
 1534
*Nset, nset=ND_1535, instance=PART-1-1
 1535
*Nset, nset=ND_1536, instance=PART-1-1
 1536
*Nset, nset=ND_1537, instance=PART-1-1
 1537
*Nset, nset=ND_1538, instance=PART-1-1
 1538
*Nset, nset=ND_1539, instance=PART-1-1
 1539
*Nset, nset=ND_1540, instance=PART-1-1
 1540
*Nset, nset=ND_1541, instance=PART-1-1
 1541
*Nset, nset=ND_1542, instance=PART-1-1
 1542
*Nset, nset=ND_1543, instance=PART-1-1
 1543
*Nset, nset=ND_1544, instance=PART-1-1
 1544
*Nset, nset=ND_1545, instance=PART-1-1
 1545
*Nset, nset=ND_1546, instance=PART-1-1
 1546
*Nset, nset=ND_1547, instance=PART-1-1
 1547
*Nset, nset=ND_1548, instance=PART-1-1
 1548
*Nset, nset=ND_1549, instance=PART-1-1
 1549
*Nset, nset=ND_1550, instance=PART-1-1
 1550
*Nset, nset=ND_1551, instance=PART-1-1
 1551
*Nset, nset=ND_1552, instance=PART-1-1
 1552
*Nset, nset=ND_1553, instance=PART-1-1
 1553
*Nset, nset=ND_1554, instance=PART-1-1
 1554
*Nset, nset=ND_1555, instance=PART-1-1
 1555
*Nset, nset=ND_1556, instance=PART-1-1
 1556
*Nset, nset=ND_1557, instance=PART-1-1
 1557
*Nset, nset=ND_1558, instance=PART-1-1
 1558
*Nset, nset=ND_1559, instance=PART-1-1
 1559
*Nset, nset=ND_1560, instance=PART-1-1
 1560
*Nset, nset=ND_1561, instance=PART-1-1
 1561
*Nset, nset=ND_1562, instance=PART-1-1
 1562
*Nset, nset=ND_1563, instance=PART-1-1
 1563
*Nset, nset=ND_1564, instance=PART-1-1
 1564
*Nset, nset=ND_1565, instance=PART-1-1
 1565
*Nset, nset=ND_1566, instance=PART-1-1
 1566
*Nset, nset=ND_1567, instance=PART-1-1
 1567
*Nset, nset=ND_1568, instance=PART-1-1
 1568
*Nset, nset=ND_1569, instance=PART-1-1
 1569
*Nset, nset=ND_1570, instance=PART-1-1
 1570
*Nset, nset=ND_1571, instance=PART-1-1
 1571
*Nset, nset=ND_1572, instance=PART-1-1
 1572
*Nset, nset=ND_1573, instance=PART-1-1
 1573
*Nset, nset=ND_1574, instance=PART-1-1
 1574
*Nset, nset=ND_1575, instance=PART-1-1
 1575
*Nset, nset=ND_1576, instance=PART-1-1
 1576
*Nset, nset=ND_1577, instance=PART-1-1
 1577
*Nset, nset=ND_1578, instance=PART-1-1
 1578
*Nset, nset=ND_1579, instance=PART-1-1
 1579
*Nset, nset=ND_1580, instance=PART-1-1
 1580
*Nset, nset=ND_1581, instance=PART-1-1
 1581
*Nset, nset=ND_1582, instance=PART-1-1
 1582
*Nset, nset=ND_1583, instance=PART-1-1
 1583
*Nset, nset=ND_1584, instance=PART-1-1
 1584
*Nset, nset=ND_1585, instance=PART-1-1
 1585
*Nset, nset=ND_1586, instance=PART-1-1
 1586
*Nset, nset=ND_1587, instance=PART-1-1
 1587
*Nset, nset=ND_1588, instance=PART-1-1
 1588
*Nset, nset=ND_1589, instance=PART-1-1
 1589
*Nset, nset=ND_1590, instance=PART-1-1
 1590
*Nset, nset=ND_1591, instance=PART-1-1
 1591
*Nset, nset=ND_1592, instance=PART-1-1
 1592
*Nset, nset=ND_1593, instance=PART-1-1
 1593
*Nset, nset=ND_1594, instance=PART-1-1
 1594
*Nset, nset=ND_1595, instance=PART-1-1
 1595
*Nset, nset=ND_1596, instance=PART-1-1
 1596
*Nset, nset=ND_1597, instance=PART-1-1
 1597
*Nset, nset=ND_1598, instance=PART-1-1
 1598
*Nset, nset=ND_1599, instance=PART-1-1
 1599
*Nset, nset=ND_1600, instance=PART-1-1
 1600
*Nset, nset=ND_1601, instance=PART-1-1
 1601
*Nset, nset=ND_1602, instance=PART-1-1
 1602
*Nset, nset=ND_1603, instance=PART-1-1
 1603
*Nset, nset=ND_1604, instance=PART-1-1
 1604
*Nset, nset=ND_1605, instance=PART-1-1
 1605
*Nset, nset=ND_1606, instance=PART-1-1
 1606
*Nset, nset=ND_1607, instance=PART-1-1
 1607
*Nset, nset=ND_1608, instance=PART-1-1
 1608
*Nset, nset=ND_1609, instance=PART-1-1
 1609
*Nset, nset=ND_1610, instance=PART-1-1
 1610
*Nset, nset=ND_1611, instance=PART-1-1
 1611
*Nset, nset=ND_1612, instance=PART-1-1
 1612
*Nset, nset=ND_1613, instance=PART-1-1
 1613
*Nset, nset=ND_1614, instance=PART-1-1
 1614
*Nset, nset=ND_1615, instance=PART-1-1
 1615
*Nset, nset=ND_1616, instance=PART-1-1
 1616
*Nset, nset=ND_1617, instance=PART-1-1
 1617
*Nset, nset=ND_1618, instance=PART-1-1
 1618
*Nset, nset=ND_1619, instance=PART-1-1
 1619
*Nset, nset=ND_1620, instance=PART-1-1
 1620
*Nset, nset=ND_1621, instance=PART-1-1
 1621
*Nset, nset=ND_1622, instance=PART-1-1
 1622
*Nset, nset=ND_1623, instance=PART-1-1
 1623
*Nset, nset=ND_1624, instance=PART-1-1
 1624
*Nset, nset=ND_1625, instance=PART-1-1
 1625
*Nset, nset=ND_1626, instance=PART-1-1
 1626
*Nset, nset=ND_1627, instance=PART-1-1
 1627
*Nset, nset=ND_1628, instance=PART-1-1
 1628
*Nset, nset=ND_1629, instance=PART-1-1
 1629
*Nset, nset=ND_1630, instance=PART-1-1
 1630
*Nset, nset=ND_1631, instance=PART-1-1
 1631
*Nset, nset=ND_1632, instance=PART-1-1
 1632
*Nset, nset=ND_1633, instance=PART-1-1
 1633
*Nset, nset=ND_1634, instance=PART-1-1
 1634
*Nset, nset=ND_1635, instance=PART-1-1
 1635
*Nset, nset=ND_1636, instance=PART-1-1
 1636
*Nset, nset=ND_1637, instance=PART-1-1
 1637
*Nset, nset=ND_1638, instance=PART-1-1
 1638
*Nset, nset=ND_1639, instance=PART-1-1
 1639
*Nset, nset=ND_1640, instance=PART-1-1
 1640
*Nset, nset=ND_1641, instance=PART-1-1
 1641
*Nset, nset=ND_1642, instance=PART-1-1
 1642
*Nset, nset=ND_1643, instance=PART-1-1
 1643
*Nset, nset=ND_1644, instance=PART-1-1
 1644
*Nset, nset=ND_1645, instance=PART-1-1
 1645
*Nset, nset=ND_1646, instance=PART-1-1
 1646
*Nset, nset=ND_1647, instance=PART-1-1
 1647
*Nset, nset=ND_1648, instance=PART-1-1
 1648
*Nset, nset=ND_1649, instance=PART-1-1
 1649
*Nset, nset=ND_1650, instance=PART-1-1
 1650
*Nset, nset=ND_1651, instance=PART-1-1
 1651
*Nset, nset=ND_1652, instance=PART-1-1
 1652
*Nset, nset=ND_1653, instance=PART-1-1
 1653
*Nset, nset=ND_1654, instance=PART-1-1
 1654
*Nset, nset=ND_1655, instance=PART-1-1
 1655
*Nset, nset=ND_1656, instance=PART-1-1
 1656
*Nset, nset=ND_1657, instance=PART-1-1
 1657
*Nset, nset=ND_1658, instance=PART-1-1
 1658
*Nset, nset=ND_1659, instance=PART-1-1
 1659
*Nset, nset=ND_1660, instance=PART-1-1
 1660
*Nset, nset=ND_1661, instance=PART-1-1
 1661
*Nset, nset=ND_1662, instance=PART-1-1
 1662
*Nset, nset=ND_1663, instance=PART-1-1
 1663
*Nset, nset=ND_1664, instance=PART-1-1
 1664
*Nset, nset=ND_1665, instance=PART-1-1
 1665
*Nset, nset=ND_1666, instance=PART-1-1
 1666
*Nset, nset=ND_1667, instance=PART-1-1
 1667
*Nset, nset=ND_1668, instance=PART-1-1
 1668
*Nset, nset=ND_1669, instance=PART-1-1
 1669
*Nset, nset=ND_1670, instance=PART-1-1
 1670
*Nset, nset=ND_1671, instance=PART-1-1
 1671
*Nset, nset=ND_1672, instance=PART-1-1
 1672
*Nset, nset=ND_1673, instance=PART-1-1
 1673
*Nset, nset=ND_1674, instance=PART-1-1
 1674
*Nset, nset=ND_1675, instance=PART-1-1
 1675
*Nset, nset=ND_1676, instance=PART-1-1
 1676
*Nset, nset=ND_1677, instance=PART-1-1
 1677
*Nset, nset=ND_1678, instance=PART-1-1
 1678
*Nset, nset=ND_1679, instance=PART-1-1
 1679
*Nset, nset=ND_1680, instance=PART-1-1
 1680
*Nset, nset=ND_1681, instance=PART-1-1
 1681
*Nset, nset=ND_1682, instance=PART-1-1
 1682
*Nset, nset=ND_1683, instance=PART-1-1
 1683
*Nset, nset=ND_1684, instance=PART-1-1
 1684
*Nset, nset=ND_1685, instance=PART-1-1
 1685
*Nset, nset=ND_1686, instance=PART-1-1
 1686
*Nset, nset=ND_1687, instance=PART-1-1
 1687
*Nset, nset=ND_1688, instance=PART-1-1
 1688
*Nset, nset=ND_1689, instance=PART-1-1
 1689
*Nset, nset=ND_1690, instance=PART-1-1
 1690
*Nset, nset=ND_1691, instance=PART-1-1
 1691
*Nset, nset=ND_1692, instance=PART-1-1
 1692
*Nset, nset=ND_1693, instance=PART-1-1
 1693
*Nset, nset=ND_1694, instance=PART-1-1
 1694
*Nset, nset=ND_1695, instance=PART-1-1
 1695
*Nset, nset=ND_1696, instance=PART-1-1
 1696
*Nset, nset=ND_1697, instance=PART-1-1
 1697
*Nset, nset=ND_1698, instance=PART-1-1
 1698
*Nset, nset=ND_1699, instance=PART-1-1
 1699
*Nset, nset=ND_1700, instance=PART-1-1
 1700
*Nset, nset=ND_1701, instance=PART-1-1
 1701
*Nset, nset=ND_1702, instance=PART-1-1
 1702
*Nset, nset=ND_1703, instance=PART-1-1
 1703
*Nset, nset=ND_1704, instance=PART-1-1
 1704
*Nset, nset=ND_1705, instance=PART-1-1
 1705
*Nset, nset=ND_1706, instance=PART-1-1
 1706
*Nset, nset=ND_1707, instance=PART-1-1
 1707
*Nset, nset=ND_1708, instance=PART-1-1
 1708
*Nset, nset=ND_1709, instance=PART-1-1
 1709
*Nset, nset=ND_1710, instance=PART-1-1
 1710
*Nset, nset=ND_1711, instance=PART-1-1
 1711
*Nset, nset=ND_1712, instance=PART-1-1
 1712
*Nset, nset=ND_1713, instance=PART-1-1
 1713
*Nset, nset=ND_1714, instance=PART-1-1
 1714
*Nset, nset=ND_1715, instance=PART-1-1
 1715
*Nset, nset=ND_1716, instance=PART-1-1
 1716
*Nset, nset=ND_1717, instance=PART-1-1
 1717
*Nset, nset=ND_1718, instance=PART-1-1
 1718
*Nset, nset=ND_1719, instance=PART-1-1
 1719
*Nset, nset=ND_1720, instance=PART-1-1
 1720
*Nset, nset=ND_1721, instance=PART-1-1
 1721
*Nset, nset=ND_1722, instance=PART-1-1
 1722
*Nset, nset=ND_1723, instance=PART-1-1
 1723
*Nset, nset=ND_1724, instance=PART-1-1
 1724
*Nset, nset=ND_1725, instance=PART-1-1
 1725
*Nset, nset=ND_1726, instance=PART-1-1
 1726
*Nset, nset=ND_1727, instance=PART-1-1
 1727
*Nset, nset=ND_1728, instance=PART-1-1
 1728
*Nset, nset=ND_1729, instance=PART-1-1
 1729
*Nset, nset=ND_1730, instance=PART-1-1
 1730
*Nset, nset=ND_1731, instance=PART-1-1
 1731
*Nset, nset=ND_1732, instance=PART-1-1
 1732
*Nset, nset=ND_1733, instance=PART-1-1
 1733
*Nset, nset=ND_1734, instance=PART-1-1
 1734
*Nset, nset=ND_1735, instance=PART-1-1
 1735
*Nset, nset=ND_1736, instance=PART-1-1
 1736
*Nset, nset=ND_1737, instance=PART-1-1
 1737
*Nset, nset=ND_1738, instance=PART-1-1
 1738
*Nset, nset=ND_1739, instance=PART-1-1
 1739
*Nset, nset=ND_1740, instance=PART-1-1
 1740
*Nset, nset=ND_1741, instance=PART-1-1
 1741
*Nset, nset=ND_1742, instance=PART-1-1
 1742
*Nset, nset=ND_1743, instance=PART-1-1
 1743
*Nset, nset=ND_1744, instance=PART-1-1
 1744
*Nset, nset=ND_1745, instance=PART-1-1
 1745
*Nset, nset=ND_1746, instance=PART-1-1
 1746
*Nset, nset=ND_1747, instance=PART-1-1
 1747
*Nset, nset=ND_1748, instance=PART-1-1
 1748
*Nset, nset=ND_1749, instance=PART-1-1
 1749
*Nset, nset=ND_1750, instance=PART-1-1
 1750
*Nset, nset=ND_1751, instance=PART-1-1
 1751
*Nset, nset=ND_1752, instance=PART-1-1
 1752
*Nset, nset=ND_1753, instance=PART-1-1
 1753
*Nset, nset=ND_1754, instance=PART-1-1
 1754
*Nset, nset=ND_1755, instance=PART-1-1
 1755
*Nset, nset=ND_1756, instance=PART-1-1
 1756
*Nset, nset=ND_1757, instance=PART-1-1
 1757
*Nset, nset=ND_1758, instance=PART-1-1
 1758
*Nset, nset=ND_1759, instance=PART-1-1
 1759
*Nset, nset=ND_1760, instance=PART-1-1
 1760
*Nset, nset=ND_1761, instance=PART-1-1
 1761
*Nset, nset=ND_1762, instance=PART-1-1
 1762
*Nset, nset=ND_1763, instance=PART-1-1
 1763
*Nset, nset=ND_1764, instance=PART-1-1
 1764
*Nset, nset=ND_1765, instance=PART-1-1
 1765
*Nset, nset=ND_1766, instance=PART-1-1
 1766
*Nset, nset=ND_1767, instance=PART-1-1
 1767
*Nset, nset=ND_1768, instance=PART-1-1
 1768
*Nset, nset=ND_1769, instance=PART-1-1
 1769
*Nset, nset=ND_1770, instance=PART-1-1
 1770
*Nset, nset=ND_1771, instance=PART-1-1
 1771
*Nset, nset=ND_1772, instance=PART-1-1
 1772
*Nset, nset=ND_1773, instance=PART-1-1
 1773
*Nset, nset=ND_1774, instance=PART-1-1
 1774
*Nset, nset=ND_1775, instance=PART-1-1
 1775
*Nset, nset=ND_1776, instance=PART-1-1
 1776
*Nset, nset=ND_1777, instance=PART-1-1
 1777
*Nset, nset=ND_1778, instance=PART-1-1
 1778
*Nset, nset=ND_1779, instance=PART-1-1
 1779
*Nset, nset=ND_1780, instance=PART-1-1
 1780
*Nset, nset=ND_1781, instance=PART-1-1
 1781
*Nset, nset=ND_1782, instance=PART-1-1
 1782
*Nset, nset=ND_1783, instance=PART-1-1
 1783
*Nset, nset=ND_1784, instance=PART-1-1
 1784
*Nset, nset=ND_1785, instance=PART-1-1
 1785
*Nset, nset=ND_1786, instance=PART-1-1
 1786
*Nset, nset=ND_1787, instance=PART-1-1
 1787
*Nset, nset=ND_1788, instance=PART-1-1
 1788
*Nset, nset=ND_1789, instance=PART-1-1
 1789
*Nset, nset=ND_1790, instance=PART-1-1
 1790
*Nset, nset=ND_1791, instance=PART-1-1
 1791
*Nset, nset=ND_1792, instance=PART-1-1
 1792
*Nset, nset=ND_1793, instance=PART-1-1
 1793
*Nset, nset=ND_1794, instance=PART-1-1
 1794
*Nset, nset=PERIOSTEUM, instance=PART-1-1, generate
 105,  147,    1
*Nset, nset=WHOLE_NODE, instance=PART-1-1
    1,    2,    5,    6,    8,    9,   10,   11,   12,   13,   14,   15,   16,   17,   18,   19
   20,   21,   22,   23,   24,   25,   26,   27,   28,   29,   30,   31,   32,   33,   34,   35
   36,   37,   38,   39,   40,   41,   42,   43,   44,  105,  106,  107,  108,  109,  110,  111
  112,  113,  114,  115,  116,  117,  118,  119,  120,  121,  122,  123,  124,  125,  126,  127
  128,  129,  130,  131,  132,  133,  134,  135,  136,  137,  138,  139,  140,  141,  142,  143
  144,  145,  146,  147,  171,  172,  173,  174,  175,  176,  177,  178,  179,  180,  181,  182
  183,  184,  185,  186,  187,  188,  189,  190,  191,  192,  193,  194,  195,  196,  197,  198
  199,  200,  201,  202,  203,  204,  205,  206,  207,  208,  209,  210,  211,  212,  213,  214
  215,  216,  217,  218,  219,  220,  221,  222,  223,  224,  225,  226,  227,  228,  229,  230
  231,  232,  233,  234,  235,  236,  237,  238,  239,  240,  241,  242,  243,  244,  245,  246
  247,  248,  249,  250,  251,  252,  253,  254,  255,  256,  257,  258,  259,  260,  261,  262
  263,  264,  265,  266,  267,  268,  269,  270,  271,  272,  273,  274,  275,  276,  277,  278
  279,  280,  281,  282,  283,  284,  285,  286,  287,  288,  289,  290,  291,  292,  293,  294
  295,  296,  297,  298,  299,  300,  301,  302,  303,  304,  305,  306,  307,  308,  309,  310
  819,  820,  821,  822,  823,  824,  825,  826,  827,  828,  829,  830,  831,  832,  833,  834
  835,  836,  837,  838,  839,  840,  841,  842,  843,  844,  845,  846,  847,  848,  849,  850
  851,  852,  853,  854,  855,  856,  857,  858,  859,  860,  861,  862,  863,  864,  865,  866
  867,  868,  869,  870,  871,  872,  873,  874,  875,  876,  877,  878,  879,  880,  881,  882
  883,  884,  885,  886,  887,  888,  889,  890,  891,  892,  893,  894,  895,  896,  897,  898
  899,  900,  901,  902,  903,  904,  905,  906,  907,  908,  909,  910,  911,  912,  913,  914
  915,  916,  917,  918,  919,  920,  921,  922,  923,  924,  925,  926,  927,  928,  929,  930
  931,  932,  933,  934,  935,  936,  937,  938,  939,  940,  941,  942,  943,  944,  945,  946
  947,  948,  949,  950,  951,  952,  953,  954,  955,  956,  957,  958,  959,  960,  961,  962
  963,  964,  965,  966,  967,  968,  969,  970,  971,  972,  973,  974,  975,  976,  977,  978
  979,  980,  981,  982,  983,  984,  985,  986,  987,  988,  989,  990,  991,  992,  993,  994
  995,  996,  997,  998,  999, 1000, 1001, 1002, 1003, 1004, 1005, 1006, 1007, 1008, 1009, 1010
 1011, 1012, 1013, 1014, 1015, 1016, 1017, 1018, 1019, 1020, 1021, 1022, 1023, 1024, 1025, 1026
 1027, 1028, 1029, 1030, 1031, 1032, 1033, 1034, 1035, 1036, 1037, 1038, 1039, 1040, 1041, 1042
 1043, 1044, 1045, 1046, 1047, 1048, 1049, 1050, 1051, 1052, 1053, 1054, 1055, 1056, 1057, 1058
 1059, 1060, 1061, 1062, 1063, 1064, 1065, 1066, 1067, 1068, 1069, 1070, 1071, 1072, 1073, 1074
 1075, 1076, 1077, 1078, 1079, 1080, 1081, 1082, 1083, 1084, 1085, 1086, 1087, 1088, 1089, 1090
 1091, 1092, 1093, 1094, 1095, 1096, 1097, 1098, 1099, 1100, 1101, 1102, 1103, 1104, 1105, 1106
 1107, 1108, 1109, 1110, 1111, 1112, 1113, 1114, 1115, 1116, 1117, 1118, 1119, 1120, 1121, 1122
 1123, 1124, 1125, 1126, 1127, 1128, 1129, 1130, 1131, 1132, 1133, 1134, 1135, 1136, 1137, 1138
 1139, 1140, 1141, 1142, 1143, 1144, 1145, 1146, 1147, 1148, 1149, 1150, 1151, 1152, 1153, 1154
 1155, 1156, 1157, 1158, 1159, 1160, 1161, 1162, 1163, 1164, 1165, 1166, 1167, 1168, 1169, 1170
 1171, 1172, 1173, 1174, 1175, 1176, 1177, 1178, 1179, 1180, 1181, 1182, 1183, 1184, 1185, 1186
 1187, 1188, 1189, 1190, 1191, 1192, 1193, 1194, 1195, 1196, 1197, 1198, 1199, 1200, 1201, 1202
 1203, 1204, 1205, 1206, 1207, 1208, 1209, 1210, 1211, 1212, 1213, 1214, 1215, 1216, 1217, 1218
 1219, 1220, 1221, 1222, 1223, 1224, 1225, 1226, 1227, 1228, 1229, 1230, 1231, 1232, 1233, 1234
 1235, 1236, 1237, 1238, 1239, 1240, 1241, 1242, 1243, 1244, 1245, 1246, 1247, 1248, 1249, 1250
 1251, 1252, 1253, 1254, 1255, 1256, 1257, 1258, 1259, 1260, 1261, 1262, 1263, 1264, 1265, 1266
 1267, 1268, 1269, 1270, 1271, 1272, 1273, 1274, 1275, 1276, 1277, 1278, 1279, 1280, 1281, 1282
 1283, 1284, 1285, 1286, 1287, 1288, 1289, 1290, 1291, 1292, 1293, 1294, 1295, 1296, 1297, 1298
 1299, 1300, 1301, 1302, 1303, 1304, 1305, 1306, 1307, 1308, 1309, 1310, 1311, 1312, 1313, 1314
 1315, 1316, 1317, 1318, 1319, 1320, 1321, 1322, 1323, 1324, 1325, 1326, 1327, 1328, 1329, 1330
 1331, 1332, 1333, 1334, 1335, 1336, 1337, 1338, 1339, 1340, 1341, 1342, 1343, 1344, 1345, 1346
 1347, 1348, 1349, 1350, 1351, 1352, 1353, 1354, 1355, 1356, 1357, 1358, 1359, 1360, 1361, 1362
 1363, 1364, 1365, 1366, 1367, 1368, 1369, 1370, 1371, 1372, 1373, 1374, 1375, 1376, 1377, 1378
 1379, 1380, 1381, 1382, 1383, 1384, 1385, 1386, 1387, 1388, 1389, 1390, 1391, 1392, 1393, 1394
 1395, 1396, 1397, 1398, 1399, 1400, 1401, 1402, 1403, 1404, 1405, 1406, 1407, 1408, 1409, 1410
 1411, 1412, 1413, 1414, 1415, 1416, 1417, 1418, 1419, 1420, 1421, 1422, 1423, 1424, 1425, 1426
 1427, 1428, 1429, 1430, 1431, 1432, 1433, 1434, 1435, 1436, 1437, 1438, 1439, 1440, 1441, 1442
 1443, 1444, 1445, 1446, 1447, 1448, 1449, 1450, 1451, 1452, 1453, 1454, 1455, 1456, 1457, 1458
 1459, 1460, 1461, 1462, 1463, 1464, 1465, 1466, 1467, 1468, 1469, 1470, 1471, 1472, 1473, 1474
 1475, 1476, 1477, 1478, 1479, 1480, 1481, 1482, 1483, 1484, 1485, 1486, 1487, 1488, 1489, 1490
 1491, 1492, 1493, 1494, 1495, 1496, 1497, 1498, 1499, 1500, 1501, 1502, 1503, 1504, 1505, 1506
 1507, 1508, 1509, 1510, 1511, 1512, 1513, 1514, 1515, 1516, 1517, 1518, 1519, 1520, 1521, 1522
 1523, 1524, 1525, 1526, 1527, 1528, 1529, 1530, 1531, 1532, 1533, 1534, 1535, 1536, 1537, 1538
 1539, 1540, 1541, 1542, 1543, 1544, 1545, 1546, 1547, 1548, 1549, 1550, 1551, 1552, 1553, 1554
 1555, 1556, 1557, 1558, 1559, 1560, 1561, 1562, 1563, 1564, 1565, 1566, 1567, 1568, 1569, 1570
 1571, 1572, 1573, 1574, 1575, 1576, 1577, 1578, 1579, 1580, 1581, 1582, 1583, 1584, 1585, 1586
 1587, 1588, 1589, 1590, 1591, 1592, 1593, 1594, 1595, 1596, 1597, 1598, 1599, 1600, 1601, 1602
 1603, 1604, 1605, 1606, 1607, 1608, 1609, 1610, 1611, 1612, 1613, 1614, 1615, 1616, 1617, 1618
 1619, 1620, 1621, 1622, 1623, 1624, 1625, 1626, 1627, 1628, 1629, 1630, 1631, 1632, 1633, 1634
 1635, 1636, 1637, 1638, 1639, 1640, 1641, 1642, 1643, 1644, 1645, 1646, 1647, 1648, 1649, 1650
 1651, 1652, 1653, 1654, 1655, 1656, 1657, 1658, 1659, 1660, 1661, 1662, 1663, 1664, 1665, 1666
 1667, 1668, 1669, 1670, 1671, 1672, 1673, 1674, 1675, 1676, 1677, 1678, 1679, 1680, 1681, 1682
 1683, 1684, 1685, 1686, 1687, 1688, 1689, 1690, 1691, 1692, 1693, 1694, 1695, 1696, 1697, 1698
 1699, 1700, 1701, 1702, 1703, 1704, 1705, 1706, 1707, 1708, 1709, 1710, 1711, 1712, 1713, 1714
 1715, 1716, 1717, 1718, 1719, 1720, 1721, 1722, 1723, 1724, 1725, 1726, 1727, 1728, 1729, 1730
 1731, 1732, 1733, 1734, 1735, 1736, 1737, 1738, 1739, 1740, 1741, 1742, 1743, 1744, 1745, 1746
 1747, 1748, 1749, 1750, 1751, 1752, 1753, 1754, 1755, 1756, 1757, 1758, 1759, 1760, 1761, 1762
 1763, 1764, 1765, 1766, 1767, 1768, 1769, 1770, 1771, 1772, 1773, 1774, 1775, 1776, 1777, 1778
 1779, 1780, 1781, 1782, 1783, 1784, 1785, 1786, 1787, 1788, 1789, 1790, 1791, 1792, 1793, 1794
*End Assembly
** 
** MATERIALS
** 
*Material, name=MAT-CALLUS-1
*Diffusivity
 0.1,0.
*Solubility
1.,
*Material, name=MAT-CALLUS-2
*Diffusivity
 0.1,0.
*Solubility
1.,
*Material, name=MAT-CALLUS-3
*Diffusivity
 0.1,0.
*Solubility
1.,
*Material, name=MAT-CALLUS-4
*Diffusivity
 0.1,0.
*Solubility
1.,
*Material, name=MAT-CALLUS-5
*Diffusivity
 0.1,0.
*Solubility
1.,
*Material, name=MAT-CALLUS-6
*Diffusivity
 0.1,0.
*Solubility
1.,
*Material, name=MAT-CALLUS-7
*Diffusivity
 0.1,0.
*Solubility
1.,
*Material, name=MAT-CALLUS-8
*Diffusivity
 0.1,0.
*Solubility
1.,
*Material, name=MAT-CALLUS-9
*Diffusivity
 0.1,0.
*Solubility
1.,
*Material, name=MAT-CALLUS-10
*Diffusivity
 0.1,0.
*Solubility
1.,
*Material, name=MAT-CALLUS-11
*Diffusivity
 0.1,0.
*Solubility
1.,
*Material, name=MAT-CALLUS-12
*Diffusivity
 0.1,0.
*Solubility
1.,
*Material, name=MAT-CALLUS-13
*Diffusivity
 0.1,0.
*Solubility
1.,
*Material, name=MAT-CALLUS-14
*Diffusivity
 0.1,0.
*Solubility
1.,
*Material, name=MAT-CALLUS-15
*Diffusivity
 0.1,0.
*Solubility
1.,
*Material, name=MAT-CALLUS-16
*Diffusivity
 0.1,0.
*Solubility
1.,
*Material, name=MAT-CALLUS-17
*Diffusivity
 0.1,0.
*Solubility
1.,
*Material, name=MAT-CALLUS-18
*Diffusivity
 0.1,0.
*Solubility
1.,
*Material, name=MAT-CALLUS-19
*Diffusivity
 0.1,0.
*Solubility
1.,
*Material, name=MAT-CALLUS-20
*Diffusivity
 0.1,0.
*Solubility
1.,
*Material, name=MAT-CALLUS-21
*Diffusivity
 0.1,0.
*Solubility
1.,
*Material, name=MAT-CALLUS-22
*Diffusivity
 0.1,0.
*Solubility
1.,
*Material, name=MAT-CALLUS-23
*Diffusivity
 0.1,0.
*Solubility
1.,
*Material, name=MAT-CALLUS-24
*Diffusivity
 0.1,0.
*Solubility
1.,
*Material, name=MAT-CALLUS-25
*Diffusivity
 0.1,0.
*Solubility
1.,
*Material, name=MAT-CALLUS-26
*Diffusivity
 0.1,0.
*Solubility
1.,
*Material, name=MAT-CALLUS-27
*Diffusivity
 0.1,0.
*Solubility
1.,
*Material, name=MAT-CALLUS-28
*Diffusivity
 0.1,0.
*Solubility
1.,
*Material, name=MAT-CALLUS-29
*Diffusivity
 0.1,0.
*Solubility
1.,
*Material, name=MAT-CALLUS-30
*Diffusivity
 0.1,0.
*Solubility
1.,
*Material, name=MAT-CALLUS-31
*Diffusivity
 0.1,0.
*Solubility
1.,
*Material, name=MAT-CALLUS-32
*Diffusivity
 0.1,0.
*Solubility
1.,
*Material, name=MAT-CALLUS-33
*Diffusivity
 0.1,0.
*Solubility
1.,
*Material, name=MAT-CALLUS-34
*Diffusivity
 0.1,0.
*Solubility
1.,
*Material, name=MAT-CALLUS-35
*Diffusivity
 0.1,0.
*Solubility
1.,
*Material, name=MAT-CALLUS-36
*Diffusivity
 0.1,0.
*Solubility
1.,
*Material, name=MAT-CALLUS-37
*Diffusivity
 0.1,0.
*Solubility
1.,
*Material, name=MAT-CALLUS-38
*Diffusivity
 0.1,0.
*Solubility
1.,
*Material, name=MAT-CALLUS-39
*Diffusivity
 0.1,0.
*Solubility
1.,
*Material, name=MAT-CALLUS-40
*Diffusivity
 0.1,0.
*Solubility
1.,
*Material, name=MAT-CALLUS-41
*Diffusivity
 0.1,0.
*Solubility
1.,
*Material, name=MAT-CALLUS-42
*Diffusivity
 0.1,0.
*Solubility
1.,
*Material, name=MAT-CALLUS-43
*Diffusivity
 0.1,0.
*Solubility
1.,
*Material, name=MAT-CALLUS-44
*Diffusivity
 0.1,0.
*Solubility
1.,
*Material, name=MAT-CALLUS-45
*Diffusivity
 0.1,0.
*Solubility
1.,
*Material, name=MAT-CALLUS-46
*Diffusivity
 0.1,0.
*Solubility
1.,
*Material, name=MAT-CALLUS-47
*Diffusivity
 0.1,0.
*Solubility
1.,
*Material, name=MAT-CALLUS-48
*Diffusivity
 0.1,0.
*Solubility
1.,
*Material, name=MAT-CALLUS-49
*Diffusivity
 0.1,0.
*Solubility
1.,
*Material, name=MAT-CALLUS-50
*Diffusivity
 0.1,0.
*Solubility
1.,
*Material, name=MAT-CALLUS-51
*Diffusivity
 0.1,0.
*Solubility
1.,
*Material, name=MAT-CALLUS-52
*Diffusivity
 0.1,0.
*Solubility
1.,
*Material, name=MAT-CALLUS-53
*Diffusivity
 0.1,0.
*Solubility
1.,
*Material, name=MAT-CALLUS-54
*Diffusivity
 0.1,0.
*Solubility
1.,
*Material, name=MAT-CALLUS-55
*Diffusivity
 0.1,0.
*Solubility
1.,
*Material, name=MAT-CALLUS-56
*Diffusivity
 0.1,0.
*Solubility
1.,
*Material, name=MAT-CALLUS-57
*Diffusivity
 0.1,0.
*Solubility
1.,
*Material, name=MAT-CALLUS-58
*Diffusivity
 0.1,0.
*Solubility
1.,
*Material, name=MAT-CALLUS-59
*Diffusivity
 0.1,0.
*Solubility
1.,
*Material, name=MAT-CALLUS-60
*Diffusivity
 0.1,0.
*Solubility
1.,
*Material, name=MAT-CALLUS-61
*Diffusivity
 0.1,0.
*Solubility
1.,
*Material, name=MAT-CALLUS-62
*Diffusivity
 0.1,0.
*Solubility
1.,
*Material, name=MAT-CALLUS-63
*Diffusivity
 0.1,0.
*Solubility
1.,
*Material, name=MAT-CALLUS-64
*Diffusivity
 0.1,0.
*Solubility
1.,
*Material, name=MAT-CALLUS-65
*Diffusivity
 0.1,0.
*Solubility
1.,
*Material, name=MAT-CALLUS-66
*Diffusivity
 0.1,0.
*Solubility
1.,
*Material, name=MAT-CALLUS-67
*Diffusivity
 0.1,0.
*Solubility
1.,
*Material, name=MAT-CALLUS-68
*Diffusivity
 0.1,0.
*Solubility
1.,
*Material, name=MAT-CALLUS-69
*Diffusivity
 0.1,0.
*Solubility
1.,
*Material, name=MAT-CALLUS-70
*Diffusivity
 0.1,0.
*Solubility
1.,
*Material, name=MAT-CALLUS-71
*Diffusivity
 0.1,0.
*Solubility
1.,
*Material, name=MAT-CALLUS-72
*Diffusivity
 0.1,0.
*Solubility
1.,
*Material, name=MAT-CALLUS-73
*Diffusivity
 0.1,0.
*Solubility
1.,
*Material, name=MAT-CALLUS-74
*Diffusivity
 0.1,0.
*Solubility
1.,
*Material, name=MAT-CALLUS-75
*Diffusivity
 0.1,0.
*Solubility
1.,
*Material, name=MAT-CALLUS-76
*Diffusivity
 0.1,0.
*Solubility
1.,
*Material, name=MAT-CALLUS-77
*Diffusivity
 0.1,0.
*Solubility
1.,
*Material, name=MAT-CALLUS-78
*Diffusivity
 0.1,0.
*Solubility
1.,
*Material, name=MAT-CALLUS-79
*Diffusivity
 0.1,0.
*Solubility
1.,
*Material, name=MAT-CALLUS-80
*Diffusivity
 0.1,0.
*Solubility
1.,
*Material, name=MAT-CALLUS-81
*Diffusivity
 0.1,0.
*Solubility
1.,
*Material, name=MAT-CALLUS-82
*Diffusivity
 0.1,0.
*Solubility
1.,
*Material, name=MAT-CALLUS-83
*Diffusivity
 0.1,0.
*Solubility
1.,
*Material, name=MAT-CALLUS-84
*Diffusivity
 0.1,0.
*Solubility
1.,
*Material, name=MAT-CALLUS-85
*Diffusivity
 0.1,0.
*Solubility
1.,
*Material, name=MAT-CALLUS-86
*Diffusivity
 0.1,0.
*Solubility
1.,
*Material, name=MAT-CALLUS-87
*Diffusivity
 0.1,0.
*Solubility
1.,
*Material, name=MAT-CALLUS-88
*Diffusivity
 0.1,0.
*Solubility
1.,
*Material, name=MAT-CALLUS-89
*Diffusivity
 0.1,0.
*Solubility
1.,
*Material, name=MAT-CALLUS-90
*Diffusivity
 0.1,0.
*Solubility
1.,
*Material, name=MAT-CALLUS-91
*Diffusivity
 0.1,0.
*Solubility
1.,
*Material, name=MAT-CALLUS-92
*Diffusivity
 0.1,0.
*Solubility
1.,
*Material, name=MAT-CALLUS-93
*Diffusivity
 0.1,0.
*Solubility
1.,
*Material, name=MAT-CALLUS-94
*Diffusivity
 0.1,0.
*Solubility
1.,
*Material, name=MAT-CALLUS-95
*Diffusivity
 0.1,0.
*Solubility
1.,
*Material, name=MAT-CALLUS-96
*Diffusivity
 0.1,0.
*Solubility
1.,
*Material, name=MAT-CALLUS-97
*Diffusivity
 0.1,0.
*Solubility
1.,
*Material, name=MAT-CALLUS-98
*Diffusivity
 0.1,0.
*Solubility
1.,
*Material, name=MAT-CALLUS-99
*Diffusivity
 0.1,0.
*Solubility
1.,
*Material, name=MAT-CALLUS-100
*Diffusivity
 0.1,0.
*Solubility
1.,
*Material, name=MAT-CALLUS-101
*Diffusivity
 0.1,0.
*Solubility
1.,
*Material, name=MAT-CALLUS-102
*Diffusivity
 0.1,0.
*Solubility
1.,
*Material, name=MAT-CALLUS-103
*Diffusivity
 0.1,0.
*Solubility
1.,
*Material, name=MAT-CALLUS-104
*Diffusivity
 0.1,0.
*Solubility
1.,
*Material, name=MAT-CALLUS-105
*Diffusivity
 0.1,0.
*Solubility
1.,
*Material, name=MAT-CALLUS-106
*Diffusivity
 0.1,0.
*Solubility
1.,
*Material, name=MAT-CALLUS-107
*Diffusivity
 0.1,0.
*Solubility
1.,
*Material, name=MAT-CALLUS-108
*Diffusivity
 0.1,0.
*Solubility
1.,
*Material, name=MAT-CALLUS-109
*Diffusivity
 0.1,0.
*Solubility
1.,
*Material, name=MAT-CALLUS-110
*Diffusivity
 0.1,0.
*Solubility
1.,
*Material, name=MAT-CALLUS-111
*Diffusivity
 0.1,0.
*Solubility
1.,
*Material, name=MAT-CALLUS-112
*Diffusivity
 0.1,0.
*Solubility
1.,
*Material, name=MAT-CALLUS-113
*Diffusivity
 0.1,0.
*Solubility
1.,
*Material, name=MAT-CALLUS-114
*Diffusivity
 0.1,0.
*Solubility
1.,
*Material, name=MAT-CALLUS-115
*Diffusivity
 0.1,0.
*Solubility
1.,
*Material, name=MAT-CALLUS-116
*Diffusivity
 0.1,0.
*Solubility
1.,
*Material, name=MAT-CALLUS-117
*Diffusivity
 0.1,0.
*Solubility
1.,
*Material, name=MAT-CALLUS-118
*Diffusivity
 0.1,0.
*Solubility
1.,
*Material, name=MAT-CALLUS-119
*Diffusivity
 0.1,0.
*Solubility
1.,
*Material, name=MAT-CALLUS-120
*Diffusivity
 0.1,0.
*Solubility
1.,
*Material, name=MAT-CALLUS-121
*Diffusivity
 0.1,0.
*Solubility
1.,
*Material, name=MAT-CALLUS-122
*Diffusivity
 0.1,0.
*Solubility
1.,
*Material, name=MAT-CALLUS-123
*Diffusivity
 0.1,0.
*Solubility
1.,
*Material, name=MAT-CALLUS-124
*Diffusivity
 0.1,0.
*Solubility
1.,
*Material, name=MAT-CALLUS-125
*Diffusivity
 0.1,0.
*Solubility
1.,
*Material, name=MAT-CALLUS-126
*Diffusivity
 0.1,0.
*Solubility
1.,
*Material, name=MAT-CALLUS-127
*Diffusivity
 0.1,0.
*Solubility
1.,
*Material, name=MAT-CALLUS-128
*Diffusivity
 0.1,0.
*Solubility
1.,
*Material, name=MAT-CALLUS-129
*Diffusivity
 0.1,0.
*Solubility
1.,
*Material, name=MAT-CALLUS-130
*Diffusivity
 0.1,0.
*Solubility
1.,
*Material, name=MAT-CALLUS-131
*Diffusivity
 0.1,0.
*Solubility
1.,
*Material, name=MAT-CALLUS-132
*Diffusivity
 0.1,0.
*Solubility
1.,
*Material, name=MAT-CALLUS-133
*Diffusivity
 0.1,0.
*Solubility
1.,
*Material, name=MAT-CALLUS-134
*Diffusivity
 0.1,0.
*Solubility
1.,
*Material, name=MAT-CALLUS-135
*Diffusivity
 0.1,0.
*Solubility
1.,
*Material, name=MAT-CALLUS-136
*Diffusivity
 0.1,0.
*Solubility
1.,
*Material, name=MAT-CALLUS-137
*Diffusivity
 0.1,0.
*Solubility
1.,
*Material, name=MAT-CALLUS-138
*Diffusivity
 0.1,0.
*Solubility
1.,
*Material, name=MAT-CALLUS-139
*Diffusivity
 0.1,0.
*Solubility
1.,
*Material, name=MAT-CALLUS-140
*Diffusivity
 0.1,0.
*Solubility
1.,
*Material, name=MAT-CALLUS-141
*Diffusivity
 0.1,0.
*Solubility
1.,
*Material, name=MAT-CALLUS-142
*Diffusivity
 0.1,0.
*Solubility
1.,
*Material, name=MAT-CALLUS-143
*Diffusivity
 0.1,0.
*Solubility
1.,
*Material, name=MAT-CALLUS-144
*Diffusivity
 0.1,0.
*Solubility
1.,
*Material, name=MAT-CALLUS-145
*Diffusivity
 0.1,0.
*Solubility
1.,
*Material, name=MAT-CALLUS-146
*Diffusivity
 0.1,0.
*Solubility
1.,
*Material, name=MAT-CALLUS-147
*Diffusivity
 0.1,0.
*Solubility
1.,
*Material, name=MAT-CALLUS-148
*Diffusivity
 0.1,0.
*Solubility
1.,
*Material, name=MAT-CALLUS-149
*Diffusivity
 0.1,0.
*Solubility
1.,
*Material, name=MAT-CALLUS-150
*Diffusivity
 0.1,0.
*Solubility
1.,
*Material, name=MAT-CALLUS-151
*Diffusivity
 0.1,0.
*Solubility
1.,
*Material, name=MAT-CALLUS-152
*Diffusivity
 0.1,0.
*Solubility
1.,
*Material, name=MAT-CALLUS-153
*Diffusivity
 0.1,0.
*Solubility
1.,
*Material, name=MAT-CALLUS-154
*Diffusivity
 0.1,0.
*Solubility
1.,
*Material, name=MAT-CALLUS-155
*Diffusivity
 0.1,0.
*Solubility
1.,
*Material, name=MAT-CALLUS-156
*Diffusivity
 0.1,0.
*Solubility
1.,
*Material, name=MAT-CALLUS-157
*Diffusivity
 0.1,0.
*Solubility
1.,
*Material, name=MAT-CALLUS-158
*Diffusivity
 0.1,0.
*Solubility
1.,
*Material, name=MAT-CALLUS-159
*Diffusivity
 0.1,0.
*Solubility
1.,
*Material, name=MAT-CALLUS-160
*Diffusivity
 0.1,0.
*Solubility
1.,
*Material, name=MAT-CALLUS-161
*Diffusivity
 0.1,0.
*Solubility
1.,
*Material, name=MAT-CALLUS-162
*Diffusivity
 0.1,0.
*Solubility
1.,
*Material, name=MAT-CALLUS-163
*Diffusivity
 0.1,0.
*Solubility
1.,
*Material, name=MAT-CALLUS-164
*Diffusivity
 0.1,0.
*Solubility
1.,
*Material, name=MAT-CALLUS-165
*Diffusivity
 0.1,0.
*Solubility
1.,
*Material, name=MAT-CALLUS-166
*Diffusivity
 0.1,0.
*Solubility
1.,
*Material, name=MAT-CALLUS-167
*Diffusivity
 0.1,0.
*Solubility
1.,
*Material, name=MAT-CALLUS-168
*Diffusivity
 0.1,0.
*Solubility
1.,
*Material, name=MAT-CALLUS-169
*Diffusivity
 0.1,0.
*Solubility
1.,
*Material, name=MAT-CALLUS-170
*Diffusivity
 0.1,0.
*Solubility
1.,
*Material, name=MAT-CALLUS-171
*Diffusivity
 0.1,0.
*Solubility
1.,
*Material, name=MAT-CALLUS-172
*Diffusivity
 0.1,0.
*Solubility
1.,
*Material, name=MAT-CALLUS-173
*Diffusivity
 0.1,0.
*Solubility
1.,
*Material, name=MAT-CALLUS-174
*Diffusivity
 0.1,0.
*Solubility
1.,
*Material, name=MAT-CALLUS-175
*Diffusivity
 0.1,0.
*Solubility
1.,
*Material, name=MAT-CALLUS-176
*Diffusivity
 0.1,0.
*Solubility
1.,
*Material, name=MAT-CALLUS-177
*Diffusivity
 0.1,0.
*Solubility
1.,
*Material, name=MAT-CALLUS-178
*Diffusivity
 0.1,0.
*Solubility
1.,
*Material, name=MAT-CALLUS-179
*Diffusivity
 0.1,0.
*Solubility
1.,
*Material, name=MAT-CALLUS-180
*Diffusivity
 0.1,0.
*Solubility
1.,
*Material, name=MAT-CALLUS-181
*Diffusivity
 0.1,0.
*Solubility
1.,
*Material, name=MAT-CALLUS-182
*Diffusivity
 0.1,0.
*Solubility
1.,
*Material, name=MAT-CALLUS-183
*Diffusivity
 0.1,0.
*Solubility
1.,
*Material, name=MAT-CALLUS-184
*Diffusivity
 0.1,0.
*Solubility
1.,
*Material, name=MAT-CALLUS-185
*Diffusivity
 0.1,0.
*Solubility
1.,
*Material, name=MAT-CALLUS-186
*Diffusivity
 0.1,0.
*Solubility
1.,
*Material, name=MAT-CALLUS-187
*Diffusivity
 0.1,0.
*Solubility
1.,
*Material, name=MAT-CALLUS-188
*Diffusivity
 0.1,0.
*Solubility
1.,
*Material, name=MAT-CALLUS-189
*Diffusivity
 0.1,0.
*Solubility
1.,
*Material, name=MAT-CALLUS-190
*Diffusivity
 0.1,0.
*Solubility
1.,
*Material, name=MAT-CALLUS-191
*Diffusivity
 0.1,0.
*Solubility
1.,
*Material, name=MAT-CALLUS-192
*Diffusivity
 0.1,0.
*Solubility
1.,
*Material, name=MAT-CALLUS-193
*Diffusivity
 0.1,0.
*Solubility
1.,
*Material, name=MAT-CALLUS-194
*Diffusivity
 0.1,0.
*Solubility
1.,
*Material, name=MAT-CALLUS-195
*Diffusivity
 0.1,0.
*Solubility
1.,
*Material, name=MAT-CALLUS-196
*Diffusivity
 0.1,0.
*Solubility
1.,
*Material, name=MAT-CALLUS-197
*Diffusivity
 0.1,0.
*Solubility
1.,
*Material, name=MAT-CALLUS-198
*Diffusivity
 0.1,0.
*Solubility
1.,
*Material, name=MAT-CALLUS-199
*Diffusivity
 0.1,0.
*Solubility
1.,
*Material, name=MAT-CALLUS-200
*Diffusivity
 0.1,0.
*Solubility
1.,
*Material, name=MAT-CALLUS-201
*Diffusivity
 0.1,0.
*Solubility
1.,
*Material, name=MAT-CALLUS-202
*Diffusivity
 0.1,0.
*Solubility
1.,
*Material, name=MAT-CALLUS-203
*Diffusivity
 0.1,0.
*Solubility
1.,
*Material, name=MAT-CALLUS-204
*Diffusivity
 0.1,0.
*Solubility
1.,
*Material, name=MAT-CALLUS-205
*Diffusivity
 0.1,0.
*Solubility
1.,
*Material, name=MAT-CALLUS-206
*Diffusivity
 0.1,0.
*Solubility
1.,
*Material, name=MAT-CALLUS-207
*Diffusivity
 0.1,0.
*Solubility
1.,
*Material, name=MAT-CALLUS-208
*Diffusivity
 0.1,0.
*Solubility
1.,
*Material, name=MAT-CALLUS-209
*Diffusivity
 0.1,0.
*Solubility
1.,
*Material, name=MAT-CALLUS-210
*Diffusivity
 0.1,0.
*Solubility
1.,
*Material, name=MAT-CALLUS-211
*Diffusivity
 0.1,0.
*Solubility
1.,
*Material, name=MAT-CALLUS-212
*Diffusivity
 0.1,0.
*Solubility
1.,
*Material, name=MAT-CALLUS-213
*Diffusivity
 0.1,0.
*Solubility
1.,
*Material, name=MAT-CALLUS-214
*Diffusivity
 0.1,0.
*Solubility
1.,
*Material, name=MAT-CALLUS-215
*Diffusivity
 0.1,0.
*Solubility
1.,
*Material, name=MAT-CALLUS-216
*Diffusivity
 0.1,0.
*Solubility
1.,
*Material, name=MAT-CALLUS-217
*Diffusivity
 0.1,0.
*Solubility
1.,
*Material, name=MAT-CALLUS-218
*Diffusivity
 0.1,0.
*Solubility
1.,
*Material, name=MAT-CALLUS-219
*Diffusivity
 0.1,0.
*Solubility
1.,
*Material, name=MAT-CALLUS-220
*Diffusivity
 0.1,0.
*Solubility
1.,
*Material, name=MAT-CALLUS-221
*Diffusivity
 0.1,0.
*Solubility
1.,
*Material, name=MAT-CALLUS-222
*Diffusivity
 0.1,0.
*Solubility
1.,
*Material, name=MAT-CALLUS-223
*Diffusivity
 0.1,0.
*Solubility
1.,
*Material, name=MAT-CALLUS-224
*Diffusivity
 0.1,0.
*Solubility
1.,
*Material, name=MAT-CALLUS-225
*Diffusivity
 0.1,0.
*Solubility
1.,
*Material, name=MAT-CALLUS-226
*Diffusivity
 0.1,0.
*Solubility
1.,
*Material, name=MAT-CALLUS-227
*Diffusivity
 0.1,0.
*Solubility
1.,
*Material, name=MAT-CALLUS-228
*Diffusivity
 0.1,0.
*Solubility
1.,
*Material, name=MAT-CALLUS-229
*Diffusivity
 0.1,0.
*Solubility
1.,
*Material, name=MAT-CALLUS-230
*Diffusivity
 0.1,0.
*Solubility
1.,
*Material, name=MAT-CALLUS-231
*Diffusivity
 0.1,0.
*Solubility
1.,
*Material, name=MAT-CALLUS-232
*Diffusivity
 0.1,0.
*Solubility
1.,
*Material, name=MAT-CALLUS-233
*Diffusivity
 0.1,0.
*Solubility
1.,
*Material, name=MAT-CALLUS-234
*Diffusivity
 0.1,0.
*Solubility
1.,
*Material, name=MAT-CALLUS-235
*Diffusivity
 0.1,0.
*Solubility
1.,
*Material, name=MAT-CALLUS-236
*Diffusivity
 0.1,0.
*Solubility
1.,
*Material, name=MAT-CALLUS-237
*Diffusivity
 0.1,0.
*Solubility
1.,
*Material, name=MAT-CALLUS-238
*Diffusivity
 0.1,0.
*Solubility
1.,
*Material, name=MAT-CALLUS-239
*Diffusivity
 0.1,0.
*Solubility
1.,
*Material, name=MAT-CALLUS-240
*Diffusivity
 0.1,0.
*Solubility
1.,
*Material, name=MAT-CALLUS-241
*Diffusivity
 0.1,0.
*Solubility
1.,
*Material, name=MAT-CALLUS-242
*Diffusivity
 0.1,0.
*Solubility
1.,
*Material, name=MAT-CALLUS-243
*Diffusivity
 0.1,0.
*Solubility
1.,
*Material, name=MAT-CALLUS-244
*Diffusivity
 0.1,0.
*Solubility
1.,
*Material, name=MAT-CALLUS-245
*Diffusivity
 0.1,0.
*Solubility
1.,
*Material, name=MAT-CALLUS-246
*Diffusivity
 0.1,0.
*Solubility
1.,
*Material, name=MAT-CALLUS-247
*Diffusivity
 0.1,0.
*Solubility
1.,
*Material, name=MAT-CALLUS-248
*Diffusivity
 0.1,0.
*Solubility
1.,
*Material, name=MAT-CALLUS-249
*Diffusivity
 0.1,0.
*Solubility
1.,
*Material, name=MAT-CALLUS-250
*Diffusivity
 0.1,0.
*Solubility
1.,
*Material, name=MAT-CALLUS-251
*Diffusivity
 0.1,0.
*Solubility
1.,
*Material, name=MAT-CALLUS-252
*Diffusivity
 0.1,0.
*Solubility
1.,
*Material, name=MAT-CALLUS-253
*Diffusivity
 0.1,0.
*Solubility
1.,
*Material, name=MAT-CALLUS-254
*Diffusivity
 0.1,0.
*Solubility
1.,
*Material, name=MAT-CALLUS-255
*Diffusivity
 0.1,0.
*Solubility
1.,
*Material, name=MAT-CALLUS-256
*Diffusivity
 0.1,0.
*Solubility
1.,
*Material, name=MAT-CALLUS-257
*Diffusivity
 0.1,0.
*Solubility
1.,
*Material, name=MAT-CALLUS-258
*Diffusivity
 0.1,0.
*Solubility
1.,
*Material, name=MAT-CALLUS-259
*Diffusivity
 0.1,0.
*Solubility
1.,
*Material, name=MAT-CALLUS-260
*Diffusivity
 0.1,0.
*Solubility
1.,
*Material, name=MAT-CALLUS-261
*Diffusivity
 0.1,0.
*Solubility
1.,
*Material, name=MAT-CALLUS-262
*Diffusivity
 0.1,0.
*Solubility
1.,
*Material, name=MAT-CALLUS-263
*Diffusivity
 0.1,0.
*Solubility
1.,
*Material, name=MAT-CALLUS-264
*Diffusivity
 0.1,0.
*Solubility
1.,
*Material, name=MAT-CALLUS-265
*Diffusivity
 0.1,0.
*Solubility
1.,
*Material, name=MAT-CALLUS-266
*Diffusivity
 0.1,0.
*Solubility
1.,
*Material, name=MAT-CALLUS-267
*Diffusivity
 0.1,0.
*Solubility
1.,
*Material, name=MAT-CALLUS-268
*Diffusivity
 0.1,0.
*Solubility
1.,
*Material, name=MAT-CALLUS-269
*Diffusivity
 0.1,0.
*Solubility
1.,
*Material, name=MAT-CALLUS-270
*Diffusivity
 0.1,0.
*Solubility
1.,
*Material, name=MAT-CALLUS-271
*Diffusivity
 0.1,0.
*Solubility
1.,
*Material, name=MAT-CALLUS-272
*Diffusivity
 0.1,0.
*Solubility
1.,
*Material, name=MAT-CALLUS-273
*Diffusivity
 0.1,0.
*Solubility
1.,
*Material, name=MAT-CALLUS-274
*Diffusivity
 0.1,0.
*Solubility
1.,
*Material, name=MAT-CALLUS-275
*Diffusivity
 0.1,0.
*Solubility
1.,
*Material, name=MAT-CALLUS-276
*Diffusivity
 0.1,0.
*Solubility
1.,
*Material, name=MAT-CALLUS-277
*Diffusivity
 0.1,0.
*Solubility
1.,
*Material, name=MAT-CALLUS-278
*Diffusivity
 0.1,0.
*Solubility
1.,
*Material, name=MAT-CALLUS-279
*Diffusivity
 0.1,0.
*Solubility
1.,
*Material, name=MAT-CALLUS-280
*Diffusivity
 0.1,0.
*Solubility
1.,
*Material, name=MAT-CALLUS-281
*Diffusivity
 0.1,0.
*Solubility
1.,
*Material, name=MAT-CALLUS-282
*Diffusivity
 0.1,0.
*Solubility
1.,
*Material, name=MAT-CALLUS-283
*Diffusivity
 0.1,0.
*Solubility
1.,
*Material, name=MAT-CALLUS-284
*Diffusivity
 0.1,0.
*Solubility
1.,
*Material, name=MAT-CALLUS-285
*Diffusivity
 0.1,0.
*Solubility
1.,
*Material, name=MAT-CALLUS-286
*Diffusivity
 0.1,0.
*Solubility
1.,
*Material, name=MAT-CALLUS-287
*Diffusivity
 0.1,0.
*Solubility
1.,
*Material, name=MAT-CALLUS-288
*Diffusivity
 0.1,0.
*Solubility
1.,
*Material, name=MAT-CALLUS-289
*Diffusivity
 0.1,0.
*Solubility
1.,
*Material, name=MAT-CALLUS-290
*Diffusivity
 0.1,0.
*Solubility
1.,
*Material, name=MAT-CALLUS-291
*Diffusivity
 0.1,0.
*Solubility
1.,
*Material, name=MAT-CALLUS-292
*Diffusivity
 0.1,0.
*Solubility
1.,
*Material, name=MAT-CALLUS-293
*Diffusivity
 0.1,0.
*Solubility
1.,
*Material, name=MAT-CALLUS-294
*Diffusivity
 0.1,0.
*Solubility
1.,
*Material, name=MAT-CALLUS-295
*Diffusivity
 0.1,0.
*Solubility
1.,
*Material, name=MAT-CALLUS-296
*Diffusivity
 0.1,0.
*Solubility
1.,
*Material, name=MAT-CALLUS-297
*Diffusivity
 0.1,0.
*Solubility
1.,
*Material, name=MAT-CALLUS-298
*Diffusivity
 0.1,0.
*Solubility
1.,
*Material, name=MAT-CALLUS-299
*Diffusivity
 0.1,0.
*Solubility
1.,
*Material, name=MAT-CALLUS-300
*Diffusivity
 0.1,0.
*Solubility
1.,
*Material, name=MAT-CALLUS-301
*Diffusivity
 0.1,0.
*Solubility
1.,
*Material, name=MAT-CALLUS-302
*Diffusivity
 0.1,0.
*Solubility
1.,
*Material, name=MAT-CALLUS-303
*Diffusivity
 0.1,0.
*Solubility
1.,
*Material, name=MAT-CALLUS-304
*Diffusivity
 0.1,0.
*Solubility
1.,
*Material, name=MAT-CALLUS-305
*Diffusivity
 0.1,0.
*Solubility
1.,
*Material, name=MAT-CALLUS-306
*Diffusivity
 0.1,0.
*Solubility
1.,
*Material, name=MAT-CALLUS-307
*Diffusivity
 0.1,0.
*Solubility
1.,
*Material, name=MAT-CALLUS-308
*Diffusivity
 0.1,0.
*Solubility
1.,
*Material, name=MAT-CALLUS-309
*Diffusivity
 0.1,0.
*Solubility
1.,
*Material, name=MAT-CALLUS-310
*Diffusivity
 0.1,0.
*Solubility
1.,
*Material, name=MAT-CALLUS-311
*Diffusivity
 0.1,0.
*Solubility
1.,
*Material, name=MAT-CALLUS-312
*Diffusivity
 0.1,0.
*Solubility
1.,
*Material, name=MAT-CALLUS-313
*Diffusivity
 0.1,0.
*Solubility
1.,
*Material, name=MAT-CALLUS-314
*Diffusivity
 0.1,0.
*Solubility
1.,
*Material, name=MAT-CALLUS-315
*Diffusivity
 0.1,0.
*Solubility
1.,
*Material, name=MAT-CALLUS-316
*Diffusivity
 0.1,0.
*Solubility
1.,
*Material, name=MAT-CALLUS-317
*Diffusivity
 0.1,0.
*Solubility
1.,
*Material, name=MAT-CALLUS-318
*Diffusivity
 0.1,0.
*Solubility
1.,
*Material, name=MAT-CALLUS-319
*Diffusivity
 0.1,0.
*Solubility
1.,
*Material, name=MAT-CALLUS-320
*Diffusivity
 0.1,0.
*Solubility
1.,
*Material, name=MAT-CALLUS-321
*Diffusivity
 0.1,0.
*Solubility
1.,
*Material, name=MAT-CALLUS-322
*Diffusivity
 0.1,0.
*Solubility
1.,
*Material, name=MAT-CALLUS-323
*Diffusivity
 0.1,0.
*Solubility
1.,
*Material, name=MAT-CALLUS-324
*Diffusivity
 0.1,0.
*Solubility
1.,
*Material, name=MAT-CALLUS-325
*Diffusivity
 0.1,0.
*Solubility
1.,
*Material, name=MAT-CALLUS-326
*Diffusivity
 0.1,0.
*Solubility
1.,
*Material, name=MAT-CALLUS-327
*Diffusivity
 0.1,0.
*Solubility
1.,
*Material, name=MAT-CALLUS-328
*Diffusivity
 0.1,0.
*Solubility
1.,
*Material, name=MAT-CALLUS-329
*Diffusivity
 0.1,0.
*Solubility
1.,
*Material, name=MAT-CALLUS-330
*Diffusivity
 0.1,0.
*Solubility
1.,
*Material, name=MAT-CALLUS-331
*Diffusivity
 0.1,0.
*Solubility
1.,
*Material, name=MAT-CALLUS-332
*Diffusivity
 0.1,0.
*Solubility
1.,
*Material, name=MAT-CALLUS-333
*Diffusivity
 0.1,0.
*Solubility
1.,
*Material, name=MAT-CALLUS-334
*Diffusivity
 0.1,0.
*Solubility
1.,
*Material, name=MAT-CALLUS-335
*Diffusivity
 0.1,0.
*Solubility
1.,
*Material, name=MAT-CALLUS-336
*Diffusivity
 0.1,0.
*Solubility
1.,
*Material, name=MAT-CALLUS-337
*Diffusivity
 0.1,0.
*Solubility
1.,
*Material, name=MAT-CALLUS-338
*Diffusivity
 0.1,0.
*Solubility
1.,
*Material, name=MAT-CALLUS-339
*Diffusivity
 0.1,0.
*Solubility
1.,
*Material, name=MAT-CALLUS-340
*Diffusivity
 0.1,0.
*Solubility
1.,
*Material, name=MAT-CALLUS-341
*Diffusivity
 0.1,0.
*Solubility
1.,
*Material, name=MAT-CALLUS-342
*Diffusivity
 0.1,0.
*Solubility
1.,
*Material, name=MAT-CALLUS-343
*Diffusivity
 0.1,0.
*Solubility
1.,
*Material, name=MAT-CALLUS-344
*Diffusivity
 0.1,0.
*Solubility
1.,
*Material, name=MAT-CALLUS-345
*Diffusivity
 0.1,0.
*Solubility
1.,
*Material, name=MAT-CALLUS-346
*Diffusivity
 0.1,0.
*Solubility
1.,
*Material, name=MAT-CALLUS-347
*Diffusivity
 0.1,0.
*Solubility
1.,
*Material, name=MAT-CALLUS-348
*Diffusivity
 0.1,0.
*Solubility
1.,
*Material, name=MAT-CALLUS-349
*Diffusivity
 0.1,0.
*Solubility
1.,
*Material, name=MAT-CALLUS-350
*Diffusivity
 0.1,0.
*Solubility
1.,
*Material, name=MAT-CALLUS-351
*Diffusivity
 0.1,0.
*Solubility
1.,
*Material, name=MAT-CALLUS-352
*Diffusivity
 0.1,0.
*Solubility
1.,
*Material, name=MAT-CALLUS-353
*Diffusivity
 0.1,0.
*Solubility
1.,
*Material, name=MAT-CALLUS-354
*Diffusivity
 0.1,0.
*Solubility
1.,
*Material, name=MAT-CALLUS-355
*Diffusivity
 0.1,0.
*Solubility
1.,
*Material, name=MAT-CALLUS-356
*Diffusivity
 0.1,0.
*Solubility
1.,
*Material, name=MAT-CALLUS-357
*Diffusivity
 0.1,0.
*Solubility
1.,
*Material, name=MAT-CALLUS-358
*Diffusivity
 0.1,0.
*Solubility
1.,
*Material, name=MAT-CALLUS-359
*Diffusivity
 0.1,0.
*Solubility
1.,
*Material, name=MAT-CALLUS-360
*Diffusivity
 0.1,0.
*Solubility
1.,
*Material, name=MAT-CALLUS-361
*Diffusivity
 0.1,0.
*Solubility
1.,
*Material, name=MAT-CALLUS-362
*Diffusivity
 0.1,0.
*Solubility
1.,
*Material, name=MAT-CALLUS-363
*Diffusivity
 0.1,0.
*Solubility
1.,
*Material, name=MAT-CALLUS-364
*Diffusivity
 0.1,0.
*Solubility
1.,
*Material, name=MAT-CALLUS-365
*Diffusivity
 0.1,0.
*Solubility
1.,
*Material, name=MAT-CALLUS-366
*Diffusivity
 0.1,0.
*Solubility
1.,
*Material, name=MAT-CALLUS-367
*Diffusivity
 0.1,0.
*Solubility
1.,
*Material, name=MAT-CALLUS-368
*Diffusivity
 0.1,0.
*Solubility
1.,
*Material, name=MAT-CALLUS-369
*Diffusivity
 0.1,0.
*Solubility
1.,
*Material, name=MAT-CALLUS-370
*Diffusivity
 0.1,0.
*Solubility
1.,
*Material, name=MAT-CALLUS-371
*Diffusivity
 0.1,0.
*Solubility
1.,
*Material, name=MAT-CALLUS-372
*Diffusivity
 0.1,0.
*Solubility
1.,
*Material, name=MAT-CALLUS-373
*Diffusivity
 0.1,0.
*Solubility
1.,
*Material, name=MAT-CALLUS-374
*Diffusivity
 0.1,0.
*Solubility
1.,
*Material, name=MAT-CALLUS-375
*Diffusivity
 0.1,0.
*Solubility
1.,
*Material, name=MAT-CALLUS-376
*Diffusivity
 0.1,0.
*Solubility
1.,
*Material, name=MAT-CALLUS-377
*Diffusivity
 0.1,0.
*Solubility
1.,
*Material, name=MAT-CALLUS-378
*Diffusivity
 0.1,0.
*Solubility
1.,
*Material, name=MAT-CALLUS-379
*Diffusivity
 0.1,0.
*Solubility
1.,
*Material, name=MAT-CALLUS-380
*Diffusivity
 0.1,0.
*Solubility
1.,
*Material, name=MAT-CALLUS-381
*Diffusivity
 0.1,0.
*Solubility
1.,
*Material, name=MAT-CALLUS-382
*Diffusivity
 0.1,0.
*Solubility
1.,
*Material, name=MAT-CALLUS-383
*Diffusivity
 0.1,0.
*Solubility
1.,
*Material, name=MAT-CALLUS-384
*Diffusivity
 0.1,0.
*Solubility
1.,
*Material, name=MAT-CALLUS-385
*Diffusivity
 0.1,0.
*Solubility
1.,
*Material, name=MAT-CALLUS-386
*Diffusivity
 0.1,0.
*Solubility
1.,
*Material, name=MAT-CALLUS-387
*Diffusivity
 0.1,0.
*Solubility
1.,
*Material, name=MAT-CALLUS-388
*Diffusivity
 0.1,0.
*Solubility
1.,
*Material, name=MAT-CALLUS-389
*Diffusivity
 0.1,0.
*Solubility
1.,
*Material, name=MAT-CALLUS-390
*Diffusivity
 0.1,0.
*Solubility
1.,
*Material, name=MAT-CALLUS-391
*Diffusivity
 0.1,0.
*Solubility
1.,
*Material, name=MAT-CALLUS-392
*Diffusivity
 0.1,0.
*Solubility
1.,
*Material, name=MAT-CALLUS-393
*Diffusivity
 0.1,0.
*Solubility
1.,
*Material, name=MAT-CALLUS-394
*Diffusivity
 0.1,0.
*Solubility
1.,
*Material, name=MAT-CALLUS-395
*Diffusivity
 0.1,0.
*Solubility
1.,
*Material, name=MAT-CALLUS-396
*Diffusivity
 0.1,0.
*Solubility
1.,
*Material, name=MAT-CALLUS-397
*Diffusivity
 0.1,0.
*Solubility
1.,
*Material, name=MAT-CALLUS-398
*Diffusivity
 0.1,0.
*Solubility
1.,
*Material, name=MAT-CALLUS-399
*Diffusivity
 0.1,0.
*Solubility
1.,
*Material, name=MAT-CALLUS-400
*Diffusivity
 0.1,0.
*Solubility
1.,
*Material, name=MAT-CALLUS-401
*Diffusivity
 0.1,0.
*Solubility
1.,
*Material, name=MAT-CALLUS-402
*Diffusivity
 0.1,0.
*Solubility
1.,
*Material, name=MAT-CALLUS-403
*Diffusivity
 0.1,0.
*Solubility
1.,
*Material, name=MAT-CALLUS-404
*Diffusivity
 0.1,0.
*Solubility
1.,
*Material, name=MAT-CALLUS-405
*Diffusivity
 0.1,0.
*Solubility
1.,
*Material, name=MAT-CALLUS-406
*Diffusivity
 0.1,0.
*Solubility
1.,
*Material, name=MAT-CALLUS-407
*Diffusivity
 0.1,0.
*Solubility
1.,
*Material, name=MAT-CALLUS-408
*Diffusivity
 0.1,0.
*Solubility
1.,
*Material, name=MAT-CALLUS-409
*Diffusivity
 0.1,0.
*Solubility
1.,
*Material, name=MAT-CALLUS-410
*Diffusivity
 0.1,0.
*Solubility
1.,
*Material, name=MAT-CALLUS-411
*Diffusivity
 0.1,0.
*Solubility
1.,
*Material, name=MAT-CALLUS-412
*Diffusivity
 0.1,0.
*Solubility
1.,
*Material, name=MAT-CALLUS-413
*Diffusivity
 0.1,0.
*Solubility
1.,
*Material, name=MAT-CALLUS-414
*Diffusivity
 0.1,0.
*Solubility
1.,
*Material, name=MAT-CALLUS-415
*Diffusivity
 0.1,0.
*Solubility
1.,
*Material, name=MAT-CALLUS-416
*Diffusivity
 0.1,0.
*Solubility
1.,
*Material, name=MAT-CALLUS-417
*Diffusivity
 0.1,0.
*Solubility
1.,
*Material, name=MAT-CALLUS-418
*Diffusivity
 0.1,0.
*Solubility
1.,
*Material, name=MAT-CALLUS-419
*Diffusivity
 0.1,0.
*Solubility
1.,
*Material, name=MAT-CALLUS-420
*Diffusivity
 0.1,0.
*Solubility
1.,
*Material, name=MAT-CALLUS-421
*Diffusivity
 0.1,0.
*Solubility
1.,
*Material, name=MAT-CALLUS-422
*Diffusivity
 0.1,0.
*Solubility
1.,
*Material, name=MAT-CALLUS-423
*Diffusivity
 0.1,0.
*Solubility
1.,
*Material, name=MAT-CALLUS-424
*Diffusivity
 0.1,0.
*Solubility
1.,
*Material, name=MAT-CALLUS-425
*Diffusivity
 0.1,0.
*Solubility
1.,
*Material, name=MAT-CALLUS-426
*Diffusivity
 0.1,0.
*Solubility
1.,
*Material, name=MAT-CALLUS-427
*Diffusivity
 0.1,0.
*Solubility
1.,
*Material, name=MAT-CALLUS-428
*Diffusivity
 0.1,0.
*Solubility
1.,
*Material, name=MAT-CALLUS-429
*Diffusivity
 0.1,0.
*Solubility
1.,
*Material, name=MAT-CALLUS-430
*Diffusivity
 0.1,0.
*Solubility
1.,
*Material, name=MAT-CALLUS-431
*Diffusivity
 0.1,0.
*Solubility
1.,
*Material, name=MAT-CALLUS-432
*Diffusivity
 0.1,0.
*Solubility
1.,
*Material, name=MAT-CALLUS-433
*Diffusivity
 0.1,0.
*Solubility
1.,
*Material, name=MAT-CALLUS-434
*Diffusivity
 0.1,0.
*Solubility
1.,
*Material, name=MAT-CALLUS-435
*Diffusivity
 0.1,0.
*Solubility
1.,
*Material, name=MAT-CALLUS-436
*Diffusivity
 0.1,0.
*Solubility
1.,
*Material, name=MAT-CALLUS-437
*Diffusivity
 0.1,0.
*Solubility
1.,
*Material, name=MAT-CALLUS-438
*Diffusivity
 0.1,0.
*Solubility
1.,
*Material, name=MAT-CALLUS-439
*Diffusivity
 0.1,0.
*Solubility
1.,
*Material, name=MAT-CALLUS-440
*Diffusivity
 0.1,0.
*Solubility
1.,
*Material, name=MAT-CALLUS-441
*Diffusivity
 0.1,0.
*Solubility
1.,
*Material, name=MAT-CALLUS-442
*Diffusivity
 0.1,0.
*Solubility
1.,
*Material, name=MAT-CALLUS-443
*Diffusivity
 0.1,0.
*Solubility
1.,
*Material, name=MAT-CALLUS-444
*Diffusivity
 0.1,0.
*Solubility
1.,
*Material, name=MAT-CALLUS-445
*Diffusivity
 0.1,0.
*Solubility
1.,
*Material, name=MAT-CALLUS-446
*Diffusivity
 0.1,0.
*Solubility
1.,
*Material, name=MAT-CALLUS-447
*Diffusivity
 0.1,0.
*Solubility
1.,
*Material, name=MAT-CALLUS-448
*Diffusivity
 0.1,0.
*Solubility
1.,
*Material, name=MAT-CALLUS-449
*Diffusivity
 0.1,0.
*Solubility
1.,
*Material, name=MAT-CALLUS-450
*Diffusivity
 0.1,0.
*Solubility
1.,
*Material, name=MAT-CALLUS-451
*Diffusivity
 0.1,0.
*Solubility
1.,
*Material, name=MAT-CALLUS-452
*Diffusivity
 0.1,0.
*Solubility
1.,
*Material, name=MAT-CALLUS-453
*Diffusivity
 0.1,0.
*Solubility
1.,
*Material, name=MAT-CALLUS-454
*Diffusivity
 0.1,0.
*Solubility
1.,
*Material, name=MAT-CALLUS-455
*Diffusivity
 0.1,0.
*Solubility
1.,
*Material, name=MAT-CALLUS-456
*Diffusivity
 0.1,0.
*Solubility
1.,
*Material, name=MAT-CALLUS-457
*Diffusivity
 0.1,0.
*Solubility
1.,
*Material, name=MAT-CALLUS-458
*Diffusivity
 0.1,0.
*Solubility
1.,
*Material, name=MAT-CALLUS-459
*Diffusivity
 0.1,0.
*Solubility
1.,
*Material, name=MAT-CALLUS-460
*Diffusivity
 0.1,0.
*Solubility
1.,
*Material, name=MAT-CALLUS-461
*Diffusivity
 0.1,0.
*Solubility
1.,
*Material, name=MAT-CALLUS-462
*Diffusivity
 0.1,0.
*Solubility
1.,
*Material, name=MAT-CALLUS-463
*Diffusivity
 0.1,0.
*Solubility
1.,
*Material, name=MAT-CALLUS-464
*Diffusivity
 0.1,0.
*Solubility
1.,
*Material, name=MAT-CALLUS-465
*Diffusivity
 0.1,0.
*Solubility
1.,
*Material, name=MAT-CALLUS-466
*Diffusivity
 0.1,0.
*Solubility
1.,
*Material, name=MAT-CALLUS-467
*Diffusivity
 0.1,0.
*Solubility
1.,
*Material, name=MAT-CALLUS-468
*Diffusivity
 0.1,0.
*Solubility
1.,
*Material, name=MAT-CALLUS-469
*Diffusivity
 0.1,0.
*Solubility
1.,
*Material, name=MAT-CALLUS-470
*Diffusivity
 0.1,0.
*Solubility
1.,
*Material, name=MAT-CALLUS-471
*Diffusivity
 0.1,0.
*Solubility
1.,
*Material, name=MAT-CALLUS-472
*Diffusivity
 0.1,0.
*Solubility
1.,
*Material, name=MAT-CALLUS-473
*Diffusivity
 0.1,0.
*Solubility
1.,
*Material, name=MAT-CALLUS-474
*Diffusivity
 0.1,0.
*Solubility
1.,
*Material, name=MAT-CALLUS-475
*Diffusivity
 0.1,0.
*Solubility
1.,
*Material, name=MAT-CALLUS-476
*Diffusivity
 0.1,0.
*Solubility
1.,
*Material, name=MAT-CALLUS-477
*Diffusivity
 0.1,0.
*Solubility
1.,
*Material, name=MAT-CALLUS-478
*Diffusivity
 0.1,0.
*Solubility
1.,
*Material, name=MAT-CALLUS-479
*Diffusivity
 0.1,0.
*Solubility
1.,
*Material, name=MAT-CALLUS-480
*Diffusivity
 0.1,0.
*Solubility
1.,
*Material, name=MAT-CALLUS-481
*Diffusivity
 0.1,0.
*Solubility
1.,
*Material, name=MAT-CALLUS-482
*Diffusivity
 0.1,0.
*Solubility
1.,
*Material, name=MAT-CALLUS-483
*Diffusivity
 0.1,0.
*Solubility
1.,
*Material, name=MAT-CALLUS-484
*Diffusivity
 0.1,0.
*Solubility
1.,
*Material, name=MAT-CALLUS-485
*Diffusivity
 0.1,0.
*Solubility
1.,
*Material, name=MAT-CALLUS-486
*Diffusivity
 0.1,0.
*Solubility
1.,
*Material, name=MAT-CALLUS-487
*Diffusivity
 0.1,0.
*Solubility
1.,
*Material, name=MAT-CALLUS-488
*Diffusivity
 0.1,0.
*Solubility
1.,
*Material, name=MAT-CALLUS-489
*Diffusivity
 0.1,0.
*Solubility
1.,
*Material, name=MAT-CALLUS-490
*Diffusivity
 0.1,0.
*Solubility
1.,
*Material, name=MAT-CALLUS-491
*Diffusivity
 0.1,0.
*Solubility
1.,
*Material, name=MAT-CALLUS-492
*Diffusivity
 0.1,0.
*Solubility
1.,
*Material, name=MAT-CALLUS-493
*Diffusivity
 0.1,0.
*Solubility
1.,
*Material, name=MAT-CALLUS-494
*Diffusivity
 0.1,0.
*Solubility
1.,
*Material, name=MAT-CALLUS-495
*Diffusivity
 0.1,0.
*Solubility
1.,
*Material, name=MAT-CALLUS-496
*Diffusivity
 0.1,0.
*Solubility
1.,
*Material, name=MAT-CALLUS-497
*Diffusivity
 0.1,0.
*Solubility
1.,
*Material, name=MAT-CALLUS-498
*Diffusivity
 0.1,0.
*Solubility
1.,
*Material, name=MAT-CALLUS-499
*Diffusivity
 0.1,0.
*Solubility
1.,
*Material, name=MAT-CALLUS-500
*Diffusivity
 0.1,0.
*Solubility
1.,
*Material, name=MAT-CALLUS-501
*Diffusivity
 0.1,0.
*Solubility
1.,
*Material, name=MAT-CALLUS-502
*Diffusivity
 0.1,0.
*Solubility
1.,
*Material, name=MAT-CALLUS-503
*Diffusivity
 0.1,0.
*Solubility
1.,
*Material, name=MAT-CALLUS-504
*Diffusivity
 0.1,0.
*Solubility
1.,
*Material, name=MAT-CALLUS-505
*Diffusivity
 0.1,0.
*Solubility
1.,
*Material, name=MAT-CALLUS-506
*Diffusivity
 0.1,0.
*Solubility
1.,
*Material, name=MAT-CALLUS-507
*Diffusivity
 0.1,0.
*Solubility
1.,
*Material, name=MAT-CALLUS-508
*Diffusivity
 0.1,0.
*Solubility
1.,
*Material, name=MAT-CALLUS-509
*Diffusivity
 0.1,0.
*Solubility
1.,
*Material, name=MAT-CALLUS-510
*Diffusivity
 0.1,0.
*Solubility
1.,
*Material, name=MAT-CALLUS-511
*Diffusivity
 0.1,0.
*Solubility
1.,
*Material, name=MAT-CALLUS-512
*Diffusivity
 0.1,0.
*Solubility
1.,
*Material, name=MAT-CALLUS-513
*Diffusivity
 0.1,0.
*Solubility
1.,
*Material, name=MAT-CALLUS-514
*Diffusivity
 0.1,0.
*Solubility
1.,
*Material, name=MAT-CALLUS-515
*Diffusivity
 0.1,0.
*Solubility
1.,
*Material, name=MAT-CALLUS-516
*Diffusivity
 0.1,0.
*Solubility
1.,
*Material, name=MAT-CALLUS-517
*Diffusivity
 0.1,0.
*Solubility
1.,
*Material, name=MAT-CALLUS-518
*Diffusivity
 0.1,0.
*Solubility
1.,
*Material, name=MAT-CALLUS-519
*Diffusivity
 0.1,0.
*Solubility
1.,
*Material, name=MAT-CALLUS-520
*Diffusivity
 0.1,0.
*Solubility
1.,
*Material, name=MAT-CALLUS-521
*Diffusivity
 0.1,0.
*Solubility
1.,
*Material, name=MAT-CALLUS-522
*Diffusivity
 0.1,0.
*Solubility
1.,
*Material, name=MAT-CALLUS-523
*Diffusivity
 0.1,0.
*Solubility
1.,
*Material, name=MAT-CALLUS-524
*Diffusivity
 0.1,0.
*Solubility
1.,
*Material, name=MAT-CALLUS-525
*Diffusivity
 0.1,0.
*Solubility
1.,
*Material, name=MAT-CALLUS-526
*Diffusivity
 0.1,0.
*Solubility
1.,
*Material, name=MAT-CALLUS-527
*Diffusivity
 0.1,0.
*Solubility
1.,
*Material, name=MAT-CALLUS-528
*Diffusivity
 0.1,0.
*Solubility
1.,
*Material, name=MAT-CALLUS-529
*Diffusivity
 0.1,0.
*Solubility
1.,
*Material, name=MAT-CALLUS-530
*Diffusivity
 0.1,0.
*Solubility
1.,
*Material, name=MAT-CALLUS-531
*Diffusivity
 0.1,0.
*Solubility
1.,
*Material, name=MAT-CALLUS-532
*Diffusivity
 0.1,0.
*Solubility
1.,
*Material, name=MAT-CALLUS-533
*Diffusivity
 0.1,0.
*Solubility
1.,
*Material, name=MAT-CALLUS-534
*Diffusivity
 0.1,0.
*Solubility
1.,
*Material, name=MAT-CALLUS-535
*Diffusivity
 0.1,0.
*Solubility
1.,
*Material, name=MAT-CALLUS-536
*Diffusivity
 0.1,0.
*Solubility
1.,
*Material, name=MAT-CALLUS-537
*Diffusivity
 0.1,0.
*Solubility
1.,
*Material, name=MAT-CALLUS-538
*Diffusivity
 0.1,0.
*Solubility
1.,
*Material, name=MAT-CALLUS-539
*Diffusivity
 0.1,0.
*Solubility
1.,
*Material, name=MAT-CALLUS-540
*Diffusivity
 0.1,0.
*Solubility
1.,
*Material, name=MAT-CALLUS-541
*Diffusivity
 0.1,0.
*Solubility
1.,
*Material, name=MAT-CALLUS-542
*Diffusivity
 0.1,0.
*Solubility
1.,
*Material, name=MAT-CALLUS-543
*Diffusivity
 0.1,0.
*Solubility
1.,
*Material, name=MAT-CALLUS-544
*Diffusivity
 0.1,0.
*Solubility
1.,
*Material, name=MAT-CALLUS-545
*Diffusivity
 0.1,0.
*Solubility
1.,
*Material, name=MAT-CALLUS-546
*Diffusivity
 0.1,0.
*Solubility
1.,
*Material, name=MAT-CALLUS-547
*Diffusivity
 0.1,0.
*Solubility
1.,
*Material, name=MAT-CALLUS-548
*Diffusivity
 0.1,0.
*Solubility
1.,
*Material, name=MAT-CALLUS-549
*Diffusivity
 0.1,0.
*Solubility
1.,
*Material, name=MAT-CALLUS-550
*Diffusivity
 0.1,0.
*Solubility
1.,
*Material, name=MAT-CALLUS-551
*Diffusivity
 0.1,0.
*Solubility
1.,
*Material, name=MAT-CALLUS-552
*Diffusivity
 0.1,0.
*Solubility
1.,
*Material, name=MAT-CALLUS-553
*Diffusivity
 0.1,0.
*Solubility
1.,
*Material, name=MAT-CALLUS-554
*Diffusivity
 0.1,0.
*Solubility
1.,
*Material, name=MAT-CALLUS-555
*Diffusivity
 0.1,0.
*Solubility
1.,
*Material, name=MAT-CALLUS-556
*Diffusivity
 0.1,0.
*Solubility
1.,
*Material, name=MAT-CALLUS-557
*Diffusivity
 0.1,0.
*Solubility
1.,
*Material, name=MAT-CALLUS-558
*Diffusivity
 0.1,0.
*Solubility
1.,
*Material, name=MAT-CALLUS-559
*Diffusivity
 0.1,0.
*Solubility
1.,
*Material, name=MAT-CALLUS-560
*Diffusivity
 0.1,0.
*Solubility
1.,
*Material, name=MAT-CALLUS-561
*Diffusivity
 0.1,0.
*Solubility
1.,
*Material, name=MAT-CALLUS-562
*Diffusivity
 0.1,0.
*Solubility
1.,
*Material, name=MAT-CALLUS-563
*Diffusivity
 0.1,0.
*Solubility
1.,
*Material, name=MAT-CALLUS-564
*Diffusivity
 0.1,0.
*Solubility
1.,
*Material, name=MAT-CALLUS-565
*Diffusivity
 0.1,0.
*Solubility
1.,
*Material, name=MAT-CALLUS-566
*Diffusivity
 0.1,0.
*Solubility
1.,
*Material, name=MAT-CALLUS-567
*Diffusivity
 0.1,0.
*Solubility
1.,
*Material, name=MAT-CALLUS-568
*Diffusivity
 0.1,0.
*Solubility
1.,
*Material, name=MAT-CALLUS-569
*Diffusivity
 0.1,0.
*Solubility
1.,
*Material, name=MAT-CALLUS-570
*Diffusivity
 0.1,0.
*Solubility
1.,
*Material, name=MAT-CALLUS-571
*Diffusivity
 0.1,0.
*Solubility
1.,
*Material, name=MAT-CALLUS-572
*Diffusivity
 0.1,0.
*Solubility
1.,
*Material, name=MAT-CALLUS-573
*Diffusivity
 0.1,0.
*Solubility
1.,
*Material, name=MAT-CALLUS-574
*Diffusivity
 0.1,0.
*Solubility
1.,
*Material, name=MAT-CALLUS-575
*Diffusivity
 0.1,0.
*Solubility
1.,
*Material, name=MAT-CALLUS-576
*Diffusivity
 0.1,0.
*Solubility
1.,
*Material, name=MAT-CALLUS-577
*Diffusivity
 0.1,0.
*Solubility
1.,
*Material, name=MAT-CALLUS-578
*Diffusivity
 0.1,0.
*Solubility
1.,
*Material, name=MAT-CALLUS-579
*Diffusivity
 0.1,0.
*Solubility
1.,
*Material, name=MAT-CALLUS-580
*Diffusivity
 0.1,0.
*Solubility
1.,
*Material, name=MAT-CALLUS-581
*Diffusivity
 0.1,0.
*Solubility
1.,
*Material, name=MAT-CALLUS-582
*Diffusivity
 0.1,0.
*Solubility
1.,
*Material, name=MAT-CALLUS-583
*Diffusivity
 0.1,0.
*Solubility
1.,
*Material, name=MAT-CALLUS-584
*Diffusivity
 0.1,0.
*Solubility
1.,
*Material, name=MAT-CALLUS-585
*Diffusivity
 0.1,0.
*Solubility
1.,
*Material, name=MAT-CALLUS-586
*Diffusivity
 0.1,0.
*Solubility
1.,
*Material, name=MAT-CALLUS-587
*Diffusivity
 0.1,0.
*Solubility
1.,
*Material, name=MAT-CALLUS-588
*Diffusivity
 0.1,0.
*Solubility
1.,
*Material, name=MAT-CALLUS-589
*Diffusivity
 0.1,0.
*Solubility
1.,
*Material, name=MAT-CALLUS-590
*Diffusivity
 0.1,0.
*Solubility
1.,
*Material, name=MAT-CALLUS-591
*Diffusivity
 0.1,0.
*Solubility
1.,
*Material, name=MAT-CALLUS-592
*Diffusivity
 0.1,0.
*Solubility
1.,
*Material, name=MAT-CALLUS-593
*Diffusivity
 0.1,0.
*Solubility
1.,
*Material, name=MAT-CALLUS-594
*Diffusivity
 0.1,0.
*Solubility
1.,
*Material, name=MAT-CALLUS-595
*Diffusivity
 0.1,0.
*Solubility
1.,
*Material, name=MAT-CALLUS-596
*Diffusivity
 0.1,0.
*Solubility
1.,
*Material, name=MAT-CALLUS-597
*Diffusivity
 0.1,0.
*Solubility
1.,
*Material, name=MAT-CALLUS-598
*Diffusivity
 0.1,0.
*Solubility
1.,
*Material, name=MAT-CALLUS-599
*Diffusivity
 0.1,0.
*Solubility
1.,
*Material, name=MAT-CALLUS-600
*Diffusivity
 0.1,0.
*Solubility
1.,
*Material, name=MAT-CALLUS-601
*Diffusivity
 0.1,0.
*Solubility
1.,
*Material, name=MAT-CALLUS-602
*Diffusivity
 0.1,0.
*Solubility
1.,
*Material, name=MAT-CALLUS-603
*Diffusivity
 0.1,0.
*Solubility
1.,
*Material, name=MAT-CALLUS-604
*Diffusivity
 0.1,0.
*Solubility
1.,
*Material, name=MAT-CALLUS-605
*Diffusivity
 0.1,0.
*Solubility
1.,
*Material, name=MAT-CALLUS-606
*Diffusivity
 0.1,0.
*Solubility
1.,
*Material, name=MAT-CALLUS-607
*Diffusivity
 0.1,0.
*Solubility
1.,
*Material, name=MAT-CALLUS-608
*Diffusivity
 0.1,0.
*Solubility
1.,
*Material, name=MAT-CALLUS-609
*Diffusivity
 0.1,0.
*Solubility
1.,
*Material, name=MAT-CALLUS-610
*Diffusivity
 0.1,0.
*Solubility
1.,
*Material, name=MAT-CALLUS-611
*Diffusivity
 0.1,0.
*Solubility
1.,
*Material, name=MAT-CALLUS-612
*Diffusivity
 0.1,0.
*Solubility
1.,
*Material, name=MAT-CALLUS-613
*Diffusivity
 0.1,0.
*Solubility
1.,
*Material, name=MAT-CALLUS-614
*Diffusivity
 0.1,0.
*Solubility
1.,
*Material, name=MAT-CALLUS-615
*Diffusivity
 0.1,0.
*Solubility
1.,
*Material, name=MAT-CALLUS-616
*Diffusivity
 0.1,0.
*Solubility
1.,
*Material, name=MAT-CALLUS-617
*Diffusivity
 0.1,0.
*Solubility
1.,
*Material, name=MAT-CALLUS-618
*Diffusivity
 0.1,0.
*Solubility
1.,
*Material, name=MAT-CALLUS-619
*Diffusivity
 0.1,0.
*Solubility
1.,
*Material, name=MAT-CALLUS-620
*Diffusivity
 0.1,0.
*Solubility
1.,
*Material, name=MAT-CALLUS-621
*Diffusivity
 0.1,0.
*Solubility
1.,
*Material, name=MAT-CALLUS-622
*Diffusivity
 0.1,0.
*Solubility
1.,
*Material, name=MAT-CALLUS-623
*Diffusivity
 0.1,0.
*Solubility
1.,
*Material, name=MAT-CALLUS-624
*Diffusivity
 0.1,0.
*Solubility
1.,
*Material, name=MAT-CALLUS-625
*Diffusivity
 0.1,0.
*Solubility
1.,
*Material, name=MAT-CALLUS-626
*Diffusivity
 0.1,0.
*Solubility
1.,
*Material, name=MAT-CALLUS-627
*Diffusivity
 0.1,0.
*Solubility
1.,
*Material, name=MAT-CALLUS-628
*Diffusivity
 0.1,0.
*Solubility
1.,
*Material, name=MAT-CALLUS-629
*Diffusivity
 0.1,0.
*Solubility
1.,
*Material, name=MAT-CALLUS-630
*Diffusivity
 0.1,0.
*Solubility
1.,
*Material, name=MAT-CALLUS-631
*Diffusivity
 0.1,0.
*Solubility
1.,
*Material, name=MAT-CALLUS-632
*Diffusivity
 0.1,0.
*Solubility
1.,
*Material, name=MAT-CALLUS-633
*Diffusivity
 0.1,0.
*Solubility
1.,
*Material, name=MAT-CALLUS-634
*Diffusivity
 0.1,0.
*Solubility
1.,
*Material, name=MAT-CALLUS-635
*Diffusivity
 0.1,0.
*Solubility
1.,
*Material, name=MAT-CALLUS-636
*Diffusivity
 0.1,0.
*Solubility
1.,
*Material, name=MAT-CALLUS-637
*Diffusivity
 0.1,0.
*Solubility
1.,
*Material, name=MAT-CALLUS-638
*Diffusivity
 0.1,0.
*Solubility
1.,
*Material, name=MAT-CALLUS-639
*Diffusivity
 0.1,0.
*Solubility
1.,
*Material, name=MAT-CALLUS-640
*Diffusivity
 0.1,0.
*Solubility
1.,
*Material, name=MAT-CALLUS-641
*Diffusivity
 0.1,0.
*Solubility
1.,
*Material, name=MAT-CALLUS-642
*Diffusivity
 0.1,0.
*Solubility
1.,
*Material, name=MAT-CALLUS-643
*Diffusivity
 0.1,0.
*Solubility
1.,
*Material, name=MAT-CALLUS-644
*Diffusivity
 0.1,0.
*Solubility
1.,
*Material, name=MAT-CALLUS-645
*Diffusivity
 0.1,0.
*Solubility
1.,
*Material, name=MAT-CALLUS-646
*Diffusivity
 0.1,0.
*Solubility
1.,
*Material, name=MAT-CALLUS-647
*Diffusivity
 0.1,0.
*Solubility
1.,
*Material, name=MAT-CALLUS-648
*Diffusivity
 0.1,0.
*Solubility
1.,
*Material, name=MAT-CALLUS-649
*Diffusivity
 0.1,0.
*Solubility
1.,
*Material, name=MAT-CALLUS-650
*Diffusivity
 0.1,0.
*Solubility
1.,
*Material, name=MAT-CALLUS-651
*Diffusivity
 0.1,0.
*Solubility
1.,
*Material, name=MAT-CALLUS-652
*Diffusivity
 0.1,0.
*Solubility
1.,
*Material, name=MAT-CALLUS-653
*Diffusivity
 0.1,0.
*Solubility
1.,
*Material, name=MAT-CALLUS-654
*Diffusivity
 0.1,0.
*Solubility
1.,
*Material, name=MAT-CALLUS-655
*Diffusivity
 0.1,0.
*Solubility
1.,
*Material, name=MAT-CALLUS-656
*Diffusivity
 0.1,0.
*Solubility
1.,
*Material, name=MAT-CALLUS-657
*Diffusivity
 0.1,0.
*Solubility
1.,
*Material, name=MAT-CALLUS-658
*Diffusivity
 0.1,0.
*Solubility
1.,
*Material, name=MAT-CALLUS-659
*Diffusivity
 0.1,0.
*Solubility
1.,
*Material, name=MAT-CALLUS-660
*Diffusivity
 0.1,0.
*Solubility
1.,
*Material, name=MAT-CALLUS-661
*Diffusivity
 0.1,0.
*Solubility
1.,
*Material, name=MAT-CALLUS-662
*Diffusivity
 0.1,0.
*Solubility
1.,
*Material, name=MAT-CALLUS-663
*Diffusivity
 0.1,0.
*Solubility
1.,
*Material, name=MAT-CALLUS-664
*Diffusivity
 0.1,0.
*Solubility
1.,
*Material, name=MAT-CALLUS-665
*Diffusivity
 0.1,0.
*Solubility
1.,
*Material, name=MAT-CALLUS-666
*Diffusivity
 0.1,0.
*Solubility
1.,
*Material, name=MAT-CALLUS-667
*Diffusivity
 0.1,0.
*Solubility
1.,
*Material, name=MAT-CALLUS-668
*Diffusivity
 0.1,0.
*Solubility
1.,
*Material, name=MAT-CALLUS-669
*Diffusivity
 0.1,0.
*Solubility
1.,
*Material, name=MAT-CALLUS-670
*Diffusivity
 0.1,0.
*Solubility
1.,
*Material, name=MAT-CALLUS-671
*Diffusivity
 0.1,0.
*Solubility
1.,
*Material, name=MAT-CALLUS-672
*Diffusivity
 0.1,0.
*Solubility
1.,
*Material, name=MAT-CALLUS-673
*Diffusivity
 0.1,0.
*Solubility
1.,
*Material, name=MAT-CALLUS-674
*Diffusivity
 0.1,0.
*Solubility
1.,
*Material, name=MAT-CALLUS-675
*Diffusivity
 0.1,0.
*Solubility
1.,
*Material, name=MAT-CALLUS-676
*Diffusivity
 0.1,0.
*Solubility
1.,
*Material, name=MAT-CALLUS-677
*Diffusivity
 0.1,0.
*Solubility
1.,
*Material, name=MAT-CALLUS-678
*Diffusivity
 0.1,0.
*Solubility
1.,
*Material, name=MAT-CALLUS-679
*Diffusivity
 0.1,0.
*Solubility
1.,
*Material, name=MAT-CALLUS-680
*Diffusivity
 0.1,0.
*Solubility
1.,
*Material, name=MAT-CALLUS-681
*Diffusivity
 0.1,0.
*Solubility
1.,
*Material, name=MAT-CALLUS-682
*Diffusivity
 0.1,0.
*Solubility
1.,
*Material, name=MAT-CALLUS-683
*Diffusivity
 0.1,0.
*Solubility
1.,
*Material, name=MAT-CALLUS-684
*Diffusivity
 0.1,0.
*Solubility
1.,
*Material, name=MAT-CALLUS-685
*Diffusivity
 0.1,0.
*Solubility
1.,
*Material, name=MAT-CALLUS-686
*Diffusivity
 0.1,0.
*Solubility
1.,
*Material, name=MAT-CALLUS-687
*Diffusivity
 0.1,0.
*Solubility
1.,
*Material, name=MAT-CALLUS-688
*Diffusivity
 0.1,0.
*Solubility
1.,
*Material, name=MAT-CALLUS-689
*Diffusivity
 0.1,0.
*Solubility
1.,
*Material, name=MAT-CALLUS-690
*Diffusivity
 0.1,0.
*Solubility
1.,
*Material, name=MAT-CALLUS-691
*Diffusivity
 0.1,0.
*Solubility
1.,
*Material, name=MAT-CALLUS-692
*Diffusivity
 0.1,0.
*Solubility
1.,
*Material, name=MAT-CALLUS-693
*Diffusivity
 0.1,0.
*Solubility
1.,
*Material, name=MAT-CALLUS-694
*Diffusivity
 0.1,0.
*Solubility
1.,
*Material, name=MAT-CALLUS-695
*Diffusivity
 0.1,0.
*Solubility
1.,
*Material, name=MAT-CALLUS-696
*Diffusivity
 0.1,0.
*Solubility
1.,
*Material, name=MAT-CALLUS-697
*Diffusivity
 0.1,0.
*Solubility
1.,
*Material, name=MAT-CALLUS-698
*Diffusivity
 0.1,0.
*Solubility
1.,
*Material, name=MAT-CALLUS-699
*Diffusivity
 0.1,0.
*Solubility
1.,
*Material, name=MAT-CALLUS-700
*Diffusivity
 0.1,0.
*Solubility
1.,
*Material, name=MAT-CALLUS-701
*Diffusivity
 0.1,0.
*Solubility
1.,
*Material, name=MAT-CALLUS-702
*Diffusivity
 0.1,0.
*Solubility
1.,
*Material, name=MAT-CALLUS-703
*Diffusivity
 0.1,0.
*Solubility
1.,
*Material, name=MAT-CALLUS-704
*Diffusivity
 0.1,0.
*Solubility
1.,
*Material, name=MAT-CALLUS-705
*Diffusivity
 0.1,0.
*Solubility
1.,
*Material, name=MAT-CALLUS-706
*Diffusivity
 0.1,0.
*Solubility
1.,
*Material, name=MAT-CALLUS-707
*Diffusivity
 0.1,0.
*Solubility
1.,
*Material, name=MAT-CALLUS-708
*Diffusivity
 0.1,0.
*Solubility
1.,
*Material, name=MAT-CALLUS-709
*Diffusivity
 0.1,0.
*Solubility
1.,
*Material, name=MAT-CALLUS-710
*Diffusivity
 0.1,0.
*Solubility
1.,
*Material, name=MAT-CALLUS-711
*Diffusivity
 0.1,0.
*Solubility
1.,
*Material, name=MAT-CALLUS-712
*Diffusivity
 0.1,0.
*Solubility
1.,
*Material, name=MAT-CALLUS-713
*Diffusivity
 0.1,0.
*Solubility
1.,
*Material, name=MAT-CALLUS-714
*Diffusivity
 0.1,0.
*Solubility
1.,
*Material, name=MAT-CALLUS-715
*Diffusivity
 0.1,0.
*Solubility
1.,
*Material, name=MAT-CALLUS-716
*Diffusivity
 0.1,0.
*Solubility
1.,
*Material, name=MAT-CALLUS-717
*Diffusivity
 0.1,0.
*Solubility
1.,
*Material, name=MAT-CALLUS-718
*Diffusivity
 0.1,0.
*Solubility
1.,
*Material, name=MAT-CALLUS-719
*Diffusivity
 0.1,0.
*Solubility
1.,
*Material, name=MAT-CALLUS-720
*Diffusivity
 0.1,0.
*Solubility
1.,
*Material, name=MAT-CALLUS-721
*Diffusivity
 0.1,0.
*Solubility
1.,
*Material, name=MAT-CALLUS-722
*Diffusivity
 0.1,0.
*Solubility
1.,
*Material, name=MAT-CALLUS-723
*Diffusivity
 0.1,0.
*Solubility
1.,
*Material, name=MAT-CALLUS-724
*Diffusivity
 0.1,0.
*Solubility
1.,
*Material, name=MAT-CALLUS-725
*Diffusivity
 0.1,0.
*Solubility
1.,
*Material, name=MAT-CALLUS-726
*Diffusivity
 0.1,0.
*Solubility
1.,
*Material, name=MAT-CALLUS-727
*Diffusivity
 0.1,0.
*Solubility
1.,
*Material, name=MAT-CALLUS-728
*Diffusivity
 0.1,0.
*Solubility
1.,
*Material, name=MAT-CALLUS-729
*Diffusivity
 0.1,0.
*Solubility
1.,
*Material, name=MAT-CALLUS-730
*Diffusivity
 0.1,0.
*Solubility
1.,
*Material, name=MAT-CALLUS-731
*Diffusivity
 0.1,0.
*Solubility
1.,
*Material, name=MAT-CALLUS-732
*Diffusivity
 0.1,0.
*Solubility
1.,
*Material, name=MAT-CALLUS-733
*Diffusivity
 0.1,0.
*Solubility
1.,
*Material, name=MAT-CALLUS-734
*Diffusivity
 0.1,0.
*Solubility
1.,
*Material, name=MAT-CALLUS-735
*Diffusivity
 0.1,0.
*Solubility
1.,
*Material, name=MAT-CALLUS-736
*Diffusivity
 0.1,0.
*Solubility
1.,
*Material, name=MAT-CALLUS-737
*Diffusivity
 0.1,0.
*Solubility
1.,
*Material, name=MAT-CALLUS-738
*Diffusivity
 0.1,0.
*Solubility
1.,
*Material, name=MAT-CALLUS-739
*Diffusivity
 0.1,0.
*Solubility
1.,
*Material, name=MAT-CALLUS-740
*Diffusivity
 0.1,0.
*Solubility
1.,
*Material, name=MAT-CALLUS-741
*Diffusivity
 0.1,0.
*Solubility
1.,
*Material, name=MAT-CALLUS-742
*Diffusivity
 0.1,0.
*Solubility
1.,
*Material, name=MAT-CALLUS-743
*Diffusivity
 0.1,0.
*Solubility
1.,
*Material, name=MAT-CALLUS-744
*Diffusivity
 0.1,0.
*Solubility
1.,
*Material, name=MAT-CALLUS-745
*Diffusivity
 0.1,0.
*Solubility
1.,
*Material, name=MAT-CALLUS-746
*Diffusivity
 0.1,0.
*Solubility
1.,
*Material, name=MAT-CALLUS-747
*Diffusivity
 0.1,0.
*Solubility
1.,
*Material, name=MAT-CALLUS-748
*Diffusivity
 0.1,0.
*Solubility
1.,
*Material, name=MAT-CALLUS-749
*Diffusivity
 0.1,0.
*Solubility
1.,
*Material, name=MAT-CALLUS-750
*Diffusivity
 0.1,0.
*Solubility
1.,
*Material, name=MAT-CALLUS-751
*Diffusivity
 0.1,0.
*Solubility
1.,
*Material, name=MAT-CALLUS-752
*Diffusivity
 0.1,0.
*Solubility
1.,
*Material, name=MAT-CALLUS-753
*Diffusivity
 0.1,0.
*Solubility
1.,
*Material, name=MAT-CALLUS-754
*Diffusivity
 0.1,0.
*Solubility
1.,
*Material, name=MAT-CALLUS-755
*Diffusivity
 0.1,0.
*Solubility
1.,
*Material, name=MAT-CALLUS-756
*Diffusivity
 0.1,0.
*Solubility
1.,
*Material, name=MAT-CALLUS-757
*Diffusivity
 0.1,0.
*Solubility
1.,
*Material, name=MAT-CALLUS-758
*Diffusivity
 0.1,0.
*Solubility
1.,
*Material, name=MAT-CALLUS-759
*Diffusivity
 0.1,0.
*Solubility
1.,
*Material, name=MAT-CALLUS-760
*Diffusivity
 0.1,0.
*Solubility
1.,
*Material, name=MAT-CALLUS-761
*Diffusivity
 0.1,0.
*Solubility
1.,
*Material, name=MAT-CALLUS-762
*Diffusivity
 0.1,0.
*Solubility
1.,
*Material, name=MAT-CALLUS-763
*Diffusivity
 0.1,0.
*Solubility
1.,
*Material, name=MAT-CALLUS-764
*Diffusivity
 0.1,0.
*Solubility
1.,
*Material, name=MAT-CALLUS-765
*Diffusivity
 0.1,0.
*Solubility
1.,
*Material, name=MAT-CALLUS-766
*Diffusivity
 0.1,0.
*Solubility
1.,
*Material, name=MAT-CALLUS-767
*Diffusivity
 0.1,0.
*Solubility
1.,
*Material, name=MAT-CALLUS-768
*Diffusivity
 0.1,0.
*Solubility
1.,
*Material, name=MAT-CALLUS-769
*Diffusivity
 0.1,0.
*Solubility
1.,
*Material, name=MAT-CALLUS-770
*Diffusivity
 0.1,0.
*Solubility
1.,
*Material, name=MAT-CALLUS-771
*Diffusivity
 0.1,0.
*Solubility
1.,
*Material, name=MAT-CALLUS-772
*Diffusivity
 0.1,0.
*Solubility
1.,
*Material, name=MAT-CALLUS-773
*Diffusivity
 0.1,0.
*Solubility
1.,
*Material, name=MAT-CALLUS-774
*Diffusivity
 0.1,0.
*Solubility
1.,
*Material, name=MAT-CALLUS-775
*Diffusivity
 0.1,0.
*Solubility
1.,
*Material, name=MAT-CALLUS-776
*Diffusivity
 0.1,0.
*Solubility
1.,
*Material, name=MAT-CALLUS-777
*Diffusivity
 0.1,0.
*Solubility
1.,
*Material, name=MAT-CALLUS-778
*Diffusivity
 0.1,0.
*Solubility
1.,
*Material, name=MAT-CALLUS-779
*Diffusivity
 0.1,0.
*Solubility
1.,
*Material, name=MAT-CALLUS-780
*Diffusivity
 0.1,0.
*Solubility
1.,
*Material, name=MAT-CALLUS-781
*Diffusivity
 0.1,0.
*Solubility
1.,
*Material, name=MAT-CALLUS-782
*Diffusivity
 0.1,0.
*Solubility
1.,
*Material, name=MAT-CALLUS-783
*Diffusivity
 0.1,0.
*Solubility
1.,
*Material, name=MAT-CALLUS-784
*Diffusivity
 0.1,0.
*Solubility
1.,
*Material, name=MAT-CALLUS-785
*Diffusivity
 0.1,0.
*Solubility
1.,
*Material, name=MAT-CALLUS-786
*Diffusivity
 0.1,0.
*Solubility
1.,
*Material, name=MAT-CALLUS-787
*Diffusivity
 0.1,0.
*Solubility
1.,
*Material, name=MAT-CALLUS-788
*Diffusivity
 0.1,0.
*Solubility
1.,
*Material, name=MAT-CALLUS-789
*Diffusivity
 0.1,0.
*Solubility
1.,
*Material, name=MAT-CALLUS-790
*Diffusivity
 0.1,0.
*Solubility
1.,
*Material, name=MAT-CALLUS-791
*Diffusivity
 0.1,0.
*Solubility
1.,
*Material, name=MAT-CALLUS-792
*Diffusivity
 0.1,0.
*Solubility
1.,
*Material, name=MAT-CALLUS-793
*Diffusivity
 0.1,0.
*Solubility
1.,
*Material, name=MAT-CALLUS-794
*Diffusivity
 0.1,0.
*Solubility
1.,
*Material, name=MAT-CALLUS-795
*Diffusivity
 0.1,0.
*Solubility
1.,
*Material, name=MAT-CALLUS-796
*Diffusivity
 0.1,0.
*Solubility
1.,
*Material, name=MAT-CALLUS-797
*Diffusivity
 0.1,0.
*Solubility
1.,
*Material, name=MAT-CALLUS-798
*Diffusivity
 0.1,0.
*Solubility
1.,
*Material, name=MAT-CALLUS-799
*Diffusivity
 0.1,0.
*Solubility
1.,
*Material, name=MAT-CALLUS-800
*Diffusivity
 0.1,0.
*Solubility
1.,
*Material, name=MAT-CALLUS-801
*Diffusivity
 0.1,0.
*Solubility
1.,
*Material, name=MAT-CALLUS-802
*Diffusivity
 0.1,0.
*Solubility
1.,
*Material, name=MAT-CALLUS-803
*Diffusivity
 0.1,0.
*Solubility
1.,
*Material, name=MAT-CALLUS-804
*Diffusivity
 0.1,0.
*Solubility
1.,
*Material, name=MAT-CALLUS-805
*Diffusivity
 0.1,0.
*Solubility
1.,
*Material, name=MAT-CALLUS-806
*Diffusivity
 0.1,0.
*Solubility
1.,
*Material, name=MAT-CALLUS-807
*Diffusivity
 0.1,0.
*Solubility
1.,
*Material, name=MAT-CALLUS-808
*Diffusivity
 0.1,0.
*Solubility
1.,
*Material, name=MAT-CALLUS-809
*Diffusivity
 0.1,0.
*Solubility
1.,
*Material, name=MAT-CALLUS-810
*Diffusivity
 0.1,0.
*Solubility
1.,
*Material, name=MAT-CALLUS-811
*Diffusivity
 0.1,0.
*Solubility
1.,
*Material, name=MAT-CALLUS-812
*Diffusivity
 0.1,0.
*Solubility
1.,
*Material, name=MAT-CALLUS-813
*Diffusivity
 0.1,0.
*Solubility
1.,
*Material, name=MAT-CALLUS-814
*Diffusivity
 0.1,0.
*Solubility
1.,
*Material, name=MAT-CALLUS-815
*Diffusivity
 0.1,0.
*Solubility
1.,
*Material, name=MAT-CALLUS-816
*Diffusivity
 0.1,0.
*Solubility
1.,
*Material, name=MAT-CALLUS-817
*Diffusivity
 0.1,0.
*Solubility
1.,
*Material, name=MAT-CALLUS-818
*Diffusivity
 0.1,0.
*Solubility
1.,
*Material, name=MAT-CALLUS-819
*Diffusivity
 0.1,0.
*Solubility
1.,
*Material, name=MAT-CALLUS-820
*Diffusivity
 0.1,0.
*Solubility
1.,
*Material, name=MAT-CALLUS-821
*Diffusivity
 0.1,0.
*Solubility
1.,
*Material, name=MAT-CALLUS-822
*Diffusivity
 0.1,0.
*Solubility
1.,
*Material, name=MAT-CALLUS-823
*Diffusivity
 0.1,0.
*Solubility
1.,
*Material, name=MAT-CALLUS-824
*Diffusivity
 0.1,0.
*Solubility
1.,
*Material, name=MAT-CALLUS-825
*Diffusivity
 0.1,0.
*Solubility
1.,
*Material, name=MAT-CALLUS-826
*Diffusivity
 0.1,0.
*Solubility
1.,
*Material, name=MAT-CALLUS-827
*Diffusivity
 0.1,0.
*Solubility
1.,
*Material, name=MAT-CALLUS-828
*Diffusivity
 0.1,0.
*Solubility
1.,
*Material, name=MAT-CALLUS-829
*Diffusivity
 0.1,0.
*Solubility
1.,
*Material, name=MAT-CALLUS-830
*Diffusivity
 0.1,0.
*Solubility
1.,
*Material, name=MAT-CALLUS-831
*Diffusivity
 0.1,0.
*Solubility
1.,
*Material, name=MAT-CALLUS-832
*Diffusivity
 0.1,0.
*Solubility
1.,
*Material, name=MAT-CALLUS-833
*Diffusivity
 0.1,0.
*Solubility
1.,
*Material, name=MAT-CALLUS-834
*Diffusivity
 0.1,0.
*Solubility
1.,
*Material, name=MAT-CALLUS-835
*Diffusivity
 0.1,0.
*Solubility
1.,
*Material, name=MAT-CALLUS-836
*Diffusivity
 0.1,0.
*Solubility
1.,
*Material, name=MAT-CALLUS-837
*Diffusivity
 0.1,0.
*Solubility
1.,
*Material, name=MAT-CALLUS-838
*Diffusivity
 0.1,0.
*Solubility
1.,
*Material, name=MAT-CALLUS-839
*Diffusivity
 0.1,0.
*Solubility
1.,
*Material, name=MAT-CALLUS-840
*Diffusivity
 0.1,0.
*Solubility
1.,
*Material, name=MAT-CALLUS-841
*Diffusivity
 0.1,0.
*Solubility
1.,
*Material, name=MAT-CALLUS-842
*Diffusivity
 0.1,0.
*Solubility
1.,
*Material, name=MAT-CALLUS-843
*Diffusivity
 0.1,0.
*Solubility
1.,
*Material, name=MAT-CALLUS-844
*Diffusivity
 0.1,0.
*Solubility
1.,
*Material, name=MAT-CALLUS-845
*Diffusivity
 0.1,0.
*Solubility
1.,
*Material, name=MAT-CALLUS-846
*Diffusivity
 0.1,0.
*Solubility
1.,
*Material, name=MAT-CALLUS-847
*Diffusivity
 0.1,0.
*Solubility
1.,
*Material, name=MAT-CALLUS-848
*Diffusivity
 0.1,0.
*Solubility
1.,
*Material, name=MAT-CALLUS-849
*Diffusivity
 0.1,0.
*Solubility
1.,
*Material, name=MAT-CALLUS-850
*Diffusivity
 0.1,0.
*Solubility
1.,
*Material, name=MAT-CALLUS-851
*Diffusivity
 0.1,0.
*Solubility
1.,
*Material, name=MAT-CALLUS-852
*Diffusivity
 0.1,0.
*Solubility
1.,
*Material, name=MAT-CALLUS-853
*Diffusivity
 0.1,0.
*Solubility
1.,
*Material, name=MAT-CALLUS-854
*Diffusivity
 0.1,0.
*Solubility
1.,
*Material, name=MAT-CALLUS-855
*Diffusivity
 0.1,0.
*Solubility
1.,
*Material, name=MAT-CALLUS-856
*Diffusivity
 0.1,0.
*Solubility
1.,
*Material, name=MAT-CALLUS-857
*Diffusivity
 0.1,0.
*Solubility
1.,
*Material, name=MAT-CALLUS-858
*Diffusivity
 0.1,0.
*Solubility
1.,
*Material, name=MAT-CALLUS-859
*Diffusivity
 0.1,0.
*Solubility
1.,
*Material, name=MAT-CALLUS-860
*Diffusivity
 0.1,0.
*Solubility
1.,
*Material, name=MAT-CALLUS-861
*Diffusivity
 0.1,0.
*Solubility
1.,
*Material, name=MAT-CALLUS-862
*Diffusivity
 0.1,0.
*Solubility
1.,
*Material, name=MAT-CALLUS-863
*Diffusivity
 0.1,0.
*Solubility
1.,
*Material, name=MAT-CALLUS-864
*Diffusivity
 0.1,0.
*Solubility
1.,
*Material, name=MAT-CALLUS-865
*Diffusivity
 0.1,0.
*Solubility
1.,
*Material, name=MAT-CALLUS-866
*Diffusivity
 0.1,0.
*Solubility
1.,
*Material, name=MAT-CALLUS-867
*Diffusivity
 0.1,0.
*Solubility
1.,
*Material, name=MAT-CALLUS-868
*Diffusivity
 0.1,0.
*Solubility
1.,
*Material, name=MAT-CALLUS-869
*Diffusivity
 0.1,0.
*Solubility
1.,
*Material, name=MAT-CALLUS-870
*Diffusivity
 0.1,0.
*Solubility
1.,
*Material, name=MAT-CALLUS-871
*Diffusivity
 0.1,0.
*Solubility
1.,
*Material, name=MAT-CALLUS-872
*Diffusivity
 0.1,0.
*Solubility
1.,
*Material, name=MAT-CALLUS-873
*Diffusivity
 0.1,0.
*Solubility
1.,
*Material, name=MAT-CALLUS-874
*Diffusivity
 0.1,0.
*Solubility
1.,
*Material, name=MAT-CALLUS-875
*Diffusivity
 0.1,0.
*Solubility
1.,
*Material, name=MAT-CALLUS-876
*Diffusivity
 0.1,0.
*Solubility
1.,
*Material, name=MAT-CALLUS-877
*Diffusivity
 0.1,0.
*Solubility
1.,
*Material, name=MAT-CALLUS-878
*Diffusivity
 0.1,0.
*Solubility
1.,
*Material, name=MAT-CALLUS-879
*Diffusivity
 0.1,0.
*Solubility
1.,
*Material, name=MAT-CALLUS-880
*Diffusivity
 0.1,0.
*Solubility
1.,
*Material, name=MAT-CALLUS-881
*Diffusivity
 0.1,0.
*Solubility
1.,
*Material, name=MAT-CALLUS-882
*Diffusivity
 0.1,0.
*Solubility
1.,
*Material, name=MAT-CALLUS-883
*Diffusivity
 0.1,0.
*Solubility
1.,
*Material, name=MAT-CALLUS-884
*Diffusivity
 0.1,0.
*Solubility
1.,
*Material, name=MAT-CALLUS-885
*Diffusivity
 0.1,0.
*Solubility
1.,
*Material, name=MAT-CALLUS-886
*Diffusivity
 0.1,0.
*Solubility
1.,
*Material, name=MAT-CALLUS-887
*Diffusivity
 0.1,0.
*Solubility
1.,
*Material, name=MAT-CALLUS-888
*Diffusivity
 0.1,0.
*Solubility
1.,
*Material, name=MAT-CALLUS-889
*Diffusivity
 0.1,0.
*Solubility
1.,
*Material, name=MAT-CALLUS-890
*Diffusivity
 0.1,0.
*Solubility
1.,
*Material, name=MAT-CALLUS-891
*Diffusivity
 0.1,0.
*Solubility
1.,
*Material, name=MAT-CALLUS-892
*Diffusivity
 0.1,0.
*Solubility
1.,
*Material, name=MAT-CALLUS-893
*Diffusivity
 0.1,0.
*Solubility
1.,
*Material, name=MAT-CALLUS-894
*Diffusivity
 0.1,0.
*Solubility
1.,
*Material, name=MAT-CALLUS-895
*Diffusivity
 0.1,0.
*Solubility
1.,
*Material, name=MAT-CALLUS-896
*Diffusivity
 0.1,0.
*Solubility
1.,
*Material, name=MAT-CALLUS-897
*Diffusivity
 0.1,0.
*Solubility
1.,
*Material, name=MAT-CALLUS-898
*Diffusivity
 0.1,0.
*Solubility
1.,
*Material, name=MAT-CALLUS-899
*Diffusivity
 0.1,0.
*Solubility
1.,
*Material, name=MAT-CALLUS-900
*Diffusivity
 0.1,0.
*Solubility
1.,
*Material, name=MAT-CALLUS-901
*Diffusivity
 0.1,0.
*Solubility
1.,
*Material, name=MAT-CALLUS-902
*Diffusivity
 0.1,0.
*Solubility
1.,
*Material, name=MAT-CALLUS-903
*Diffusivity
 0.1,0.
*Solubility
1.,
*Material, name=MAT-CALLUS-904
*Diffusivity
 0.1,0.
*Solubility
1.,
*Material, name=MAT-CALLUS-905
*Diffusivity
 0.1,0.
*Solubility
1.,
*Material, name=MAT-CALLUS-906
*Diffusivity
 0.1,0.
*Solubility
1.,
*Material, name=MAT-CALLUS-907
*Diffusivity
 0.1,0.
*Solubility
1.,
*Material, name=MAT-CALLUS-908
*Diffusivity
 0.1,0.
*Solubility
1.,
*Material, name=MAT-CALLUS-909
*Diffusivity
 0.1,0.
*Solubility
1.,
*Material, name=MAT-CALLUS-910
*Diffusivity
 0.1,0.
*Solubility
1.,
*Material, name=MAT-CALLUS-911
*Diffusivity
 0.1,0.
*Solubility
1.,
*Material, name=MAT-CALLUS-912
*Diffusivity
 0.1,0.
*Solubility
1.,
*Material, name=MAT-CALLUS-913
*Diffusivity
 0.1,0.
*Solubility
1.,
*Material, name=MAT-CALLUS-914
*Diffusivity
 0.1,0.
*Solubility
1.,
*Material, name=MAT-CALLUS-915
*Diffusivity
 0.1,0.
*Solubility
1.,
*Material, name=MAT-CALLUS-916
*Diffusivity
 0.1,0.
*Solubility
1.,
*Material, name=MAT-CALLUS-917
*Diffusivity
 0.1,0.
*Solubility
1.,
*Material, name=MAT-CALLUS-918
*Diffusivity
 0.1,0.
*Solubility
1.,
*Material, name=MAT-CALLUS-919
*Diffusivity
 0.1,0.
*Solubility
1.,
*Material, name=MAT-CALLUS-920
*Diffusivity
 0.1,0.
*Solubility
1.,
*Material, name=MAT-CALLUS-921
*Diffusivity
 0.1,0.
*Solubility
1.,
*Material, name=MAT-CALLUS-922
*Diffusivity
 0.1,0.
*Solubility
1.,
*Material, name=MAT-CALLUS-923
*Diffusivity
 0.1,0.
*Solubility
1.,
*Material, name=MAT-CALLUS-924
*Diffusivity
 0.1,0.
*Solubility
1.,
*Material, name=MAT-CALLUS-925
*Diffusivity
 0.1,0.
*Solubility
1.,
*Material, name=MAT-CALLUS-926
*Diffusivity
 0.1,0.
*Solubility
1.,
*Material, name=MAT-CALLUS-927
*Diffusivity
 0.1,0.
*Solubility
1.,
*Material, name=MAT-CALLUS-928
*Diffusivity
 0.1,0.
*Solubility
1.,
*Material, name=MAT-CALLUS-929
*Diffusivity
 0.1,0.
*Solubility
1.,
*Material, name=MAT-CALLUS-930
*Diffusivity
 0.1,0.
*Solubility
1.,
*Material, name=MAT-CALLUS-931
*Diffusivity
 0.1,0.
*Solubility
1.,
*Material, name=MAT-CALLUS-932
*Diffusivity
 0.1,0.
*Solubility
1.,
*Material, name=MAT-CALLUS-933
*Diffusivity
 0.1,0.
*Solubility
1.,
*Material, name=MAT-CALLUS-934
*Diffusivity
 0.1,0.
*Solubility
1.,
*Material, name=MAT-CALLUS-935
*Diffusivity
 0.1,0.
*Solubility
1.,
*Material, name=MAT-CALLUS-936
*Diffusivity
 0.1,0.
*Solubility
1.,
*Material, name=MAT-CALLUS-937
*Diffusivity
 0.1,0.
*Solubility
1.,
*Material, name=MAT-CALLUS-938
*Diffusivity
 0.1,0.
*Solubility
1.,
*Material, name=MAT-CALLUS-939
*Diffusivity
 0.1,0.
*Solubility
1.,
*Material, name=MAT-CALLUS-940
*Diffusivity
 0.1,0.
*Solubility
1.,
*Material, name=MAT-CALLUS-941
*Diffusivity
 0.1,0.
*Solubility
1.,
*Material, name=MAT-CALLUS-942
*Diffusivity
 0.1,0.
*Solubility
1.,
*Material, name=MAT-CALLUS-943
*Diffusivity
 0.1,0.
*Solubility
1.,
*Material, name=MAT-CALLUS-944
*Diffusivity
 0.1,0.
*Solubility
1.,
*Material, name=MAT-CALLUS-945
*Diffusivity
 0.1,0.
*Solubility
1.,
*Material, name=MAT-CALLUS-946
*Diffusivity
 0.1,0.
*Solubility
1.,
*Material, name=MAT-CALLUS-947
*Diffusivity
 0.1,0.
*Solubility
1.,
*Material, name=MAT-CALLUS-948
*Diffusivity
 0.1,0.
*Solubility
1.,
*Material, name=MAT-CALLUS-949
*Diffusivity
 0.1,0.
*Solubility
1.,
*Material, name=MAT-CALLUS-950
*Diffusivity
 0.1,0.
*Solubility
1.,
*Material, name=MAT-CALLUS-951
*Diffusivity
 0.1,0.
*Solubility
1.,
*Material, name=MAT-CALLUS-952
*Diffusivity
 0.1,0.
*Solubility
1.,
*Material, name=MAT-CALLUS-953
*Diffusivity
 0.1,0.
*Solubility
1.,
*Material, name=MAT-CALLUS-954
*Diffusivity
 0.1,0.
*Solubility
1.,
*Material, name=MAT-CALLUS-955
*Diffusivity
 0.1,0.
*Solubility
1.,
*Material, name=MAT-CALLUS-956
*Diffusivity
 0.1,0.
*Solubility
1.,
*Material, name=MAT-CALLUS-957
*Diffusivity
 0.1,0.
*Solubility
1.,
*Material, name=MAT-CALLUS-958
*Diffusivity
 0.1,0.
*Solubility
1.,
*Material, name=MAT-CALLUS-959
*Diffusivity
 0.1,0.
*Solubility
1.,
*Material, name=MAT-CALLUS-960
*Diffusivity
 0.1,0.
*Solubility
1.,
*Material, name=MAT-CALLUS-961
*Diffusivity
 0.1,0.
*Solubility
1.,
*Material, name=MAT-CALLUS-962
*Diffusivity
 0.1,0.
*Solubility
1.,
*Material, name=MAT-CALLUS-963
*Diffusivity
 0.1,0.
*Solubility
1.,
*Material, name=MAT-CALLUS-964
*Diffusivity
 0.1,0.
*Solubility
1.,
*Material, name=MAT-CALLUS-965
*Diffusivity
 0.1,0.
*Solubility
1.,
*Material, name=MAT-CALLUS-966
*Diffusivity
 0.1,0.
*Solubility
1.,
*Material, name=MAT-CALLUS-967
*Diffusivity
 0.1,0.
*Solubility
1.,
*Material, name=MAT-CALLUS-968
*Diffusivity
 0.1,0.
*Solubility
1.,
*Material, name=MAT-CALLUS-969
*Diffusivity
 0.1,0.
*Solubility
1.,
*Material, name=MAT-CALLUS-970
*Diffusivity
 0.1,0.
*Solubility
1.,
*Material, name=MAT-CALLUS-971
*Diffusivity
 0.1,0.
*Solubility
1.,
*Material, name=MAT-CALLUS-972
*Diffusivity
 0.1,0.
*Solubility
1.,
*Material, name=MAT-CALLUS-973
*Diffusivity
 0.1,0.
*Solubility
1.,
*Material, name=MAT-CALLUS-974
*Diffusivity
 0.1,0.
*Solubility
1.,
*Material, name=MAT-CALLUS-975
*Diffusivity
 0.1,0.
*Solubility
1.,
*Material, name=MAT-CALLUS-976
*Diffusivity
 0.1,0.
*Solubility
1.,
*Material, name=MAT-CALLUS-977
*Diffusivity
 0.1,0.
*Solubility
1.,
*Material, name=MAT-CALLUS-978
*Diffusivity
 0.1,0.
*Solubility
1.,
*Material, name=MAT-CALLUS-979
*Diffusivity
 0.1,0.
*Solubility
1.,
*Material, name=MAT-CALLUS-980
*Diffusivity
 0.1,0.
*Solubility
1.,
*Material, name=MAT-CALLUS-981
*Diffusivity
 0.1,0.
*Solubility
1.,
*Material, name=MAT-CALLUS-982
*Diffusivity
 0.1,0.
*Solubility
1.,
*Material, name=MAT-CALLUS-983
*Diffusivity
 0.1,0.
*Solubility
1.,
*Material, name=MAT-CALLUS-984
*Diffusivity
 0.1,0.
*Solubility
1.,
*Material, name=MAT-CALLUS-985
*Diffusivity
 0.1,0.
*Solubility
1.,
*Material, name=MAT-CALLUS-986
*Diffusivity
 0.1,0.
*Solubility
1.,
*Material, name=MAT-CALLUS-987
*Diffusivity
 0.1,0.
*Solubility
1.,
*Material, name=MAT-CALLUS-988
*Diffusivity
 0.1,0.
*Solubility
1.,
*Material, name=MAT-CALLUS-989
*Diffusivity
 0.1,0.
*Solubility
1.,
*Material, name=MAT-CALLUS-990
*Diffusivity
 0.1,0.
*Solubility
1.,
*Material, name=MAT-CALLUS-991
*Diffusivity
 0.1,0.
*Solubility
1.,
*Material, name=MAT-CALLUS-992
*Diffusivity
 0.1,0.
*Solubility
1.,
*Material, name=MAT-CALLUS-993
*Diffusivity
 0.1,0.
*Solubility
1.,
*Material, name=MAT-CALLUS-994
*Diffusivity
 0.1,0.
*Solubility
1.,
*Material, name=MAT-CALLUS-995
*Diffusivity
 0.1,0.
*Solubility
1.,
*Material, name=MAT-CALLUS-996
*Diffusivity
 0.1,0.
*Solubility
1.,
*Material, name=MAT-CALLUS-997
*Diffusivity
 0.1,0.
*Solubility
1.,
*Material, name=MAT-CALLUS-998
*Diffusivity
 0.1,0.
*Solubility
1.,
*Material, name=MAT-CALLUS-999
*Diffusivity
 0.1,0.
*Solubility
1.,
*Material, name=MAT-CALLUS-1000
*Diffusivity
 0.1,0.
*Solubility
1.,
*Material, name=MAT-CALLUS-1001
*Diffusivity
 0.1,0.
*Solubility
1.,
*Material, name=MAT-CALLUS-1002
*Diffusivity
 0.1,0.
*Solubility
1.,
*Material, name=MAT-CALLUS-1003
*Diffusivity
 0.1,0.
*Solubility
1.,
*Material, name=MAT-CALLUS-1004
*Diffusivity
 0.1,0.
*Solubility
1.,
*Material, name=MAT-CALLUS-1005
*Diffusivity
 0.1,0.
*Solubility
1.,
*Material, name=MAT-CALLUS-1006
*Diffusivity
 0.1,0.
*Solubility
1.,
*Material, name=MAT-CALLUS-1007
*Diffusivity
 0.1,0.
*Solubility
1.,
*Material, name=MAT-CALLUS-1008
*Diffusivity
 0.1,0.
*Solubility
1.,
*Material, name=MAT-CALLUS-1009
*Diffusivity
 0.1,0.
*Solubility
1.,
*Material, name=MAT-CALLUS-1010
*Diffusivity
 0.1,0.
*Solubility
1.,
*Material, name=MAT-CALLUS-1011
*Diffusivity
 0.1,0.
*Solubility
1.,
*Material, name=MAT-CALLUS-1012
*Diffusivity
 0.1,0.
*Solubility
1.,
*Material, name=MAT-CALLUS-1013
*Diffusivity
 0.1,0.
*Solubility
1.,
*Material, name=MAT-CALLUS-1014
*Diffusivity
 0.1,0.
*Solubility
1.,
*Material, name=MAT-CALLUS-1015
*Diffusivity
 0.1,0.
*Solubility
1.,
*Material, name=MAT-CALLUS-1016
*Diffusivity
 0.1,0.
*Solubility
1.,
*Material, name=MAT-CALLUS-1017
*Diffusivity
 0.1,0.
*Solubility
1.,
*Material, name=MAT-CALLUS-1018
*Diffusivity
 0.1,0.
*Solubility
1.,
*Material, name=MAT-CALLUS-1019
*Diffusivity
 0.1,0.
*Solubility
1.,
*Material, name=MAT-CALLUS-1020
*Diffusivity
 0.1,0.
*Solubility
1.,
*Material, name=MAT-CALLUS-1021
*Diffusivity
 0.1,0.
*Solubility
1.,
*Material, name=MAT-CALLUS-1022
*Diffusivity
 0.1,0.
*Solubility
1.,
*Material, name=MAT-CALLUS-1023
*Diffusivity
 0.1,0.
*Solubility
1.,
*Material, name=MAT-CALLUS-1024
*Diffusivity
 0.1,0.
*Solubility
1.,
*Material, name=MAT-CALLUS-1025
*Diffusivity
 0.1,0.
*Solubility
1.,
*Material, name=MAT-CALLUS-1026
*Diffusivity
 0.1,0.
*Solubility
1.,
*Material, name=MAT-CALLUS-1027
*Diffusivity
 0.1,0.
*Solubility
1.,
*Material, name=MAT-CALLUS-1028
*Diffusivity
 0.1,0.
*Solubility
1.,
*Material, name=MAT-CALLUS-1029
*Diffusivity
 0.1,0.
*Solubility
1.,
*Material, name=MAT-CALLUS-1030
*Diffusivity
 0.1,0.
*Solubility
1.,
*Material, name=MAT-CALLUS-1031
*Diffusivity
 0.1,0.
*Solubility
1.,
*Material, name=MAT-CALLUS-1032
*Diffusivity
 0.1,0.
*Solubility
1.,
*Material, name=MAT-CALLUS-1033
*Diffusivity
 0.1,0.
*Solubility
1.,
*Material, name=MAT-CALLUS-1034
*Diffusivity
 0.1,0.
*Solubility
1.,
*Material, name=MAT-CALLUS-1035
*Diffusivity
 0.1,0.
*Solubility
1.,
*Material, name=MAT-CALLUS-1036
*Diffusivity
 0.1,0.
*Solubility
1.,
*Material, name=MAT-CALLUS-1037
*Diffusivity
 0.1,0.
*Solubility
1.,
*Material, name=MAT-CALLUS-1038
*Diffusivity
 0.1,0.
*Solubility
1.,
*Material, name=MAT-CALLUS-1039
*Diffusivity
 0.1,0.
*Solubility
1.,
*Material, name=MAT-CALLUS-1040
*Diffusivity
 0.1,0.
*Solubility
1.,
*Material, name=MAT-CALLUS-1041
*Diffusivity
 0.1,0.
*Solubility
1.,
*Material, name=MAT-CALLUS-1042
*Diffusivity
 0.1,0.
*Solubility
1.,
*Material, name=MAT-CALLUS-1043
*Diffusivity
 0.1,0.
*Solubility
1.,
*Material, name=MAT-CALLUS-1044
*Diffusivity
 0.1,0.
*Solubility
1.,
*Material, name=MAT-CALLUS-1045
*Diffusivity
 0.1,0.
*Solubility
1.,
*Material, name=MAT-CALLUS-1046
*Diffusivity
 0.1,0.
*Solubility
1.,
*Material, name=MAT-CALLUS-1047
*Diffusivity
 0.1,0.
*Solubility
1.,
*Material, name=MAT-CALLUS-1048
*Diffusivity
 0.1,0.
*Solubility
1.,
*Material, name=MAT-CALLUS-1049
*Diffusivity
 0.1,0.
*Solubility
1.,
*Material, name=MAT-CALLUS-1050
*Diffusivity
 0.1,0.
*Solubility
1.,
*Material, name=MAT-CALLUS-1051
*Diffusivity
 0.1,0.
*Solubility
1.,
*Material, name=MAT-CALLUS-1052
*Diffusivity
 0.1,0.
*Solubility
1.,
*Material, name=MAT-CALLUS-1053
*Diffusivity
 0.1,0.
*Solubility
1.,
*Material, name=MAT-CALLUS-1054
*Diffusivity
 0.1,0.
*Solubility
1.,
*Material, name=MAT-CALLUS-1055
*Diffusivity
 0.1,0.
*Solubility
1.,
*Material, name=MAT-CALLUS-1056
*Diffusivity
 0.1,0.
*Solubility
1.,
*Material, name=MAT-CALLUS-1057
*Diffusivity
 0.1,0.
*Solubility
1.,
*Material, name=MAT-CALLUS-1058
*Diffusivity
 0.1,0.
*Solubility
1.,
*Material, name=MAT-CALLUS-1059
*Diffusivity
 0.1,0.
*Solubility
1.,
*Material, name=MAT-CALLUS-1060
*Diffusivity
 0.1,0.
*Solubility
1.,
*Material, name=MAT-CALLUS-1061
*Diffusivity
 0.1,0.
*Solubility
1.,
*Material, name=MAT-CALLUS-1062
*Diffusivity
 0.1,0.
*Solubility
1.,
*Material, name=MAT-CALLUS-1063
*Diffusivity
 0.1,0.
*Solubility
1.,
*Material, name=MAT-CALLUS-1064
*Diffusivity
 0.1,0.
*Solubility
1.,
*Material, name=MAT-CALLUS-1065
*Diffusivity
 0.1,0.
*Solubility
1.,
*Material, name=MAT-CALLUS-1066
*Diffusivity
 0.1,0.
*Solubility
1.,
*Material, name=MAT-CALLUS-1067
*Diffusivity
 0.1,0.
*Solubility
1.,
*Material, name=MAT-CALLUS-1068
*Diffusivity
 0.1,0.
*Solubility
1.,
*Material, name=MAT-CALLUS-1069
*Diffusivity
 0.1,0.
*Solubility
1.,
*Material, name=MAT-CALLUS-1070
*Diffusivity
 0.1,0.
*Solubility
1.,
*Material, name=MAT-CALLUS-1071
*Diffusivity
 0.1,0.
*Solubility
1.,
*Material, name=MAT-CALLUS-1072
*Diffusivity
 0.1,0.
*Solubility
1.,
*Material, name=MAT-CALLUS-1073
*Diffusivity
 0.1,0.
*Solubility
1.,
*Material, name=MAT-CALLUS-1074
*Diffusivity
 0.1,0.
*Solubility
1.,
*Material, name=MAT-CALLUS-1075
*Diffusivity
 0.1,0.
*Solubility
1.,
*Material, name=MAT-CALLUS-1076
*Diffusivity
 0.1,0.
*Solubility
1.,
*Material, name=MAT-CALLUS-1077
*Diffusivity
 0.1,0.
*Solubility
1.,
*Material, name=MAT-CALLUS-1078
*Diffusivity
 0.1,0.
*Solubility
1.,
*Material, name=MAT-CALLUS-1079
*Diffusivity
 0.1,0.
*Solubility
1.,
*Material, name=MAT-CALLUS-1080
*Diffusivity
 0.1,0.
*Solubility
1.,
*Material, name=MAT-CALLUS-1081
*Diffusivity
 0.1,0.
*Solubility
1.,
*Material, name=MAT-CALLUS-1082
*Diffusivity
 0.1,0.
*Solubility
1.,
*Material, name=MAT-CALLUS-1083
*Diffusivity
 0.1,0.
*Solubility
1.,
*Material, name=MAT-CALLUS-1084
*Diffusivity
 0.1,0.
*Solubility
1.,
*Material, name=MAT-CALLUS-1085
*Diffusivity
 0.1,0.
*Solubility
1.,
*Material, name=MAT-CALLUS-1086
*Diffusivity
 0.1,0.
*Solubility
1.,
*Material, name=MAT-CALLUS-1087
*Diffusivity
 0.1,0.
*Solubility
1.,
** ----------------------------------------------------------------
** 
** STEP: Step-1
** 
*Step, name=Step-1, nlgeom=NO, inc=1000
*Mass Diffusion, end=PERIOD, dcmax=5.
0.001, 0.01, 1e-06, 0.01, 
** 
** OUTPUT REQUESTS
** 
*Restart, write, frequency=0
** 
** FIELD OUTPUT: F-Output-2
** 
*Output, field
*Element Output, directions=YES
CONC, 
** 
** FIELD OUTPUT: F-Output-1
** 
*Node Output
COORD, NNC
** 
** HISTORY OUTPUT: H-Output-1
** 
*Output, history, variable=PRESELECT
*End Step
** ----------------------------------------------------------------
** 
** STEP: Step-2
** 
*Step, name=Step-2, nlgeom=NO, inc=1000
*Mass Diffusion, end=PERIOD, dcmax=5.
0.001, 1., 1e-06, 1., 
** 
** BOUNDARY CONDITIONS
** 
** Name: Con-BC-1 Type: Mass concentration
*Boundary
MARROW, 11, 11, 1.
** Name: Con-BC-2 Type: Mass concentration
*Boundary
PERIOSTEUM, 11, 11, 1.
** Name: Con-BC-4 Type: Mass concentration
*Boundary
CALLUS-INTERFACE, 11, 11, 1.
** 
** OUTPUT REQUESTS
** 
*Restart, write, frequency=0
** 
** FIELD OUTPUT: F-Output-4
** 
*Output, field
*Element Output, directions=YES
CONC, 
** 
** FIELD OUTPUT: F-Output-3
** 
*Node Output
COORD, NNC
** 
** HISTORY OUTPUT: H-Output-2
** 
*Output, history, variable=PRESELECT
*End Step
