# Supplementary material for: Computational modeling of human bone fracture healing affected by different conditions of initial healing stage
Source: BMC Musculoskelet Disord. 2019 Nov 25;20:562. doi: 10.1186/s12891-019-2854-z (PMC6878676; doi:10.1186/s12891-019-2854-z)
Supplement: Supplementary file 20 — Additional file 20. Job-2D-diffusion-d = 4–0.inp: an ABAQUS input file for mass diffusion analysis when callus thickness was 4 mm. (INP 695kb) [file 12891_2019_2854_MOESM20_ESM.inp]

*Heading
** Job name: Job-2D-stress-0 Model name: Model-1
** Generated by: Abaqus/CAE 6.13-2
*Preprint, echo=NO, model=NO, history=NO, contact=NO
**
** PARTS
**
*Part, name=Part-1
*Node
 1, 00000000, 2.30000005e-03
2, 7.00000022e-03, 2.30000005e-03
5, 9.99999978e-03, 1.50000001e-03
6, 9.99999978e-03, 1.49666294e-02
8, 7.00000022e-03, 1.50000001e-03
9, 1.40000004e-02, 00000000
10, 00000000, 00000000
11, 2.53269216e-04, 2.30000005e-03
12, 4.40545846e-04, 2.30000005e-03
13, 6.26450055e-04, 2.30000005e-03
14, 8.27114098e-04, 2.30000005e-03
15, 1.03549031e-03, 2.30000005e-03
16, 1.24121818e-03, 2.30000005e-03
17, 1.43034779e-03, 2.30000005e-03
18, 1.61711941e-03, 2.30000005e-03
19, 1.80770014e-03, 2.30000005e-03
20, 1.99870858e-03, 2.30000005e-03
21, 2.18629488e-03, 2.30000005e-03
22, 2.37725256e-03, 2.30000005e-03
23, 2.57830252e-03, 2.30000005e-03
24, 2.78378627e-03, 2.30000005e-03
25, 3.00120516e-03, 2.30000005e-03
26, 3.20308423e-03, 2.30000005e-03
27, 3.40878638e-03, 2.30000005e-03
28, 3.62114282e-03, 2.30000005e-03
29, 3.81041458e-03, 2.30000005e-03
30, 4.00442816e-03, 2.30000005e-03
31, 4.21817182e-03, 2.30000005e-03
32, 4.41379752e-03, 2.30000005e-03
33, 4.60576313e-03, 2.30000005e-03
34, 4.79544792e-03, 2.30000005e-03
35, 4.98633645e-03, 2.30000005e-03
36, 5.18216472e-03, 2.30000005e-03
37, 5.37115382e-03, 2.30000005e-03
38, 5.56897512e-03, 2.30000005e-03
39, 5.77467727e-03, 2.30000005e-03
40, 5.99358790e-03, 2.30000005e-03
41, 6.19208114e-03, 2.30000005e-03
42, 6.39150292e-03, 2.30000005e-03
43, 6.56305067e-03, 2.30000005e-03
44, 6.75144419e-03, 2.30000005e-03
105, 9.99999978e-03, 1.69572304e-03
106, 9.99999978e-03, 1.88966177e-03
107, 9.99999978e-03, 2.10298342e-03
108, 9.99999978e-03, 2.26917188e-03
109, 9.99999978e-03, 2.47020251e-03
110, 9.99999978e-03, 2.67764716e-03
111, 9.99999978e-03, 2.88222218e-03
112, 9.99999978e-03, 3.08069703e-03
113, 9.99999978e-03, 3.28385527e-03
114, 9.99999978e-03, 3.49521637e-03
115, 9.99999978e-03, 3.71335540e-03
116, 9.99999978e-03, 3.92335700e-03
117, 9.99999978e-03, 4.12190938e-03
118, 9.99999978e-03, 4.31862567e-03
119, 9.99999978e-03, 4.51445207e-03
120, 9.99999978e-03, 4.70731920e-03
121, 9.99999978e-03, 4.89608478e-03
122, 9.99999978e-03, 5.07980399e-03
123, 9.99999978e-03, 5.29962080e-03
124, 9.99999978e-03, 5.48703969e-03
125, 9.99999978e-03, 5.68593014e-03
126, 9.99999978e-03, 5.88868465e-03
127, 9.99999978e-03, 6.08631689e-03
128, 9.99999978e-03, 6.28044736e-03
129, 9.99999978e-03, 6.47482509e-03
130, 9.99999978e-03, 6.68222550e-03
131, 9.99999978e-03, 6.89928886e-03
132, 9.99999978e-03, 7.11312611e-03
133, 9.99999978e-03, 7.31873093e-03
134, 9.99999978e-03, 7.51730008e-03
135, 9.99999978e-03, 7.71829206e-03
136, 9.99999978e-03, 7.86202867e-03
137, 9.99999978e-03, 8.04708246e-03
138, 9.99999978e-03, 8.26827995e-03
139, 9.99999978e-03, 8.47898424e-03
140, 9.99999978e-03, 8.68027471e-03
141, 9.99999978e-03, 8.88056867e-03
142, 9.99999978e-03, 9.07368213e-03
143, 9.99999978e-03, 9.25991312e-03
144, 9.99999978e-03, 9.45382006e-03
145, 9.99999978e-03, 9.65897180e-03
146, 9.99999978e-03, 9.87002626e-03
147, 9.99999978e-03, 1.00834854e-02
148, 9.99999978e-03, 1.03046857e-02
149, 9.99999978e-03, 1.05016371e-02
150, 9.99999978e-03, 1.06882183e-02
151, 9.99999978e-03, 1.08960532e-02
152, 9.99999978e-03, 1.11039300e-02
153, 9.99999978e-03, 1.13014905e-02
154, 9.99999978e-03, 1.14938980e-02
155, 9.99999978e-03, 1.16905496e-02
156, 9.99999978e-03, 1.18812472e-02
157, 9.99999978e-03, 1.20353159e-02
158, 9.99999978e-03, 1.22205932e-02
159, 9.99999978e-03, 1.24315638e-02
160, 9.99999978e-03, 1.26663558e-02
161, 9.99999978e-03, 1.28911389e-02
162, 9.99999978e-03, 1.31155811e-02
163, 9.99999978e-03, 1.33039029e-02
164, 9.99999978e-03, 1.34838587e-02
165, 9.99999978e-03, 1.36538316e-02
166, 9.99999978e-03, 1.38506349e-02
167, 9.99999978e-03, 1.40450457e-02
168, 9.99999978e-03, 1.42385717e-02
169, 9.99999978e-03, 1.44483419e-02
170, 9.99999978e-03, 1.46765579e-02
189, 7.00000022e-03, 2.12729909e-03
190, 7.00000022e-03, 1.91804068e-03
191, 7.00000022e-03, 1.70898554e-03
192, 7.21500022e-03, 1.50000001e-03
193, 7.42035033e-03, 1.50000001e-03
194, 7.61605985e-03, 1.50000001e-03
195, 7.79918069e-03, 1.50000001e-03
196, 7.98609853e-03, 1.50000001e-03
197, 8.19945335e-03, 1.50000001e-03
198, 8.40950105e-03, 1.50000001e-03
199, 8.61280691e-03, 1.50000001e-03
200, 8.80330615e-03, 1.50000001e-03
201, 9.00044385e-03, 1.50000001e-03
202, 9.21113975e-03, 1.50000001e-03
203, 9.41890106e-03, 1.50000001e-03
204, 9.61841643e-03, 1.50000001e-03
205, 9.80926119e-03, 1.50000001e-03
206, 00000000, 2.10805587e-03
207, 00000000, 1.91612344e-03
208, 00000000, 1.72423478e-03
209, 00000000, 1.53241691e-03
210, 00000000, 1.34068646e-03
211, 00000000, 1.14904344e-03
212, 00000000, 9.57471551e-04
213, 00000000, 7.65946053e-04
214, 00000000, 5.74444886e-04
215, 00000000, 3.82955564e-04
216, 00000000, 1.91473766e-04
217, 2.00000009e-04, 00000000
218, 3.99999990e-04, 00000000
219, 5.99999970e-04, 00000000
220, 8.00000038e-04, 00000000
221, 1.00000005e-03, 00000000
222, 1.19999994e-03, 00000000
223, 1.39999995e-03, 00000000
224, 1.60000008e-03, 00000000
225, 1.80000009e-03, 00000000
226, 2.00000009e-03, 00000000
227, 2.19999999e-03, 00000000
228, 2.39999988e-03, 00000000
229, 2.60000001e-03, 00000000
230, 2.79999990e-03, 00000000
231, 2.99999979e-03, 00000000
232, 3.19999992e-03, 00000000
233, 3.40000005e-03, 00000000
234, 3.60000017e-03, 00000000
235, 3.80000006e-03, 00000000
236, 4.00000019e-03, 00000000
237, 4.20000032e-03, 00000000
238, 4.39999998e-03, 00000000
239, 4.60000010e-03, 00000000
240, 4.79999976e-03, 00000000
241, 4.99999942e-03, 00000000
242, 5.20000001e-03, 00000000
243, 5.40000014e-03, 00000000
244, 5.59999980e-03, 00000000
245, 5.79999993e-03, 00000000
246, 5.99999959e-03, 00000000
247, 6.20000018e-03, 00000000
248, 6.40000030e-03, 00000000
249, 6.60000136e-03, 00000000
250, 6.80000335e-03, 00000000
251, 7.00000860e-03, 00000000
252, 7.20001897e-03, 00000000
253, 7.40002841e-03, 00000000
254, 7.60003179e-03, 00000000
255, 7.80002773e-03, 00000000
256, 8.00001901e-03, 00000000
257, 8.20001215e-03, 00000000
258, 8.40000901e-03, 00000000
259, 8.60000867e-03, 00000000
260, 8.80001113e-03, 00000000
261, 9.00001451e-03, 00000000
262, 9.19992756e-03, 00000000
263, 9.39942896e-03, 00000000
264, 9.59805399e-03, 00000000
265, 9.79543757e-03, 00000000
266, 9.99152288e-03, 00000000
267, 1.01859821e-02, 00000000
268, 1.03790881e-02, 00000000
269, 1.05712600e-02, 00000000
270, 1.07628517e-02, 00000000
271, 1.09541072e-02, 00000000
272, 1.11451671e-02, 00000000
273, 1.13361003e-02, 00000000
274, 1.15269283e-02, 00000000
275, 1.17176482e-02, 00000000
276, 1.19082406e-02, 00000000
277, 1.20986700e-02, 00000000
278, 1.22888992e-02, 00000000
279, 1.24789774e-02, 00000000
280, 1.26688825e-02, 00000000
281, 1.28586432e-02, 00000000
282, 1.30483136e-02, 00000000
283, 1.32379802e-02, 00000000
284, 1.34277791e-02, 00000000
285, 1.36179030e-02, 00000000
286, 1.38085820e-02, 00000000
287, 1.39993392e-02, 1.99064671e-04
288, 1.39973601e-02, 3.97963944e-04
289, 1.39940642e-02, 5.96754602e-04
290, 1.39894523e-02, 7.95466942e-04
291, 1.39835244e-02, 9.94114205e-04
292, 1.39762815e-02, 1.19269930e-03
293, 1.39677245e-02, 1.39121909e-03
294, 1.39578534e-02, 1.58966763e-03
295, 1.39466077e-02, 1.78904796e-03
296, 1.39337955e-02, 1.99194904e-03
297, 1.39198294e-02, 2.19175383e-03
298, 1.39045566e-02, 2.39112880e-03
299, 1.38879288e-02, 2.59069912e-03
300, 1.38700381e-02, 2.78941519e-03
301, 1.38502158e-02, 2.99409754e-03
302, 1.38288355e-02, 3.20009212e-03
303, 1.38058243e-02, 3.40776402e-03
304, 1.37826884e-02, 3.60436714e-03
305, 1.37579422e-02, 3.80327157e-03
306, 1.37318345e-02, 4.00224980e-03
307, 1.37043940e-02, 4.20106621e-03
308, 1.36756245e-02, 4.39969171e-03
309, 1.36455279e-02, 4.59811790e-03
310, 1.36141041e-02, 4.79633501e-03
311, 1.35813560e-02, 4.99433605e-03
312, 1.35472836e-02, 5.19211125e-03
313, 1.35118896e-02, 5.38965221e-03
314, 1.34751759e-02, 5.58695011e-03
315, 1.34371426e-02, 5.78399654e-03
316, 1.33977933e-02, 5.98078081e-03
317, 1.33571289e-02, 6.17729640e-03
318, 1.33151514e-02, 6.37353305e-03
319, 1.32718617e-02, 6.56948239e-03
320, 1.32272635e-02, 6.76513556e-03
321, 1.31813586e-02, 6.96048327e-03
322, 1.31341480e-02, 7.15551665e-03
323, 1.30856344e-02, 7.35022966e-03
324, 1.30358199e-02, 7.54461205e-03
325, 1.29847061e-02, 7.73865543e-03
326, 1.29322968e-02, 7.93235190e-03
327, 1.28785940e-02, 8.12568981e-03
328, 1.28235994e-02, 8.31866264e-03
329, 1.27673158e-02, 8.51126015e-03
330, 1.27097471e-02, 8.70347302e-03
331, 1.26508940e-02, 8.89529567e-03
332, 1.25907604e-02, 9.08671785e-03
333, 1.25293480e-02, 9.27773211e-03
334, 1.24666607e-02, 9.46832914e-03
335, 1.24027003e-02, 9.65850055e-03
336, 1.23374704e-02, 9.84823611e-03
337, 1.22709749e-02, 1.00375274e-02
338, 1.22032156e-02, 1.02263689e-02
339, 1.21341962e-02, 1.04147494e-02
340, 1.20639196e-02, 1.06026605e-02
341, 1.19923893e-02, 1.07900947e-02
342, 1.19196083e-02, 1.09770428e-02
343, 1.18455803e-02, 1.11634973e-02
344, 1.17703089e-02, 1.13494480e-02
345, 1.16937980e-02, 1.15348846e-02
346, 1.16160540e-02, 1.17197940e-02
347, 1.15370825e-02, 1.19041633e-02
348, 1.14568928e-02, 1.20879719e-02
349, 1.13754924e-02, 1.22712022e-02
350, 1.12928925e-02, 1.24538364e-02
351, 1.12091005e-02, 1.26358569e-02
352, 1.11241508e-02, 1.28171938e-02
353, 1.10379513e-02, 1.29980445e-02
354, 1.09505355e-02, 1.31783402e-02
355, 1.08619109e-02, 1.33580593e-02
356, 1.07720848e-02, 1.35371890e-02
357, 1.06810601e-02, 1.37157226e-02
358, 1.05888415e-02, 1.38936490e-02
359, 1.04954345e-02, 1.40709607e-02
360, 1.04008429e-02, 1.42476484e-02
361, 1.03143128e-02, 1.44068366e-02
362, 1.02281021e-02, 1.45631954e-02
363, 1.01454761e-02, 1.47110187e-02
927, 9.99735855e-03, 1.31072302e-03
928, 9.99535248e-03, 1.12229504e-03
929, 9.99405235e-03, 9.34530224e-04
930, 9.99323837e-03, 7.47223035e-04
931, 9.99267306e-03, 5.60209446e-04
932, 9.99217667e-03, 3.73376359e-04
933, 9.99161229e-03, 1.86653197e-04
934, 7.00214086e-03, 1.31352362e-03
935, 7.00157089e-03, 1.12581311e-03
936, 7.00085564e-03, 9.38081648e-04
937, 7.00040814e-03, 7.50436855e-04
938, 7.00017996e-03, 5.62824309e-04
939, 7.00007519e-03, 3.75218166e-04
940, 7.00003095e-03, 1.87611164e-04
941, 1.09423874e-02, 1.17522189e-02
942, 1.22893918e-02, 1.81016527e-04
943, 1.22902114e-02, 3.62209103e-04
944, 1.22910216e-02, 5.43559319e-04
945, 1.22915721e-02, 7.25062331e-04
946, 1.22916838e-02, 9.06723435e-04
947, 1.22912424e-02, 1.08855194e-03
948, 1.22901723e-02, 1.27055473e-03
949, 1.22884307e-02, 1.45273143e-03
950, 1.22859860e-02, 1.63507345e-03
951, 1.22828241e-02, 1.81756238e-03
952, 1.22789331e-02, 2.00017355e-03
953, 1.22743044e-02, 2.18287879e-03
954, 1.22689325e-02, 2.36564991e-03
955, 1.22628137e-02, 2.54846038e-03
956, 1.22559452e-02, 2.73128669e-03
957, 1.22496486e-02, 2.91044614e-03
958, 1.22422967e-02, 3.09026940e-03
959, 1.22337695e-02, 3.27117927e-03
960, 1.22243045e-02, 3.45249590e-03
961, 1.22119021e-02, 3.64026427e-03
962, 1.22002289e-02, 3.82366241e-03
963, 1.21882241e-02, 4.00572736e-03
964, 1.21752508e-02, 4.18831408e-03
965, 1.21611711e-02, 4.37187357e-03
966, 1.21469619e-02, 4.55344049e-03
967, 1.21321613e-02, 4.73440252e-03
968, 1.21159544e-02, 4.91729844e-03
969, 1.20993741e-02, 5.09890169e-03
970, 1.20818242e-02, 5.28108235e-03
971, 1.20636160e-02, 5.46285231e-03
972, 1.20454375e-02, 5.64200245e-03
973, 1.20264962e-02, 5.82102779e-03
974, 1.20065864e-02, 6.00059005e-03
975, 1.19854975e-02, 6.18140167e-03
976, 1.19633125e-02, 6.36319723e-03
977, 1.19404048e-02, 6.54474040e-03
978, 1.19158002e-02, 6.72925776e-03
979, 1.18915373e-02, 6.90999208e-03
980, 1.18669160e-02, 7.08923349e-03
981, 1.18412767e-02, 7.26916734e-03
982, 1.18147470e-02, 7.44935870e-03
983, 1.17874090e-02, 7.62953330e-03
984, 1.17592849e-02, 7.80959614e-03
985, 1.17276050e-02, 7.99895730e-03
986, 1.16994493e-02, 8.17356072e-03
987, 1.16678560e-02, 8.35706294e-03
988, 1.16357729e-02, 8.53943825e-03
989, 1.16031766e-02, 8.72074440e-03
990, 1.15700038e-02, 8.90118908e-03
991, 1.15361884e-02, 9.08099674e-03
992, 1.15016755e-02, 9.26034525e-03
993, 1.14664305e-02, 9.43935849e-03
994, 1.14304321e-02, 9.61810350e-03
995, 1.13936700e-02, 9.79661942e-03
996, 1.13561414e-02, 9.97492205e-03
997, 1.13178482e-02, 1.01530133e-02
998, 1.12788081e-02, 1.03308745e-02
999, 1.12390593e-02, 1.05084237e-02
1000, 1.11986967e-02, 1.06854271e-02
1001, 1.11579038e-02, 1.08613372e-02
1002, 1.11170206e-02, 1.10349879e-02
1003, 1.10766264e-02, 1.12042567e-02
1004, 1.10376943e-02, 1.13655040e-02
1005, 1.10019026e-02, 1.15122441e-02
1006, 1.09723648e-02, 1.16325580e-02
1007, 1.09083923e-02, 1.17823873e-02
1008, 1.08527886e-02, 1.18502602e-02
1009, 1.07828667e-02, 1.19551308e-02
1010, 1.07058436e-02, 1.20720305e-02
1011, 1.06239691e-02, 1.21968621e-02
1012, 1.05387419e-02, 1.23271653e-02
1013, 1.04512386e-02, 1.24612749e-02
1014, 1.03622498e-02, 1.25972815e-02
1015, 1.02723315e-02, 1.27327312e-02
1016, 1.01818470e-02, 1.28647275e-02
1017, 1.00910198e-02, 1.29897017e-02
1018, 1.10972691e-02, 1.26775503e-02
1019, 1.10749016e-02, 1.25316093e-02
1020, 1.10540725e-02, 1.23865008e-02
1021, 1.10339085e-02, 1.22455936e-02
1022, 1.10142529e-02, 1.21115278e-02
1023, 1.09953685e-02, 1.19869560e-02
1024, 1.09768454e-02, 1.18781179e-02
1025, 1.09590776e-02, 1.17934318e-02
1026, 1.01861749e-02, 1.86128585e-04
1027, 1.03793386e-02, 1.85421464e-04
1028, 1.05715748e-02, 1.84600911e-04
1029, 1.07632410e-02, 1.83719152e-04
1030, 1.09545738e-02, 1.82818942e-04
1031, 1.11457072e-02, 1.81945608e-04
1032, 1.13367038e-02, 1.81157637e-04
1033, 1.15275765e-02, 1.80530507e-04
1034, 1.17183141e-02, 1.80150819e-04
1035, 1.19088935e-02, 1.80102114e-04
1036, 1.20992865e-02, 1.80448100e-04
1037, 1.01865837e-02, 3.72299284e-04
1038, 1.03797698e-02, 3.70898575e-04
1039, 1.05720954e-02, 3.69278947e-04
1040, 1.07638761e-02, 3.67533125e-04
1041, 1.09553300e-02, 3.65745625e-04
1042, 1.11465827e-02, 3.64010513e-04
1043, 1.13376770e-02, 3.62448016e-04
1044, 1.15286168e-02, 3.61209910e-04
1045, 1.17193703e-02, 3.60466947e-04
1046, 1.19099002e-02, 3.60381964e-04
1047, 1.21001694e-02, 3.61078186e-04
1048, 1.01870419e-02, 5.58600761e-04
1049, 1.03802700e-02, 5.56538405e-04
1050, 1.05726952e-02, 5.54147235e-04
1051, 1.07646026e-02, 5.51553094e-04
1052, 1.09561943e-02, 5.48883167e-04
1053, 1.11475773e-02, 5.46284369e-04
1054, 1.13387778e-02, 5.43942966e-04
1055, 1.15297809e-02, 5.42089285e-04
1056, 1.17205353e-02, 5.40978159e-04
1057, 1.19109862e-02, 5.40849869e-04
1058, 1.21010821e-02, 5.41885209e-04
1059, 1.01875402e-02, 7.45153404e-04
1060, 1.03807840e-02, 7.42489938e-04
1061, 1.05732847e-02, 7.39362498e-04
1062, 1.07653048e-02, 7.35929643e-04
1063, 1.09570203e-02, 7.32367334e-04
1064, 1.11485198e-02, 7.28883140e-04
1065, 1.13398116e-02, 7.25735852e-04
1066, 1.15308575e-02, 7.23238103e-04
1067, 1.17215868e-02, 7.21730525e-04
1068, 1.19119212e-02, 7.21531047e-04
1069, 1.21018011e-02, 7.22877681e-04
1070, 1.01881521e-02, 9.32137249e-04
1071, 1.03813140e-02, 9.28962021e-04
1072, 1.05738230e-02, 9.25130793e-04
1073, 1.07659064e-02, 9.20849154e-04
1074, 1.09577086e-02, 9.16358666e-04
1075, 1.11492900e-02, 9.11940006e-04
1076, 1.13406405e-02, 9.07932234e-04
1077, 1.15316957e-02, 9.04735527e-04
1078, 1.17223607e-02, 9.02779051e-04
1079, 1.19125396e-02, 9.02459724e-04
1080, 1.21021587e-02, 9.04072949e-04
1081, 1.01889893e-02, 1.11981574e-03
1082, 1.03818923e-02, 1.11623365e-03
1083, 1.05742980e-02, 1.11170043e-03
1084, 1.07663684e-02, 1.10651762e-03
1085, 1.09581994e-02, 1.10102305e-03
1086, 1.11498153e-02, 1.09558576e-03
1087, 1.13411788e-02, 1.09063322e-03
1088, 1.15321968e-02, 1.08665694e-03
1089, 1.17227538e-02, 1.08417682e-03
1090, 1.19127296e-02, 1.08367018e-03
1091, 1.21020377e-02, 1.08549034e-03
1092, 1.01900883e-02, 1.30857620e-03
1093, 1.03825033e-02, 1.30465790e-03
1094, 1.05746789e-02, 1.29934086e-03
1095, 1.07666561e-02, 1.29313208e-03
1096, 1.09584527e-02, 1.28650456e-03
1097, 1.11500481e-02, 1.27992709e-03
1098, 1.13413725e-02, 1.27391727e-03
1099, 1.15323029e-02, 1.26905879e-03
1100, 1.17226969e-02, 1.26596272e-03
1101, 1.19124176e-02, 1.26518705e-03
1102, 1.21013597e-02, 1.26714353e-03
1103, 1.01912003e-02, 1.49900850e-03
1104, 1.03830062e-02, 1.49461499e-03
1105, 1.05748987e-02, 1.48827303e-03
1106, 1.07667288e-02, 1.48082594e-03
1107, 1.09584378e-02, 1.47288898e-03
1108, 1.11499578e-02, 1.46502117e-03
1109, 1.13411853e-02, 1.45782344e-03
1110, 1.15319723e-02, 1.45196717e-03
1111, 1.17221503e-02, 1.44815317e-03
1112, 1.19115589e-02, 1.44701963e-03
1113, 1.21000800e-02, 1.44903595e-03
1114, 1.01915030e-02, 1.69223221e-03
1115, 1.03831589e-02, 1.68632029e-03
1116, 1.05748679e-02, 1.67852745e-03
1117, 1.07665472e-02, 1.66959572e-03
1118, 1.09581286e-02, 1.66016771e-03
1119, 1.11495219e-02, 1.65085914e-03
1120, 1.13405995e-02, 1.64234242e-03
1121, 1.15311854e-02, 1.63537241e-03
1122, 1.17210886e-02, 1.63073849e-03
1123, 1.19101275e-02, 1.62915792e-03
1124, 1.20981652e-02, 1.63115794e-03
1125, 1.01915076e-02, 1.88675569e-03
1126, 1.03830434e-02, 1.87928253e-03
1127, 1.05745886e-02, 1.86984509e-03
1128, 1.07661001e-02, 1.85928214e-03
1129, 1.09575130e-02, 1.84823619e-03
1130, 1.11487303e-02, 1.83736766e-03
1131, 1.13396011e-02, 1.82741939e-03
1132, 1.15299281e-02, 1.81923225e-03
1133, 1.17194979e-02, 1.81368494e-03
1134, 1.19081037e-02, 1.81157526e-03
1135, 1.20955985e-02, 1.81348808e-03
1136, 1.01913717e-02, 2.08442728e-03
1137, 1.03827342e-02, 2.07315967e-03
1138, 1.05740819e-02, 2.06186809e-03
1139, 1.07653877e-02, 2.04965379e-03
1140, 1.09565873e-02, 2.03694100e-03
1141, 1.11475736e-02, 2.02443614e-03
1142, 1.13381809e-02, 2.01297109e-03
1143, 1.15281902e-02, 2.00348208e-03
1144, 1.17173642e-02, 1.99694233e-03
1145, 1.19054783e-02, 1.99423218e-03
1146, 1.20923668e-02, 1.99599564e-03
1147, 1.01911454e-02, 2.27281544e-03
1148, 1.03822704e-02, 2.26552808e-03
1149, 1.05733695e-02, 2.25403416e-03
1150, 1.07644172e-02, 2.24049692e-03
1151, 1.09553495e-02, 2.22614314e-03
1152, 1.11460481e-02, 2.21195444e-03
1153, 1.13363322e-02, 2.19890685e-03
1154, 1.15259653e-02, 2.18804856e-03
1155, 1.17146838e-02, 2.18045223e-03
1156, 1.19022420e-02, 2.17708293e-03
1157, 1.20884627e-02, 2.17864499e-03
1158, 1.01908464e-02, 2.46900623e-03
1159, 1.03816688e-02, 2.46013701e-03
1160, 1.05724595e-02, 2.44715624e-03
1161, 1.07631935e-02, 2.43193237e-03
1162, 1.09537998e-02, 2.41579465e-03
1163, 1.11441528e-02, 2.39983946e-03
1164, 1.13340542e-02, 2.38514552e-03
1165, 1.15232486e-02, 2.37286137e-03
1166, 1.17114494e-02, 2.36415677e-03
1167, 1.18983909e-02, 2.36008177e-03
1168, 1.20838797e-02, 2.36140052e-03
1169, 1.01904813e-02, 2.66887317e-03
1170, 1.03809377e-02, 2.65656738e-03
1171, 1.05713606e-02, 2.64120940e-03
1172, 1.07617192e-02, 2.62391847e-03
1173, 1.09519390e-02, 2.60582543e-03
1174, 1.11418851e-02, 2.58801272e-03
1175, 1.13313440e-02, 2.57161306e-03
1176, 1.15200374e-02, 2.55785603e-03
1177, 1.17076579e-02, 2.54800264e-03
1178, 1.18939187e-02, 2.54318560e-03
1179, 1.20786130e-02, 2.54422799e-03
1180, 1.01900529e-02, 2.86894175e-03
1181, 1.03800790e-02, 2.85360194e-03
1182, 1.05700698e-02, 2.83577829e-03
1183, 1.07599925e-02, 2.81628198e-03
1184, 1.09497663e-02, 2.79613212e-03
1185, 1.11392438e-02, 2.77639553e-03
1186, 1.13281980e-02, 2.75824359e-03
1187, 1.15163289e-02, 2.74297781e-03
1188, 1.17033068e-02, 2.73194490e-03
1189, 1.18888253e-02, 2.72635790e-03
1190, 1.20726619e-02, 2.72709830e-03
1191, 1.01895612e-02, 3.06801917e-03
1192, 1.03790965e-02, 3.05079366e-03
1193, 1.05685927e-02, 3.03066242e-03
1194, 1.07580163e-02, 3.00891092e-03
1195, 1.09472815e-02, 2.98663741e-03
1196, 1.11362291e-02, 2.96492595e-03
1197, 1.13246152e-02, 2.94498494e-03
1198, 1.15121203e-02, 2.92818248e-03
1199, 1.16983932e-02, 2.91594630e-03
1200, 1.18831061e-02, 2.90956791e-03
1201, 1.20664127e-02, 2.90890038e-03
1202, 1.01890070e-02, 3.26903723e-03
1203, 1.03779864e-02, 3.24892439e-03
1204, 1.05669275e-02, 3.22604110e-03
1205, 1.07557904e-02, 3.20181740e-03
1206, 1.09444829e-02, 3.17730987e-03
1207, 1.11328373e-02, 3.15356441e-03
1208, 1.13205928e-02, 3.13180010e-03
1209, 1.15074106e-02, 3.11343698e-03
1210, 1.16929151e-02, 3.09997890e-03
1211, 1.18768178e-02, 3.09262169e-03
1212, 1.20595144e-02, 3.09053436e-03
1213, 1.01883896e-02, 3.47338384e-03
1214, 1.03767514e-02, 3.44841368e-03
1215, 1.05650723e-02, 3.42200371e-03
1216, 1.07533103e-02, 3.39499628e-03
1217, 1.09413695e-02, 3.36812134e-03
1218, 1.11290682e-02, 3.34228016e-03
1219, 1.13161299e-02, 3.31865996e-03
1220, 1.15021970e-02, 3.29871639e-03
1221, 1.16868699e-02, 3.28402082e-03
1222, 1.18699390e-02, 3.27555579e-03
1223, 1.20518748e-02, 3.27225588e-03
1224, 1.01877097e-02, 3.67973559e-03
1225, 1.03753898e-02, 3.64857912e-03
1226, 1.05630280e-02, 3.61823617e-03
1227, 1.07505787e-02, 3.58830136e-03
1228, 1.09379403e-02, 3.55899939e-03
1229, 1.11249201e-02, 3.53103224e-03
1230, 1.13112265e-02, 3.50553775e-03
1231, 1.14964796e-02, 3.48399999e-03
1232, 1.16802743e-02, 3.46800569e-03
1233, 1.18624698e-02, 3.45834391e-03
1234, 1.20434100e-02, 3.45429080e-03
1235, 1.01869656e-02, 3.88327334e-03
1236, 1.03739016e-02, 3.84773524e-03
1237, 1.05607938e-02, 3.81410774e-03
1238, 1.07475948e-02, 3.78148304e-03
1239, 1.09341964e-02, 3.74983763e-03
1240, 1.11203948e-02, 3.71977035e-03
1241, 1.13058826e-02, 3.69240623e-03
1242, 1.14902575e-02, 3.66927125e-03
1243, 1.16731096e-02, 3.65197659e-03
1244, 1.18542993e-02, 3.64130223e-03
1245, 1.20335706e-02, 3.63830640e-03
1246, 1.01861581e-02, 4.08240873e-03
1247, 1.03722876e-02, 4.04512882e-03
1248, 1.05583714e-02, 4.00926266e-03
1249, 1.07443603e-02, 3.97437345e-03
1250, 1.09301368e-02, 3.94055620e-03
1251, 1.11154905e-02, 3.90845491e-03
1252, 1.13000954e-02, 3.87924328e-03
1253, 1.14835296e-02, 3.85451550e-03
1254, 1.16653768e-02, 3.83591186e-03
1255, 1.18453819e-02, 3.82457022e-03
1256, 1.20232282e-02, 3.82174202e-03
1257, 1.01852883e-02, 4.27951524e-03
1258, 1.03705470e-02, 4.24129702e-03
1259, 1.05557591e-02, 4.20378754e-03
1260, 1.07408706e-02, 4.16696072e-03
1261, 1.09257605e-02, 4.13113041e-03
1262, 1.11102052e-02, 4.09706635e-03
1263, 1.12938648e-02, 4.06603562e-03
1264, 1.14762951e-02, 4.03972343e-03
1265, 1.16570629e-02, 4.01984807e-03
1266, 1.18358005e-02, 4.00789548e-03
1267, 1.20123485e-02, 4.00466006e-03
1268, 1.01843551e-02, 4.47548740e-03
1269, 1.03686806e-02, 4.43666475e-03
1270, 1.05529577e-02, 4.39784443e-03
1271, 1.07371286e-02, 4.35929606e-03
1272, 1.09210685e-02, 4.32157191e-03
1273, 1.11045418e-02, 4.28560330e-03
1274, 1.12871919e-02, 4.25277837e-03
1275, 1.14685558e-02, 4.22488898e-03
1276, 1.16481585e-02, 4.20380291e-03
1277, 1.18255913e-02, 4.19116020e-03
1278, 1.20008355e-02, 4.18732082e-03
1279, 1.01833586e-02, 4.67006769e-03
1280, 1.03666866e-02, 4.63132374e-03
1281, 1.05499644e-02, 4.59152739e-03
1282, 1.07331332e-02, 4.55143116e-03
1283, 1.09160589e-02, 4.51190164e-03
1284, 1.10984975e-02, 4.47407179e-03
1285, 1.12800756e-02, 4.43947082e-03
1286, 1.14603080e-02, 4.41001076e-03
1287, 1.16386833e-02, 4.38771350e-03
1288, 1.18148699e-02, 4.37399186e-03
1289, 1.19885672e-02, 4.37009335e-03
1290, 1.01822987e-02, 4.86293947e-03
1291, 1.03645660e-02, 4.82530007e-03
1292, 1.05467811e-02, 4.78491094e-03
1293, 1.07288836e-02, 4.74341540e-03
1294, 1.09107327e-02, 4.70214477e-03
1295, 1.10920733e-02, 4.66248114e-03
1296, 1.12725142e-02, 4.62611578e-03
1297, 1.14515536e-02, 4.59508691e-03
1298, 1.16286939e-02, 4.57139825e-03
1299, 1.18035283e-02, 4.55672434e-03
1300, 1.19757578e-02, 4.55231825e-03
1301, 1.01811755e-02, 5.05626062e-03
1302, 1.03623187e-02, 5.01970993e-03
1303, 1.05434097e-02, 4.97843325e-03
1304, 1.07243815e-02, 4.93540987e-03
1305, 1.09050898e-02, 4.89235856e-03
1306, 1.10852681e-02, 4.85085184e-03
1307, 1.12645105e-02, 4.81271977e-03
1308, 1.14423018e-02, 4.78009135e-03
1309, 1.16181364e-02, 4.75502666e-03
1310, 1.17915589e-02, 4.73937951e-03
1311, 1.19623486e-02, 4.73417528e-03
1312, 1.01799890e-02, 5.25780721e-03
1313, 1.03599457e-02, 5.21615054e-03
1314, 1.05398465e-02, 5.17248083e-03
1315, 1.07196253e-02, 5.12752915e-03
1316, 1.08991293e-02, 5.08258305e-03
1317, 1.10780820e-02, 5.03919926e-03
1318, 1.12560615e-02, 4.99928743e-03
1319, 1.14325406e-02, 4.96505015e-03
1320, 1.16069950e-02, 4.93864063e-03
1321, 1.17789675e-02, 4.92193550e-03
1322, 1.19480696e-02, 4.91650449e-03
1323, 1.01787383e-02, 5.45560149e-03
1324, 1.03574442e-02, 5.41198440e-03
1325, 1.05360933e-02, 5.36646415e-03
1326, 1.07146148e-02, 5.31964749e-03
1327, 1.08928513e-02, 5.27279545e-03
1328, 1.10705160e-02, 5.22752013e-03
1329, 1.12471692e-02, 5.18581830e-03
1330, 1.14222690e-02, 5.14997402e-03
1331, 1.15952771e-02, 5.12221688e-03
1332, 1.17656980e-02, 5.10457018e-03
1333, 1.19331740e-02, 5.09850774e-03
1334, 1.01774251e-02, 5.65009750e-03
1335, 1.03548160e-02, 5.60697448e-03
1336, 1.05321491e-02, 5.56024397e-03
1337, 1.07093500e-02, 5.51171042e-03
1338, 1.08862557e-02, 5.46297943e-03
1339, 1.10625681e-02, 5.41580981e-03
1340, 1.12378318e-02, 5.37231099e-03
1341, 1.14114881e-02, 5.33485925e-03
1342, 1.15829799e-02, 5.30577125e-03
1343, 1.17518213e-02, 5.28705399e-03
1344, 1.19175073e-02, 5.28067024e-03
1345, 1.01760775e-02, 5.84970508e-03
1346, 1.03520695e-02, 5.80330798e-03
1347, 1.05280168e-02, 5.75438887e-03
1348, 1.07038319e-02, 5.70386741e-03
1349, 1.08793415e-02, 5.65317180e-03
1350, 1.10542383e-02, 5.60407806e-03
1351, 1.12280492e-02, 5.55876689e-03
1352, 1.14001976e-02, 5.51970210e-03
1353, 1.15701100e-02, 5.48927020e-03
1354, 1.17372610e-02, 5.46962349e-03
1355, 1.19011495e-02, 5.46273822e-03
1356, 1.01746656e-02, 6.05016109e-03
1357, 1.03491992e-02, 6.00029901e-03
1358, 1.05236964e-02, 5.94884902e-03
1359, 1.06980614e-02, 5.89614548e-03
1360, 1.08721117e-02, 5.84339444e-03
1361, 1.10455286e-02, 5.79233328e-03
1362, 1.12178233e-02, 5.74518833e-03
1363, 1.13883987e-02, 5.70449885e-03
1364, 1.15566608e-02, 5.67273330e-03
1365, 1.17220506e-02, 5.65218367e-03
1366, 1.18843149e-02, 5.64401969e-03
1367, 1.01731811e-02, 6.24987390e-03
1368, 1.03461994e-02, 6.19727373e-03
1369, 1.05191842e-02, 6.14342839e-03
1370, 1.06920348e-02, 6.08850643e-03
1371, 1.08645633e-02, 6.03364594e-03
1372, 1.10364361e-02, 5.98057965e-03
1373, 1.12071503e-02, 5.93157765e-03
1374, 1.13760885e-02, 5.88924903e-03
1375, 1.15426183e-02, 5.85621130e-03
1376, 1.17062218e-02, 5.83462091e-03
1377, 1.18668452e-02, 5.82500640e-03
1378, 1.01715624e-02, 6.44154986e-03
1379, 1.03430506e-02, 6.39221724e-03
1380, 1.05144726e-02, 6.33757748e-03
1381, 1.06857512e-02, 6.28080871e-03
1382, 1.08566945e-02, 6.22389419e-03
1383, 1.10269608e-02, 6.16881158e-03
1384, 1.11960322e-02, 6.11793343e-03
1385, 1.13632632e-02, 6.07397221e-03
1386, 1.15279937e-02, 6.03965251e-03
1387, 1.16897644e-02, 6.01695199e-03
1388, 1.18486248e-02, 6.00606017e-03
1389, 1.01699112e-02, 6.64102752e-03
1390, 1.03397742e-02, 6.58912864e-03
1391, 1.05095683e-02, 6.53227512e-03
1392, 1.06792115e-02, 6.47328421e-03
1393, 1.08485054e-02, 6.41419366e-03
1394, 1.10171018e-02, 6.35704165e-03
1395, 1.11844651e-02, 6.30425895e-03
1396, 1.13499258e-02, 6.25865068e-03
1397, 1.15127992e-02, 6.22301921e-03
1398, 1.16726607e-02, 6.19923742e-03
1399, 1.18295606e-02, 6.18749298e-03
1400, 1.01682078e-02, 6.84557622e-03
1401, 1.03363749e-02, 6.78803958e-03
1402, 1.05044730e-02, 6.72769500e-03
1403, 1.06724147e-02, 6.66600838e-03
1404, 1.08399969e-02, 6.60456577e-03
1405, 1.10068582e-02, 6.54527312e-03
1406, 1.11724511e-02, 6.49055280e-03
1407, 1.13360770e-02, 6.44327234e-03
1408, 1.14970366e-02, 6.40629558e-03
1409, 1.16548948e-02, 6.38151821e-03
1410, 1.18096648e-02, 6.36925315e-03
1411, 1.01664439e-02, 7.05023203e-03
1412, 1.03328507e-02, 6.98727043e-03
1413, 1.04991877e-02, 6.92329742e-03
1414, 1.06653618e-02, 6.85880287e-03
1415, 1.08311670e-02, 6.79494767e-03
1416, 1.09962299e-02, 6.73348270e-03
1417, 1.11599881e-02, 6.67680381e-03
1418, 1.13217188e-02, 6.62782881e-03
1419, 1.14807021e-02, 6.58947974e-03
1420, 1.16364788e-02, 6.56374730e-03
1421, 1.17890472e-02, 6.55097887e-03
1422, 1.01646185e-02, 7.25162122e-03
1423, 1.03291990e-02, 7.18517881e-03
1424, 1.04937088e-02, 7.11834989e-03
1425, 1.06580518e-02, 7.05135753e-03
1426, 1.08220149e-02, 6.98521081e-03
1427, 1.09852161e-02, 6.92161638e-03
1428, 1.11470735e-02, 6.86298963e-03
1429, 1.13068484e-02, 6.81231264e-03
1430, 1.14637930e-02, 6.77258521e-03
1431, 1.16174305e-02, 6.74586231e-03
1432, 1.17674563e-02, 6.73350133e-03
1433, 1.01627298e-02, 7.44923530e-03
1434, 1.03254197e-02, 7.38108717e-03
1435, 1.04880370e-02, 7.31240865e-03
1436, 1.06504839e-02, 7.24343490e-03
1437, 1.08125415e-02, 7.17524067e-03
1438, 1.09738149e-02, 7.10962061e-03
1439, 1.11337099e-02, 7.04908557e-03
1440, 1.12914629e-02, 6.99671218e-03
1441, 1.14463102e-02, 6.95558591e-03
1442, 1.15977060e-02, 6.92799827e-03
1443, 1.17454147e-02, 6.91507384e-03
1444, 1.01607833e-02, 7.64402281e-03
1445, 1.03215147e-02, 7.57503044e-03
1446, 1.04821734e-02, 7.50544248e-03
1447, 1.06426571e-02, 7.43500888e-03
1448, 1.08027421e-02, 7.36501534e-03
1449, 1.09620253e-02, 7.29748048e-03
1450, 1.11198919e-02, 7.23508094e-03
1451, 1.12755597e-02, 7.18102325e-03
1452, 1.14282463e-02, 7.13850185e-03
1453, 1.15773827e-02, 7.10988464e-03
1454, 1.17228460e-02, 7.09594274e-03
1455, 1.01587623e-02, 7.82456622e-03
1456, 1.03174765e-02, 7.76500907e-03
1457, 1.04761133e-02, 7.69726187e-03
1458, 1.06345713e-02, 7.62614654e-03
1459, 1.07926205e-02, 7.55459350e-03
1460, 1.09498464e-02, 7.48522254e-03
1461, 1.11056194e-02, 7.42098456e-03
1462, 1.12591404e-02, 7.36524723e-03
1463, 1.14095993e-02, 7.32132606e-03
1464, 1.15564279e-02, 7.29162525e-03
1465, 1.16995508e-02, 7.27675669e-03
1466, 1.01566743e-02, 8.01627710e-03
1467, 1.03133051e-02, 7.95824081e-03
1468, 1.04698567e-02, 7.89006427e-03
1469, 1.06262239e-02, 7.81756639e-03
1470, 1.07821720e-02, 7.74422195e-03
1471, 1.09372763e-02, 7.67293479e-03
1472, 1.10908933e-02, 7.60682719e-03
1473, 1.12422016e-02, 7.54939206e-03
1474, 1.13903712e-02, 7.50405528e-03
1475, 1.15348268e-02, 7.47326016e-03
1476, 1.16755115e-02, 7.45756831e-03
1477, 1.01545230e-02, 8.22261348e-03
1478, 1.03090033e-02, 8.15682858e-03
1479, 1.04634035e-02, 8.08481593e-03
1480, 1.06176157e-02, 8.00967682e-03
1481, 1.07713975e-02, 7.93407019e-03
1482, 1.09243151e-02, 7.86068663e-03
1483, 1.10757090e-02, 7.79263396e-03
1484, 1.12247411e-02, 7.73346797e-03
1485, 1.13705574e-02, 7.68669089e-03
1486, 1.15125757e-02, 7.65479123e-03
1487, 1.16507430e-02, 7.63831893e-03
1488, 1.01523092e-02, 8.42847489e-03
1489, 1.03045730e-02, 8.35650507e-03
1490, 1.04567558e-02, 8.28034617e-03
1491, 1.06087457e-02, 8.20217561e-03
1492, 1.07602943e-02, 8.12406838e-03
1493, 1.09109599e-02, 8.04846361e-03
1494, 1.10600675e-02, 7.97840580e-03
1495, 1.12067582e-02, 7.91747496e-03
1496, 1.13501595e-02, 7.86923245e-03
1497, 1.14896754e-02, 7.83621334e-03
1498, 1.16252545e-02, 7.81896710e-03
1499, 1.01500172e-02, 8.62687081e-03
1500, 1.03000170e-02, 8.55572242e-03
1501, 1.04499124e-02, 8.47573392e-03
1502, 1.05996132e-02, 8.39464925e-03
1503, 1.07488651e-02, 8.31405353e-03
1504, 1.08972117e-02, 8.23620800e-03
1505, 1.10439658e-02, 8.16411991e-03
1506, 1.11882500e-02, 8.10140185e-03
1507, 1.13291722e-02, 8.05167668e-03
1508, 1.14661241e-02, 8.01752135e-03
1509, 1.15990499e-02, 7.99949188e-03
1510, 1.01477448e-02, 8.83446634e-03
1511, 1.02953380e-02, 8.75295699e-03
1512, 1.04428744e-02, 8.67030956e-03
1513, 1.05902180e-02, 8.58679414e-03
1514, 1.07371043e-02, 8.50388873e-03
1515, 1.08830677e-02, 8.42385832e-03
1516, 1.10274050e-02, 8.34975019e-03
1517, 1.11692185e-02, 8.28523934e-03
1518, 1.13075972e-02, 8.23401660e-03
1519, 1.14419190e-02, 8.19871016e-03
1520, 1.15717286e-02, 8.18124693e-03
1521, 1.01453345e-02, 9.02793091e-03
1522, 1.02905156e-02, 8.94755870e-03
1523, 1.04356334e-02, 8.86385888e-03
1524, 1.05805565e-02, 8.77851155e-03
1525, 1.07250120e-02, 8.69352371e-03
1526, 1.08685279e-02, 8.61138850e-03
1527, 1.10103823e-02, 8.53528269e-03
1528, 1.11496598e-02, 8.46897718e-03
1529, 1.12854308e-02, 8.41624755e-03
1530, 1.14169568e-02, 8.38013273e-03
1531, 1.15435813e-02, 8.36324319e-03
1532, 1.01428442e-02, 9.22000408e-03
1533, 1.02855507e-02, 9.14110430e-03
1534, 1.04281902e-02, 9.05687548e-03
1535, 1.05706276e-02, 8.96996353e-03
1536, 1.07125901e-02, 8.88300687e-03
1537, 1.08535904e-02, 8.79880972e-03
1538, 1.09928958e-02, 8.72071646e-03
1539, 1.11295730e-02, 8.65261257e-03
1540, 1.12626534e-02, 8.59843194e-03
1541, 1.13912905e-02, 8.56159627e-03
1542, 1.15147717e-02, 8.54492281e-03
1543, 1.01402551e-02, 9.40828957e-03
1544, 1.02804434e-02, 9.33414232e-03
1545, 1.04205441e-02, 9.24982131e-03
1546, 1.05604334e-02, 9.16136894e-03
1547, 1.06998347e-02, 9.07242671e-03
1548, 1.08382534e-02, 8.98615457e-03
1549, 1.09749455e-02, 8.90606083e-03
1550, 1.11089554e-02, 8.83615296e-03
1551, 1.12392716e-02, 8.78053997e-03
1552, 1.13649787e-02, 8.74289591e-03
1553, 1.14853522e-02, 8.72608740e-03
1554, 1.01376288e-02, 9.60815698e-03
1555, 1.02752093e-02, 9.53059830e-03
1556, 1.04126995e-02, 9.44380369e-03
1557, 1.05499718e-02, 9.35306773e-03
1558, 1.06867459e-02, 9.26189497e-03
1559, 1.08225187e-02, 9.17345937e-03
1560, 1.09565305e-02, 9.09132883e-03
1561, 1.10878078e-02, 9.01959930e-03
1562, 1.12152994e-02, 8.96252319e-03
1563, 1.13380468e-02, 8.92394036e-03
1564, 1.14553217e-02, 8.90673604e-03
1565, 1.01349456e-02, 9.81157832e-03
1566, 1.02698468e-02, 9.72865056e-03
1567, 1.04046566e-02, 9.63842031e-03
1568, 1.05392449e-02, 9.54498164e-03
1569, 1.06733255e-02, 9.45140142e-03
1570, 1.08063864e-02, 9.36072506e-03
1571, 1.09376516e-02, 9.27652046e-03
1572, 1.10661313e-02, 9.20294411e-03
1573, 1.11907413e-02, 9.14436206e-03
1574, 1.13104936e-02, 9.10472497e-03
1575, 1.14246560e-02, 9.08694789e-03
1576, 1.01321982e-02, 1.00145303e-02
1577, 1.02643520e-02, 9.92660504e-03
1578, 1.03964154e-02, 9.83302388e-03
1579, 1.05282525e-02, 9.73687507e-03
1580, 1.06595727e-02, 9.64086317e-03
1581, 1.07898545e-02, 9.54792276e-03
1582, 1.09183090e-02, 9.46162455e-03
1583, 1.10439248e-02, 9.38618183e-03
1584, 1.11655965e-02, 9.32605192e-03
1585, 1.12823108e-02, 9.28527862e-03
1586, 1.13933273e-02, 9.26681235e-03
1587, 1.01293903e-02, 1.02172587e-02
1588, 1.02587286e-02, 1.01243043e-02
1589, 1.03879757e-02, 1.00274431e-02
1590, 1.05169937e-02, 9.92864557e-03
1591, 1.06454873e-02, 9.83022898e-03
1592, 1.07729249e-02, 9.73503105e-03
1593, 1.08985025e-02, 9.64663178e-03
1594, 1.10211922e-02, 9.56930593e-03
1595, 1.11398660e-02, 9.50759742e-03
1596, 1.12534910e-02, 9.46563110e-03
1597, 1.13613158e-02, 9.44640301e-03
1598, 1.01265097e-02, 1.04142400e-02
1599, 1.02529703e-02, 1.03200451e-02
1600, 1.03793368e-02, 1.02211889e-02
1601, 1.05054714e-02, 1.01201516e-02
1602, 1.06310705e-02, 1.00194560e-02
1603, 1.07555967e-02, 9.92203318e-03
1604, 1.08782332e-02, 9.83153284e-03
1605, 1.09979315e-02, 9.75231268e-03
1606, 1.11135468e-02, 9.68900416e-03
1607, 1.12240259e-02, 9.64580476e-03
1608, 1.13286069e-02, 9.62576456e-03
1609, 1.01235621e-02, 1.06093762e-02
1610, 1.02470787e-02, 1.05151124e-02
1611, 1.03704985e-02, 1.04146376e-02
1612, 1.04936827e-02, 1.03114992e-02
1613, 1.06163230e-02, 1.02085723e-02
1614, 1.07378718e-02, 1.01089329e-02
1615, 1.08575001e-02, 1.00163296e-02
1616, 1.09741446e-02, 9.93520394e-03
1617, 1.10866390e-02, 9.87027213e-03
1618, 1.11939125e-02, 9.82581265e-03
1619, 1.12951919e-02, 9.80492402e-03
1620, 1.01205511e-02, 1.08095082e-02
1621, 1.02410559e-02, 1.07115665e-02
1622, 1.03614628e-02, 1.06084384e-02
1623, 1.04816295e-02, 1.05028953e-02
1624, 1.06012449e-02, 1.03976429e-02
1625, 1.07197519e-02, 1.02957543e-02
1626, 1.08363088e-02, 1.02010276e-02
1627, 1.09498333e-02, 1.01179779e-02
1628, 1.10591426e-02, 1.00514051e-02
1629, 1.11631528e-02, 1.00056604e-02
1630, 1.12610720e-02, 9.98389348e-03
1631, 1.01174749e-02, 1.10101812e-02
1632, 1.02349026e-02, 1.09083066e-02
1633, 1.03522316e-02, 1.08023379e-02
1634, 1.04693174e-02, 1.06942914e-02
1635, 1.05858445e-02, 1.05866622e-02
1636, 1.07012456e-02, 1.04824947e-02
1637, 1.08146667e-02, 1.03856232e-02
1638, 1.09250098e-02, 1.03006326e-02
1639, 1.10310735e-02, 1.02323983e-02
1640, 1.11317541e-02, 1.01853441e-02
1641, 1.12262536e-02, 1.01626739e-02
1642, 1.01143401e-02, 1.12086916e-02
1643, 1.02286264e-02, 1.11046806e-02
1644, 1.03428168e-02, 1.09961778e-02
1645, 1.04567613e-02, 1.08856447e-02
1646, 1.05701406e-02, 1.07756164e-02
1647, 1.06823761e-02, 1.06691448e-02
1648, 1.07926028e-02, 1.05701070e-02
1649, 1.08997039e-02, 1.04831550e-02
1650, 1.10024586e-02, 1.04132388e-02
1651, 1.10997511e-02, 1.03648491e-02
1652, 1.11907655e-02, 1.03412392e-02
1653, 1.01111745e-02, 1.14101991e-02
1654, 1.02222515e-02, 1.13018025e-02
1655, 1.03332484e-02, 1.11901602e-02
1656, 1.04440022e-02, 1.10769682e-02
1657, 1.05541851e-02, 1.09644812e-02
1658, 1.06632076e-02, 1.08556766e-02
1659, 1.07701886e-02, 1.07544549e-02
1660, 1.08739939e-02, 1.06655173e-02
1661, 1.09733837e-02, 1.05938828e-02
1662, 1.10672191e-02, 1.05441073e-02
1663, 1.11546740e-02, 1.05194990e-02
1664, 1.01079233e-02, 1.16014471e-02
1665, 1.02158021e-02, 1.14949662e-02
1666, 1.03235925e-02, 1.13826124e-02
1667, 1.04311360e-02, 1.12676583e-02
1668, 1.05380975e-02, 1.11530228e-02
1669, 1.06438799e-02, 1.10419840e-02
1670, 1.07475817e-02, 1.09385885e-02
1671, 1.08480491e-02, 1.08476318e-02
1672, 1.09440163e-02, 1.07742064e-02
1673, 1.10343229e-02, 1.07229371e-02
1674, 1.11181233e-02, 1.06972093e-02
1675, 1.01046907e-02, 1.17916623e-02
1676, 1.02093816e-02, 1.16862645e-02
1677, 1.03139877e-02, 1.15738222e-02
1678, 1.04183443e-02, 1.14576332e-02
1679, 1.05221029e-02, 1.13411248e-02
1680, 1.06246509e-02, 1.12279532e-02
1681, 1.07250689e-02, 1.11223776e-02
1682, 1.08221751e-02, 1.10293105e-02
1683, 1.09146908e-02, 1.09538184e-02
1684, 1.10013811e-02, 1.09008187e-02
1685, 1.10813854e-02, 1.08737648e-02
1686, 1.01016443e-02, 1.19641423e-02
1687, 1.02031482e-02, 1.18744951e-02
1688, 1.03046605e-02, 1.17638707e-02
1689, 1.04059149e-02, 1.16469935e-02
1690, 1.05065471e-02, 1.15287695e-02
1691, 1.06059220e-02, 1.14134718e-02
1692, 1.07030943e-02, 1.13056134e-02
1693, 1.07970964e-02, 1.12088760e-02
1694, 1.08860340e-02, 1.11314040e-02
1695, 1.09689422e-02, 1.10765882e-02
1696, 1.10449325e-02, 1.10479519e-02
1697, 1.00987358e-02, 1.21550933e-02
1698, 1.01973061e-02, 1.20656881e-02
1699, 1.02959089e-02, 1.19547471e-02
1700, 1.03942333e-02, 1.18363798e-02
1701, 1.04918899e-02, 1.17160939e-02
1702, 1.05882213e-02, 1.15984343e-02
1703, 1.06825056e-02, 1.14866178e-02
1704, 1.07730972e-02, 1.13876471e-02
1705, 1.08585674e-02, 1.13070486e-02
1706, 1.09376898e-02, 1.12491678e-02
1707, 1.10094696e-02, 1.12179564e-02
1708, 1.00961691e-02, 1.23563036e-02
1709, 1.01920916e-02, 1.22625120e-02
1710, 1.02880727e-02, 1.21476706e-02
1711, 1.03837289e-02, 1.20262578e-02
1712, 1.04786474e-02, 1.19031779e-02
1713, 1.05721811e-02, 1.17825009e-02
1714, 1.06634907e-02, 1.16676260e-02
1715, 1.07518127e-02, 1.15597229e-02
1716, 1.08335074e-02, 1.14775803e-02
1717, 1.09088393e-02, 1.14154555e-02
1718, 1.09761721e-02, 1.13803362e-02
1719, 1.00938492e-02, 1.25747453e-02
1720, 1.01877321e-02, 1.24626672e-02
1721, 1.02814715e-02, 1.23419128e-02
1722, 1.03748096e-02, 1.22164106e-02
1723, 1.04673225e-02, 1.20898560e-02
1724, 1.05583714e-02, 1.19655682e-02
1725, 1.06471386e-02, 1.18459407e-02
1726, 1.07327495e-02, 1.17315454e-02
1727, 1.08119119e-02, 1.16416654e-02
1728, 1.08836852e-02, 1.15733212e-02
1729, 1.09465560e-02, 1.15313707e-02
1730, 1.00922193e-02, 1.27829574e-02
1731, 1.01844035e-02, 1.26624266e-02
1732, 1.02763483e-02, 1.25362016e-02
1733, 1.03677865e-02, 1.24064283e-02
1734, 1.04583008e-02, 1.22759519e-02
1735, 1.05472747e-02, 1.21475141e-02
1736, 1.06338840e-02, 1.20232319e-02
1737, 1.07170828e-02, 1.19049307e-02
1738, 1.07953399e-02, 1.17965275e-02
1739, 1.08640688e-02, 1.17199225e-02
1740, 1.09228455e-02, 1.16665587e-02
1741, 1.24793611e-02, 1.82223230e-04
1742, 1.26690995e-02, 1.83826109e-04
1743, 1.28586628e-02, 1.85762474e-04
1744, 1.30481236e-02, 1.87961065e-04
1745, 1.32375816e-02, 1.90345949e-04
1746, 1.34271905e-02, 1.92812469e-04
1747, 1.36171672e-02, 1.95188084e-04
1748, 1.38077792e-02, 1.97251007e-04
1749, 1.24799162e-02, 3.64606560e-04
1750, 1.26693379e-02, 3.67788190e-04
1751, 1.28585417e-02, 3.71633039e-04
1752, 1.30476188e-02, 3.76001786e-04
1753, 1.32366940e-02, 3.80739657e-04
1754, 1.34259425e-02, 3.85626743e-04
1755, 1.36156017e-02, 3.90314672e-04
1756, 1.38059650e-02, 3.94378847e-04
1757, 1.24803726e-02, 5.47126867e-04
1758, 1.26693696e-02, 5.51863050e-04
1759, 1.28580919e-02, 5.57590916e-04
1760, 1.30466511e-02, 5.64104645e-04
1761, 1.32351983e-02, 5.71168610e-04
1762, 1.34239318e-02, 5.78442065e-04
1763, 1.36131123e-02, 5.85399859e-04
1764, 1.38030499e-02, 5.91424527e-04
1765, 1.24805020e-02, 7.29772379e-04
1766, 1.26689924e-02, 7.36035756e-04
1767, 1.28571400e-02, 7.43620738e-04
1768, 1.30450753e-02, 7.52255786e-04
1769, 1.32329762e-02, 7.61622563e-04
1770, 1.34210661e-02, 7.71256164e-04
1771, 1.36096273e-02, 7.80454138e-04
1772, 1.37989847e-02, 7.88410660e-04
1773, 1.24801351e-02, 9.12539603e-04
1774, 1.26680508e-02, 9.20297927e-04
1775, 1.28555447e-02, 9.29712201e-04
1776, 1.30427703e-02, 9.40444530e-04
1777, 1.32299261e-02, 9.52092465e-04
1778, 1.34172626e-02, 9.64064791e-04
1779, 1.36050843e-02, 9.75480652e-04
1780, 1.37937348e-02, 9.85347433e-04
1781, 1.24791572e-02, 1.09542930e-03
1782, 1.26664331e-02, 1.10464531e-03
1783, 1.28532033e-02, 1.11585821e-03
1784, 1.30396411e-02, 1.12866261e-03
1785, 1.32259680e-02, 1.14257052e-03
1786, 1.34124588e-02, 1.15686236e-03
1787, 1.35994395e-02, 1.17047748e-03
1788, 1.37872770e-02, 1.18223636e-03
1789, 1.24774911e-02, 1.27844210e-03
1790, 1.26640676e-02, 1.28907431e-03
1791, 1.28500462e-02, 1.30205252e-03
1792, 1.30356252e-02, 1.31690258e-03
1793, 1.32210460e-02, 1.33304903e-03
1794, 1.34066055e-02, 1.34964206e-03
1795, 1.35926586e-02, 1.36543950e-03
1796, 1.37795974e-02, 1.37907418e-03
1797, 1.24750929e-02, 1.46157469e-03
1798, 1.26609039e-02, 1.47357944e-03
1799, 1.28460266e-02, 1.48828852e-03
1800, 1.30306771e-02, 1.50515710e-03
1801, 1.32151181e-02, 1.52352045e-03
1802, 1.33996708e-02, 1.54239649e-03
1803, 1.35847190e-02, 1.56036008e-03
1804, 1.37706799e-02, 1.57585507e-03
1805, 1.24719311e-02, 1.64481835e-03
1806, 1.26569141e-02, 1.65815232e-03
1807, 1.28411148e-02, 1.67455780e-03
1808, 1.30247688e-02, 1.69341790e-03
1809, 1.32081602e-02, 1.71397650e-03
1810, 1.33916344e-02, 1.73511775e-03
1811, 1.35756042e-02, 1.75523153e-03
1812, 1.37604866e-02, 1.77305099e-03
1813, 1.24679878e-02, 1.82815827e-03
1814, 1.26520786e-02, 1.84278050e-03
1815, 1.28352921e-02, 1.86085002e-03
1816, 1.30178817e-02, 1.88167556e-03
1817, 1.32001545e-02, 1.90440845e-03
1818, 1.33824805e-02, 1.92779722e-03
1819, 1.35652833e-02, 1.95034011e-03
1820, 1.37489671e-02, 1.97123224e-03
1821, 1.24632511e-02, 2.01157527e-03
1822, 1.26463836e-02, 2.02744920e-03
1823, 1.28285438e-02, 2.04715272e-03
1824, 1.30100045e-02, 2.06991937e-03
1825, 1.31910909e-02, 2.09480664e-03
1826, 1.33721931e-02, 2.12053373e-03
1827, 1.35537637e-02, 2.14544684e-03
1828, 1.37362136e-02, 2.16884445e-03
1829, 1.24577116e-02, 2.19504838e-03
1830, 1.26398224e-02, 2.21214141e-03
1831, 1.28208641e-02, 2.23345240e-03
1832, 1.30011281e-02, 2.25813827e-03
1833, 1.31809581e-02, 2.28521042e-03
1834, 1.33607704e-02, 2.31323508e-03
1835, 1.35410428e-02, 2.34050280e-03
1836, 1.37222074e-02, 2.36616423e-03
1837, 1.24513656e-02, 2.37855548e-03
1838, 1.26323886e-02, 2.39684060e-03
1839, 1.28122475e-02, 2.41973600e-03
1840, 1.29912486e-02, 2.44633039e-03
1841, 1.31697562e-02, 2.47555319e-03
1842, 1.33482106e-02, 2.50590616e-03
1843, 1.35271233e-02, 2.53544399e-03
1844, 1.37069263e-02, 2.56346818e-03
1845, 1.24442084e-02, 2.56207585e-03
1846, 1.26240794e-02, 2.58153072e-03
1847, 1.28026893e-02, 2.60599027e-03
1848, 1.29803615e-02, 2.63447152e-03
1849, 1.31574813e-02, 2.66584801e-03
1850, 1.33345164e-02, 2.69844173e-03
1851, 1.35119818e-02, 2.73047830e-03
1852, 1.36903347e-02, 2.76105991e-03
1853, 1.24362372e-02, 2.74559134e-03
1854, 1.26148919e-02, 2.76619662e-03
1855, 1.27921868e-02, 2.79220287e-03
1856, 1.29684657e-02, 2.82255793e-03
1857, 1.31441336e-02, 2.85603781e-03
1858, 1.33196656e-02, 2.89105065e-03
1859, 1.34955561e-02, 2.92615662e-03
1860, 1.36722587e-02, 2.96062487e-03
1861, 1.24278395e-02, 2.92799948e-03
1862, 1.26049360e-02, 2.95051094e-03
1863, 1.27807707e-02, 2.97827320e-03
1864, 1.29555687e-02, 3.01054493e-03
1865, 1.31297093e-02, 3.04617407e-03
1866, 1.33036477e-02, 3.08379461e-03
1867, 1.34778544e-02, 3.12229525e-03
1868, 1.36527698e-02, 3.16115585e-03
1869, 1.24186669e-02, 3.11020785e-03
1870, 1.25941485e-02, 3.13461735e-03
1871, 1.27684325e-02, 3.16420337e-03
1872, 1.29416678e-02, 3.19842855e-03
1873, 1.31142046e-02, 3.23625584e-03
1874, 1.32864751e-02, 3.27652926e-03
1875, 1.34589244e-02, 3.31840268e-03
1876, 1.36319520e-02, 3.36174504e-03
1877, 1.24086225e-02, 3.29247559e-03
1878, 1.25824902e-02, 3.31860688e-03
1879, 1.27551621e-02, 3.35001154e-03
1880, 1.29267639e-02, 3.38620390e-03
1881, 1.30976262e-02, 3.42622143e-03
1882, 1.32681727e-02, 3.46900779e-03
1883, 1.34388516e-02, 3.51372315e-03
1884, 1.36101851e-02, 3.55917425e-03
1885, 1.23982420e-02, 3.47333774e-03
1886, 1.25700589e-02, 3.50221596e-03
1887, 1.27409715e-02, 3.53565440e-03
1888, 1.29108559e-02, 3.57385725e-03
1889, 1.30799785e-02, 3.61604569e-03
1890, 1.32487454e-02, 3.66122113e-03
1891, 1.34176137e-02, 3.70849459e-03
1892, 1.35871759e-02, 3.75615503e-03
1893, 1.23866061e-02, 3.65531608e-03
1894, 1.25567438e-02, 3.68573307e-03
1895, 1.27258645e-02, 3.72111471e-03
1896, 1.28939524e-02, 3.76135739e-03
1897, 1.30612608e-02, 3.80571443e-03
1898, 1.32281873e-02, 3.85321281e-03
1899, 1.33951921e-02, 3.90292285e-03
1900, 1.35629037e-02, 3.95289576e-03
1901, 1.23749869e-02, 3.83476610e-03
1902, 1.25427898e-02, 3.86842526e-03
1903, 1.27098924e-02, 3.90622439e-03
1904, 1.28760673e-02, 3.94865451e-03
1905, 1.30414795e-02, 3.99521552e-03
1906, 1.32064968e-02, 4.04501334e-03
1907, 1.33715747e-02, 4.09711106e-03
1908, 1.35373678e-02, 4.14942577e-03
1909, 1.23598631e-02, 4.02195938e-03
1910, 1.25286002e-02, 4.04929696e-03
1911, 1.26931695e-02, 4.09069750e-03
1912, 1.28572304e-02, 4.13566735e-03
1913, 1.30206412e-02, 4.18452686e-03
1914, 1.31836748e-02, 4.23663296e-03
1915, 1.33467596e-02, 4.29109950e-03
1916, 1.35105690e-02, 4.34575696e-03
1917, 1.23447329e-02, 4.20677429e-03
1918, 1.25130350e-02, 4.23138961e-03
1919, 1.26754334e-02, 4.27523348e-03
1920, 1.28373876e-02, 4.32253815e-03
1921, 1.29987374e-02, 4.37367288e-03
1922, 1.31597184e-02, 4.42807982e-03
1923, 1.33207440e-02, 4.48490214e-03
1924, 1.34825055e-02, 4.54189442e-03
1925, 1.23294834e-02, 4.38938290e-03
1926, 1.24963438e-02, 4.41399310e-03
1927, 1.26567222e-02, 4.45970148e-03
1928, 1.28165428e-02, 4.50924365e-03
1929, 1.29757673e-02, 4.56264429e-03
1930, 1.31346295e-02, 4.61934926e-03
1931, 1.32935289e-02, 4.67851805e-03
1932, 1.34531762e-02, 4.73783351e-03
1933, 1.23151001e-02, 4.56671277e-03
1934, 1.24795660e-02, 4.59417328e-03
1935, 1.26371738e-02, 4.64371173e-03
1936, 1.27946967e-02, 4.69577592e-03
1937, 1.29517242e-02, 4.75146109e-03
1938, 1.31084025e-02, 4.81044967e-03
1939, 1.32651143e-02, 4.87194862e-03
1940, 1.34225860e-02, 4.93357144e-03
1941, 1.22970492e-02, 4.75269463e-03
1942, 1.24604329e-02, 4.77838796e-03
1943, 1.26163168e-02, 4.82860347e-03
1944, 1.27717443e-02, 4.88243252e-03
1945, 1.29265795e-02, 4.94019408e-03
1946, 1.30810319e-02, 5.00139641e-03
1947, 1.32354973e-02, 5.06519340e-03
1948, 1.33907329e-02, 5.12910262e-03
1949, 1.22789610e-02, 4.93613537e-03
1950, 1.24406535e-02, 4.96180262e-03
1951, 1.25945192e-02, 5.01333550e-03
1952, 1.27477646e-02, 5.06898435e-03
1953, 1.29003525e-02, 5.12879156e-03
1954, 1.30525203e-02, 5.19217551e-03
1955, 1.32046798e-02, 5.25824539e-03
1956, 1.33576188e-02, 5.32441959e-03
1957, 1.22615974e-02, 5.11462381e-03
1958, 1.24199521e-02, 5.14528062e-03
1959, 1.25716738e-02, 5.19825704e-03
1960, 1.27227204e-02, 5.25555480e-03
1961, 1.28730284e-02, 5.31729218e-03
1962, 1.30228633e-02, 5.38279628e-03
1963, 1.31726600e-02, 5.45110367e-03
1964, 1.33232418e-02, 5.51951677e-03
1965, 1.22410161e-02, 5.30055864e-03
1966, 1.23976870e-02, 5.33069531e-03
1967, 1.25485864e-02, 5.38115809e-03
1968, 1.26968911e-02, 5.44137042e-03
1969, 1.28446966e-02, 5.50544681e-03
1970, 1.29920896e-02, 5.57317957e-03
1971, 1.31394481e-02, 5.64373937e-03
1972, 1.32876094e-02, 5.71438018e-03
1973, 1.22210514e-02, 5.48183639e-03
1974, 1.23751210e-02, 5.51428366e-03
1975, 1.25248190e-02, 5.56311524e-03
1976, 1.26701780e-02, 5.62665332e-03
1977, 1.28153460e-02, 5.69326896e-03
1978, 1.29602030e-02, 5.76330721e-03
1979, 1.31050479e-02, 5.83613664e-03
1980, 1.32507225e-02, 5.90899726e-03
1981, 1.22028179e-02, 5.65480581e-03
1982, 1.23515567e-02, 5.69796935e-03
1983, 1.24996230e-02, 5.74609591e-03
1984, 1.26423463e-02, 5.81202935e-03
1985, 1.27849076e-02, 5.88094071e-03
1986, 1.29271820e-02, 5.95322344e-03
1987, 1.30694536e-02, 6.02830108e-03
1988, 1.32125812e-02, 6.10336335e-03
1989, 1.21825989e-02, 5.83131053e-03
1990, 1.23278648e-02, 5.87917911e-03
1991, 1.24731520e-02, 5.92988171e-03
1992, 1.26133887e-02, 5.99755254e-03
1993, 1.27533618e-02, 6.06851559e-03
1994, 1.28930211e-02, 6.14295108e-03
1995, 1.30326655e-02, 6.22023549e-03
1996, 1.31731853e-02, 6.29747380e-03
1997, 1.21610137e-02, 6.00938499e-03
1998, 1.23032741e-02, 6.06031250e-03
1999, 1.24458177e-02, 6.11324608e-03
2000, 1.25834225e-02, 6.18289178e-03
2001, 1.27207413e-02, 6.25590235e-03
2002, 1.28577258e-02, 6.33246265e-03
2003, 1.29946833e-02, 6.41192868e-03
2004, 1.31325368e-02, 6.49131928e-03
2005, 1.21377455e-02, 6.19014632e-03
2006, 1.22775482e-02, 6.24215975e-03
2007, 1.24175008e-02, 6.29658345e-03
2008, 1.25524886e-02, 6.36794232e-03
2009, 1.26870740e-02, 6.44302554e-03
2010, 1.28213102e-02, 6.52172463e-03
2011, 1.29555147e-02, 6.60336437e-03
2012, 1.30906384e-02, 6.68489002e-03
2013, 1.21129910e-02, 6.37297053e-03
2014, 1.22508816e-02, 6.42412622e-03
2015, 1.23890303e-02, 6.47752220e-03
2016, 1.25207230e-02, 6.55231625e-03
2017, 1.26523804e-02, 6.62982231e-03
2018, 1.27837770e-02, 6.71072258e-03
2019, 1.29151586e-02, 6.79453462e-03
2020, 1.30474931e-02, 6.87817764e-03
2021, 1.20842513e-02, 6.56607375e-03
2022, 1.22220777e-02, 6.60999818e-03
2023, 1.23588182e-02, 6.66054990e-03
2024, 1.24877645e-02, 6.73702825e-03
2025, 1.26165710e-02, 6.81653852e-03
2026, 1.27451019e-02, 6.89951703e-03
2027, 1.28736114e-02, 6.98545156e-03
2028, 1.30030988e-02, 7.07117887e-03
2029, 1.20588085e-02, 6.74551027e-03
2030, 1.21933585e-02, 6.79249456e-03
2031, 1.23268077e-02, 6.84595015e-03
2032, 1.24534899e-02, 6.92245737e-03
2033, 1.25795901e-02, 7.00334227e-03
2034, 1.27052646e-02, 7.08816806e-03
2035, 1.28308646e-02, 7.17613008e-03
2036, 1.29574556e-02, 7.26389419e-03
2037, 1.20329419e-02, 6.92344597e-03
2038, 1.21640479e-02, 6.97379466e-03
2039, 1.22925229e-02, 7.03514693e-03
2040, 1.24177085e-02, 7.10917264e-03
2041, 1.25413593e-02, 7.19045801e-03
2042, 1.26642371e-02, 7.27675529e-03
2043, 1.27869118e-02, 7.36659486e-03
2044, 1.29105616e-02, 7.45632686e-03
2045, 1.20065920e-02, 7.10004335e-03
2046, 1.21336766e-02, 7.15538859e-03
2047, 1.22585744e-02, 7.22029805e-03
2048, 1.23811308e-02, 7.29504135e-03
2049, 1.25020649e-02, 7.37732835e-03
2050, 1.26220640e-02, 7.46513950e-03
2051, 1.27417604e-02, 7.55681051e-03
2052, 1.28624197e-02, 7.64846336e-03
2053, 1.19784744e-02, 7.27960281e-03
2054, 1.21023627e-02, 7.33704027e-03
2055, 1.22240987e-02, 7.40400748e-03
2056, 1.23437401e-02, 7.48010911e-03
2057, 1.24617619e-02, 7.56378099e-03
2058, 1.25787761e-02, 7.65322149e-03
2059, 1.26954252e-02, 7.74673279e-03
2060, 1.28130363e-02, 7.84028322e-03
2061, 1.19493054e-02, 7.45973783e-03
2062, 1.20701725e-02, 7.51851313e-03
2063, 1.21888444e-02, 7.58702215e-03
2064, 1.23054627e-02, 7.66459573e-03
2065, 1.24204485e-02, 7.74981733e-03
2066, 1.25343837e-02, 7.84096681e-03
2067, 1.26479138e-02, 7.93633424e-03
2068, 1.27624143e-02, 8.03176872e-03
2069, 1.19192712e-02, 7.63982208e-03
2070, 1.20371189e-02, 7.69973593e-03
2071, 1.21527184e-02, 7.76960328e-03
2072, 1.22662429e-02, 7.84865394e-03
2073, 1.23781078e-02, 7.93548115e-03
2074, 1.24888867e-02, 8.02837592e-03
2075, 1.25992279e-02, 8.12560506e-03
2076, 1.27105601e-02, 8.22290964e-03
2077, 1.18835960e-02, 7.83582963e-03
2078, 1.20031890e-02, 7.88072031e-03
2079, 1.21156778e-02, 7.95186590e-03
2080, 1.22260498e-02, 8.03237408e-03
2081, 1.23347249e-02, 8.12081434e-03
2082, 1.24422796e-02, 8.21545720e-03
2083, 1.25493705e-02, 8.31454061e-03
2084, 1.26574719e-02, 8.41369759e-03
2085, 1.18490346e-02, 8.02525878e-03
2086, 1.19670480e-02, 8.06597061e-03
2087, 1.20772701e-02, 8.13532434e-03
2088, 1.21847242e-02, 8.21627304e-03
2089, 1.22902431e-02, 8.30599107e-03
2090, 1.23945437e-02, 8.40226561e-03
2091, 1.24983341e-02, 8.50315299e-03
2092, 1.26031525e-02, 8.60412978e-03
2093, 1.18178893e-02, 8.20027944e-03
2094, 1.19300755e-02, 8.25083815e-03
2095, 1.20377652e-02, 8.31906311e-03
2096, 1.21422950e-02, 8.40025023e-03
2097, 1.22446539e-02, 8.49104114e-03
2098, 1.23456707e-02, 8.58882815e-03
2099, 1.24461157e-02, 8.69145337e-03
2100, 1.25476001e-02, 8.79420806e-03
2101, 1.17830150e-02, 8.38482380e-03
2102, 1.18924472e-02, 8.43471568e-03
2103, 1.19973272e-02, 8.50252435e-03
2104, 1.20988283e-02, 8.58408120e-03
2105, 1.21979751e-02, 8.67589563e-03
2106, 1.22956652e-02, 8.77512619e-03
2107, 1.23927156e-02, 8.87943339e-03
2108, 1.24908173e-02, 8.98392219e-03
2109, 1.17477383e-02, 8.56772438e-03
2110, 1.18541727e-02, 8.61755293e-03
2111, 1.19560277e-02, 8.68544728e-03
2112, 1.20543726e-02, 8.76758620e-03
2113, 1.21502299e-02, 8.86047073e-03
2114, 1.22445337e-02, 8.96112435e-03
2115, 1.23381382e-02, 9.06707812e-03
2116, 1.24328062e-02, 9.17326566e-03
2117, 1.17119383e-02, 8.74937326e-03
2118, 1.18152210e-02, 8.79943836e-03
2119, 1.19138882e-02, 8.86774994e-03
2120, 1.20089557e-02, 8.95066746e-03
2121, 1.21014379e-02, 9.04469751e-03
2122, 1.21922893e-02, 9.14678536e-03
2123, 1.22823911e-02, 9.25436802e-03
2124, 1.23735704e-02, 9.36222356e-03
2125, 1.16755236e-02, 8.93007033e-03
2126, 1.17755458e-02, 8.98052379e-03
2127, 1.18709020e-02, 9.04945843e-03
2128, 1.19625842e-02, 9.13329795e-03
2129, 1.20516075e-02, 9.22854338e-03
2130, 1.21389404e-02, 9.33208317e-03
2131, 1.22254770e-02, 9.44128353e-03
2132, 1.23131145e-02, 9.55078471e-03
2133, 1.16384188e-02, 9.11006425e-03
2134, 1.17350947e-02, 9.16097313e-03
2135, 1.18270451e-02, 9.23063979e-03
2136, 1.19152535e-02, 9.31549072e-03
2137, 1.20007405e-02, 9.41199996e-03
2138, 1.20844860e-02, 9.51700564e-03
2139, 1.21674016e-02, 9.62781347e-03
2140, 1.22514414e-02, 9.73893702e-03
2141, 1.16005689e-02, 9.28954687e-03
2142, 1.16938287e-02, 9.34092980e-03
2143, 1.17822932e-02, 9.41137597e-03
2144, 1.18669532e-02, 9.49728116e-03
2145, 1.19488351e-02, 9.59507562e-03
2146, 1.20289307e-02, 9.70154628e-03
2147, 1.21081658e-02, 9.81394947e-03
2148, 1.21885538e-02, 9.92667116e-03
2149, 1.15619330e-02, 9.46864765e-03
2150, 1.16517171e-02, 9.52049345e-03
2151, 1.17366295e-02, 9.59172845e-03
2152, 1.18176751e-02, 9.67869814e-03
2153, 1.18958885e-02, 9.77777876e-03
2154, 1.19722756e-02, 9.88570601e-03
2155, 1.20477714e-02, 9.99968499e-03
2156, 1.21244555e-02, 1.01139825e-02
2157, 1.15224905e-02, 9.64744389e-03
2158, 1.16087422e-02, 9.69973020e-03
2159, 1.16900429e-02, 9.77174193e-03
2160, 1.17674116e-02, 9.85976681e-03
2161, 1.18418979e-02, 9.96012241e-03
2162, 1.19145187e-02, 1.00694876e-02
2163, 1.19862212e-02, 1.01850173e-02
2164, 1.20591475e-02, 1.03008626e-02
2165, 1.14822295e-02, 9.82597563e-03
2166, 1.15648899e-02, 9.87867638e-03
2167, 1.16425222e-02, 9.95144434e-03
2168, 1.17161572e-02, 1.00405030e-02
2169, 1.17868604e-02, 1.01421103e-02
2170, 1.18556609e-02, 1.02528883e-02
2171, 1.19235162e-02, 1.03699416e-02
2172, 1.19926324e-02, 1.04873050e-02
2173, 1.14411442e-02, 1.00042634e-02
2174, 1.15201576e-02, 1.00573488e-02
2175, 1.15940645e-02, 1.01308450e-02
2176, 1.16639109e-02, 1.02209132e-02
2177, 1.17307771e-02, 1.03237443e-02
2178, 1.17957024e-02, 1.04359053e-02
2179, 1.18596572e-02, 1.05544534e-02
2180, 1.19249113e-02, 1.06733013e-02
2181, 1.13992374e-02, 1.01823118e-02
2182, 1.14745460e-02, 1.02357510e-02
2183, 1.15446700e-02, 1.03099449e-02
2184, 1.16106709e-02, 1.04009900e-02
2185, 1.16736442e-02, 1.05050160e-02
2186, 1.17346412e-02, 1.06185302e-02
2187, 1.17946435e-02, 1.07385404e-02
2188, 1.18559878e-02, 1.08588431e-02
2189, 1.13565158e-02, 1.03600938e-02
2190, 1.14280544e-02, 1.04138535e-02
2191, 1.14943339e-02, 1.04887141e-02
2192, 1.15564298e-02, 1.05807073e-02
2193, 1.16154524e-02, 1.06858984e-02
2194, 1.16724689e-02, 1.08007379e-02
2195, 1.17284693e-02, 1.09221842e-02
2196, 1.17858592e-02, 1.10439137e-02
2197, 1.13130054e-02, 1.05375163e-02
2198, 1.13806920e-02, 1.05915591e-02
2199, 1.14430496e-02, 1.06670586e-02
2200, 1.15011716e-02, 1.07599813e-02
2201, 1.15561849e-02, 1.08663235e-02
2202, 1.16091669e-02, 1.09824752e-02
2203, 1.16611198e-02, 1.11053437e-02
2204, 1.17145171e-02, 1.12284897e-02
2205, 1.12687591e-02, 1.07143242e-02
2206, 1.13324746e-02, 1.07686184e-02
2207, 1.13908015e-02, 1.08447559e-02
2208, 1.14448611e-02, 1.09386221e-02
2209, 1.14957951e-02, 1.10461377e-02
2210, 1.15446933e-02, 1.11636268e-02
2211, 1.15925651e-02, 1.12879407e-02
2212, 1.16419485e-02, 1.14125255e-02
2213, 1.12238871e-02, 1.08899549e-02
2214, 1.12834387e-02, 1.09445099e-02
2215, 1.13375708e-02, 1.10213552e-02
2216, 1.13874432e-02, 1.11162690e-02
2217, 1.14342179e-02, 1.12250671e-02
2218, 1.14789894e-02, 1.13439914e-02
2219, 1.15227606e-02, 1.14698419e-02
2220, 1.15681319e-02, 1.15959486e-02
2221, 1.11785913e-02, 1.10632991e-02
2222, 1.12336557e-02, 1.11182639e-02
2223, 1.12833371e-02, 1.11960694e-02
2224, 1.13288453e-02, 1.12923132e-02
2225, 1.13713611e-02, 1.14026619e-02
2226, 1.14119658e-02, 1.15232598e-02
2227, 1.14516430e-02, 1.16508510e-02
2228, 1.14930375e-02, 1.17786583e-02
2229, 1.11332182e-02, 1.12324040e-02
2230, 1.11832647e-02, 1.12882815e-02
2231, 1.12280948e-02, 1.13676600e-02
2232, 1.12689845e-02, 1.14658475e-02
2233, 1.13071138e-02, 1.15782907e-02
2234, 1.13435229e-02, 1.17010092e-02
2235, 1.13791395e-02, 1.18307080e-02
2236, 1.14166308e-02, 1.19605241e-02
2237, 1.10883024e-02, 1.13942102e-02
2238, 1.11324498e-02, 1.14522567e-02
2239, 1.11718103e-02, 1.15345269e-02
2240, 1.12077389e-02, 1.16357720e-02
2241, 1.12413364e-02, 1.17512112e-02
2242, 1.12735406e-02, 1.18767582e-02
2243, 1.13051720e-02, 1.20091196e-02
2244, 1.13388812e-02, 1.21414009e-02
2245, 1.10444687e-02, 1.15444558e-02
2246, 1.10812448e-02, 1.16075482e-02
2247, 1.11143161e-02, 1.16949668e-02
2248, 1.11448793e-02, 1.18010323e-02
2249, 1.11738322e-02, 1.19207371e-02
2250, 1.12018809e-02, 1.20500671e-02
2251, 1.12296604e-02, 1.21858241e-02
2252, 1.12597570e-02, 1.23211564e-02
2253, 1.10018188e-02, 1.16789043e-02
2254, 1.10292826e-02, 1.17516406e-02
2255, 1.10552171e-02, 1.18474960e-02
2256, 1.10800657e-02, 1.19608119e-02
2257, 1.11043500e-02, 1.20864157e-02
2258, 1.11284154e-02, 1.22205839e-02
2259, 1.11526418e-02, 1.23603949e-02
2260, 1.11796912e-02, 1.24987401e-02
2261, 1.10138925e-02, 1.28535554e-02
2262, 1.09285144e-02, 1.30295604e-02
2263, 1.08414898e-02, 1.32050719e-02
2264, 1.07529927e-02, 1.33799883e-02
2265, 1.06631424e-02, 1.35543086e-02
2266, 1.05720367e-02, 1.37280468e-02
2267, 1.04797548e-02, 1.39012169e-02
2268, 1.03863673e-02, 1.40737044e-02
2269, 1.02966791e-02, 1.42340641e-02
2270, 1.02017969e-02, 1.43976789e-02
2271, 1.01107992e-02, 1.45361498e-02
2272, 1.09939212e-02, 1.27036106e-02
2273, 1.09106796e-02, 1.28751416e-02
2274, 1.08254571e-02, 1.30460821e-02
2275, 1.07384948e-02, 1.32164368e-02
2276, 1.06500089e-02, 1.33862449e-02
2277, 1.05601829e-02, 1.35555454e-02
2278, 1.04691721e-02, 1.37243494e-02
2279, 1.03771118e-02, 1.38923675e-02
2280, 1.02842394e-02, 1.40580367e-02
2281, 1.01911351e-02, 1.42168552e-02
2282, 1.00967847e-02, 1.43539459e-02
2283, 1.09757595e-02, 1.25537217e-02
2284, 1.08948331e-02, 1.27202179e-02
2285, 1.08115673e-02, 1.28860809e-02
2286, 1.07262637e-02, 1.30514437e-02
2287, 1.06392242e-02, 1.32164136e-02
2288, 1.05507206e-02, 1.33810453e-02
2289, 1.04609895e-02, 1.35453194e-02
2290, 1.03702284e-02, 1.37088681e-02
2291, 1.02786701e-02, 1.38700511e-02
2292, 1.01866145e-02, 1.40206851e-02
2293, 1.00938044e-02, 1.41486656e-02
2294, 1.09587722e-02, 1.24066398e-02
2295, 1.08804600e-02, 1.25670787e-02
2296, 1.07993316e-02, 1.27270510e-02
2297, 1.07157836e-02, 1.28867906e-02
2298, 1.06302146e-02, 1.30464677e-02
2299, 1.05430000e-02, 1.32061327e-02
2300, 1.04544647e-02, 1.33657223e-02
2301, 1.03648780e-02, 1.35248518e-02
2302, 1.02744866e-02, 1.36806183e-02
2303, 1.01835215e-02, 1.38251306e-02
2304, 1.00920526e-02, 1.39422901e-02
2305, 1.09432908e-02, 1.22636007e-02
2306, 1.08678751e-02, 1.24168051e-02
2307, 1.07890293e-02, 1.25698689e-02
2308, 1.07072806e-02, 1.27231516e-02
2309, 1.06231375e-02, 1.28769381e-02
2310, 1.05370926e-02, 1.30312592e-02
2311, 1.04495771e-02, 1.31859668e-02
2312, 1.03609459e-02, 1.33402776e-02
2313, 1.02714822e-02, 1.34903463e-02
2314, 1.01814168e-02, 1.36293210e-02
2315, 1.00908848e-02, 1.37497392e-02
2316, 1.09308399e-02, 1.21232914e-02
2317, 1.08578410e-02, 1.22699067e-02
2318, 1.07812956e-02, 1.24149146e-02
2319, 1.07013136e-02, 1.25606786e-02
2320, 1.06184548e-02, 1.27078611e-02
2321, 1.05333542e-02, 1.28564201e-02
2322, 1.04465783e-02, 1.30059868e-02
2323, 1.03585813e-02, 1.31552666e-02
2324, 1.02697052e-02, 1.33004403e-02
2325, 1.01802042e-02, 1.34354662e-02
2326, 1.00902272e-02, 1.35557707e-02
2327, 1.09192310e-02, 1.19954580e-02
2328, 1.08506121e-02, 1.21287098e-02
2329, 1.07768551e-02, 1.22623313e-02
2330, 1.06985793e-02, 1.23990607e-02
2331, 1.06167365e-02, 1.25388997e-02
2332, 1.05322246e-02, 1.26813287e-02
2333, 1.04457885e-02, 1.28255812e-02
2334, 1.03580002e-02, 1.29700555e-02
2335, 1.02692768e-02, 1.31114013e-02
2336, 1.01798810e-02, 1.32464115e-02
2337, 1.00900810e-02, 1.33694150e-02
2338, 1.09106833e-02, 1.18819429e-02
2339, 1.08477827e-02, 1.19922617e-02
2340, 1.07768150e-02, 1.21112792e-02
2341, 1.06998533e-02, 1.22375917e-02
2342, 1.06185321e-02, 1.23694912e-02
2343, 1.05340946e-02, 1.25055173e-02
2344, 1.04474807e-02, 1.26443375e-02
2345, 1.03593860e-02, 1.27841132e-02
2346, 1.02703050e-02, 1.29220840e-02
2347, 1.01805627e-02, 1.30552324e-02
2348, 1.00904163e-02, 1.31808370e-02
2349, 7.20730238e-03, 1.31285074e-03
2350, 7.20355287e-03, 1.12538540e-03
2351, 7.20167812e-03, 9.37824720e-04
2352, 7.20076356e-03, 7.50257750e-04
2353, 7.20033515e-03, 5.62695321e-04
2354, 7.20014237e-03, 3.75133764e-04
2355, 7.20006088e-03, 1.87569633e-04
2356, 7.40962941e-03, 1.31262664e-03
2357, 7.40451366e-03, 1.12517131e-03
2358, 7.40209175e-03, 9.37664649e-04
2359, 7.40095228e-03, 7.50140054e-04
2360, 7.40042422e-03, 5.62610105e-04
2361, 7.40018487e-03, 3.75077361e-04
2362, 7.40008149e-03, 1.87541227e-04
2363, 7.60734174e-03, 1.31254725e-03
2364, 7.60351401e-03, 1.12507353e-03
2365, 7.60170259e-03, 9.37578385e-04
2366, 7.60081736e-03, 7.50071253e-04
2367, 7.60038430e-03, 5.62558474e-04
2368, 7.60017615e-03, 3.75042378e-04
2369, 7.60008255e-03, 1.87523183e-04
2370, 7.80086033e-03, 1.31251791e-03
2371, 7.80100795e-03, 1.12503080e-03
2372, 7.80073181e-03, 9.37535602e-04
2373, 7.80044496e-03, 7.50034349e-04
2374, 7.80024473e-03, 5.62529429e-04
2375, 7.80012598e-03, 3.75022122e-04
2376, 7.80006498e-03, 1.87512444e-04
2377, 7.99635798e-03, 1.31250673e-03
2378, 7.99925998e-03, 1.12501252e-03
2379, 8.00000504e-03, 9.37515579e-04
2380, 8.00013542e-03, 7.50015897e-04
2381, 8.00011307e-03, 5.62514237e-04
2382, 8.00007209e-03, 3.75011063e-04
2383, 8.00004229e-03, 1.87506390e-04
2384, 8.19962472e-03, 1.31250254e-03
2385, 8.19996558e-03, 1.12500507e-03
2386, 8.20008945e-03, 9.37506615e-04
2387, 8.20009876e-03, 7.50007108e-04
2388, 8.20007268e-03, 5.62506611e-04
2389, 8.20004568e-03, 3.75005300e-04
2390, 8.20002798e-03, 1.87503159e-04
2391, 8.40344466e-03, 1.31250080e-03
2392, 8.40130355e-03, 1.12500193e-03
2393, 8.40052497e-03, 9.37502715e-04
2394, 8.40022601e-03, 7.50003033e-04
2395, 8.40010401e-03, 5.62502944e-04
2396, 8.40004906e-03, 3.75002448e-04
2397, 8.40002485e-03, 1.87501515e-04
2398, 8.60492513e-03, 1.31250033e-03
2399, 8.60198401e-03, 1.12500065e-03
2400, 8.60082265e-03, 9.37501027e-04
2401, 8.60034768e-03, 7.50001287e-04
2402, 8.60014930e-03, 5.62501315e-04
2403, 8.60006455e-03, 3.75001109e-04
2404, 8.60002916e-03, 1.87500700e-04
2405, 8.80277343e-03, 1.31250010e-03
2406, 8.80164653e-03, 1.12500018e-03
2407, 8.80085304e-03, 9.37500386e-04
2408, 8.80040973e-03, 7.50000530e-04
2409, 8.80018715e-03, 5.62500558e-04
2410, 8.80008284e-03, 3.75000469e-04
2411, 8.80003721e-03, 1.87500307e-04
2412, 9.00245085e-03, 1.31249917e-03
2413, 9.00183711e-03, 1.12499774e-03
2414, 9.00104642e-03, 9.37496428e-04
2415, 9.00052488e-03, 7.49995699e-04
2416, 9.00024083e-03, 5.62495552e-04
2417, 9.00010206e-03, 3.74995929e-04
2418, 9.00003873e-03, 1.87496655e-04
2419, 9.20612644e-03, 1.31248706e-03
2420, 9.20319837e-03, 1.12497131e-03
2421, 9.20155272e-03, 9.37459525e-04
2422, 9.20068379e-03, 7.49954372e-04
2423, 9.20024980e-03, 5.62455738e-04
2424, 9.20004025e-03, 3.74961935e-04
2425, 9.19991639e-03, 1.87474710e-04
2426, 9.40916501e-03, 1.31241931e-03
2427, 9.40423738e-03, 1.12484302e-03
2428, 9.40175168e-03, 9.37296194e-04
2429, 9.40051954e-03, 7.49783881e-04
2430, 9.39991418e-03, 5.62300440e-04
2431, 9.39959288e-03, 3.74840514e-04
2432, 9.39934887e-03, 1.87405152e-04
2433, 9.60856862e-03, 1.31219940e-03
2434, 9.60344449e-03, 1.12446316e-03
2435, 9.60078929e-03, 9.36843688e-04
2436, 9.59942583e-03, 7.49335275e-04
2437, 9.59870685e-03, 5.61913126e-04
2438, 9.59826447e-03, 3.74555675e-04
2439, 9.59788449e-03, 1.87252299e-04
2440, 9.80385300e-03, 1.31168170e-03
2441, 9.80024599e-03, 1.12363894e-03
2442, 9.79810115e-03, 9.35917546e-04
2443, 9.79687460e-03, 7.48458318e-04
2444, 9.79613885e-03, 5.61186171e-04
2445, 9.79561172e-03, 3.74041614e-04
2446, 9.79513675e-03, 1.86986785e-04
2447, 6.80001313e-03, 1.87676400e-04
2448, 6.80003455e-03, 3.75354663e-04
2449, 6.80008577e-03, 5.63032925e-04
2450, 6.80019939e-03, 7.50724110e-04
2451, 6.80041360e-03, 9.38541372e-04
2452, 6.80070231e-03, 1.12685037e-03
2453, 6.80078100e-03, 1.31633645e-03
2454, 6.79984689e-03, 1.50836050e-03
2455, 6.79816818e-03, 1.70832104e-03
2456, 6.79395301e-03, 1.91038742e-03
2457, 6.78282510e-03, 2.11022329e-03
2458, 6.60000509e-03, 1.87765880e-04
2459, 6.60001487e-03, 3.75534437e-04
2460, 6.60003768e-03, 5.63303649e-04
2461, 6.60008937e-03, 7.51098967e-04
2462, 6.60018390e-03, 9.39108315e-04
2463, 6.60029845e-03, 1.12786482e-03
2464, 6.60026073e-03, 1.31822412e-03
2465, 6.59957435e-03, 1.51122024e-03
2466, 6.59771031e-03, 1.70806574e-03
2467, 6.59340154e-03, 1.90656993e-03
2468, 6.58477657e-03, 2.10373336e-03
2469, 6.40000217e-03, 1.87869853e-04
2470, 6.40000589e-03, 3.75741773e-04
2471, 6.40001567e-03, 5.63614420e-04
2472, 6.40003756e-03, 7.51523476e-04
2473, 6.40007714e-03, 9.39698424e-04
2474, 6.40012277e-03, 1.12872908e-03
2475, 6.40007108e-03, 1.31944008e-03
2476, 6.39960077e-03, 1.51252060e-03
2477, 6.39823405e-03, 1.70819520e-03
2478, 6.39548432e-03, 1.90542801e-03
2479, 6.39170315e-03, 2.10284535e-03
2480, 6.20000064e-03, 1.87981743e-04
2481, 6.20000204e-03, 3.75964737e-04
2482, 6.20000623e-03, 5.63948299e-04
2483, 6.20001461e-03, 7.51973828e-04
2484, 6.20003091e-03, 9.40287486e-04
2485, 6.20004907e-03, 1.12948637e-03
2486, 6.20000856e-03, 1.32033951e-03
2487, 6.19972171e-03, 1.51336321e-03
2488, 6.19887281e-03, 1.70854433e-03
2489, 6.19694777e-03, 1.90523639e-03
2490, 6.19418453e-03, 2.10258784e-03
2491, 5.99999959e-03, 1.88097561e-04
2492, 6.00000052e-03, 3.76195821e-04
2493, 6.00000191e-03, 5.64294402e-04
2494, 6.00000564e-03, 7.52437045e-04
2495, 6.00001216e-03, 9.40872822e-04
2496, 6.00001914e-03, 1.13018823e-03
2497, 5.99999446e-03, 1.32110761e-03
2498, 5.99984173e-03, 1.51406869e-03
2499, 5.99915721e-03, 1.70900067e-03
2500, 5.99737559e-03, 1.90539949e-03
2501, 5.99404005e-03, 2.10260111e-03
2502, 5.79999993e-03, 1.88215214e-04
2503, 5.79999993e-03, 3.76430806e-04
2504, 5.80000086e-03, 5.64646558e-04
2505, 5.80000179e-03, 7.52906373e-04
2506, 5.80000412e-03, 9.41456005e-04
2507, 5.80000691e-03, 1.13086519e-03
2508, 5.79999434e-03, 1.32182427e-03
2509, 5.79982484e-03, 1.51473202e-03
2510, 5.79885812e-03, 1.70950498e-03
2511, 5.79572283e-03, 1.90569798e-03
2512, 5.78779727e-03, 2.10272521e-03
2513, 5.59999980e-03, 1.88333695e-04
2514, 5.59999980e-03, 3.76667536e-04
2515, 5.60000027e-03, 5.65001508e-04
2516, 5.60000073e-03, 7.53378670e-04
2517, 5.60000120e-03, 9.42038489e-04
2518, 5.60000259e-03, 1.13153213e-03
2519, 5.59998257e-03, 1.32252160e-03
2520, 5.59968501e-03, 1.51538244e-03
2521, 5.59824333e-03, 1.71002978e-03
2522, 5.59393549e-03, 1.90604839e-03
2523, 5.58428513e-03, 2.10289331e-03
2524, 5.40000014e-03, 1.88452512e-04
2525, 5.40000014e-03, 3.76905082e-04
2526, 5.40000014e-03, 5.65357739e-04
2527, 5.40000061e-03, 7.53852364e-04
2528, 5.40000061e-03, 9.42620856e-04
2529, 5.40000107e-03, 1.13219512e-03
2530, 5.39996382e-03, 1.32321171e-03
2531, 5.39957453e-03, 1.51602854e-03
2532, 5.39792376e-03, 1.71056250e-03
2533, 5.39349997e-03, 1.90641871e-03
2534, 5.38465567e-03, 2.10307864e-03
2535, 5.20000048e-03, 1.88571488e-04
2536, 5.20000048e-03, 3.77142977e-04
2537, 5.20000048e-03, 5.65714494e-04
2538, 5.20000048e-03, 7.54326698e-04
2539, 5.20000048e-03, 9.43203166e-04
2540, 5.20000048e-03, 1.13285671e-03
2541, 5.19995578e-03, 1.32389914e-03
2542, 5.19956276e-03, 1.51667325e-03
2543, 5.19805914e-03, 1.71109848e-03
2544, 5.19449357e-03, 1.90679647e-03
2545, 5.18847629e-03, 2.10327096e-03
2546, 4.99999989e-03, 1.88690494e-04
2547, 4.99999989e-03, 3.77380988e-04
2548, 4.99999989e-03, 5.66071481e-04
2549, 4.99999989e-03, 7.54801207e-04
2550, 4.99999989e-03, 9.43785533e-04
2551, 4.99999989e-03, 1.13351783e-03
2552, 4.99995705e-03, 1.32458552e-03
2553, 4.99961572e-03, 1.51731749e-03
2554, 4.99844784e-03, 1.71163550e-03
2555, 4.99596074e-03, 1.90717680e-03
2556, 4.99192625e-03, 2.10346561e-03
2557, 4.80000023e-03, 1.88809528e-04
2558, 4.80000023e-03, 3.77619057e-04
2559, 4.80000023e-03, 5.66428585e-04
2560, 4.80000023e-03, 7.55275832e-04
2561, 4.80000023e-03, 9.44368017e-04
2562, 4.80000023e-03, 1.13417872e-03
2563, 4.79996437e-03, 1.32527156e-03
2564, 4.79972875e-03, 1.51796150e-03
2565, 4.79908334e-03, 1.71217299e-03
2566, 4.79802396e-03, 1.90755830e-03
2567, 4.79677552e-03, 2.10366072e-03
2568, 4.60000010e-03, 1.88928563e-04
2569, 4.60000010e-03, 3.77857126e-04
2570, 4.60000010e-03, 5.66785689e-04
2571, 4.60000010e-03, 7.55750574e-04
2572, 4.60000010e-03, 9.44950560e-04
2573, 4.60000010e-03, 1.13483972e-03
2574, 4.59997868e-03, 1.32595759e-03
2575, 4.59989114e-03, 1.51860528e-03
2576, 4.59983852e-03, 1.71271048e-03
2577, 4.60026553e-03, 1.90793991e-03
2578, 4.60201781e-03, 2.10385676e-03
2579, 4.39999998e-03, 1.89047627e-04
2580, 4.39999998e-03, 3.78095254e-04
2581, 4.39999998e-03, 5.67142852e-04
2582, 4.39999998e-03, 7.56225316e-04
2583, 4.39999998e-03, 9.45533044e-04
2584, 4.39999998e-03, 1.13550061e-03
2585, 4.39999718e-03, 1.32664340e-03
2586, 4.40004840e-03, 1.51924917e-03
2587, 4.40044655e-03, 1.71324797e-03
2588, 4.40196693e-03, 1.90832186e-03
2589, 4.40606149e-03, 2.10405258e-03
2590, 4.20000032e-03, 1.89166676e-04
2591, 4.20000032e-03, 3.78333352e-04
2592, 4.20000032e-03, 5.67500014e-04
2593, 4.20000032e-03, 7.56700058e-04
2594, 4.20000032e-03, 9.46115586e-04
2595, 4.20000032e-03, 1.13616150e-03
2596, 4.20001103e-03, 1.32732932e-03
2597, 4.20012372e-03, 1.51989306e-03
2598, 4.20068391e-03, 1.71378569e-03
2599, 4.20264620e-03, 1.90870382e-03
2600, 4.20770608e-03, 2.10424885e-03
2601, 4.00000066e-03, 1.89285711e-04
2602, 4.00000066e-03, 3.78571422e-04
2603, 4.00000066e-03, 5.67857176e-04
2604, 4.00000066e-03, 7.57174741e-04
2605, 4.00000066e-03, 9.46698012e-04
2606, 4.00000066e-03, 1.13682239e-03
2607, 4.00001090e-03, 1.32801535e-03
2608, 4.00010962e-03, 1.52053696e-03
2609, 4.00067307e-03, 1.71432330e-03
2610, 4.00234852e-03, 1.90908555e-03
2611, 4.00506612e-03, 2.10444466e-03
2612, 3.80000006e-03, 1.89404760e-04
2613, 3.80000006e-03, 3.78809520e-04
2614, 3.80000006e-03, 5.68214280e-04
2615, 3.80000006e-03, 7.57649424e-04
2616, 3.80000006e-03, 9.47280496e-04
2617, 3.80000006e-03, 1.13748317e-03
2618, 3.80000891e-03, 1.32870127e-03
2619, 3.80015490e-03, 1.52118073e-03
2620, 3.80091742e-03, 1.71486079e-03
2621, 3.80300428e-03, 1.90946739e-03
2622, 3.80674470e-03, 2.10464047e-03
2623, 3.59999994e-03, 1.89523795e-04
2624, 3.59999994e-03, 3.79047589e-04
2625, 3.59999994e-03, 5.68571384e-04
2626, 3.59999994e-03, 7.58124166e-04
2627, 3.59999994e-03, 9.47862980e-04
2628, 3.59999994e-03, 1.13814406e-03
2629, 3.60002043e-03, 1.32938707e-03
2630, 3.60024301e-03, 1.52182439e-03
2631, 3.60119203e-03, 1.71539839e-03
2632, 3.60375619e-03, 1.90984935e-03
2633, 3.60927265e-03, 2.10483652e-03
2634, 3.40000005e-03, 1.89642858e-04
2635, 3.40000005e-03, 3.79285717e-04
2636, 3.40000005e-03, 5.68928546e-04
2637, 3.40000005e-03, 7.58598850e-04
2638, 3.40000005e-03, 9.48445522e-04
2639, 3.40000005e-03, 1.13880495e-03
2640, 3.40002659e-03, 1.33007299e-03
2641, 3.40024242e-03, 1.52246829e-03
2642, 3.40105942e-03, 1.71593600e-03
2643, 3.40293697e-03, 1.91023131e-03
2644, 3.40593467e-03, 2.10503256e-03
2645, 3.19999992e-03, 1.89761908e-04
2646, 3.19999992e-03, 3.79523815e-04
2647, 3.19999992e-03, 5.69285708e-04
2648, 3.19999992e-03, 7.59073591e-04
2649, 3.19999992e-03, 9.49028064e-04
2650, 3.19999992e-03, 1.13946584e-03
2651, 3.20002227e-03, 1.33075891e-03
2652, 3.20019620e-03, 1.52311218e-03
2653, 3.20075615e-03, 1.71647361e-03
2654, 3.20173101e-03, 1.91061315e-03
2655, 3.20275617e-03, 2.10522860e-03
2656, 2.99999979e-03, 1.89880942e-04
2657, 2.99999979e-03, 3.79761885e-04
2658, 2.99999979e-03, 5.69642812e-04
2659, 2.99999979e-03, 7.59548275e-04
2660, 2.99999979e-03, 9.49610607e-04
2661, 2.99999979e-03, 1.14012673e-03
2662, 3.00001842e-03, 1.33144495e-03
2663, 3.00012855e-03, 1.52375607e-03
2664, 3.00030736e-03, 1.71701121e-03
2665, 3.00023379e-03, 1.91099511e-03
2666, 2.99964868e-03, 2.10542465e-03
2667, 2.79999990e-03, 1.89999992e-04
2668, 2.79999990e-03, 3.79999983e-04
2669, 2.79999990e-03, 5.69999975e-04
2670, 2.79999990e-03, 7.60023016e-04
2671, 2.79999990e-03, 9.50193091e-04
2672, 2.79999990e-03, 1.14078762e-03
2673, 2.80000851e-03, 1.33213087e-03
2674, 2.79998686e-03, 1.52439985e-03
2675, 2.79959431e-03, 1.71754882e-03
2676, 2.79786391e-03, 1.91137707e-03
2677, 2.79309019e-03, 2.10562069e-03
2678, 2.60000024e-03, 1.90119055e-04
2679, 2.60000024e-03, 3.80238111e-04
2680, 2.60000024e-03, 5.70357137e-04
2681, 2.60000024e-03, 7.60497758e-04
2682, 2.60000024e-03, 9.50775575e-04
2683, 2.60000024e-03, 1.14144851e-03
2684, 2.59999093e-03, 1.33281667e-03
2685, 2.59984122e-03, 1.52504374e-03
2686, 2.59898603e-03, 1.71808642e-03
2687, 2.59618182e-03, 1.91175891e-03
2688, 2.58953706e-03, 2.10581673e-03
2689, 2.40000011e-03, 1.90238105e-04
2690, 2.40000011e-03, 3.80476209e-04
2691, 2.40000011e-03, 5.70714299e-04
2692, 2.40000011e-03, 7.60972442e-04
2693, 2.40000011e-03, 9.51358059e-04
2694, 2.40000011e-03, 1.14210951e-03
2695, 2.39997939e-03, 1.33350282e-03
2696, 2.39975355e-03, 1.52568775e-03
2697, 2.39871861e-03, 1.71862415e-03
2698, 2.39572977e-03, 1.91214099e-03
2699, 2.38898536e-03, 2.10601254e-03
2700, 2.19999999e-03, 1.90357139e-04
2701, 2.19999999e-03, 3.80714278e-04
2702, 2.19999999e-03, 5.71071403e-04
2703, 2.19999999e-03, 7.61447183e-04
2704, 2.19999999e-03, 9.51940543e-04
2705, 2.19999999e-03, 1.14277028e-03
2706, 2.19997321e-03, 1.33418874e-03
2707, 2.19974481e-03, 1.52633153e-03
2708, 2.19887728e-03, 1.71916164e-03
2709, 2.19674036e-03, 1.91252294e-03
2710, 2.19259714e-03, 2.10620882e-03
2711, 2.00000009e-03, 1.90476188e-04
2712, 2.00000009e-03, 3.80952377e-04
2713, 2.00000009e-03, 5.71428565e-04
2714, 2.00000009e-03, 7.61921925e-04
2715, 2.00000009e-03, 9.52523027e-04
2716, 2.00000009e-03, 1.14343117e-03
2717, 1.99997681e-03, 1.33487454e-03
2718, 1.99982384e-03, 1.52697519e-03
2719, 1.99940382e-03, 1.71969936e-03
2720, 1.99880218e-03, 1.91290479e-03
2721, 1.99831207e-03, 2.10640486e-03
2722, 1.79999997e-03, 1.90595223e-04
2723, 1.79999997e-03, 3.81190446e-04
2724, 1.79999997e-03, 5.71785728e-04
2725, 1.79999997e-03, 7.62396608e-04
2726, 1.79999997e-03, 9.53105569e-04
2727, 1.79999997e-03, 1.14409206e-03
2728, 1.79998763e-03, 1.33556046e-03
2729, 1.79995352e-03, 1.52761908e-03
2730, 1.80012872e-03, 1.72023685e-03
2731, 1.80115714e-03, 1.91328675e-03
2732, 1.80379930e-03, 2.10660067e-03
2733, 1.59999996e-03, 1.90714287e-04
2734, 1.59999996e-03, 3.81428574e-04
2735, 1.59999996e-03, 5.72142890e-04
2736, 1.59999996e-03, 7.62871350e-04
2737, 1.59999996e-03, 9.53688053e-04
2738, 1.59999996e-03, 1.14475295e-03
2739, 1.60000206e-03, 1.33624638e-03
2740, 1.60012580e-03, 1.52826309e-03
2741, 1.60093023e-03, 1.72077457e-03
2742, 1.60362595e-03, 1.91366859e-03
2743, 1.60948595e-03, 2.10679648e-03
2744, 1.39999995e-03, 1.90833336e-04
2745, 1.39999995e-03, 3.81666672e-04
2746, 1.39999995e-03, 5.72500052e-04
2747, 1.39999995e-03, 7.63346092e-04
2748, 1.39999995e-03, 9.54270596e-04
2749, 1.39999995e-03, 1.14541384e-03
2750, 1.40002219e-03, 1.33693230e-03
2751, 1.40029518e-03, 1.52890687e-03
2752, 1.40171556e-03, 1.72131229e-03
2753, 1.40612072e-03, 1.91405055e-03
2754, 1.41579914e-03, 2.10699276e-03
2755, 1.19999994e-03, 1.90952385e-04
2756, 1.19999994e-03, 3.81904771e-04
2757, 1.19999994e-03, 5.72857156e-04
2758, 1.19999994e-03, 7.63820775e-04
2759, 1.19999994e-03, 9.54853022e-04
2760, 1.19999994e-03, 1.14607462e-03
2761, 1.20003638e-03, 1.33761822e-03
2762, 1.20043510e-03, 1.52955065e-03
2763, 1.20233640e-03, 1.72184967e-03
2764, 1.20794936e-03, 1.91443251e-03
2765, 1.22047565e-03, 2.10718880e-03
2766, 1.00000005e-03, 1.91071333e-04
2767, 1.00000005e-03, 3.82142607e-04
2768, 1.00000005e-03, 5.73213852e-04
2769, 1.00000005e-03, 7.64294877e-04
2770, 1.00000005e-03, 9.55434574e-04
2771, 1.00000005e-03, 1.14673434e-03
2772, 1.00004929e-03, 1.33830262e-03
2773, 1.00052683e-03, 1.53019291e-03
2774, 1.00258808e-03, 1.72238576e-03
2775, 1.00828358e-03, 1.91481307e-03
2776, 1.01971079e-03, 2.10738368e-03
2777, 8.00000038e-04, 1.91189116e-04
2778, 8.00000038e-04, 3.82377533e-04
2779, 8.00000038e-04, 5.73565601e-04
2780, 8.00000038e-04, 7.64761993e-04
2781, 8.00000038e-04, 9.56007279e-04
2782, 8.00000038e-04, 1.14738336e-03
2783, 8.00054986e-04, 1.33897504e-03
2784, 8.00531707e-04, 1.53082260e-03
2785, 8.02537077e-04, 1.72291033e-03
2786, 8.07661389e-04, 1.91518397e-03
2787, 8.17368273e-04, 2.10757274e-03
2788, 5.99999970e-04, 1.91300380e-04
2789, 5.99999970e-04, 3.82598373e-04
2790, 5.99999970e-04, 5.73895581e-04
2791, 5.99999970e-04, 7.65199657e-04
2792, 5.99999970e-04, 9.56543314e-04
2793, 5.99999970e-04, 1.14798977e-03
2794, 6.00052241e-04, 1.33960135e-03
2795, 6.00531406e-04, 1.53140689e-03
2796, 6.02437649e-04, 1.72339450e-03
2797, 6.07993046e-04, 1.91552483e-03
2798, 6.16986305e-04, 2.10774457e-03
2799, 3.99999990e-04, 1.91392537e-04
2800, 3.99999990e-04, 3.82780796e-04
2801, 3.99999990e-04, 5.74168400e-04
2802, 3.99999990e-04, 7.65562581e-04
2803, 3.99999990e-04, 9.56989417e-04
2804, 3.99999990e-04, 1.14849466e-03
2805, 4.00056597e-04, 1.34012138e-03
2806, 4.00583318e-04, 1.53189036e-03
2807, 4.02881531e-04, 1.72379427e-03
2808, 4.08404943e-04, 1.91580469e-03
2809, 4.17803501e-04, 2.10788241e-03
2810, 2.00000009e-04, 1.91448751e-04
2811, 2.00000009e-04, 3.82894592e-04
2812, 2.00000009e-04, 5.74342383e-04
2813, 2.00000009e-04, 7.65799719e-04
2814, 2.00000009e-04, 9.57286858e-04
2815, 2.00000009e-04, 1.14883494e-03
2816, 2.00087758e-04, 1.34047377e-03
2817, 2.00572453e-04, 1.53221888e-03
2818, 2.02516327e-04, 1.72406679e-03
2819, 2.07439327e-04, 1.91599783e-03
2820, 2.19581416e-04, 2.10798415e-03
*Element, type=DCAX4
 678,  266,  267, 1026,  933
 679,  267,  268, 1027, 1026
 680,  268,  269, 1028, 1027
 681,  269,  270, 1029, 1028
 682,  270,  271, 1030, 1029
 683,  271,  272, 1031, 1030
 684,  272,  273, 1032, 1031
 685,  273,  274, 1033, 1032
 686,  274,  275, 1034, 1033
 687,  275,  276, 1035, 1034
 688,  276,  277, 1036, 1035
 689,  277,  278,  942, 1036
 690,  933, 1026, 1037,  932
 691, 1026, 1027, 1038, 1037
 692, 1027, 1028, 1039, 1038
 693, 1028, 1029, 1040, 1039
 694, 1029, 1030, 1041, 1040
 695, 1030, 1031, 1042, 1041
 696, 1031, 1032, 1043, 1042
 697, 1032, 1033, 1044, 1043
 698, 1033, 1034, 1045, 1044
 699, 1034, 1035, 1046, 1045
 700, 1035, 1036, 1047, 1046
 701, 1036,  942,  943, 1047
 702,  932, 1037, 1048,  931
 703, 1037, 1038, 1049, 1048
 704, 1038, 1039, 1050, 1049
 705, 1039, 1040, 1051, 1050
 706, 1040, 1041, 1052, 1051
 707, 1041, 1042, 1053, 1052
 708, 1042, 1043, 1054, 1053
 709, 1043, 1044, 1055, 1054
 710, 1044, 1045, 1056, 1055
 711, 1045, 1046, 1057, 1056
 712, 1046, 1047, 1058, 1057
 713, 1047,  943,  944, 1058
 714,  931, 1048, 1059,  930
 715, 1048, 1049, 1060, 1059
 716, 1049, 1050, 1061, 1060
 717, 1050, 1051, 1062, 1061
 718, 1051, 1052, 1063, 1062
 719, 1052, 1053, 1064, 1063
 720, 1053, 1054, 1065, 1064
 721, 1054, 1055, 1066, 1065
 722, 1055, 1056, 1067, 1066
 723, 1056, 1057, 1068, 1067
 724, 1057, 1058, 1069, 1068
 725, 1058,  944,  945, 1069
 726,  930, 1059, 1070,  929
 727, 1059, 1060, 1071, 1070
 728, 1060, 1061, 1072, 1071
 729, 1061, 1062, 1073, 1072
 730, 1062, 1063, 1074, 1073
 731, 1063, 1064, 1075, 1074
 732, 1064, 1065, 1076, 1075
 733, 1065, 1066, 1077, 1076
 734, 1066, 1067, 1078, 1077
 735, 1067, 1068, 1079, 1078
 736, 1068, 1069, 1080, 1079
 737, 1069,  945,  946, 1080
 738,  929, 1070, 1081,  928
 739, 1070, 1071, 1082, 1081
 740, 1071, 1072, 1083, 1082
 741, 1072, 1073, 1084, 1083
 742, 1073, 1074, 1085, 1084
 743, 1074, 1075, 1086, 1085
 744, 1075, 1076, 1087, 1086
 745, 1076, 1077, 1088, 1087
 746, 1077, 1078, 1089, 1088
 747, 1078, 1079, 1090, 1089
 748, 1079, 1080, 1091, 1090
 749, 1080,  946,  947, 1091
 750,  928, 1081, 1092,  927
 751, 1081, 1082, 1093, 1092
 752, 1082, 1083, 1094, 1093
 753, 1083, 1084, 1095, 1094
 754, 1084, 1085, 1096, 1095
 755, 1085, 1086, 1097, 1096
 756, 1086, 1087, 1098, 1097
 757, 1087, 1088, 1099, 1098
 758, 1088, 1089, 1100, 1099
 759, 1089, 1090, 1101, 1100
 760, 1090, 1091, 1102, 1101
 761, 1091,  947,  948, 1102
 762,  927, 1092, 1103,    5
 763, 1092, 1093, 1104, 1103
 764, 1093, 1094, 1105, 1104
 765, 1094, 1095, 1106, 1105
 766, 1095, 1096, 1107, 1106
 767, 1096, 1097, 1108, 1107
 768, 1097, 1098, 1109, 1108
 769, 1098, 1099, 1110, 1109
 770, 1099, 1100, 1111, 1110
 771, 1100, 1101, 1112, 1111
 772, 1101, 1102, 1113, 1112
 773, 1102,  948,  949, 1113
 774,    5, 1103, 1114,  105
 775, 1103, 1104, 1115, 1114
 776, 1104, 1105, 1116, 1115
 777, 1105, 1106, 1117, 1116
 778, 1106, 1107, 1118, 1117
 779, 1107, 1108, 1119, 1118
 780, 1108, 1109, 1120, 1119
 781, 1109, 1110, 1121, 1120
 782, 1110, 1111, 1122, 1121
 783, 1111, 1112, 1123, 1122
 784, 1112, 1113, 1124, 1123
 785, 1113,  949,  950, 1124
 786,  105, 1114, 1125,  106
 787, 1114, 1115, 1126, 1125
 788, 1115, 1116, 1127, 1126
 789, 1116, 1117, 1128, 1127
 790, 1117, 1118, 1129, 1128
 791, 1118, 1119, 1130, 1129
 792, 1119, 1120, 1131, 1130
 793, 1120, 1121, 1132, 1131
 794, 1121, 1122, 1133, 1132
 795, 1122, 1123, 1134, 1133
 796, 1123, 1124, 1135, 1134
 797, 1124,  950,  951, 1135
 798,  106, 1125, 1136,  107
 799, 1125, 1126, 1137, 1136
 800, 1126, 1127, 1138, 1137
 801, 1127, 1128, 1139, 1138
 802, 1128, 1129, 1140, 1139
 803, 1129, 1130, 1141, 1140
 804, 1130, 1131, 1142, 1141
 805, 1131, 1132, 1143, 1142
 806, 1132, 1133, 1144, 1143
 807, 1133, 1134, 1145, 1144
 808, 1134, 1135, 1146, 1145
 809, 1135,  951,  952, 1146
 810,  107, 1136, 1147,  108
 811, 1136, 1137, 1148, 1147
 812, 1137, 1138, 1149, 1148
 813, 1138, 1139, 1150, 1149
 814, 1139, 1140, 1151, 1150
 815, 1140, 1141, 1152, 1151
 816, 1141, 1142, 1153, 1152
 817, 1142, 1143, 1154, 1153
 818, 1143, 1144, 1155, 1154
 819, 1144, 1145, 1156, 1155
 820, 1145, 1146, 1157, 1156
 821, 1146,  952,  953, 1157
 822,  108, 1147, 1158,  109
 823, 1147, 1148, 1159, 1158
 824, 1148, 1149, 1160, 1159
 825, 1149, 1150, 1161, 1160
 826, 1150, 1151, 1162, 1161
 827, 1151, 1152, 1163, 1162
 828, 1152, 1153, 1164, 1163
 829, 1153, 1154, 1165, 1164
 830, 1154, 1155, 1166, 1165
 831, 1155, 1156, 1167, 1166
 832, 1156, 1157, 1168, 1167
 833, 1157,  953,  954, 1168
 834,  109, 1158, 1169,  110
 835, 1158, 1159, 1170, 1169
 836, 1159, 1160, 1171, 1170
 837, 1160, 1161, 1172, 1171
 838, 1161, 1162, 1173, 1172
 839, 1162, 1163, 1174, 1173
 840, 1163, 1164, 1175, 1174
 841, 1164, 1165, 1176, 1175
 842, 1165, 1166, 1177, 1176
 843, 1166, 1167, 1178, 1177
 844, 1167, 1168, 1179, 1178
 845, 1168,  954,  955, 1179
 846,  110, 1169, 1180,  111
 847, 1169, 1170, 1181, 1180
 848, 1170, 1171, 1182, 1181
 849, 1171, 1172, 1183, 1182
 850, 1172, 1173, 1184, 1183
 851, 1173, 1174, 1185, 1184
 852, 1174, 1175, 1186, 1185
 853, 1175, 1176, 1187, 1186
 854, 1176, 1177, 1188, 1187
 855, 1177, 1178, 1189, 1188
 856, 1178, 1179, 1190, 1189
 857, 1179,  955,  956, 1190
 858,  111, 1180, 1191,  112
 859, 1180, 1181, 1192, 1191
 860, 1181, 1182, 1193, 1192
 861, 1182, 1183, 1194, 1193
 862, 1183, 1184, 1195, 1194
 863, 1184, 1185, 1196, 1195
 864, 1185, 1186, 1197, 1196
 865, 1186, 1187, 1198, 1197
 866, 1187, 1188, 1199, 1198
 867, 1188, 1189, 1200, 1199
 868, 1189, 1190, 1201, 1200
 869, 1190,  956,  957, 1201
 870,  112, 1191, 1202,  113
 871, 1191, 1192, 1203, 1202
 872, 1192, 1193, 1204, 1203
 873, 1193, 1194, 1205, 1204
 874, 1194, 1195, 1206, 1205
 875, 1195, 1196, 1207, 1206
 876, 1196, 1197, 1208, 1207
 877, 1197, 1198, 1209, 1208
 878, 1198, 1199, 1210, 1209
 879, 1199, 1200, 1211, 1210
 880, 1200, 1201, 1212, 1211
 881, 1201,  957,  958, 1212
 882,  113, 1202, 1213,  114
 883, 1202, 1203, 1214, 1213
 884, 1203, 1204, 1215, 1214
 885, 1204, 1205, 1216, 1215
 886, 1205, 1206, 1217, 1216
 887, 1206, 1207, 1218, 1217
 888, 1207, 1208, 1219, 1218
 889, 1208, 1209, 1220, 1219
 890, 1209, 1210, 1221, 1220
 891, 1210, 1211, 1222, 1221
 892, 1211, 1212, 1223, 1222
 893, 1212,  958,  959, 1223
 894,  114, 1213, 1224,  115
 895, 1213, 1214, 1225, 1224
 896, 1214, 1215, 1226, 1225
 897, 1215, 1216, 1227, 1226
 898, 1216, 1217, 1228, 1227
 899, 1217, 1218, 1229, 1228
 900, 1218, 1219, 1230, 1229
 901, 1219, 1220, 1231, 1230
 902, 1220, 1221, 1232, 1231
 903, 1221, 1222, 1233, 1232
 904, 1222, 1223, 1234, 1233
 905, 1223,  959,  960, 1234
 906,  115, 1224, 1235,  116
 907, 1224, 1225, 1236, 1235
 908, 1225, 1226, 1237, 1236
 909, 1226, 1227, 1238, 1237
 910, 1227, 1228, 1239, 1238
 911, 1228, 1229, 1240, 1239
 912, 1229, 1230, 1241, 1240
 913, 1230, 1231, 1242, 1241
 914, 1231, 1232, 1243, 1242
 915, 1232, 1233, 1244, 1243
 916, 1233, 1234, 1245, 1244
 917, 1234,  960,  961, 1245
 918,  116, 1235, 1246,  117
 919, 1235, 1236, 1247, 1246
 920, 1236, 1237, 1248, 1247
 921, 1237, 1238, 1249, 1248
 922, 1238, 1239, 1250, 1249
 923, 1239, 1240, 1251, 1250
 924, 1240, 1241, 1252, 1251
 925, 1241, 1242, 1253, 1252
 926, 1242, 1243, 1254, 1253
 927, 1243, 1244, 1255, 1254
 928, 1244, 1245, 1256, 1255
 929, 1245,  961,  962, 1256
 930,  117, 1246, 1257,  118
 931, 1246, 1247, 1258, 1257
 932, 1247, 1248, 1259, 1258
 933, 1248, 1249, 1260, 1259
 934, 1249, 1250, 1261, 1260
 935, 1250, 1251, 1262, 1261
 936, 1251, 1252, 1263, 1262
 937, 1252, 1253, 1264, 1263
 938, 1253, 1254, 1265, 1264
 939, 1254, 1255, 1266, 1265
 940, 1255, 1256, 1267, 1266
 941, 1256,  962,  963, 1267
 942,  118, 1257, 1268,  119
 943, 1257, 1258, 1269, 1268
 944, 1258, 1259, 1270, 1269
 945, 1259, 1260, 1271, 1270
 946, 1260, 1261, 1272, 1271
 947, 1261, 1262, 1273, 1272
 948, 1262, 1263, 1274, 1273
 949, 1263, 1264, 1275, 1274
 950, 1264, 1265, 1276, 1275
 951, 1265, 1266, 1277, 1276
 952, 1266, 1267, 1278, 1277
 953, 1267,  963,  964, 1278
 954,  119, 1268, 1279,  120
 955, 1268, 1269, 1280, 1279
 956, 1269, 1270, 1281, 1280
 957, 1270, 1271, 1282, 1281
 958, 1271, 1272, 1283, 1282
 959, 1272, 1273, 1284, 1283
 960, 1273, 1274, 1285, 1284
 961, 1274, 1275, 1286, 1285
 962, 1275, 1276, 1287, 1286
 963, 1276, 1277, 1288, 1287
 964, 1277, 1278, 1289, 1288
 965, 1278,  964,  965, 1289
 966,  120, 1279, 1290,  121
 967, 1279, 1280, 1291, 1290
 968, 1280, 1281, 1292, 1291
 969, 1281, 1282, 1293, 1292
 970, 1282, 1283, 1294, 1293
 971, 1283, 1284, 1295, 1294
 972, 1284, 1285, 1296, 1295
 973, 1285, 1286, 1297, 1296
 974, 1286, 1287, 1298, 1297
 975, 1287, 1288, 1299, 1298
 976, 1288, 1289, 1300, 1299
 977, 1289,  965,  966, 1300
 978,  121, 1290, 1301,  122
 979, 1290, 1291, 1302, 1301
 980, 1291, 1292, 1303, 1302
 981, 1292, 1293, 1304, 1303
 982, 1293, 1294, 1305, 1304
 983, 1294, 1295, 1306, 1305
 984, 1295, 1296, 1307, 1306
 985, 1296, 1297, 1308, 1307
 986, 1297, 1298, 1309, 1308
 987, 1298, 1299, 1310, 1309
 988, 1299, 1300, 1311, 1310
 989, 1300,  966,  967, 1311
 990,  122, 1301, 1312,  123
 991, 1301, 1302, 1313, 1312
 992, 1302, 1303, 1314, 1313
 993, 1303, 1304, 1315, 1314
 994, 1304, 1305, 1316, 1315
 995, 1305, 1306, 1317, 1316
 996, 1306, 1307, 1318, 1317
 997, 1307, 1308, 1319, 1318
 998, 1308, 1309, 1320, 1319
 999, 1309, 1310, 1321, 1320
1000, 1310, 1311, 1322, 1321
1001, 1311,  967,  968, 1322
1002,  123, 1312, 1323,  124
1003, 1312, 1313, 1324, 1323
1004, 1313, 1314, 1325, 1324
1005, 1314, 1315, 1326, 1325
1006, 1315, 1316, 1327, 1326
1007, 1316, 1317, 1328, 1327
1008, 1317, 1318, 1329, 1328
1009, 1318, 1319, 1330, 1329
1010, 1319, 1320, 1331, 1330
1011, 1320, 1321, 1332, 1331
1012, 1321, 1322, 1333, 1332
1013, 1322,  968,  969, 1333
1014,  124, 1323, 1334,  125
1015, 1323, 1324, 1335, 1334
1016, 1324, 1325, 1336, 1335
1017, 1325, 1326, 1337, 1336
1018, 1326, 1327, 1338, 1337
1019, 1327, 1328, 1339, 1338
1020, 1328, 1329, 1340, 1339
1021, 1329, 1330, 1341, 1340
1022, 1330, 1331, 1342, 1341
1023, 1331, 1332, 1343, 1342
1024, 1332, 1333, 1344, 1343
1025, 1333,  969,  970, 1344
1026,  125, 1334, 1345,  126
1027, 1334, 1335, 1346, 1345
1028, 1335, 1336, 1347, 1346
1029, 1336, 1337, 1348, 1347
1030, 1337, 1338, 1349, 1348
1031, 1338, 1339, 1350, 1349
1032, 1339, 1340, 1351, 1350
1033, 1340, 1341, 1352, 1351
1034, 1341, 1342, 1353, 1352
1035, 1342, 1343, 1354, 1353
1036, 1343, 1344, 1355, 1354
1037, 1344,  970,  971, 1355
1038,  126, 1345, 1356,  127
1039, 1345, 1346, 1357, 1356
1040, 1346, 1347, 1358, 1357
1041, 1347, 1348, 1359, 1358
1042, 1348, 1349, 1360, 1359
1043, 1349, 1350, 1361, 1360
1044, 1350, 1351, 1362, 1361
1045, 1351, 1352, 1363, 1362
1046, 1352, 1353, 1364, 1363
1047, 1353, 1354, 1365, 1364
1048, 1354, 1355, 1366, 1365
1049, 1355,  971,  972, 1366
1050,  127, 1356, 1367,  128
1051, 1356, 1357, 1368, 1367
1052, 1357, 1358, 1369, 1368
1053, 1358, 1359, 1370, 1369
1054, 1359, 1360, 1371, 1370
1055, 1360, 1361, 1372, 1371
1056, 1361, 1362, 1373, 1372
1057, 1362, 1363, 1374, 1373
1058, 1363, 1364, 1375, 1374
1059, 1364, 1365, 1376, 1375
1060, 1365, 1366, 1377, 1376
1061, 1366,  972,  973, 1377
1062,  128, 1367, 1378,  129
1063, 1367, 1368, 1379, 1378
1064, 1368, 1369, 1380, 1379
1065, 1369, 1370, 1381, 1380
1066, 1370, 1371, 1382, 1381
1067, 1371, 1372, 1383, 1382
1068, 1372, 1373, 1384, 1383
1069, 1373, 1374, 1385, 1384
1070, 1374, 1375, 1386, 1385
1071, 1375, 1376, 1387, 1386
1072, 1376, 1377, 1388, 1387
1073, 1377,  973,  974, 1388
1074,  129, 1378, 1389,  130
1075, 1378, 1379, 1390, 1389
1076, 1379, 1380, 1391, 1390
1077, 1380, 1381, 1392, 1391
1078, 1381, 1382, 1393, 1392
1079, 1382, 1383, 1394, 1393
1080, 1383, 1384, 1395, 1394
1081, 1384, 1385, 1396, 1395
1082, 1385, 1386, 1397, 1396
1083, 1386, 1387, 1398, 1397
1084, 1387, 1388, 1399, 1398
1085, 1388,  974,  975, 1399
1086,  130, 1389, 1400,  131
1087, 1389, 1390, 1401, 1400
1088, 1390, 1391, 1402, 1401
1089, 1391, 1392, 1403, 1402
1090, 1392, 1393, 1404, 1403
1091, 1393, 1394, 1405, 1404
1092, 1394, 1395, 1406, 1405
1093, 1395, 1396, 1407, 1406
1094, 1396, 1397, 1408, 1407
1095, 1397, 1398, 1409, 1408
1096, 1398, 1399, 1410, 1409
1097, 1399,  975,  976, 1410
1098,  131, 1400, 1411,  132
1099, 1400, 1401, 1412, 1411
1100, 1401, 1402, 1413, 1412
1101, 1402, 1403, 1414, 1413
1102, 1403, 1404, 1415, 1414
1103, 1404, 1405, 1416, 1415
1104, 1405, 1406, 1417, 1416
1105, 1406, 1407, 1418, 1417
1106, 1407, 1408, 1419, 1418
1107, 1408, 1409, 1420, 1419
1108, 1409, 1410, 1421, 1420
1109, 1410,  976,  977, 1421
1110,  132, 1411, 1422,  133
1111, 1411, 1412, 1423, 1422
1112, 1412, 1413, 1424, 1423
1113, 1413, 1414, 1425, 1424
1114, 1414, 1415, 1426, 1425
1115, 1415, 1416, 1427, 1426
1116, 1416, 1417, 1428, 1427
1117, 1417, 1418, 1429, 1428
1118, 1418, 1419, 1430, 1429
1119, 1419, 1420, 1431, 1430
1120, 1420, 1421, 1432, 1431
1121, 1421,  977,  978, 1432
1122,  133, 1422, 1433,  134
1123, 1422, 1423, 1434, 1433
1124, 1423, 1424, 1435, 1434
1125, 1424, 1425, 1436, 1435
1126, 1425, 1426, 1437, 1436
1127, 1426, 1427, 1438, 1437
1128, 1427, 1428, 1439, 1438
1129, 1428, 1429, 1440, 1439
1130, 1429, 1430, 1441, 1440
1131, 1430, 1431, 1442, 1441
1132, 1431, 1432, 1443, 1442
1133, 1432,  978,  979, 1443
1134,  134, 1433, 1444,  135
1135, 1433, 1434, 1445, 1444
1136, 1434, 1435, 1446, 1445
1137, 1435, 1436, 1447, 1446
1138, 1436, 1437, 1448, 1447
1139, 1437, 1438, 1449, 1448
1140, 1438, 1439, 1450, 1449
1141, 1439, 1440, 1451, 1450
1142, 1440, 1441, 1452, 1451
1143, 1441, 1442, 1453, 1452
1144, 1442, 1443, 1454, 1453
1145, 1443,  979,  980, 1454
1146,  135, 1444, 1455,  136
1147, 1444, 1445, 1456, 1455
1148, 1445, 1446, 1457, 1456
1149, 1446, 1447, 1458, 1457
1150, 1447, 1448, 1459, 1458
1151, 1448, 1449, 1460, 1459
1152, 1449, 1450, 1461, 1460
1153, 1450, 1451, 1462, 1461
1154, 1451, 1452, 1463, 1462
1155, 1452, 1453, 1464, 1463
1156, 1453, 1454, 1465, 1464
1157, 1454,  980,  981, 1465
1158,  136, 1455, 1466,  137
1159, 1455, 1456, 1467, 1466
1160, 1456, 1457, 1468, 1467
1161, 1457, 1458, 1469, 1468
1162, 1458, 1459, 1470, 1469
1163, 1459, 1460, 1471, 1470
1164, 1460, 1461, 1472, 1471
1165, 1461, 1462, 1473, 1472
1166, 1462, 1463, 1474, 1473
1167, 1463, 1464, 1475, 1474
1168, 1464, 1465, 1476, 1475
1169, 1465,  981,  982, 1476
1170,  137, 1466, 1477,  138
1171, 1466, 1467, 1478, 1477
1172, 1467, 1468, 1479, 1478
1173, 1468, 1469, 1480, 1479
1174, 1469, 1470, 1481, 1480
1175, 1470, 1471, 1482, 1481
1176, 1471, 1472, 1483, 1482
1177, 1472, 1473, 1484, 1483
1178, 1473, 1474, 1485, 1484
1179, 1474, 1475, 1486, 1485
1180, 1475, 1476, 1487, 1486
1181, 1476,  982,  983, 1487
1182,  138, 1477, 1488,  139
1183, 1477, 1478, 1489, 1488
1184, 1478, 1479, 1490, 1489
1185, 1479, 1480, 1491, 1490
1186, 1480, 1481, 1492, 1491
1187, 1481, 1482, 1493, 1492
1188, 1482, 1483, 1494, 1493
1189, 1483, 1484, 1495, 1494
1190, 1484, 1485, 1496, 1495
1191, 1485, 1486, 1497, 1496
1192, 1486, 1487, 1498, 1497
1193, 1487,  983,  984, 1498
1194,  139, 1488, 1499,  140
1195, 1488, 1489, 1500, 1499
1196, 1489, 1490, 1501, 1500
1197, 1490, 1491, 1502, 1501
1198, 1491, 1492, 1503, 1502
1199, 1492, 1493, 1504, 1503
1200, 1493, 1494, 1505, 1504
1201, 1494, 1495, 1506, 1505
1202, 1495, 1496, 1507, 1506
1203, 1496, 1497, 1508, 1507
1204, 1497, 1498, 1509, 1508
1205, 1498,  984,  985, 1509
1206,  140, 1499, 1510,  141
1207, 1499, 1500, 1511, 1510
1208, 1500, 1501, 1512, 1511
1209, 1501, 1502, 1513, 1512
1210, 1502, 1503, 1514, 1513
1211, 1503, 1504, 1515, 1514
1212, 1504, 1505, 1516, 1515
1213, 1505, 1506, 1517, 1516
1214, 1506, 1507, 1518, 1517
1215, 1507, 1508, 1519, 1518
1216, 1508, 1509, 1520, 1519
1217, 1509,  985,  986, 1520
1218,  141, 1510, 1521,  142
1219, 1510, 1511, 1522, 1521
1220, 1511, 1512, 1523, 1522
1221, 1512, 1513, 1524, 1523
1222, 1513, 1514, 1525, 1524
1223, 1514, 1515, 1526, 1525
1224, 1515, 1516, 1527, 1526
1225, 1516, 1517, 1528, 1527
1226, 1517, 1518, 1529, 1528
1227, 1518, 1519, 1530, 1529
1228, 1519, 1520, 1531, 1530
1229, 1520,  986,  987, 1531
1230,  142, 1521, 1532,  143
1231, 1521, 1522, 1533, 1532
1232, 1522, 1523, 1534, 1533
1233, 1523, 1524, 1535, 1534
1234, 1524, 1525, 1536, 1535
1235, 1525, 1526, 1537, 1536
1236, 1526, 1527, 1538, 1537
1237, 1527, 1528, 1539, 1538
1238, 1528, 1529, 1540, 1539
1239, 1529, 1530, 1541, 1540
1240, 1530, 1531, 1542, 1541
1241, 1531,  987,  988, 1542
1242,  143, 1532, 1543,  144
1243, 1532, 1533, 1544, 1543
1244, 1533, 1534, 1545, 1544
1245, 1534, 1535, 1546, 1545
1246, 1535, 1536, 1547, 1546
1247, 1536, 1537, 1548, 1547
1248, 1537, 1538, 1549, 1548
1249, 1538, 1539, 1550, 1549
1250, 1539, 1540, 1551, 1550
1251, 1540, 1541, 1552, 1551
1252, 1541, 1542, 1553, 1552
1253, 1542,  988,  989, 1553
1254,  144, 1543, 1554,  145
1255, 1543, 1544, 1555, 1554
1256, 1544, 1545, 1556, 1555
1257, 1545, 1546, 1557, 1556
1258, 1546, 1547, 1558, 1557
1259, 1547, 1548, 1559, 1558
1260, 1548, 1549, 1560, 1559
1261, 1549, 1550, 1561, 1560
1262, 1550, 1551, 1562, 1561
1263, 1551, 1552, 1563, 1562
1264, 1552, 1553, 1564, 1563
1265, 1553,  989,  990, 1564
1266,  145, 1554, 1565,  146
1267, 1554, 1555, 1566, 1565
1268, 1555, 1556, 1567, 1566
1269, 1556, 1557, 1568, 1567
1270, 1557, 1558, 1569, 1568
1271, 1558, 1559, 1570, 1569
1272, 1559, 1560, 1571, 1570
1273, 1560, 1561, 1572, 1571
1274, 1561, 1562, 1573, 1572
1275, 1562, 1563, 1574, 1573
1276, 1563, 1564, 1575, 1574
1277, 1564,  990,  991, 1575
1278,  146, 1565, 1576,  147
1279, 1565, 1566, 1577, 1576
1280, 1566, 1567, 1578, 1577
1281, 1567, 1568, 1579, 1578
1282, 1568, 1569, 1580, 1579
1283, 1569, 1570, 1581, 1580
1284, 1570, 1571, 1582, 1581
1285, 1571, 1572, 1583, 1582
1286, 1572, 1573, 1584, 1583
1287, 1573, 1574, 1585, 1584
1288, 1574, 1575, 1586, 1585
1289, 1575,  991,  992, 1586
1290,  147, 1576, 1587,  148
1291, 1576, 1577, 1588, 1587
1292, 1577, 1578, 1589, 1588
1293, 1578, 1579, 1590, 1589
1294, 1579, 1580, 1591, 1590
1295, 1580, 1581, 1592, 1591
1296, 1581, 1582, 1593, 1592
1297, 1582, 1583, 1594, 1593
1298, 1583, 1584, 1595, 1594
1299, 1584, 1585, 1596, 1595
1300, 1585, 1586, 1597, 1596
1301, 1586,  992,  993, 1597
1302,  148, 1587, 1598,  149
1303, 1587, 1588, 1599, 1598
1304, 1588, 1589, 1600, 1599
1305, 1589, 1590, 1601, 1600
1306, 1590, 1591, 1602, 1601
1307, 1591, 1592, 1603, 1602
1308, 1592, 1593, 1604, 1603
1309, 1593, 1594, 1605, 1604
1310, 1594, 1595, 1606, 1605
1311, 1595, 1596, 1607, 1606
1312, 1596, 1597, 1608, 1607
1313, 1597,  993,  994, 1608
1314,  149, 1598, 1609,  150
1315, 1598, 1599, 1610, 1609
1316, 1599, 1600, 1611, 1610
1317, 1600, 1601, 1612, 1611
1318, 1601, 1602, 1613, 1612
1319, 1602, 1603, 1614, 1613
1320, 1603, 1604, 1615, 1614
1321, 1604, 1605, 1616, 1615
1322, 1605, 1606, 1617, 1616
1323, 1606, 1607, 1618, 1617
1324, 1607, 1608, 1619, 1618
1325, 1608,  994,  995, 1619
1326,  150, 1609, 1620,  151
1327, 1609, 1610, 1621, 1620
1328, 1610, 1611, 1622, 1621
1329, 1611, 1612, 1623, 1622
1330, 1612, 1613, 1624, 1623
1331, 1613, 1614, 1625, 1624
1332, 1614, 1615, 1626, 1625
1333, 1615, 1616, 1627, 1626
1334, 1616, 1617, 1628, 1627
1335, 1617, 1618, 1629, 1628
1336, 1618, 1619, 1630, 1629
1337, 1619,  995,  996, 1630
1338,  151, 1620, 1631,  152
1339, 1620, 1621, 1632, 1631
1340, 1621, 1622, 1633, 1632
1341, 1622, 1623, 1634, 1633
1342, 1623, 1624, 1635, 1634
1343, 1624, 1625, 1636, 1635
1344, 1625, 1626, 1637, 1636
1345, 1626, 1627, 1638, 1637
1346, 1627, 1628, 1639, 1638
1347, 1628, 1629, 1640, 1639
1348, 1629, 1630, 1641, 1640
1349, 1630,  996,  997, 1641
1350,  152, 1631, 1642,  153
1351, 1631, 1632, 1643, 1642
1352, 1632, 1633, 1644, 1643
1353, 1633, 1634, 1645, 1644
1354, 1634, 1635, 1646, 1645
1355, 1635, 1636, 1647, 1646
1356, 1636, 1637, 1648, 1647
1357, 1637, 1638, 1649, 1648
1358, 1638, 1639, 1650, 1649
1359, 1639, 1640, 1651, 1650
1360, 1640, 1641, 1652, 1651
1361, 1641,  997,  998, 1652
1362,  153, 1642, 1653,  154
1363, 1642, 1643, 1654, 1653
1364, 1643, 1644, 1655, 1654
1365, 1644, 1645, 1656, 1655
1366, 1645, 1646, 1657, 1656
1367, 1646, 1647, 1658, 1657
1368, 1647, 1648, 1659, 1658
1369, 1648, 1649, 1660, 1659
1370, 1649, 1650, 1661, 1660
1371, 1650, 1651, 1662, 1661
1372, 1651, 1652, 1663, 1662
1373, 1652,  998,  999, 1663
1374,  154, 1653, 1664,  155
1375, 1653, 1654, 1665, 1664
1376, 1654, 1655, 1666, 1665
1377, 1655, 1656, 1667, 1666
1378, 1656, 1657, 1668, 1667
1379, 1657, 1658, 1669, 1668
1380, 1658, 1659, 1670, 1669
1381, 1659, 1660, 1671, 1670
1382, 1660, 1661, 1672, 1671
1383, 1661, 1662, 1673, 1672
1384, 1662, 1663, 1674, 1673
1385, 1663,  999, 1000, 1674
1386,  155, 1664, 1675,  156
1387, 1664, 1665, 1676, 1675
1388, 1665, 1666, 1677, 1676
1389, 1666, 1667, 1678, 1677
1390, 1667, 1668, 1679, 1678
1391, 1668, 1669, 1680, 1679
1392, 1669, 1670, 1681, 1680
1393, 1670, 1671, 1682, 1681
1394, 1671, 1672, 1683, 1682
1395, 1672, 1673, 1684, 1683
1396, 1673, 1674, 1685, 1684
1397, 1674, 1000, 1001, 1685
1398,  156, 1675, 1686,  157
1399, 1675, 1676, 1687, 1686
1400, 1676, 1677, 1688, 1687
1401, 1677, 1678, 1689, 1688
1402, 1678, 1679, 1690, 1689
1403, 1679, 1680, 1691, 1690
1404, 1680, 1681, 1692, 1691
1405, 1681, 1682, 1693, 1692
1406, 1682, 1683, 1694, 1693
1407, 1683, 1684, 1695, 1694
1408, 1684, 1685, 1696, 1695
1409, 1685, 1001, 1002, 1696
1410,  157, 1686, 1697,  158
1411, 1686, 1687, 1698, 1697
1412, 1687, 1688, 1699, 1698
1413, 1688, 1689, 1700, 1699
1414, 1689, 1690, 1701, 1700
1415, 1690, 1691, 1702, 1701
1416, 1691, 1692, 1703, 1702
1417, 1692, 1693, 1704, 1703
1418, 1693, 1694, 1705, 1704
1419, 1694, 1695, 1706, 1705
1420, 1695, 1696, 1707, 1706
1421, 1696, 1002, 1003, 1707
1422,  158, 1697, 1708,  159
1423, 1697, 1698, 1709, 1708
1424, 1698, 1699, 1710, 1709
1425, 1699, 1700, 1711, 1710
1426, 1700, 1701, 1712, 1711
1427, 1701, 1702, 1713, 1712
1428, 1702, 1703, 1714, 1713
1429, 1703, 1704, 1715, 1714
1430, 1704, 1705, 1716, 1715
1431, 1705, 1706, 1717, 1716
1432, 1706, 1707, 1718, 1717
1433, 1707, 1003, 1004, 1718
1434,  159, 1708, 1719,  160
1435, 1708, 1709, 1720, 1719
1436, 1709, 1710, 1721, 1720
1437, 1710, 1711, 1722, 1721
1438, 1711, 1712, 1723, 1722
1439, 1712, 1713, 1724, 1723
1440, 1713, 1714, 1725, 1724
1441, 1714, 1715, 1726, 1725
1442, 1715, 1716, 1727, 1726
1443, 1716, 1717, 1728, 1727
1444, 1717, 1718, 1729, 1728
1445, 1718, 1004, 1005, 1729
1446,  160, 1719, 1730,  161
1447, 1719, 1720, 1731, 1730
1448, 1720, 1721, 1732, 1731
1449, 1721, 1722, 1733, 1732
1450, 1722, 1723, 1734, 1733
1451, 1723, 1724, 1735, 1734
1452, 1724, 1725, 1736, 1735
1453, 1725, 1726, 1737, 1736
1454, 1726, 1727, 1738, 1737
1455, 1727, 1728, 1739, 1738
1456, 1728, 1729, 1740, 1739
1457, 1729, 1005, 1006, 1740
1458,  161, 1730, 1017,  162
1459, 1730, 1731, 1016, 1017
1460, 1731, 1732, 1015, 1016
1461, 1732, 1733, 1014, 1015
1462, 1733, 1734, 1013, 1014
1463, 1734, 1735, 1012, 1013
1464, 1735, 1736, 1011, 1012
1465, 1736, 1737, 1010, 1011
1466, 1737, 1738, 1009, 1010
1467, 1738, 1739, 1008, 1009
1468, 1739, 1740, 1007, 1008
1469, 1740, 1006,  941, 1007
1470,  278,  279, 1741,  942
1471,  279,  280, 1742, 1741
1472,  280,  281, 1743, 1742
1473,  281,  282, 1744, 1743
1474,  282,  283, 1745, 1744
1475,  283,  284, 1746, 1745
1476,  284,  285, 1747, 1746
1477,  285,  286, 1748, 1747
1478,  286,    9,  287, 1748
1479,  942, 1741, 1749,  943
1480, 1741, 1742, 1750, 1749
1481, 1742, 1743, 1751, 1750
1482, 1743, 1744, 1752, 1751
1483, 1744, 1745, 1753, 1752
1484, 1745, 1746, 1754, 1753
1485, 1746, 1747, 1755, 1754
1486, 1747, 1748, 1756, 1755
1487, 1748,  287,  288, 1756
1488,  943, 1749, 1757,  944
1489, 1749, 1750, 1758, 1757
1490, 1750, 1751, 1759, 1758
1491, 1751, 1752, 1760, 1759
1492, 1752, 1753, 1761, 1760
1493, 1753, 1754, 1762, 1761
1494, 1754, 1755, 1763, 1762
1495, 1755, 1756, 1764, 1763
1496, 1756,  288,  289, 1764
1497,  944, 1757, 1765,  945
1498, 1757, 1758, 1766, 1765
1499, 1758, 1759, 1767, 1766
1500, 1759, 1760, 1768, 1767
1501, 1760, 1761, 1769, 1768
1502, 1761, 1762, 1770, 1769
1503, 1762, 1763, 1771, 1770
1504, 1763, 1764, 1772, 1771
1505, 1764,  289,  290, 1772
1506,  945, 1765, 1773,  946
1507, 1765, 1766, 1774, 1773
1508, 1766, 1767, 1775, 1774
1509, 1767, 1768, 1776, 1775
1510, 1768, 1769, 1777, 1776
1511, 1769, 1770, 1778, 1777
1512, 1770, 1771, 1779, 1778
1513, 1771, 1772, 1780, 1779
1514, 1772,  290,  291, 1780
1515,  946, 1773, 1781,  947
1516, 1773, 1774, 1782, 1781
1517, 1774, 1775, 1783, 1782
1518, 1775, 1776, 1784, 1783
1519, 1776, 1777, 1785, 1784
1520, 1777, 1778, 1786, 1785
1521, 1778, 1779, 1787, 1786
1522, 1779, 1780, 1788, 1787
1523, 1780,  291,  292, 1788
1524,  947, 1781, 1789,  948
1525, 1781, 1782, 1790, 1789
1526, 1782, 1783, 1791, 1790
1527, 1783, 1784, 1792, 1791
1528, 1784, 1785, 1793, 1792
1529, 1785, 1786, 1794, 1793
1530, 1786, 1787, 1795, 1794
1531, 1787, 1788, 1796, 1795
1532, 1788,  292,  293, 1796
1533,  948, 1789, 1797,  949
1534, 1789, 1790, 1798, 1797
1535, 1790, 1791, 1799, 1798
1536, 1791, 1792, 1800, 1799
1537, 1792, 1793, 1801, 1800
1538, 1793, 1794, 1802, 1801
1539, 1794, 1795, 1803, 1802
1540, 1795, 1796, 1804, 1803
1541, 1796,  293,  294, 1804
1542,  949, 1797, 1805,  950
1543, 1797, 1798, 1806, 1805
1544, 1798, 1799, 1807, 1806
1545, 1799, 1800, 1808, 1807
1546, 1800, 1801, 1809, 1808
1547, 1801, 1802, 1810, 1809
1548, 1802, 1803, 1811, 1810
1549, 1803, 1804, 1812, 1811
1550, 1804,  294,  295, 1812
1551,  950, 1805, 1813,  951
1552, 1805, 1806, 1814, 1813
1553, 1806, 1807, 1815, 1814
1554, 1807, 1808, 1816, 1815
1555, 1808, 1809, 1817, 1816
1556, 1809, 1810, 1818, 1817
1557, 1810, 1811, 1819, 1818
1558, 1811, 1812, 1820, 1819
1559, 1812,  295,  296, 1820
1560,  951, 1813, 1821,  952
1561, 1813, 1814, 1822, 1821
1562, 1814, 1815, 1823, 1822
1563, 1815, 1816, 1824, 1823
1564, 1816, 1817, 1825, 1824
1565, 1817, 1818, 1826, 1825
1566, 1818, 1819, 1827, 1826
1567, 1819, 1820, 1828, 1827
1568, 1820,  296,  297, 1828
1569,  952, 1821, 1829,  953
1570, 1821, 1822, 1830, 1829
1571, 1822, 1823, 1831, 1830
1572, 1823, 1824, 1832, 1831
1573, 1824, 1825, 1833, 1832
1574, 1825, 1826, 1834, 1833
1575, 1826, 1827, 1835, 1834
1576, 1827, 1828, 1836, 1835
1577, 1828,  297,  298, 1836
1578,  953, 1829, 1837,  954
1579, 1829, 1830, 1838, 1837
1580, 1830, 1831, 1839, 1838
1581, 1831, 1832, 1840, 1839
1582, 1832, 1833, 1841, 1840
1583, 1833, 1834, 1842, 1841
1584, 1834, 1835, 1843, 1842
1585, 1835, 1836, 1844, 1843
1586, 1836,  298,  299, 1844
1587,  954, 1837, 1845,  955
1588, 1837, 1838, 1846, 1845
1589, 1838, 1839, 1847, 1846
1590, 1839, 1840, 1848, 1847
1591, 1840, 1841, 1849, 1848
1592, 1841, 1842, 1850, 1849
1593, 1842, 1843, 1851, 1850
1594, 1843, 1844, 1852, 1851
1595, 1844,  299,  300, 1852
1596,  955, 1845, 1853,  956
1597, 1845, 1846, 1854, 1853
1598, 1846, 1847, 1855, 1854
1599, 1847, 1848, 1856, 1855
1600, 1848, 1849, 1857, 1856
1601, 1849, 1850, 1858, 1857
1602, 1850, 1851, 1859, 1858
1603, 1851, 1852, 1860, 1859
1604, 1852,  300,  301, 1860
1605,  956, 1853, 1861,  957
1606, 1853, 1854, 1862, 1861
1607, 1854, 1855, 1863, 1862
1608, 1855, 1856, 1864, 1863
1609, 1856, 1857, 1865, 1864
1610, 1857, 1858, 1866, 1865
1611, 1858, 1859, 1867, 1866
1612, 1859, 1860, 1868, 1867
1613, 1860,  301,  302, 1868
1614,  957, 1861, 1869,  958
1615, 1861, 1862, 1870, 1869
1616, 1862, 1863, 1871, 1870
1617, 1863, 1864, 1872, 1871
1618, 1864, 1865, 1873, 1872
1619, 1865, 1866, 1874, 1873
1620, 1866, 1867, 1875, 1874
1621, 1867, 1868, 1876, 1875
1622, 1868,  302,  303, 1876
1623,  958, 1869, 1877,  959
1624, 1869, 1870, 1878, 1877
1625, 1870, 1871, 1879, 1878
1626, 1871, 1872, 1880, 1879
1627, 1872, 1873, 1881, 1880
1628, 1873, 1874, 1882, 1881
1629, 1874, 1875, 1883, 1882
1630, 1875, 1876, 1884, 1883
1631, 1876,  303,  304, 1884
1632,  959, 1877, 1885,  960
1633, 1877, 1878, 1886, 1885
1634, 1878, 1879, 1887, 1886
1635, 1879, 1880, 1888, 1887
1636, 1880, 1881, 1889, 1888
1637, 1881, 1882, 1890, 1889
1638, 1882, 1883, 1891, 1890
1639, 1883, 1884, 1892, 1891
1640, 1884,  304,  305, 1892
1641,  960, 1885, 1893,  961
1642, 1885, 1886, 1894, 1893
1643, 1886, 1887, 1895, 1894
1644, 1887, 1888, 1896, 1895
1645, 1888, 1889, 1897, 1896
1646, 1889, 1890, 1898, 1897
1647, 1890, 1891, 1899, 1898
1648, 1891, 1892, 1900, 1899
1649, 1892,  305,  306, 1900
1650,  961, 1893, 1901,  962
1651, 1893, 1894, 1902, 1901
1652, 1894, 1895, 1903, 1902
1653, 1895, 1896, 1904, 1903
1654, 1896, 1897, 1905, 1904
1655, 1897, 1898, 1906, 1905
1656, 1898, 1899, 1907, 1906
1657, 1899, 1900, 1908, 1907
1658, 1900,  306,  307, 1908
1659,  962, 1901, 1909,  963
1660, 1901, 1902, 1910, 1909
1661, 1902, 1903, 1911, 1910
1662, 1903, 1904, 1912, 1911
1663, 1904, 1905, 1913, 1912
1664, 1905, 1906, 1914, 1913
1665, 1906, 1907, 1915, 1914
1666, 1907, 1908, 1916, 1915
1667, 1908,  307,  308, 1916
1668,  963, 1909, 1917,  964
1669, 1909, 1910, 1918, 1917
1670, 1910, 1911, 1919, 1918
1671, 1911, 1912, 1920, 1919
1672, 1912, 1913, 1921, 1920
1673, 1913, 1914, 1922, 1921
1674, 1914, 1915, 1923, 1922
1675, 1915, 1916, 1924, 1923
1676, 1916,  308,  309, 1924
1677,  964, 1917, 1925,  965
1678, 1917, 1918, 1926, 1925
1679, 1918, 1919, 1927, 1926
1680, 1919, 1920, 1928, 1927
1681, 1920, 1921, 1929, 1928
1682, 1921, 1922, 1930, 1929
1683, 1922, 1923, 1931, 1930
1684, 1923, 1924, 1932, 1931
1685, 1924,  309,  310, 1932
1686,  965, 1925, 1933,  966
1687, 1925, 1926, 1934, 1933
1688, 1926, 1927, 1935, 1934
1689, 1927, 1928, 1936, 1935
1690, 1928, 1929, 1937, 1936
1691, 1929, 1930, 1938, 1937
1692, 1930, 1931, 1939, 1938
1693, 1931, 1932, 1940, 1939
1694, 1932,  310,  311, 1940
1695,  966, 1933, 1941,  967
1696, 1933, 1934, 1942, 1941
1697, 1934, 1935, 1943, 1942
1698, 1935, 1936, 1944, 1943
1699, 1936, 1937, 1945, 1944
1700, 1937, 1938, 1946, 1945
1701, 1938, 1939, 1947, 1946
1702, 1939, 1940, 1948, 1947
1703, 1940,  311,  312, 1948
1704,  967, 1941, 1949,  968
1705, 1941, 1942, 1950, 1949
1706, 1942, 1943, 1951, 1950
1707, 1943, 1944, 1952, 1951
1708, 1944, 1945, 1953, 1952
1709, 1945, 1946, 1954, 1953
1710, 1946, 1947, 1955, 1954
1711, 1947, 1948, 1956, 1955
1712, 1948,  312,  313, 1956
1713,  968, 1949, 1957,  969
1714, 1949, 1950, 1958, 1957
1715, 1950, 1951, 1959, 1958
1716, 1951, 1952, 1960, 1959
1717, 1952, 1953, 1961, 1960
1718, 1953, 1954, 1962, 1961
1719, 1954, 1955, 1963, 1962
1720, 1955, 1956, 1964, 1963
1721, 1956,  313,  314, 1964
1722,  969, 1957, 1965,  970
1723, 1957, 1958, 1966, 1965
1724, 1958, 1959, 1967, 1966
1725, 1959, 1960, 1968, 1967
1726, 1960, 1961, 1969, 1968
1727, 1961, 1962, 1970, 1969
1728, 1962, 1963, 1971, 1970
1729, 1963, 1964, 1972, 1971
1730, 1964,  314,  315, 1972
1731,  970, 1965, 1973,  971
1732, 1965, 1966, 1974, 1973
1733, 1966, 1967, 1975, 1974
1734, 1967, 1968, 1976, 1975
1735, 1968, 1969, 1977, 1976
1736, 1969, 1970, 1978, 1977
1737, 1970, 1971, 1979, 1978
1738, 1971, 1972, 1980, 1979
1739, 1972,  315,  316, 1980
1740,  971, 1973, 1981,  972
1741, 1973, 1974, 1982, 1981
1742, 1974, 1975, 1983, 1982
1743, 1975, 1976, 1984, 1983
1744, 1976, 1977, 1985, 1984
1745, 1977, 1978, 1986, 1985
1746, 1978, 1979, 1987, 1986
1747, 1979, 1980, 1988, 1987
1748, 1980,  316,  317, 1988
1749,  972, 1981, 1989,  973
1750, 1981, 1982, 1990, 1989
1751, 1982, 1983, 1991, 1990
1752, 1983, 1984, 1992, 1991
1753, 1984, 1985, 1993, 1992
1754, 1985, 1986, 1994, 1993
1755, 1986, 1987, 1995, 1994
1756, 1987, 1988, 1996, 1995
1757, 1988,  317,  318, 1996
1758,  973, 1989, 1997,  974
1759, 1989, 1990, 1998, 1997
1760, 1990, 1991, 1999, 1998
1761, 1991, 1992, 2000, 1999
1762, 1992, 1993, 2001, 2000
1763, 1993, 1994, 2002, 2001
1764, 1994, 1995, 2003, 2002
1765, 1995, 1996, 2004, 2003
1766, 1996,  318,  319, 2004
1767,  974, 1997, 2005,  975
1768, 1997, 1998, 2006, 2005
1769, 1998, 1999, 2007, 2006
1770, 1999, 2000, 2008, 2007
1771, 2000, 2001, 2009, 2008
1772, 2001, 2002, 2010, 2009
1773, 2002, 2003, 2011, 2010
1774, 2003, 2004, 2012, 2011
1775, 2004,  319,  320, 2012
1776,  975, 2005, 2013,  976
1777, 2005, 2006, 2014, 2013
1778, 2006, 2007, 2015, 2014
1779, 2007, 2008, 2016, 2015
1780, 2008, 2009, 2017, 2016
1781, 2009, 2010, 2018, 2017
1782, 2010, 2011, 2019, 2018
1783, 2011, 2012, 2020, 2019
1784, 2012,  320,  321, 2020
1785,  976, 2013, 2021,  977
1786, 2013, 2014, 2022, 2021
1787, 2014, 2015, 2023, 2022
1788, 2015, 2016, 2024, 2023
1789, 2016, 2017, 2025, 2024
1790, 2017, 2018, 2026, 2025
1791, 2018, 2019, 2027, 2026
1792, 2019, 2020, 2028, 2027
1793, 2020,  321,  322, 2028
1794,  977, 2021, 2029,  978
1795, 2021, 2022, 2030, 2029
1796, 2022, 2023, 2031, 2030
1797, 2023, 2024, 2032, 2031
1798, 2024, 2025, 2033, 2032
1799, 2025, 2026, 2034, 2033
1800, 2026, 2027, 2035, 2034
1801, 2027, 2028, 2036, 2035
1802, 2028,  322,  323, 2036
1803,  978, 2029, 2037,  979
1804, 2029, 2030, 2038, 2037
1805, 2030, 2031, 2039, 2038
1806, 2031, 2032, 2040, 2039
1807, 2032, 2033, 2041, 2040
1808, 2033, 2034, 2042, 2041
1809, 2034, 2035, 2043, 2042
1810, 2035, 2036, 2044, 2043
1811, 2036,  323,  324, 2044
1812,  979, 2037, 2045,  980
1813, 2037, 2038, 2046, 2045
1814, 2038, 2039, 2047, 2046
1815, 2039, 2040, 2048, 2047
1816, 2040, 2041, 2049, 2048
1817, 2041, 2042, 2050, 2049
1818, 2042, 2043, 2051, 2050
1819, 2043, 2044, 2052, 2051
1820, 2044,  324,  325, 2052
1821,  980, 2045, 2053,  981
1822, 2045, 2046, 2054, 2053
1823, 2046, 2047, 2055, 2054
1824, 2047, 2048, 2056, 2055
1825, 2048, 2049, 2057, 2056
1826, 2049, 2050, 2058, 2057
1827, 2050, 2051, 2059, 2058
1828, 2051, 2052, 2060, 2059
1829, 2052,  325,  326, 2060
1830,  981, 2053, 2061,  982
1831, 2053, 2054, 2062, 2061
1832, 2054, 2055, 2063, 2062
1833, 2055, 2056, 2064, 2063
1834, 2056, 2057, 2065, 2064
1835, 2057, 2058, 2066, 2065
1836, 2058, 2059, 2067, 2066
1837, 2059, 2060, 2068, 2067
1838, 2060,  326,  327, 2068
1839,  982, 2061, 2069,  983
1840, 2061, 2062, 2070, 2069
1841, 2062, 2063, 2071, 2070
1842, 2063, 2064, 2072, 2071
1843, 2064, 2065, 2073, 2072
1844, 2065, 2066, 2074, 2073
1845, 2066, 2067, 2075, 2074
1846, 2067, 2068, 2076, 2075
1847, 2068,  327,  328, 2076
1848,  983, 2069, 2077,  984
1849, 2069, 2070, 2078, 2077
1850, 2070, 2071, 2079, 2078
1851, 2071, 2072, 2080, 2079
1852, 2072, 2073, 2081, 2080
1853, 2073, 2074, 2082, 2081
1854, 2074, 2075, 2083, 2082
1855, 2075, 2076, 2084, 2083
1856, 2076,  328,  329, 2084
1857,  984, 2077, 2085,  985
1858, 2077, 2078, 2086, 2085
1859, 2078, 2079, 2087, 2086
1860, 2079, 2080, 2088, 2087
1861, 2080, 2081, 2089, 2088
1862, 2081, 2082, 2090, 2089
1863, 2082, 2083, 2091, 2090
1864, 2083, 2084, 2092, 2091
1865, 2084,  329,  330, 2092
1866,  985, 2085, 2093,  986
1867, 2085, 2086, 2094, 2093
1868, 2086, 2087, 2095, 2094
1869, 2087, 2088, 2096, 2095
1870, 2088, 2089, 2097, 2096
1871, 2089, 2090, 2098, 2097
1872, 2090, 2091, 2099, 2098
1873, 2091, 2092, 2100, 2099
1874, 2092,  330,  331, 2100
1875,  986, 2093, 2101,  987
1876, 2093, 2094, 2102, 2101
1877, 2094, 2095, 2103, 2102
1878, 2095, 2096, 2104, 2103
1879, 2096, 2097, 2105, 2104
1880, 2097, 2098, 2106, 2105
1881, 2098, 2099, 2107, 2106
1882, 2099, 2100, 2108, 2107
1883, 2100,  331,  332, 2108
1884,  987, 2101, 2109,  988
1885, 2101, 2102, 2110, 2109
1886, 2102, 2103, 2111, 2110
1887, 2103, 2104, 2112, 2111
1888, 2104, 2105, 2113, 2112
1889, 2105, 2106, 2114, 2113
1890, 2106, 2107, 2115, 2114
1891, 2107, 2108, 2116, 2115
1892, 2108,  332,  333, 2116
1893,  988, 2109, 2117,  989
1894, 2109, 2110, 2118, 2117
1895, 2110, 2111, 2119, 2118
1896, 2111, 2112, 2120, 2119
1897, 2112, 2113, 2121, 2120
1898, 2113, 2114, 2122, 2121
1899, 2114, 2115, 2123, 2122
1900, 2115, 2116, 2124, 2123
1901, 2116,  333,  334, 2124
1902,  989, 2117, 2125,  990
1903, 2117, 2118, 2126, 2125
1904, 2118, 2119, 2127, 2126
1905, 2119, 2120, 2128, 2127
1906, 2120, 2121, 2129, 2128
1907, 2121, 2122, 2130, 2129
1908, 2122, 2123, 2131, 2130
1909, 2123, 2124, 2132, 2131
1910, 2124,  334,  335, 2132
1911,  990, 2125, 2133,  991
1912, 2125, 2126, 2134, 2133
1913, 2126, 2127, 2135, 2134
1914, 2127, 2128, 2136, 2135
1915, 2128, 2129, 2137, 2136
1916, 2129, 2130, 2138, 2137
1917, 2130, 2131, 2139, 2138
1918, 2131, 2132, 2140, 2139
1919, 2132,  335,  336, 2140
1920,  991, 2133, 2141,  992
1921, 2133, 2134, 2142, 2141
1922, 2134, 2135, 2143, 2142
1923, 2135, 2136, 2144, 2143
1924, 2136, 2137, 2145, 2144
1925, 2137, 2138, 2146, 2145
1926, 2138, 2139, 2147, 2146
1927, 2139, 2140, 2148, 2147
1928, 2140,  336,  337, 2148
1929,  992, 2141, 2149,  993
1930, 2141, 2142, 2150, 2149
1931, 2142, 2143, 2151, 2150
1932, 2143, 2144, 2152, 2151
1933, 2144, 2145, 2153, 2152
1934, 2145, 2146, 2154, 2153
1935, 2146, 2147, 2155, 2154
1936, 2147, 2148, 2156, 2155
1937, 2148,  337,  338, 2156
1938,  993, 2149, 2157,  994
1939, 2149, 2150, 2158, 2157
1940, 2150, 2151, 2159, 2158
1941, 2151, 2152, 2160, 2159
1942, 2152, 2153, 2161, 2160
1943, 2153, 2154, 2162, 2161
1944, 2154, 2155, 2163, 2162
1945, 2155, 2156, 2164, 2163
1946, 2156,  338,  339, 2164
1947,  994, 2157, 2165,  995
1948, 2157, 2158, 2166, 2165
1949, 2158, 2159, 2167, 2166
1950, 2159, 2160, 2168, 2167
1951, 2160, 2161, 2169, 2168
1952, 2161, 2162, 2170, 2169
1953, 2162, 2163, 2171, 2170
1954, 2163, 2164, 2172, 2171
1955, 2164,  339,  340, 2172
1956,  995, 2165, 2173,  996
1957, 2165, 2166, 2174, 2173
1958, 2166, 2167, 2175, 2174
1959, 2167, 2168, 2176, 2175
1960, 2168, 2169, 2177, 2176
1961, 2169, 2170, 2178, 2177
1962, 2170, 2171, 2179, 2178
1963, 2171, 2172, 2180, 2179
1964, 2172,  340,  341, 2180
1965,  996, 2173, 2181,  997
1966, 2173, 2174, 2182, 2181
1967, 2174, 2175, 2183, 2182
1968, 2175, 2176, 2184, 2183
1969, 2176, 2177, 2185, 2184
1970, 2177, 2178, 2186, 2185
1971, 2178, 2179, 2187, 2186
1972, 2179, 2180, 2188, 2187
1973, 2180,  341,  342, 2188
1974,  997, 2181, 2189,  998
1975, 2181, 2182, 2190, 2189
1976, 2182, 2183, 2191, 2190
1977, 2183, 2184, 2192, 2191
1978, 2184, 2185, 2193, 2192
1979, 2185, 2186, 2194, 2193
1980, 2186, 2187, 2195, 2194
1981, 2187, 2188, 2196, 2195
1982, 2188,  342,  343, 2196
1983,  998, 2189, 2197,  999
1984, 2189, 2190, 2198, 2197
1985, 2190, 2191, 2199, 2198
1986, 2191, 2192, 2200, 2199
1987, 2192, 2193, 2201, 2200
1988, 2193, 2194, 2202, 2201
1989, 2194, 2195, 2203, 2202
1990, 2195, 2196, 2204, 2203
1991, 2196,  343,  344, 2204
1992,  999, 2197, 2205, 1000
1993, 2197, 2198, 2206, 2205
1994, 2198, 2199, 2207, 2206
1995, 2199, 2200, 2208, 2207
1996, 2200, 2201, 2209, 2208
1997, 2201, 2202, 2210, 2209
1998, 2202, 2203, 2211, 2210
1999, 2203, 2204, 2212, 2211
2000, 2204,  344,  345, 2212
2001, 1000, 2205, 2213, 1001
2002, 2205, 2206, 2214, 2213
2003, 2206, 2207, 2215, 2214
2004, 2207, 2208, 2216, 2215
2005, 2208, 2209, 2217, 2216
2006, 2209, 2210, 2218, 2217
2007, 2210, 2211, 2219, 2218
2008, 2211, 2212, 2220, 2219
2009, 2212,  345,  346, 2220
2010, 1001, 2213, 2221, 1002
2011, 2213, 2214, 2222, 2221
2012, 2214, 2215, 2223, 2222
2013, 2215, 2216, 2224, 2223
2014, 2216, 2217, 2225, 2224
2015, 2217, 2218, 2226, 2225
2016, 2218, 2219, 2227, 2226
2017, 2219, 2220, 2228, 2227
2018, 2220,  346,  347, 2228
2019, 1002, 2221, 2229, 1003
2020, 2221, 2222, 2230, 2229
2021, 2222, 2223, 2231, 2230
2022, 2223, 2224, 2232, 2231
2023, 2224, 2225, 2233, 2232
2024, 2225, 2226, 2234, 2233
2025, 2226, 2227, 2235, 2234
2026, 2227, 2228, 2236, 2235
2027, 2228,  347,  348, 2236
2028, 1003, 2229, 2237, 1004
2029, 2229, 2230, 2238, 2237
2030, 2230, 2231, 2239, 2238
2031, 2231, 2232, 2240, 2239
2032, 2232, 2233, 2241, 2240
2033, 2233, 2234, 2242, 2241
2034, 2234, 2235, 2243, 2242
2035, 2235, 2236, 2244, 2243
2036, 2236,  348,  349, 2244
2037, 1004, 2237, 2245, 1005
2038, 2237, 2238, 2246, 2245
2039, 2238, 2239, 2247, 2246
2040, 2239, 2240, 2248, 2247
2041, 2240, 2241, 2249, 2248
2042, 2241, 2242, 2250, 2249
2043, 2242, 2243, 2251, 2250
2044, 2243, 2244, 2252, 2251
2045, 2244,  349,  350, 2252
2046, 1005, 2245, 2253, 1006
2047, 2245, 2246, 2254, 2253
2048, 2246, 2247, 2255, 2254
2049, 2247, 2248, 2256, 2255
2050, 2248, 2249, 2257, 2256
2051, 2249, 2250, 2258, 2257
2052, 2250, 2251, 2259, 2258
2053, 2251, 2252, 2260, 2259
2054, 2252,  350,  351, 2260
2055, 1006, 2253, 1025,  941
2056, 2253, 2254, 1024, 1025
2057, 2254, 2255, 1023, 1024
2058, 2255, 2256, 1022, 1023
2059, 2256, 2257, 1021, 1022
2060, 2257, 2258, 1020, 1021
2061, 2258, 2259, 1019, 1020
2062, 2259, 2260, 1018, 1019
2063, 2260,  351,  352, 1018
2064,  352,  353, 2261, 1018
2065,  353,  354, 2262, 2261
2066,  354,  355, 2263, 2262
2067,  355,  356, 2264, 2263
2068,  356,  357, 2265, 2264
2069,  357,  358, 2266, 2265
2070,  358,  359, 2267, 2266
2071,  359,  360, 2268, 2267
2072,  360,  361, 2269, 2268
2073,  361,  362, 2270, 2269
2074,  362,  363, 2271, 2270
2075,  363,    6,  170, 2271
2076, 1018, 2261, 2272, 1019
2077, 2261, 2262, 2273, 2272
2078, 2262, 2263, 2274, 2273
2079, 2263, 2264, 2275, 2274
2080, 2264, 2265, 2276, 2275
2081, 2265, 2266, 2277, 2276
2082, 2266, 2267, 2278, 2277
2083, 2267, 2268, 2279, 2278
2084, 2268, 2269, 2280, 2279
2085, 2269, 2270, 2281, 2280
2086, 2270, 2271, 2282, 2281
2087, 2271,  170,  169, 2282
2088, 1019, 2272, 2283, 1020
2089, 2272, 2273, 2284, 2283
2090, 2273, 2274, 2285, 2284
2091, 2274, 2275, 2286, 2285
2092, 2275, 2276, 2287, 2286
2093, 2276, 2277, 2288, 2287
2094, 2277, 2278, 2289, 2288
2095, 2278, 2279, 2290, 2289
2096, 2279, 2280, 2291, 2290
2097, 2280, 2281, 2292, 2291
2098, 2281, 2282, 2293, 2292
2099, 2282,  169,  168, 2293
2100, 1020, 2283, 2294, 1021
2101, 2283, 2284, 2295, 2294
2102, 2284, 2285, 2296, 2295
2103, 2285, 2286, 2297, 2296
2104, 2286, 2287, 2298, 2297
2105, 2287, 2288, 2299, 2298
2106, 2288, 2289, 2300, 2299
2107, 2289, 2290, 2301, 2300
2108, 2290, 2291, 2302, 2301
2109, 2291, 2292, 2303, 2302
2110, 2292, 2293, 2304, 2303
2111, 2293,  168,  167, 2304
2112, 1021, 2294, 2305, 1022
2113, 2294, 2295, 2306, 2305
2114, 2295, 2296, 2307, 2306
2115, 2296, 2297, 2308, 2307
2116, 2297, 2298, 2309, 2308
2117, 2298, 2299, 2310, 2309
2118, 2299, 2300, 2311, 2310
2119, 2300, 2301, 2312, 2311
2120, 2301, 2302, 2313, 2312
2121, 2302, 2303, 2314, 2313
2122, 2303, 2304, 2315, 2314
2123, 2304,  167,  166, 2315
2124, 1022, 2305, 2316, 1023
2125, 2305, 2306, 2317, 2316
2126, 2306, 2307, 2318, 2317
2127, 2307, 2308, 2319, 2318
2128, 2308, 2309, 2320, 2319
2129, 2309, 2310, 2321, 2320
2130, 2310, 2311, 2322, 2321
2131, 2311, 2312, 2323, 2322
2132, 2312, 2313, 2324, 2323
2133, 2313, 2314, 2325, 2324
2134, 2314, 2315, 2326, 2325
2135, 2315,  166,  165, 2326
2136, 1023, 2316, 2327, 1024
2137, 2316, 2317, 2328, 2327
2138, 2317, 2318, 2329, 2328
2139, 2318, 2319, 2330, 2329
2140, 2319, 2320, 2331, 2330
2141, 2320, 2321, 2332, 2331
2142, 2321, 2322, 2333, 2332
2143, 2322, 2323, 2334, 2333
2144, 2323, 2324, 2335, 2334
2145, 2324, 2325, 2336, 2335
2146, 2325, 2326, 2337, 2336
2147, 2326,  165,  164, 2337
2148, 1024, 2327, 2338, 1025
2149, 2327, 2328, 2339, 2338
2150, 2328, 2329, 2340, 2339
2151, 2329, 2330, 2341, 2340
2152, 2330, 2331, 2342, 2341
2153, 2331, 2332, 2343, 2342
2154, 2332, 2333, 2344, 2343
2155, 2333, 2334, 2345, 2344
2156, 2334, 2335, 2346, 2345
2157, 2335, 2336, 2347, 2346
2158, 2336, 2337, 2348, 2347
2159, 2337,  164,  163, 2348
2160, 1025, 2338, 1007,  941
2161, 2338, 2339, 1008, 1007
2162, 2339, 2340, 1009, 1008
2163, 2340, 2341, 1010, 1009
2164, 2341, 2342, 1011, 1010
2165, 2342, 2343, 1012, 1011
2166, 2343, 2344, 1013, 1012
2167, 2344, 2345, 1014, 1013
2168, 2345, 2346, 1015, 1014
2169, 2346, 2347, 1016, 1015
2170, 2347, 2348, 1017, 1016
2171, 2348,  163,  162, 1017
2172,    8,  934, 2349,  192
2173,  934,  935, 2350, 2349
2174,  935,  936, 2351, 2350
2175,  936,  937, 2352, 2351
2176,  937,  938, 2353, 2352
2177,  938,  939, 2354, 2353
2178,  939,  940, 2355, 2354
2179,  940,  251,  252, 2355
2180,  192, 2349, 2356,  193
2181, 2349, 2350, 2357, 2356
2182, 2350, 2351, 2358, 2357
2183, 2351, 2352, 2359, 2358
2184, 2352, 2353, 2360, 2359
2185, 2353, 2354, 2361, 2360
2186, 2354, 2355, 2362, 2361
2187, 2355,  252,  253, 2362
2188,  193, 2356, 2363,  194
2189, 2356, 2357, 2364, 2363
2190, 2357, 2358, 2365, 2364
2191, 2358, 2359, 2366, 2365
2192, 2359, 2360, 2367, 2366
2193, 2360, 2361, 2368, 2367
2194, 2361, 2362, 2369, 2368
2195, 2362,  253,  254, 2369
2196,  194, 2363, 2370,  195
2197, 2363, 2364, 2371, 2370
2198, 2364, 2365, 2372, 2371
2199, 2365, 2366, 2373, 2372
2200, 2366, 2367, 2374, 2373
2201, 2367, 2368, 2375, 2374
2202, 2368, 2369, 2376, 2375
2203, 2369,  254,  255, 2376
2204,  195, 2370, 2377,  196
2205, 2370, 2371, 2378, 2377
2206, 2371, 2372, 2379, 2378
2207, 2372, 2373, 2380, 2379
2208, 2373, 2374, 2381, 2380
2209, 2374, 2375, 2382, 2381
2210, 2375, 2376, 2383, 2382
2211, 2376,  255,  256, 2383
2212,  196, 2377, 2384,  197
2213, 2377, 2378, 2385, 2384
2214, 2378, 2379, 2386, 2385
2215, 2379, 2380, 2387, 2386
2216, 2380, 2381, 2388, 2387
2217, 2381, 2382, 2389, 2388
2218, 2382, 2383, 2390, 2389
2219, 2383,  256,  257, 2390
2220,  197, 2384, 2391,  198
2221, 2384, 2385, 2392, 2391
2222, 2385, 2386, 2393, 2392
2223, 2386, 2387, 2394, 2393
2224, 2387, 2388, 2395, 2394
2225, 2388, 2389, 2396, 2395
2226, 2389, 2390, 2397, 2396
2227, 2390,  257,  258, 2397
2228,  198, 2391, 2398,  199
2229, 2391, 2392, 2399, 2398
2230, 2392, 2393, 2400, 2399
2231, 2393, 2394, 2401, 2400
2232, 2394, 2395, 2402, 2401
2233, 2395, 2396, 2403, 2402
2234, 2396, 2397, 2404, 2403
2235, 2397,  258,  259, 2404
2236,  199, 2398, 2405,  200
2237, 2398, 2399, 2406, 2405
2238, 2399, 2400, 2407, 2406
2239, 2400, 2401, 2408, 2407
2240, 2401, 2402, 2409, 2408
2241, 2402, 2403, 2410, 2409
2242, 2403, 2404, 2411, 2410
2243, 2404,  259,  260, 2411
2244,  200, 2405, 2412,  201
2245, 2405, 2406, 2413, 2412
2246, 2406, 2407, 2414, 2413
2247, 2407, 2408, 2415, 2414
2248, 2408, 2409, 2416, 2415
2249, 2409, 2410, 2417, 2416
2250, 2410, 2411, 2418, 2417
2251, 2411,  260,  261, 2418
2252,  201, 2412, 2419,  202
2253, 2412, 2413, 2420, 2419
2254, 2413, 2414, 2421, 2420
2255, 2414, 2415, 2422, 2421
2256, 2415, 2416, 2423, 2422
2257, 2416, 2417, 2424, 2423
2258, 2417, 2418, 2425, 2424
2259, 2418,  261,  262, 2425
2260,  202, 2419, 2426,  203
2261, 2419, 2420, 2427, 2426
2262, 2420, 2421, 2428, 2427
2263, 2421, 2422, 2429, 2428
2264, 2422, 2423, 2430, 2429
2265, 2423, 2424, 2431, 2430
2266, 2424, 2425, 2432, 2431
2267, 2425,  262,  263, 2432
2268,  203, 2426, 2433,  204
2269, 2426, 2427, 2434, 2433
2270, 2427, 2428, 2435, 2434
2271, 2428, 2429, 2436, 2435
2272, 2429, 2430, 2437, 2436
2273, 2430, 2431, 2438, 2437
2274, 2431, 2432, 2439, 2438
2275, 2432,  263,  264, 2439
2276,  204, 2433, 2440,  205
2277, 2433, 2434, 2441, 2440
2278, 2434, 2435, 2442, 2441
2279, 2435, 2436, 2443, 2442
2280, 2436, 2437, 2444, 2443
2281, 2437, 2438, 2445, 2444
2282, 2438, 2439, 2446, 2445
2283, 2439,  264,  265, 2446
2284,  205, 2440,  927,    5
2285, 2440, 2441,  928,  927
2286, 2441, 2442,  929,  928
2287, 2442, 2443,  930,  929
2288, 2443, 2444,  931,  930
2289, 2444, 2445,  932,  931
2290, 2445, 2446,  933,  932
2291, 2446,  265,  266,  933
2292,  251,  940, 2447,  250
2293,  940,  939, 2448, 2447
2294,  939,  938, 2449, 2448
2295,  938,  937, 2450, 2449
2296,  937,  936, 2451, 2450
2297,  936,  935, 2452, 2451
2298,  935,  934, 2453, 2452
2299,  934,    8, 2454, 2453
2300,    8,  191, 2455, 2454
2301,  191,  190, 2456, 2455
2302,  190,  189, 2457, 2456
2303,  189,    2,   44, 2457
2304,  250, 2447, 2458,  249
2305, 2447, 2448, 2459, 2458
2306, 2448, 2449, 2460, 2459
2307, 2449, 2450, 2461, 2460
2308, 2450, 2451, 2462, 2461
2309, 2451, 2452, 2463, 2462
2310, 2452, 2453, 2464, 2463
2311, 2453, 2454, 2465, 2464
2312, 2454, 2455, 2466, 2465
2313, 2455, 2456, 2467, 2466
2314, 2456, 2457, 2468, 2467
2315, 2457,   44,   43, 2468
2316,  249, 2458, 2469,  248
2317, 2458, 2459, 2470, 2469
2318, 2459, 2460, 2471, 2470
2319, 2460, 2461, 2472, 2471
2320, 2461, 2462, 2473, 2472
2321, 2462, 2463, 2474, 2473
2322, 2463, 2464, 2475, 2474
2323, 2464, 2465, 2476, 2475
2324, 2465, 2466, 2477, 2476
2325, 2466, 2467, 2478, 2477
2326, 2467, 2468, 2479, 2478
2327, 2468,   43,   42, 2479
2328,  248, 2469, 2480,  247
2329, 2469, 2470, 2481, 2480
2330, 2470, 2471, 2482, 2481
2331, 2471, 2472, 2483, 2482
2332, 2472, 2473, 2484, 2483
2333, 2473, 2474, 2485, 2484
2334, 2474, 2475, 2486, 2485
2335, 2475, 2476, 2487, 2486
2336, 2476, 2477, 2488, 2487
2337, 2477, 2478, 2489, 2488
2338, 2478, 2479, 2490, 2489
2339, 2479,   42,   41, 2490
2340,  247, 2480, 2491,  246
2341, 2480, 2481, 2492, 2491
2342, 2481, 2482, 2493, 2492
2343, 2482, 2483, 2494, 2493
2344, 2483, 2484, 2495, 2494
2345, 2484, 2485, 2496, 2495
2346, 2485, 2486, 2497, 2496
2347, 2486, 2487, 2498, 2497
2348, 2487, 2488, 2499, 2498
2349, 2488, 2489, 2500, 2499
2350, 2489, 2490, 2501, 2500
2351, 2490,   41,   40, 2501
2352,  246, 2491, 2502,  245
2353, 2491, 2492, 2503, 2502
2354, 2492, 2493, 2504, 2503
2355, 2493, 2494, 2505, 2504
2356, 2494, 2495, 2506, 2505
2357, 2495, 2496, 2507, 2506
2358, 2496, 2497, 2508, 2507
2359, 2497, 2498, 2509, 2508
2360, 2498, 2499, 2510, 2509
2361, 2499, 2500, 2511, 2510
2362, 2500, 2501, 2512, 2511
2363, 2501,   40,   39, 2512
2364,  245, 2502, 2513,  244
2365, 2502, 2503, 2514, 2513
2366, 2503, 2504, 2515, 2514
2367, 2504, 2505, 2516, 2515
2368, 2505, 2506, 2517, 2516
2369, 2506, 2507, 2518, 2517
2370, 2507, 2508, 2519, 2518
2371, 2508, 2509, 2520, 2519
2372, 2509, 2510, 2521, 2520
2373, 2510, 2511, 2522, 2521
2374, 2511, 2512, 2523, 2522
2375, 2512,   39,   38, 2523
2376,  244, 2513, 2524,  243
2377, 2513, 2514, 2525, 2524
2378, 2514, 2515, 2526, 2525
2379, 2515, 2516, 2527, 2526
2380, 2516, 2517, 2528, 2527
2381, 2517, 2518, 2529, 2528
2382, 2518, 2519, 2530, 2529
2383, 2519, 2520, 2531, 2530
2384, 2520, 2521, 2532, 2531
2385, 2521, 2522, 2533, 2532
2386, 2522, 2523, 2534, 2533
2387, 2523,   38,   37, 2534
2388,  243, 2524, 2535,  242
2389, 2524, 2525, 2536, 2535
2390, 2525, 2526, 2537, 2536
2391, 2526, 2527, 2538, 2537
2392, 2527, 2528, 2539, 2538
2393, 2528, 2529, 2540, 2539
2394, 2529, 2530, 2541, 2540
2395, 2530, 2531, 2542, 2541
2396, 2531, 2532, 2543, 2542
2397, 2532, 2533, 2544, 2543
2398, 2533, 2534, 2545, 2544
2399, 2534,   37,   36, 2545
2400,  242, 2535, 2546,  241
2401, 2535, 2536, 2547, 2546
2402, 2536, 2537, 2548, 2547
2403, 2537, 2538, 2549, 2548
2404, 2538, 2539, 2550, 2549
2405, 2539, 2540, 2551, 2550
2406, 2540, 2541, 2552, 2551
2407, 2541, 2542, 2553, 2552
2408, 2542, 2543, 2554, 2553
2409, 2543, 2544, 2555, 2554
2410, 2544, 2545, 2556, 2555
2411, 2545,   36,   35, 2556
2412,  241, 2546, 2557,  240
2413, 2546, 2547, 2558, 2557
2414, 2547, 2548, 2559, 2558
2415, 2548, 2549, 2560, 2559
2416, 2549, 2550, 2561, 2560
2417, 2550, 2551, 2562, 2561
2418, 2551, 2552, 2563, 2562
2419, 2552, 2553, 2564, 2563
2420, 2553, 2554, 2565, 2564
2421, 2554, 2555, 2566, 2565
2422, 2555, 2556, 2567, 2566
2423, 2556,   35,   34, 2567
2424,  240, 2557, 2568,  239
2425, 2557, 2558, 2569, 2568
2426, 2558, 2559, 2570, 2569
2427, 2559, 2560, 2571, 2570
2428, 2560, 2561, 2572, 2571
2429, 2561, 2562, 2573, 2572
2430, 2562, 2563, 2574, 2573
2431, 2563, 2564, 2575, 2574
2432, 2564, 2565, 2576, 2575
2433, 2565, 2566, 2577, 2576
2434, 2566, 2567, 2578, 2577
2435, 2567,   34,   33, 2578
2436,  239, 2568, 2579,  238
2437, 2568, 2569, 2580, 2579
2438, 2569, 2570, 2581, 2580
2439, 2570, 2571, 2582, 2581
2440, 2571, 2572, 2583, 2582
2441, 2572, 2573, 2584, 2583
2442, 2573, 2574, 2585, 2584
2443, 2574, 2575, 2586, 2585
2444, 2575, 2576, 2587, 2586
2445, 2576, 2577, 2588, 2587
2446, 2577, 2578, 2589, 2588
2447, 2578,   33,   32, 2589
2448,  238, 2579, 2590,  237
2449, 2579, 2580, 2591, 2590
2450, 2580, 2581, 2592, 2591
2451, 2581, 2582, 2593, 2592
2452, 2582, 2583, 2594, 2593
2453, 2583, 2584, 2595, 2594
2454, 2584, 2585, 2596, 2595
2455, 2585, 2586, 2597, 2596
2456, 2586, 2587, 2598, 2597
2457, 2587, 2588, 2599, 2598
2458, 2588, 2589, 2600, 2599
2459, 2589,   32,   31, 2600
2460,  237, 2590, 2601,  236
2461, 2590, 2591, 2602, 2601
2462, 2591, 2592, 2603, 2602
2463, 2592, 2593, 2604, 2603
2464, 2593, 2594, 2605, 2604
2465, 2594, 2595, 2606, 2605
2466, 2595, 2596, 2607, 2606
2467, 2596, 2597, 2608, 2607
2468, 2597, 2598, 2609, 2608
2469, 2598, 2599, 2610, 2609
2470, 2599, 2600, 2611, 2610
2471, 2600,   31,   30, 2611
2472,  236, 2601, 2612,  235
2473, 2601, 2602, 2613, 2612
2474, 2602, 2603, 2614, 2613
2475, 2603, 2604, 2615, 2614
2476, 2604, 2605, 2616, 2615
2477, 2605, 2606, 2617, 2616
2478, 2606, 2607, 2618, 2617
2479, 2607, 2608, 2619, 2618
2480, 2608, 2609, 2620, 2619
2481, 2609, 2610, 2621, 2620
2482, 2610, 2611, 2622, 2621
2483, 2611,   30,   29, 2622
2484,  235, 2612, 2623,  234
2485, 2612, 2613, 2624, 2623
2486, 2613, 2614, 2625, 2624
2487, 2614, 2615, 2626, 2625
2488, 2615, 2616, 2627, 2626
2489, 2616, 2617, 2628, 2627
2490, 2617, 2618, 2629, 2628
2491, 2618, 2619, 2630, 2629
2492, 2619, 2620, 2631, 2630
2493, 2620, 2621, 2632, 2631
2494, 2621, 2622, 2633, 2632
2495, 2622,   29,   28, 2633
2496,  234, 2623, 2634,  233
2497, 2623, 2624, 2635, 2634
2498, 2624, 2625, 2636, 2635
2499, 2625, 2626, 2637, 2636
2500, 2626, 2627, 2638, 2637
2501, 2627, 2628, 2639, 2638
2502, 2628, 2629, 2640, 2639
2503, 2629, 2630, 2641, 2640
2504, 2630, 2631, 2642, 2641
2505, 2631, 2632, 2643, 2642
2506, 2632, 2633, 2644, 2643
2507, 2633,   28,   27, 2644
2508,  233, 2634, 2645,  232
2509, 2634, 2635, 2646, 2645
2510, 2635, 2636, 2647, 2646
2511, 2636, 2637, 2648, 2647
2512, 2637, 2638, 2649, 2648
2513, 2638, 2639, 2650, 2649
2514, 2639, 2640, 2651, 2650
2515, 2640, 2641, 2652, 2651
2516, 2641, 2642, 2653, 2652
2517, 2642, 2643, 2654, 2653
2518, 2643, 2644, 2655, 2654
2519, 2644,   27,   26, 2655
2520,  232, 2645, 2656,  231
2521, 2645, 2646, 2657, 2656
2522, 2646, 2647, 2658, 2657
2523, 2647, 2648, 2659, 2658
2524, 2648, 2649, 2660, 2659
2525, 2649, 2650, 2661, 2660
2526, 2650, 2651, 2662, 2661
2527, 2651, 2652, 2663, 2662
2528, 2652, 2653, 2664, 2663
2529, 2653, 2654, 2665, 2664
2530, 2654, 2655, 2666, 2665
2531, 2655,   26,   25, 2666
2532,  231, 2656, 2667,  230
2533, 2656, 2657, 2668, 2667
2534, 2657, 2658, 2669, 2668
2535, 2658, 2659, 2670, 2669
2536, 2659, 2660, 2671, 2670
2537, 2660, 2661, 2672, 2671
2538, 2661, 2662, 2673, 2672
2539, 2662, 2663, 2674, 2673
2540, 2663, 2664, 2675, 2674
2541, 2664, 2665, 2676, 2675
2542, 2665, 2666, 2677, 2676
2543, 2666,   25,   24, 2677
2544,  230, 2667, 2678,  229
2545, 2667, 2668, 2679, 2678
2546, 2668, 2669, 2680, 2679
2547, 2669, 2670, 2681, 2680
2548, 2670, 2671, 2682, 2681
2549, 2671, 2672, 2683, 2682
2550, 2672, 2673, 2684, 2683
2551, 2673, 2674, 2685, 2684
2552, 2674, 2675, 2686, 2685
2553, 2675, 2676, 2687, 2686
2554, 2676, 2677, 2688, 2687
2555, 2677,   24,   23, 2688
2556,  229, 2678, 2689,  228
2557, 2678, 2679, 2690, 2689
2558, 2679, 2680, 2691, 2690
2559, 2680, 2681, 2692, 2691
2560, 2681, 2682, 2693, 2692
2561, 2682, 2683, 2694, 2693
2562, 2683, 2684, 2695, 2694
2563, 2684, 2685, 2696, 2695
2564, 2685, 2686, 2697, 2696
2565, 2686, 2687, 2698, 2697
2566, 2687, 2688, 2699, 2698
2567, 2688,   23,   22, 2699
2568,  228, 2689, 2700,  227
2569, 2689, 2690, 2701, 2700
2570, 2690, 2691, 2702, 2701
2571, 2691, 2692, 2703, 2702
2572, 2692, 2693, 2704, 2703
2573, 2693, 2694, 2705, 2704
2574, 2694, 2695, 2706, 2705
2575, 2695, 2696, 2707, 2706
2576, 2696, 2697, 2708, 2707
2577, 2697, 2698, 2709, 2708
2578, 2698, 2699, 2710, 2709
2579, 2699,   22,   21, 2710
2580,  227, 2700, 2711,  226
2581, 2700, 2701, 2712, 2711
2582, 2701, 2702, 2713, 2712
2583, 2702, 2703, 2714, 2713
2584, 2703, 2704, 2715, 2714
2585, 2704, 2705, 2716, 2715
2586, 2705, 2706, 2717, 2716
2587, 2706, 2707, 2718, 2717
2588, 2707, 2708, 2719, 2718
2589, 2708, 2709, 2720, 2719
2590, 2709, 2710, 2721, 2720
2591, 2710,   21,   20, 2721
2592,  226, 2711, 2722,  225
2593, 2711, 2712, 2723, 2722
2594, 2712, 2713, 2724, 2723
2595, 2713, 2714, 2725, 2724
2596, 2714, 2715, 2726, 2725
2597, 2715, 2716, 2727, 2726
2598, 2716, 2717, 2728, 2727
2599, 2717, 2718, 2729, 2728
2600, 2718, 2719, 2730, 2729
2601, 2719, 2720, 2731, 2730
2602, 2720, 2721, 2732, 2731
2603, 2721,   20,   19, 2732
2604,  225, 2722, 2733,  224
2605, 2722, 2723, 2734, 2733
2606, 2723, 2724, 2735, 2734
2607, 2724, 2725, 2736, 2735
2608, 2725, 2726, 2737, 2736
2609, 2726, 2727, 2738, 2737
2610, 2727, 2728, 2739, 2738
2611, 2728, 2729, 2740, 2739
2612, 2729, 2730, 2741, 2740
2613, 2730, 2731, 2742, 2741
2614, 2731, 2732, 2743, 2742
2615, 2732,   19,   18, 2743
2616,  224, 2733, 2744,  223
2617, 2733, 2734, 2745, 2744
2618, 2734, 2735, 2746, 2745
2619, 2735, 2736, 2747, 2746
2620, 2736, 2737, 2748, 2747
2621, 2737, 2738, 2749, 2748
2622, 2738, 2739, 2750, 2749
2623, 2739, 2740, 2751, 2750
2624, 2740, 2741, 2752, 2751
2625, 2741, 2742, 2753, 2752
2626, 2742, 2743, 2754, 2753
2627, 2743,   18,   17, 2754
2628,  223, 2744, 2755,  222
2629, 2744, 2745, 2756, 2755
2630, 2745, 2746, 2757, 2756
2631, 2746, 2747, 2758, 2757
2632, 2747, 2748, 2759, 2758
2633, 2748, 2749, 2760, 2759
2634, 2749, 2750, 2761, 2760
2635, 2750, 2751, 2762, 2761
2636, 2751, 2752, 2763, 2762
2637, 2752, 2753, 2764, 2763
2638, 2753, 2754, 2765, 2764
2639, 2754,   17,   16, 2765
2640,  222, 2755, 2766,  221
2641, 2755, 2756, 2767, 2766
2642, 2756, 2757, 2768, 2767
2643, 2757, 2758, 2769, 2768
2644, 2758, 2759, 2770, 2769
2645, 2759, 2760, 2771, 2770
2646, 2760, 2761, 2772, 2771
2647, 2761, 2762, 2773, 2772
2648, 2762, 2763, 2774, 2773
2649, 2763, 2764, 2775, 2774
2650, 2764, 2765, 2776, 2775
2651, 2765,   16,   15, 2776
2652,  221, 2766, 2777,  220
2653, 2766, 2767, 2778, 2777
2654, 2767, 2768, 2779, 2778
2655, 2768, 2769, 2780, 2779
2656, 2769, 2770, 2781, 2780
2657, 2770, 2771, 2782, 2781
2658, 2771, 2772, 2783, 2782
2659, 2772, 2773, 2784, 2783
2660, 2773, 2774, 2785, 2784
2661, 2774, 2775, 2786, 2785
2662, 2775, 2776, 2787, 2786
2663, 2776,   15,   14, 2787
2664,  220, 2777, 2788,  219
2665, 2777, 2778, 2789, 2788
2666, 2778, 2779, 2790, 2789
2667, 2779, 2780, 2791, 2790
2668, 2780, 2781, 2792, 2791
2669, 2781, 2782, 2793, 2792
2670, 2782, 2783, 2794, 2793
2671, 2783, 2784, 2795, 2794
2672, 2784, 2785, 2796, 2795
2673, 2785, 2786, 2797, 2796
2674, 2786, 2787, 2798, 2797
2675, 2787,   14,   13, 2798
2676,  219, 2788, 2799,  218
2677, 2788, 2789, 2800, 2799
2678, 2789, 2790, 2801, 2800
2679, 2790, 2791, 2802, 2801
2680, 2791, 2792, 2803, 2802
2681, 2792, 2793, 2804, 2803
2682, 2793, 2794, 2805, 2804
2683, 2794, 2795, 2806, 2805
2684, 2795, 2796, 2807, 2806
2685, 2796, 2797, 2808, 2807
2686, 2797, 2798, 2809, 2808
2687, 2798,   13,   12, 2809
2688,  218, 2799, 2810,  217
2689, 2799, 2800, 2811, 2810
2690, 2800, 2801, 2812, 2811
2691, 2801, 2802, 2813, 2812
2692, 2802, 2803, 2814, 2813
2693, 2803, 2804, 2815, 2814
2694, 2804, 2805, 2816, 2815
2695, 2805, 2806, 2817, 2816
2696, 2806, 2807, 2818, 2817
2697, 2807, 2808, 2819, 2818
2698, 2808, 2809, 2820, 2819
2699, 2809,   12,   11, 2820
2700,  217, 2810,  216,   10
2701, 2810, 2811,  215,  216
2702, 2811, 2812,  214,  215
2703, 2812, 2813,  213,  214
2704, 2813, 2814,  212,  213
2705, 2814, 2815,  211,  212
2706, 2815, 2816,  210,  211
2707, 2816, 2817,  209,  210
2708, 2817, 2818,  208,  209
2709, 2818, 2819,  207,  208
2710, 2819, 2820,  206,  207
2711, 2820,   11,    1,  206
*Elset, elset=Whole_Callus, generate
  678,  2711,     1
*Elset, elset=CALLUS-1
 678
*Elset, elset=CALLUS-2
 679
*Elset, elset=CALLUS-3
 680
*Elset, elset=CALLUS-4
 681
*Elset, elset=CALLUS-5
 682
*Elset, elset=CALLUS-6
 683
*Elset, elset=CALLUS-7
 684
*Elset, elset=CALLUS-8
 685
*Elset, elset=CALLUS-9
 686
*Elset, elset=CALLUS-10
 687
*Elset, elset=CALLUS-11
 688
*Elset, elset=CALLUS-12
 689
*Elset, elset=CALLUS-13
 690
*Elset, elset=CALLUS-14
 691
*Elset, elset=CALLUS-15
 692
*Elset, elset=CALLUS-16
 693
*Elset, elset=CALLUS-17
 694
*Elset, elset=CALLUS-18
 695
*Elset, elset=CALLUS-19
 696
*Elset, elset=CALLUS-20
 697
*Elset, elset=CALLUS-21
 698
*Elset, elset=CALLUS-22
 699
*Elset, elset=CALLUS-23
 700
*Elset, elset=CALLUS-24
 701
*Elset, elset=CALLUS-25
 702
*Elset, elset=CALLUS-26
 703
*Elset, elset=CALLUS-27
 704
*Elset, elset=CALLUS-28
 705
*Elset, elset=CALLUS-29
 706
*Elset, elset=CALLUS-30
 707
*Elset, elset=CALLUS-31
 708
*Elset, elset=CALLUS-32
 709
*Elset, elset=CALLUS-33
 710
*Elset, elset=CALLUS-34
 711
*Elset, elset=CALLUS-35
 712
*Elset, elset=CALLUS-36
 713
*Elset, elset=CALLUS-37
 714
*Elset, elset=CALLUS-38
 715
*Elset, elset=CALLUS-39
 716
*Elset, elset=CALLUS-40
 717
*Elset, elset=CALLUS-41
 718
*Elset, elset=CALLUS-42
 719
*Elset, elset=CALLUS-43
 720
*Elset, elset=CALLUS-44
 721
*Elset, elset=CALLUS-45
 722
*Elset, elset=CALLUS-46
 723
*Elset, elset=CALLUS-47
 724
*Elset, elset=CALLUS-48
 725
*Elset, elset=CALLUS-49
 726
*Elset, elset=CALLUS-50
 727
*Elset, elset=CALLUS-51
 728
*Elset, elset=CALLUS-52
 729
*Elset, elset=CALLUS-53
 730
*Elset, elset=CALLUS-54
 731
*Elset, elset=CALLUS-55
 732
*Elset, elset=CALLUS-56
 733
*Elset, elset=CALLUS-57
 734
*Elset, elset=CALLUS-58
 735
*Elset, elset=CALLUS-59
 736
*Elset, elset=CALLUS-60
 737
*Elset, elset=CALLUS-61
 738
*Elset, elset=CALLUS-62
 739
*Elset, elset=CALLUS-63
 740
*Elset, elset=CALLUS-64
 741
*Elset, elset=CALLUS-65
 742
*Elset, elset=CALLUS-66
 743
*Elset, elset=CALLUS-67
 744
*Elset, elset=CALLUS-68
 745
*Elset, elset=CALLUS-69
 746
*Elset, elset=CALLUS-70
 747
*Elset, elset=CALLUS-71
 748
*Elset, elset=CALLUS-72
 749
*Elset, elset=CALLUS-73
 750
*Elset, elset=CALLUS-74
 751
*Elset, elset=CALLUS-75
 752
*Elset, elset=CALLUS-76
 753
*Elset, elset=CALLUS-77
 754
*Elset, elset=CALLUS-78
 755
*Elset, elset=CALLUS-79
 756
*Elset, elset=CALLUS-80
 757
*Elset, elset=CALLUS-81
 758
*Elset, elset=CALLUS-82
 759
*Elset, elset=CALLUS-83
 760
*Elset, elset=CALLUS-84
 761
*Elset, elset=CALLUS-85
 762
*Elset, elset=CALLUS-86
 763
*Elset, elset=CALLUS-87
 764
*Elset, elset=CALLUS-88
 765
*Elset, elset=CALLUS-89
 766
*Elset, elset=CALLUS-90
 767
*Elset, elset=CALLUS-91
 768
*Elset, elset=CALLUS-92
 769
*Elset, elset=CALLUS-93
 770
*Elset, elset=CALLUS-94
 771
*Elset, elset=CALLUS-95
 772
*Elset, elset=CALLUS-96
 773
*Elset, elset=CALLUS-97
 774
*Elset, elset=CALLUS-98
 775
*Elset, elset=CALLUS-99
 776
*Elset, elset=CALLUS-100
 777
*Elset, elset=CALLUS-101
 778
*Elset, elset=CALLUS-102
 779
*Elset, elset=CALLUS-103
 780
*Elset, elset=CALLUS-104
 781
*Elset, elset=CALLUS-105
 782
*Elset, elset=CALLUS-106
 783
*Elset, elset=CALLUS-107
 784
*Elset, elset=CALLUS-108
 785
*Elset, elset=CALLUS-109
 786
*Elset, elset=CALLUS-110
 787
*Elset, elset=CALLUS-111
 788
*Elset, elset=CALLUS-112
 789
*Elset, elset=CALLUS-113
 790
*Elset, elset=CALLUS-114
 791
*Elset, elset=CALLUS-115
 792
*Elset, elset=CALLUS-116
 793
*Elset, elset=CALLUS-117
 794
*Elset, elset=CALLUS-118
 795
*Elset, elset=CALLUS-119
 796
*Elset, elset=CALLUS-120
 797
*Elset, elset=CALLUS-121
 798
*Elset, elset=CALLUS-122
 799
*Elset, elset=CALLUS-123
 800
*Elset, elset=CALLUS-124
 801
*Elset, elset=CALLUS-125
 802
*Elset, elset=CALLUS-126
 803
*Elset, elset=CALLUS-127
 804
*Elset, elset=CALLUS-128
 805
*Elset, elset=CALLUS-129
 806
*Elset, elset=CALLUS-130
 807
*Elset, elset=CALLUS-131
 808
*Elset, elset=CALLUS-132
 809
*Elset, elset=CALLUS-133
 810
*Elset, elset=CALLUS-134
 811
*Elset, elset=CALLUS-135
 812
*Elset, elset=CALLUS-136
 813
*Elset, elset=CALLUS-137
 814
*Elset, elset=CALLUS-138
 815
*Elset, elset=CALLUS-139
 816
*Elset, elset=CALLUS-140
 817
*Elset, elset=CALLUS-141
 818
*Elset, elset=CALLUS-142
 819
*Elset, elset=CALLUS-143
 820
*Elset, elset=CALLUS-144
 821
*Elset, elset=CALLUS-145
 822
*Elset, elset=CALLUS-146
 823
*Elset, elset=CALLUS-147
 824
*Elset, elset=CALLUS-148
 825
*Elset, elset=CALLUS-149
 826
*Elset, elset=CALLUS-150
 827
*Elset, elset=CALLUS-151
 828
*Elset, elset=CALLUS-152
 829
*Elset, elset=CALLUS-153
 830
*Elset, elset=CALLUS-154
 831
*Elset, elset=CALLUS-155
 832
*Elset, elset=CALLUS-156
 833
*Elset, elset=CALLUS-157
 834
*Elset, elset=CALLUS-158
 835
*Elset, elset=CALLUS-159
 836
*Elset, elset=CALLUS-160
 837
*Elset, elset=CALLUS-161
 838
*Elset, elset=CALLUS-162
 839
*Elset, elset=CALLUS-163
 840
*Elset, elset=CALLUS-164
 841
*Elset, elset=CALLUS-165
 842
*Elset, elset=CALLUS-166
 843
*Elset, elset=CALLUS-167
 844
*Elset, elset=CALLUS-168
 845
*Elset, elset=CALLUS-169
 846
*Elset, elset=CALLUS-170
 847
*Elset, elset=CALLUS-171
 848
*Elset, elset=CALLUS-172
 849
*Elset, elset=CALLUS-173
 850
*Elset, elset=CALLUS-174
 851
*Elset, elset=CALLUS-175
 852
*Elset, elset=CALLUS-176
 853
*Elset, elset=CALLUS-177
 854
*Elset, elset=CALLUS-178
 855
*Elset, elset=CALLUS-179
 856
*Elset, elset=CALLUS-180
 857
*Elset, elset=CALLUS-181
 858
*Elset, elset=CALLUS-182
 859
*Elset, elset=CALLUS-183
 860
*Elset, elset=CALLUS-184
 861
*Elset, elset=CALLUS-185
 862
*Elset, elset=CALLUS-186
 863
*Elset, elset=CALLUS-187
 864
*Elset, elset=CALLUS-188
 865
*Elset, elset=CALLUS-189
 866
*Elset, elset=CALLUS-190
 867
*Elset, elset=CALLUS-191
 868
*Elset, elset=CALLUS-192
 869
*Elset, elset=CALLUS-193
 870
*Elset, elset=CALLUS-194
 871
*Elset, elset=CALLUS-195
 872
*Elset, elset=CALLUS-196
 873
*Elset, elset=CALLUS-197
 874
*Elset, elset=CALLUS-198
 875
*Elset, elset=CALLUS-199
 876
*Elset, elset=CALLUS-200
 877
*Elset, elset=CALLUS-201
 878
*Elset, elset=CALLUS-202
 879
*Elset, elset=CALLUS-203
 880
*Elset, elset=CALLUS-204
 881
*Elset, elset=CALLUS-205
 882
*Elset, elset=CALLUS-206
 883
*Elset, elset=CALLUS-207
 884
*Elset, elset=CALLUS-208
 885
*Elset, elset=CALLUS-209
 886
*Elset, elset=CALLUS-210
 887
*Elset, elset=CALLUS-211
 888
*Elset, elset=CALLUS-212
 889
*Elset, elset=CALLUS-213
 890
*Elset, elset=CALLUS-214
 891
*Elset, elset=CALLUS-215
 892
*Elset, elset=CALLUS-216
 893
*Elset, elset=CALLUS-217
 894
*Elset, elset=CALLUS-218
 895
*Elset, elset=CALLUS-219
 896
*Elset, elset=CALLUS-220
 897
*Elset, elset=CALLUS-221
 898
*Elset, elset=CALLUS-222
 899
*Elset, elset=CALLUS-223
 900
*Elset, elset=CALLUS-224
 901
*Elset, elset=CALLUS-225
 902
*Elset, elset=CALLUS-226
 903
*Elset, elset=CALLUS-227
 904
*Elset, elset=CALLUS-228
 905
*Elset, elset=CALLUS-229
 906
*Elset, elset=CALLUS-230
 907
*Elset, elset=CALLUS-231
 908
*Elset, elset=CALLUS-232
 909
*Elset, elset=CALLUS-233
 910
*Elset, elset=CALLUS-234
 911
*Elset, elset=CALLUS-235
 912
*Elset, elset=CALLUS-236
 913
*Elset, elset=CALLUS-237
 914
*Elset, elset=CALLUS-238
 915
*Elset, elset=CALLUS-239
 916
*Elset, elset=CALLUS-240
 917
*Elset, elset=CALLUS-241
 918
*Elset, elset=CALLUS-242
 919
*Elset, elset=CALLUS-243
 920
*Elset, elset=CALLUS-244
 921
*Elset, elset=CALLUS-245
 922
*Elset, elset=CALLUS-246
 923
*Elset, elset=CALLUS-247
 924
*Elset, elset=CALLUS-248
 925
*Elset, elset=CALLUS-249
 926
*Elset, elset=CALLUS-250
 927
*Elset, elset=CALLUS-251
 928
*Elset, elset=CALLUS-252
 929
*Elset, elset=CALLUS-253
 930
*Elset, elset=CALLUS-254
 931
*Elset, elset=CALLUS-255
 932
*Elset, elset=CALLUS-256
 933
*Elset, elset=CALLUS-257
 934
*Elset, elset=CALLUS-258
 935
*Elset, elset=CALLUS-259
 936
*Elset, elset=CALLUS-260
 937
*Elset, elset=CALLUS-261
 938
*Elset, elset=CALLUS-262
 939
*Elset, elset=CALLUS-263
 940
*Elset, elset=CALLUS-264
 941
*Elset, elset=CALLUS-265
 942
*Elset, elset=CALLUS-266
 943
*Elset, elset=CALLUS-267
 944
*Elset, elset=CALLUS-268
 945
*Elset, elset=CALLUS-269
 946
*Elset, elset=CALLUS-270
 947
*Elset, elset=CALLUS-271
 948
*Elset, elset=CALLUS-272
 949
*Elset, elset=CALLUS-273
 950
*Elset, elset=CALLUS-274
 951
*Elset, elset=CALLUS-275
 952
*Elset, elset=CALLUS-276
 953
*Elset, elset=CALLUS-277
 954
*Elset, elset=CALLUS-278
 955
*Elset, elset=CALLUS-279
 956
*Elset, elset=CALLUS-280
 957
*Elset, elset=CALLUS-281
 958
*Elset, elset=CALLUS-282
 959
*Elset, elset=CALLUS-283
 960
*Elset, elset=CALLUS-284
 961
*Elset, elset=CALLUS-285
 962
*Elset, elset=CALLUS-286
 963
*Elset, elset=CALLUS-287
 964
*Elset, elset=CALLUS-288
 965
*Elset, elset=CALLUS-289
 966
*Elset, elset=CALLUS-290
 967
*Elset, elset=CALLUS-291
 968
*Elset, elset=CALLUS-292
 969
*Elset, elset=CALLUS-293
 970
*Elset, elset=CALLUS-294
 971
*Elset, elset=CALLUS-295
 972
*Elset, elset=CALLUS-296
 973
*Elset, elset=CALLUS-297
 974
*Elset, elset=CALLUS-298
 975
*Elset, elset=CALLUS-299
 976
*Elset, elset=CALLUS-300
 977
*Elset, elset=CALLUS-301
 978
*Elset, elset=CALLUS-302
 979
*Elset, elset=CALLUS-303
 980
*Elset, elset=CALLUS-304
 981
*Elset, elset=CALLUS-305
 982
*Elset, elset=CALLUS-306
 983
*Elset, elset=CALLUS-307
 984
*Elset, elset=CALLUS-308
 985
*Elset, elset=CALLUS-309
 986
*Elset, elset=CALLUS-310
 987
*Elset, elset=CALLUS-311
 988
*Elset, elset=CALLUS-312
 989
*Elset, elset=CALLUS-313
 990
*Elset, elset=CALLUS-314
 991
*Elset, elset=CALLUS-315
 992
*Elset, elset=CALLUS-316
 993
*Elset, elset=CALLUS-317
 994
*Elset, elset=CALLUS-318
 995
*Elset, elset=CALLUS-319
 996
*Elset, elset=CALLUS-320
 997
*Elset, elset=CALLUS-321
 998
*Elset, elset=CALLUS-322
 999
*Elset, elset=CALLUS-323
 1000
*Elset, elset=CALLUS-324
 1001
*Elset, elset=CALLUS-325
 1002
*Elset, elset=CALLUS-326
 1003
*Elset, elset=CALLUS-327
 1004
*Elset, elset=CALLUS-328
 1005
*Elset, elset=CALLUS-329
 1006
*Elset, elset=CALLUS-330
 1007
*Elset, elset=CALLUS-331
 1008
*Elset, elset=CALLUS-332
 1009
*Elset, elset=CALLUS-333
 1010
*Elset, elset=CALLUS-334
 1011
*Elset, elset=CALLUS-335
 1012
*Elset, elset=CALLUS-336
 1013
*Elset, elset=CALLUS-337
 1014
*Elset, elset=CALLUS-338
 1015
*Elset, elset=CALLUS-339
 1016
*Elset, elset=CALLUS-340
 1017
*Elset, elset=CALLUS-341
 1018
*Elset, elset=CALLUS-342
 1019
*Elset, elset=CALLUS-343
 1020
*Elset, elset=CALLUS-344
 1021
*Elset, elset=CALLUS-345
 1022
*Elset, elset=CALLUS-346
 1023
*Elset, elset=CALLUS-347
 1024
*Elset, elset=CALLUS-348
 1025
*Elset, elset=CALLUS-349
 1026
*Elset, elset=CALLUS-350
 1027
*Elset, elset=CALLUS-351
 1028
*Elset, elset=CALLUS-352
 1029
*Elset, elset=CALLUS-353
 1030
*Elset, elset=CALLUS-354
 1031
*Elset, elset=CALLUS-355
 1032
*Elset, elset=CALLUS-356
 1033
*Elset, elset=CALLUS-357
 1034
*Elset, elset=CALLUS-358
 1035
*Elset, elset=CALLUS-359
 1036
*Elset, elset=CALLUS-360
 1037
*Elset, elset=CALLUS-361
 1038
*Elset, elset=CALLUS-362
 1039
*Elset, elset=CALLUS-363
 1040
*Elset, elset=CALLUS-364
 1041
*Elset, elset=CALLUS-365
 1042
*Elset, elset=CALLUS-366
 1043
*Elset, elset=CALLUS-367
 1044
*Elset, elset=CALLUS-368
 1045
*Elset, elset=CALLUS-369
 1046
*Elset, elset=CALLUS-370
 1047
*Elset, elset=CALLUS-371
 1048
*Elset, elset=CALLUS-372
 1049
*Elset, elset=CALLUS-373
 1050
*Elset, elset=CALLUS-374
 1051
*Elset, elset=CALLUS-375
 1052
*Elset, elset=CALLUS-376
 1053
*Elset, elset=CALLUS-377
 1054
*Elset, elset=CALLUS-378
 1055
*Elset, elset=CALLUS-379
 1056
*Elset, elset=CALLUS-380
 1057
*Elset, elset=CALLUS-381
 1058
*Elset, elset=CALLUS-382
 1059
*Elset, elset=CALLUS-383
 1060
*Elset, elset=CALLUS-384
 1061
*Elset, elset=CALLUS-385
 1062
*Elset, elset=CALLUS-386
 1063
*Elset, elset=CALLUS-387
 1064
*Elset, elset=CALLUS-388
 1065
*Elset, elset=CALLUS-389
 1066
*Elset, elset=CALLUS-390
 1067
*Elset, elset=CALLUS-391
 1068
*Elset, elset=CALLUS-392
 1069
*Elset, elset=CALLUS-393
 1070
*Elset, elset=CALLUS-394
 1071
*Elset, elset=CALLUS-395
 1072
*Elset, elset=CALLUS-396
 1073
*Elset, elset=CALLUS-397
 1074
*Elset, elset=CALLUS-398
 1075
*Elset, elset=CALLUS-399
 1076
*Elset, elset=CALLUS-400
 1077
*Elset, elset=CALLUS-401
 1078
*Elset, elset=CALLUS-402
 1079
*Elset, elset=CALLUS-403
 1080
*Elset, elset=CALLUS-404
 1081
*Elset, elset=CALLUS-405
 1082
*Elset, elset=CALLUS-406
 1083
*Elset, elset=CALLUS-407
 1084
*Elset, elset=CALLUS-408
 1085
*Elset, elset=CALLUS-409
 1086
*Elset, elset=CALLUS-410
 1087
*Elset, elset=CALLUS-411
 1088
*Elset, elset=CALLUS-412
 1089
*Elset, elset=CALLUS-413
 1090
*Elset, elset=CALLUS-414
 1091
*Elset, elset=CALLUS-415
 1092
*Elset, elset=CALLUS-416
 1093
*Elset, elset=CALLUS-417
 1094
*Elset, elset=CALLUS-418
 1095
*Elset, elset=CALLUS-419
 1096
*Elset, elset=CALLUS-420
 1097
*Elset, elset=CALLUS-421
 1098
*Elset, elset=CALLUS-422
 1099
*Elset, elset=CALLUS-423
 1100
*Elset, elset=CALLUS-424
 1101
*Elset, elset=CALLUS-425
 1102
*Elset, elset=CALLUS-426
 1103
*Elset, elset=CALLUS-427
 1104
*Elset, elset=CALLUS-428
 1105
*Elset, elset=CALLUS-429
 1106
*Elset, elset=CALLUS-430
 1107
*Elset, elset=CALLUS-431
 1108
*Elset, elset=CALLUS-432
 1109
*Elset, elset=CALLUS-433
 1110
*Elset, elset=CALLUS-434
 1111
*Elset, elset=CALLUS-435
 1112
*Elset, elset=CALLUS-436
 1113
*Elset, elset=CALLUS-437
 1114
*Elset, elset=CALLUS-438
 1115
*Elset, elset=CALLUS-439
 1116
*Elset, elset=CALLUS-440
 1117
*Elset, elset=CALLUS-441
 1118
*Elset, elset=CALLUS-442
 1119
*Elset, elset=CALLUS-443
 1120
*Elset, elset=CALLUS-444
 1121
*Elset, elset=CALLUS-445
 1122
*Elset, elset=CALLUS-446
 1123
*Elset, elset=CALLUS-447
 1124
*Elset, elset=CALLUS-448
 1125
*Elset, elset=CALLUS-449
 1126
*Elset, elset=CALLUS-450
 1127
*Elset, elset=CALLUS-451
 1128
*Elset, elset=CALLUS-452
 1129
*Elset, elset=CALLUS-453
 1130
*Elset, elset=CALLUS-454
 1131
*Elset, elset=CALLUS-455
 1132
*Elset, elset=CALLUS-456
 1133
*Elset, elset=CALLUS-457
 1134
*Elset, elset=CALLUS-458
 1135
*Elset, elset=CALLUS-459
 1136
*Elset, elset=CALLUS-460
 1137
*Elset, elset=CALLUS-461
 1138
*Elset, elset=CALLUS-462
 1139
*Elset, elset=CALLUS-463
 1140
*Elset, elset=CALLUS-464
 1141
*Elset, elset=CALLUS-465
 1142
*Elset, elset=CALLUS-466
 1143
*Elset, elset=CALLUS-467
 1144
*Elset, elset=CALLUS-468
 1145
*Elset, elset=CALLUS-469
 1146
*Elset, elset=CALLUS-470
 1147
*Elset, elset=CALLUS-471
 1148
*Elset, elset=CALLUS-472
 1149
*Elset, elset=CALLUS-473
 1150
*Elset, elset=CALLUS-474
 1151
*Elset, elset=CALLUS-475
 1152
*Elset, elset=CALLUS-476
 1153
*Elset, elset=CALLUS-477
 1154
*Elset, elset=CALLUS-478
 1155
*Elset, elset=CALLUS-479
 1156
*Elset, elset=CALLUS-480
 1157
*Elset, elset=CALLUS-481
 1158
*Elset, elset=CALLUS-482
 1159
*Elset, elset=CALLUS-483
 1160
*Elset, elset=CALLUS-484
 1161
*Elset, elset=CALLUS-485
 1162
*Elset, elset=CALLUS-486
 1163
*Elset, elset=CALLUS-487
 1164
*Elset, elset=CALLUS-488
 1165
*Elset, elset=CALLUS-489
 1166
*Elset, elset=CALLUS-490
 1167
*Elset, elset=CALLUS-491
 1168
*Elset, elset=CALLUS-492
 1169
*Elset, elset=CALLUS-493
 1170
*Elset, elset=CALLUS-494
 1171
*Elset, elset=CALLUS-495
 1172
*Elset, elset=CALLUS-496
 1173
*Elset, elset=CALLUS-497
 1174
*Elset, elset=CALLUS-498
 1175
*Elset, elset=CALLUS-499
 1176
*Elset, elset=CALLUS-500
 1177
*Elset, elset=CALLUS-501
 1178
*Elset, elset=CALLUS-502
 1179
*Elset, elset=CALLUS-503
 1180
*Elset, elset=CALLUS-504
 1181
*Elset, elset=CALLUS-505
 1182
*Elset, elset=CALLUS-506
 1183
*Elset, elset=CALLUS-507
 1184
*Elset, elset=CALLUS-508
 1185
*Elset, elset=CALLUS-509
 1186
*Elset, elset=CALLUS-510
 1187
*Elset, elset=CALLUS-511
 1188
*Elset, elset=CALLUS-512
 1189
*Elset, elset=CALLUS-513
 1190
*Elset, elset=CALLUS-514
 1191
*Elset, elset=CALLUS-515
 1192
*Elset, elset=CALLUS-516
 1193
*Elset, elset=CALLUS-517
 1194
*Elset, elset=CALLUS-518
 1195
*Elset, elset=CALLUS-519
 1196
*Elset, elset=CALLUS-520
 1197
*Elset, elset=CALLUS-521
 1198
*Elset, elset=CALLUS-522
 1199
*Elset, elset=CALLUS-523
 1200
*Elset, elset=CALLUS-524
 1201
*Elset, elset=CALLUS-525
 1202
*Elset, elset=CALLUS-526
 1203
*Elset, elset=CALLUS-527
 1204
*Elset, elset=CALLUS-528
 1205
*Elset, elset=CALLUS-529
 1206
*Elset, elset=CALLUS-530
 1207
*Elset, elset=CALLUS-531
 1208
*Elset, elset=CALLUS-532
 1209
*Elset, elset=CALLUS-533
 1210
*Elset, elset=CALLUS-534
 1211
*Elset, elset=CALLUS-535
 1212
*Elset, elset=CALLUS-536
 1213
*Elset, elset=CALLUS-537
 1214
*Elset, elset=CALLUS-538
 1215
*Elset, elset=CALLUS-539
 1216
*Elset, elset=CALLUS-540
 1217
*Elset, elset=CALLUS-541
 1218
*Elset, elset=CALLUS-542
 1219
*Elset, elset=CALLUS-543
 1220
*Elset, elset=CALLUS-544
 1221
*Elset, elset=CALLUS-545
 1222
*Elset, elset=CALLUS-546
 1223
*Elset, elset=CALLUS-547
 1224
*Elset, elset=CALLUS-548
 1225
*Elset, elset=CALLUS-549
 1226
*Elset, elset=CALLUS-550
 1227
*Elset, elset=CALLUS-551
 1228
*Elset, elset=CALLUS-552
 1229
*Elset, elset=CALLUS-553
 1230
*Elset, elset=CALLUS-554
 1231
*Elset, elset=CALLUS-555
 1232
*Elset, elset=CALLUS-556
 1233
*Elset, elset=CALLUS-557
 1234
*Elset, elset=CALLUS-558
 1235
*Elset, elset=CALLUS-559
 1236
*Elset, elset=CALLUS-560
 1237
*Elset, elset=CALLUS-561
 1238
*Elset, elset=CALLUS-562
 1239
*Elset, elset=CALLUS-563
 1240
*Elset, elset=CALLUS-564
 1241
*Elset, elset=CALLUS-565
 1242
*Elset, elset=CALLUS-566
 1243
*Elset, elset=CALLUS-567
 1244
*Elset, elset=CALLUS-568
 1245
*Elset, elset=CALLUS-569
 1246
*Elset, elset=CALLUS-570
 1247
*Elset, elset=CALLUS-571
 1248
*Elset, elset=CALLUS-572
 1249
*Elset, elset=CALLUS-573
 1250
*Elset, elset=CALLUS-574
 1251
*Elset, elset=CALLUS-575
 1252
*Elset, elset=CALLUS-576
 1253
*Elset, elset=CALLUS-577
 1254
*Elset, elset=CALLUS-578
 1255
*Elset, elset=CALLUS-579
 1256
*Elset, elset=CALLUS-580
 1257
*Elset, elset=CALLUS-581
 1258
*Elset, elset=CALLUS-582
 1259
*Elset, elset=CALLUS-583
 1260
*Elset, elset=CALLUS-584
 1261
*Elset, elset=CALLUS-585
 1262
*Elset, elset=CALLUS-586
 1263
*Elset, elset=CALLUS-587
 1264
*Elset, elset=CALLUS-588
 1265
*Elset, elset=CALLUS-589
 1266
*Elset, elset=CALLUS-590
 1267
*Elset, elset=CALLUS-591
 1268
*Elset, elset=CALLUS-592
 1269
*Elset, elset=CALLUS-593
 1270
*Elset, elset=CALLUS-594
 1271
*Elset, elset=CALLUS-595
 1272
*Elset, elset=CALLUS-596
 1273
*Elset, elset=CALLUS-597
 1274
*Elset, elset=CALLUS-598
 1275
*Elset, elset=CALLUS-599
 1276
*Elset, elset=CALLUS-600
 1277
*Elset, elset=CALLUS-601
 1278
*Elset, elset=CALLUS-602
 1279
*Elset, elset=CALLUS-603
 1280
*Elset, elset=CALLUS-604
 1281
*Elset, elset=CALLUS-605
 1282
*Elset, elset=CALLUS-606
 1283
*Elset, elset=CALLUS-607
 1284
*Elset, elset=CALLUS-608
 1285
*Elset, elset=CALLUS-609
 1286
*Elset, elset=CALLUS-610
 1287
*Elset, elset=CALLUS-611
 1288
*Elset, elset=CALLUS-612
 1289
*Elset, elset=CALLUS-613
 1290
*Elset, elset=CALLUS-614
 1291
*Elset, elset=CALLUS-615
 1292
*Elset, elset=CALLUS-616
 1293
*Elset, elset=CALLUS-617
 1294
*Elset, elset=CALLUS-618
 1295
*Elset, elset=CALLUS-619
 1296
*Elset, elset=CALLUS-620
 1297
*Elset, elset=CALLUS-621
 1298
*Elset, elset=CALLUS-622
 1299
*Elset, elset=CALLUS-623
 1300
*Elset, elset=CALLUS-624
 1301
*Elset, elset=CALLUS-625
 1302
*Elset, elset=CALLUS-626
 1303
*Elset, elset=CALLUS-627
 1304
*Elset, elset=CALLUS-628
 1305
*Elset, elset=CALLUS-629
 1306
*Elset, elset=CALLUS-630
 1307
*Elset, elset=CALLUS-631
 1308
*Elset, elset=CALLUS-632
 1309
*Elset, elset=CALLUS-633
 1310
*Elset, elset=CALLUS-634
 1311
*Elset, elset=CALLUS-635
 1312
*Elset, elset=CALLUS-636
 1313
*Elset, elset=CALLUS-637
 1314
*Elset, elset=CALLUS-638
 1315
*Elset, elset=CALLUS-639
 1316
*Elset, elset=CALLUS-640
 1317
*Elset, elset=CALLUS-641
 1318
*Elset, elset=CALLUS-642
 1319
*Elset, elset=CALLUS-643
 1320
*Elset, elset=CALLUS-644
 1321
*Elset, elset=CALLUS-645
 1322
*Elset, elset=CALLUS-646
 1323
*Elset, elset=CALLUS-647
 1324
*Elset, elset=CALLUS-648
 1325
*Elset, elset=CALLUS-649
 1326
*Elset, elset=CALLUS-650
 1327
*Elset, elset=CALLUS-651
 1328
*Elset, elset=CALLUS-652
 1329
*Elset, elset=CALLUS-653
 1330
*Elset, elset=CALLUS-654
 1331
*Elset, elset=CALLUS-655
 1332
*Elset, elset=CALLUS-656
 1333
*Elset, elset=CALLUS-657
 1334
*Elset, elset=CALLUS-658
 1335
*Elset, elset=CALLUS-659
 1336
*Elset, elset=CALLUS-660
 1337
*Elset, elset=CALLUS-661
 1338
*Elset, elset=CALLUS-662
 1339
*Elset, elset=CALLUS-663
 1340
*Elset, elset=CALLUS-664
 1341
*Elset, elset=CALLUS-665
 1342
*Elset, elset=CALLUS-666
 1343
*Elset, elset=CALLUS-667
 1344
*Elset, elset=CALLUS-668
 1345
*Elset, elset=CALLUS-669
 1346
*Elset, elset=CALLUS-670
 1347
*Elset, elset=CALLUS-671
 1348
*Elset, elset=CALLUS-672
 1349
*Elset, elset=CALLUS-673
 1350
*Elset, elset=CALLUS-674
 1351
*Elset, elset=CALLUS-675
 1352
*Elset, elset=CALLUS-676
 1353
*Elset, elset=CALLUS-677
 1354
*Elset, elset=CALLUS-678
 1355
*Elset, elset=CALLUS-679
 1356
*Elset, elset=CALLUS-680
 1357
*Elset, elset=CALLUS-681
 1358
*Elset, elset=CALLUS-682
 1359
*Elset, elset=CALLUS-683
 1360
*Elset, elset=CALLUS-684
 1361
*Elset, elset=CALLUS-685
 1362
*Elset, elset=CALLUS-686
 1363
*Elset, elset=CALLUS-687
 1364
*Elset, elset=CALLUS-688
 1365
*Elset, elset=CALLUS-689
 1366
*Elset, elset=CALLUS-690
 1367
*Elset, elset=CALLUS-691
 1368
*Elset, elset=CALLUS-692
 1369
*Elset, elset=CALLUS-693
 1370
*Elset, elset=CALLUS-694
 1371
*Elset, elset=CALLUS-695
 1372
*Elset, elset=CALLUS-696
 1373
*Elset, elset=CALLUS-697
 1374
*Elset, elset=CALLUS-698
 1375
*Elset, elset=CALLUS-699
 1376
*Elset, elset=CALLUS-700
 1377
*Elset, elset=CALLUS-701
 1378
*Elset, elset=CALLUS-702
 1379
*Elset, elset=CALLUS-703
 1380
*Elset, elset=CALLUS-704
 1381
*Elset, elset=CALLUS-705
 1382
*Elset, elset=CALLUS-706
 1383
*Elset, elset=CALLUS-707
 1384
*Elset, elset=CALLUS-708
 1385
*Elset, elset=CALLUS-709
 1386
*Elset, elset=CALLUS-710
 1387
*Elset, elset=CALLUS-711
 1388
*Elset, elset=CALLUS-712
 1389
*Elset, elset=CALLUS-713
 1390
*Elset, elset=CALLUS-714
 1391
*Elset, elset=CALLUS-715
 1392
*Elset, elset=CALLUS-716
 1393
*Elset, elset=CALLUS-717
 1394
*Elset, elset=CALLUS-718
 1395
*Elset, elset=CALLUS-719
 1396
*Elset, elset=CALLUS-720
 1397
*Elset, elset=CALLUS-721
 1398
*Elset, elset=CALLUS-722
 1399
*Elset, elset=CALLUS-723
 1400
*Elset, elset=CALLUS-724
 1401
*Elset, elset=CALLUS-725
 1402
*Elset, elset=CALLUS-726
 1403
*Elset, elset=CALLUS-727
 1404
*Elset, elset=CALLUS-728
 1405
*Elset, elset=CALLUS-729
 1406
*Elset, elset=CALLUS-730
 1407
*Elset, elset=CALLUS-731
 1408
*Elset, elset=CALLUS-732
 1409
*Elset, elset=CALLUS-733
 1410
*Elset, elset=CALLUS-734
 1411
*Elset, elset=CALLUS-735
 1412
*Elset, elset=CALLUS-736
 1413
*Elset, elset=CALLUS-737
 1414
*Elset, elset=CALLUS-738
 1415
*Elset, elset=CALLUS-739
 1416
*Elset, elset=CALLUS-740
 1417
*Elset, elset=CALLUS-741
 1418
*Elset, elset=CALLUS-742
 1419
*Elset, elset=CALLUS-743
 1420
*Elset, elset=CALLUS-744
 1421
*Elset, elset=CALLUS-745
 1422
*Elset, elset=CALLUS-746
 1423
*Elset, elset=CALLUS-747
 1424
*Elset, elset=CALLUS-748
 1425
*Elset, elset=CALLUS-749
 1426
*Elset, elset=CALLUS-750
 1427
*Elset, elset=CALLUS-751
 1428
*Elset, elset=CALLUS-752
 1429
*Elset, elset=CALLUS-753
 1430
*Elset, elset=CALLUS-754
 1431
*Elset, elset=CALLUS-755
 1432
*Elset, elset=CALLUS-756
 1433
*Elset, elset=CALLUS-757
 1434
*Elset, elset=CALLUS-758
 1435
*Elset, elset=CALLUS-759
 1436
*Elset, elset=CALLUS-760
 1437
*Elset, elset=CALLUS-761
 1438
*Elset, elset=CALLUS-762
 1439
*Elset, elset=CALLUS-763
 1440
*Elset, elset=CALLUS-764
 1441
*Elset, elset=CALLUS-765
 1442
*Elset, elset=CALLUS-766
 1443
*Elset, elset=CALLUS-767
 1444
*Elset, elset=CALLUS-768
 1445
*Elset, elset=CALLUS-769
 1446
*Elset, elset=CALLUS-770
 1447
*Elset, elset=CALLUS-771
 1448
*Elset, elset=CALLUS-772
 1449
*Elset, elset=CALLUS-773
 1450
*Elset, elset=CALLUS-774
 1451
*Elset, elset=CALLUS-775
 1452
*Elset, elset=CALLUS-776
 1453
*Elset, elset=CALLUS-777
 1454
*Elset, elset=CALLUS-778
 1455
*Elset, elset=CALLUS-779
 1456
*Elset, elset=CALLUS-780
 1457
*Elset, elset=CALLUS-781
 1458
*Elset, elset=CALLUS-782
 1459
*Elset, elset=CALLUS-783
 1460
*Elset, elset=CALLUS-784
 1461
*Elset, elset=CALLUS-785
 1462
*Elset, elset=CALLUS-786
 1463
*Elset, elset=CALLUS-787
 1464
*Elset, elset=CALLUS-788
 1465
*Elset, elset=CALLUS-789
 1466
*Elset, elset=CALLUS-790
 1467
*Elset, elset=CALLUS-791
 1468
*Elset, elset=CALLUS-792
 1469
*Elset, elset=CALLUS-793
 1470
*Elset, elset=CALLUS-794
 1471
*Elset, elset=CALLUS-795
 1472
*Elset, elset=CALLUS-796
 1473
*Elset, elset=CALLUS-797
 1474
*Elset, elset=CALLUS-798
 1475
*Elset, elset=CALLUS-799
 1476
*Elset, elset=CALLUS-800
 1477
*Elset, elset=CALLUS-801
 1478
*Elset, elset=CALLUS-802
 1479
*Elset, elset=CALLUS-803
 1480
*Elset, elset=CALLUS-804
 1481
*Elset, elset=CALLUS-805
 1482
*Elset, elset=CALLUS-806
 1483
*Elset, elset=CALLUS-807
 1484
*Elset, elset=CALLUS-808
 1485
*Elset, elset=CALLUS-809
 1486
*Elset, elset=CALLUS-810
 1487
*Elset, elset=CALLUS-811
 1488
*Elset, elset=CALLUS-812
 1489
*Elset, elset=CALLUS-813
 1490
*Elset, elset=CALLUS-814
 1491
*Elset, elset=CALLUS-815
 1492
*Elset, elset=CALLUS-816
 1493
*Elset, elset=CALLUS-817
 1494
*Elset, elset=CALLUS-818
 1495
*Elset, elset=CALLUS-819
 1496
*Elset, elset=CALLUS-820
 1497
*Elset, elset=CALLUS-821
 1498
*Elset, elset=CALLUS-822
 1499
*Elset, elset=CALLUS-823
 1500
*Elset, elset=CALLUS-824
 1501
*Elset, elset=CALLUS-825
 1502
*Elset, elset=CALLUS-826
 1503
*Elset, elset=CALLUS-827
 1504
*Elset, elset=CALLUS-828
 1505
*Elset, elset=CALLUS-829
 1506
*Elset, elset=CALLUS-830
 1507
*Elset, elset=CALLUS-831
 1508
*Elset, elset=CALLUS-832
 1509
*Elset, elset=CALLUS-833
 1510
*Elset, elset=CALLUS-834
 1511
*Elset, elset=CALLUS-835
 1512
*Elset, elset=CALLUS-836
 1513
*Elset, elset=CALLUS-837
 1514
*Elset, elset=CALLUS-838
 1515
*Elset, elset=CALLUS-839
 1516
*Elset, elset=CALLUS-840
 1517
*Elset, elset=CALLUS-841
 1518
*Elset, elset=CALLUS-842
 1519
*Elset, elset=CALLUS-843
 1520
*Elset, elset=CALLUS-844
 1521
*Elset, elset=CALLUS-845
 1522
*Elset, elset=CALLUS-846
 1523
*Elset, elset=CALLUS-847
 1524
*Elset, elset=CALLUS-848
 1525
*Elset, elset=CALLUS-849
 1526
*Elset, elset=CALLUS-850
 1527
*Elset, elset=CALLUS-851
 1528
*Elset, elset=CALLUS-852
 1529
*Elset, elset=CALLUS-853
 1530
*Elset, elset=CALLUS-854
 1531
*Elset, elset=CALLUS-855
 1532
*Elset, elset=CALLUS-856
 1533
*Elset, elset=CALLUS-857
 1534
*Elset, elset=CALLUS-858
 1535
*Elset, elset=CALLUS-859
 1536
*Elset, elset=CALLUS-860
 1537
*Elset, elset=CALLUS-861
 1538
*Elset, elset=CALLUS-862
 1539
*Elset, elset=CALLUS-863
 1540
*Elset, elset=CALLUS-864
 1541
*Elset, elset=CALLUS-865
 1542
*Elset, elset=CALLUS-866
 1543
*Elset, elset=CALLUS-867
 1544
*Elset, elset=CALLUS-868
 1545
*Elset, elset=CALLUS-869
 1546
*Elset, elset=CALLUS-870
 1547
*Elset, elset=CALLUS-871
 1548
*Elset, elset=CALLUS-872
 1549
*Elset, elset=CALLUS-873
 1550
*Elset, elset=CALLUS-874
 1551
*Elset, elset=CALLUS-875
 1552
*Elset, elset=CALLUS-876
 1553
*Elset, elset=CALLUS-877
 1554
*Elset, elset=CALLUS-878
 1555
*Elset, elset=CALLUS-879
 1556
*Elset, elset=CALLUS-880
 1557
*Elset, elset=CALLUS-881
 1558
*Elset, elset=CALLUS-882
 1559
*Elset, elset=CALLUS-883
 1560
*Elset, elset=CALLUS-884
 1561
*Elset, elset=CALLUS-885
 1562
*Elset, elset=CALLUS-886
 1563
*Elset, elset=CALLUS-887
 1564
*Elset, elset=CALLUS-888
 1565
*Elset, elset=CALLUS-889
 1566
*Elset, elset=CALLUS-890
 1567
*Elset, elset=CALLUS-891
 1568
*Elset, elset=CALLUS-892
 1569
*Elset, elset=CALLUS-893
 1570
*Elset, elset=CALLUS-894
 1571
*Elset, elset=CALLUS-895
 1572
*Elset, elset=CALLUS-896
 1573
*Elset, elset=CALLUS-897
 1574
*Elset, elset=CALLUS-898
 1575
*Elset, elset=CALLUS-899
 1576
*Elset, elset=CALLUS-900
 1577
*Elset, elset=CALLUS-901
 1578
*Elset, elset=CALLUS-902
 1579
*Elset, elset=CALLUS-903
 1580
*Elset, elset=CALLUS-904
 1581
*Elset, elset=CALLUS-905
 1582
*Elset, elset=CALLUS-906
 1583
*Elset, elset=CALLUS-907
 1584
*Elset, elset=CALLUS-908
 1585
*Elset, elset=CALLUS-909
 1586
*Elset, elset=CALLUS-910
 1587
*Elset, elset=CALLUS-911
 1588
*Elset, elset=CALLUS-912
 1589
*Elset, elset=CALLUS-913
 1590
*Elset, elset=CALLUS-914
 1591
*Elset, elset=CALLUS-915
 1592
*Elset, elset=CALLUS-916
 1593
*Elset, elset=CALLUS-917
 1594
*Elset, elset=CALLUS-918
 1595
*Elset, elset=CALLUS-919
 1596
*Elset, elset=CALLUS-920
 1597
*Elset, elset=CALLUS-921
 1598
*Elset, elset=CALLUS-922
 1599
*Elset, elset=CALLUS-923
 1600
*Elset, elset=CALLUS-924
 1601
*Elset, elset=CALLUS-925
 1602
*Elset, elset=CALLUS-926
 1603
*Elset, elset=CALLUS-927
 1604
*Elset, elset=CALLUS-928
 1605
*Elset, elset=CALLUS-929
 1606
*Elset, elset=CALLUS-930
 1607
*Elset, elset=CALLUS-931
 1608
*Elset, elset=CALLUS-932
 1609
*Elset, elset=CALLUS-933
 1610
*Elset, elset=CALLUS-934
 1611
*Elset, elset=CALLUS-935
 1612
*Elset, elset=CALLUS-936
 1613
*Elset, elset=CALLUS-937
 1614
*Elset, elset=CALLUS-938
 1615
*Elset, elset=CALLUS-939
 1616
*Elset, elset=CALLUS-940
 1617
*Elset, elset=CALLUS-941
 1618
*Elset, elset=CALLUS-942
 1619
*Elset, elset=CALLUS-943
 1620
*Elset, elset=CALLUS-944
 1621
*Elset, elset=CALLUS-945
 1622
*Elset, elset=CALLUS-946
 1623
*Elset, elset=CALLUS-947
 1624
*Elset, elset=CALLUS-948
 1625
*Elset, elset=CALLUS-949
 1626
*Elset, elset=CALLUS-950
 1627
*Elset, elset=CALLUS-951
 1628
*Elset, elset=CALLUS-952
 1629
*Elset, elset=CALLUS-953
 1630
*Elset, elset=CALLUS-954
 1631
*Elset, elset=CALLUS-955
 1632
*Elset, elset=CALLUS-956
 1633
*Elset, elset=CALLUS-957
 1634
*Elset, elset=CALLUS-958
 1635
*Elset, elset=CALLUS-959
 1636
*Elset, elset=CALLUS-960
 1637
*Elset, elset=CALLUS-961
 1638
*Elset, elset=CALLUS-962
 1639
*Elset, elset=CALLUS-963
 1640
*Elset, elset=CALLUS-964
 1641
*Elset, elset=CALLUS-965
 1642
*Elset, elset=CALLUS-966
 1643
*Elset, elset=CALLUS-967
 1644
*Elset, elset=CALLUS-968
 1645
*Elset, elset=CALLUS-969
 1646
*Elset, elset=CALLUS-970
 1647
*Elset, elset=CALLUS-971
 1648
*Elset, elset=CALLUS-972
 1649
*Elset, elset=CALLUS-973
 1650
*Elset, elset=CALLUS-974
 1651
*Elset, elset=CALLUS-975
 1652
*Elset, elset=CALLUS-976
 1653
*Elset, elset=CALLUS-977
 1654
*Elset, elset=CALLUS-978
 1655
*Elset, elset=CALLUS-979
 1656
*Elset, elset=CALLUS-980
 1657
*Elset, elset=CALLUS-981
 1658
*Elset, elset=CALLUS-982
 1659
*Elset, elset=CALLUS-983
 1660
*Elset, elset=CALLUS-984
 1661
*Elset, elset=CALLUS-985
 1662
*Elset, elset=CALLUS-986
 1663
*Elset, elset=CALLUS-987
 1664
*Elset, elset=CALLUS-988
 1665
*Elset, elset=CALLUS-989
 1666
*Elset, elset=CALLUS-990
 1667
*Elset, elset=CALLUS-991
 1668
*Elset, elset=CALLUS-992
 1669
*Elset, elset=CALLUS-993
 1670
*Elset, elset=CALLUS-994
 1671
*Elset, elset=CALLUS-995
 1672
*Elset, elset=CALLUS-996
 1673
*Elset, elset=CALLUS-997
 1674
*Elset, elset=CALLUS-998
 1675
*Elset, elset=CALLUS-999
 1676
*Elset, elset=CALLUS-1000
 1677
*Elset, elset=CALLUS-1001
 1678
*Elset, elset=CALLUS-1002
 1679
*Elset, elset=CALLUS-1003
 1680
*Elset, elset=CALLUS-1004
 1681
*Elset, elset=CALLUS-1005
 1682
*Elset, elset=CALLUS-1006
 1683
*Elset, elset=CALLUS-1007
 1684
*Elset, elset=CALLUS-1008
 1685
*Elset, elset=CALLUS-1009
 1686
*Elset, elset=CALLUS-1010
 1687
*Elset, elset=CALLUS-1011
 1688
*Elset, elset=CALLUS-1012
 1689
*Elset, elset=CALLUS-1013
 1690
*Elset, elset=CALLUS-1014
 1691
*Elset, elset=CALLUS-1015
 1692
*Elset, elset=CALLUS-1016
 1693
*Elset, elset=CALLUS-1017
 1694
*Elset, elset=CALLUS-1018
 1695
*Elset, elset=CALLUS-1019
 1696
*Elset, elset=CALLUS-1020
 1697
*Elset, elset=CALLUS-1021
 1698
*Elset, elset=CALLUS-1022
 1699
*Elset, elset=CALLUS-1023
 1700
*Elset, elset=CALLUS-1024
 1701
*Elset, elset=CALLUS-1025
 1702
*Elset, elset=CALLUS-1026
 1703
*Elset, elset=CALLUS-1027
 1704
*Elset, elset=CALLUS-1028
 1705
*Elset, elset=CALLUS-1029
 1706
*Elset, elset=CALLUS-1030
 1707
*Elset, elset=CALLUS-1031
 1708
*Elset, elset=CALLUS-1032
 1709
*Elset, elset=CALLUS-1033
 1710
*Elset, elset=CALLUS-1034
 1711
*Elset, elset=CALLUS-1035
 1712
*Elset, elset=CALLUS-1036
 1713
*Elset, elset=CALLUS-1037
 1714
*Elset, elset=CALLUS-1038
 1715
*Elset, elset=CALLUS-1039
 1716
*Elset, elset=CALLUS-1040
 1717
*Elset, elset=CALLUS-1041
 1718
*Elset, elset=CALLUS-1042
 1719
*Elset, elset=CALLUS-1043
 1720
*Elset, elset=CALLUS-1044
 1721
*Elset, elset=CALLUS-1045
 1722
*Elset, elset=CALLUS-1046
 1723
*Elset, elset=CALLUS-1047
 1724
*Elset, elset=CALLUS-1048
 1725
*Elset, elset=CALLUS-1049
 1726
*Elset, elset=CALLUS-1050
 1727
*Elset, elset=CALLUS-1051
 1728
*Elset, elset=CALLUS-1052
 1729
*Elset, elset=CALLUS-1053
 1730
*Elset, elset=CALLUS-1054
 1731
*Elset, elset=CALLUS-1055
 1732
*Elset, elset=CALLUS-1056
 1733
*Elset, elset=CALLUS-1057
 1734
*Elset, elset=CALLUS-1058
 1735
*Elset, elset=CALLUS-1059
 1736
*Elset, elset=CALLUS-1060
 1737
*Elset, elset=CALLUS-1061
 1738
*Elset, elset=CALLUS-1062
 1739
*Elset, elset=CALLUS-1063
 1740
*Elset, elset=CALLUS-1064
 1741
*Elset, elset=CALLUS-1065
 1742
*Elset, elset=CALLUS-1066
 1743
*Elset, elset=CALLUS-1067
 1744
*Elset, elset=CALLUS-1068
 1745
*Elset, elset=CALLUS-1069
 1746
*Elset, elset=CALLUS-1070
 1747
*Elset, elset=CALLUS-1071
 1748
*Elset, elset=CALLUS-1072
 1749
*Elset, elset=CALLUS-1073
 1750
*Elset, elset=CALLUS-1074
 1751
*Elset, elset=CALLUS-1075
 1752
*Elset, elset=CALLUS-1076
 1753
*Elset, elset=CALLUS-1077
 1754
*Elset, elset=CALLUS-1078
 1755
*Elset, elset=CALLUS-1079
 1756
*Elset, elset=CALLUS-1080
 1757
*Elset, elset=CALLUS-1081
 1758
*Elset, elset=CALLUS-1082
 1759
*Elset, elset=CALLUS-1083
 1760
*Elset, elset=CALLUS-1084
 1761
*Elset, elset=CALLUS-1085
 1762
*Elset, elset=CALLUS-1086
 1763
*Elset, elset=CALLUS-1087
 1764
*Elset, elset=CALLUS-1088
 1765
*Elset, elset=CALLUS-1089
 1766
*Elset, elset=CALLUS-1090
 1767
*Elset, elset=CALLUS-1091
 1768
*Elset, elset=CALLUS-1092
 1769
*Elset, elset=CALLUS-1093
 1770
*Elset, elset=CALLUS-1094
 1771
*Elset, elset=CALLUS-1095
 1772
*Elset, elset=CALLUS-1096
 1773
*Elset, elset=CALLUS-1097
 1774
*Elset, elset=CALLUS-1098
 1775
*Elset, elset=CALLUS-1099
 1776
*Elset, elset=CALLUS-1100
 1777
*Elset, elset=CALLUS-1101
 1778
*Elset, elset=CALLUS-1102
 1779
*Elset, elset=CALLUS-1103
 1780
*Elset, elset=CALLUS-1104
 1781
*Elset, elset=CALLUS-1105
 1782
*Elset, elset=CALLUS-1106
 1783
*Elset, elset=CALLUS-1107
 1784
*Elset, elset=CALLUS-1108
 1785
*Elset, elset=CALLUS-1109
 1786
*Elset, elset=CALLUS-1110
 1787
*Elset, elset=CALLUS-1111
 1788
*Elset, elset=CALLUS-1112
 1789
*Elset, elset=CALLUS-1113
 1790
*Elset, elset=CALLUS-1114
 1791
*Elset, elset=CALLUS-1115
 1792
*Elset, elset=CALLUS-1116
 1793
*Elset, elset=CALLUS-1117
 1794
*Elset, elset=CALLUS-1118
 1795
*Elset, elset=CALLUS-1119
 1796
*Elset, elset=CALLUS-1120
 1797
*Elset, elset=CALLUS-1121
 1798
*Elset, elset=CALLUS-1122
 1799
*Elset, elset=CALLUS-1123
 1800
*Elset, elset=CALLUS-1124
 1801
*Elset, elset=CALLUS-1125
 1802
*Elset, elset=CALLUS-1126
 1803
*Elset, elset=CALLUS-1127
 1804
*Elset, elset=CALLUS-1128
 1805
*Elset, elset=CALLUS-1129
 1806
*Elset, elset=CALLUS-1130
 1807
*Elset, elset=CALLUS-1131
 1808
*Elset, elset=CALLUS-1132
 1809
*Elset, elset=CALLUS-1133
 1810
*Elset, elset=CALLUS-1134
 1811
*Elset, elset=CALLUS-1135
 1812
*Elset, elset=CALLUS-1136
 1813
*Elset, elset=CALLUS-1137
 1814
*Elset, elset=CALLUS-1138
 1815
*Elset, elset=CALLUS-1139
 1816
*Elset, elset=CALLUS-1140
 1817
*Elset, elset=CALLUS-1141
 1818
*Elset, elset=CALLUS-1142
 1819
*Elset, elset=CALLUS-1143
 1820
*Elset, elset=CALLUS-1144
 1821
*Elset, elset=CALLUS-1145
 1822
*Elset, elset=CALLUS-1146
 1823
*Elset, elset=CALLUS-1147
 1824
*Elset, elset=CALLUS-1148
 1825
*Elset, elset=CALLUS-1149
 1826
*Elset, elset=CALLUS-1150
 1827
*Elset, elset=CALLUS-1151
 1828
*Elset, elset=CALLUS-1152
 1829
*Elset, elset=CALLUS-1153
 1830
*Elset, elset=CALLUS-1154
 1831
*Elset, elset=CALLUS-1155
 1832
*Elset, elset=CALLUS-1156
 1833
*Elset, elset=CALLUS-1157
 1834
*Elset, elset=CALLUS-1158
 1835
*Elset, elset=CALLUS-1159
 1836
*Elset, elset=CALLUS-1160
 1837
*Elset, elset=CALLUS-1161
 1838
*Elset, elset=CALLUS-1162
 1839
*Elset, elset=CALLUS-1163
 1840
*Elset, elset=CALLUS-1164
 1841
*Elset, elset=CALLUS-1165
 1842
*Elset, elset=CALLUS-1166
 1843
*Elset, elset=CALLUS-1167
 1844
*Elset, elset=CALLUS-1168
 1845
*Elset, elset=CALLUS-1169
 1846
*Elset, elset=CALLUS-1170
 1847
*Elset, elset=CALLUS-1171
 1848
*Elset, elset=CALLUS-1172
 1849
*Elset, elset=CALLUS-1173
 1850
*Elset, elset=CALLUS-1174
 1851
*Elset, elset=CALLUS-1175
 1852
*Elset, elset=CALLUS-1176
 1853
*Elset, elset=CALLUS-1177
 1854
*Elset, elset=CALLUS-1178
 1855
*Elset, elset=CALLUS-1179
 1856
*Elset, elset=CALLUS-1180
 1857
*Elset, elset=CALLUS-1181
 1858
*Elset, elset=CALLUS-1182
 1859
*Elset, elset=CALLUS-1183
 1860
*Elset, elset=CALLUS-1184
 1861
*Elset, elset=CALLUS-1185
 1862
*Elset, elset=CALLUS-1186
 1863
*Elset, elset=CALLUS-1187
 1864
*Elset, elset=CALLUS-1188
 1865
*Elset, elset=CALLUS-1189
 1866
*Elset, elset=CALLUS-1190
 1867
*Elset, elset=CALLUS-1191
 1868
*Elset, elset=CALLUS-1192
 1869
*Elset, elset=CALLUS-1193
 1870
*Elset, elset=CALLUS-1194
 1871
*Elset, elset=CALLUS-1195
 1872
*Elset, elset=CALLUS-1196
 1873
*Elset, elset=CALLUS-1197
 1874
*Elset, elset=CALLUS-1198
 1875
*Elset, elset=CALLUS-1199
 1876
*Elset, elset=CALLUS-1200
 1877
*Elset, elset=CALLUS-1201
 1878
*Elset, elset=CALLUS-1202
 1879
*Elset, elset=CALLUS-1203
 1880
*Elset, elset=CALLUS-1204
 1881
*Elset, elset=CALLUS-1205
 1882
*Elset, elset=CALLUS-1206
 1883
*Elset, elset=CALLUS-1207
 1884
*Elset, elset=CALLUS-1208
 1885
*Elset, elset=CALLUS-1209
 1886
*Elset, elset=CALLUS-1210
 1887
*Elset, elset=CALLUS-1211
 1888
*Elset, elset=CALLUS-1212
 1889
*Elset, elset=CALLUS-1213
 1890
*Elset, elset=CALLUS-1214
 1891
*Elset, elset=CALLUS-1215
 1892
*Elset, elset=CALLUS-1216
 1893
*Elset, elset=CALLUS-1217
 1894
*Elset, elset=CALLUS-1218
 1895
*Elset, elset=CALLUS-1219
 1896
*Elset, elset=CALLUS-1220
 1897
*Elset, elset=CALLUS-1221
 1898
*Elset, elset=CALLUS-1222
 1899
*Elset, elset=CALLUS-1223
 1900
*Elset, elset=CALLUS-1224
 1901
*Elset, elset=CALLUS-1225
 1902
*Elset, elset=CALLUS-1226
 1903
*Elset, elset=CALLUS-1227
 1904
*Elset, elset=CALLUS-1228
 1905
*Elset, elset=CALLUS-1229
 1906
*Elset, elset=CALLUS-1230
 1907
*Elset, elset=CALLUS-1231
 1908
*Elset, elset=CALLUS-1232
 1909
*Elset, elset=CALLUS-1233
 1910
*Elset, elset=CALLUS-1234
 1911
*Elset, elset=CALLUS-1235
 1912
*Elset, elset=CALLUS-1236
 1913
*Elset, elset=CALLUS-1237
 1914
*Elset, elset=CALLUS-1238
 1915
*Elset, elset=CALLUS-1239
 1916
*Elset, elset=CALLUS-1240
 1917
*Elset, elset=CALLUS-1241
 1918
*Elset, elset=CALLUS-1242
 1919
*Elset, elset=CALLUS-1243
 1920
*Elset, elset=CALLUS-1244
 1921
*Elset, elset=CALLUS-1245
 1922
*Elset, elset=CALLUS-1246
 1923
*Elset, elset=CALLUS-1247
 1924
*Elset, elset=CALLUS-1248
 1925
*Elset, elset=CALLUS-1249
 1926
*Elset, elset=CALLUS-1250
 1927
*Elset, elset=CALLUS-1251
 1928
*Elset, elset=CALLUS-1252
 1929
*Elset, elset=CALLUS-1253
 1930
*Elset, elset=CALLUS-1254
 1931
*Elset, elset=CALLUS-1255
 1932
*Elset, elset=CALLUS-1256
 1933
*Elset, elset=CALLUS-1257
 1934
*Elset, elset=CALLUS-1258
 1935
*Elset, elset=CALLUS-1259
 1936
*Elset, elset=CALLUS-1260
 1937
*Elset, elset=CALLUS-1261
 1938
*Elset, elset=CALLUS-1262
 1939
*Elset, elset=CALLUS-1263
 1940
*Elset, elset=CALLUS-1264
 1941
*Elset, elset=CALLUS-1265
 1942
*Elset, elset=CALLUS-1266
 1943
*Elset, elset=CALLUS-1267
 1944
*Elset, elset=CALLUS-1268
 1945
*Elset, elset=CALLUS-1269
 1946
*Elset, elset=CALLUS-1270
 1947
*Elset, elset=CALLUS-1271
 1948
*Elset, elset=CALLUS-1272
 1949
*Elset, elset=CALLUS-1273
 1950
*Elset, elset=CALLUS-1274
 1951
*Elset, elset=CALLUS-1275
 1952
*Elset, elset=CALLUS-1276
 1953
*Elset, elset=CALLUS-1277
 1954
*Elset, elset=CALLUS-1278
 1955
*Elset, elset=CALLUS-1279
 1956
*Elset, elset=CALLUS-1280
 1957
*Elset, elset=CALLUS-1281
 1958
*Elset, elset=CALLUS-1282
 1959
*Elset, elset=CALLUS-1283
 1960
*Elset, elset=CALLUS-1284
 1961
*Elset, elset=CALLUS-1285
 1962
*Elset, elset=CALLUS-1286
 1963
*Elset, elset=CALLUS-1287
 1964
*Elset, elset=CALLUS-1288
 1965
*Elset, elset=CALLUS-1289
 1966
*Elset, elset=CALLUS-1290
 1967
*Elset, elset=CALLUS-1291
 1968
*Elset, elset=CALLUS-1292
 1969
*Elset, elset=CALLUS-1293
 1970
*Elset, elset=CALLUS-1294
 1971
*Elset, elset=CALLUS-1295
 1972
*Elset, elset=CALLUS-1296
 1973
*Elset, elset=CALLUS-1297
 1974
*Elset, elset=CALLUS-1298
 1975
*Elset, elset=CALLUS-1299
 1976
*Elset, elset=CALLUS-1300
 1977
*Elset, elset=CALLUS-1301
 1978
*Elset, elset=CALLUS-1302
 1979
*Elset, elset=CALLUS-1303
 1980
*Elset, elset=CALLUS-1304
 1981
*Elset, elset=CALLUS-1305
 1982
*Elset, elset=CALLUS-1306
 1983
*Elset, elset=CALLUS-1307
 1984
*Elset, elset=CALLUS-1308
 1985
*Elset, elset=CALLUS-1309
 1986
*Elset, elset=CALLUS-1310
 1987
*Elset, elset=CALLUS-1311
 1988
*Elset, elset=CALLUS-1312
 1989
*Elset, elset=CALLUS-1313
 1990
*Elset, elset=CALLUS-1314
 1991
*Elset, elset=CALLUS-1315
 1992
*Elset, elset=CALLUS-1316
 1993
*Elset, elset=CALLUS-1317
 1994
*Elset, elset=CALLUS-1318
 1995
*Elset, elset=CALLUS-1319
 1996
*Elset, elset=CALLUS-1320
 1997
*Elset, elset=CALLUS-1321
 1998
*Elset, elset=CALLUS-1322
 1999
*Elset, elset=CALLUS-1323
 2000
*Elset, elset=CALLUS-1324
 2001
*Elset, elset=CALLUS-1325
 2002
*Elset, elset=CALLUS-1326
 2003
*Elset, elset=CALLUS-1327
 2004
*Elset, elset=CALLUS-1328
 2005
*Elset, elset=CALLUS-1329
 2006
*Elset, elset=CALLUS-1330
 2007
*Elset, elset=CALLUS-1331
 2008
*Elset, elset=CALLUS-1332
 2009
*Elset, elset=CALLUS-1333
 2010
*Elset, elset=CALLUS-1334
 2011
*Elset, elset=CALLUS-1335
 2012
*Elset, elset=CALLUS-1336
 2013
*Elset, elset=CALLUS-1337
 2014
*Elset, elset=CALLUS-1338
 2015
*Elset, elset=CALLUS-1339
 2016
*Elset, elset=CALLUS-1340
 2017
*Elset, elset=CALLUS-1341
 2018
*Elset, elset=CALLUS-1342
 2019
*Elset, elset=CALLUS-1343
 2020
*Elset, elset=CALLUS-1344
 2021
*Elset, elset=CALLUS-1345
 2022
*Elset, elset=CALLUS-1346
 2023
*Elset, elset=CALLUS-1347
 2024
*Elset, elset=CALLUS-1348
 2025
*Elset, elset=CALLUS-1349
 2026
*Elset, elset=CALLUS-1350
 2027
*Elset, elset=CALLUS-1351
 2028
*Elset, elset=CALLUS-1352
 2029
*Elset, elset=CALLUS-1353
 2030
*Elset, elset=CALLUS-1354
 2031
*Elset, elset=CALLUS-1355
 2032
*Elset, elset=CALLUS-1356
 2033
*Elset, elset=CALLUS-1357
 2034
*Elset, elset=CALLUS-1358
 2035
*Elset, elset=CALLUS-1359
 2036
*Elset, elset=CALLUS-1360
 2037
*Elset, elset=CALLUS-1361
 2038
*Elset, elset=CALLUS-1362
 2039
*Elset, elset=CALLUS-1363
 2040
*Elset, elset=CALLUS-1364
 2041
*Elset, elset=CALLUS-1365
 2042
*Elset, elset=CALLUS-1366
 2043
*Elset, elset=CALLUS-1367
 2044
*Elset, elset=CALLUS-1368
 2045
*Elset, elset=CALLUS-1369
 2046
*Elset, elset=CALLUS-1370
 2047
*Elset, elset=CALLUS-1371
 2048
*Elset, elset=CALLUS-1372
 2049
*Elset, elset=CALLUS-1373
 2050
*Elset, elset=CALLUS-1374
 2051
*Elset, elset=CALLUS-1375
 2052
*Elset, elset=CALLUS-1376
 2053
*Elset, elset=CALLUS-1377
 2054
*Elset, elset=CALLUS-1378
 2055
*Elset, elset=CALLUS-1379
 2056
*Elset, elset=CALLUS-1380
 2057
*Elset, elset=CALLUS-1381
 2058
*Elset, elset=CALLUS-1382
 2059
*Elset, elset=CALLUS-1383
 2060
*Elset, elset=CALLUS-1384
 2061
*Elset, elset=CALLUS-1385
 2062
*Elset, elset=CALLUS-1386
 2063
*Elset, elset=CALLUS-1387
 2064
*Elset, elset=CALLUS-1388
 2065
*Elset, elset=CALLUS-1389
 2066
*Elset, elset=CALLUS-1390
 2067
*Elset, elset=CALLUS-1391
 2068
*Elset, elset=CALLUS-1392
 2069
*Elset, elset=CALLUS-1393
 2070
*Elset, elset=CALLUS-1394
 2071
*Elset, elset=CALLUS-1395
 2072
*Elset, elset=CALLUS-1396
 2073
*Elset, elset=CALLUS-1397
 2074
*Elset, elset=CALLUS-1398
 2075
*Elset, elset=CALLUS-1399
 2076
*Elset, elset=CALLUS-1400
 2077
*Elset, elset=CALLUS-1401
 2078
*Elset, elset=CALLUS-1402
 2079
*Elset, elset=CALLUS-1403
 2080
*Elset, elset=CALLUS-1404
 2081
*Elset, elset=CALLUS-1405
 2082
*Elset, elset=CALLUS-1406
 2083
*Elset, elset=CALLUS-1407
 2084
*Elset, elset=CALLUS-1408
 2085
*Elset, elset=CALLUS-1409
 2086
*Elset, elset=CALLUS-1410
 2087
*Elset, elset=CALLUS-1411
 2088
*Elset, elset=CALLUS-1412
 2089
*Elset, elset=CALLUS-1413
 2090
*Elset, elset=CALLUS-1414
 2091
*Elset, elset=CALLUS-1415
 2092
*Elset, elset=CALLUS-1416
 2093
*Elset, elset=CALLUS-1417
 2094
*Elset, elset=CALLUS-1418
 2095
*Elset, elset=CALLUS-1419
 2096
*Elset, elset=CALLUS-1420
 2097
*Elset, elset=CALLUS-1421
 2098
*Elset, elset=CALLUS-1422
 2099
*Elset, elset=CALLUS-1423
 2100
*Elset, elset=CALLUS-1424
 2101
*Elset, elset=CALLUS-1425
 2102
*Elset, elset=CALLUS-1426
 2103
*Elset, elset=CALLUS-1427
 2104
*Elset, elset=CALLUS-1428
 2105
*Elset, elset=CALLUS-1429
 2106
*Elset, elset=CALLUS-1430
 2107
*Elset, elset=CALLUS-1431
 2108
*Elset, elset=CALLUS-1432
 2109
*Elset, elset=CALLUS-1433
 2110
*Elset, elset=CALLUS-1434
 2111
*Elset, elset=CALLUS-1435
 2112
*Elset, elset=CALLUS-1436
 2113
*Elset, elset=CALLUS-1437
 2114
*Elset, elset=CALLUS-1438
 2115
*Elset, elset=CALLUS-1439
 2116
*Elset, elset=CALLUS-1440
 2117
*Elset, elset=CALLUS-1441
 2118
*Elset, elset=CALLUS-1442
 2119
*Elset, elset=CALLUS-1443
 2120
*Elset, elset=CALLUS-1444
 2121
*Elset, elset=CALLUS-1445
 2122
*Elset, elset=CALLUS-1446
 2123
*Elset, elset=CALLUS-1447
 2124
*Elset, elset=CALLUS-1448
 2125
*Elset, elset=CALLUS-1449
 2126
*Elset, elset=CALLUS-1450
 2127
*Elset, elset=CALLUS-1451
 2128
*Elset, elset=CALLUS-1452
 2129
*Elset, elset=CALLUS-1453
 2130
*Elset, elset=CALLUS-1454
 2131
*Elset, elset=CALLUS-1455
 2132
*Elset, elset=CALLUS-1456
 2133
*Elset, elset=CALLUS-1457
 2134
*Elset, elset=CALLUS-1458
 2135
*Elset, elset=CALLUS-1459
 2136
*Elset, elset=CALLUS-1460
 2137
*Elset, elset=CALLUS-1461
 2138
*Elset, elset=CALLUS-1462
 2139
*Elset, elset=CALLUS-1463
 2140
*Elset, elset=CALLUS-1464
 2141
*Elset, elset=CALLUS-1465
 2142
*Elset, elset=CALLUS-1466
 2143
*Elset, elset=CALLUS-1467
 2144
*Elset, elset=CALLUS-1468
 2145
*Elset, elset=CALLUS-1469
 2146
*Elset, elset=CALLUS-1470
 2147
*Elset, elset=CALLUS-1471
 2148
*Elset, elset=CALLUS-1472
 2149
*Elset, elset=CALLUS-1473
 2150
*Elset, elset=CALLUS-1474
 2151
*Elset, elset=CALLUS-1475
 2152
*Elset, elset=CALLUS-1476
 2153
*Elset, elset=CALLUS-1477
 2154
*Elset, elset=CALLUS-1478
 2155
*Elset, elset=CALLUS-1479
 2156
*Elset, elset=CALLUS-1480
 2157
*Elset, elset=CALLUS-1481
 2158
*Elset, elset=CALLUS-1482
 2159
*Elset, elset=CALLUS-1483
 2160
*Elset, elset=CALLUS-1484
 2161
*Elset, elset=CALLUS-1485
 2162
*Elset, elset=CALLUS-1486
 2163
*Elset, elset=CALLUS-1487
 2164
*Elset, elset=CALLUS-1488
 2165
*Elset, elset=CALLUS-1489
 2166
*Elset, elset=CALLUS-1490
 2167
*Elset, elset=CALLUS-1491
 2168
*Elset, elset=CALLUS-1492
 2169
*Elset, elset=CALLUS-1493
 2170
*Elset, elset=CALLUS-1494
 2171
*Elset, elset=CALLUS-1495
 2172
*Elset, elset=CALLUS-1496
 2173
*Elset, elset=CALLUS-1497
 2174
*Elset, elset=CALLUS-1498
 2175
*Elset, elset=CALLUS-1499
 2176
*Elset, elset=CALLUS-1500
 2177
*Elset, elset=CALLUS-1501
 2178
*Elset, elset=CALLUS-1502
 2179
*Elset, elset=CALLUS-1503
 2180
*Elset, elset=CALLUS-1504
 2181
*Elset, elset=CALLUS-1505
 2182
*Elset, elset=CALLUS-1506
 2183
*Elset, elset=CALLUS-1507
 2184
*Elset, elset=CALLUS-1508
 2185
*Elset, elset=CALLUS-1509
 2186
*Elset, elset=CALLUS-1510
 2187
*Elset, elset=CALLUS-1511
 2188
*Elset, elset=CALLUS-1512
 2189
*Elset, elset=CALLUS-1513
 2190
*Elset, elset=CALLUS-1514
 2191
*Elset, elset=CALLUS-1515
 2192
*Elset, elset=CALLUS-1516
 2193
*Elset, elset=CALLUS-1517
 2194
*Elset, elset=CALLUS-1518
 2195
*Elset, elset=CALLUS-1519
 2196
*Elset, elset=CALLUS-1520
 2197
*Elset, elset=CALLUS-1521
 2198
*Elset, elset=CALLUS-1522
 2199
*Elset, elset=CALLUS-1523
 2200
*Elset, elset=CALLUS-1524
 2201
*Elset, elset=CALLUS-1525
 2202
*Elset, elset=CALLUS-1526
 2203
*Elset, elset=CALLUS-1527
 2204
*Elset, elset=CALLUS-1528
 2205
*Elset, elset=CALLUS-1529
 2206
*Elset, elset=CALLUS-1530
 2207
*Elset, elset=CALLUS-1531
 2208
*Elset, elset=CALLUS-1532
 2209
*Elset, elset=CALLUS-1533
 2210
*Elset, elset=CALLUS-1534
 2211
*Elset, elset=CALLUS-1535
 2212
*Elset, elset=CALLUS-1536
 2213
*Elset, elset=CALLUS-1537
 2214
*Elset, elset=CALLUS-1538
 2215
*Elset, elset=CALLUS-1539
 2216
*Elset, elset=CALLUS-1540
 2217
*Elset, elset=CALLUS-1541
 2218
*Elset, elset=CALLUS-1542
 2219
*Elset, elset=CALLUS-1543
 2220
*Elset, elset=CALLUS-1544
 2221
*Elset, elset=CALLUS-1545
 2222
*Elset, elset=CALLUS-1546
 2223
*Elset, elset=CALLUS-1547
 2224
*Elset, elset=CALLUS-1548
 2225
*Elset, elset=CALLUS-1549
 2226
*Elset, elset=CALLUS-1550
 2227
*Elset, elset=CALLUS-1551
 2228
*Elset, elset=CALLUS-1552
 2229
*Elset, elset=CALLUS-1553
 2230
*Elset, elset=CALLUS-1554
 2231
*Elset, elset=CALLUS-1555
 2232
*Elset, elset=CALLUS-1556
 2233
*Elset, elset=CALLUS-1557
 2234
*Elset, elset=CALLUS-1558
 2235
*Elset, elset=CALLUS-1559
 2236
*Elset, elset=CALLUS-1560
 2237
*Elset, elset=CALLUS-1561
 2238
*Elset, elset=CALLUS-1562
 2239
*Elset, elset=CALLUS-1563
 2240
*Elset, elset=CALLUS-1564
 2241
*Elset, elset=CALLUS-1565
 2242
*Elset, elset=CALLUS-1566
 2243
*Elset, elset=CALLUS-1567
 2244
*Elset, elset=CALLUS-1568
 2245
*Elset, elset=CALLUS-1569
 2246
*Elset, elset=CALLUS-1570
 2247
*Elset, elset=CALLUS-1571
 2248
*Elset, elset=CALLUS-1572
 2249
*Elset, elset=CALLUS-1573
 2250
*Elset, elset=CALLUS-1574
 2251
*Elset, elset=CALLUS-1575
 2252
*Elset, elset=CALLUS-1576
 2253
*Elset, elset=CALLUS-1577
 2254
*Elset, elset=CALLUS-1578
 2255
*Elset, elset=CALLUS-1579
 2256
*Elset, elset=CALLUS-1580
 2257
*Elset, elset=CALLUS-1581
 2258
*Elset, elset=CALLUS-1582
 2259
*Elset, elset=CALLUS-1583
 2260
*Elset, elset=CALLUS-1584
 2261
*Elset, elset=CALLUS-1585
 2262
*Elset, elset=CALLUS-1586
 2263
*Elset, elset=CALLUS-1587
 2264
*Elset, elset=CALLUS-1588
 2265
*Elset, elset=CALLUS-1589
 2266
*Elset, elset=CALLUS-1590
 2267
*Elset, elset=CALLUS-1591
 2268
*Elset, elset=CALLUS-1592
 2269
*Elset, elset=CALLUS-1593
 2270
*Elset, elset=CALLUS-1594
 2271
*Elset, elset=CALLUS-1595
 2272
*Elset, elset=CALLUS-1596
 2273
*Elset, elset=CALLUS-1597
 2274
*Elset, elset=CALLUS-1598
 2275
*Elset, elset=CALLUS-1599
 2276
*Elset, elset=CALLUS-1600
 2277
*Elset, elset=CALLUS-1601
 2278
*Elset, elset=CALLUS-1602
 2279
*Elset, elset=CALLUS-1603
 2280
*Elset, elset=CALLUS-1604
 2281
*Elset, elset=CALLUS-1605
 2282
*Elset, elset=CALLUS-1606
 2283
*Elset, elset=CALLUS-1607
 2284
*Elset, elset=CALLUS-1608
 2285
*Elset, elset=CALLUS-1609
 2286
*Elset, elset=CALLUS-1610
 2287
*Elset, elset=CALLUS-1611
 2288
*Elset, elset=CALLUS-1612
 2289
*Elset, elset=CALLUS-1613
 2290
*Elset, elset=CALLUS-1614
 2291
*Elset, elset=CALLUS-1615
 2292
*Elset, elset=CALLUS-1616
 2293
*Elset, elset=CALLUS-1617
 2294
*Elset, elset=CALLUS-1618
 2295
*Elset, elset=CALLUS-1619
 2296
*Elset, elset=CALLUS-1620
 2297
*Elset, elset=CALLUS-1621
 2298
*Elset, elset=CALLUS-1622
 2299
*Elset, elset=CALLUS-1623
 2300
*Elset, elset=CALLUS-1624
 2301
*Elset, elset=CALLUS-1625
 2302
*Elset, elset=CALLUS-1626
 2303
*Elset, elset=CALLUS-1627
 2304
*Elset, elset=CALLUS-1628
 2305
*Elset, elset=CALLUS-1629
 2306
*Elset, elset=CALLUS-1630
 2307
*Elset, elset=CALLUS-1631
 2308
*Elset, elset=CALLUS-1632
 2309
*Elset, elset=CALLUS-1633
 2310
*Elset, elset=CALLUS-1634
 2311
*Elset, elset=CALLUS-1635
 2312
*Elset, elset=CALLUS-1636
 2313
*Elset, elset=CALLUS-1637
 2314
*Elset, elset=CALLUS-1638
 2315
*Elset, elset=CALLUS-1639
 2316
*Elset, elset=CALLUS-1640
 2317
*Elset, elset=CALLUS-1641
 2318
*Elset, elset=CALLUS-1642
 2319
*Elset, elset=CALLUS-1643
 2320
*Elset, elset=CALLUS-1644
 2321
*Elset, elset=CALLUS-1645
 2322
*Elset, elset=CALLUS-1646
 2323
*Elset, elset=CALLUS-1647
 2324
*Elset, elset=CALLUS-1648
 2325
*Elset, elset=CALLUS-1649
 2326
*Elset, elset=CALLUS-1650
 2327
*Elset, elset=CALLUS-1651
 2328
*Elset, elset=CALLUS-1652
 2329
*Elset, elset=CALLUS-1653
 2330
*Elset, elset=CALLUS-1654
 2331
*Elset, elset=CALLUS-1655
 2332
*Elset, elset=CALLUS-1656
 2333
*Elset, elset=CALLUS-1657
 2334
*Elset, elset=CALLUS-1658
 2335
*Elset, elset=CALLUS-1659
 2336
*Elset, elset=CALLUS-1660
 2337
*Elset, elset=CALLUS-1661
 2338
*Elset, elset=CALLUS-1662
 2339
*Elset, elset=CALLUS-1663
 2340
*Elset, elset=CALLUS-1664
 2341
*Elset, elset=CALLUS-1665
 2342
*Elset, elset=CALLUS-1666
 2343
*Elset, elset=CALLUS-1667
 2344
*Elset, elset=CALLUS-1668
 2345
*Elset, elset=CALLUS-1669
 2346
*Elset, elset=CALLUS-1670
 2347
*Elset, elset=CALLUS-1671
 2348
*Elset, elset=CALLUS-1672
 2349
*Elset, elset=CALLUS-1673
 2350
*Elset, elset=CALLUS-1674
 2351
*Elset, elset=CALLUS-1675
 2352
*Elset, elset=CALLUS-1676
 2353
*Elset, elset=CALLUS-1677
 2354
*Elset, elset=CALLUS-1678
 2355
*Elset, elset=CALLUS-1679
 2356
*Elset, elset=CALLUS-1680
 2357
*Elset, elset=CALLUS-1681
 2358
*Elset, elset=CALLUS-1682
 2359
*Elset, elset=CALLUS-1683
 2360
*Elset, elset=CALLUS-1684
 2361
*Elset, elset=CALLUS-1685
 2362
*Elset, elset=CALLUS-1686
 2363
*Elset, elset=CALLUS-1687
 2364
*Elset, elset=CALLUS-1688
 2365
*Elset, elset=CALLUS-1689
 2366
*Elset, elset=CALLUS-1690
 2367
*Elset, elset=CALLUS-1691
 2368
*Elset, elset=CALLUS-1692
 2369
*Elset, elset=CALLUS-1693
 2370
*Elset, elset=CALLUS-1694
 2371
*Elset, elset=CALLUS-1695
 2372
*Elset, elset=CALLUS-1696
 2373
*Elset, elset=CALLUS-1697
 2374
*Elset, elset=CALLUS-1698
 2375
*Elset, elset=CALLUS-1699
 2376
*Elset, elset=CALLUS-1700
 2377
*Elset, elset=CALLUS-1701
 2378
*Elset, elset=CALLUS-1702
 2379
*Elset, elset=CALLUS-1703
 2380
*Elset, elset=CALLUS-1704
 2381
*Elset, elset=CALLUS-1705
 2382
*Elset, elset=CALLUS-1706
 2383
*Elset, elset=CALLUS-1707
 2384
*Elset, elset=CALLUS-1708
 2385
*Elset, elset=CALLUS-1709
 2386
*Elset, elset=CALLUS-1710
 2387
*Elset, elset=CALLUS-1711
 2388
*Elset, elset=CALLUS-1712
 2389
*Elset, elset=CALLUS-1713
 2390
*Elset, elset=CALLUS-1714
 2391
*Elset, elset=CALLUS-1715
 2392
*Elset, elset=CALLUS-1716
 2393
*Elset, elset=CALLUS-1717
 2394
*Elset, elset=CALLUS-1718
 2395
*Elset, elset=CALLUS-1719
 2396
*Elset, elset=CALLUS-1720
 2397
*Elset, elset=CALLUS-1721
 2398
*Elset, elset=CALLUS-1722
 2399
*Elset, elset=CALLUS-1723
 2400
*Elset, elset=CALLUS-1724
 2401
*Elset, elset=CALLUS-1725
 2402
*Elset, elset=CALLUS-1726
 2403
*Elset, elset=CALLUS-1727
 2404
*Elset, elset=CALLUS-1728
 2405
*Elset, elset=CALLUS-1729
 2406
*Elset, elset=CALLUS-1730
 2407
*Elset, elset=CALLUS-1731
 2408
*Elset, elset=CALLUS-1732
 2409
*Elset, elset=CALLUS-1733
 2410
*Elset, elset=CALLUS-1734
 2411
*Elset, elset=CALLUS-1735
 2412
*Elset, elset=CALLUS-1736
 2413
*Elset, elset=CALLUS-1737
 2414
*Elset, elset=CALLUS-1738
 2415
*Elset, elset=CALLUS-1739
 2416
*Elset, elset=CALLUS-1740
 2417
*Elset, elset=CALLUS-1741
 2418
*Elset, elset=CALLUS-1742
 2419
*Elset, elset=CALLUS-1743
 2420
*Elset, elset=CALLUS-1744
 2421
*Elset, elset=CALLUS-1745
 2422
*Elset, elset=CALLUS-1746
 2423
*Elset, elset=CALLUS-1747
 2424
*Elset, elset=CALLUS-1748
 2425
*Elset, elset=CALLUS-1749
 2426
*Elset, elset=CALLUS-1750
 2427
*Elset, elset=CALLUS-1751
 2428
*Elset, elset=CALLUS-1752
 2429
*Elset, elset=CALLUS-1753
 2430
*Elset, elset=CALLUS-1754
 2431
*Elset, elset=CALLUS-1755
 2432
*Elset, elset=CALLUS-1756
 2433
*Elset, elset=CALLUS-1757
 2434
*Elset, elset=CALLUS-1758
 2435
*Elset, elset=CALLUS-1759
 2436
*Elset, elset=CALLUS-1760
 2437
*Elset, elset=CALLUS-1761
 2438
*Elset, elset=CALLUS-1762
 2439
*Elset, elset=CALLUS-1763
 2440
*Elset, elset=CALLUS-1764
 2441
*Elset, elset=CALLUS-1765
 2442
*Elset, elset=CALLUS-1766
 2443
*Elset, elset=CALLUS-1767
 2444
*Elset, elset=CALLUS-1768
 2445
*Elset, elset=CALLUS-1769
 2446
*Elset, elset=CALLUS-1770
 2447
*Elset, elset=CALLUS-1771
 2448
*Elset, elset=CALLUS-1772
 2449
*Elset, elset=CALLUS-1773
 2450
*Elset, elset=CALLUS-1774
 2451
*Elset, elset=CALLUS-1775
 2452
*Elset, elset=CALLUS-1776
 2453
*Elset, elset=CALLUS-1777
 2454
*Elset, elset=CALLUS-1778
 2455
*Elset, elset=CALLUS-1779
 2456
*Elset, elset=CALLUS-1780
 2457
*Elset, elset=CALLUS-1781
 2458
*Elset, elset=CALLUS-1782
 2459
*Elset, elset=CALLUS-1783
 2460
*Elset, elset=CALLUS-1784
 2461
*Elset, elset=CALLUS-1785
 2462
*Elset, elset=CALLUS-1786
 2463
*Elset, elset=CALLUS-1787
 2464
*Elset, elset=CALLUS-1788
 2465
*Elset, elset=CALLUS-1789
 2466
*Elset, elset=CALLUS-1790
 2467
*Elset, elset=CALLUS-1791
 2468
*Elset, elset=CALLUS-1792
 2469
*Elset, elset=CALLUS-1793
 2470
*Elset, elset=CALLUS-1794
 2471
*Elset, elset=CALLUS-1795
 2472
*Elset, elset=CALLUS-1796
 2473
*Elset, elset=CALLUS-1797
 2474
*Elset, elset=CALLUS-1798
 2475
*Elset, elset=CALLUS-1799
 2476
*Elset, elset=CALLUS-1800
 2477
*Elset, elset=CALLUS-1801
 2478
*Elset, elset=CALLUS-1802
 2479
*Elset, elset=CALLUS-1803
 2480
*Elset, elset=CALLUS-1804
 2481
*Elset, elset=CALLUS-1805
 2482
*Elset, elset=CALLUS-1806
 2483
*Elset, elset=CALLUS-1807
 2484
*Elset, elset=CALLUS-1808
 2485
*Elset, elset=CALLUS-1809
 2486
*Elset, elset=CALLUS-1810
 2487
*Elset, elset=CALLUS-1811
 2488
*Elset, elset=CALLUS-1812
 2489
*Elset, elset=CALLUS-1813
 2490
*Elset, elset=CALLUS-1814
 2491
*Elset, elset=CALLUS-1815
 2492
*Elset, elset=CALLUS-1816
 2493
*Elset, elset=CALLUS-1817
 2494
*Elset, elset=CALLUS-1818
 2495
*Elset, elset=CALLUS-1819
 2496
*Elset, elset=CALLUS-1820
 2497
*Elset, elset=CALLUS-1821
 2498
*Elset, elset=CALLUS-1822
 2499
*Elset, elset=CALLUS-1823
 2500
*Elset, elset=CALLUS-1824
 2501
*Elset, elset=CALLUS-1825
 2502
*Elset, elset=CALLUS-1826
 2503
*Elset, elset=CALLUS-1827
 2504
*Elset, elset=CALLUS-1828
 2505
*Elset, elset=CALLUS-1829
 2506
*Elset, elset=CALLUS-1830
 2507
*Elset, elset=CALLUS-1831
 2508
*Elset, elset=CALLUS-1832
 2509
*Elset, elset=CALLUS-1833
 2510
*Elset, elset=CALLUS-1834
 2511
*Elset, elset=CALLUS-1835
 2512
*Elset, elset=CALLUS-1836
 2513
*Elset, elset=CALLUS-1837
 2514
*Elset, elset=CALLUS-1838
 2515
*Elset, elset=CALLUS-1839
 2516
*Elset, elset=CALLUS-1840
 2517
*Elset, elset=CALLUS-1841
 2518
*Elset, elset=CALLUS-1842
 2519
*Elset, elset=CALLUS-1843
 2520
*Elset, elset=CALLUS-1844
 2521
*Elset, elset=CALLUS-1845
 2522
*Elset, elset=CALLUS-1846
 2523
*Elset, elset=CALLUS-1847
 2524
*Elset, elset=CALLUS-1848
 2525
*Elset, elset=CALLUS-1849
 2526
*Elset, elset=CALLUS-1850
 2527
*Elset, elset=CALLUS-1851
 2528
*Elset, elset=CALLUS-1852
 2529
*Elset, elset=CALLUS-1853
 2530
*Elset, elset=CALLUS-1854
 2531
*Elset, elset=CALLUS-1855
 2532
*Elset, elset=CALLUS-1856
 2533
*Elset, elset=CALLUS-1857
 2534
*Elset, elset=CALLUS-1858
 2535
*Elset, elset=CALLUS-1859
 2536
*Elset, elset=CALLUS-1860
 2537
*Elset, elset=CALLUS-1861
 2538
*Elset, elset=CALLUS-1862
 2539
*Elset, elset=CALLUS-1863
 2540
*Elset, elset=CALLUS-1864
 2541
*Elset, elset=CALLUS-1865
 2542
*Elset, elset=CALLUS-1866
 2543
*Elset, elset=CALLUS-1867
 2544
*Elset, elset=CALLUS-1868
 2545
*Elset, elset=CALLUS-1869
 2546
*Elset, elset=CALLUS-1870
 2547
*Elset, elset=CALLUS-1871
 2548
*Elset, elset=CALLUS-1872
 2549
*Elset, elset=CALLUS-1873
 2550
*Elset, elset=CALLUS-1874
 2551
*Elset, elset=CALLUS-1875
 2552
*Elset, elset=CALLUS-1876
 2553
*Elset, elset=CALLUS-1877
 2554
*Elset, elset=CALLUS-1878
 2555
*Elset, elset=CALLUS-1879
 2556
*Elset, elset=CALLUS-1880
 2557
*Elset, elset=CALLUS-1881
 2558
*Elset, elset=CALLUS-1882
 2559
*Elset, elset=CALLUS-1883
 2560
*Elset, elset=CALLUS-1884
 2561
*Elset, elset=CALLUS-1885
 2562
*Elset, elset=CALLUS-1886
 2563
*Elset, elset=CALLUS-1887
 2564
*Elset, elset=CALLUS-1888
 2565
*Elset, elset=CALLUS-1889
 2566
*Elset, elset=CALLUS-1890
 2567
*Elset, elset=CALLUS-1891
 2568
*Elset, elset=CALLUS-1892
 2569
*Elset, elset=CALLUS-1893
 2570
*Elset, elset=CALLUS-1894
 2571
*Elset, elset=CALLUS-1895
 2572
*Elset, elset=CALLUS-1896
 2573
*Elset, elset=CALLUS-1897
 2574
*Elset, elset=CALLUS-1898
 2575
*Elset, elset=CALLUS-1899
 2576
*Elset, elset=CALLUS-1900
 2577
*Elset, elset=CALLUS-1901
 2578
*Elset, elset=CALLUS-1902
 2579
*Elset, elset=CALLUS-1903
 2580
*Elset, elset=CALLUS-1904
 2581
*Elset, elset=CALLUS-1905
 2582
*Elset, elset=CALLUS-1906
 2583
*Elset, elset=CALLUS-1907
 2584
*Elset, elset=CALLUS-1908
 2585
*Elset, elset=CALLUS-1909
 2586
*Elset, elset=CALLUS-1910
 2587
*Elset, elset=CALLUS-1911
 2588
*Elset, elset=CALLUS-1912
 2589
*Elset, elset=CALLUS-1913
 2590
*Elset, elset=CALLUS-1914
 2591
*Elset, elset=CALLUS-1915
 2592
*Elset, elset=CALLUS-1916
 2593
*Elset, elset=CALLUS-1917
 2594
*Elset, elset=CALLUS-1918
 2595
*Elset, elset=CALLUS-1919
 2596
*Elset, elset=CALLUS-1920
 2597
*Elset, elset=CALLUS-1921
 2598
*Elset, elset=CALLUS-1922
 2599
*Elset, elset=CALLUS-1923
 2600
*Elset, elset=CALLUS-1924
 2601
*Elset, elset=CALLUS-1925
 2602
*Elset, elset=CALLUS-1926
 2603
*Elset, elset=CALLUS-1927
 2604
*Elset, elset=CALLUS-1928
 2605
*Elset, elset=CALLUS-1929
 2606
*Elset, elset=CALLUS-1930
 2607
*Elset, elset=CALLUS-1931
 2608
*Elset, elset=CALLUS-1932
 2609
*Elset, elset=CALLUS-1933
 2610
*Elset, elset=CALLUS-1934
 2611
*Elset, elset=CALLUS-1935
 2612
*Elset, elset=CALLUS-1936
 2613
*Elset, elset=CALLUS-1937
 2614
*Elset, elset=CALLUS-1938
 2615
*Elset, elset=CALLUS-1939
 2616
*Elset, elset=CALLUS-1940
 2617
*Elset, elset=CALLUS-1941
 2618
*Elset, elset=CALLUS-1942
 2619
*Elset, elset=CALLUS-1943
 2620
*Elset, elset=CALLUS-1944
 2621
*Elset, elset=CALLUS-1945
 2622
*Elset, elset=CALLUS-1946
 2623
*Elset, elset=CALLUS-1947
 2624
*Elset, elset=CALLUS-1948
 2625
*Elset, elset=CALLUS-1949
 2626
*Elset, elset=CALLUS-1950
 2627
*Elset, elset=CALLUS-1951
 2628
*Elset, elset=CALLUS-1952
 2629
*Elset, elset=CALLUS-1953
 2630
*Elset, elset=CALLUS-1954
 2631
*Elset, elset=CALLUS-1955
 2632
*Elset, elset=CALLUS-1956
 2633
*Elset, elset=CALLUS-1957
 2634
*Elset, elset=CALLUS-1958
 2635
*Elset, elset=CALLUS-1959
 2636
*Elset, elset=CALLUS-1960
 2637
*Elset, elset=CALLUS-1961
 2638
*Elset, elset=CALLUS-1962
 2639
*Elset, elset=CALLUS-1963
 2640
*Elset, elset=CALLUS-1964
 2641
*Elset, elset=CALLUS-1965
 2642
*Elset, elset=CALLUS-1966
 2643
*Elset, elset=CALLUS-1967
 2644
*Elset, elset=CALLUS-1968
 2645
*Elset, elset=CALLUS-1969
 2646
*Elset, elset=CALLUS-1970
 2647
*Elset, elset=CALLUS-1971
 2648
*Elset, elset=CALLUS-1972
 2649
*Elset, elset=CALLUS-1973
 2650
*Elset, elset=CALLUS-1974
 2651
*Elset, elset=CALLUS-1975
 2652
*Elset, elset=CALLUS-1976
 2653
*Elset, elset=CALLUS-1977
 2654
*Elset, elset=CALLUS-1978
 2655
*Elset, elset=CALLUS-1979
 2656
*Elset, elset=CALLUS-1980
 2657
*Elset, elset=CALLUS-1981
 2658
*Elset, elset=CALLUS-1982
 2659
*Elset, elset=CALLUS-1983
 2660
*Elset, elset=CALLUS-1984
 2661
*Elset, elset=CALLUS-1985
 2662
*Elset, elset=CALLUS-1986
 2663
*Elset, elset=CALLUS-1987
 2664
*Elset, elset=CALLUS-1988
 2665
*Elset, elset=CALLUS-1989
 2666
*Elset, elset=CALLUS-1990
 2667
*Elset, elset=CALLUS-1991
 2668
*Elset, elset=CALLUS-1992
 2669
*Elset, elset=CALLUS-1993
 2670
*Elset, elset=CALLUS-1994
 2671
*Elset, elset=CALLUS-1995
 2672
*Elset, elset=CALLUS-1996
 2673
*Elset, elset=CALLUS-1997
 2674
*Elset, elset=CALLUS-1998
 2675
*Elset, elset=CALLUS-1999
 2676
*Elset, elset=CALLUS-2000
 2677
*Elset, elset=CALLUS-2001
 2678
*Elset, elset=CALLUS-2002
 2679
*Elset, elset=CALLUS-2003
 2680
*Elset, elset=CALLUS-2004
 2681
*Elset, elset=CALLUS-2005
 2682
*Elset, elset=CALLUS-2006
 2683
*Elset, elset=CALLUS-2007
 2684
*Elset, elset=CALLUS-2008
 2685
*Elset, elset=CALLUS-2009
 2686
*Elset, elset=CALLUS-2010
 2687
*Elset, elset=CALLUS-2011
 2688
*Elset, elset=CALLUS-2012
 2689
*Elset, elset=CALLUS-2013
 2690
*Elset, elset=CALLUS-2014
 2691
*Elset, elset=CALLUS-2015
 2692
*Elset, elset=CALLUS-2016
 2693
*Elset, elset=CALLUS-2017
 2694
*Elset, elset=CALLUS-2018
 2695
*Elset, elset=CALLUS-2019
 2696
*Elset, elset=CALLUS-2020
 2697
*Elset, elset=CALLUS-2021
 2698
*Elset, elset=CALLUS-2022
 2699
*Elset, elset=CALLUS-2023
 2700
*Elset, elset=CALLUS-2024
 2701
*Elset, elset=CALLUS-2025
 2702
*Elset, elset=CALLUS-2026
 2703
*Elset, elset=CALLUS-2027
 2704
*Elset, elset=CALLUS-2028
 2705
*Elset, elset=CALLUS-2029
 2706
*Elset, elset=CALLUS-2030
 2707
*Elset, elset=CALLUS-2031
 2708
*Elset, elset=CALLUS-2032
 2709
*Elset, elset=CALLUS-2033
 2710
*Elset, elset=CALLUS-2034
 2711
** Section: Section-3-CALLUS-1
*Solid Section, elset=CALLUS-1, material=MAT-CALLUS-1
,
** Section: Section-4-CALLUS-2
*Solid Section, elset=CALLUS-2, material=MAT-CALLUS-2
,
** Section: Section-5-CALLUS-3
*Solid Section, elset=CALLUS-3, material=MAT-CALLUS-3
,
** Section: Section-6-CALLUS-4
*Solid Section, elset=CALLUS-4, material=MAT-CALLUS-4
,
** Section: Section-7-CALLUS-5
*Solid Section, elset=CALLUS-5, material=MAT-CALLUS-5
,
** Section: Section-8-CALLUS-6
*Solid Section, elset=CALLUS-6, material=MAT-CALLUS-6
,
** Section: Section-9-CALLUS-7
*Solid Section, elset=CALLUS-7, material=MAT-CALLUS-7
,
** Section: Section-10-CALLUS-8
*Solid Section, elset=CALLUS-8, material=MAT-CALLUS-8
,
** Section: Section-11-CALLUS-9
*Solid Section, elset=CALLUS-9, material=MAT-CALLUS-9
,
** Section: Section-12-CALLUS-10
*Solid Section, elset=CALLUS-10, material=MAT-CALLUS-10
,
** Section: Section-13-CALLUS-11
*Solid Section, elset=CALLUS-11, material=MAT-CALLUS-11
,
** Section: Section-14-CALLUS-12
*Solid Section, elset=CALLUS-12, material=MAT-CALLUS-12
,
** Section: Section-15-CALLUS-13
*Solid Section, elset=CALLUS-13, material=MAT-CALLUS-13
,
** Section: Section-16-CALLUS-14
*Solid Section, elset=CALLUS-14, material=MAT-CALLUS-14
,
** Section: Section-17-CALLUS-15
*Solid Section, elset=CALLUS-15, material=MAT-CALLUS-15
,
** Section: Section-18-CALLUS-16
*Solid Section, elset=CALLUS-16, material=MAT-CALLUS-16
,
** Section: Section-19-CALLUS-17
*Solid Section, elset=CALLUS-17, material=MAT-CALLUS-17
,
** Section: Section-20-CALLUS-18
*Solid Section, elset=CALLUS-18, material=MAT-CALLUS-18
,
** Section: Section-21-CALLUS-19
*Solid Section, elset=CALLUS-19, material=MAT-CALLUS-19
,
** Section: Section-22-CALLUS-20
*Solid Section, elset=CALLUS-20, material=MAT-CALLUS-20
,
** Section: Section-23-CALLUS-21
*Solid Section, elset=CALLUS-21, material=MAT-CALLUS-21
,
** Section: Section-24-CALLUS-22
*Solid Section, elset=CALLUS-22, material=MAT-CALLUS-22
,
** Section: Section-25-CALLUS-23
*Solid Section, elset=CALLUS-23, material=MAT-CALLUS-23
,
** Section: Section-26-CALLUS-24
*Solid Section, elset=CALLUS-24, material=MAT-CALLUS-24
,
** Section: Section-27-CALLUS-25
*Solid Section, elset=CALLUS-25, material=MAT-CALLUS-25
,
** Section: Section-28-CALLUS-26
*Solid Section, elset=CALLUS-26, material=MAT-CALLUS-26
,
** Section: Section-29-CALLUS-27
*Solid Section, elset=CALLUS-27, material=MAT-CALLUS-27
,
** Section: Section-30-CALLUS-28
*Solid Section, elset=CALLUS-28, material=MAT-CALLUS-28
,
** Section: Section-31-CALLUS-29
*Solid Section, elset=CALLUS-29, material=MAT-CALLUS-29
,
** Section: Section-32-CALLUS-30
*Solid Section, elset=CALLUS-30, material=MAT-CALLUS-30
,
** Section: Section-33-CALLUS-31
*Solid Section, elset=CALLUS-31, material=MAT-CALLUS-31
,
** Section: Section-34-CALLUS-32
*Solid Section, elset=CALLUS-32, material=MAT-CALLUS-32
,
** Section: Section-35-CALLUS-33
*Solid Section, elset=CALLUS-33, material=MAT-CALLUS-33
,
** Section: Section-36-CALLUS-34
*Solid Section, elset=CALLUS-34, material=MAT-CALLUS-34
,
** Section: Section-37-CALLUS-35
*Solid Section, elset=CALLUS-35, material=MAT-CALLUS-35
,
** Section: Section-38-CALLUS-36
*Solid Section, elset=CALLUS-36, material=MAT-CALLUS-36
,
** Section: Section-39-CALLUS-37
*Solid Section, elset=CALLUS-37, material=MAT-CALLUS-37
,
** Section: Section-40-CALLUS-38
*Solid Section, elset=CALLUS-38, material=MAT-CALLUS-38
,
** Section: Section-41-CALLUS-39
*Solid Section, elset=CALLUS-39, material=MAT-CALLUS-39
,
** Section: Section-42-CALLUS-40
*Solid Section, elset=CALLUS-40, material=MAT-CALLUS-40
,
** Section: Section-43-CALLUS-41
*Solid Section, elset=CALLUS-41, material=MAT-CALLUS-41
,
** Section: Section-44-CALLUS-42
*Solid Section, elset=CALLUS-42, material=MAT-CALLUS-42
,
** Section: Section-45-CALLUS-43
*Solid Section, elset=CALLUS-43, material=MAT-CALLUS-43
,
** Section: Section-46-CALLUS-44
*Solid Section, elset=CALLUS-44, material=MAT-CALLUS-44
,
** Section: Section-47-CALLUS-45
*Solid Section, elset=CALLUS-45, material=MAT-CALLUS-45
,
** Section: Section-48-CALLUS-46
*Solid Section, elset=CALLUS-46, material=MAT-CALLUS-46
,
** Section: Section-49-CALLUS-47
*Solid Section, elset=CALLUS-47, material=MAT-CALLUS-47
,
** Section: Section-50-CALLUS-48
*Solid Section, elset=CALLUS-48, material=MAT-CALLUS-48
,
** Section: Section-51-CALLUS-49
*Solid Section, elset=CALLUS-49, material=MAT-CALLUS-49
,
** Section: Section-52-CALLUS-50
*Solid Section, elset=CALLUS-50, material=MAT-CALLUS-50
,
** Section: Section-53-CALLUS-51
*Solid Section, elset=CALLUS-51, material=MAT-CALLUS-51
,
** Section: Section-54-CALLUS-52
*Solid Section, elset=CALLUS-52, material=MAT-CALLUS-52
,
** Section: Section-55-CALLUS-53
*Solid Section, elset=CALLUS-53, material=MAT-CALLUS-53
,
** Section: Section-56-CALLUS-54
*Solid Section, elset=CALLUS-54, material=MAT-CALLUS-54
,
** Section: Section-57-CALLUS-55
*Solid Section, elset=CALLUS-55, material=MAT-CALLUS-55
,
** Section: Section-58-CALLUS-56
*Solid Section, elset=CALLUS-56, material=MAT-CALLUS-56
,
** Section: Section-59-CALLUS-57
*Solid Section, elset=CALLUS-57, material=MAT-CALLUS-57
,
** Section: Section-60-CALLUS-58
*Solid Section, elset=CALLUS-58, material=MAT-CALLUS-58
,
** Section: Section-61-CALLUS-59
*Solid Section, elset=CALLUS-59, material=MAT-CALLUS-59
,
** Section: Section-62-CALLUS-60
*Solid Section, elset=CALLUS-60, material=MAT-CALLUS-60
,
** Section: Section-63-CALLUS-61
*Solid Section, elset=CALLUS-61, material=MAT-CALLUS-61
,
** Section: Section-64-CALLUS-62
*Solid Section, elset=CALLUS-62, material=MAT-CALLUS-62
,
** Section: Section-65-CALLUS-63
*Solid Section, elset=CALLUS-63, material=MAT-CALLUS-63
,
** Section: Section-66-CALLUS-64
*Solid Section, elset=CALLUS-64, material=MAT-CALLUS-64
,
** Section: Section-67-CALLUS-65
*Solid Section, elset=CALLUS-65, material=MAT-CALLUS-65
,
** Section: Section-68-CALLUS-66
*Solid Section, elset=CALLUS-66, material=MAT-CALLUS-66
,
** Section: Section-69-CALLUS-67
*Solid Section, elset=CALLUS-67, material=MAT-CALLUS-67
,
** Section: Section-70-CALLUS-68
*Solid Section, elset=CALLUS-68, material=MAT-CALLUS-68
,
** Section: Section-71-CALLUS-69
*Solid Section, elset=CALLUS-69, material=MAT-CALLUS-69
,
** Section: Section-72-CALLUS-70
*Solid Section, elset=CALLUS-70, material=MAT-CALLUS-70
,
** Section: Section-73-CALLUS-71
*Solid Section, elset=CALLUS-71, material=MAT-CALLUS-71
,
** Section: Section-74-CALLUS-72
*Solid Section, elset=CALLUS-72, material=MAT-CALLUS-72
,
** Section: Section-75-CALLUS-73
*Solid Section, elset=CALLUS-73, material=MAT-CALLUS-73
,
** Section: Section-76-CALLUS-74
*Solid Section, elset=CALLUS-74, material=MAT-CALLUS-74
,
** Section: Section-77-CALLUS-75
*Solid Section, elset=CALLUS-75, material=MAT-CALLUS-75
,
** Section: Section-78-CALLUS-76
*Solid Section, elset=CALLUS-76, material=MAT-CALLUS-76
,
** Section: Section-79-CALLUS-77
*Solid Section, elset=CALLUS-77, material=MAT-CALLUS-77
,
** Section: Section-80-CALLUS-78
*Solid Section, elset=CALLUS-78, material=MAT-CALLUS-78
,
** Section: Section-81-CALLUS-79
*Solid Section, elset=CALLUS-79, material=MAT-CALLUS-79
,
** Section: Section-82-CALLUS-80
*Solid Section, elset=CALLUS-80, material=MAT-CALLUS-80
,
** Section: Section-83-CALLUS-81
*Solid Section, elset=CALLUS-81, material=MAT-CALLUS-81
,
** Section: Section-84-CALLUS-82
*Solid Section, elset=CALLUS-82, material=MAT-CALLUS-82
,
** Section: Section-85-CALLUS-83
*Solid Section, elset=CALLUS-83, material=MAT-CALLUS-83
,
** Section: Section-86-CALLUS-84
*Solid Section, elset=CALLUS-84, material=MAT-CALLUS-84
,
** Section: Section-87-CALLUS-85
*Solid Section, elset=CALLUS-85, material=MAT-CALLUS-85
,
** Section: Section-88-CALLUS-86
*Solid Section, elset=CALLUS-86, material=MAT-CALLUS-86
,
** Section: Section-89-CALLUS-87
*Solid Section, elset=CALLUS-87, material=MAT-CALLUS-87
,
** Section: Section-90-CALLUS-88
*Solid Section, elset=CALLUS-88, material=MAT-CALLUS-88
,
** Section: Section-91-CALLUS-89
*Solid Section, elset=CALLUS-89, material=MAT-CALLUS-89
,
** Section: Section-92-CALLUS-90
*Solid Section, elset=CALLUS-90, material=MAT-CALLUS-90
,
** Section: Section-93-CALLUS-91
*Solid Section, elset=CALLUS-91, material=MAT-CALLUS-91
,
** Section: Section-94-CALLUS-92
*Solid Section, elset=CALLUS-92, material=MAT-CALLUS-92
,
** Section: Section-95-CALLUS-93
*Solid Section, elset=CALLUS-93, material=MAT-CALLUS-93
,
** Section: Section-96-CALLUS-94
*Solid Section, elset=CALLUS-94, material=MAT-CALLUS-94
,
** Section: Section-97-CALLUS-95
*Solid Section, elset=CALLUS-95, material=MAT-CALLUS-95
,
** Section: Section-98-CALLUS-96
*Solid Section, elset=CALLUS-96, material=MAT-CALLUS-96
,
** Section: Section-99-CALLUS-97
*Solid Section, elset=CALLUS-97, material=MAT-CALLUS-97
,
** Section: Section-100-CALLUS-98
*Solid Section, elset=CALLUS-98, material=MAT-CALLUS-98
,
** Section: Section-101-CALLUS-99
*Solid Section, elset=CALLUS-99, material=MAT-CALLUS-99
,
** Section: Section-102-CALLUS-100
*Solid Section, elset=CALLUS-100, material=MAT-CALLUS-100
,
** Section: Section-103-CALLUS-101
*Solid Section, elset=CALLUS-101, material=MAT-CALLUS-101
,
** Section: Section-104-CALLUS-102
*Solid Section, elset=CALLUS-102, material=MAT-CALLUS-102
,
** Section: Section-105-CALLUS-103
*Solid Section, elset=CALLUS-103, material=MAT-CALLUS-103
,
** Section: Section-106-CALLUS-104
*Solid Section, elset=CALLUS-104, material=MAT-CALLUS-104
,
** Section: Section-107-CALLUS-105
*Solid Section, elset=CALLUS-105, material=MAT-CALLUS-105
,
** Section: Section-108-CALLUS-106
*Solid Section, elset=CALLUS-106, material=MAT-CALLUS-106
,
** Section: Section-109-CALLUS-107
*Solid Section, elset=CALLUS-107, material=MAT-CALLUS-107
,
** Section: Section-110-CALLUS-108
*Solid Section, elset=CALLUS-108, material=MAT-CALLUS-108
,
** Section: Section-111-CALLUS-109
*Solid Section, elset=CALLUS-109, material=MAT-CALLUS-109
,
** Section: Section-112-CALLUS-110
*Solid Section, elset=CALLUS-110, material=MAT-CALLUS-110
,
** Section: Section-113-CALLUS-111
*Solid Section, elset=CALLUS-111, material=MAT-CALLUS-111
,
** Section: Section-114-CALLUS-112
*Solid Section, elset=CALLUS-112, material=MAT-CALLUS-112
,
** Section: Section-115-CALLUS-113
*Solid Section, elset=CALLUS-113, material=MAT-CALLUS-113
,
** Section: Section-116-CALLUS-114
*Solid Section, elset=CALLUS-114, material=MAT-CALLUS-114
,
** Section: Section-117-CALLUS-115
*Solid Section, elset=CALLUS-115, material=MAT-CALLUS-115
,
** Section: Section-118-CALLUS-116
*Solid Section, elset=CALLUS-116, material=MAT-CALLUS-116
,
** Section: Section-119-CALLUS-117
*Solid Section, elset=CALLUS-117, material=MAT-CALLUS-117
,
** Section: Section-120-CALLUS-118
*Solid Section, elset=CALLUS-118, material=MAT-CALLUS-118
,
** Section: Section-121-CALLUS-119
*Solid Section, elset=CALLUS-119, material=MAT-CALLUS-119
,
** Section: Section-122-CALLUS-120
*Solid Section, elset=CALLUS-120, material=MAT-CALLUS-120
,
** Section: Section-123-CALLUS-121
*Solid Section, elset=CALLUS-121, material=MAT-CALLUS-121
,
** Section: Section-124-CALLUS-122
*Solid Section, elset=CALLUS-122, material=MAT-CALLUS-122
,
** Section: Section-125-CALLUS-123
*Solid Section, elset=CALLUS-123, material=MAT-CALLUS-123
,
** Section: Section-126-CALLUS-124
*Solid Section, elset=CALLUS-124, material=MAT-CALLUS-124
,
** Section: Section-127-CALLUS-125
*Solid Section, elset=CALLUS-125, material=MAT-CALLUS-125
,
** Section: Section-128-CALLUS-126
*Solid Section, elset=CALLUS-126, material=MAT-CALLUS-126
,
** Section: Section-129-CALLUS-127
*Solid Section, elset=CALLUS-127, material=MAT-CALLUS-127
,
** Section: Section-130-CALLUS-128
*Solid Section, elset=CALLUS-128, material=MAT-CALLUS-128
,
** Section: Section-131-CALLUS-129
*Solid Section, elset=CALLUS-129, material=MAT-CALLUS-129
,
** Section: Section-132-CALLUS-130
*Solid Section, elset=CALLUS-130, material=MAT-CALLUS-130
,
** Section: Section-133-CALLUS-131
*Solid Section, elset=CALLUS-131, material=MAT-CALLUS-131
,
** Section: Section-134-CALLUS-132
*Solid Section, elset=CALLUS-132, material=MAT-CALLUS-132
,
** Section: Section-135-CALLUS-133
*Solid Section, elset=CALLUS-133, material=MAT-CALLUS-133
,
** Section: Section-136-CALLUS-134
*Solid Section, elset=CALLUS-134, material=MAT-CALLUS-134
,
** Section: Section-137-CALLUS-135
*Solid Section, elset=CALLUS-135, material=MAT-CALLUS-135
,
** Section: Section-138-CALLUS-136
*Solid Section, elset=CALLUS-136, material=MAT-CALLUS-136
,
** Section: Section-139-CALLUS-137
*Solid Section, elset=CALLUS-137, material=MAT-CALLUS-137
,
** Section: Section-140-CALLUS-138
*Solid Section, elset=CALLUS-138, material=MAT-CALLUS-138
,
** Section: Section-141-CALLUS-139
*Solid Section, elset=CALLUS-139, material=MAT-CALLUS-139
,
** Section: Section-142-CALLUS-140
*Solid Section, elset=CALLUS-140, material=MAT-CALLUS-140
,
** Section: Section-143-CALLUS-141
*Solid Section, elset=CALLUS-141, material=MAT-CALLUS-141
,
** Section: Section-144-CALLUS-142
*Solid Section, elset=CALLUS-142, material=MAT-CALLUS-142
,
** Section: Section-145-CALLUS-143
*Solid Section, elset=CALLUS-143, material=MAT-CALLUS-143
,
** Section: Section-146-CALLUS-144
*Solid Section, elset=CALLUS-144, material=MAT-CALLUS-144
,
** Section: Section-147-CALLUS-145
*Solid Section, elset=CALLUS-145, material=MAT-CALLUS-145
,
** Section: Section-148-CALLUS-146
*Solid Section, elset=CALLUS-146, material=MAT-CALLUS-146
,
** Section: Section-149-CALLUS-147
*Solid Section, elset=CALLUS-147, material=MAT-CALLUS-147
,
** Section: Section-150-CALLUS-148
*Solid Section, elset=CALLUS-148, material=MAT-CALLUS-148
,
** Section: Section-151-CALLUS-149
*Solid Section, elset=CALLUS-149, material=MAT-CALLUS-149
,
** Section: Section-152-CALLUS-150
*Solid Section, elset=CALLUS-150, material=MAT-CALLUS-150
,
** Section: Section-153-CALLUS-151
*Solid Section, elset=CALLUS-151, material=MAT-CALLUS-151
,
** Section: Section-154-CALLUS-152
*Solid Section, elset=CALLUS-152, material=MAT-CALLUS-152
,
** Section: Section-155-CALLUS-153
*Solid Section, elset=CALLUS-153, material=MAT-CALLUS-153
,
** Section: Section-156-CALLUS-154
*Solid Section, elset=CALLUS-154, material=MAT-CALLUS-154
,
** Section: Section-157-CALLUS-155
*Solid Section, elset=CALLUS-155, material=MAT-CALLUS-155
,
** Section: Section-158-CALLUS-156
*Solid Section, elset=CALLUS-156, material=MAT-CALLUS-156
,
** Section: Section-159-CALLUS-157
*Solid Section, elset=CALLUS-157, material=MAT-CALLUS-157
,
** Section: Section-160-CALLUS-158
*Solid Section, elset=CALLUS-158, material=MAT-CALLUS-158
,
** Section: Section-161-CALLUS-159
*Solid Section, elset=CALLUS-159, material=MAT-CALLUS-159
,
** Section: Section-162-CALLUS-160
*Solid Section, elset=CALLUS-160, material=MAT-CALLUS-160
,
** Section: Section-163-CALLUS-161
*Solid Section, elset=CALLUS-161, material=MAT-CALLUS-161
,
** Section: Section-164-CALLUS-162
*Solid Section, elset=CALLUS-162, material=MAT-CALLUS-162
,
** Section: Section-165-CALLUS-163
*Solid Section, elset=CALLUS-163, material=MAT-CALLUS-163
,
** Section: Section-166-CALLUS-164
*Solid Section, elset=CALLUS-164, material=MAT-CALLUS-164
,
** Section: Section-167-CALLUS-165
*Solid Section, elset=CALLUS-165, material=MAT-CALLUS-165
,
** Section: Section-168-CALLUS-166
*Solid Section, elset=CALLUS-166, material=MAT-CALLUS-166
,
** Section: Section-169-CALLUS-167
*Solid Section, elset=CALLUS-167, material=MAT-CALLUS-167
,
** Section: Section-170-CALLUS-168
*Solid Section, elset=CALLUS-168, material=MAT-CALLUS-168
,
** Section: Section-171-CALLUS-169
*Solid Section, elset=CALLUS-169, material=MAT-CALLUS-169
,
** Section: Section-172-CALLUS-170
*Solid Section, elset=CALLUS-170, material=MAT-CALLUS-170
,
** Section: Section-173-CALLUS-171
*Solid Section, elset=CALLUS-171, material=MAT-CALLUS-171
,
** Section: Section-174-CALLUS-172
*Solid Section, elset=CALLUS-172, material=MAT-CALLUS-172
,
** Section: Section-175-CALLUS-173
*Solid Section, elset=CALLUS-173, material=MAT-CALLUS-173
,
** Section: Section-176-CALLUS-174
*Solid Section, elset=CALLUS-174, material=MAT-CALLUS-174
,
** Section: Section-177-CALLUS-175
*Solid Section, elset=CALLUS-175, material=MAT-CALLUS-175
,
** Section: Section-178-CALLUS-176
*Solid Section, elset=CALLUS-176, material=MAT-CALLUS-176
,
** Section: Section-179-CALLUS-177
*Solid Section, elset=CALLUS-177, material=MAT-CALLUS-177
,
** Section: Section-180-CALLUS-178
*Solid Section, elset=CALLUS-178, material=MAT-CALLUS-178
,
** Section: Section-181-CALLUS-179
*Solid Section, elset=CALLUS-179, material=MAT-CALLUS-179
,
** Section: Section-182-CALLUS-180
*Solid Section, elset=CALLUS-180, material=MAT-CALLUS-180
,
** Section: Section-183-CALLUS-181
*Solid Section, elset=CALLUS-181, material=MAT-CALLUS-181
,
** Section: Section-184-CALLUS-182
*Solid Section, elset=CALLUS-182, material=MAT-CALLUS-182
,
** Section: Section-185-CALLUS-183
*Solid Section, elset=CALLUS-183, material=MAT-CALLUS-183
,
** Section: Section-186-CALLUS-184
*Solid Section, elset=CALLUS-184, material=MAT-CALLUS-184
,
** Section: Section-187-CALLUS-185
*Solid Section, elset=CALLUS-185, material=MAT-CALLUS-185
,
** Section: Section-188-CALLUS-186
*Solid Section, elset=CALLUS-186, material=MAT-CALLUS-186
,
** Section: Section-189-CALLUS-187
*Solid Section, elset=CALLUS-187, material=MAT-CALLUS-187
,
** Section: Section-190-CALLUS-188
*Solid Section, elset=CALLUS-188, material=MAT-CALLUS-188
,
** Section: Section-191-CALLUS-189
*Solid Section, elset=CALLUS-189, material=MAT-CALLUS-189
,
** Section: Section-192-CALLUS-190
*Solid Section, elset=CALLUS-190, material=MAT-CALLUS-190
,
** Section: Section-193-CALLUS-191
*Solid Section, elset=CALLUS-191, material=MAT-CALLUS-191
,
** Section: Section-194-CALLUS-192
*Solid Section, elset=CALLUS-192, material=MAT-CALLUS-192
,
** Section: Section-195-CALLUS-193
*Solid Section, elset=CALLUS-193, material=MAT-CALLUS-193
,
** Section: Section-196-CALLUS-194
*Solid Section, elset=CALLUS-194, material=MAT-CALLUS-194
,
** Section: Section-197-CALLUS-195
*Solid Section, elset=CALLUS-195, material=MAT-CALLUS-195
,
** Section: Section-198-CALLUS-196
*Solid Section, elset=CALLUS-196, material=MAT-CALLUS-196
,
** Section: Section-199-CALLUS-197
*Solid Section, elset=CALLUS-197, material=MAT-CALLUS-197
,
** Section: Section-200-CALLUS-198
*Solid Section, elset=CALLUS-198, material=MAT-CALLUS-198
,
** Section: Section-201-CALLUS-199
*Solid Section, elset=CALLUS-199, material=MAT-CALLUS-199
,
** Section: Section-202-CALLUS-200
*Solid Section, elset=CALLUS-200, material=MAT-CALLUS-200
,
** Section: Section-203-CALLUS-201
*Solid Section, elset=CALLUS-201, material=MAT-CALLUS-201
,
** Section: Section-204-CALLUS-202
*Solid Section, elset=CALLUS-202, material=MAT-CALLUS-202
,
** Section: Section-205-CALLUS-203
*Solid Section, elset=CALLUS-203, material=MAT-CALLUS-203
,
** Section: Section-206-CALLUS-204
*Solid Section, elset=CALLUS-204, material=MAT-CALLUS-204
,
** Section: Section-207-CALLUS-205
*Solid Section, elset=CALLUS-205, material=MAT-CALLUS-205
,
** Section: Section-208-CALLUS-206
*Solid Section, elset=CALLUS-206, material=MAT-CALLUS-206
,
** Section: Section-209-CALLUS-207
*Solid Section, elset=CALLUS-207, material=MAT-CALLUS-207
,
** Section: Section-210-CALLUS-208
*Solid Section, elset=CALLUS-208, material=MAT-CALLUS-208
,
** Section: Section-211-CALLUS-209
*Solid Section, elset=CALLUS-209, material=MAT-CALLUS-209
,
** Section: Section-212-CALLUS-210
*Solid Section, elset=CALLUS-210, material=MAT-CALLUS-210
,
** Section: Section-213-CALLUS-211
*Solid Section, elset=CALLUS-211, material=MAT-CALLUS-211
,
** Section: Section-214-CALLUS-212
*Solid Section, elset=CALLUS-212, material=MAT-CALLUS-212
,
** Section: Section-215-CALLUS-213
*Solid Section, elset=CALLUS-213, material=MAT-CALLUS-213
,
** Section: Section-216-CALLUS-214
*Solid Section, elset=CALLUS-214, material=MAT-CALLUS-214
,
** Section: Section-217-CALLUS-215
*Solid Section, elset=CALLUS-215, material=MAT-CALLUS-215
,
** Section: Section-218-CALLUS-216
*Solid Section, elset=CALLUS-216, material=MAT-CALLUS-216
,
** Section: Section-219-CALLUS-217
*Solid Section, elset=CALLUS-217, material=MAT-CALLUS-217
,
** Section: Section-220-CALLUS-218
*Solid Section, elset=CALLUS-218, material=MAT-CALLUS-218
,
** Section: Section-221-CALLUS-219
*Solid Section, elset=CALLUS-219, material=MAT-CALLUS-219
,
** Section: Section-222-CALLUS-220
*Solid Section, elset=CALLUS-220, material=MAT-CALLUS-220
,
** Section: Section-223-CALLUS-221
*Solid Section, elset=CALLUS-221, material=MAT-CALLUS-221
,
** Section: Section-224-CALLUS-222
*Solid Section, elset=CALLUS-222, material=MAT-CALLUS-222
,
** Section: Section-225-CALLUS-223
*Solid Section, elset=CALLUS-223, material=MAT-CALLUS-223
,
** Section: Section-226-CALLUS-224
*Solid Section, elset=CALLUS-224, material=MAT-CALLUS-224
,
** Section: Section-227-CALLUS-225
*Solid Section, elset=CALLUS-225, material=MAT-CALLUS-225
,
** Section: Section-228-CALLUS-226
*Solid Section, elset=CALLUS-226, material=MAT-CALLUS-226
,
** Section: Section-229-CALLUS-227
*Solid Section, elset=CALLUS-227, material=MAT-CALLUS-227
,
** Section: Section-230-CALLUS-228
*Solid Section, elset=CALLUS-228, material=MAT-CALLUS-228
,
** Section: Section-231-CALLUS-229
*Solid Section, elset=CALLUS-229, material=MAT-CALLUS-229
,
** Section: Section-232-CALLUS-230
*Solid Section, elset=CALLUS-230, material=MAT-CALLUS-230
,
** Section: Section-233-CALLUS-231
*Solid Section, elset=CALLUS-231, material=MAT-CALLUS-231
,
** Section: Section-234-CALLUS-232
*Solid Section, elset=CALLUS-232, material=MAT-CALLUS-232
,
** Section: Section-235-CALLUS-233
*Solid Section, elset=CALLUS-233, material=MAT-CALLUS-233
,
** Section: Section-236-CALLUS-234
*Solid Section, elset=CALLUS-234, material=MAT-CALLUS-234
,
** Section: Section-237-CALLUS-235
*Solid Section, elset=CALLUS-235, material=MAT-CALLUS-235
,
** Section: Section-238-CALLUS-236
*Solid Section, elset=CALLUS-236, material=MAT-CALLUS-236
,
** Section: Section-239-CALLUS-237
*Solid Section, elset=CALLUS-237, material=MAT-CALLUS-237
,
** Section: Section-240-CALLUS-238
*Solid Section, elset=CALLUS-238, material=MAT-CALLUS-238
,
** Section: Section-241-CALLUS-239
*Solid Section, elset=CALLUS-239, material=MAT-CALLUS-239
,
** Section: Section-242-CALLUS-240
*Solid Section, elset=CALLUS-240, material=MAT-CALLUS-240
,
** Section: Section-243-CALLUS-241
*Solid Section, elset=CALLUS-241, material=MAT-CALLUS-241
,
** Section: Section-244-CALLUS-242
*Solid Section, elset=CALLUS-242, material=MAT-CALLUS-242
,
** Section: Section-245-CALLUS-243
*Solid Section, elset=CALLUS-243, material=MAT-CALLUS-243
,
** Section: Section-246-CALLUS-244
*Solid Section, elset=CALLUS-244, material=MAT-CALLUS-244
,
** Section: Section-247-CALLUS-245
*Solid Section, elset=CALLUS-245, material=MAT-CALLUS-245
,
** Section: Section-248-CALLUS-246
*Solid Section, elset=CALLUS-246, material=MAT-CALLUS-246
,
** Section: Section-249-CALLUS-247
*Solid Section, elset=CALLUS-247, material=MAT-CALLUS-247
,
** Section: Section-250-CALLUS-248
*Solid Section, elset=CALLUS-248, material=MAT-CALLUS-248
,
** Section: Section-251-CALLUS-249
*Solid Section, elset=CALLUS-249, material=MAT-CALLUS-249
,
** Section: Section-252-CALLUS-250
*Solid Section, elset=CALLUS-250, material=MAT-CALLUS-250
,
** Section: Section-253-CALLUS-251
*Solid Section, elset=CALLUS-251, material=MAT-CALLUS-251
,
** Section: Section-254-CALLUS-252
*Solid Section, elset=CALLUS-252, material=MAT-CALLUS-252
,
** Section: Section-255-CALLUS-253
*Solid Section, elset=CALLUS-253, material=MAT-CALLUS-253
,
** Section: Section-256-CALLUS-254
*Solid Section, elset=CALLUS-254, material=MAT-CALLUS-254
,
** Section: Section-257-CALLUS-255
*Solid Section, elset=CALLUS-255, material=MAT-CALLUS-255
,
** Section: Section-258-CALLUS-256
*Solid Section, elset=CALLUS-256, material=MAT-CALLUS-256
,
** Section: Section-259-CALLUS-257
*Solid Section, elset=CALLUS-257, material=MAT-CALLUS-257
,
** Section: Section-260-CALLUS-258
*Solid Section, elset=CALLUS-258, material=MAT-CALLUS-258
,
** Section: Section-261-CALLUS-259
*Solid Section, elset=CALLUS-259, material=MAT-CALLUS-259
,
** Section: Section-262-CALLUS-260
*Solid Section, elset=CALLUS-260, material=MAT-CALLUS-260
,
** Section: Section-263-CALLUS-261
*Solid Section, elset=CALLUS-261, material=MAT-CALLUS-261
,
** Section: Section-264-CALLUS-262
*Solid Section, elset=CALLUS-262, material=MAT-CALLUS-262
,
** Section: Section-265-CALLUS-263
*Solid Section, elset=CALLUS-263, material=MAT-CALLUS-263
,
** Section: Section-266-CALLUS-264
*Solid Section, elset=CALLUS-264, material=MAT-CALLUS-264
,
** Section: Section-267-CALLUS-265
*Solid Section, elset=CALLUS-265, material=MAT-CALLUS-265
,
** Section: Section-268-CALLUS-266
*Solid Section, elset=CALLUS-266, material=MAT-CALLUS-266
,
** Section: Section-269-CALLUS-267
*Solid Section, elset=CALLUS-267, material=MAT-CALLUS-267
,
** Section: Section-270-CALLUS-268
*Solid Section, elset=CALLUS-268, material=MAT-CALLUS-268
,
** Section: Section-271-CALLUS-269
*Solid Section, elset=CALLUS-269, material=MAT-CALLUS-269
,
** Section: Section-272-CALLUS-270
*Solid Section, elset=CALLUS-270, material=MAT-CALLUS-270
,
** Section: Section-273-CALLUS-271
*Solid Section, elset=CALLUS-271, material=MAT-CALLUS-271
,
** Section: Section-274-CALLUS-272
*Solid Section, elset=CALLUS-272, material=MAT-CALLUS-272
,
** Section: Section-275-CALLUS-273
*Solid Section, elset=CALLUS-273, material=MAT-CALLUS-273
,
** Section: Section-276-CALLUS-274
*Solid Section, elset=CALLUS-274, material=MAT-CALLUS-274
,
** Section: Section-277-CALLUS-275
*Solid Section, elset=CALLUS-275, material=MAT-CALLUS-275
,
** Section: Section-278-CALLUS-276
*Solid Section, elset=CALLUS-276, material=MAT-CALLUS-276
,
** Section: Section-279-CALLUS-277
*Solid Section, elset=CALLUS-277, material=MAT-CALLUS-277
,
** Section: Section-280-CALLUS-278
*Solid Section, elset=CALLUS-278, material=MAT-CALLUS-278
,
** Section: Section-281-CALLUS-279
*Solid Section, elset=CALLUS-279, material=MAT-CALLUS-279
,
** Section: Section-282-CALLUS-280
*Solid Section, elset=CALLUS-280, material=MAT-CALLUS-280
,
** Section: Section-283-CALLUS-281
*Solid Section, elset=CALLUS-281, material=MAT-CALLUS-281
,
** Section: Section-284-CALLUS-282
*Solid Section, elset=CALLUS-282, material=MAT-CALLUS-282
,
** Section: Section-285-CALLUS-283
*Solid Section, elset=CALLUS-283, material=MAT-CALLUS-283
,
** Section: Section-286-CALLUS-284
*Solid Section, elset=CALLUS-284, material=MAT-CALLUS-284
,
** Section: Section-287-CALLUS-285
*Solid Section, elset=CALLUS-285, material=MAT-CALLUS-285
,
** Section: Section-288-CALLUS-286
*Solid Section, elset=CALLUS-286, material=MAT-CALLUS-286
,
** Section: Section-289-CALLUS-287
*Solid Section, elset=CALLUS-287, material=MAT-CALLUS-287
,
** Section: Section-290-CALLUS-288
*Solid Section, elset=CALLUS-288, material=MAT-CALLUS-288
,
** Section: Section-291-CALLUS-289
*Solid Section, elset=CALLUS-289, material=MAT-CALLUS-289
,
** Section: Section-292-CALLUS-290
*Solid Section, elset=CALLUS-290, material=MAT-CALLUS-290
,
** Section: Section-293-CALLUS-291
*Solid Section, elset=CALLUS-291, material=MAT-CALLUS-291
,
** Section: Section-294-CALLUS-292
*Solid Section, elset=CALLUS-292, material=MAT-CALLUS-292
,
** Section: Section-295-CALLUS-293
*Solid Section, elset=CALLUS-293, material=MAT-CALLUS-293
,
** Section: Section-296-CALLUS-294
*Solid Section, elset=CALLUS-294, material=MAT-CALLUS-294
,
** Section: Section-297-CALLUS-295
*Solid Section, elset=CALLUS-295, material=MAT-CALLUS-295
,
** Section: Section-298-CALLUS-296
*Solid Section, elset=CALLUS-296, material=MAT-CALLUS-296
,
** Section: Section-299-CALLUS-297
*Solid Section, elset=CALLUS-297, material=MAT-CALLUS-297
,
** Section: Section-300-CALLUS-298
*Solid Section, elset=CALLUS-298, material=MAT-CALLUS-298
,
** Section: Section-301-CALLUS-299
*Solid Section, elset=CALLUS-299, material=MAT-CALLUS-299
,
** Section: Section-302-CALLUS-300
*Solid Section, elset=CALLUS-300, material=MAT-CALLUS-300
,
** Section: Section-303-CALLUS-301
*Solid Section, elset=CALLUS-301, material=MAT-CALLUS-301
,
** Section: Section-304-CALLUS-302
*Solid Section, elset=CALLUS-302, material=MAT-CALLUS-302
,
** Section: Section-305-CALLUS-303
*Solid Section, elset=CALLUS-303, material=MAT-CALLUS-303
,
** Section: Section-306-CALLUS-304
*Solid Section, elset=CALLUS-304, material=MAT-CALLUS-304
,
** Section: Section-307-CALLUS-305
*Solid Section, elset=CALLUS-305, material=MAT-CALLUS-305
,
** Section: Section-308-CALLUS-306
*Solid Section, elset=CALLUS-306, material=MAT-CALLUS-306
,
** Section: Section-309-CALLUS-307
*Solid Section, elset=CALLUS-307, material=MAT-CALLUS-307
,
** Section: Section-310-CALLUS-308
*Solid Section, elset=CALLUS-308, material=MAT-CALLUS-308
,
** Section: Section-311-CALLUS-309
*Solid Section, elset=CALLUS-309, material=MAT-CALLUS-309
,
** Section: Section-312-CALLUS-310
*Solid Section, elset=CALLUS-310, material=MAT-CALLUS-310
,
** Section: Section-313-CALLUS-311
*Solid Section, elset=CALLUS-311, material=MAT-CALLUS-311
,
** Section: Section-314-CALLUS-312
*Solid Section, elset=CALLUS-312, material=MAT-CALLUS-312
,
** Section: Section-315-CALLUS-313
*Solid Section, elset=CALLUS-313, material=MAT-CALLUS-313
,
** Section: Section-316-CALLUS-314
*Solid Section, elset=CALLUS-314, material=MAT-CALLUS-314
,
** Section: Section-317-CALLUS-315
*Solid Section, elset=CALLUS-315, material=MAT-CALLUS-315
,
** Section: Section-318-CALLUS-316
*Solid Section, elset=CALLUS-316, material=MAT-CALLUS-316
,
** Section: Section-319-CALLUS-317
*Solid Section, elset=CALLUS-317, material=MAT-CALLUS-317
,
** Section: Section-320-CALLUS-318
*Solid Section, elset=CALLUS-318, material=MAT-CALLUS-318
,
** Section: Section-321-CALLUS-319
*Solid Section, elset=CALLUS-319, material=MAT-CALLUS-319
,
** Section: Section-322-CALLUS-320
*Solid Section, elset=CALLUS-320, material=MAT-CALLUS-320
,
** Section: Section-323-CALLUS-321
*Solid Section, elset=CALLUS-321, material=MAT-CALLUS-321
,
** Section: Section-324-CALLUS-322
*Solid Section, elset=CALLUS-322, material=MAT-CALLUS-322
,
** Section: Section-325-CALLUS-323
*Solid Section, elset=CALLUS-323, material=MAT-CALLUS-323
,
** Section: Section-326-CALLUS-324
*Solid Section, elset=CALLUS-324, material=MAT-CALLUS-324
,
** Section: Section-327-CALLUS-325
*Solid Section, elset=CALLUS-325, material=MAT-CALLUS-325
,
** Section: Section-328-CALLUS-326
*Solid Section, elset=CALLUS-326, material=MAT-CALLUS-326
,
** Section: Section-329-CALLUS-327
*Solid Section, elset=CALLUS-327, material=MAT-CALLUS-327
,
** Section: Section-330-CALLUS-328
*Solid Section, elset=CALLUS-328, material=MAT-CALLUS-328
,
** Section: Section-331-CALLUS-329
*Solid Section, elset=CALLUS-329, material=MAT-CALLUS-329
,
** Section: Section-332-CALLUS-330
*Solid Section, elset=CALLUS-330, material=MAT-CALLUS-330
,
** Section: Section-333-CALLUS-331
*Solid Section, elset=CALLUS-331, material=MAT-CALLUS-331
,
** Section: Section-334-CALLUS-332
*Solid Section, elset=CALLUS-332, material=MAT-CALLUS-332
,
** Section: Section-335-CALLUS-333
*Solid Section, elset=CALLUS-333, material=MAT-CALLUS-333
,
** Section: Section-336-CALLUS-334
*Solid Section, elset=CALLUS-334, material=MAT-CALLUS-334
,
** Section: Section-337-CALLUS-335
*Solid Section, elset=CALLUS-335, material=MAT-CALLUS-335
,
** Section: Section-338-CALLUS-336
*Solid Section, elset=CALLUS-336, material=MAT-CALLUS-336
,
** Section: Section-339-CALLUS-337
*Solid Section, elset=CALLUS-337, material=MAT-CALLUS-337
,
** Section: Section-340-CALLUS-338
*Solid Section, elset=CALLUS-338, material=MAT-CALLUS-338
,
** Section: Section-341-CALLUS-339
*Solid Section, elset=CALLUS-339, material=MAT-CALLUS-339
,
** Section: Section-342-CALLUS-340
*Solid Section, elset=CALLUS-340, material=MAT-CALLUS-340
,
** Section: Section-343-CALLUS-341
*Solid Section, elset=CALLUS-341, material=MAT-CALLUS-341
,
** Section: Section-344-CALLUS-342
*Solid Section, elset=CALLUS-342, material=MAT-CALLUS-342
,
** Section: Section-345-CALLUS-343
*Solid Section, elset=CALLUS-343, material=MAT-CALLUS-343
,
** Section: Section-346-CALLUS-344
*Solid Section, elset=CALLUS-344, material=MAT-CALLUS-344
,
** Section: Section-347-CALLUS-345
*Solid Section, elset=CALLUS-345, material=MAT-CALLUS-345
,
** Section: Section-348-CALLUS-346
*Solid Section, elset=CALLUS-346, material=MAT-CALLUS-346
,
** Section: Section-349-CALLUS-347
*Solid Section, elset=CALLUS-347, material=MAT-CALLUS-347
,
** Section: Section-350-CALLUS-348
*Solid Section, elset=CALLUS-348, material=MAT-CALLUS-348
,
** Section: Section-351-CALLUS-349
*Solid Section, elset=CALLUS-349, material=MAT-CALLUS-349
,
** Section: Section-352-CALLUS-350
*Solid Section, elset=CALLUS-350, material=MAT-CALLUS-350
,
** Section: Section-353-CALLUS-351
*Solid Section, elset=CALLUS-351, material=MAT-CALLUS-351
,
** Section: Section-354-CALLUS-352
*Solid Section, elset=CALLUS-352, material=MAT-CALLUS-352
,
** Section: Section-355-CALLUS-353
*Solid Section, elset=CALLUS-353, material=MAT-CALLUS-353
,
** Section: Section-356-CALLUS-354
*Solid Section, elset=CALLUS-354, material=MAT-CALLUS-354
,
** Section: Section-357-CALLUS-355
*Solid Section, elset=CALLUS-355, material=MAT-CALLUS-355
,
** Section: Section-358-CALLUS-356
*Solid Section, elset=CALLUS-356, material=MAT-CALLUS-356
,
** Section: Section-359-CALLUS-357
*Solid Section, elset=CALLUS-357, material=MAT-CALLUS-357
,
** Section: Section-360-CALLUS-358
*Solid Section, elset=CALLUS-358, material=MAT-CALLUS-358
,
** Section: Section-361-CALLUS-359
*Solid Section, elset=CALLUS-359, material=MAT-CALLUS-359
,
** Section: Section-362-CALLUS-360
*Solid Section, elset=CALLUS-360, material=MAT-CALLUS-360
,
** Section: Section-363-CALLUS-361
*Solid Section, elset=CALLUS-361, material=MAT-CALLUS-361
,
** Section: Section-364-CALLUS-362
*Solid Section, elset=CALLUS-362, material=MAT-CALLUS-362
,
** Section: Section-365-CALLUS-363
*Solid Section, elset=CALLUS-363, material=MAT-CALLUS-363
,
** Section: Section-366-CALLUS-364
*Solid Section, elset=CALLUS-364, material=MAT-CALLUS-364
,
** Section: Section-367-CALLUS-365
*Solid Section, elset=CALLUS-365, material=MAT-CALLUS-365
,
** Section: Section-368-CALLUS-366
*Solid Section, elset=CALLUS-366, material=MAT-CALLUS-366
,
** Section: Section-369-CALLUS-367
*Solid Section, elset=CALLUS-367, material=MAT-CALLUS-367
,
** Section: Section-370-CALLUS-368
*Solid Section, elset=CALLUS-368, material=MAT-CALLUS-368
,
** Section: Section-371-CALLUS-369
*Solid Section, elset=CALLUS-369, material=MAT-CALLUS-369
,
** Section: Section-372-CALLUS-370
*Solid Section, elset=CALLUS-370, material=MAT-CALLUS-370
,
** Section: Section-373-CALLUS-371
*Solid Section, elset=CALLUS-371, material=MAT-CALLUS-371
,
** Section: Section-374-CALLUS-372
*Solid Section, elset=CALLUS-372, material=MAT-CALLUS-372
,
** Section: Section-375-CALLUS-373
*Solid Section, elset=CALLUS-373, material=MAT-CALLUS-373
,
** Section: Section-376-CALLUS-374
*Solid Section, elset=CALLUS-374, material=MAT-CALLUS-374
,
** Section: Section-377-CALLUS-375
*Solid Section, elset=CALLUS-375, material=MAT-CALLUS-375
,
** Section: Section-378-CALLUS-376
*Solid Section, elset=CALLUS-376, material=MAT-CALLUS-376
,
** Section: Section-379-CALLUS-377
*Solid Section, elset=CALLUS-377, material=MAT-CALLUS-377
,
** Section: Section-380-CALLUS-378
*Solid Section, elset=CALLUS-378, material=MAT-CALLUS-378
,
** Section: Section-381-CALLUS-379
*Solid Section, elset=CALLUS-379, material=MAT-CALLUS-379
,
** Section: Section-382-CALLUS-380
*Solid Section, elset=CALLUS-380, material=MAT-CALLUS-380
,
** Section: Section-383-CALLUS-381
*Solid Section, elset=CALLUS-381, material=MAT-CALLUS-381
,
** Section: Section-384-CALLUS-382
*Solid Section, elset=CALLUS-382, material=MAT-CALLUS-382
,
** Section: Section-385-CALLUS-383
*Solid Section, elset=CALLUS-383, material=MAT-CALLUS-383
,
** Section: Section-386-CALLUS-384
*Solid Section, elset=CALLUS-384, material=MAT-CALLUS-384
,
** Section: Section-387-CALLUS-385
*Solid Section, elset=CALLUS-385, material=MAT-CALLUS-385
,
** Section: Section-388-CALLUS-386
*Solid Section, elset=CALLUS-386, material=MAT-CALLUS-386
,
** Section: Section-389-CALLUS-387
*Solid Section, elset=CALLUS-387, material=MAT-CALLUS-387
,
** Section: Section-390-CALLUS-388
*Solid Section, elset=CALLUS-388, material=MAT-CALLUS-388
,
** Section: Section-391-CALLUS-389
*Solid Section, elset=CALLUS-389, material=MAT-CALLUS-389
,
** Section: Section-392-CALLUS-390
*Solid Section, elset=CALLUS-390, material=MAT-CALLUS-390
,
** Section: Section-393-CALLUS-391
*Solid Section, elset=CALLUS-391, material=MAT-CALLUS-391
,
** Section: Section-394-CALLUS-392
*Solid Section, elset=CALLUS-392, material=MAT-CALLUS-392
,
** Section: Section-395-CALLUS-393
*Solid Section, elset=CALLUS-393, material=MAT-CALLUS-393
,
** Section: Section-396-CALLUS-394
*Solid Section, elset=CALLUS-394, material=MAT-CALLUS-394
,
** Section: Section-397-CALLUS-395
*Solid Section, elset=CALLUS-395, material=MAT-CALLUS-395
,
** Section: Section-398-CALLUS-396
*Solid Section, elset=CALLUS-396, material=MAT-CALLUS-396
,
** Section: Section-399-CALLUS-397
*Solid Section, elset=CALLUS-397, material=MAT-CALLUS-397
,
** Section: Section-400-CALLUS-398
*Solid Section, elset=CALLUS-398, material=MAT-CALLUS-398
,
** Section: Section-401-CALLUS-399
*Solid Section, elset=CALLUS-399, material=MAT-CALLUS-399
,
** Section: Section-402-CALLUS-400
*Solid Section, elset=CALLUS-400, material=MAT-CALLUS-400
,
** Section: Section-403-CALLUS-401
*Solid Section, elset=CALLUS-401, material=MAT-CALLUS-401
,
** Section: Section-404-CALLUS-402
*Solid Section, elset=CALLUS-402, material=MAT-CALLUS-402
,
** Section: Section-405-CALLUS-403
*Solid Section, elset=CALLUS-403, material=MAT-CALLUS-403
,
** Section: Section-406-CALLUS-404
*Solid Section, elset=CALLUS-404, material=MAT-CALLUS-404
,
** Section: Section-407-CALLUS-405
*Solid Section, elset=CALLUS-405, material=MAT-CALLUS-405
,
** Section: Section-408-CALLUS-406
*Solid Section, elset=CALLUS-406, material=MAT-CALLUS-406
,
** Section: Section-409-CALLUS-407
*Solid Section, elset=CALLUS-407, material=MAT-CALLUS-407
,
** Section: Section-410-CALLUS-408
*Solid Section, elset=CALLUS-408, material=MAT-CALLUS-408
,
** Section: Section-411-CALLUS-409
*Solid Section, elset=CALLUS-409, material=MAT-CALLUS-409
,
** Section: Section-412-CALLUS-410
*Solid Section, elset=CALLUS-410, material=MAT-CALLUS-410
,
** Section: Section-413-CALLUS-411
*Solid Section, elset=CALLUS-411, material=MAT-CALLUS-411
,
** Section: Section-414-CALLUS-412
*Solid Section, elset=CALLUS-412, material=MAT-CALLUS-412
,
** Section: Section-415-CALLUS-413
*Solid Section, elset=CALLUS-413, material=MAT-CALLUS-413
,
** Section: Section-416-CALLUS-414
*Solid Section, elset=CALLUS-414, material=MAT-CALLUS-414
,
** Section: Section-417-CALLUS-415
*Solid Section, elset=CALLUS-415, material=MAT-CALLUS-415
,
** Section: Section-418-CALLUS-416
*Solid Section, elset=CALLUS-416, material=MAT-CALLUS-416
,
** Section: Section-419-CALLUS-417
*Solid Section, elset=CALLUS-417, material=MAT-CALLUS-417
,
** Section: Section-420-CALLUS-418
*Solid Section, elset=CALLUS-418, material=MAT-CALLUS-418
,
** Section: Section-421-CALLUS-419
*Solid Section, elset=CALLUS-419, material=MAT-CALLUS-419
,
** Section: Section-422-CALLUS-420
*Solid Section, elset=CALLUS-420, material=MAT-CALLUS-420
,
** Section: Section-423-CALLUS-421
*Solid Section, elset=CALLUS-421, material=MAT-CALLUS-421
,
** Section: Section-424-CALLUS-422
*Solid Section, elset=CALLUS-422, material=MAT-CALLUS-422
,
** Section: Section-425-CALLUS-423
*Solid Section, elset=CALLUS-423, material=MAT-CALLUS-423
,
** Section: Section-426-CALLUS-424
*Solid Section, elset=CALLUS-424, material=MAT-CALLUS-424
,
** Section: Section-427-CALLUS-425
*Solid Section, elset=CALLUS-425, material=MAT-CALLUS-425
,
** Section: Section-428-CALLUS-426
*Solid Section, elset=CALLUS-426, material=MAT-CALLUS-426
,
** Section: Section-429-CALLUS-427
*Solid Section, elset=CALLUS-427, material=MAT-CALLUS-427
,
** Section: Section-430-CALLUS-428
*Solid Section, elset=CALLUS-428, material=MAT-CALLUS-428
,
** Section: Section-431-CALLUS-429
*Solid Section, elset=CALLUS-429, material=MAT-CALLUS-429
,
** Section: Section-432-CALLUS-430
*Solid Section, elset=CALLUS-430, material=MAT-CALLUS-430
,
** Section: Section-433-CALLUS-431
*Solid Section, elset=CALLUS-431, material=MAT-CALLUS-431
,
** Section: Section-434-CALLUS-432
*Solid Section, elset=CALLUS-432, material=MAT-CALLUS-432
,
** Section: Section-435-CALLUS-433
*Solid Section, elset=CALLUS-433, material=MAT-CALLUS-433
,
** Section: Section-436-CALLUS-434
*Solid Section, elset=CALLUS-434, material=MAT-CALLUS-434
,
** Section: Section-437-CALLUS-435
*Solid Section, elset=CALLUS-435, material=MAT-CALLUS-435
,
** Section: Section-438-CALLUS-436
*Solid Section, elset=CALLUS-436, material=MAT-CALLUS-436
,
** Section: Section-439-CALLUS-437
*Solid Section, elset=CALLUS-437, material=MAT-CALLUS-437
,
** Section: Section-440-CALLUS-438
*Solid Section, elset=CALLUS-438, material=MAT-CALLUS-438
,
** Section: Section-441-CALLUS-439
*Solid Section, elset=CALLUS-439, material=MAT-CALLUS-439
,
** Section: Section-442-CALLUS-440
*Solid Section, elset=CALLUS-440, material=MAT-CALLUS-440
,
** Section: Section-443-CALLUS-441
*Solid Section, elset=CALLUS-441, material=MAT-CALLUS-441
,
** Section: Section-444-CALLUS-442
*Solid Section, elset=CALLUS-442, material=MAT-CALLUS-442
,
** Section: Section-445-CALLUS-443
*Solid Section, elset=CALLUS-443, material=MAT-CALLUS-443
,
** Section: Section-446-CALLUS-444
*Solid Section, elset=CALLUS-444, material=MAT-CALLUS-444
,
** Section: Section-447-CALLUS-445
*Solid Section, elset=CALLUS-445, material=MAT-CALLUS-445
,
** Section: Section-448-CALLUS-446
*Solid Section, elset=CALLUS-446, material=MAT-CALLUS-446
,
** Section: Section-449-CALLUS-447
*Solid Section, elset=CALLUS-447, material=MAT-CALLUS-447
,
** Section: Section-450-CALLUS-448
*Solid Section, elset=CALLUS-448, material=MAT-CALLUS-448
,
** Section: Section-451-CALLUS-449
*Solid Section, elset=CALLUS-449, material=MAT-CALLUS-449
,
** Section: Section-452-CALLUS-450
*Solid Section, elset=CALLUS-450, material=MAT-CALLUS-450
,
** Section: Section-453-CALLUS-451
*Solid Section, elset=CALLUS-451, material=MAT-CALLUS-451
,
** Section: Section-454-CALLUS-452
*Solid Section, elset=CALLUS-452, material=MAT-CALLUS-452
,
** Section: Section-455-CALLUS-453
*Solid Section, elset=CALLUS-453, material=MAT-CALLUS-453
,
** Section: Section-456-CALLUS-454
*Solid Section, elset=CALLUS-454, material=MAT-CALLUS-454
,
** Section: Section-457-CALLUS-455
*Solid Section, elset=CALLUS-455, material=MAT-CALLUS-455
,
** Section: Section-458-CALLUS-456
*Solid Section, elset=CALLUS-456, material=MAT-CALLUS-456
,
** Section: Section-459-CALLUS-457
*Solid Section, elset=CALLUS-457, material=MAT-CALLUS-457
,
** Section: Section-460-CALLUS-458
*Solid Section, elset=CALLUS-458, material=MAT-CALLUS-458
,
** Section: Section-461-CALLUS-459
*Solid Section, elset=CALLUS-459, material=MAT-CALLUS-459
,
** Section: Section-462-CALLUS-460
*Solid Section, elset=CALLUS-460, material=MAT-CALLUS-460
,
** Section: Section-463-CALLUS-461
*Solid Section, elset=CALLUS-461, material=MAT-CALLUS-461
,
** Section: Section-464-CALLUS-462
*Solid Section, elset=CALLUS-462, material=MAT-CALLUS-462
,
** Section: Section-465-CALLUS-463
*Solid Section, elset=CALLUS-463, material=MAT-CALLUS-463
,
** Section: Section-466-CALLUS-464
*Solid Section, elset=CALLUS-464, material=MAT-CALLUS-464
,
** Section: Section-467-CALLUS-465
*Solid Section, elset=CALLUS-465, material=MAT-CALLUS-465
,
** Section: Section-468-CALLUS-466
*Solid Section, elset=CALLUS-466, material=MAT-CALLUS-466
,
** Section: Section-469-CALLUS-467
*Solid Section, elset=CALLUS-467, material=MAT-CALLUS-467
,
** Section: Section-470-CALLUS-468
*Solid Section, elset=CALLUS-468, material=MAT-CALLUS-468
,
** Section: Section-471-CALLUS-469
*Solid Section, elset=CALLUS-469, material=MAT-CALLUS-469
,
** Section: Section-472-CALLUS-470
*Solid Section, elset=CALLUS-470, material=MAT-CALLUS-470
,
** Section: Section-473-CALLUS-471
*Solid Section, elset=CALLUS-471, material=MAT-CALLUS-471
,
** Section: Section-474-CALLUS-472
*Solid Section, elset=CALLUS-472, material=MAT-CALLUS-472
,
** Section: Section-475-CALLUS-473
*Solid Section, elset=CALLUS-473, material=MAT-CALLUS-473
,
** Section: Section-476-CALLUS-474
*Solid Section, elset=CALLUS-474, material=MAT-CALLUS-474
,
** Section: Section-477-CALLUS-475
*Solid Section, elset=CALLUS-475, material=MAT-CALLUS-475
,
** Section: Section-478-CALLUS-476
*Solid Section, elset=CALLUS-476, material=MAT-CALLUS-476
,
** Section: Section-479-CALLUS-477
*Solid Section, elset=CALLUS-477, material=MAT-CALLUS-477
,
** Section: Section-480-CALLUS-478
*Solid Section, elset=CALLUS-478, material=MAT-CALLUS-478
,
** Section: Section-481-CALLUS-479
*Solid Section, elset=CALLUS-479, material=MAT-CALLUS-479
,
** Section: Section-482-CALLUS-480
*Solid Section, elset=CALLUS-480, material=MAT-CALLUS-480
,
** Section: Section-483-CALLUS-481
*Solid Section, elset=CALLUS-481, material=MAT-CALLUS-481
,
** Section: Section-484-CALLUS-482
*Solid Section, elset=CALLUS-482, material=MAT-CALLUS-482
,
** Section: Section-485-CALLUS-483
*Solid Section, elset=CALLUS-483, material=MAT-CALLUS-483
,
** Section: Section-486-CALLUS-484
*Solid Section, elset=CALLUS-484, material=MAT-CALLUS-484
,
** Section: Section-487-CALLUS-485
*Solid Section, elset=CALLUS-485, material=MAT-CALLUS-485
,
** Section: Section-488-CALLUS-486
*Solid Section, elset=CALLUS-486, material=MAT-CALLUS-486
,
** Section: Section-489-CALLUS-487
*Solid Section, elset=CALLUS-487, material=MAT-CALLUS-487
,
** Section: Section-490-CALLUS-488
*Solid Section, elset=CALLUS-488, material=MAT-CALLUS-488
,
** Section: Section-491-CALLUS-489
*Solid Section, elset=CALLUS-489, material=MAT-CALLUS-489
,
** Section: Section-492-CALLUS-490
*Solid Section, elset=CALLUS-490, material=MAT-CALLUS-490
,
** Section: Section-493-CALLUS-491
*Solid Section, elset=CALLUS-491, material=MAT-CALLUS-491
,
** Section: Section-494-CALLUS-492
*Solid Section, elset=CALLUS-492, material=MAT-CALLUS-492
,
** Section: Section-495-CALLUS-493
*Solid Section, elset=CALLUS-493, material=MAT-CALLUS-493
,
** Section: Section-496-CALLUS-494
*Solid Section, elset=CALLUS-494, material=MAT-CALLUS-494
,
** Section: Section-497-CALLUS-495
*Solid Section, elset=CALLUS-495, material=MAT-CALLUS-495
,
** Section: Section-498-CALLUS-496
*Solid Section, elset=CALLUS-496, material=MAT-CALLUS-496
,
** Section: Section-499-CALLUS-497
*Solid Section, elset=CALLUS-497, material=MAT-CALLUS-497
,
** Section: Section-500-CALLUS-498
*Solid Section, elset=CALLUS-498, material=MAT-CALLUS-498
,
** Section: Section-501-CALLUS-499
*Solid Section, elset=CALLUS-499, material=MAT-CALLUS-499
,
** Section: Section-502-CALLUS-500
*Solid Section, elset=CALLUS-500, material=MAT-CALLUS-500
,
** Section: Section-503-CALLUS-501
*Solid Section, elset=CALLUS-501, material=MAT-CALLUS-501
,
** Section: Section-504-CALLUS-502
*Solid Section, elset=CALLUS-502, material=MAT-CALLUS-502
,
** Section: Section-505-CALLUS-503
*Solid Section, elset=CALLUS-503, material=MAT-CALLUS-503
,
** Section: Section-506-CALLUS-504
*Solid Section, elset=CALLUS-504, material=MAT-CALLUS-504
,
** Section: Section-507-CALLUS-505
*Solid Section, elset=CALLUS-505, material=MAT-CALLUS-505
,
** Section: Section-508-CALLUS-506
*Solid Section, elset=CALLUS-506, material=MAT-CALLUS-506
,
** Section: Section-509-CALLUS-507
*Solid Section, elset=CALLUS-507, material=MAT-CALLUS-507
,
** Section: Section-510-CALLUS-508
*Solid Section, elset=CALLUS-508, material=MAT-CALLUS-508
,
** Section: Section-511-CALLUS-509
*Solid Section, elset=CALLUS-509, material=MAT-CALLUS-509
,
** Section: Section-512-CALLUS-510
*Solid Section, elset=CALLUS-510, material=MAT-CALLUS-510
,
** Section: Section-513-CALLUS-511
*Solid Section, elset=CALLUS-511, material=MAT-CALLUS-511
,
** Section: Section-514-CALLUS-512
*Solid Section, elset=CALLUS-512, material=MAT-CALLUS-512
,
** Section: Section-515-CALLUS-513
*Solid Section, elset=CALLUS-513, material=MAT-CALLUS-513
,
** Section: Section-516-CALLUS-514
*Solid Section, elset=CALLUS-514, material=MAT-CALLUS-514
,
** Section: Section-517-CALLUS-515
*Solid Section, elset=CALLUS-515, material=MAT-CALLUS-515
,
** Section: Section-518-CALLUS-516
*Solid Section, elset=CALLUS-516, material=MAT-CALLUS-516
,
** Section: Section-519-CALLUS-517
*Solid Section, elset=CALLUS-517, material=MAT-CALLUS-517
,
** Section: Section-520-CALLUS-518
*Solid Section, elset=CALLUS-518, material=MAT-CALLUS-518
,
** Section: Section-521-CALLUS-519
*Solid Section, elset=CALLUS-519, material=MAT-CALLUS-519
,
** Section: Section-522-CALLUS-520
*Solid Section, elset=CALLUS-520, material=MAT-CALLUS-520
,
** Section: Section-523-CALLUS-521
*Solid Section, elset=CALLUS-521, material=MAT-CALLUS-521
,
** Section: Section-524-CALLUS-522
*Solid Section, elset=CALLUS-522, material=MAT-CALLUS-522
,
** Section: Section-525-CALLUS-523
*Solid Section, elset=CALLUS-523, material=MAT-CALLUS-523
,
** Section: Section-526-CALLUS-524
*Solid Section, elset=CALLUS-524, material=MAT-CALLUS-524
,
** Section: Section-527-CALLUS-525
*Solid Section, elset=CALLUS-525, material=MAT-CALLUS-525
,
** Section: Section-528-CALLUS-526
*Solid Section, elset=CALLUS-526, material=MAT-CALLUS-526
,
** Section: Section-529-CALLUS-527
*Solid Section, elset=CALLUS-527, material=MAT-CALLUS-527
,
** Section: Section-530-CALLUS-528
*Solid Section, elset=CALLUS-528, material=MAT-CALLUS-528
,
** Section: Section-531-CALLUS-529
*Solid Section, elset=CALLUS-529, material=MAT-CALLUS-529
,
** Section: Section-532-CALLUS-530
*Solid Section, elset=CALLUS-530, material=MAT-CALLUS-530
,
** Section: Section-533-CALLUS-531
*Solid Section, elset=CALLUS-531, material=MAT-CALLUS-531
,
** Section: Section-534-CALLUS-532
*Solid Section, elset=CALLUS-532, material=MAT-CALLUS-532
,
** Section: Section-535-CALLUS-533
*Solid Section, elset=CALLUS-533, material=MAT-CALLUS-533
,
** Section: Section-536-CALLUS-534
*Solid Section, elset=CALLUS-534, material=MAT-CALLUS-534
,
** Section: Section-537-CALLUS-535
*Solid Section, elset=CALLUS-535, material=MAT-CALLUS-535
,
** Section: Section-538-CALLUS-536
*Solid Section, elset=CALLUS-536, material=MAT-CALLUS-536
,
** Section: Section-539-CALLUS-537
*Solid Section, elset=CALLUS-537, material=MAT-CALLUS-537
,
** Section: Section-540-CALLUS-538
*Solid Section, elset=CALLUS-538, material=MAT-CALLUS-538
,
** Section: Section-541-CALLUS-539
*Solid Section, elset=CALLUS-539, material=MAT-CALLUS-539
,
** Section: Section-542-CALLUS-540
*Solid Section, elset=CALLUS-540, material=MAT-CALLUS-540
,
** Section: Section-543-CALLUS-541
*Solid Section, elset=CALLUS-541, material=MAT-CALLUS-541
,
** Section: Section-544-CALLUS-542
*Solid Section, elset=CALLUS-542, material=MAT-CALLUS-542
,
** Section: Section-545-CALLUS-543
*Solid Section, elset=CALLUS-543, material=MAT-CALLUS-543
,
** Section: Section-546-CALLUS-544
*Solid Section, elset=CALLUS-544, material=MAT-CALLUS-544
,
** Section: Section-547-CALLUS-545
*Solid Section, elset=CALLUS-545, material=MAT-CALLUS-545
,
** Section: Section-548-CALLUS-546
*Solid Section, elset=CALLUS-546, material=MAT-CALLUS-546
,
** Section: Section-549-CALLUS-547
*Solid Section, elset=CALLUS-547, material=MAT-CALLUS-547
,
** Section: Section-550-CALLUS-548
*Solid Section, elset=CALLUS-548, material=MAT-CALLUS-548
,
** Section: Section-551-CALLUS-549
*Solid Section, elset=CALLUS-549, material=MAT-CALLUS-549
,
** Section: Section-552-CALLUS-550
*Solid Section, elset=CALLUS-550, material=MAT-CALLUS-550
,
** Section: Section-553-CALLUS-551
*Solid Section, elset=CALLUS-551, material=MAT-CALLUS-551
,
** Section: Section-554-CALLUS-552
*Solid Section, elset=CALLUS-552, material=MAT-CALLUS-552
,
** Section: Section-555-CALLUS-553
*Solid Section, elset=CALLUS-553, material=MAT-CALLUS-553
,
** Section: Section-556-CALLUS-554
*Solid Section, elset=CALLUS-554, material=MAT-CALLUS-554
,
** Section: Section-557-CALLUS-555
*Solid Section, elset=CALLUS-555, material=MAT-CALLUS-555
,
** Section: Section-558-CALLUS-556
*Solid Section, elset=CALLUS-556, material=MAT-CALLUS-556
,
** Section: Section-559-CALLUS-557
*Solid Section, elset=CALLUS-557, material=MAT-CALLUS-557
,
** Section: Section-560-CALLUS-558
*Solid Section, elset=CALLUS-558, material=MAT-CALLUS-558
,
** Section: Section-561-CALLUS-559
*Solid Section, elset=CALLUS-559, material=MAT-CALLUS-559
,
** Section: Section-562-CALLUS-560
*Solid Section, elset=CALLUS-560, material=MAT-CALLUS-560
,
** Section: Section-563-CALLUS-561
*Solid Section, elset=CALLUS-561, material=MAT-CALLUS-561
,
** Section: Section-564-CALLUS-562
*Solid Section, elset=CALLUS-562, material=MAT-CALLUS-562
,
** Section: Section-565-CALLUS-563
*Solid Section, elset=CALLUS-563, material=MAT-CALLUS-563
,
** Section: Section-566-CALLUS-564
*Solid Section, elset=CALLUS-564, material=MAT-CALLUS-564
,
** Section: Section-567-CALLUS-565
*Solid Section, elset=CALLUS-565, material=MAT-CALLUS-565
,
** Section: Section-568-CALLUS-566
*Solid Section, elset=CALLUS-566, material=MAT-CALLUS-566
,
** Section: Section-569-CALLUS-567
*Solid Section, elset=CALLUS-567, material=MAT-CALLUS-567
,
** Section: Section-570-CALLUS-568
*Solid Section, elset=CALLUS-568, material=MAT-CALLUS-568
,
** Section: Section-571-CALLUS-569
*Solid Section, elset=CALLUS-569, material=MAT-CALLUS-569
,
** Section: Section-572-CALLUS-570
*Solid Section, elset=CALLUS-570, material=MAT-CALLUS-570
,
** Section: Section-573-CALLUS-571
*Solid Section, elset=CALLUS-571, material=MAT-CALLUS-571
,
** Section: Section-574-CALLUS-572
*Solid Section, elset=CALLUS-572, material=MAT-CALLUS-572
,
** Section: Section-575-CALLUS-573
*Solid Section, elset=CALLUS-573, material=MAT-CALLUS-573
,
** Section: Section-576-CALLUS-574
*Solid Section, elset=CALLUS-574, material=MAT-CALLUS-574
,
** Section: Section-577-CALLUS-575
*Solid Section, elset=CALLUS-575, material=MAT-CALLUS-575
,
** Section: Section-578-CALLUS-576
*Solid Section, elset=CALLUS-576, material=MAT-CALLUS-576
,
** Section: Section-579-CALLUS-577
*Solid Section, elset=CALLUS-577, material=MAT-CALLUS-577
,
** Section: Section-580-CALLUS-578
*Solid Section, elset=CALLUS-578, material=MAT-CALLUS-578
,
** Section: Section-581-CALLUS-579
*Solid Section, elset=CALLUS-579, material=MAT-CALLUS-579
,
** Section: Section-582-CALLUS-580
*Solid Section, elset=CALLUS-580, material=MAT-CALLUS-580
,
** Section: Section-583-CALLUS-581
*Solid Section, elset=CALLUS-581, material=MAT-CALLUS-581
,
** Section: Section-584-CALLUS-582
*Solid Section, elset=CALLUS-582, material=MAT-CALLUS-582
,
** Section: Section-585-CALLUS-583
*Solid Section, elset=CALLUS-583, material=MAT-CALLUS-583
,
** Section: Section-586-CALLUS-584
*Solid Section, elset=CALLUS-584, material=MAT-CALLUS-584
,
** Section: Section-587-CALLUS-585
*Solid Section, elset=CALLUS-585, material=MAT-CALLUS-585
,
** Section: Section-588-CALLUS-586
*Solid Section, elset=CALLUS-586, material=MAT-CALLUS-586
,
** Section: Section-589-CALLUS-587
*Solid Section, elset=CALLUS-587, material=MAT-CALLUS-587
,
** Section: Section-590-CALLUS-588
*Solid Section, elset=CALLUS-588, material=MAT-CALLUS-588
,
** Section: Section-591-CALLUS-589
*Solid Section, elset=CALLUS-589, material=MAT-CALLUS-589
,
** Section: Section-592-CALLUS-590
*Solid Section, elset=CALLUS-590, material=MAT-CALLUS-590
,
** Section: Section-593-CALLUS-591
*Solid Section, elset=CALLUS-591, material=MAT-CALLUS-591
,
** Section: Section-594-CALLUS-592
*Solid Section, elset=CALLUS-592, material=MAT-CALLUS-592
,
** Section: Section-595-CALLUS-593
*Solid Section, elset=CALLUS-593, material=MAT-CALLUS-593
,
** Section: Section-596-CALLUS-594
*Solid Section, elset=CALLUS-594, material=MAT-CALLUS-594
,
** Section: Section-597-CALLUS-595
*Solid Section, elset=CALLUS-595, material=MAT-CALLUS-595
,
** Section: Section-598-CALLUS-596
*Solid Section, elset=CALLUS-596, material=MAT-CALLUS-596
,
** Section: Section-599-CALLUS-597
*Solid Section, elset=CALLUS-597, material=MAT-CALLUS-597
,
** Section: Section-600-CALLUS-598
*Solid Section, elset=CALLUS-598, material=MAT-CALLUS-598
,
** Section: Section-601-CALLUS-599
*Solid Section, elset=CALLUS-599, material=MAT-CALLUS-599
,
** Section: Section-602-CALLUS-600
*Solid Section, elset=CALLUS-600, material=MAT-CALLUS-600
,
** Section: Section-603-CALLUS-601
*Solid Section, elset=CALLUS-601, material=MAT-CALLUS-601
,
** Section: Section-604-CALLUS-602
*Solid Section, elset=CALLUS-602, material=MAT-CALLUS-602
,
** Section: Section-605-CALLUS-603
*Solid Section, elset=CALLUS-603, material=MAT-CALLUS-603
,
** Section: Section-606-CALLUS-604
*Solid Section, elset=CALLUS-604, material=MAT-CALLUS-604
,
** Section: Section-607-CALLUS-605
*Solid Section, elset=CALLUS-605, material=MAT-CALLUS-605
,
** Section: Section-608-CALLUS-606
*Solid Section, elset=CALLUS-606, material=MAT-CALLUS-606
,
** Section: Section-609-CALLUS-607
*Solid Section, elset=CALLUS-607, material=MAT-CALLUS-607
,
** Section: Section-610-CALLUS-608
*Solid Section, elset=CALLUS-608, material=MAT-CALLUS-608
,
** Section: Section-611-CALLUS-609
*Solid Section, elset=CALLUS-609, material=MAT-CALLUS-609
,
** Section: Section-612-CALLUS-610
*Solid Section, elset=CALLUS-610, material=MAT-CALLUS-610
,
** Section: Section-613-CALLUS-611
*Solid Section, elset=CALLUS-611, material=MAT-CALLUS-611
,
** Section: Section-614-CALLUS-612
*Solid Section, elset=CALLUS-612, material=MAT-CALLUS-612
,
** Section: Section-615-CALLUS-613
*Solid Section, elset=CALLUS-613, material=MAT-CALLUS-613
,
** Section: Section-616-CALLUS-614
*Solid Section, elset=CALLUS-614, material=MAT-CALLUS-614
,
** Section: Section-617-CALLUS-615
*Solid Section, elset=CALLUS-615, material=MAT-CALLUS-615
,
** Section: Section-618-CALLUS-616
*Solid Section, elset=CALLUS-616, material=MAT-CALLUS-616
,
** Section: Section-619-CALLUS-617
*Solid Section, elset=CALLUS-617, material=MAT-CALLUS-617
,
** Section: Section-620-CALLUS-618
*Solid Section, elset=CALLUS-618, material=MAT-CALLUS-618
,
** Section: Section-621-CALLUS-619
*Solid Section, elset=CALLUS-619, material=MAT-CALLUS-619
,
** Section: Section-622-CALLUS-620
*Solid Section, elset=CALLUS-620, material=MAT-CALLUS-620
,
** Section: Section-623-CALLUS-621
*Solid Section, elset=CALLUS-621, material=MAT-CALLUS-621
,
** Section: Section-624-CALLUS-622
*Solid Section, elset=CALLUS-622, material=MAT-CALLUS-622
,
** Section: Section-625-CALLUS-623
*Solid Section, elset=CALLUS-623, material=MAT-CALLUS-623
,
** Section: Section-626-CALLUS-624
*Solid Section, elset=CALLUS-624, material=MAT-CALLUS-624
,
** Section: Section-627-CALLUS-625
*Solid Section, elset=CALLUS-625, material=MAT-CALLUS-625
,
** Section: Section-628-CALLUS-626
*Solid Section, elset=CALLUS-626, material=MAT-CALLUS-626
,
** Section: Section-629-CALLUS-627
*Solid Section, elset=CALLUS-627, material=MAT-CALLUS-627
,
** Section: Section-630-CALLUS-628
*Solid Section, elset=CALLUS-628, material=MAT-CALLUS-628
,
** Section: Section-631-CALLUS-629
*Solid Section, elset=CALLUS-629, material=MAT-CALLUS-629
,
** Section: Section-632-CALLUS-630
*Solid Section, elset=CALLUS-630, material=MAT-CALLUS-630
,
** Section: Section-633-CALLUS-631
*Solid Section, elset=CALLUS-631, material=MAT-CALLUS-631
,
** Section: Section-634-CALLUS-632
*Solid Section, elset=CALLUS-632, material=MAT-CALLUS-632
,
** Section: Section-635-CALLUS-633
*Solid Section, elset=CALLUS-633, material=MAT-CALLUS-633
,
** Section: Section-636-CALLUS-634
*Solid Section, elset=CALLUS-634, material=MAT-CALLUS-634
,
** Section: Section-637-CALLUS-635
*Solid Section, elset=CALLUS-635, material=MAT-CALLUS-635
,
** Section: Section-638-CALLUS-636
*Solid Section, elset=CALLUS-636, material=MAT-CALLUS-636
,
** Section: Section-639-CALLUS-637
*Solid Section, elset=CALLUS-637, material=MAT-CALLUS-637
,
** Section: Section-640-CALLUS-638
*Solid Section, elset=CALLUS-638, material=MAT-CALLUS-638
,
** Section: Section-641-CALLUS-639
*Solid Section, elset=CALLUS-639, material=MAT-CALLUS-639
,
** Section: Section-642-CALLUS-640
*Solid Section, elset=CALLUS-640, material=MAT-CALLUS-640
,
** Section: Section-643-CALLUS-641
*Solid Section, elset=CALLUS-641, material=MAT-CALLUS-641
,
** Section: Section-644-CALLUS-642
*Solid Section, elset=CALLUS-642, material=MAT-CALLUS-642
,
** Section: Section-645-CALLUS-643
*Solid Section, elset=CALLUS-643, material=MAT-CALLUS-643
,
** Section: Section-646-CALLUS-644
*Solid Section, elset=CALLUS-644, material=MAT-CALLUS-644
,
** Section: Section-647-CALLUS-645
*Solid Section, elset=CALLUS-645, material=MAT-CALLUS-645
,
** Section: Section-648-CALLUS-646
*Solid Section, elset=CALLUS-646, material=MAT-CALLUS-646
,
** Section: Section-649-CALLUS-647
*Solid Section, elset=CALLUS-647, material=MAT-CALLUS-647
,
** Section: Section-650-CALLUS-648
*Solid Section, elset=CALLUS-648, material=MAT-CALLUS-648
,
** Section: Section-651-CALLUS-649
*Solid Section, elset=CALLUS-649, material=MAT-CALLUS-649
,
** Section: Section-652-CALLUS-650
*Solid Section, elset=CALLUS-650, material=MAT-CALLUS-650
,
** Section: Section-653-CALLUS-651
*Solid Section, elset=CALLUS-651, material=MAT-CALLUS-651
,
** Section: Section-654-CALLUS-652
*Solid Section, elset=CALLUS-652, material=MAT-CALLUS-652
,
** Section: Section-655-CALLUS-653
*Solid Section, elset=CALLUS-653, material=MAT-CALLUS-653
,
** Section: Section-656-CALLUS-654
*Solid Section, elset=CALLUS-654, material=MAT-CALLUS-654
,
** Section: Section-657-CALLUS-655
*Solid Section, elset=CALLUS-655, material=MAT-CALLUS-655
,
** Section: Section-658-CALLUS-656
*Solid Section, elset=CALLUS-656, material=MAT-CALLUS-656
,
** Section: Section-659-CALLUS-657
*Solid Section, elset=CALLUS-657, material=MAT-CALLUS-657
,
** Section: Section-660-CALLUS-658
*Solid Section, elset=CALLUS-658, material=MAT-CALLUS-658
,
** Section: Section-661-CALLUS-659
*Solid Section, elset=CALLUS-659, material=MAT-CALLUS-659
,
** Section: Section-662-CALLUS-660
*Solid Section, elset=CALLUS-660, material=MAT-CALLUS-660
,
** Section: Section-663-CALLUS-661
*Solid Section, elset=CALLUS-661, material=MAT-CALLUS-661
,
** Section: Section-664-CALLUS-662
*Solid Section, elset=CALLUS-662, material=MAT-CALLUS-662
,
** Section: Section-665-CALLUS-663
*Solid Section, elset=CALLUS-663, material=MAT-CALLUS-663
,
** Section: Section-666-CALLUS-664
*Solid Section, elset=CALLUS-664, material=MAT-CALLUS-664
,
** Section: Section-667-CALLUS-665
*Solid Section, elset=CALLUS-665, material=MAT-CALLUS-665
,
** Section: Section-668-CALLUS-666
*Solid Section, elset=CALLUS-666, material=MAT-CALLUS-666
,
** Section: Section-669-CALLUS-667
*Solid Section, elset=CALLUS-667, material=MAT-CALLUS-667
,
** Section: Section-670-CALLUS-668
*Solid Section, elset=CALLUS-668, material=MAT-CALLUS-668
,
** Section: Section-671-CALLUS-669
*Solid Section, elset=CALLUS-669, material=MAT-CALLUS-669
,
** Section: Section-672-CALLUS-670
*Solid Section, elset=CALLUS-670, material=MAT-CALLUS-670
,
** Section: Section-673-CALLUS-671
*Solid Section, elset=CALLUS-671, material=MAT-CALLUS-671
,
** Section: Section-674-CALLUS-672
*Solid Section, elset=CALLUS-672, material=MAT-CALLUS-672
,
** Section: Section-675-CALLUS-673
*Solid Section, elset=CALLUS-673, material=MAT-CALLUS-673
,
** Section: Section-676-CALLUS-674
*Solid Section, elset=CALLUS-674, material=MAT-CALLUS-674
,
** Section: Section-677-CALLUS-675
*Solid Section, elset=CALLUS-675, material=MAT-CALLUS-675
,
** Section: Section-678-CALLUS-676
*Solid Section, elset=CALLUS-676, material=MAT-CALLUS-676
,
** Section: Section-679-CALLUS-677
*Solid Section, elset=CALLUS-677, material=MAT-CALLUS-677
,
** Section: Section-680-CALLUS-678
*Solid Section, elset=CALLUS-678, material=MAT-CALLUS-678
,
** Section: Section-681-CALLUS-679
*Solid Section, elset=CALLUS-679, material=MAT-CALLUS-679
,
** Section: Section-682-CALLUS-680
*Solid Section, elset=CALLUS-680, material=MAT-CALLUS-680
,
** Section: Section-683-CALLUS-681
*Solid Section, elset=CALLUS-681, material=MAT-CALLUS-681
,
** Section: Section-684-CALLUS-682
*Solid Section, elset=CALLUS-682, material=MAT-CALLUS-682
,
** Section: Section-685-CALLUS-683
*Solid Section, elset=CALLUS-683, material=MAT-CALLUS-683
,
** Section: Section-686-CALLUS-684
*Solid Section, elset=CALLUS-684, material=MAT-CALLUS-684
,
** Section: Section-687-CALLUS-685
*Solid Section, elset=CALLUS-685, material=MAT-CALLUS-685
,
** Section: Section-688-CALLUS-686
*Solid Section, elset=CALLUS-686, material=MAT-CALLUS-686
,
** Section: Section-689-CALLUS-687
*Solid Section, elset=CALLUS-687, material=MAT-CALLUS-687
,
** Section: Section-690-CALLUS-688
*Solid Section, elset=CALLUS-688, material=MAT-CALLUS-688
,
** Section: Section-691-CALLUS-689
*Solid Section, elset=CALLUS-689, material=MAT-CALLUS-689
,
** Section: Section-692-CALLUS-690
*Solid Section, elset=CALLUS-690, material=MAT-CALLUS-690
,
** Section: Section-693-CALLUS-691
*Solid Section, elset=CALLUS-691, material=MAT-CALLUS-691
,
** Section: Section-694-CALLUS-692
*Solid Section, elset=CALLUS-692, material=MAT-CALLUS-692
,
** Section: Section-695-CALLUS-693
*Solid Section, elset=CALLUS-693, material=MAT-CALLUS-693
,
** Section: Section-696-CALLUS-694
*Solid Section, elset=CALLUS-694, material=MAT-CALLUS-694
,
** Section: Section-697-CALLUS-695
*Solid Section, elset=CALLUS-695, material=MAT-CALLUS-695
,
** Section: Section-698-CALLUS-696
*Solid Section, elset=CALLUS-696, material=MAT-CALLUS-696
,
** Section: Section-699-CALLUS-697
*Solid Section, elset=CALLUS-697, material=MAT-CALLUS-697
,
** Section: Section-700-CALLUS-698
*Solid Section, elset=CALLUS-698, material=MAT-CALLUS-698
,
** Section: Section-701-CALLUS-699
*Solid Section, elset=CALLUS-699, material=MAT-CALLUS-699
,
** Section: Section-702-CALLUS-700
*Solid Section, elset=CALLUS-700, material=MAT-CALLUS-700
,
** Section: Section-703-CALLUS-701
*Solid Section, elset=CALLUS-701, material=MAT-CALLUS-701
,
** Section: Section-704-CALLUS-702
*Solid Section, elset=CALLUS-702, material=MAT-CALLUS-702
,
** Section: Section-705-CALLUS-703
*Solid Section, elset=CALLUS-703, material=MAT-CALLUS-703
,
** Section: Section-706-CALLUS-704
*Solid Section, elset=CALLUS-704, material=MAT-CALLUS-704
,
** Section: Section-707-CALLUS-705
*Solid Section, elset=CALLUS-705, material=MAT-CALLUS-705
,
** Section: Section-708-CALLUS-706
*Solid Section, elset=CALLUS-706, material=MAT-CALLUS-706
,
** Section: Section-709-CALLUS-707
*Solid Section, elset=CALLUS-707, material=MAT-CALLUS-707
,
** Section: Section-710-CALLUS-708
*Solid Section, elset=CALLUS-708, material=MAT-CALLUS-708
,
** Section: Section-711-CALLUS-709
*Solid Section, elset=CALLUS-709, material=MAT-CALLUS-709
,
** Section: Section-712-CALLUS-710
*Solid Section, elset=CALLUS-710, material=MAT-CALLUS-710
,
** Section: Section-713-CALLUS-711
*Solid Section, elset=CALLUS-711, material=MAT-CALLUS-711
,
** Section: Section-714-CALLUS-712
*Solid Section, elset=CALLUS-712, material=MAT-CALLUS-712
,
** Section: Section-715-CALLUS-713
*Solid Section, elset=CALLUS-713, material=MAT-CALLUS-713
,
** Section: Section-716-CALLUS-714
*Solid Section, elset=CALLUS-714, material=MAT-CALLUS-714
,
** Section: Section-717-CALLUS-715
*Solid Section, elset=CALLUS-715, material=MAT-CALLUS-715
,
** Section: Section-718-CALLUS-716
*Solid Section, elset=CALLUS-716, material=MAT-CALLUS-716
,
** Section: Section-719-CALLUS-717
*Solid Section, elset=CALLUS-717, material=MAT-CALLUS-717
,
** Section: Section-720-CALLUS-718
*Solid Section, elset=CALLUS-718, material=MAT-CALLUS-718
,
** Section: Section-721-CALLUS-719
*Solid Section, elset=CALLUS-719, material=MAT-CALLUS-719
,
** Section: Section-722-CALLUS-720
*Solid Section, elset=CALLUS-720, material=MAT-CALLUS-720
,
** Section: Section-723-CALLUS-721
*Solid Section, elset=CALLUS-721, material=MAT-CALLUS-721
,
** Section: Section-724-CALLUS-722
*Solid Section, elset=CALLUS-722, material=MAT-CALLUS-722
,
** Section: Section-725-CALLUS-723
*Solid Section, elset=CALLUS-723, material=MAT-CALLUS-723
,
** Section: Section-726-CALLUS-724
*Solid Section, elset=CALLUS-724, material=MAT-CALLUS-724
,
** Section: Section-727-CALLUS-725
*Solid Section, elset=CALLUS-725, material=MAT-CALLUS-725
,
** Section: Section-728-CALLUS-726
*Solid Section, elset=CALLUS-726, material=MAT-CALLUS-726
,
** Section: Section-729-CALLUS-727
*Solid Section, elset=CALLUS-727, material=MAT-CALLUS-727
,
** Section: Section-730-CALLUS-728
*Solid Section, elset=CALLUS-728, material=MAT-CALLUS-728
,
** Section: Section-731-CALLUS-729
*Solid Section, elset=CALLUS-729, material=MAT-CALLUS-729
,
** Section: Section-732-CALLUS-730
*Solid Section, elset=CALLUS-730, material=MAT-CALLUS-730
,
** Section: Section-733-CALLUS-731
*Solid Section, elset=CALLUS-731, material=MAT-CALLUS-731
,
** Section: Section-734-CALLUS-732
*Solid Section, elset=CALLUS-732, material=MAT-CALLUS-732
,
** Section: Section-735-CALLUS-733
*Solid Section, elset=CALLUS-733, material=MAT-CALLUS-733
,
** Section: Section-736-CALLUS-734
*Solid Section, elset=CALLUS-734, material=MAT-CALLUS-734
,
** Section: Section-737-CALLUS-735
*Solid Section, elset=CALLUS-735, material=MAT-CALLUS-735
,
** Section: Section-738-CALLUS-736
*Solid Section, elset=CALLUS-736, material=MAT-CALLUS-736
,
** Section: Section-739-CALLUS-737
*Solid Section, elset=CALLUS-737, material=MAT-CALLUS-737
,
** Section: Section-740-CALLUS-738
*Solid Section, elset=CALLUS-738, material=MAT-CALLUS-738
,
** Section: Section-741-CALLUS-739
*Solid Section, elset=CALLUS-739, material=MAT-CALLUS-739
,
** Section: Section-742-CALLUS-740
*Solid Section, elset=CALLUS-740, material=MAT-CALLUS-740
,
** Section: Section-743-CALLUS-741
*Solid Section, elset=CALLUS-741, material=MAT-CALLUS-741
,
** Section: Section-744-CALLUS-742
*Solid Section, elset=CALLUS-742, material=MAT-CALLUS-742
,
** Section: Section-745-CALLUS-743
*Solid Section, elset=CALLUS-743, material=MAT-CALLUS-743
,
** Section: Section-746-CALLUS-744
*Solid Section, elset=CALLUS-744, material=MAT-CALLUS-744
,
** Section: Section-747-CALLUS-745
*Solid Section, elset=CALLUS-745, material=MAT-CALLUS-745
,
** Section: Section-748-CALLUS-746
*Solid Section, elset=CALLUS-746, material=MAT-CALLUS-746
,
** Section: Section-749-CALLUS-747
*Solid Section, elset=CALLUS-747, material=MAT-CALLUS-747
,
** Section: Section-750-CALLUS-748
*Solid Section, elset=CALLUS-748, material=MAT-CALLUS-748
,
** Section: Section-751-CALLUS-749
*Solid Section, elset=CALLUS-749, material=MAT-CALLUS-749
,
** Section: Section-752-CALLUS-750
*Solid Section, elset=CALLUS-750, material=MAT-CALLUS-750
,
** Section: Section-753-CALLUS-751
*Solid Section, elset=CALLUS-751, material=MAT-CALLUS-751
,
** Section: Section-754-CALLUS-752
*Solid Section, elset=CALLUS-752, material=MAT-CALLUS-752
,
** Section: Section-755-CALLUS-753
*Solid Section, elset=CALLUS-753, material=MAT-CALLUS-753
,
** Section: Section-756-CALLUS-754
*Solid Section, elset=CALLUS-754, material=MAT-CALLUS-754
,
** Section: Section-757-CALLUS-755
*Solid Section, elset=CALLUS-755, material=MAT-CALLUS-755
,
** Section: Section-758-CALLUS-756
*Solid Section, elset=CALLUS-756, material=MAT-CALLUS-756
,
** Section: Section-759-CALLUS-757
*Solid Section, elset=CALLUS-757, material=MAT-CALLUS-757
,
** Section: Section-760-CALLUS-758
*Solid Section, elset=CALLUS-758, material=MAT-CALLUS-758
,
** Section: Section-761-CALLUS-759
*Solid Section, elset=CALLUS-759, material=MAT-CALLUS-759
,
** Section: Section-762-CALLUS-760
*Solid Section, elset=CALLUS-760, material=MAT-CALLUS-760
,
** Section: Section-763-CALLUS-761
*Solid Section, elset=CALLUS-761, material=MAT-CALLUS-761
,
** Section: Section-764-CALLUS-762
*Solid Section, elset=CALLUS-762, material=MAT-CALLUS-762
,
** Section: Section-765-CALLUS-763
*Solid Section, elset=CALLUS-763, material=MAT-CALLUS-763
,
** Section: Section-766-CALLUS-764
*Solid Section, elset=CALLUS-764, material=MAT-CALLUS-764
,
** Section: Section-767-CALLUS-765
*Solid Section, elset=CALLUS-765, material=MAT-CALLUS-765
,
** Section: Section-768-CALLUS-766
*Solid Section, elset=CALLUS-766, material=MAT-CALLUS-766
,
** Section: Section-769-CALLUS-767
*Solid Section, elset=CALLUS-767, material=MAT-CALLUS-767
,
** Section: Section-770-CALLUS-768
*Solid Section, elset=CALLUS-768, material=MAT-CALLUS-768
,
** Section: Section-771-CALLUS-769
*Solid Section, elset=CALLUS-769, material=MAT-CALLUS-769
,
** Section: Section-772-CALLUS-770
*Solid Section, elset=CALLUS-770, material=MAT-CALLUS-770
,
** Section: Section-773-CALLUS-771
*Solid Section, elset=CALLUS-771, material=MAT-CALLUS-771
,
** Section: Section-774-CALLUS-772
*Solid Section, elset=CALLUS-772, material=MAT-CALLUS-772
,
** Section: Section-775-CALLUS-773
*Solid Section, elset=CALLUS-773, material=MAT-CALLUS-773
,
** Section: Section-776-CALLUS-774
*Solid Section, elset=CALLUS-774, material=MAT-CALLUS-774
,
** Section: Section-777-CALLUS-775
*Solid Section, elset=CALLUS-775, material=MAT-CALLUS-775
,
** Section: Section-778-CALLUS-776
*Solid Section, elset=CALLUS-776, material=MAT-CALLUS-776
,
** Section: Section-779-CALLUS-777
*Solid Section, elset=CALLUS-777, material=MAT-CALLUS-777
,
** Section: Section-780-CALLUS-778
*Solid Section, elset=CALLUS-778, material=MAT-CALLUS-778
,
** Section: Section-781-CALLUS-779
*Solid Section, elset=CALLUS-779, material=MAT-CALLUS-779
,
** Section: Section-782-CALLUS-780
*Solid Section, elset=CALLUS-780, material=MAT-CALLUS-780
,
** Section: Section-783-CALLUS-781
*Solid Section, elset=CALLUS-781, material=MAT-CALLUS-781
,
** Section: Section-784-CALLUS-782
*Solid Section, elset=CALLUS-782, material=MAT-CALLUS-782
,
** Section: Section-785-CALLUS-783
*Solid Section, elset=CALLUS-783, material=MAT-CALLUS-783
,
** Section: Section-786-CALLUS-784
*Solid Section, elset=CALLUS-784, material=MAT-CALLUS-784
,
** Section: Section-787-CALLUS-785
*Solid Section, elset=CALLUS-785, material=MAT-CALLUS-785
,
** Section: Section-788-CALLUS-786
*Solid Section, elset=CALLUS-786, material=MAT-CALLUS-786
,
** Section: Section-789-CALLUS-787
*Solid Section, elset=CALLUS-787, material=MAT-CALLUS-787
,
** Section: Section-790-CALLUS-788
*Solid Section, elset=CALLUS-788, material=MAT-CALLUS-788
,
** Section: Section-791-CALLUS-789
*Solid Section, elset=CALLUS-789, material=MAT-CALLUS-789
,
** Section: Section-792-CALLUS-790
*Solid Section, elset=CALLUS-790, material=MAT-CALLUS-790
,
** Section: Section-793-CALLUS-791
*Solid Section, elset=CALLUS-791, material=MAT-CALLUS-791
,
** Section: Section-794-CALLUS-792
*Solid Section, elset=CALLUS-792, material=MAT-CALLUS-792
,
** Section: Section-795-CALLUS-793
*Solid Section, elset=CALLUS-793, material=MAT-CALLUS-793
,
** Section: Section-796-CALLUS-794
*Solid Section, elset=CALLUS-794, material=MAT-CALLUS-794
,
** Section: Section-797-CALLUS-795
*Solid Section, elset=CALLUS-795, material=MAT-CALLUS-795
,
** Section: Section-798-CALLUS-796
*Solid Section, elset=CALLUS-796, material=MAT-CALLUS-796
,
** Section: Section-799-CALLUS-797
*Solid Section, elset=CALLUS-797, material=MAT-CALLUS-797
,
** Section: Section-800-CALLUS-798
*Solid Section, elset=CALLUS-798, material=MAT-CALLUS-798
,
** Section: Section-801-CALLUS-799
*Solid Section, elset=CALLUS-799, material=MAT-CALLUS-799
,
** Section: Section-802-CALLUS-800
*Solid Section, elset=CALLUS-800, material=MAT-CALLUS-800
,
** Section: Section-803-CALLUS-801
*Solid Section, elset=CALLUS-801, material=MAT-CALLUS-801
,
** Section: Section-804-CALLUS-802
*Solid Section, elset=CALLUS-802, material=MAT-CALLUS-802
,
** Section: Section-805-CALLUS-803
*Solid Section, elset=CALLUS-803, material=MAT-CALLUS-803
,
** Section: Section-806-CALLUS-804
*Solid Section, elset=CALLUS-804, material=MAT-CALLUS-804
,
** Section: Section-807-CALLUS-805
*Solid Section, elset=CALLUS-805, material=MAT-CALLUS-805
,
** Section: Section-808-CALLUS-806
*Solid Section, elset=CALLUS-806, material=MAT-CALLUS-806
,
** Section: Section-809-CALLUS-807
*Solid Section, elset=CALLUS-807, material=MAT-CALLUS-807
,
** Section: Section-810-CALLUS-808
*Solid Section, elset=CALLUS-808, material=MAT-CALLUS-808
,
** Section: Section-811-CALLUS-809
*Solid Section, elset=CALLUS-809, material=MAT-CALLUS-809
,
** Section: Section-812-CALLUS-810
*Solid Section, elset=CALLUS-810, material=MAT-CALLUS-810
,
** Section: Section-813-CALLUS-811
*Solid Section, elset=CALLUS-811, material=MAT-CALLUS-811
,
** Section: Section-814-CALLUS-812
*Solid Section, elset=CALLUS-812, material=MAT-CALLUS-812
,
** Section: Section-815-CALLUS-813
*Solid Section, elset=CALLUS-813, material=MAT-CALLUS-813
,
** Section: Section-816-CALLUS-814
*Solid Section, elset=CALLUS-814, material=MAT-CALLUS-814
,
** Section: Section-817-CALLUS-815
*Solid Section, elset=CALLUS-815, material=MAT-CALLUS-815
,
** Section: Section-818-CALLUS-816
*Solid Section, elset=CALLUS-816, material=MAT-CALLUS-816
,
** Section: Section-819-CALLUS-817
*Solid Section, elset=CALLUS-817, material=MAT-CALLUS-817
,
** Section: Section-820-CALLUS-818
*Solid Section, elset=CALLUS-818, material=MAT-CALLUS-818
,
** Section: Section-821-CALLUS-819
*Solid Section, elset=CALLUS-819, material=MAT-CALLUS-819
,
** Section: Section-822-CALLUS-820
*Solid Section, elset=CALLUS-820, material=MAT-CALLUS-820
,
** Section: Section-823-CALLUS-821
*Solid Section, elset=CALLUS-821, material=MAT-CALLUS-821
,
** Section: Section-824-CALLUS-822
*Solid Section, elset=CALLUS-822, material=MAT-CALLUS-822
,
** Section: Section-825-CALLUS-823
*Solid Section, elset=CALLUS-823, material=MAT-CALLUS-823
,
** Section: Section-826-CALLUS-824
*Solid Section, elset=CALLUS-824, material=MAT-CALLUS-824
,
** Section: Section-827-CALLUS-825
*Solid Section, elset=CALLUS-825, material=MAT-CALLUS-825
,
** Section: Section-828-CALLUS-826
*Solid Section, elset=CALLUS-826, material=MAT-CALLUS-826
,
** Section: Section-829-CALLUS-827
*Solid Section, elset=CALLUS-827, material=MAT-CALLUS-827
,
** Section: Section-830-CALLUS-828
*Solid Section, elset=CALLUS-828, material=MAT-CALLUS-828
,
** Section: Section-831-CALLUS-829
*Solid Section, elset=CALLUS-829, material=MAT-CALLUS-829
,
** Section: Section-832-CALLUS-830
*Solid Section, elset=CALLUS-830, material=MAT-CALLUS-830
,
** Section: Section-833-CALLUS-831
*Solid Section, elset=CALLUS-831, material=MAT-CALLUS-831
,
** Section: Section-834-CALLUS-832
*Solid Section, elset=CALLUS-832, material=MAT-CALLUS-832
,
** Section: Section-835-CALLUS-833
*Solid Section, elset=CALLUS-833, material=MAT-CALLUS-833
,
** Section: Section-836-CALLUS-834
*Solid Section, elset=CALLUS-834, material=MAT-CALLUS-834
,
** Section: Section-837-CALLUS-835
*Solid Section, elset=CALLUS-835, material=MAT-CALLUS-835
,
** Section: Section-838-CALLUS-836
*Solid Section, elset=CALLUS-836, material=MAT-CALLUS-836
,
** Section: Section-839-CALLUS-837
*Solid Section, elset=CALLUS-837, material=MAT-CALLUS-837
,
** Section: Section-840-CALLUS-838
*Solid Section, elset=CALLUS-838, material=MAT-CALLUS-838
,
** Section: Section-841-CALLUS-839
*Solid Section, elset=CALLUS-839, material=MAT-CALLUS-839
,
** Section: Section-842-CALLUS-840
*Solid Section, elset=CALLUS-840, material=MAT-CALLUS-840
,
** Section: Section-843-CALLUS-841
*Solid Section, elset=CALLUS-841, material=MAT-CALLUS-841
,
** Section: Section-844-CALLUS-842
*Solid Section, elset=CALLUS-842, material=MAT-CALLUS-842
,
** Section: Section-845-CALLUS-843
*Solid Section, elset=CALLUS-843, material=MAT-CALLUS-843
,
** Section: Section-846-CALLUS-844
*Solid Section, elset=CALLUS-844, material=MAT-CALLUS-844
,
** Section: Section-847-CALLUS-845
*Solid Section, elset=CALLUS-845, material=MAT-CALLUS-845
,
** Section: Section-848-CALLUS-846
*Solid Section, elset=CALLUS-846, material=MAT-CALLUS-846
,
** Section: Section-849-CALLUS-847
*Solid Section, elset=CALLUS-847, material=MAT-CALLUS-847
,
** Section: Section-850-CALLUS-848
*Solid Section, elset=CALLUS-848, material=MAT-CALLUS-848
,
** Section: Section-851-CALLUS-849
*Solid Section, elset=CALLUS-849, material=MAT-CALLUS-849
,
** Section: Section-852-CALLUS-850
*Solid Section, elset=CALLUS-850, material=MAT-CALLUS-850
,
** Section: Section-853-CALLUS-851
*Solid Section, elset=CALLUS-851, material=MAT-CALLUS-851
,
** Section: Section-854-CALLUS-852
*Solid Section, elset=CALLUS-852, material=MAT-CALLUS-852
,
** Section: Section-855-CALLUS-853
*Solid Section, elset=CALLUS-853, material=MAT-CALLUS-853
,
** Section: Section-856-CALLUS-854
*Solid Section, elset=CALLUS-854, material=MAT-CALLUS-854
,
** Section: Section-857-CALLUS-855
*Solid Section, elset=CALLUS-855, material=MAT-CALLUS-855
,
** Section: Section-858-CALLUS-856
*Solid Section, elset=CALLUS-856, material=MAT-CALLUS-856
,
** Section: Section-859-CALLUS-857
*Solid Section, elset=CALLUS-857, material=MAT-CALLUS-857
,
** Section: Section-860-CALLUS-858
*Solid Section, elset=CALLUS-858, material=MAT-CALLUS-858
,
** Section: Section-861-CALLUS-859
*Solid Section, elset=CALLUS-859, material=MAT-CALLUS-859
,
** Section: Section-862-CALLUS-860
*Solid Section, elset=CALLUS-860, material=MAT-CALLUS-860
,
** Section: Section-863-CALLUS-861
*Solid Section, elset=CALLUS-861, material=MAT-CALLUS-861
,
** Section: Section-864-CALLUS-862
*Solid Section, elset=CALLUS-862, material=MAT-CALLUS-862
,
** Section: Section-865-CALLUS-863
*Solid Section, elset=CALLUS-863, material=MAT-CALLUS-863
,
** Section: Section-866-CALLUS-864
*Solid Section, elset=CALLUS-864, material=MAT-CALLUS-864
,
** Section: Section-867-CALLUS-865
*Solid Section, elset=CALLUS-865, material=MAT-CALLUS-865
,
** Section: Section-868-CALLUS-866
*Solid Section, elset=CALLUS-866, material=MAT-CALLUS-866
,
** Section: Section-869-CALLUS-867
*Solid Section, elset=CALLUS-867, material=MAT-CALLUS-867
,
** Section: Section-870-CALLUS-868
*Solid Section, elset=CALLUS-868, material=MAT-CALLUS-868
,
** Section: Section-871-CALLUS-869
*Solid Section, elset=CALLUS-869, material=MAT-CALLUS-869
,
** Section: Section-872-CALLUS-870
*Solid Section, elset=CALLUS-870, material=MAT-CALLUS-870
,
** Section: Section-873-CALLUS-871
*Solid Section, elset=CALLUS-871, material=MAT-CALLUS-871
,
** Section: Section-874-CALLUS-872
*Solid Section, elset=CALLUS-872, material=MAT-CALLUS-872
,
** Section: Section-875-CALLUS-873
*Solid Section, elset=CALLUS-873, material=MAT-CALLUS-873
,
** Section: Section-876-CALLUS-874
*Solid Section, elset=CALLUS-874, material=MAT-CALLUS-874
,
** Section: Section-877-CALLUS-875
*Solid Section, elset=CALLUS-875, material=MAT-CALLUS-875
,
** Section: Section-878-CALLUS-876
*Solid Section, elset=CALLUS-876, material=MAT-CALLUS-876
,
** Section: Section-879-CALLUS-877
*Solid Section, elset=CALLUS-877, material=MAT-CALLUS-877
,
** Section: Section-880-CALLUS-878
*Solid Section, elset=CALLUS-878, material=MAT-CALLUS-878
,
** Section: Section-881-CALLUS-879
*Solid Section, elset=CALLUS-879, material=MAT-CALLUS-879
,
** Section: Section-882-CALLUS-880
*Solid Section, elset=CALLUS-880, material=MAT-CALLUS-880
,
** Section: Section-883-CALLUS-881
*Solid Section, elset=CALLUS-881, material=MAT-CALLUS-881
,
** Section: Section-884-CALLUS-882
*Solid Section, elset=CALLUS-882, material=MAT-CALLUS-882
,
** Section: Section-885-CALLUS-883
*Solid Section, elset=CALLUS-883, material=MAT-CALLUS-883
,
** Section: Section-886-CALLUS-884
*Solid Section, elset=CALLUS-884, material=MAT-CALLUS-884
,
** Section: Section-887-CALLUS-885
*Solid Section, elset=CALLUS-885, material=MAT-CALLUS-885
,
** Section: Section-888-CALLUS-886
*Solid Section, elset=CALLUS-886, material=MAT-CALLUS-886
,
** Section: Section-889-CALLUS-887
*Solid Section, elset=CALLUS-887, material=MAT-CALLUS-887
,
** Section: Section-890-CALLUS-888
*Solid Section, elset=CALLUS-888, material=MAT-CALLUS-888
,
** Section: Section-891-CALLUS-889
*Solid Section, elset=CALLUS-889, material=MAT-CALLUS-889
,
** Section: Section-892-CALLUS-890
*Solid Section, elset=CALLUS-890, material=MAT-CALLUS-890
,
** Section: Section-893-CALLUS-891
*Solid Section, elset=CALLUS-891, material=MAT-CALLUS-891
,
** Section: Section-894-CALLUS-892
*Solid Section, elset=CALLUS-892, material=MAT-CALLUS-892
,
** Section: Section-895-CALLUS-893
*Solid Section, elset=CALLUS-893, material=MAT-CALLUS-893
,
** Section: Section-896-CALLUS-894
*Solid Section, elset=CALLUS-894, material=MAT-CALLUS-894
,
** Section: Section-897-CALLUS-895
*Solid Section, elset=CALLUS-895, material=MAT-CALLUS-895
,
** Section: Section-898-CALLUS-896
*Solid Section, elset=CALLUS-896, material=MAT-CALLUS-896
,
** Section: Section-899-CALLUS-897
*Solid Section, elset=CALLUS-897, material=MAT-CALLUS-897
,
** Section: Section-900-CALLUS-898
*Solid Section, elset=CALLUS-898, material=MAT-CALLUS-898
,
** Section: Section-901-CALLUS-899
*Solid Section, elset=CALLUS-899, material=MAT-CALLUS-899
,
** Section: Section-902-CALLUS-900
*Solid Section, elset=CALLUS-900, material=MAT-CALLUS-900
,
** Section: Section-903-CALLUS-901
*Solid Section, elset=CALLUS-901, material=MAT-CALLUS-901
,
** Section: Section-904-CALLUS-902
*Solid Section, elset=CALLUS-902, material=MAT-CALLUS-902
,
** Section: Section-905-CALLUS-903
*Solid Section, elset=CALLUS-903, material=MAT-CALLUS-903
,
** Section: Section-906-CALLUS-904
*Solid Section, elset=CALLUS-904, material=MAT-CALLUS-904
,
** Section: Section-907-CALLUS-905
*Solid Section, elset=CALLUS-905, material=MAT-CALLUS-905
,
** Section: Section-908-CALLUS-906
*Solid Section, elset=CALLUS-906, material=MAT-CALLUS-906
,
** Section: Section-909-CALLUS-907
*Solid Section, elset=CALLUS-907, material=MAT-CALLUS-907
,
** Section: Section-910-CALLUS-908
*Solid Section, elset=CALLUS-908, material=MAT-CALLUS-908
,
** Section: Section-911-CALLUS-909
*Solid Section, elset=CALLUS-909, material=MAT-CALLUS-909
,
** Section: Section-912-CALLUS-910
*Solid Section, elset=CALLUS-910, material=MAT-CALLUS-910
,
** Section: Section-913-CALLUS-911
*Solid Section, elset=CALLUS-911, material=MAT-CALLUS-911
,
** Section: Section-914-CALLUS-912
*Solid Section, elset=CALLUS-912, material=MAT-CALLUS-912
,
** Section: Section-915-CALLUS-913
*Solid Section, elset=CALLUS-913, material=MAT-CALLUS-913
,
** Section: Section-916-CALLUS-914
*Solid Section, elset=CALLUS-914, material=MAT-CALLUS-914
,
** Section: Section-917-CALLUS-915
*Solid Section, elset=CALLUS-915, material=MAT-CALLUS-915
,
** Section: Section-918-CALLUS-916
*Solid Section, elset=CALLUS-916, material=MAT-CALLUS-916
,
** Section: Section-919-CALLUS-917
*Solid Section, elset=CALLUS-917, material=MAT-CALLUS-917
,
** Section: Section-920-CALLUS-918
*Solid Section, elset=CALLUS-918, material=MAT-CALLUS-918
,
** Section: Section-921-CALLUS-919
*Solid Section, elset=CALLUS-919, material=MAT-CALLUS-919
,
** Section: Section-922-CALLUS-920
*Solid Section, elset=CALLUS-920, material=MAT-CALLUS-920
,
** Section: Section-923-CALLUS-921
*Solid Section, elset=CALLUS-921, material=MAT-CALLUS-921
,
** Section: Section-924-CALLUS-922
*Solid Section, elset=CALLUS-922, material=MAT-CALLUS-922
,
** Section: Section-925-CALLUS-923
*Solid Section, elset=CALLUS-923, material=MAT-CALLUS-923
,
** Section: Section-926-CALLUS-924
*Solid Section, elset=CALLUS-924, material=MAT-CALLUS-924
,
** Section: Section-927-CALLUS-925
*Solid Section, elset=CALLUS-925, material=MAT-CALLUS-925
,
** Section: Section-928-CALLUS-926
*Solid Section, elset=CALLUS-926, material=MAT-CALLUS-926
,
** Section: Section-929-CALLUS-927
*Solid Section, elset=CALLUS-927, material=MAT-CALLUS-927
,
** Section: Section-930-CALLUS-928
*Solid Section, elset=CALLUS-928, material=MAT-CALLUS-928
,
** Section: Section-931-CALLUS-929
*Solid Section, elset=CALLUS-929, material=MAT-CALLUS-929
,
** Section: Section-932-CALLUS-930
*Solid Section, elset=CALLUS-930, material=MAT-CALLUS-930
,
** Section: Section-933-CALLUS-931
*Solid Section, elset=CALLUS-931, material=MAT-CALLUS-931
,
** Section: Section-934-CALLUS-932
*Solid Section, elset=CALLUS-932, material=MAT-CALLUS-932
,
** Section: Section-935-CALLUS-933
*Solid Section, elset=CALLUS-933, material=MAT-CALLUS-933
,
** Section: Section-936-CALLUS-934
*Solid Section, elset=CALLUS-934, material=MAT-CALLUS-934
,
** Section: Section-937-CALLUS-935
*Solid Section, elset=CALLUS-935, material=MAT-CALLUS-935
,
** Section: Section-938-CALLUS-936
*Solid Section, elset=CALLUS-936, material=MAT-CALLUS-936
,
** Section: Section-939-CALLUS-937
*Solid Section, elset=CALLUS-937, material=MAT-CALLUS-937
,
** Section: Section-940-CALLUS-938
*Solid Section, elset=CALLUS-938, material=MAT-CALLUS-938
,
** Section: Section-941-CALLUS-939
*Solid Section, elset=CALLUS-939, material=MAT-CALLUS-939
,
** Section: Section-942-CALLUS-940
*Solid Section, elset=CALLUS-940, material=MAT-CALLUS-940
,
** Section: Section-943-CALLUS-941
*Solid Section, elset=CALLUS-941, material=MAT-CALLUS-941
,
** Section: Section-944-CALLUS-942
*Solid Section, elset=CALLUS-942, material=MAT-CALLUS-942
,
** Section: Section-945-CALLUS-943
*Solid Section, elset=CALLUS-943, material=MAT-CALLUS-943
,
** Section: Section-946-CALLUS-944
*Solid Section, elset=CALLUS-944, material=MAT-CALLUS-944
,
** Section: Section-947-CALLUS-945
*Solid Section, elset=CALLUS-945, material=MAT-CALLUS-945
,
** Section: Section-948-CALLUS-946
*Solid Section, elset=CALLUS-946, material=MAT-CALLUS-946
,
** Section: Section-949-CALLUS-947
*Solid Section, elset=CALLUS-947, material=MAT-CALLUS-947
,
** Section: Section-950-CALLUS-948
*Solid Section, elset=CALLUS-948, material=MAT-CALLUS-948
,
** Section: Section-951-CALLUS-949
*Solid Section, elset=CALLUS-949, material=MAT-CALLUS-949
,
** Section: Section-952-CALLUS-950
*Solid Section, elset=CALLUS-950, material=MAT-CALLUS-950
,
** Section: Section-953-CALLUS-951
*Solid Section, elset=CALLUS-951, material=MAT-CALLUS-951
,
** Section: Section-954-CALLUS-952
*Solid Section, elset=CALLUS-952, material=MAT-CALLUS-952
,
** Section: Section-955-CALLUS-953
*Solid Section, elset=CALLUS-953, material=MAT-CALLUS-953
,
** Section: Section-956-CALLUS-954
*Solid Section, elset=CALLUS-954, material=MAT-CALLUS-954
,
** Section: Section-957-CALLUS-955
*Solid Section, elset=CALLUS-955, material=MAT-CALLUS-955
,
** Section: Section-958-CALLUS-956
*Solid Section, elset=CALLUS-956, material=MAT-CALLUS-956
,
** Section: Section-959-CALLUS-957
*Solid Section, elset=CALLUS-957, material=MAT-CALLUS-957
,
** Section: Section-960-CALLUS-958
*Solid Section, elset=CALLUS-958, material=MAT-CALLUS-958
,
** Section: Section-961-CALLUS-959
*Solid Section, elset=CALLUS-959, material=MAT-CALLUS-959
,
** Section: Section-962-CALLUS-960
*Solid Section, elset=CALLUS-960, material=MAT-CALLUS-960
,
** Section: Section-963-CALLUS-961
*Solid Section, elset=CALLUS-961, material=MAT-CALLUS-961
,
** Section: Section-964-CALLUS-962
*Solid Section, elset=CALLUS-962, material=MAT-CALLUS-962
,
** Section: Section-965-CALLUS-963
*Solid Section, elset=CALLUS-963, material=MAT-CALLUS-963
,
** Section: Section-966-CALLUS-964
*Solid Section, elset=CALLUS-964, material=MAT-CALLUS-964
,
** Section: Section-967-CALLUS-965
*Solid Section, elset=CALLUS-965, material=MAT-CALLUS-965
,
** Section: Section-968-CALLUS-966
*Solid Section, elset=CALLUS-966, material=MAT-CALLUS-966
,
** Section: Section-969-CALLUS-967
*Solid Section, elset=CALLUS-967, material=MAT-CALLUS-967
,
** Section: Section-970-CALLUS-968
*Solid Section, elset=CALLUS-968, material=MAT-CALLUS-968
,
** Section: Section-971-CALLUS-969
*Solid Section, elset=CALLUS-969, material=MAT-CALLUS-969
,
** Section: Section-972-CALLUS-970
*Solid Section, elset=CALLUS-970, material=MAT-CALLUS-970
,
** Section: Section-973-CALLUS-971
*Solid Section, elset=CALLUS-971, material=MAT-CALLUS-971
,
** Section: Section-974-CALLUS-972
*Solid Section, elset=CALLUS-972, material=MAT-CALLUS-972
,
** Section: Section-975-CALLUS-973
*Solid Section, elset=CALLUS-973, material=MAT-CALLUS-973
,
** Section: Section-976-CALLUS-974
*Solid Section, elset=CALLUS-974, material=MAT-CALLUS-974
,
** Section: Section-977-CALLUS-975
*Solid Section, elset=CALLUS-975, material=MAT-CALLUS-975
,
** Section: Section-978-CALLUS-976
*Solid Section, elset=CALLUS-976, material=MAT-CALLUS-976
,
** Section: Section-979-CALLUS-977
*Solid Section, elset=CALLUS-977, material=MAT-CALLUS-977
,
** Section: Section-980-CALLUS-978
*Solid Section, elset=CALLUS-978, material=MAT-CALLUS-978
,
** Section: Section-981-CALLUS-979
*Solid Section, elset=CALLUS-979, material=MAT-CALLUS-979
,
** Section: Section-982-CALLUS-980
*Solid Section, elset=CALLUS-980, material=MAT-CALLUS-980
,
** Section: Section-983-CALLUS-981
*Solid Section, elset=CALLUS-981, material=MAT-CALLUS-981
,
** Section: Section-984-CALLUS-982
*Solid Section, elset=CALLUS-982, material=MAT-CALLUS-982
,
** Section: Section-985-CALLUS-983
*Solid Section, elset=CALLUS-983, material=MAT-CALLUS-983
,
** Section: Section-986-CALLUS-984
*Solid Section, elset=CALLUS-984, material=MAT-CALLUS-984
,
** Section: Section-987-CALLUS-985
*Solid Section, elset=CALLUS-985, material=MAT-CALLUS-985
,
** Section: Section-988-CALLUS-986
*Solid Section, elset=CALLUS-986, material=MAT-CALLUS-986
,
** Section: Section-989-CALLUS-987
*Solid Section, elset=CALLUS-987, material=MAT-CALLUS-987
,
** Section: Section-990-CALLUS-988
*Solid Section, elset=CALLUS-988, material=MAT-CALLUS-988
,
** Section: Section-991-CALLUS-989
*Solid Section, elset=CALLUS-989, material=MAT-CALLUS-989
,
** Section: Section-992-CALLUS-990
*Solid Section, elset=CALLUS-990, material=MAT-CALLUS-990
,
** Section: Section-993-CALLUS-991
*Solid Section, elset=CALLUS-991, material=MAT-CALLUS-991
,
** Section: Section-994-CALLUS-992
*Solid Section, elset=CALLUS-992, material=MAT-CALLUS-992
,
** Section: Section-995-CALLUS-993
*Solid Section, elset=CALLUS-993, material=MAT-CALLUS-993
,
** Section: Section-996-CALLUS-994
*Solid Section, elset=CALLUS-994, material=MAT-CALLUS-994
,
** Section: Section-997-CALLUS-995
*Solid Section, elset=CALLUS-995, material=MAT-CALLUS-995
,
** Section: Section-998-CALLUS-996
*Solid Section, elset=CALLUS-996, material=MAT-CALLUS-996
,
** Section: Section-999-CALLUS-997
*Solid Section, elset=CALLUS-997, material=MAT-CALLUS-997
,
** Section: Section-1000-CALLUS-998
*Solid Section, elset=CALLUS-998, material=MAT-CALLUS-998
,
** Section: Section-1001-CALLUS-999
*Solid Section, elset=CALLUS-999, material=MAT-CALLUS-999
,
** Section: Section-1002-CALLUS-1000
*Solid Section, elset=CALLUS-1000, material=MAT-CALLUS-1000
,
** Section: Section-1003-CALLUS-1001
*Solid Section, elset=CALLUS-1001, material=MAT-CALLUS-1001
,
** Section: Section-1004-CALLUS-1002
*Solid Section, elset=CALLUS-1002, material=MAT-CALLUS-1002
,
** Section: Section-1005-CALLUS-1003
*Solid Section, elset=CALLUS-1003, material=MAT-CALLUS-1003
,
** Section: Section-1006-CALLUS-1004
*Solid Section, elset=CALLUS-1004, material=MAT-CALLUS-1004
,
** Section: Section-1007-CALLUS-1005
*Solid Section, elset=CALLUS-1005, material=MAT-CALLUS-1005
,
** Section: Section-1008-CALLUS-1006
*Solid Section, elset=CALLUS-1006, material=MAT-CALLUS-1006
,
** Section: Section-1009-CALLUS-1007
*Solid Section, elset=CALLUS-1007, material=MAT-CALLUS-1007
,
** Section: Section-1010-CALLUS-1008
*Solid Section, elset=CALLUS-1008, material=MAT-CALLUS-1008
,
** Section: Section-1011-CALLUS-1009
*Solid Section, elset=CALLUS-1009, material=MAT-CALLUS-1009
,
** Section: Section-1012-CALLUS-1010
*Solid Section, elset=CALLUS-1010, material=MAT-CALLUS-1010
,
** Section: Section-1013-CALLUS-1011
*Solid Section, elset=CALLUS-1011, material=MAT-CALLUS-1011
,
** Section: Section-1014-CALLUS-1012
*Solid Section, elset=CALLUS-1012, material=MAT-CALLUS-1012
,
** Section: Section-1015-CALLUS-1013
*Solid Section, elset=CALLUS-1013, material=MAT-CALLUS-1013
,
** Section: Section-1016-CALLUS-1014
*Solid Section, elset=CALLUS-1014, material=MAT-CALLUS-1014
,
** Section: Section-1017-CALLUS-1015
*Solid Section, elset=CALLUS-1015, material=MAT-CALLUS-1015
,
** Section: Section-1018-CALLUS-1016
*Solid Section, elset=CALLUS-1016, material=MAT-CALLUS-1016
,
** Section: Section-1019-CALLUS-1017
*Solid Section, elset=CALLUS-1017, material=MAT-CALLUS-1017
,
** Section: Section-1020-CALLUS-1018
*Solid Section, elset=CALLUS-1018, material=MAT-CALLUS-1018
,
** Section: Section-1021-CALLUS-1019
*Solid Section, elset=CALLUS-1019, material=MAT-CALLUS-1019
,
** Section: Section-1022-CALLUS-1020
*Solid Section, elset=CALLUS-1020, material=MAT-CALLUS-1020
,
** Section: Section-1023-CALLUS-1021
*Solid Section, elset=CALLUS-1021, material=MAT-CALLUS-1021
,
** Section: Section-1024-CALLUS-1022
*Solid Section, elset=CALLUS-1022, material=MAT-CALLUS-1022
,
** Section: Section-1025-CALLUS-1023
*Solid Section, elset=CALLUS-1023, material=MAT-CALLUS-1023
,
** Section: Section-1026-CALLUS-1024
*Solid Section, elset=CALLUS-1024, material=MAT-CALLUS-1024
,
** Section: Section-1027-CALLUS-1025
*Solid Section, elset=CALLUS-1025, material=MAT-CALLUS-1025
,
** Section: Section-1028-CALLUS-1026
*Solid Section, elset=CALLUS-1026, material=MAT-CALLUS-1026
,
** Section: Section-1029-CALLUS-1027
*Solid Section, elset=CALLUS-1027, material=MAT-CALLUS-1027
,
** Section: Section-1030-CALLUS-1028
*Solid Section, elset=CALLUS-1028, material=MAT-CALLUS-1028
,
** Section: Section-1031-CALLUS-1029
*Solid Section, elset=CALLUS-1029, material=MAT-CALLUS-1029
,
** Section: Section-1032-CALLUS-1030
*Solid Section, elset=CALLUS-1030, material=MAT-CALLUS-1030
,
** Section: Section-1033-CALLUS-1031
*Solid Section, elset=CALLUS-1031, material=MAT-CALLUS-1031
,
** Section: Section-1034-CALLUS-1032
*Solid Section, elset=CALLUS-1032, material=MAT-CALLUS-1032
,
** Section: Section-1035-CALLUS-1033
*Solid Section, elset=CALLUS-1033, material=MAT-CALLUS-1033
,
** Section: Section-1036-CALLUS-1034
*Solid Section, elset=CALLUS-1034, material=MAT-CALLUS-1034
,
** Section: Section-1037-CALLUS-1035
*Solid Section, elset=CALLUS-1035, material=MAT-CALLUS-1035
,
** Section: Section-1038-CALLUS-1036
*Solid Section, elset=CALLUS-1036, material=MAT-CALLUS-1036
,
** Section: Section-1039-CALLUS-1037
*Solid Section, elset=CALLUS-1037, material=MAT-CALLUS-1037
,
** Section: Section-1040-CALLUS-1038
*Solid Section, elset=CALLUS-1038, material=MAT-CALLUS-1038
,
** Section: Section-1041-CALLUS-1039
*Solid Section, elset=CALLUS-1039, material=MAT-CALLUS-1039
,
** Section: Section-1042-CALLUS-1040
*Solid Section, elset=CALLUS-1040, material=MAT-CALLUS-1040
,
** Section: Section-1043-CALLUS-1041
*Solid Section, elset=CALLUS-1041, material=MAT-CALLUS-1041
,
** Section: Section-1044-CALLUS-1042
*Solid Section, elset=CALLUS-1042, material=MAT-CALLUS-1042
,
** Section: Section-1045-CALLUS-1043
*Solid Section, elset=CALLUS-1043, material=MAT-CALLUS-1043
,
** Section: Section-1046-CALLUS-1044
*Solid Section, elset=CALLUS-1044, material=MAT-CALLUS-1044
,
** Section: Section-1047-CALLUS-1045
*Solid Section, elset=CALLUS-1045, material=MAT-CALLUS-1045
,
** Section: Section-1048-CALLUS-1046
*Solid Section, elset=CALLUS-1046, material=MAT-CALLUS-1046
,
** Section: Section-1049-CALLUS-1047
*Solid Section, elset=CALLUS-1047, material=MAT-CALLUS-1047
,
** Section: Section-1050-CALLUS-1048
*Solid Section, elset=CALLUS-1048, material=MAT-CALLUS-1048
,
** Section: Section-1051-CALLUS-1049
*Solid Section, elset=CALLUS-1049, material=MAT-CALLUS-1049
,
** Section: Section-1052-CALLUS-1050
*Solid Section, elset=CALLUS-1050, material=MAT-CALLUS-1050
,
** Section: Section-1053-CALLUS-1051
*Solid Section, elset=CALLUS-1051, material=MAT-CALLUS-1051
,
** Section: Section-1054-CALLUS-1052
*Solid Section, elset=CALLUS-1052, material=MAT-CALLUS-1052
,
** Section: Section-1055-CALLUS-1053
*Solid Section, elset=CALLUS-1053, material=MAT-CALLUS-1053
,
** Section: Section-1056-CALLUS-1054
*Solid Section, elset=CALLUS-1054, material=MAT-CALLUS-1054
,
** Section: Section-1057-CALLUS-1055
*Solid Section, elset=CALLUS-1055, material=MAT-CALLUS-1055
,
** Section: Section-1058-CALLUS-1056
*Solid Section, elset=CALLUS-1056, material=MAT-CALLUS-1056
,
** Section: Section-1059-CALLUS-1057
*Solid Section, elset=CALLUS-1057, material=MAT-CALLUS-1057
,
** Section: Section-1060-CALLUS-1058
*Solid Section, elset=CALLUS-1058, material=MAT-CALLUS-1058
,
** Section: Section-1061-CALLUS-1059
*Solid Section, elset=CALLUS-1059, material=MAT-CALLUS-1059
,
** Section: Section-1062-CALLUS-1060
*Solid Section, elset=CALLUS-1060, material=MAT-CALLUS-1060
,
** Section: Section-1063-CALLUS-1061
*Solid Section, elset=CALLUS-1061, material=MAT-CALLUS-1061
,
** Section: Section-1064-CALLUS-1062
*Solid Section, elset=CALLUS-1062, material=MAT-CALLUS-1062
,
** Section: Section-1065-CALLUS-1063
*Solid Section, elset=CALLUS-1063, material=MAT-CALLUS-1063
,
** Section: Section-1066-CALLUS-1064
*Solid Section, elset=CALLUS-1064, material=MAT-CALLUS-1064
,
** Section: Section-1067-CALLUS-1065
*Solid Section, elset=CALLUS-1065, material=MAT-CALLUS-1065
,
** Section: Section-1068-CALLUS-1066
*Solid Section, elset=CALLUS-1066, material=MAT-CALLUS-1066
,
** Section: Section-1069-CALLUS-1067
*Solid Section, elset=CALLUS-1067, material=MAT-CALLUS-1067
,
** Section: Section-1070-CALLUS-1068
*Solid Section, elset=CALLUS-1068, material=MAT-CALLUS-1068
,
** Section: Section-1071-CALLUS-1069
*Solid Section, elset=CALLUS-1069, material=MAT-CALLUS-1069
,
** Section: Section-1072-CALLUS-1070
*Solid Section, elset=CALLUS-1070, material=MAT-CALLUS-1070
,
** Section: Section-1073-CALLUS-1071
*Solid Section, elset=CALLUS-1071, material=MAT-CALLUS-1071
,
** Section: Section-1074-CALLUS-1072
*Solid Section, elset=CALLUS-1072, material=MAT-CALLUS-1072
,
** Section: Section-1075-CALLUS-1073
*Solid Section, elset=CALLUS-1073, material=MAT-CALLUS-1073
,
** Section: Section-1076-CALLUS-1074
*Solid Section, elset=CALLUS-1074, material=MAT-CALLUS-1074
,
** Section: Section-1077-CALLUS-1075
*Solid Section, elset=CALLUS-1075, material=MAT-CALLUS-1075
,
** Section: Section-1078-CALLUS-1076
*Solid Section, elset=CALLUS-1076, material=MAT-CALLUS-1076
,
** Section: Section-1079-CALLUS-1077
*Solid Section, elset=CALLUS-1077, material=MAT-CALLUS-1077
,
** Section: Section-1080-CALLUS-1078
*Solid Section, elset=CALLUS-1078, material=MAT-CALLUS-1078
,
** Section: Section-1081-CALLUS-1079
*Solid Section, elset=CALLUS-1079, material=MAT-CALLUS-1079
,
** Section: Section-1082-CALLUS-1080
*Solid Section, elset=CALLUS-1080, material=MAT-CALLUS-1080
,
** Section: Section-1083-CALLUS-1081
*Solid Section, elset=CALLUS-1081, material=MAT-CALLUS-1081
,
** Section: Section-1084-CALLUS-1082
*Solid Section, elset=CALLUS-1082, material=MAT-CALLUS-1082
,
** Section: Section-1085-CALLUS-1083
*Solid Section, elset=CALLUS-1083, material=MAT-CALLUS-1083
,
** Section: Section-1086-CALLUS-1084
*Solid Section, elset=CALLUS-1084, material=MAT-CALLUS-1084
,
** Section: Section-1087-CALLUS-1085
*Solid Section, elset=CALLUS-1085, material=MAT-CALLUS-1085
,
** Section: Section-1088-CALLUS-1086
*Solid Section, elset=CALLUS-1086, material=MAT-CALLUS-1086
,
** Section: Section-1089-CALLUS-1087
*Solid Section, elset=CALLUS-1087, material=MAT-CALLUS-1087
,
** Section: Section-1090-CALLUS-1088
*Solid Section, elset=CALLUS-1088, material=MAT-CALLUS-1088
,
** Section: Section-1091-CALLUS-1089
*Solid Section, elset=CALLUS-1089, material=MAT-CALLUS-1089
,
** Section: Section-1092-CALLUS-1090
*Solid Section, elset=CALLUS-1090, material=MAT-CALLUS-1090
,
** Section: Section-1093-CALLUS-1091
*Solid Section, elset=CALLUS-1091, material=MAT-CALLUS-1091
,
** Section: Section-1094-CALLUS-1092
*Solid Section, elset=CALLUS-1092, material=MAT-CALLUS-1092
,
** Section: Section-1095-CALLUS-1093
*Solid Section, elset=CALLUS-1093, material=MAT-CALLUS-1093
,
** Section: Section-1096-CALLUS-1094
*Solid Section, elset=CALLUS-1094, material=MAT-CALLUS-1094
,
** Section: Section-1097-CALLUS-1095
*Solid Section, elset=CALLUS-1095, material=MAT-CALLUS-1095
,
** Section: Section-1098-CALLUS-1096
*Solid Section, elset=CALLUS-1096, material=MAT-CALLUS-1096
,
** Section: Section-1099-CALLUS-1097
*Solid Section, elset=CALLUS-1097, material=MAT-CALLUS-1097
,
** Section: Section-1100-CALLUS-1098
*Solid Section, elset=CALLUS-1098, material=MAT-CALLUS-1098
,
** Section: Section-1101-CALLUS-1099
*Solid Section, elset=CALLUS-1099, material=MAT-CALLUS-1099
,
** Section: Section-1102-CALLUS-1100
*Solid Section, elset=CALLUS-1100, material=MAT-CALLUS-1100
,
** Section: Section-1103-CALLUS-1101
*Solid Section, elset=CALLUS-1101, material=MAT-CALLUS-1101
,
** Section: Section-1104-CALLUS-1102
*Solid Section, elset=CALLUS-1102, material=MAT-CALLUS-1102
,
** Section: Section-1105-CALLUS-1103
*Solid Section, elset=CALLUS-1103, material=MAT-CALLUS-1103
,
** Section: Section-1106-CALLUS-1104
*Solid Section, elset=CALLUS-1104, material=MAT-CALLUS-1104
,
** Section: Section-1107-CALLUS-1105
*Solid Section, elset=CALLUS-1105, material=MAT-CALLUS-1105
,
** Section: Section-1108-CALLUS-1106
*Solid Section, elset=CALLUS-1106, material=MAT-CALLUS-1106
,
** Section: Section-1109-CALLUS-1107
*Solid Section, elset=CALLUS-1107, material=MAT-CALLUS-1107
,
** Section: Section-1110-CALLUS-1108
*Solid Section, elset=CALLUS-1108, material=MAT-CALLUS-1108
,
** Section: Section-1111-CALLUS-1109
*Solid Section, elset=CALLUS-1109, material=MAT-CALLUS-1109
,
** Section: Section-1112-CALLUS-1110
*Solid Section, elset=CALLUS-1110, material=MAT-CALLUS-1110
,
** Section: Section-1113-CALLUS-1111
*Solid Section, elset=CALLUS-1111, material=MAT-CALLUS-1111
,
** Section: Section-1114-CALLUS-1112
*Solid Section, elset=CALLUS-1112, material=MAT-CALLUS-1112
,
** Section: Section-1115-CALLUS-1113
*Solid Section, elset=CALLUS-1113, material=MAT-CALLUS-1113
,
** Section: Section-1116-CALLUS-1114
*Solid Section, elset=CALLUS-1114, material=MAT-CALLUS-1114
,
** Section: Section-1117-CALLUS-1115
*Solid Section, elset=CALLUS-1115, material=MAT-CALLUS-1115
,
** Section: Section-1118-CALLUS-1116
*Solid Section, elset=CALLUS-1116, material=MAT-CALLUS-1116
,
** Section: Section-1119-CALLUS-1117
*Solid Section, elset=CALLUS-1117, material=MAT-CALLUS-1117
,
** Section: Section-1120-CALLUS-1118
*Solid Section, elset=CALLUS-1118, material=MAT-CALLUS-1118
,
** Section: Section-1121-CALLUS-1119
*Solid Section, elset=CALLUS-1119, material=MAT-CALLUS-1119
,
** Section: Section-1122-CALLUS-1120
*Solid Section, elset=CALLUS-1120, material=MAT-CALLUS-1120
,
** Section: Section-1123-CALLUS-1121
*Solid Section, elset=CALLUS-1121, material=MAT-CALLUS-1121
,
** Section: Section-1124-CALLUS-1122
*Solid Section, elset=CALLUS-1122, material=MAT-CALLUS-1122
,
** Section: Section-1125-CALLUS-1123
*Solid Section, elset=CALLUS-1123, material=MAT-CALLUS-1123
,
** Section: Section-1126-CALLUS-1124
*Solid Section, elset=CALLUS-1124, material=MAT-CALLUS-1124
,
** Section: Section-1127-CALLUS-1125
*Solid Section, elset=CALLUS-1125, material=MAT-CALLUS-1125
,
** Section: Section-1128-CALLUS-1126
*Solid Section, elset=CALLUS-1126, material=MAT-CALLUS-1126
,
** Section: Section-1129-CALLUS-1127
*Solid Section, elset=CALLUS-1127, material=MAT-CALLUS-1127
,
** Section: Section-1130-CALLUS-1128
*Solid Section, elset=CALLUS-1128, material=MAT-CALLUS-1128
,
** Section: Section-1131-CALLUS-1129
*Solid Section, elset=CALLUS-1129, material=MAT-CALLUS-1129
,
** Section: Section-1132-CALLUS-1130
*Solid Section, elset=CALLUS-1130, material=MAT-CALLUS-1130
,
** Section: Section-1133-CALLUS-1131
*Solid Section, elset=CALLUS-1131, material=MAT-CALLUS-1131
,
** Section: Section-1134-CALLUS-1132
*Solid Section, elset=CALLUS-1132, material=MAT-CALLUS-1132
,
** Section: Section-1135-CALLUS-1133
*Solid Section, elset=CALLUS-1133, material=MAT-CALLUS-1133
,
** Section: Section-1136-CALLUS-1134
*Solid Section, elset=CALLUS-1134, material=MAT-CALLUS-1134
,
** Section: Section-1137-CALLUS-1135
*Solid Section, elset=CALLUS-1135, material=MAT-CALLUS-1135
,
** Section: Section-1138-CALLUS-1136
*Solid Section, elset=CALLUS-1136, material=MAT-CALLUS-1136
,
** Section: Section-1139-CALLUS-1137
*Solid Section, elset=CALLUS-1137, material=MAT-CALLUS-1137
,
** Section: Section-1140-CALLUS-1138
*Solid Section, elset=CALLUS-1138, material=MAT-CALLUS-1138
,
** Section: Section-1141-CALLUS-1139
*Solid Section, elset=CALLUS-1139, material=MAT-CALLUS-1139
,
** Section: Section-1142-CALLUS-1140
*Solid Section, elset=CALLUS-1140, material=MAT-CALLUS-1140
,
** Section: Section-1143-CALLUS-1141
*Solid Section, elset=CALLUS-1141, material=MAT-CALLUS-1141
,
** Section: Section-1144-CALLUS-1142
*Solid Section, elset=CALLUS-1142, material=MAT-CALLUS-1142
,
** Section: Section-1145-CALLUS-1143
*Solid Section, elset=CALLUS-1143, material=MAT-CALLUS-1143
,
** Section: Section-1146-CALLUS-1144
*Solid Section, elset=CALLUS-1144, material=MAT-CALLUS-1144
,
** Section: Section-1147-CALLUS-1145
*Solid Section, elset=CALLUS-1145, material=MAT-CALLUS-1145
,
** Section: Section-1148-CALLUS-1146
*Solid Section, elset=CALLUS-1146, material=MAT-CALLUS-1146
,
** Section: Section-1149-CALLUS-1147
*Solid Section, elset=CALLUS-1147, material=MAT-CALLUS-1147
,
** Section: Section-1150-CALLUS-1148
*Solid Section, elset=CALLUS-1148, material=MAT-CALLUS-1148
,
** Section: Section-1151-CALLUS-1149
*Solid Section, elset=CALLUS-1149, material=MAT-CALLUS-1149
,
** Section: Section-1152-CALLUS-1150
*Solid Section, elset=CALLUS-1150, material=MAT-CALLUS-1150
,
** Section: Section-1153-CALLUS-1151
*Solid Section, elset=CALLUS-1151, material=MAT-CALLUS-1151
,
** Section: Section-1154-CALLUS-1152
*Solid Section, elset=CALLUS-1152, material=MAT-CALLUS-1152
,
** Section: Section-1155-CALLUS-1153
*Solid Section, elset=CALLUS-1153, material=MAT-CALLUS-1153
,
** Section: Section-1156-CALLUS-1154
*Solid Section, elset=CALLUS-1154, material=MAT-CALLUS-1154
,
** Section: Section-1157-CALLUS-1155
*Solid Section, elset=CALLUS-1155, material=MAT-CALLUS-1155
,
** Section: Section-1158-CALLUS-1156
*Solid Section, elset=CALLUS-1156, material=MAT-CALLUS-1156
,
** Section: Section-1159-CALLUS-1157
*Solid Section, elset=CALLUS-1157, material=MAT-CALLUS-1157
,
** Section: Section-1160-CALLUS-1158
*Solid Section, elset=CALLUS-1158, material=MAT-CALLUS-1158
,
** Section: Section-1161-CALLUS-1159
*Solid Section, elset=CALLUS-1159, material=MAT-CALLUS-1159
,
** Section: Section-1162-CALLUS-1160
*Solid Section, elset=CALLUS-1160, material=MAT-CALLUS-1160
,
** Section: Section-1163-CALLUS-1161
*Solid Section, elset=CALLUS-1161, material=MAT-CALLUS-1161
,
** Section: Section-1164-CALLUS-1162
*Solid Section, elset=CALLUS-1162, material=MAT-CALLUS-1162
,
** Section: Section-1165-CALLUS-1163
*Solid Section, elset=CALLUS-1163, material=MAT-CALLUS-1163
,
** Section: Section-1166-CALLUS-1164
*Solid Section, elset=CALLUS-1164, material=MAT-CALLUS-1164
,
** Section: Section-1167-CALLUS-1165
*Solid Section, elset=CALLUS-1165, material=MAT-CALLUS-1165
,
** Section: Section-1168-CALLUS-1166
*Solid Section, elset=CALLUS-1166, material=MAT-CALLUS-1166
,
** Section: Section-1169-CALLUS-1167
*Solid Section, elset=CALLUS-1167, material=MAT-CALLUS-1167
,
** Section: Section-1170-CALLUS-1168
*Solid Section, elset=CALLUS-1168, material=MAT-CALLUS-1168
,
** Section: Section-1171-CALLUS-1169
*Solid Section, elset=CALLUS-1169, material=MAT-CALLUS-1169
,
** Section: Section-1172-CALLUS-1170
*Solid Section, elset=CALLUS-1170, material=MAT-CALLUS-1170
,
** Section: Section-1173-CALLUS-1171
*Solid Section, elset=CALLUS-1171, material=MAT-CALLUS-1171
,
** Section: Section-1174-CALLUS-1172
*Solid Section, elset=CALLUS-1172, material=MAT-CALLUS-1172
,
** Section: Section-1175-CALLUS-1173
*Solid Section, elset=CALLUS-1173, material=MAT-CALLUS-1173
,
** Section: Section-1176-CALLUS-1174
*Solid Section, elset=CALLUS-1174, material=MAT-CALLUS-1174
,
** Section: Section-1177-CALLUS-1175
*Solid Section, elset=CALLUS-1175, material=MAT-CALLUS-1175
,
** Section: Section-1178-CALLUS-1176
*Solid Section, elset=CALLUS-1176, material=MAT-CALLUS-1176
,
** Section: Section-1179-CALLUS-1177
*Solid Section, elset=CALLUS-1177, material=MAT-CALLUS-1177
,
** Section: Section-1180-CALLUS-1178
*Solid Section, elset=CALLUS-1178, material=MAT-CALLUS-1178
,
** Section: Section-1181-CALLUS-1179
*Solid Section, elset=CALLUS-1179, material=MAT-CALLUS-1179
,
** Section: Section-1182-CALLUS-1180
*Solid Section, elset=CALLUS-1180, material=MAT-CALLUS-1180
,
** Section: Section-1183-CALLUS-1181
*Solid Section, elset=CALLUS-1181, material=MAT-CALLUS-1181
,
** Section: Section-1184-CALLUS-1182
*Solid Section, elset=CALLUS-1182, material=MAT-CALLUS-1182
,
** Section: Section-1185-CALLUS-1183
*Solid Section, elset=CALLUS-1183, material=MAT-CALLUS-1183
,
** Section: Section-1186-CALLUS-1184
*Solid Section, elset=CALLUS-1184, material=MAT-CALLUS-1184
,
** Section: Section-1187-CALLUS-1185
*Solid Section, elset=CALLUS-1185, material=MAT-CALLUS-1185
,
** Section: Section-1188-CALLUS-1186
*Solid Section, elset=CALLUS-1186, material=MAT-CALLUS-1186
,
** Section: Section-1189-CALLUS-1187
*Solid Section, elset=CALLUS-1187, material=MAT-CALLUS-1187
,
** Section: Section-1190-CALLUS-1188
*Solid Section, elset=CALLUS-1188, material=MAT-CALLUS-1188
,
** Section: Section-1191-CALLUS-1189
*Solid Section, elset=CALLUS-1189, material=MAT-CALLUS-1189
,
** Section: Section-1192-CALLUS-1190
*Solid Section, elset=CALLUS-1190, material=MAT-CALLUS-1190
,
** Section: Section-1193-CALLUS-1191
*Solid Section, elset=CALLUS-1191, material=MAT-CALLUS-1191
,
** Section: Section-1194-CALLUS-1192
*Solid Section, elset=CALLUS-1192, material=MAT-CALLUS-1192
,
** Section: Section-1195-CALLUS-1193
*Solid Section, elset=CALLUS-1193, material=MAT-CALLUS-1193
,
** Section: Section-1196-CALLUS-1194
*Solid Section, elset=CALLUS-1194, material=MAT-CALLUS-1194
,
** Section: Section-1197-CALLUS-1195
*Solid Section, elset=CALLUS-1195, material=MAT-CALLUS-1195
,
** Section: Section-1198-CALLUS-1196
*Solid Section, elset=CALLUS-1196, material=MAT-CALLUS-1196
,
** Section: Section-1199-CALLUS-1197
*Solid Section, elset=CALLUS-1197, material=MAT-CALLUS-1197
,
** Section: Section-1200-CALLUS-1198
*Solid Section, elset=CALLUS-1198, material=MAT-CALLUS-1198
,
** Section: Section-1201-CALLUS-1199
*Solid Section, elset=CALLUS-1199, material=MAT-CALLUS-1199
,
** Section: Section-1202-CALLUS-1200
*Solid Section, elset=CALLUS-1200, material=MAT-CALLUS-1200
,
** Section: Section-1203-CALLUS-1201
*Solid Section, elset=CALLUS-1201, material=MAT-CALLUS-1201
,
** Section: Section-1204-CALLUS-1202
*Solid Section, elset=CALLUS-1202, material=MAT-CALLUS-1202
,
** Section: Section-1205-CALLUS-1203
*Solid Section, elset=CALLUS-1203, material=MAT-CALLUS-1203
,
** Section: Section-1206-CALLUS-1204
*Solid Section, elset=CALLUS-1204, material=MAT-CALLUS-1204
,
** Section: Section-1207-CALLUS-1205
*Solid Section, elset=CALLUS-1205, material=MAT-CALLUS-1205
,
** Section: Section-1208-CALLUS-1206
*Solid Section, elset=CALLUS-1206, material=MAT-CALLUS-1206
,
** Section: Section-1209-CALLUS-1207
*Solid Section, elset=CALLUS-1207, material=MAT-CALLUS-1207
,
** Section: Section-1210-CALLUS-1208
*Solid Section, elset=CALLUS-1208, material=MAT-CALLUS-1208
,
** Section: Section-1211-CALLUS-1209
*Solid Section, elset=CALLUS-1209, material=MAT-CALLUS-1209
,
** Section: Section-1212-CALLUS-1210
*Solid Section, elset=CALLUS-1210, material=MAT-CALLUS-1210
,
** Section: Section-1213-CALLUS-1211
*Solid Section, elset=CALLUS-1211, material=MAT-CALLUS-1211
,
** Section: Section-1214-CALLUS-1212
*Solid Section, elset=CALLUS-1212, material=MAT-CALLUS-1212
,
** Section: Section-1215-CALLUS-1213
*Solid Section, elset=CALLUS-1213, material=MAT-CALLUS-1213
,
** Section: Section-1216-CALLUS-1214
*Solid Section, elset=CALLUS-1214, material=MAT-CALLUS-1214
,
** Section: Section-1217-CALLUS-1215
*Solid Section, elset=CALLUS-1215, material=MAT-CALLUS-1215
,
** Section: Section-1218-CALLUS-1216
*Solid Section, elset=CALLUS-1216, material=MAT-CALLUS-1216
,
** Section: Section-1219-CALLUS-1217
*Solid Section, elset=CALLUS-1217, material=MAT-CALLUS-1217
,
** Section: Section-1220-CALLUS-1218
*Solid Section, elset=CALLUS-1218, material=MAT-CALLUS-1218
,
** Section: Section-1221-CALLUS-1219
*Solid Section, elset=CALLUS-1219, material=MAT-CALLUS-1219
,
** Section: Section-1222-CALLUS-1220
*Solid Section, elset=CALLUS-1220, material=MAT-CALLUS-1220
,
** Section: Section-1223-CALLUS-1221
*Solid Section, elset=CALLUS-1221, material=MAT-CALLUS-1221
,
** Section: Section-1224-CALLUS-1222
*Solid Section, elset=CALLUS-1222, material=MAT-CALLUS-1222
,
** Section: Section-1225-CALLUS-1223
*Solid Section, elset=CALLUS-1223, material=MAT-CALLUS-1223
,
** Section: Section-1226-CALLUS-1224
*Solid Section, elset=CALLUS-1224, material=MAT-CALLUS-1224
,
** Section: Section-1227-CALLUS-1225
*Solid Section, elset=CALLUS-1225, material=MAT-CALLUS-1225
,
** Section: Section-1228-CALLUS-1226
*Solid Section, elset=CALLUS-1226, material=MAT-CALLUS-1226
,
** Section: Section-1229-CALLUS-1227
*Solid Section, elset=CALLUS-1227, material=MAT-CALLUS-1227
,
** Section: Section-1230-CALLUS-1228
*Solid Section, elset=CALLUS-1228, material=MAT-CALLUS-1228
,
** Section: Section-1231-CALLUS-1229
*Solid Section, elset=CALLUS-1229, material=MAT-CALLUS-1229
,
** Section: Section-1232-CALLUS-1230
*Solid Section, elset=CALLUS-1230, material=MAT-CALLUS-1230
,
** Section: Section-1233-CALLUS-1231
*Solid Section, elset=CALLUS-1231, material=MAT-CALLUS-1231
,
** Section: Section-1234-CALLUS-1232
*Solid Section, elset=CALLUS-1232, material=MAT-CALLUS-1232
,
** Section: Section-1235-CALLUS-1233
*Solid Section, elset=CALLUS-1233, material=MAT-CALLUS-1233
,
** Section: Section-1236-CALLUS-1234
*Solid Section, elset=CALLUS-1234, material=MAT-CALLUS-1234
,
** Section: Section-1237-CALLUS-1235
*Solid Section, elset=CALLUS-1235, material=MAT-CALLUS-1235
,
** Section: Section-1238-CALLUS-1236
*Solid Section, elset=CALLUS-1236, material=MAT-CALLUS-1236
,
** Section: Section-1239-CALLUS-1237
*Solid Section, elset=CALLUS-1237, material=MAT-CALLUS-1237
,
** Section: Section-1240-CALLUS-1238
*Solid Section, elset=CALLUS-1238, material=MAT-CALLUS-1238
,
** Section: Section-1241-CALLUS-1239
*Solid Section, elset=CALLUS-1239, material=MAT-CALLUS-1239
,
** Section: Section-1242-CALLUS-1240
*Solid Section, elset=CALLUS-1240, material=MAT-CALLUS-1240
,
** Section: Section-1243-CALLUS-1241
*Solid Section, elset=CALLUS-1241, material=MAT-CALLUS-1241
,
** Section: Section-1244-CALLUS-1242
*Solid Section, elset=CALLUS-1242, material=MAT-CALLUS-1242
,
** Section: Section-1245-CALLUS-1243
*Solid Section, elset=CALLUS-1243, material=MAT-CALLUS-1243
,
** Section: Section-1246-CALLUS-1244
*Solid Section, elset=CALLUS-1244, material=MAT-CALLUS-1244
,
** Section: Section-1247-CALLUS-1245
*Solid Section, elset=CALLUS-1245, material=MAT-CALLUS-1245
,
** Section: Section-1248-CALLUS-1246
*Solid Section, elset=CALLUS-1246, material=MAT-CALLUS-1246
,
** Section: Section-1249-CALLUS-1247
*Solid Section, elset=CALLUS-1247, material=MAT-CALLUS-1247
,
** Section: Section-1250-CALLUS-1248
*Solid Section, elset=CALLUS-1248, material=MAT-CALLUS-1248
,
** Section: Section-1251-CALLUS-1249
*Solid Section, elset=CALLUS-1249, material=MAT-CALLUS-1249
,
** Section: Section-1252-CALLUS-1250
*Solid Section, elset=CALLUS-1250, material=MAT-CALLUS-1250
,
** Section: Section-1253-CALLUS-1251
*Solid Section, elset=CALLUS-1251, material=MAT-CALLUS-1251
,
** Section: Section-1254-CALLUS-1252
*Solid Section, elset=CALLUS-1252, material=MAT-CALLUS-1252
,
** Section: Section-1255-CALLUS-1253
*Solid Section, elset=CALLUS-1253, material=MAT-CALLUS-1253
,
** Section: Section-1256-CALLUS-1254
*Solid Section, elset=CALLUS-1254, material=MAT-CALLUS-1254
,
** Section: Section-1257-CALLUS-1255
*Solid Section, elset=CALLUS-1255, material=MAT-CALLUS-1255
,
** Section: Section-1258-CALLUS-1256
*Solid Section, elset=CALLUS-1256, material=MAT-CALLUS-1256
,
** Section: Section-1259-CALLUS-1257
*Solid Section, elset=CALLUS-1257, material=MAT-CALLUS-1257
,
** Section: Section-1260-CALLUS-1258
*Solid Section, elset=CALLUS-1258, material=MAT-CALLUS-1258
,
** Section: Section-1261-CALLUS-1259
*Solid Section, elset=CALLUS-1259, material=MAT-CALLUS-1259
,
** Section: Section-1262-CALLUS-1260
*Solid Section, elset=CALLUS-1260, material=MAT-CALLUS-1260
,
** Section: Section-1263-CALLUS-1261
*Solid Section, elset=CALLUS-1261, material=MAT-CALLUS-1261
,
** Section: Section-1264-CALLUS-1262
*Solid Section, elset=CALLUS-1262, material=MAT-CALLUS-1262
,
** Section: Section-1265-CALLUS-1263
*Solid Section, elset=CALLUS-1263, material=MAT-CALLUS-1263
,
** Section: Section-1266-CALLUS-1264
*Solid Section, elset=CALLUS-1264, material=MAT-CALLUS-1264
,
** Section: Section-1267-CALLUS-1265
*Solid Section, elset=CALLUS-1265, material=MAT-CALLUS-1265
,
** Section: Section-1268-CALLUS-1266
*Solid Section, elset=CALLUS-1266, material=MAT-CALLUS-1266
,
** Section: Section-1269-CALLUS-1267
*Solid Section, elset=CALLUS-1267, material=MAT-CALLUS-1267
,
** Section: Section-1270-CALLUS-1268
*Solid Section, elset=CALLUS-1268, material=MAT-CALLUS-1268
,
** Section: Section-1271-CALLUS-1269
*Solid Section, elset=CALLUS-1269, material=MAT-CALLUS-1269
,
** Section: Section-1272-CALLUS-1270
*Solid Section, elset=CALLUS-1270, material=MAT-CALLUS-1270
,
** Section: Section-1273-CALLUS-1271
*Solid Section, elset=CALLUS-1271, material=MAT-CALLUS-1271
,
** Section: Section-1274-CALLUS-1272
*Solid Section, elset=CALLUS-1272, material=MAT-CALLUS-1272
,
** Section: Section-1275-CALLUS-1273
*Solid Section, elset=CALLUS-1273, material=MAT-CALLUS-1273
,
** Section: Section-1276-CALLUS-1274
*Solid Section, elset=CALLUS-1274, material=MAT-CALLUS-1274
,
** Section: Section-1277-CALLUS-1275
*Solid Section, elset=CALLUS-1275, material=MAT-CALLUS-1275
,
** Section: Section-1278-CALLUS-1276
*Solid Section, elset=CALLUS-1276, material=MAT-CALLUS-1276
,
** Section: Section-1279-CALLUS-1277
*Solid Section, elset=CALLUS-1277, material=MAT-CALLUS-1277
,
** Section: Section-1280-CALLUS-1278
*Solid Section, elset=CALLUS-1278, material=MAT-CALLUS-1278
,
** Section: Section-1281-CALLUS-1279
*Solid Section, elset=CALLUS-1279, material=MAT-CALLUS-1279
,
** Section: Section-1282-CALLUS-1280
*Solid Section, elset=CALLUS-1280, material=MAT-CALLUS-1280
,
** Section: Section-1283-CALLUS-1281
*Solid Section, elset=CALLUS-1281, material=MAT-CALLUS-1281
,
** Section: Section-1284-CALLUS-1282
*Solid Section, elset=CALLUS-1282, material=MAT-CALLUS-1282
,
** Section: Section-1285-CALLUS-1283
*Solid Section, elset=CALLUS-1283, material=MAT-CALLUS-1283
,
** Section: Section-1286-CALLUS-1284
*Solid Section, elset=CALLUS-1284, material=MAT-CALLUS-1284
,
** Section: Section-1287-CALLUS-1285
*Solid Section, elset=CALLUS-1285, material=MAT-CALLUS-1285
,
** Section: Section-1288-CALLUS-1286
*Solid Section, elset=CALLUS-1286, material=MAT-CALLUS-1286
,
** Section: Section-1289-CALLUS-1287
*Solid Section, elset=CALLUS-1287, material=MAT-CALLUS-1287
,
** Section: Section-1290-CALLUS-1288
*Solid Section, elset=CALLUS-1288, material=MAT-CALLUS-1288
,
** Section: Section-1291-CALLUS-1289
*Solid Section, elset=CALLUS-1289, material=MAT-CALLUS-1289
,
** Section: Section-1292-CALLUS-1290
*Solid Section, elset=CALLUS-1290, material=MAT-CALLUS-1290
,
** Section: Section-1293-CALLUS-1291
*Solid Section, elset=CALLUS-1291, material=MAT-CALLUS-1291
,
** Section: Section-1294-CALLUS-1292
*Solid Section, elset=CALLUS-1292, material=MAT-CALLUS-1292
,
** Section: Section-1295-CALLUS-1293
*Solid Section, elset=CALLUS-1293, material=MAT-CALLUS-1293
,
** Section: Section-1296-CALLUS-1294
*Solid Section, elset=CALLUS-1294, material=MAT-CALLUS-1294
,
** Section: Section-1297-CALLUS-1295
*Solid Section, elset=CALLUS-1295, material=MAT-CALLUS-1295
,
** Section: Section-1298-CALLUS-1296
*Solid Section, elset=CALLUS-1296, material=MAT-CALLUS-1296
,
** Section: Section-1299-CALLUS-1297
*Solid Section, elset=CALLUS-1297, material=MAT-CALLUS-1297
,
** Section: Section-1300-CALLUS-1298
*Solid Section, elset=CALLUS-1298, material=MAT-CALLUS-1298
,
** Section: Section-1301-CALLUS-1299
*Solid Section, elset=CALLUS-1299, material=MAT-CALLUS-1299
,
** Section: Section-1302-CALLUS-1300
*Solid Section, elset=CALLUS-1300, material=MAT-CALLUS-1300
,
** Section: Section-1303-CALLUS-1301
*Solid Section, elset=CALLUS-1301, material=MAT-CALLUS-1301
,
** Section: Section-1304-CALLUS-1302
*Solid Section, elset=CALLUS-1302, material=MAT-CALLUS-1302
,
** Section: Section-1305-CALLUS-1303
*Solid Section, elset=CALLUS-1303, material=MAT-CALLUS-1303
,
** Section: Section-1306-CALLUS-1304
*Solid Section, elset=CALLUS-1304, material=MAT-CALLUS-1304
,
** Section: Section-1307-CALLUS-1305
*Solid Section, elset=CALLUS-1305, material=MAT-CALLUS-1305
,
** Section: Section-1308-CALLUS-1306
*Solid Section, elset=CALLUS-1306, material=MAT-CALLUS-1306
,
** Section: Section-1309-CALLUS-1307
*Solid Section, elset=CALLUS-1307, material=MAT-CALLUS-1307
,
** Section: Section-1310-CALLUS-1308
*Solid Section, elset=CALLUS-1308, material=MAT-CALLUS-1308
,
** Section: Section-1311-CALLUS-1309
*Solid Section, elset=CALLUS-1309, material=MAT-CALLUS-1309
,
** Section: Section-1312-CALLUS-1310
*Solid Section, elset=CALLUS-1310, material=MAT-CALLUS-1310
,
** Section: Section-1313-CALLUS-1311
*Solid Section, elset=CALLUS-1311, material=MAT-CALLUS-1311
,
** Section: Section-1314-CALLUS-1312
*Solid Section, elset=CALLUS-1312, material=MAT-CALLUS-1312
,
** Section: Section-1315-CALLUS-1313
*Solid Section, elset=CALLUS-1313, material=MAT-CALLUS-1313
,
** Section: Section-1316-CALLUS-1314
*Solid Section, elset=CALLUS-1314, material=MAT-CALLUS-1314
,
** Section: Section-1317-CALLUS-1315
*Solid Section, elset=CALLUS-1315, material=MAT-CALLUS-1315
,
** Section: Section-1318-CALLUS-1316
*Solid Section, elset=CALLUS-1316, material=MAT-CALLUS-1316
,
** Section: Section-1319-CALLUS-1317
*Solid Section, elset=CALLUS-1317, material=MAT-CALLUS-1317
,
** Section: Section-1320-CALLUS-1318
*Solid Section, elset=CALLUS-1318, material=MAT-CALLUS-1318
,
** Section: Section-1321-CALLUS-1319
*Solid Section, elset=CALLUS-1319, material=MAT-CALLUS-1319
,
** Section: Section-1322-CALLUS-1320
*Solid Section, elset=CALLUS-1320, material=MAT-CALLUS-1320
,
** Section: Section-1323-CALLUS-1321
*Solid Section, elset=CALLUS-1321, material=MAT-CALLUS-1321
,
** Section: Section-1324-CALLUS-1322
*Solid Section, elset=CALLUS-1322, material=MAT-CALLUS-1322
,
** Section: Section-1325-CALLUS-1323
*Solid Section, elset=CALLUS-1323, material=MAT-CALLUS-1323
,
** Section: Section-1326-CALLUS-1324
*Solid Section, elset=CALLUS-1324, material=MAT-CALLUS-1324
,
** Section: Section-1327-CALLUS-1325
*Solid Section, elset=CALLUS-1325, material=MAT-CALLUS-1325
,
** Section: Section-1328-CALLUS-1326
*Solid Section, elset=CALLUS-1326, material=MAT-CALLUS-1326
,
** Section: Section-1329-CALLUS-1327
*Solid Section, elset=CALLUS-1327, material=MAT-CALLUS-1327
,
** Section: Section-1330-CALLUS-1328
*Solid Section, elset=CALLUS-1328, material=MAT-CALLUS-1328
,
** Section: Section-1331-CALLUS-1329
*Solid Section, elset=CALLUS-1329, material=MAT-CALLUS-1329
,
** Section: Section-1332-CALLUS-1330
*Solid Section, elset=CALLUS-1330, material=MAT-CALLUS-1330
,
** Section: Section-1333-CALLUS-1331
*Solid Section, elset=CALLUS-1331, material=MAT-CALLUS-1331
,
** Section: Section-1334-CALLUS-1332
*Solid Section, elset=CALLUS-1332, material=MAT-CALLUS-1332
,
** Section: Section-1335-CALLUS-1333
*Solid Section, elset=CALLUS-1333, material=MAT-CALLUS-1333
,
** Section: Section-1336-CALLUS-1334
*Solid Section, elset=CALLUS-1334, material=MAT-CALLUS-1334
,
** Section: Section-1337-CALLUS-1335
*Solid Section, elset=CALLUS-1335, material=MAT-CALLUS-1335
,
** Section: Section-1338-CALLUS-1336
*Solid Section, elset=CALLUS-1336, material=MAT-CALLUS-1336
,
** Section: Section-1339-CALLUS-1337
*Solid Section, elset=CALLUS-1337, material=MAT-CALLUS-1337
,
** Section: Section-1340-CALLUS-1338
*Solid Section, elset=CALLUS-1338, material=MAT-CALLUS-1338
,
** Section: Section-1341-CALLUS-1339
*Solid Section, elset=CALLUS-1339, material=MAT-CALLUS-1339
,
** Section: Section-1342-CALLUS-1340
*Solid Section, elset=CALLUS-1340, material=MAT-CALLUS-1340
,
** Section: Section-1343-CALLUS-1341
*Solid Section, elset=CALLUS-1341, material=MAT-CALLUS-1341
,
** Section: Section-1344-CALLUS-1342
*Solid Section, elset=CALLUS-1342, material=MAT-CALLUS-1342
,
** Section: Section-1345-CALLUS-1343
*Solid Section, elset=CALLUS-1343, material=MAT-CALLUS-1343
,
** Section: Section-1346-CALLUS-1344
*Solid Section, elset=CALLUS-1344, material=MAT-CALLUS-1344
,
** Section: Section-1347-CALLUS-1345
*Solid Section, elset=CALLUS-1345, material=MAT-CALLUS-1345
,
** Section: Section-1348-CALLUS-1346
*Solid Section, elset=CALLUS-1346, material=MAT-CALLUS-1346
,
** Section: Section-1349-CALLUS-1347
*Solid Section, elset=CALLUS-1347, material=MAT-CALLUS-1347
,
** Section: Section-1350-CALLUS-1348
*Solid Section, elset=CALLUS-1348, material=MAT-CALLUS-1348
,
** Section: Section-1351-CALLUS-1349
*Solid Section, elset=CALLUS-1349, material=MAT-CALLUS-1349
,
** Section: Section-1352-CALLUS-1350
*Solid Section, elset=CALLUS-1350, material=MAT-CALLUS-1350
,
** Section: Section-1353-CALLUS-1351
*Solid Section, elset=CALLUS-1351, material=MAT-CALLUS-1351
,
** Section: Section-1354-CALLUS-1352
*Solid Section, elset=CALLUS-1352, material=MAT-CALLUS-1352
,
** Section: Section-1355-CALLUS-1353
*Solid Section, elset=CALLUS-1353, material=MAT-CALLUS-1353
,
** Section: Section-1356-CALLUS-1354
*Solid Section, elset=CALLUS-1354, material=MAT-CALLUS-1354
,
** Section: Section-1357-CALLUS-1355
*Solid Section, elset=CALLUS-1355, material=MAT-CALLUS-1355
,
** Section: Section-1358-CALLUS-1356
*Solid Section, elset=CALLUS-1356, material=MAT-CALLUS-1356
,
** Section: Section-1359-CALLUS-1357
*Solid Section, elset=CALLUS-1357, material=MAT-CALLUS-1357
,
** Section: Section-1360-CALLUS-1358
*Solid Section, elset=CALLUS-1358, material=MAT-CALLUS-1358
,
** Section: Section-1361-CALLUS-1359
*Solid Section, elset=CALLUS-1359, material=MAT-CALLUS-1359
,
** Section: Section-1362-CALLUS-1360
*Solid Section, elset=CALLUS-1360, material=MAT-CALLUS-1360
,
** Section: Section-1363-CALLUS-1361
*Solid Section, elset=CALLUS-1361, material=MAT-CALLUS-1361
,
** Section: Section-1364-CALLUS-1362
*Solid Section, elset=CALLUS-1362, material=MAT-CALLUS-1362
,
** Section: Section-1365-CALLUS-1363
*Solid Section, elset=CALLUS-1363, material=MAT-CALLUS-1363
,
** Section: Section-1366-CALLUS-1364
*Solid Section, elset=CALLUS-1364, material=MAT-CALLUS-1364
,
** Section: Section-1367-CALLUS-1365
*Solid Section, elset=CALLUS-1365, material=MAT-CALLUS-1365
,
** Section: Section-1368-CALLUS-1366
*Solid Section, elset=CALLUS-1366, material=MAT-CALLUS-1366
,
** Section: Section-1369-CALLUS-1367
*Solid Section, elset=CALLUS-1367, material=MAT-CALLUS-1367
,
** Section: Section-1370-CALLUS-1368
*Solid Section, elset=CALLUS-1368, material=MAT-CALLUS-1368
,
** Section: Section-1371-CALLUS-1369
*Solid Section, elset=CALLUS-1369, material=MAT-CALLUS-1369
,
** Section: Section-1372-CALLUS-1370
*Solid Section, elset=CALLUS-1370, material=MAT-CALLUS-1370
,
** Section: Section-1373-CALLUS-1371
*Solid Section, elset=CALLUS-1371, material=MAT-CALLUS-1371
,
** Section: Section-1374-CALLUS-1372
*Solid Section, elset=CALLUS-1372, material=MAT-CALLUS-1372
,
** Section: Section-1375-CALLUS-1373
*Solid Section, elset=CALLUS-1373, material=MAT-CALLUS-1373
,
** Section: Section-1376-CALLUS-1374
*Solid Section, elset=CALLUS-1374, material=MAT-CALLUS-1374
,
** Section: Section-1377-CALLUS-1375
*Solid Section, elset=CALLUS-1375, material=MAT-CALLUS-1375
,
** Section: Section-1378-CALLUS-1376
*Solid Section, elset=CALLUS-1376, material=MAT-CALLUS-1376
,
** Section: Section-1379-CALLUS-1377
*Solid Section, elset=CALLUS-1377, material=MAT-CALLUS-1377
,
** Section: Section-1380-CALLUS-1378
*Solid Section, elset=CALLUS-1378, material=MAT-CALLUS-1378
,
** Section: Section-1381-CALLUS-1379
*Solid Section, elset=CALLUS-1379, material=MAT-CALLUS-1379
,
** Section: Section-1382-CALLUS-1380
*Solid Section, elset=CALLUS-1380, material=MAT-CALLUS-1380
,
** Section: Section-1383-CALLUS-1381
*Solid Section, elset=CALLUS-1381, material=MAT-CALLUS-1381
,
** Section: Section-1384-CALLUS-1382
*Solid Section, elset=CALLUS-1382, material=MAT-CALLUS-1382
,
** Section: Section-1385-CALLUS-1383
*Solid Section, elset=CALLUS-1383, material=MAT-CALLUS-1383
,
** Section: Section-1386-CALLUS-1384
*Solid Section, elset=CALLUS-1384, material=MAT-CALLUS-1384
,
** Section: Section-1387-CALLUS-1385
*Solid Section, elset=CALLUS-1385, material=MAT-CALLUS-1385
,
** Section: Section-1388-CALLUS-1386
*Solid Section, elset=CALLUS-1386, material=MAT-CALLUS-1386
,
** Section: Section-1389-CALLUS-1387
*Solid Section, elset=CALLUS-1387, material=MAT-CALLUS-1387
,
** Section: Section-1390-CALLUS-1388
*Solid Section, elset=CALLUS-1388, material=MAT-CALLUS-1388
,
** Section: Section-1391-CALLUS-1389
*Solid Section, elset=CALLUS-1389, material=MAT-CALLUS-1389
,
** Section: Section-1392-CALLUS-1390
*Solid Section, elset=CALLUS-1390, material=MAT-CALLUS-1390
,
** Section: Section-1393-CALLUS-1391
*Solid Section, elset=CALLUS-1391, material=MAT-CALLUS-1391
,
** Section: Section-1394-CALLUS-1392
*Solid Section, elset=CALLUS-1392, material=MAT-CALLUS-1392
,
** Section: Section-1395-CALLUS-1393
*Solid Section, elset=CALLUS-1393, material=MAT-CALLUS-1393
,
** Section: Section-1396-CALLUS-1394
*Solid Section, elset=CALLUS-1394, material=MAT-CALLUS-1394
,
** Section: Section-1397-CALLUS-1395
*Solid Section, elset=CALLUS-1395, material=MAT-CALLUS-1395
,
** Section: Section-1398-CALLUS-1396
*Solid Section, elset=CALLUS-1396, material=MAT-CALLUS-1396
,
** Section: Section-1399-CALLUS-1397
*Solid Section, elset=CALLUS-1397, material=MAT-CALLUS-1397
,
** Section: Section-1400-CALLUS-1398
*Solid Section, elset=CALLUS-1398, material=MAT-CALLUS-1398
,
** Section: Section-1401-CALLUS-1399
*Solid Section, elset=CALLUS-1399, material=MAT-CALLUS-1399
,
** Section: Section-1402-CALLUS-1400
*Solid Section, elset=CALLUS-1400, material=MAT-CALLUS-1400
,
** Section: Section-1403-CALLUS-1401
*Solid Section, elset=CALLUS-1401, material=MAT-CALLUS-1401
,
** Section: Section-1404-CALLUS-1402
*Solid Section, elset=CALLUS-1402, material=MAT-CALLUS-1402
,
** Section: Section-1405-CALLUS-1403
*Solid Section, elset=CALLUS-1403, material=MAT-CALLUS-1403
,
** Section: Section-1406-CALLUS-1404
*Solid Section, elset=CALLUS-1404, material=MAT-CALLUS-1404
,
** Section: Section-1407-CALLUS-1405
*Solid Section, elset=CALLUS-1405, material=MAT-CALLUS-1405
,
** Section: Section-1408-CALLUS-1406
*Solid Section, elset=CALLUS-1406, material=MAT-CALLUS-1406
,
** Section: Section-1409-CALLUS-1407
*Solid Section, elset=CALLUS-1407, material=MAT-CALLUS-1407
,
** Section: Section-1410-CALLUS-1408
*Solid Section, elset=CALLUS-1408, material=MAT-CALLUS-1408
,
** Section: Section-1411-CALLUS-1409
*Solid Section, elset=CALLUS-1409, material=MAT-CALLUS-1409
,
** Section: Section-1412-CALLUS-1410
*Solid Section, elset=CALLUS-1410, material=MAT-CALLUS-1410
,
** Section: Section-1413-CALLUS-1411
*Solid Section, elset=CALLUS-1411, material=MAT-CALLUS-1411
,
** Section: Section-1414-CALLUS-1412
*Solid Section, elset=CALLUS-1412, material=MAT-CALLUS-1412
,
** Section: Section-1415-CALLUS-1413
*Solid Section, elset=CALLUS-1413, material=MAT-CALLUS-1413
,
** Section: Section-1416-CALLUS-1414
*Solid Section, elset=CALLUS-1414, material=MAT-CALLUS-1414
,
** Section: Section-1417-CALLUS-1415
*Solid Section, elset=CALLUS-1415, material=MAT-CALLUS-1415
,
** Section: Section-1418-CALLUS-1416
*Solid Section, elset=CALLUS-1416, material=MAT-CALLUS-1416
,
** Section: Section-1419-CALLUS-1417
*Solid Section, elset=CALLUS-1417, material=MAT-CALLUS-1417
,
** Section: Section-1420-CALLUS-1418
*Solid Section, elset=CALLUS-1418, material=MAT-CALLUS-1418
,
** Section: Section-1421-CALLUS-1419
*Solid Section, elset=CALLUS-1419, material=MAT-CALLUS-1419
,
** Section: Section-1422-CALLUS-1420
*Solid Section, elset=CALLUS-1420, material=MAT-CALLUS-1420
,
** Section: Section-1423-CALLUS-1421
*Solid Section, elset=CALLUS-1421, material=MAT-CALLUS-1421
,
** Section: Section-1424-CALLUS-1422
*Solid Section, elset=CALLUS-1422, material=MAT-CALLUS-1422
,
** Section: Section-1425-CALLUS-1423
*Solid Section, elset=CALLUS-1423, material=MAT-CALLUS-1423
,
** Section: Section-1426-CALLUS-1424
*Solid Section, elset=CALLUS-1424, material=MAT-CALLUS-1424
,
** Section: Section-1427-CALLUS-1425
*Solid Section, elset=CALLUS-1425, material=MAT-CALLUS-1425
,
** Section: Section-1428-CALLUS-1426
*Solid Section, elset=CALLUS-1426, material=MAT-CALLUS-1426
,
** Section: Section-1429-CALLUS-1427
*Solid Section, elset=CALLUS-1427, material=MAT-CALLUS-1427
,
** Section: Section-1430-CALLUS-1428
*Solid Section, elset=CALLUS-1428, material=MAT-CALLUS-1428
,
** Section: Section-1431-CALLUS-1429
*Solid Section, elset=CALLUS-1429, material=MAT-CALLUS-1429
,
** Section: Section-1432-CALLUS-1430
*Solid Section, elset=CALLUS-1430, material=MAT-CALLUS-1430
,
** Section: Section-1433-CALLUS-1431
*Solid Section, elset=CALLUS-1431, material=MAT-CALLUS-1431
,
** Section: Section-1434-CALLUS-1432
*Solid Section, elset=CALLUS-1432, material=MAT-CALLUS-1432
,
** Section: Section-1435-CALLUS-1433
*Solid Section, elset=CALLUS-1433, material=MAT-CALLUS-1433
,
** Section: Section-1436-CALLUS-1434
*Solid Section, elset=CALLUS-1434, material=MAT-CALLUS-1434
,
** Section: Section-1437-CALLUS-1435
*Solid Section, elset=CALLUS-1435, material=MAT-CALLUS-1435
,
** Section: Section-1438-CALLUS-1436
*Solid Section, elset=CALLUS-1436, material=MAT-CALLUS-1436
,
** Section: Section-1439-CALLUS-1437
*Solid Section, elset=CALLUS-1437, material=MAT-CALLUS-1437
,
** Section: Section-1440-CALLUS-1438
*Solid Section, elset=CALLUS-1438, material=MAT-CALLUS-1438
,
** Section: Section-1441-CALLUS-1439
*Solid Section, elset=CALLUS-1439, material=MAT-CALLUS-1439
,
** Section: Section-1442-CALLUS-1440
*Solid Section, elset=CALLUS-1440, material=MAT-CALLUS-1440
,
** Section: Section-1443-CALLUS-1441
*Solid Section, elset=CALLUS-1441, material=MAT-CALLUS-1441
,
** Section: Section-1444-CALLUS-1442
*Solid Section, elset=CALLUS-1442, material=MAT-CALLUS-1442
,
** Section: Section-1445-CALLUS-1443
*Solid Section, elset=CALLUS-1443, material=MAT-CALLUS-1443
,
** Section: Section-1446-CALLUS-1444
*Solid Section, elset=CALLUS-1444, material=MAT-CALLUS-1444
,
** Section: Section-1447-CALLUS-1445
*Solid Section, elset=CALLUS-1445, material=MAT-CALLUS-1445
,
** Section: Section-1448-CALLUS-1446
*Solid Section, elset=CALLUS-1446, material=MAT-CALLUS-1446
,
** Section: Section-1449-CALLUS-1447
*Solid Section, elset=CALLUS-1447, material=MAT-CALLUS-1447
,
** Section: Section-1450-CALLUS-1448
*Solid Section, elset=CALLUS-1448, material=MAT-CALLUS-1448
,
** Section: Section-1451-CALLUS-1449
*Solid Section, elset=CALLUS-1449, material=MAT-CALLUS-1449
,
** Section: Section-1452-CALLUS-1450
*Solid Section, elset=CALLUS-1450, material=MAT-CALLUS-1450
,
** Section: Section-1453-CALLUS-1451
*Solid Section, elset=CALLUS-1451, material=MAT-CALLUS-1451
,
** Section: Section-1454-CALLUS-1452
*Solid Section, elset=CALLUS-1452, material=MAT-CALLUS-1452
,
** Section: Section-1455-CALLUS-1453
*Solid Section, elset=CALLUS-1453, material=MAT-CALLUS-1453
,
** Section: Section-1456-CALLUS-1454
*Solid Section, elset=CALLUS-1454, material=MAT-CALLUS-1454
,
** Section: Section-1457-CALLUS-1455
*Solid Section, elset=CALLUS-1455, material=MAT-CALLUS-1455
,
** Section: Section-1458-CALLUS-1456
*Solid Section, elset=CALLUS-1456, material=MAT-CALLUS-1456
,
** Section: Section-1459-CALLUS-1457
*Solid Section, elset=CALLUS-1457, material=MAT-CALLUS-1457
,
** Section: Section-1460-CALLUS-1458
*Solid Section, elset=CALLUS-1458, material=MAT-CALLUS-1458
,
** Section: Section-1461-CALLUS-1459
*Solid Section, elset=CALLUS-1459, material=MAT-CALLUS-1459
,
** Section: Section-1462-CALLUS-1460
*Solid Section, elset=CALLUS-1460, material=MAT-CALLUS-1460
,
** Section: Section-1463-CALLUS-1461
*Solid Section, elset=CALLUS-1461, material=MAT-CALLUS-1461
,
** Section: Section-1464-CALLUS-1462
*Solid Section, elset=CALLUS-1462, material=MAT-CALLUS-1462
,
** Section: Section-1465-CALLUS-1463
*Solid Section, elset=CALLUS-1463, material=MAT-CALLUS-1463
,
** Section: Section-1466-CALLUS-1464
*Solid Section, elset=CALLUS-1464, material=MAT-CALLUS-1464
,
** Section: Section-1467-CALLUS-1465
*Solid Section, elset=CALLUS-1465, material=MAT-CALLUS-1465
,
** Section: Section-1468-CALLUS-1466
*Solid Section, elset=CALLUS-1466, material=MAT-CALLUS-1466
,
** Section: Section-1469-CALLUS-1467
*Solid Section, elset=CALLUS-1467, material=MAT-CALLUS-1467
,
** Section: Section-1470-CALLUS-1468
*Solid Section, elset=CALLUS-1468, material=MAT-CALLUS-1468
,
** Section: Section-1471-CALLUS-1469
*Solid Section, elset=CALLUS-1469, material=MAT-CALLUS-1469
,
** Section: Section-1472-CALLUS-1470
*Solid Section, elset=CALLUS-1470, material=MAT-CALLUS-1470
,
** Section: Section-1473-CALLUS-1471
*Solid Section, elset=CALLUS-1471, material=MAT-CALLUS-1471
,
** Section: Section-1474-CALLUS-1472
*Solid Section, elset=CALLUS-1472, material=MAT-CALLUS-1472
,
** Section: Section-1475-CALLUS-1473
*Solid Section, elset=CALLUS-1473, material=MAT-CALLUS-1473
,
** Section: Section-1476-CALLUS-1474
*Solid Section, elset=CALLUS-1474, material=MAT-CALLUS-1474
,
** Section: Section-1477-CALLUS-1475
*Solid Section, elset=CALLUS-1475, material=MAT-CALLUS-1475
,
** Section: Section-1478-CALLUS-1476
*Solid Section, elset=CALLUS-1476, material=MAT-CALLUS-1476
,
** Section: Section-1479-CALLUS-1477
*Solid Section, elset=CALLUS-1477, material=MAT-CALLUS-1477
,
** Section: Section-1480-CALLUS-1478
*Solid Section, elset=CALLUS-1478, material=MAT-CALLUS-1478
,
** Section: Section-1481-CALLUS-1479
*Solid Section, elset=CALLUS-1479, material=MAT-CALLUS-1479
,
** Section: Section-1482-CALLUS-1480
*Solid Section, elset=CALLUS-1480, material=MAT-CALLUS-1480
,
** Section: Section-1483-CALLUS-1481
*Solid Section, elset=CALLUS-1481, material=MAT-CALLUS-1481
,
** Section: Section-1484-CALLUS-1482
*Solid Section, elset=CALLUS-1482, material=MAT-CALLUS-1482
,
** Section: Section-1485-CALLUS-1483
*Solid Section, elset=CALLUS-1483, material=MAT-CALLUS-1483
,
** Section: Section-1486-CALLUS-1484
*Solid Section, elset=CALLUS-1484, material=MAT-CALLUS-1484
,
** Section: Section-1487-CALLUS-1485
*Solid Section, elset=CALLUS-1485, material=MAT-CALLUS-1485
,
** Section: Section-1488-CALLUS-1486
*Solid Section, elset=CALLUS-1486, material=MAT-CALLUS-1486
,
** Section: Section-1489-CALLUS-1487
*Solid Section, elset=CALLUS-1487, material=MAT-CALLUS-1487
,
** Section: Section-1490-CALLUS-1488
*Solid Section, elset=CALLUS-1488, material=MAT-CALLUS-1488
,
** Section: Section-1491-CALLUS-1489
*Solid Section, elset=CALLUS-1489, material=MAT-CALLUS-1489
,
** Section: Section-1492-CALLUS-1490
*Solid Section, elset=CALLUS-1490, material=MAT-CALLUS-1490
,
** Section: Section-1493-CALLUS-1491
*Solid Section, elset=CALLUS-1491, material=MAT-CALLUS-1491
,
** Section: Section-1494-CALLUS-1492
*Solid Section, elset=CALLUS-1492, material=MAT-CALLUS-1492
,
** Section: Section-1495-CALLUS-1493
*Solid Section, elset=CALLUS-1493, material=MAT-CALLUS-1493
,
** Section: Section-1496-CALLUS-1494
*Solid Section, elset=CALLUS-1494, material=MAT-CALLUS-1494
,
** Section: Section-1497-CALLUS-1495
*Solid Section, elset=CALLUS-1495, material=MAT-CALLUS-1495
,
** Section: Section-1498-CALLUS-1496
*Solid Section, elset=CALLUS-1496, material=MAT-CALLUS-1496
,
** Section: Section-1499-CALLUS-1497
*Solid Section, elset=CALLUS-1497, material=MAT-CALLUS-1497
,
** Section: Section-1500-CALLUS-1498
*Solid Section, elset=CALLUS-1498, material=MAT-CALLUS-1498
,
** Section: Section-1501-CALLUS-1499
*Solid Section, elset=CALLUS-1499, material=MAT-CALLUS-1499
,
** Section: Section-1502-CALLUS-1500
*Solid Section, elset=CALLUS-1500, material=MAT-CALLUS-1500
,
** Section: Section-1503-CALLUS-1501
*Solid Section, elset=CALLUS-1501, material=MAT-CALLUS-1501
,
** Section: Section-1504-CALLUS-1502
*Solid Section, elset=CALLUS-1502, material=MAT-CALLUS-1502
,
** Section: Section-1505-CALLUS-1503
*Solid Section, elset=CALLUS-1503, material=MAT-CALLUS-1503
,
** Section: Section-1506-CALLUS-1504
*Solid Section, elset=CALLUS-1504, material=MAT-CALLUS-1504
,
** Section: Section-1507-CALLUS-1505
*Solid Section, elset=CALLUS-1505, material=MAT-CALLUS-1505
,
** Section: Section-1508-CALLUS-1506
*Solid Section, elset=CALLUS-1506, material=MAT-CALLUS-1506
,
** Section: Section-1509-CALLUS-1507
*Solid Section, elset=CALLUS-1507, material=MAT-CALLUS-1507
,
** Section: Section-1510-CALLUS-1508
*Solid Section, elset=CALLUS-1508, material=MAT-CALLUS-1508
,
** Section: Section-1511-CALLUS-1509
*Solid Section, elset=CALLUS-1509, material=MAT-CALLUS-1509
,
** Section: Section-1512-CALLUS-1510
*Solid Section, elset=CALLUS-1510, material=MAT-CALLUS-1510
,
** Section: Section-1513-CALLUS-1511
*Solid Section, elset=CALLUS-1511, material=MAT-CALLUS-1511
,
** Section: Section-1514-CALLUS-1512
*Solid Section, elset=CALLUS-1512, material=MAT-CALLUS-1512
,
** Section: Section-1515-CALLUS-1513
*Solid Section, elset=CALLUS-1513, material=MAT-CALLUS-1513
,
** Section: Section-1516-CALLUS-1514
*Solid Section, elset=CALLUS-1514, material=MAT-CALLUS-1514
,
** Section: Section-1517-CALLUS-1515
*Solid Section, elset=CALLUS-1515, material=MAT-CALLUS-1515
,
** Section: Section-1518-CALLUS-1516
*Solid Section, elset=CALLUS-1516, material=MAT-CALLUS-1516
,
** Section: Section-1519-CALLUS-1517
*Solid Section, elset=CALLUS-1517, material=MAT-CALLUS-1517
,
** Section: Section-1520-CALLUS-1518
*Solid Section, elset=CALLUS-1518, material=MAT-CALLUS-1518
,
** Section: Section-1521-CALLUS-1519
*Solid Section, elset=CALLUS-1519, material=MAT-CALLUS-1519
,
** Section: Section-1522-CALLUS-1520
*Solid Section, elset=CALLUS-1520, material=MAT-CALLUS-1520
,
** Section: Section-1523-CALLUS-1521
*Solid Section, elset=CALLUS-1521, material=MAT-CALLUS-1521
,
** Section: Section-1524-CALLUS-1522
*Solid Section, elset=CALLUS-1522, material=MAT-CALLUS-1522
,
** Section: Section-1525-CALLUS-1523
*Solid Section, elset=CALLUS-1523, material=MAT-CALLUS-1523
,
** Section: Section-1526-CALLUS-1524
*Solid Section, elset=CALLUS-1524, material=MAT-CALLUS-1524
,
** Section: Section-1527-CALLUS-1525
*Solid Section, elset=CALLUS-1525, material=MAT-CALLUS-1525
,
** Section: Section-1528-CALLUS-1526
*Solid Section, elset=CALLUS-1526, material=MAT-CALLUS-1526
,
** Section: Section-1529-CALLUS-1527
*Solid Section, elset=CALLUS-1527, material=MAT-CALLUS-1527
,
** Section: Section-1530-CALLUS-1528
*Solid Section, elset=CALLUS-1528, material=MAT-CALLUS-1528
,
** Section: Section-1531-CALLUS-1529
*Solid Section, elset=CALLUS-1529, material=MAT-CALLUS-1529
,
** Section: Section-1532-CALLUS-1530
*Solid Section, elset=CALLUS-1530, material=MAT-CALLUS-1530
,
** Section: Section-1533-CALLUS-1531
*Solid Section, elset=CALLUS-1531, material=MAT-CALLUS-1531
,
** Section: Section-1534-CALLUS-1532
*Solid Section, elset=CALLUS-1532, material=MAT-CALLUS-1532
,
** Section: Section-1535-CALLUS-1533
*Solid Section, elset=CALLUS-1533, material=MAT-CALLUS-1533
,
** Section: Section-1536-CALLUS-1534
*Solid Section, elset=CALLUS-1534, material=MAT-CALLUS-1534
,
** Section: Section-1537-CALLUS-1535
*Solid Section, elset=CALLUS-1535, material=MAT-CALLUS-1535
,
** Section: Section-1538-CALLUS-1536
*Solid Section, elset=CALLUS-1536, material=MAT-CALLUS-1536
,
** Section: Section-1539-CALLUS-1537
*Solid Section, elset=CALLUS-1537, material=MAT-CALLUS-1537
,
** Section: Section-1540-CALLUS-1538
*Solid Section, elset=CALLUS-1538, material=MAT-CALLUS-1538
,
** Section: Section-1541-CALLUS-1539
*Solid Section, elset=CALLUS-1539, material=MAT-CALLUS-1539
,
** Section: Section-1542-CALLUS-1540
*Solid Section, elset=CALLUS-1540, material=MAT-CALLUS-1540
,
** Section: Section-1543-CALLUS-1541
*Solid Section, elset=CALLUS-1541, material=MAT-CALLUS-1541
,
** Section: Section-1544-CALLUS-1542
*Solid Section, elset=CALLUS-1542, material=MAT-CALLUS-1542
,
** Section: Section-1545-CALLUS-1543
*Solid Section, elset=CALLUS-1543, material=MAT-CALLUS-1543
,
** Section: Section-1546-CALLUS-1544
*Solid Section, elset=CALLUS-1544, material=MAT-CALLUS-1544
,
** Section: Section-1547-CALLUS-1545
*Solid Section, elset=CALLUS-1545, material=MAT-CALLUS-1545
,
** Section: Section-1548-CALLUS-1546
*Solid Section, elset=CALLUS-1546, material=MAT-CALLUS-1546
,
** Section: Section-1549-CALLUS-1547
*Solid Section, elset=CALLUS-1547, material=MAT-CALLUS-1547
,
** Section: Section-1550-CALLUS-1548
*Solid Section, elset=CALLUS-1548, material=MAT-CALLUS-1548
,
** Section: Section-1551-CALLUS-1549
*Solid Section, elset=CALLUS-1549, material=MAT-CALLUS-1549
,
** Section: Section-1552-CALLUS-1550
*Solid Section, elset=CALLUS-1550, material=MAT-CALLUS-1550
,
** Section: Section-1553-CALLUS-1551
*Solid Section, elset=CALLUS-1551, material=MAT-CALLUS-1551
,
** Section: Section-1554-CALLUS-1552
*Solid Section, elset=CALLUS-1552, material=MAT-CALLUS-1552
,
** Section: Section-1555-CALLUS-1553
*Solid Section, elset=CALLUS-1553, material=MAT-CALLUS-1553
,
** Section: Section-1556-CALLUS-1554
*Solid Section, elset=CALLUS-1554, material=MAT-CALLUS-1554
,
** Section: Section-1557-CALLUS-1555
*Solid Section, elset=CALLUS-1555, material=MAT-CALLUS-1555
,
** Section: Section-1558-CALLUS-1556
*Solid Section, elset=CALLUS-1556, material=MAT-CALLUS-1556
,
** Section: Section-1559-CALLUS-1557
*Solid Section, elset=CALLUS-1557, material=MAT-CALLUS-1557
,
** Section: Section-1560-CALLUS-1558
*Solid Section, elset=CALLUS-1558, material=MAT-CALLUS-1558
,
** Section: Section-1561-CALLUS-1559
*Solid Section, elset=CALLUS-1559, material=MAT-CALLUS-1559
,
** Section: Section-1562-CALLUS-1560
*Solid Section, elset=CALLUS-1560, material=MAT-CALLUS-1560
,
** Section: Section-1563-CALLUS-1561
*Solid Section, elset=CALLUS-1561, material=MAT-CALLUS-1561
,
** Section: Section-1564-CALLUS-1562
*Solid Section, elset=CALLUS-1562, material=MAT-CALLUS-1562
,
** Section: Section-1565-CALLUS-1563
*Solid Section, elset=CALLUS-1563, material=MAT-CALLUS-1563
,
** Section: Section-1566-CALLUS-1564
*Solid Section, elset=CALLUS-1564, material=MAT-CALLUS-1564
,
** Section: Section-1567-CALLUS-1565
*Solid Section, elset=CALLUS-1565, material=MAT-CALLUS-1565
,
** Section: Section-1568-CALLUS-1566
*Solid Section, elset=CALLUS-1566, material=MAT-CALLUS-1566
,
** Section: Section-1569-CALLUS-1567
*Solid Section, elset=CALLUS-1567, material=MAT-CALLUS-1567
,
** Section: Section-1570-CALLUS-1568
*Solid Section, elset=CALLUS-1568, material=MAT-CALLUS-1568
,
** Section: Section-1571-CALLUS-1569
*Solid Section, elset=CALLUS-1569, material=MAT-CALLUS-1569
,
** Section: Section-1572-CALLUS-1570
*Solid Section, elset=CALLUS-1570, material=MAT-CALLUS-1570
,
** Section: Section-1573-CALLUS-1571
*Solid Section, elset=CALLUS-1571, material=MAT-CALLUS-1571
,
** Section: Section-1574-CALLUS-1572
*Solid Section, elset=CALLUS-1572, material=MAT-CALLUS-1572
,
** Section: Section-1575-CALLUS-1573
*Solid Section, elset=CALLUS-1573, material=MAT-CALLUS-1573
,
** Section: Section-1576-CALLUS-1574
*Solid Section, elset=CALLUS-1574, material=MAT-CALLUS-1574
,
** Section: Section-1577-CALLUS-1575
*Solid Section, elset=CALLUS-1575, material=MAT-CALLUS-1575
,
** Section: Section-1578-CALLUS-1576
*Solid Section, elset=CALLUS-1576, material=MAT-CALLUS-1576
,
** Section: Section-1579-CALLUS-1577
*Solid Section, elset=CALLUS-1577, material=MAT-CALLUS-1577
,
** Section: Section-1580-CALLUS-1578
*Solid Section, elset=CALLUS-1578, material=MAT-CALLUS-1578
,
** Section: Section-1581-CALLUS-1579
*Solid Section, elset=CALLUS-1579, material=MAT-CALLUS-1579
,
** Section: Section-1582-CALLUS-1580
*Solid Section, elset=CALLUS-1580, material=MAT-CALLUS-1580
,
** Section: Section-1583-CALLUS-1581
*Solid Section, elset=CALLUS-1581, material=MAT-CALLUS-1581
,
** Section: Section-1584-CALLUS-1582
*Solid Section, elset=CALLUS-1582, material=MAT-CALLUS-1582
,
** Section: Section-1585-CALLUS-1583
*Solid Section, elset=CALLUS-1583, material=MAT-CALLUS-1583
,
** Section: Section-1586-CALLUS-1584
*Solid Section, elset=CALLUS-1584, material=MAT-CALLUS-1584
,
** Section: Section-1587-CALLUS-1585
*Solid Section, elset=CALLUS-1585, material=MAT-CALLUS-1585
,
** Section: Section-1588-CALLUS-1586
*Solid Section, elset=CALLUS-1586, material=MAT-CALLUS-1586
,
** Section: Section-1589-CALLUS-1587
*Solid Section, elset=CALLUS-1587, material=MAT-CALLUS-1587
,
** Section: Section-1590-CALLUS-1588
*Solid Section, elset=CALLUS-1588, material=MAT-CALLUS-1588
,
** Section: Section-1591-CALLUS-1589
*Solid Section, elset=CALLUS-1589, material=MAT-CALLUS-1589
,
** Section: Section-1592-CALLUS-1590
*Solid Section, elset=CALLUS-1590, material=MAT-CALLUS-1590
,
** Section: Section-1593-CALLUS-1591
*Solid Section, elset=CALLUS-1591, material=MAT-CALLUS-1591
,
** Section: Section-1594-CALLUS-1592
*Solid Section, elset=CALLUS-1592, material=MAT-CALLUS-1592
,
** Section: Section-1595-CALLUS-1593
*Solid Section, elset=CALLUS-1593, material=MAT-CALLUS-1593
,
** Section: Section-1596-CALLUS-1594
*Solid Section, elset=CALLUS-1594, material=MAT-CALLUS-1594
,
** Section: Section-1597-CALLUS-1595
*Solid Section, elset=CALLUS-1595, material=MAT-CALLUS-1595
,
** Section: Section-1598-CALLUS-1596
*Solid Section, elset=CALLUS-1596, material=MAT-CALLUS-1596
,
** Section: Section-1599-CALLUS-1597
*Solid Section, elset=CALLUS-1597, material=MAT-CALLUS-1597
,
** Section: Section-1600-CALLUS-1598
*Solid Section, elset=CALLUS-1598, material=MAT-CALLUS-1598
,
** Section: Section-1601-CALLUS-1599
*Solid Section, elset=CALLUS-1599, material=MAT-CALLUS-1599
,
** Section: Section-1602-CALLUS-1600
*Solid Section, elset=CALLUS-1600, material=MAT-CALLUS-1600
,
** Section: Section-1603-CALLUS-1601
*Solid Section, elset=CALLUS-1601, material=MAT-CALLUS-1601
,
** Section: Section-1604-CALLUS-1602
*Solid Section, elset=CALLUS-1602, material=MAT-CALLUS-1602
,
** Section: Section-1605-CALLUS-1603
*Solid Section, elset=CALLUS-1603, material=MAT-CALLUS-1603
,
** Section: Section-1606-CALLUS-1604
*Solid Section, elset=CALLUS-1604, material=MAT-CALLUS-1604
,
** Section: Section-1607-CALLUS-1605
*Solid Section, elset=CALLUS-1605, material=MAT-CALLUS-1605
,
** Section: Section-1608-CALLUS-1606
*Solid Section, elset=CALLUS-1606, material=MAT-CALLUS-1606
,
** Section: Section-1609-CALLUS-1607
*Solid Section, elset=CALLUS-1607, material=MAT-CALLUS-1607
,
** Section: Section-1610-CALLUS-1608
*Solid Section, elset=CALLUS-1608, material=MAT-CALLUS-1608
,
** Section: Section-1611-CALLUS-1609
*Solid Section, elset=CALLUS-1609, material=MAT-CALLUS-1609
,
** Section: Section-1612-CALLUS-1610
*Solid Section, elset=CALLUS-1610, material=MAT-CALLUS-1610
,
** Section: Section-1613-CALLUS-1611
*Solid Section, elset=CALLUS-1611, material=MAT-CALLUS-1611
,
** Section: Section-1614-CALLUS-1612
*Solid Section, elset=CALLUS-1612, material=MAT-CALLUS-1612
,
** Section: Section-1615-CALLUS-1613
*Solid Section, elset=CALLUS-1613, material=MAT-CALLUS-1613
,
** Section: Section-1616-CALLUS-1614
*Solid Section, elset=CALLUS-1614, material=MAT-CALLUS-1614
,
** Section: Section-1617-CALLUS-1615
*Solid Section, elset=CALLUS-1615, material=MAT-CALLUS-1615
,
** Section: Section-1618-CALLUS-1616
*Solid Section, elset=CALLUS-1616, material=MAT-CALLUS-1616
,
** Section: Section-1619-CALLUS-1617
*Solid Section, elset=CALLUS-1617, material=MAT-CALLUS-1617
,
** Section: Section-1620-CALLUS-1618
*Solid Section, elset=CALLUS-1618, material=MAT-CALLUS-1618
,
** Section: Section-1621-CALLUS-1619
*Solid Section, elset=CALLUS-1619, material=MAT-CALLUS-1619
,
** Section: Section-1622-CALLUS-1620
*Solid Section, elset=CALLUS-1620, material=MAT-CALLUS-1620
,
** Section: Section-1623-CALLUS-1621
*Solid Section, elset=CALLUS-1621, material=MAT-CALLUS-1621
,
** Section: Section-1624-CALLUS-1622
*Solid Section, elset=CALLUS-1622, material=MAT-CALLUS-1622
,
** Section: Section-1625-CALLUS-1623
*Solid Section, elset=CALLUS-1623, material=MAT-CALLUS-1623
,
** Section: Section-1626-CALLUS-1624
*Solid Section, elset=CALLUS-1624, material=MAT-CALLUS-1624
,
** Section: Section-1627-CALLUS-1625
*Solid Section, elset=CALLUS-1625, material=MAT-CALLUS-1625
,
** Section: Section-1628-CALLUS-1626
*Solid Section, elset=CALLUS-1626, material=MAT-CALLUS-1626
,
** Section: Section-1629-CALLUS-1627
*Solid Section, elset=CALLUS-1627, material=MAT-CALLUS-1627
,
** Section: Section-1630-CALLUS-1628
*Solid Section, elset=CALLUS-1628, material=MAT-CALLUS-1628
,
** Section: Section-1631-CALLUS-1629
*Solid Section, elset=CALLUS-1629, material=MAT-CALLUS-1629
,
** Section: Section-1632-CALLUS-1630
*Solid Section, elset=CALLUS-1630, material=MAT-CALLUS-1630
,
** Section: Section-1633-CALLUS-1631
*Solid Section, elset=CALLUS-1631, material=MAT-CALLUS-1631
,
** Section: Section-1634-CALLUS-1632
*Solid Section, elset=CALLUS-1632, material=MAT-CALLUS-1632
,
** Section: Section-1635-CALLUS-1633
*Solid Section, elset=CALLUS-1633, material=MAT-CALLUS-1633
,
** Section: Section-1636-CALLUS-1634
*Solid Section, elset=CALLUS-1634, material=MAT-CALLUS-1634
,
** Section: Section-1637-CALLUS-1635
*Solid Section, elset=CALLUS-1635, material=MAT-CALLUS-1635
,
** Section: Section-1638-CALLUS-1636
*Solid Section, elset=CALLUS-1636, material=MAT-CALLUS-1636
,
** Section: Section-1639-CALLUS-1637
*Solid Section, elset=CALLUS-1637, material=MAT-CALLUS-1637
,
** Section: Section-1640-CALLUS-1638
*Solid Section, elset=CALLUS-1638, material=MAT-CALLUS-1638
,
** Section: Section-1641-CALLUS-1639
*Solid Section, elset=CALLUS-1639, material=MAT-CALLUS-1639
,
** Section: Section-1642-CALLUS-1640
*Solid Section, elset=CALLUS-1640, material=MAT-CALLUS-1640
,
** Section: Section-1643-CALLUS-1641
*Solid Section, elset=CALLUS-1641, material=MAT-CALLUS-1641
,
** Section: Section-1644-CALLUS-1642
*Solid Section, elset=CALLUS-1642, material=MAT-CALLUS-1642
,
** Section: Section-1645-CALLUS-1643
*Solid Section, elset=CALLUS-1643, material=MAT-CALLUS-1643
,
** Section: Section-1646-CALLUS-1644
*Solid Section, elset=CALLUS-1644, material=MAT-CALLUS-1644
,
** Section: Section-1647-CALLUS-1645
*Solid Section, elset=CALLUS-1645, material=MAT-CALLUS-1645
,
** Section: Section-1648-CALLUS-1646
*Solid Section, elset=CALLUS-1646, material=MAT-CALLUS-1646
,
** Section: Section-1649-CALLUS-1647
*Solid Section, elset=CALLUS-1647, material=MAT-CALLUS-1647
,
** Section: Section-1650-CALLUS-1648
*Solid Section, elset=CALLUS-1648, material=MAT-CALLUS-1648
,
** Section: Section-1651-CALLUS-1649
*Solid Section, elset=CALLUS-1649, material=MAT-CALLUS-1649
,
** Section: Section-1652-CALLUS-1650
*Solid Section, elset=CALLUS-1650, material=MAT-CALLUS-1650
,
** Section: Section-1653-CALLUS-1651
*Solid Section, elset=CALLUS-1651, material=MAT-CALLUS-1651
,
** Section: Section-1654-CALLUS-1652
*Solid Section, elset=CALLUS-1652, material=MAT-CALLUS-1652
,
** Section: Section-1655-CALLUS-1653
*Solid Section, elset=CALLUS-1653, material=MAT-CALLUS-1653
,
** Section: Section-1656-CALLUS-1654
*Solid Section, elset=CALLUS-1654, material=MAT-CALLUS-1654
,
** Section: Section-1657-CALLUS-1655
*Solid Section, elset=CALLUS-1655, material=MAT-CALLUS-1655
,
** Section: Section-1658-CALLUS-1656
*Solid Section, elset=CALLUS-1656, material=MAT-CALLUS-1656
,
** Section: Section-1659-CALLUS-1657
*Solid Section, elset=CALLUS-1657, material=MAT-CALLUS-1657
,
** Section: Section-1660-CALLUS-1658
*Solid Section, elset=CALLUS-1658, material=MAT-CALLUS-1658
,
** Section: Section-1661-CALLUS-1659
*Solid Section, elset=CALLUS-1659, material=MAT-CALLUS-1659
,
** Section: Section-1662-CALLUS-1660
*Solid Section, elset=CALLUS-1660, material=MAT-CALLUS-1660
,
** Section: Section-1663-CALLUS-1661
*Solid Section, elset=CALLUS-1661, material=MAT-CALLUS-1661
,
** Section: Section-1664-CALLUS-1662
*Solid Section, elset=CALLUS-1662, material=MAT-CALLUS-1662
,
** Section: Section-1665-CALLUS-1663
*Solid Section, elset=CALLUS-1663, material=MAT-CALLUS-1663
,
** Section: Section-1666-CALLUS-1664
*Solid Section, elset=CALLUS-1664, material=MAT-CALLUS-1664
,
** Section: Section-1667-CALLUS-1665
*Solid Section, elset=CALLUS-1665, material=MAT-CALLUS-1665
,
** Section: Section-1668-CALLUS-1666
*Solid Section, elset=CALLUS-1666, material=MAT-CALLUS-1666
,
** Section: Section-1669-CALLUS-1667
*Solid Section, elset=CALLUS-1667, material=MAT-CALLUS-1667
,
** Section: Section-1670-CALLUS-1668
*Solid Section, elset=CALLUS-1668, material=MAT-CALLUS-1668
,
** Section: Section-1671-CALLUS-1669
*Solid Section, elset=CALLUS-1669, material=MAT-CALLUS-1669
,
** Section: Section-1672-CALLUS-1670
*Solid Section, elset=CALLUS-1670, material=MAT-CALLUS-1670
,
** Section: Section-1673-CALLUS-1671
*Solid Section, elset=CALLUS-1671, material=MAT-CALLUS-1671
,
** Section: Section-1674-CALLUS-1672
*Solid Section, elset=CALLUS-1672, material=MAT-CALLUS-1672
,
** Section: Section-1675-CALLUS-1673
*Solid Section, elset=CALLUS-1673, material=MAT-CALLUS-1673
,
** Section: Section-1676-CALLUS-1674
*Solid Section, elset=CALLUS-1674, material=MAT-CALLUS-1674
,
** Section: Section-1677-CALLUS-1675
*Solid Section, elset=CALLUS-1675, material=MAT-CALLUS-1675
,
** Section: Section-1678-CALLUS-1676
*Solid Section, elset=CALLUS-1676, material=MAT-CALLUS-1676
,
** Section: Section-1679-CALLUS-1677
*Solid Section, elset=CALLUS-1677, material=MAT-CALLUS-1677
,
** Section: Section-1680-CALLUS-1678
*Solid Section, elset=CALLUS-1678, material=MAT-CALLUS-1678
,
** Section: Section-1681-CALLUS-1679
*Solid Section, elset=CALLUS-1679, material=MAT-CALLUS-1679
,
** Section: Section-1682-CALLUS-1680
*Solid Section, elset=CALLUS-1680, material=MAT-CALLUS-1680
,
** Section: Section-1683-CALLUS-1681
*Solid Section, elset=CALLUS-1681, material=MAT-CALLUS-1681
,
** Section: Section-1684-CALLUS-1682
*Solid Section, elset=CALLUS-1682, material=MAT-CALLUS-1682
,
** Section: Section-1685-CALLUS-1683
*Solid Section, elset=CALLUS-1683, material=MAT-CALLUS-1683
,
** Section: Section-1686-CALLUS-1684
*Solid Section, elset=CALLUS-1684, material=MAT-CALLUS-1684
,
** Section: Section-1687-CALLUS-1685
*Solid Section, elset=CALLUS-1685, material=MAT-CALLUS-1685
,
** Section: Section-1688-CALLUS-1686
*Solid Section, elset=CALLUS-1686, material=MAT-CALLUS-1686
,
** Section: Section-1689-CALLUS-1687
*Solid Section, elset=CALLUS-1687, material=MAT-CALLUS-1687
,
** Section: Section-1690-CALLUS-1688
*Solid Section, elset=CALLUS-1688, material=MAT-CALLUS-1688
,
** Section: Section-1691-CALLUS-1689
*Solid Section, elset=CALLUS-1689, material=MAT-CALLUS-1689
,
** Section: Section-1692-CALLUS-1690
*Solid Section, elset=CALLUS-1690, material=MAT-CALLUS-1690
,
** Section: Section-1693-CALLUS-1691
*Solid Section, elset=CALLUS-1691, material=MAT-CALLUS-1691
,
** Section: Section-1694-CALLUS-1692
*Solid Section, elset=CALLUS-1692, material=MAT-CALLUS-1692
,
** Section: Section-1695-CALLUS-1693
*Solid Section, elset=CALLUS-1693, material=MAT-CALLUS-1693
,
** Section: Section-1696-CALLUS-1694
*Solid Section, elset=CALLUS-1694, material=MAT-CALLUS-1694
,
** Section: Section-1697-CALLUS-1695
*Solid Section, elset=CALLUS-1695, material=MAT-CALLUS-1695
,
** Section: Section-1698-CALLUS-1696
*Solid Section, elset=CALLUS-1696, material=MAT-CALLUS-1696
,
** Section: Section-1699-CALLUS-1697
*Solid Section, elset=CALLUS-1697, material=MAT-CALLUS-1697
,
** Section: Section-1700-CALLUS-1698
*Solid Section, elset=CALLUS-1698, material=MAT-CALLUS-1698
,
** Section: Section-1701-CALLUS-1699
*Solid Section, elset=CALLUS-1699, material=MAT-CALLUS-1699
,
** Section: Section-1702-CALLUS-1700
*Solid Section, elset=CALLUS-1700, material=MAT-CALLUS-1700
,
** Section: Section-1703-CALLUS-1701
*Solid Section, elset=CALLUS-1701, material=MAT-CALLUS-1701
,
** Section: Section-1704-CALLUS-1702
*Solid Section, elset=CALLUS-1702, material=MAT-CALLUS-1702
,
** Section: Section-1705-CALLUS-1703
*Solid Section, elset=CALLUS-1703, material=MAT-CALLUS-1703
,
** Section: Section-1706-CALLUS-1704
*Solid Section, elset=CALLUS-1704, material=MAT-CALLUS-1704
,
** Section: Section-1707-CALLUS-1705
*Solid Section, elset=CALLUS-1705, material=MAT-CALLUS-1705
,
** Section: Section-1708-CALLUS-1706
*Solid Section, elset=CALLUS-1706, material=MAT-CALLUS-1706
,
** Section: Section-1709-CALLUS-1707
*Solid Section, elset=CALLUS-1707, material=MAT-CALLUS-1707
,
** Section: Section-1710-CALLUS-1708
*Solid Section, elset=CALLUS-1708, material=MAT-CALLUS-1708
,
** Section: Section-1711-CALLUS-1709
*Solid Section, elset=CALLUS-1709, material=MAT-CALLUS-1709
,
** Section: Section-1712-CALLUS-1710
*Solid Section, elset=CALLUS-1710, material=MAT-CALLUS-1710
,
** Section: Section-1713-CALLUS-1711
*Solid Section, elset=CALLUS-1711, material=MAT-CALLUS-1711
,
** Section: Section-1714-CALLUS-1712
*Solid Section, elset=CALLUS-1712, material=MAT-CALLUS-1712
,
** Section: Section-1715-CALLUS-1713
*Solid Section, elset=CALLUS-1713, material=MAT-CALLUS-1713
,
** Section: Section-1716-CALLUS-1714
*Solid Section, elset=CALLUS-1714, material=MAT-CALLUS-1714
,
** Section: Section-1717-CALLUS-1715
*Solid Section, elset=CALLUS-1715, material=MAT-CALLUS-1715
,
** Section: Section-1718-CALLUS-1716
*Solid Section, elset=CALLUS-1716, material=MAT-CALLUS-1716
,
** Section: Section-1719-CALLUS-1717
*Solid Section, elset=CALLUS-1717, material=MAT-CALLUS-1717
,
** Section: Section-1720-CALLUS-1718
*Solid Section, elset=CALLUS-1718, material=MAT-CALLUS-1718
,
** Section: Section-1721-CALLUS-1719
*Solid Section, elset=CALLUS-1719, material=MAT-CALLUS-1719
,
** Section: Section-1722-CALLUS-1720
*Solid Section, elset=CALLUS-1720, material=MAT-CALLUS-1720
,
** Section: Section-1723-CALLUS-1721
*Solid Section, elset=CALLUS-1721, material=MAT-CALLUS-1721
,
** Section: Section-1724-CALLUS-1722
*Solid Section, elset=CALLUS-1722, material=MAT-CALLUS-1722
,
** Section: Section-1725-CALLUS-1723
*Solid Section, elset=CALLUS-1723, material=MAT-CALLUS-1723
,
** Section: Section-1726-CALLUS-1724
*Solid Section, elset=CALLUS-1724, material=MAT-CALLUS-1724
,
** Section: Section-1727-CALLUS-1725
*Solid Section, elset=CALLUS-1725, material=MAT-CALLUS-1725
,
** Section: Section-1728-CALLUS-1726
*Solid Section, elset=CALLUS-1726, material=MAT-CALLUS-1726
,
** Section: Section-1729-CALLUS-1727
*Solid Section, elset=CALLUS-1727, material=MAT-CALLUS-1727
,
** Section: Section-1730-CALLUS-1728
*Solid Section, elset=CALLUS-1728, material=MAT-CALLUS-1728
,
** Section: Section-1731-CALLUS-1729
*Solid Section, elset=CALLUS-1729, material=MAT-CALLUS-1729
,
** Section: Section-1732-CALLUS-1730
*Solid Section, elset=CALLUS-1730, material=MAT-CALLUS-1730
,
** Section: Section-1733-CALLUS-1731
*Solid Section, elset=CALLUS-1731, material=MAT-CALLUS-1731
,
** Section: Section-1734-CALLUS-1732
*Solid Section, elset=CALLUS-1732, material=MAT-CALLUS-1732
,
** Section: Section-1735-CALLUS-1733
*Solid Section, elset=CALLUS-1733, material=MAT-CALLUS-1733
,
** Section: Section-1736-CALLUS-1734
*Solid Section, elset=CALLUS-1734, material=MAT-CALLUS-1734
,
** Section: Section-1737-CALLUS-1735
*Solid Section, elset=CALLUS-1735, material=MAT-CALLUS-1735
,
** Section: Section-1738-CALLUS-1736
*Solid Section, elset=CALLUS-1736, material=MAT-CALLUS-1736
,
** Section: Section-1739-CALLUS-1737
*Solid Section, elset=CALLUS-1737, material=MAT-CALLUS-1737
,
** Section: Section-1740-CALLUS-1738
*Solid Section, elset=CALLUS-1738, material=MAT-CALLUS-1738
,
** Section: Section-1741-CALLUS-1739
*Solid Section, elset=CALLUS-1739, material=MAT-CALLUS-1739
,
** Section: Section-1742-CALLUS-1740
*Solid Section, elset=CALLUS-1740, material=MAT-CALLUS-1740
,
** Section: Section-1743-CALLUS-1741
*Solid Section, elset=CALLUS-1741, material=MAT-CALLUS-1741
,
** Section: Section-1744-CALLUS-1742
*Solid Section, elset=CALLUS-1742, material=MAT-CALLUS-1742
,
** Section: Section-1745-CALLUS-1743
*Solid Section, elset=CALLUS-1743, material=MAT-CALLUS-1743
,
** Section: Section-1746-CALLUS-1744
*Solid Section, elset=CALLUS-1744, material=MAT-CALLUS-1744
,
** Section: Section-1747-CALLUS-1745
*Solid Section, elset=CALLUS-1745, material=MAT-CALLUS-1745
,
** Section: Section-1748-CALLUS-1746
*Solid Section, elset=CALLUS-1746, material=MAT-CALLUS-1746
,
** Section: Section-1749-CALLUS-1747
*Solid Section, elset=CALLUS-1747, material=MAT-CALLUS-1747
,
** Section: Section-1750-CALLUS-1748
*Solid Section, elset=CALLUS-1748, material=MAT-CALLUS-1748
,
** Section: Section-1751-CALLUS-1749
*Solid Section, elset=CALLUS-1749, material=MAT-CALLUS-1749
,
** Section: Section-1752-CALLUS-1750
*Solid Section, elset=CALLUS-1750, material=MAT-CALLUS-1750
,
** Section: Section-1753-CALLUS-1751
*Solid Section, elset=CALLUS-1751, material=MAT-CALLUS-1751
,
** Section: Section-1754-CALLUS-1752
*Solid Section, elset=CALLUS-1752, material=MAT-CALLUS-1752
,
** Section: Section-1755-CALLUS-1753
*Solid Section, elset=CALLUS-1753, material=MAT-CALLUS-1753
,
** Section: Section-1756-CALLUS-1754
*Solid Section, elset=CALLUS-1754, material=MAT-CALLUS-1754
,
** Section: Section-1757-CALLUS-1755
*Solid Section, elset=CALLUS-1755, material=MAT-CALLUS-1755
,
** Section: Section-1758-CALLUS-1756
*Solid Section, elset=CALLUS-1756, material=MAT-CALLUS-1756
,
** Section: Section-1759-CALLUS-1757
*Solid Section, elset=CALLUS-1757, material=MAT-CALLUS-1757
,
** Section: Section-1760-CALLUS-1758
*Solid Section, elset=CALLUS-1758, material=MAT-CALLUS-1758
,
** Section: Section-1761-CALLUS-1759
*Solid Section, elset=CALLUS-1759, material=MAT-CALLUS-1759
,
** Section: Section-1762-CALLUS-1760
*Solid Section, elset=CALLUS-1760, material=MAT-CALLUS-1760
,
** Section: Section-1763-CALLUS-1761
*Solid Section, elset=CALLUS-1761, material=MAT-CALLUS-1761
,
** Section: Section-1764-CALLUS-1762
*Solid Section, elset=CALLUS-1762, material=MAT-CALLUS-1762
,
** Section: Section-1765-CALLUS-1763
*Solid Section, elset=CALLUS-1763, material=MAT-CALLUS-1763
,
** Section: Section-1766-CALLUS-1764
*Solid Section, elset=CALLUS-1764, material=MAT-CALLUS-1764
,
** Section: Section-1767-CALLUS-1765
*Solid Section, elset=CALLUS-1765, material=MAT-CALLUS-1765
,
** Section: Section-1768-CALLUS-1766
*Solid Section, elset=CALLUS-1766, material=MAT-CALLUS-1766
,
** Section: Section-1769-CALLUS-1767
*Solid Section, elset=CALLUS-1767, material=MAT-CALLUS-1767
,
** Section: Section-1770-CALLUS-1768
*Solid Section, elset=CALLUS-1768, material=MAT-CALLUS-1768
,
** Section: Section-1771-CALLUS-1769
*Solid Section, elset=CALLUS-1769, material=MAT-CALLUS-1769
,
** Section: Section-1772-CALLUS-1770
*Solid Section, elset=CALLUS-1770, material=MAT-CALLUS-1770
,
** Section: Section-1773-CALLUS-1771
*Solid Section, elset=CALLUS-1771, material=MAT-CALLUS-1771
,
** Section: Section-1774-CALLUS-1772
*Solid Section, elset=CALLUS-1772, material=MAT-CALLUS-1772
,
** Section: Section-1775-CALLUS-1773
*Solid Section, elset=CALLUS-1773, material=MAT-CALLUS-1773
,
** Section: Section-1776-CALLUS-1774
*Solid Section, elset=CALLUS-1774, material=MAT-CALLUS-1774
,
** Section: Section-1777-CALLUS-1775
*Solid Section, elset=CALLUS-1775, material=MAT-CALLUS-1775
,
** Section: Section-1778-CALLUS-1776
*Solid Section, elset=CALLUS-1776, material=MAT-CALLUS-1776
,
** Section: Section-1779-CALLUS-1777
*Solid Section, elset=CALLUS-1777, material=MAT-CALLUS-1777
,
** Section: Section-1780-CALLUS-1778
*Solid Section, elset=CALLUS-1778, material=MAT-CALLUS-1778
,
** Section: Section-1781-CALLUS-1779
*Solid Section, elset=CALLUS-1779, material=MAT-CALLUS-1779
,
** Section: Section-1782-CALLUS-1780
*Solid Section, elset=CALLUS-1780, material=MAT-CALLUS-1780
,
** Section: Section-1783-CALLUS-1781
*Solid Section, elset=CALLUS-1781, material=MAT-CALLUS-1781
,
** Section: Section-1784-CALLUS-1782
*Solid Section, elset=CALLUS-1782, material=MAT-CALLUS-1782
,
** Section: Section-1785-CALLUS-1783
*Solid Section, elset=CALLUS-1783, material=MAT-CALLUS-1783
,
** Section: Section-1786-CALLUS-1784
*Solid Section, elset=CALLUS-1784, material=MAT-CALLUS-1784
,
** Section: Section-1787-CALLUS-1785
*Solid Section, elset=CALLUS-1785, material=MAT-CALLUS-1785
,
** Section: Section-1788-CALLUS-1786
*Solid Section, elset=CALLUS-1786, material=MAT-CALLUS-1786
,
** Section: Section-1789-CALLUS-1787
*Solid Section, elset=CALLUS-1787, material=MAT-CALLUS-1787
,
** Section: Section-1790-CALLUS-1788
*Solid Section, elset=CALLUS-1788, material=MAT-CALLUS-1788
,
** Section: Section-1791-CALLUS-1789
*Solid Section, elset=CALLUS-1789, material=MAT-CALLUS-1789
,
** Section: Section-1792-CALLUS-1790
*Solid Section, elset=CALLUS-1790, material=MAT-CALLUS-1790
,
** Section: Section-1793-CALLUS-1791
*Solid Section, elset=CALLUS-1791, material=MAT-CALLUS-1791
,
** Section: Section-1794-CALLUS-1792
*Solid Section, elset=CALLUS-1792, material=MAT-CALLUS-1792
,
** Section: Section-1795-CALLUS-1793
*Solid Section, elset=CALLUS-1793, material=MAT-CALLUS-1793
,
** Section: Section-1796-CALLUS-1794
*Solid Section, elset=CALLUS-1794, material=MAT-CALLUS-1794
,
** Section: Section-1797-CALLUS-1795
*Solid Section, elset=CALLUS-1795, material=MAT-CALLUS-1795
,
** Section: Section-1798-CALLUS-1796
*Solid Section, elset=CALLUS-1796, material=MAT-CALLUS-1796
,
** Section: Section-1799-CALLUS-1797
*Solid Section, elset=CALLUS-1797, material=MAT-CALLUS-1797
,
** Section: Section-1800-CALLUS-1798
*Solid Section, elset=CALLUS-1798, material=MAT-CALLUS-1798
,
** Section: Section-1801-CALLUS-1799
*Solid Section, elset=CALLUS-1799, material=MAT-CALLUS-1799
,
** Section: Section-1802-CALLUS-1800
*Solid Section, elset=CALLUS-1800, material=MAT-CALLUS-1800
,
** Section: Section-1803-CALLUS-1801
*Solid Section, elset=CALLUS-1801, material=MAT-CALLUS-1801
,
** Section: Section-1804-CALLUS-1802
*Solid Section, elset=CALLUS-1802, material=MAT-CALLUS-1802
,
** Section: Section-1805-CALLUS-1803
*Solid Section, elset=CALLUS-1803, material=MAT-CALLUS-1803
,
** Section: Section-1806-CALLUS-1804
*Solid Section, elset=CALLUS-1804, material=MAT-CALLUS-1804
,
** Section: Section-1807-CALLUS-1805
*Solid Section, elset=CALLUS-1805, material=MAT-CALLUS-1805
,
** Section: Section-1808-CALLUS-1806
*Solid Section, elset=CALLUS-1806, material=MAT-CALLUS-1806
,
** Section: Section-1809-CALLUS-1807
*Solid Section, elset=CALLUS-1807, material=MAT-CALLUS-1807
,
** Section: Section-1810-CALLUS-1808
*Solid Section, elset=CALLUS-1808, material=MAT-CALLUS-1808
,
** Section: Section-1811-CALLUS-1809
*Solid Section, elset=CALLUS-1809, material=MAT-CALLUS-1809
,
** Section: Section-1812-CALLUS-1810
*Solid Section, elset=CALLUS-1810, material=MAT-CALLUS-1810
,
** Section: Section-1813-CALLUS-1811
*Solid Section, elset=CALLUS-1811, material=MAT-CALLUS-1811
,
** Section: Section-1814-CALLUS-1812
*Solid Section, elset=CALLUS-1812, material=MAT-CALLUS-1812
,
** Section: Section-1815-CALLUS-1813
*Solid Section, elset=CALLUS-1813, material=MAT-CALLUS-1813
,
** Section: Section-1816-CALLUS-1814
*Solid Section, elset=CALLUS-1814, material=MAT-CALLUS-1814
,
** Section: Section-1817-CALLUS-1815
*Solid Section, elset=CALLUS-1815, material=MAT-CALLUS-1815
,
** Section: Section-1818-CALLUS-1816
*Solid Section, elset=CALLUS-1816, material=MAT-CALLUS-1816
,
** Section: Section-1819-CALLUS-1817
*Solid Section, elset=CALLUS-1817, material=MAT-CALLUS-1817
,
** Section: Section-1820-CALLUS-1818
*Solid Section, elset=CALLUS-1818, material=MAT-CALLUS-1818
,
** Section: Section-1821-CALLUS-1819
*Solid Section, elset=CALLUS-1819, material=MAT-CALLUS-1819
,
** Section: Section-1822-CALLUS-1820
*Solid Section, elset=CALLUS-1820, material=MAT-CALLUS-1820
,
** Section: Section-1823-CALLUS-1821
*Solid Section, elset=CALLUS-1821, material=MAT-CALLUS-1821
,
** Section: Section-1824-CALLUS-1822
*Solid Section, elset=CALLUS-1822, material=MAT-CALLUS-1822
,
** Section: Section-1825-CALLUS-1823
*Solid Section, elset=CALLUS-1823, material=MAT-CALLUS-1823
,
** Section: Section-1826-CALLUS-1824
*Solid Section, elset=CALLUS-1824, material=MAT-CALLUS-1824
,
** Section: Section-1827-CALLUS-1825
*Solid Section, elset=CALLUS-1825, material=MAT-CALLUS-1825
,
** Section: Section-1828-CALLUS-1826
*Solid Section, elset=CALLUS-1826, material=MAT-CALLUS-1826
,
** Section: Section-1829-CALLUS-1827
*Solid Section, elset=CALLUS-1827, material=MAT-CALLUS-1827
,
** Section: Section-1830-CALLUS-1828
*Solid Section, elset=CALLUS-1828, material=MAT-CALLUS-1828
,
** Section: Section-1831-CALLUS-1829
*Solid Section, elset=CALLUS-1829, material=MAT-CALLUS-1829
,
** Section: Section-1832-CALLUS-1830
*Solid Section, elset=CALLUS-1830, material=MAT-CALLUS-1830
,
** Section: Section-1833-CALLUS-1831
*Solid Section, elset=CALLUS-1831, material=MAT-CALLUS-1831
,
** Section: Section-1834-CALLUS-1832
*Solid Section, elset=CALLUS-1832, material=MAT-CALLUS-1832
,
** Section: Section-1835-CALLUS-1833
*Solid Section, elset=CALLUS-1833, material=MAT-CALLUS-1833
,
** Section: Section-1836-CALLUS-1834
*Solid Section, elset=CALLUS-1834, material=MAT-CALLUS-1834
,
** Section: Section-1837-CALLUS-1835
*Solid Section, elset=CALLUS-1835, material=MAT-CALLUS-1835
,
** Section: Section-1838-CALLUS-1836
*Solid Section, elset=CALLUS-1836, material=MAT-CALLUS-1836
,
** Section: Section-1839-CALLUS-1837
*Solid Section, elset=CALLUS-1837, material=MAT-CALLUS-1837
,
** Section: Section-1840-CALLUS-1838
*Solid Section, elset=CALLUS-1838, material=MAT-CALLUS-1838
,
** Section: Section-1841-CALLUS-1839
*Solid Section, elset=CALLUS-1839, material=MAT-CALLUS-1839
,
** Section: Section-1842-CALLUS-1840
*Solid Section, elset=CALLUS-1840, material=MAT-CALLUS-1840
,
** Section: Section-1843-CALLUS-1841
*Solid Section, elset=CALLUS-1841, material=MAT-CALLUS-1841
,
** Section: Section-1844-CALLUS-1842
*Solid Section, elset=CALLUS-1842, material=MAT-CALLUS-1842
,
** Section: Section-1845-CALLUS-1843
*Solid Section, elset=CALLUS-1843, material=MAT-CALLUS-1843
,
** Section: Section-1846-CALLUS-1844
*Solid Section, elset=CALLUS-1844, material=MAT-CALLUS-1844
,
** Section: Section-1847-CALLUS-1845
*Solid Section, elset=CALLUS-1845, material=MAT-CALLUS-1845
,
** Section: Section-1848-CALLUS-1846
*Solid Section, elset=CALLUS-1846, material=MAT-CALLUS-1846
,
** Section: Section-1849-CALLUS-1847
*Solid Section, elset=CALLUS-1847, material=MAT-CALLUS-1847
,
** Section: Section-1850-CALLUS-1848
*Solid Section, elset=CALLUS-1848, material=MAT-CALLUS-1848
,
** Section: Section-1851-CALLUS-1849
*Solid Section, elset=CALLUS-1849, material=MAT-CALLUS-1849
,
** Section: Section-1852-CALLUS-1850
*Solid Section, elset=CALLUS-1850, material=MAT-CALLUS-1850
,
** Section: Section-1853-CALLUS-1851
*Solid Section, elset=CALLUS-1851, material=MAT-CALLUS-1851
,
** Section: Section-1854-CALLUS-1852
*Solid Section, elset=CALLUS-1852, material=MAT-CALLUS-1852
,
** Section: Section-1855-CALLUS-1853
*Solid Section, elset=CALLUS-1853, material=MAT-CALLUS-1853
,
** Section: Section-1856-CALLUS-1854
*Solid Section, elset=CALLUS-1854, material=MAT-CALLUS-1854
,
** Section: Section-1857-CALLUS-1855
*Solid Section, elset=CALLUS-1855, material=MAT-CALLUS-1855
,
** Section: Section-1858-CALLUS-1856
*Solid Section, elset=CALLUS-1856, material=MAT-CALLUS-1856
,
** Section: Section-1859-CALLUS-1857
*Solid Section, elset=CALLUS-1857, material=MAT-CALLUS-1857
,
** Section: Section-1860-CALLUS-1858
*Solid Section, elset=CALLUS-1858, material=MAT-CALLUS-1858
,
** Section: Section-1861-CALLUS-1859
*Solid Section, elset=CALLUS-1859, material=MAT-CALLUS-1859
,
** Section: Section-1862-CALLUS-1860
*Solid Section, elset=CALLUS-1860, material=MAT-CALLUS-1860
,
** Section: Section-1863-CALLUS-1861
*Solid Section, elset=CALLUS-1861, material=MAT-CALLUS-1861
,
** Section: Section-1864-CALLUS-1862
*Solid Section, elset=CALLUS-1862, material=MAT-CALLUS-1862
,
** Section: Section-1865-CALLUS-1863
*Solid Section, elset=CALLUS-1863, material=MAT-CALLUS-1863
,
** Section: Section-1866-CALLUS-1864
*Solid Section, elset=CALLUS-1864, material=MAT-CALLUS-1864
,
** Section: Section-1867-CALLUS-1865
*Solid Section, elset=CALLUS-1865, material=MAT-CALLUS-1865
,
** Section: Section-1868-CALLUS-1866
*Solid Section, elset=CALLUS-1866, material=MAT-CALLUS-1866
,
** Section: Section-1869-CALLUS-1867
*Solid Section, elset=CALLUS-1867, material=MAT-CALLUS-1867
,
** Section: Section-1870-CALLUS-1868
*Solid Section, elset=CALLUS-1868, material=MAT-CALLUS-1868
,
** Section: Section-1871-CALLUS-1869
*Solid Section, elset=CALLUS-1869, material=MAT-CALLUS-1869
,
** Section: Section-1872-CALLUS-1870
*Solid Section, elset=CALLUS-1870, material=MAT-CALLUS-1870
,
** Section: Section-1873-CALLUS-1871
*Solid Section, elset=CALLUS-1871, material=MAT-CALLUS-1871
,
** Section: Section-1874-CALLUS-1872
*Solid Section, elset=CALLUS-1872, material=MAT-CALLUS-1872
,
** Section: Section-1875-CALLUS-1873
*Solid Section, elset=CALLUS-1873, material=MAT-CALLUS-1873
,
** Section: Section-1876-CALLUS-1874
*Solid Section, elset=CALLUS-1874, material=MAT-CALLUS-1874
,
** Section: Section-1877-CALLUS-1875
*Solid Section, elset=CALLUS-1875, material=MAT-CALLUS-1875
,
** Section: Section-1878-CALLUS-1876
*Solid Section, elset=CALLUS-1876, material=MAT-CALLUS-1876
,
** Section: Section-1879-CALLUS-1877
*Solid Section, elset=CALLUS-1877, material=MAT-CALLUS-1877
,
** Section: Section-1880-CALLUS-1878
*Solid Section, elset=CALLUS-1878, material=MAT-CALLUS-1878
,
** Section: Section-1881-CALLUS-1879
*Solid Section, elset=CALLUS-1879, material=MAT-CALLUS-1879
,
** Section: Section-1882-CALLUS-1880
*Solid Section, elset=CALLUS-1880, material=MAT-CALLUS-1880
,
** Section: Section-1883-CALLUS-1881
*Solid Section, elset=CALLUS-1881, material=MAT-CALLUS-1881
,
** Section: Section-1884-CALLUS-1882
*Solid Section, elset=CALLUS-1882, material=MAT-CALLUS-1882
,
** Section: Section-1885-CALLUS-1883
*Solid Section, elset=CALLUS-1883, material=MAT-CALLUS-1883
,
** Section: Section-1886-CALLUS-1884
*Solid Section, elset=CALLUS-1884, material=MAT-CALLUS-1884
,
** Section: Section-1887-CALLUS-1885
*Solid Section, elset=CALLUS-1885, material=MAT-CALLUS-1885
,
** Section: Section-1888-CALLUS-1886
*Solid Section, elset=CALLUS-1886, material=MAT-CALLUS-1886
,
** Section: Section-1889-CALLUS-1887
*Solid Section, elset=CALLUS-1887, material=MAT-CALLUS-1887
,
** Section: Section-1890-CALLUS-1888
*Solid Section, elset=CALLUS-1888, material=MAT-CALLUS-1888
,
** Section: Section-1891-CALLUS-1889
*Solid Section, elset=CALLUS-1889, material=MAT-CALLUS-1889
,
** Section: Section-1892-CALLUS-1890
*Solid Section, elset=CALLUS-1890, material=MAT-CALLUS-1890
,
** Section: Section-1893-CALLUS-1891
*Solid Section, elset=CALLUS-1891, material=MAT-CALLUS-1891
,
** Section: Section-1894-CALLUS-1892
*Solid Section, elset=CALLUS-1892, material=MAT-CALLUS-1892
,
** Section: Section-1895-CALLUS-1893
*Solid Section, elset=CALLUS-1893, material=MAT-CALLUS-1893
,
** Section: Section-1896-CALLUS-1894
*Solid Section, elset=CALLUS-1894, material=MAT-CALLUS-1894
,
** Section: Section-1897-CALLUS-1895
*Solid Section, elset=CALLUS-1895, material=MAT-CALLUS-1895
,
** Section: Section-1898-CALLUS-1896
*Solid Section, elset=CALLUS-1896, material=MAT-CALLUS-1896
,
** Section: Section-1899-CALLUS-1897
*Solid Section, elset=CALLUS-1897, material=MAT-CALLUS-1897
,
** Section: Section-1900-CALLUS-1898
*Solid Section, elset=CALLUS-1898, material=MAT-CALLUS-1898
,
** Section: Section-1901-CALLUS-1899
*Solid Section, elset=CALLUS-1899, material=MAT-CALLUS-1899
,
** Section: Section-1902-CALLUS-1900
*Solid Section, elset=CALLUS-1900, material=MAT-CALLUS-1900
,
** Section: Section-1903-CALLUS-1901
*Solid Section, elset=CALLUS-1901, material=MAT-CALLUS-1901
,
** Section: Section-1904-CALLUS-1902
*Solid Section, elset=CALLUS-1902, material=MAT-CALLUS-1902
,
** Section: Section-1905-CALLUS-1903
*Solid Section, elset=CALLUS-1903, material=MAT-CALLUS-1903
,
** Section: Section-1906-CALLUS-1904
*Solid Section, elset=CALLUS-1904, material=MAT-CALLUS-1904
,
** Section: Section-1907-CALLUS-1905
*Solid Section, elset=CALLUS-1905, material=MAT-CALLUS-1905
,
** Section: Section-1908-CALLUS-1906
*Solid Section, elset=CALLUS-1906, material=MAT-CALLUS-1906
,
** Section: Section-1909-CALLUS-1907
*Solid Section, elset=CALLUS-1907, material=MAT-CALLUS-1907
,
** Section: Section-1910-CALLUS-1908
*Solid Section, elset=CALLUS-1908, material=MAT-CALLUS-1908
,
** Section: Section-1911-CALLUS-1909
*Solid Section, elset=CALLUS-1909, material=MAT-CALLUS-1909
,
** Section: Section-1912-CALLUS-1910
*Solid Section, elset=CALLUS-1910, material=MAT-CALLUS-1910
,
** Section: Section-1913-CALLUS-1911
*Solid Section, elset=CALLUS-1911, material=MAT-CALLUS-1911
,
** Section: Section-1914-CALLUS-1912
*Solid Section, elset=CALLUS-1912, material=MAT-CALLUS-1912
,
** Section: Section-1915-CALLUS-1913
*Solid Section, elset=CALLUS-1913, material=MAT-CALLUS-1913
,
** Section: Section-1916-CALLUS-1914
*Solid Section, elset=CALLUS-1914, material=MAT-CALLUS-1914
,
** Section: Section-1917-CALLUS-1915
*Solid Section, elset=CALLUS-1915, material=MAT-CALLUS-1915
,
** Section: Section-1918-CALLUS-1916
*Solid Section, elset=CALLUS-1916, material=MAT-CALLUS-1916
,
** Section: Section-1919-CALLUS-1917
*Solid Section, elset=CALLUS-1917, material=MAT-CALLUS-1917
,
** Section: Section-1920-CALLUS-1918
*Solid Section, elset=CALLUS-1918, material=MAT-CALLUS-1918
,
** Section: Section-1921-CALLUS-1919
*Solid Section, elset=CALLUS-1919, material=MAT-CALLUS-1919
,
** Section: Section-1922-CALLUS-1920
*Solid Section, elset=CALLUS-1920, material=MAT-CALLUS-1920
,
** Section: Section-1923-CALLUS-1921
*Solid Section, elset=CALLUS-1921, material=MAT-CALLUS-1921
,
** Section: Section-1924-CALLUS-1922
*Solid Section, elset=CALLUS-1922, material=MAT-CALLUS-1922
,
** Section: Section-1925-CALLUS-1923
*Solid Section, elset=CALLUS-1923, material=MAT-CALLUS-1923
,
** Section: Section-1926-CALLUS-1924
*Solid Section, elset=CALLUS-1924, material=MAT-CALLUS-1924
,
** Section: Section-1927-CALLUS-1925
*Solid Section, elset=CALLUS-1925, material=MAT-CALLUS-1925
,
** Section: Section-1928-CALLUS-1926
*Solid Section, elset=CALLUS-1926, material=MAT-CALLUS-1926
,
** Section: Section-1929-CALLUS-1927
*Solid Section, elset=CALLUS-1927, material=MAT-CALLUS-1927
,
** Section: Section-1930-CALLUS-1928
*Solid Section, elset=CALLUS-1928, material=MAT-CALLUS-1928
,
** Section: Section-1931-CALLUS-1929
*Solid Section, elset=CALLUS-1929, material=MAT-CALLUS-1929
,
** Section: Section-1932-CALLUS-1930
*Solid Section, elset=CALLUS-1930, material=MAT-CALLUS-1930
,
** Section: Section-1933-CALLUS-1931
*Solid Section, elset=CALLUS-1931, material=MAT-CALLUS-1931
,
** Section: Section-1934-CALLUS-1932
*Solid Section, elset=CALLUS-1932, material=MAT-CALLUS-1932
,
** Section: Section-1935-CALLUS-1933
*Solid Section, elset=CALLUS-1933, material=MAT-CALLUS-1933
,
** Section: Section-1936-CALLUS-1934
*Solid Section, elset=CALLUS-1934, material=MAT-CALLUS-1934
,
** Section: Section-1937-CALLUS-1935
*Solid Section, elset=CALLUS-1935, material=MAT-CALLUS-1935
,
** Section: Section-1938-CALLUS-1936
*Solid Section, elset=CALLUS-1936, material=MAT-CALLUS-1936
,
** Section: Section-1939-CALLUS-1937
*Solid Section, elset=CALLUS-1937, material=MAT-CALLUS-1937
,
** Section: Section-1940-CALLUS-1938
*Solid Section, elset=CALLUS-1938, material=MAT-CALLUS-1938
,
** Section: Section-1941-CALLUS-1939
*Solid Section, elset=CALLUS-1939, material=MAT-CALLUS-1939
,
** Section: Section-1942-CALLUS-1940
*Solid Section, elset=CALLUS-1940, material=MAT-CALLUS-1940
,
** Section: Section-1943-CALLUS-1941
*Solid Section, elset=CALLUS-1941, material=MAT-CALLUS-1941
,
** Section: Section-1944-CALLUS-1942
*Solid Section, elset=CALLUS-1942, material=MAT-CALLUS-1942
,
** Section: Section-1945-CALLUS-1943
*Solid Section, elset=CALLUS-1943, material=MAT-CALLUS-1943
,
** Section: Section-1946-CALLUS-1944
*Solid Section, elset=CALLUS-1944, material=MAT-CALLUS-1944
,
** Section: Section-1947-CALLUS-1945
*Solid Section, elset=CALLUS-1945, material=MAT-CALLUS-1945
,
** Section: Section-1948-CALLUS-1946
*Solid Section, elset=CALLUS-1946, material=MAT-CALLUS-1946
,
** Section: Section-1949-CALLUS-1947
*Solid Section, elset=CALLUS-1947, material=MAT-CALLUS-1947
,
** Section: Section-1950-CALLUS-1948
*Solid Section, elset=CALLUS-1948, material=MAT-CALLUS-1948
,
** Section: Section-1951-CALLUS-1949
*Solid Section, elset=CALLUS-1949, material=MAT-CALLUS-1949
,
** Section: Section-1952-CALLUS-1950
*Solid Section, elset=CALLUS-1950, material=MAT-CALLUS-1950
,
** Section: Section-1953-CALLUS-1951
*Solid Section, elset=CALLUS-1951, material=MAT-CALLUS-1951
,
** Section: Section-1954-CALLUS-1952
*Solid Section, elset=CALLUS-1952, material=MAT-CALLUS-1952
,
** Section: Section-1955-CALLUS-1953
*Solid Section, elset=CALLUS-1953, material=MAT-CALLUS-1953
,
** Section: Section-1956-CALLUS-1954
*Solid Section, elset=CALLUS-1954, material=MAT-CALLUS-1954
,
** Section: Section-1957-CALLUS-1955
*Solid Section, elset=CALLUS-1955, material=MAT-CALLUS-1955
,
** Section: Section-1958-CALLUS-1956
*Solid Section, elset=CALLUS-1956, material=MAT-CALLUS-1956
,
** Section: Section-1959-CALLUS-1957
*Solid Section, elset=CALLUS-1957, material=MAT-CALLUS-1957
,
** Section: Section-1960-CALLUS-1958
*Solid Section, elset=CALLUS-1958, material=MAT-CALLUS-1958
,
** Section: Section-1961-CALLUS-1959
*Solid Section, elset=CALLUS-1959, material=MAT-CALLUS-1959
,
** Section: Section-1962-CALLUS-1960
*Solid Section, elset=CALLUS-1960, material=MAT-CALLUS-1960
,
** Section: Section-1963-CALLUS-1961
*Solid Section, elset=CALLUS-1961, material=MAT-CALLUS-1961
,
** Section: Section-1964-CALLUS-1962
*Solid Section, elset=CALLUS-1962, material=MAT-CALLUS-1962
,
** Section: Section-1965-CALLUS-1963
*Solid Section, elset=CALLUS-1963, material=MAT-CALLUS-1963
,
** Section: Section-1966-CALLUS-1964
*Solid Section, elset=CALLUS-1964, material=MAT-CALLUS-1964
,
** Section: Section-1967-CALLUS-1965
*Solid Section, elset=CALLUS-1965, material=MAT-CALLUS-1965
,
** Section: Section-1968-CALLUS-1966
*Solid Section, elset=CALLUS-1966, material=MAT-CALLUS-1966
,
** Section: Section-1969-CALLUS-1967
*Solid Section, elset=CALLUS-1967, material=MAT-CALLUS-1967
,
** Section: Section-1970-CALLUS-1968
*Solid Section, elset=CALLUS-1968, material=MAT-CALLUS-1968
,
** Section: Section-1971-CALLUS-1969
*Solid Section, elset=CALLUS-1969, material=MAT-CALLUS-1969
,
** Section: Section-1972-CALLUS-1970
*Solid Section, elset=CALLUS-1970, material=MAT-CALLUS-1970
,
** Section: Section-1973-CALLUS-1971
*Solid Section, elset=CALLUS-1971, material=MAT-CALLUS-1971
,
** Section: Section-1974-CALLUS-1972
*Solid Section, elset=CALLUS-1972, material=MAT-CALLUS-1972
,
** Section: Section-1975-CALLUS-1973
*Solid Section, elset=CALLUS-1973, material=MAT-CALLUS-1973
,
** Section: Section-1976-CALLUS-1974
*Solid Section, elset=CALLUS-1974, material=MAT-CALLUS-1974
,
** Section: Section-1977-CALLUS-1975
*Solid Section, elset=CALLUS-1975, material=MAT-CALLUS-1975
,
** Section: Section-1978-CALLUS-1976
*Solid Section, elset=CALLUS-1976, material=MAT-CALLUS-1976
,
** Section: Section-1979-CALLUS-1977
*Solid Section, elset=CALLUS-1977, material=MAT-CALLUS-1977
,
** Section: Section-1980-CALLUS-1978
*Solid Section, elset=CALLUS-1978, material=MAT-CALLUS-1978
,
** Section: Section-1981-CALLUS-1979
*Solid Section, elset=CALLUS-1979, material=MAT-CALLUS-1979
,
** Section: Section-1982-CALLUS-1980
*Solid Section, elset=CALLUS-1980, material=MAT-CALLUS-1980
,
** Section: Section-1983-CALLUS-1981
*Solid Section, elset=CALLUS-1981, material=MAT-CALLUS-1981
,
** Section: Section-1984-CALLUS-1982
*Solid Section, elset=CALLUS-1982, material=MAT-CALLUS-1982
,
** Section: Section-1985-CALLUS-1983
*Solid Section, elset=CALLUS-1983, material=MAT-CALLUS-1983
,
** Section: Section-1986-CALLUS-1984
*Solid Section, elset=CALLUS-1984, material=MAT-CALLUS-1984
,
** Section: Section-1987-CALLUS-1985
*Solid Section, elset=CALLUS-1985, material=MAT-CALLUS-1985
,
** Section: Section-1988-CALLUS-1986
*Solid Section, elset=CALLUS-1986, material=MAT-CALLUS-1986
,
** Section: Section-1989-CALLUS-1987
*Solid Section, elset=CALLUS-1987, material=MAT-CALLUS-1987
,
** Section: Section-1990-CALLUS-1988
*Solid Section, elset=CALLUS-1988, material=MAT-CALLUS-1988
,
** Section: Section-1991-CALLUS-1989
*Solid Section, elset=CALLUS-1989, material=MAT-CALLUS-1989
,
** Section: Section-1992-CALLUS-1990
*Solid Section, elset=CALLUS-1990, material=MAT-CALLUS-1990
,
** Section: Section-1993-CALLUS-1991
*Solid Section, elset=CALLUS-1991, material=MAT-CALLUS-1991
,
** Section: Section-1994-CALLUS-1992
*Solid Section, elset=CALLUS-1992, material=MAT-CALLUS-1992
,
** Section: Section-1995-CALLUS-1993
*Solid Section, elset=CALLUS-1993, material=MAT-CALLUS-1993
,
** Section: Section-1996-CALLUS-1994
*Solid Section, elset=CALLUS-1994, material=MAT-CALLUS-1994
,
** Section: Section-1997-CALLUS-1995
*Solid Section, elset=CALLUS-1995, material=MAT-CALLUS-1995
,
** Section: Section-1998-CALLUS-1996
*Solid Section, elset=CALLUS-1996, material=MAT-CALLUS-1996
,
** Section: Section-1999-CALLUS-1997
*Solid Section, elset=CALLUS-1997, material=MAT-CALLUS-1997
,
** Section: Section-2000-CALLUS-1998
*Solid Section, elset=CALLUS-1998, material=MAT-CALLUS-1998
,
** Section: Section-2001-CALLUS-1999
*Solid Section, elset=CALLUS-1999, material=MAT-CALLUS-1999
,
** Section: Section-2002-CALLUS-2000
*Solid Section, elset=CALLUS-2000, material=MAT-CALLUS-2000
,
** Section: Section-2003-CALLUS-2001
*Solid Section, elset=CALLUS-2001, material=MAT-CALLUS-2001
,
** Section: Section-2004-CALLUS-2002
*Solid Section, elset=CALLUS-2002, material=MAT-CALLUS-2002
,
** Section: Section-2005-CALLUS-2003
*Solid Section, elset=CALLUS-2003, material=MAT-CALLUS-2003
,
** Section: Section-2006-CALLUS-2004
*Solid Section, elset=CALLUS-2004, material=MAT-CALLUS-2004
,
** Section: Section-2007-CALLUS-2005
*Solid Section, elset=CALLUS-2005, material=MAT-CALLUS-2005
,
** Section: Section-2008-CALLUS-2006
*Solid Section, elset=CALLUS-2006, material=MAT-CALLUS-2006
,
** Section: Section-2009-CALLUS-2007
*Solid Section, elset=CALLUS-2007, material=MAT-CALLUS-2007
,
** Section: Section-2010-CALLUS-2008
*Solid Section, elset=CALLUS-2008, material=MAT-CALLUS-2008
,
** Section: Section-2011-CALLUS-2009
*Solid Section, elset=CALLUS-2009, material=MAT-CALLUS-2009
,
** Section: Section-2012-CALLUS-2010
*Solid Section, elset=CALLUS-2010, material=MAT-CALLUS-2010
,
** Section: Section-2013-CALLUS-2011
*Solid Section, elset=CALLUS-2011, material=MAT-CALLUS-2011
,
** Section: Section-2014-CALLUS-2012
*Solid Section, elset=CALLUS-2012, material=MAT-CALLUS-2012
,
** Section: Section-2015-CALLUS-2013
*Solid Section, elset=CALLUS-2013, material=MAT-CALLUS-2013
,
** Section: Section-2016-CALLUS-2014
*Solid Section, elset=CALLUS-2014, material=MAT-CALLUS-2014
,
** Section: Section-2017-CALLUS-2015
*Solid Section, elset=CALLUS-2015, material=MAT-CALLUS-2015
,
** Section: Section-2018-CALLUS-2016
*Solid Section, elset=CALLUS-2016, material=MAT-CALLUS-2016
,
** Section: Section-2019-CALLUS-2017
*Solid Section, elset=CALLUS-2017, material=MAT-CALLUS-2017
,
** Section: Section-2020-CALLUS-2018
*Solid Section, elset=CALLUS-2018, material=MAT-CALLUS-2018
,
** Section: Section-2021-CALLUS-2019
*Solid Section, elset=CALLUS-2019, material=MAT-CALLUS-2019
,
** Section: Section-2022-CALLUS-2020
*Solid Section, elset=CALLUS-2020, material=MAT-CALLUS-2020
,
** Section: Section-2023-CALLUS-2021
*Solid Section, elset=CALLUS-2021, material=MAT-CALLUS-2021
,
** Section: Section-2024-CALLUS-2022
*Solid Section, elset=CALLUS-2022, material=MAT-CALLUS-2022
,
** Section: Section-2025-CALLUS-2023
*Solid Section, elset=CALLUS-2023, material=MAT-CALLUS-2023
,
** Section: Section-2026-CALLUS-2024
*Solid Section, elset=CALLUS-2024, material=MAT-CALLUS-2024
,
** Section: Section-2027-CALLUS-2025
*Solid Section, elset=CALLUS-2025, material=MAT-CALLUS-2025
,
** Section: Section-2028-CALLUS-2026
*Solid Section, elset=CALLUS-2026, material=MAT-CALLUS-2026
,
** Section: Section-2029-CALLUS-2027
*Solid Section, elset=CALLUS-2027, material=MAT-CALLUS-2027
,
** Section: Section-2030-CALLUS-2028
*Solid Section, elset=CALLUS-2028, material=MAT-CALLUS-2028
,
** Section: Section-2031-CALLUS-2029
*Solid Section, elset=CALLUS-2029, material=MAT-CALLUS-2029
,
** Section: Section-2032-CALLUS-2030
*Solid Section, elset=CALLUS-2030, material=MAT-CALLUS-2030
,
** Section: Section-2033-CALLUS-2031
*Solid Section, elset=CALLUS-2031, material=MAT-CALLUS-2031
,
** Section: Section-2034-CALLUS-2032
*Solid Section, elset=CALLUS-2032, material=MAT-CALLUS-2032
,
** Section: Section-2035-CALLUS-2033
*Solid Section, elset=CALLUS-2033, material=MAT-CALLUS-2033
,
** Section: Section-2036-CALLUS-2034
*Solid Section, elset=CALLUS-2034, material=MAT-CALLUS-2034
,

*End Part
**  
**
** ASSEMBLY
**
*Assembly, name=Assembly
**  
*Instance, name=Part-1-1, part=Part-1
*End Instance
**  
*Nset, nset=BONE-ENDSIDE, instance=PART-1-1
   5,   8, 192, 193, 194, 195, 196, 197, 198, 199, 200, 201, 202, 203, 204, 205
*Nset, nset=CALLUS-INTERFACE, instance=PART-1-1
   6,   9, 287, 288, 289, 290, 291, 292, 293, 294, 295, 296, 297, 298, 299, 300
 301, 302, 303, 304, 305, 306, 307, 308, 309, 310, 311, 312, 313, 314, 315, 316
 317, 318, 319, 320, 321, 322, 323, 324, 325, 326, 327, 328, 329, 330, 331, 332
[truncated: 281,540 more chars]
