# Supplementary material for: Computational modeling of human bone fracture healing affected by different conditions of initial healing stage
Source: BMC Musculoskelet Disord. 2019 Nov 25;20:562. doi: 10.1186/s12891-019-2854-z (PMC6878676; doi:10.1186/s12891-019-2854-z)
Supplement: Supplementary file 23 — Additional file 23. Job-2D-diffusion-d = 7–0.inp: an ABAQUS input file for mass diffusion analysis when callus thickness was 7 mm. (INP 1360kb) [file 12891_2019_2854_MOESM23_ESM.inp]

*Heading
** Job name: Job-2D-stress-0 Model name: Model-1
** Generated by: Abaqus/CAE 6.13-2
*Preprint, echo=NO, model=NO, history=NO, contact=NO
**
** PARTS
**
*Part, name=Part-1
*Node
1, 00000000, 2.30000005e-03
2, 7.00000022e-03, 2.30000005e-03
5, 9.99999978e-03, 1.50000001e-03
6, 9.99999978e-03, 2.03224011e-02
8, 7.00000022e-03, 1.50000001e-03
9, 1.70000009e-02, 00000000
10, 00000000, 00000000
11, 2.35626780e-04, 2.30000005e-03
12, 4.29672131e-04, 2.30000005e-03
13, 6.20037084e-04, 2.30000005e-03
14, 8.11807578e-04, 2.30000005e-03
15, 9.95537965e-04, 2.30000005e-03
16, 1.18141191e-03, 2.30000005e-03
17, 1.38908369e-03, 2.30000005e-03
18, 1.61051285e-03, 2.30000005e-03
19, 1.81575492e-03, 2.30000005e-03
20, 2.02019606e-03, 2.30000005e-03
21, 2.21681665e-03, 2.30000005e-03
22, 2.41627893e-03, 2.30000005e-03
23, 2.61064270e-03, 2.30000005e-03
24, 2.80800182e-03, 2.30000005e-03
25, 2.99968012e-03, 2.30000005e-03
26, 3.19173513e-03, 2.30000005e-03
27, 3.40229180e-03, 2.30000005e-03
28, 3.59965954e-03, 2.30000005e-03
29, 3.79549549e-03, 2.30000005e-03
30, 3.98528064e-03, 2.30000005e-03
31, 4.18690918e-03, 2.30000005e-03
32, 4.39387979e-03, 2.30000005e-03
33, 4.60063852e-03, 2.30000005e-03
34, 4.80198814e-03, 2.30000005e-03
35, 4.99272766e-03, 2.30000005e-03
36, 5.18414844e-03, 2.30000005e-03
37, 5.38467849e-03, 2.30000005e-03
38, 5.58172492e-03, 2.30000005e-03
39, 5.79668628e-03, 2.30000005e-03
40, 6.02038996e-03, 2.30000005e-03
41, 6.21298328e-03, 2.30000005e-03
42, 6.39621308e-03, 2.30000005e-03
43, 6.57836534e-03, 2.30000005e-03
44, 6.76751137e-03, 2.30000005e-03
105, 9.99999978e-03, 1.69194001e-03
106, 9.99999978e-03, 1.86483760e-03
107, 9.99999978e-03, 2.01918418e-03
108, 9.99999978e-03, 2.16431823e-03
109, 9.99999978e-03, 2.31147651e-03
110, 9.99999978e-03, 2.48000282e-03
111, 9.99999978e-03, 2.66164890e-03
112, 9.99999978e-03, 2.83680065e-03
113, 9.99999978e-03, 3.00725177e-03
114, 9.99999978e-03, 3.17227864e-03
115, 9.99999978e-03, 3.33416439e-03
116, 9.99999978e-03, 3.48678487e-03
117, 9.99999978e-03, 3.62774963e-03
118, 9.99999978e-03, 3.79906967e-03
119, 9.99999978e-03, 3.95921664e-03
120, 9.99999978e-03, 4.11814637e-03
121, 9.99999978e-03, 4.28512041e-03
122, 9.99999978e-03, 4.46511619e-03
123, 9.99999978e-03, 4.64014290e-03
124, 9.99999978e-03, 4.81995288e-03
125, 9.99999978e-03, 4.99804784e-03
126, 9.99999978e-03, 5.15577197e-03
127, 9.99999978e-03, 5.31096291e-03
128, 9.99999978e-03, 5.47236158e-03
129, 9.99999978e-03, 5.62560838e-03
130, 9.99999978e-03, 5.78147918e-03
131, 9.99999978e-03, 5.94211277e-03
132, 9.99999978e-03, 6.09885529e-03
133, 9.99999978e-03, 6.25708653e-03
134, 9.99999978e-03, 6.41253870e-03
135, 9.99999978e-03, 6.56023948e-03
136, 9.99999978e-03, 6.72401302e-03
137, 9.99999978e-03, 6.89773168e-03
138, 9.99999978e-03, 7.07484689e-03
139, 9.99999978e-03, 7.25239981e-03
140, 9.99999978e-03, 7.41865672e-03
141, 9.99999978e-03, 7.58115761e-03
142, 9.99999978e-03, 7.75401061e-03
143, 9.99999978e-03, 7.92007055e-03
144, 9.99999978e-03, 8.09331797e-03
145, 9.99999978e-03, 8.25193245e-03
146, 9.99999978e-03, 8.41478817e-03
147, 9.99999978e-03, 8.58912989e-03
148, 9.99999978e-03, 8.76364298e-03
149, 9.99999978e-03, 8.93907901e-03
150, 9.99999978e-03, 9.11240559e-03
151, 9.99999978e-03, 9.28295497e-03
152, 9.99999978e-03, 9.47966054e-03
153, 9.99999978e-03, 9.67662595e-03
154, 9.99999978e-03, 9.87038109e-03
155, 9.99999978e-03, 1.00641409e-02
156, 9.99999978e-03, 1.02523584e-02
157, 9.99999978e-03, 1.04458518e-02
158, 9.99999978e-03, 1.06425965e-02
159, 9.99999978e-03, 1.08412709e-02
160, 9.99999978e-03, 1.10423155e-02
161, 9.99999978e-03, 1.12456838e-02
162, 9.99999978e-03, 1.14478767e-02
163, 9.99999978e-03, 1.16472971e-02
164, 9.99999978e-03, 1.18383905e-02
165, 9.99999978e-03, 1.20323272e-02
166, 9.99999978e-03, 1.22483484e-02
167, 9.99999978e-03, 1.24695059e-02
168, 9.99999978e-03, 1.26829976e-02
169, 9.99999978e-03, 1.28915459e-02
170, 9.99999978e-03, 1.31127518e-02
171, 9.99999978e-03, 1.33236777e-02
172, 9.99999978e-03, 1.35179479e-02
173, 9.99999978e-03, 1.36993891e-02
174, 9.99999978e-03, 1.38783921e-02
175, 9.99999978e-03, 1.40696466e-02
176, 9.99999978e-03, 1.42613593e-02
177, 9.99999978e-03, 1.44563979e-02
178, 9.99999978e-03, 1.46647003e-02
179, 9.99999978e-03, 1.48574775e-02
180, 9.99999978e-03, 1.50329862e-02
181, 9.99999978e-03, 1.52245108e-02
182, 9.99999978e-03, 1.54185202e-02
183, 9.99999978e-03, 1.56109212e-02
184, 9.99999978e-03, 1.58071984e-02
185, 9.99999978e-03, 1.60071552e-02
186, 9.99999978e-03, 1.62177719e-02
187, 9.99999978e-03, 1.64254457e-02
188, 9.99999978e-03, 1.66305918e-02
189, 9.99999978e-03, 1.68310069e-02
190, 9.99999978e-03, 1.70308538e-02
191, 9.99999978e-03, 1.72320753e-02
192, 9.99999978e-03, 1.74351819e-02
193, 9.99999978e-03, 1.76417846e-02
194, 9.99999978e-03, 1.78364031e-02
195, 9.99999978e-03, 1.80135407e-02
196, 9.99999978e-03, 1.82109699e-02
197, 9.99999978e-03, 1.84240397e-02
198, 9.99999978e-03, 1.86353307e-02
199, 9.99999978e-03, 1.88245587e-02
200, 9.99999978e-03, 1.90107618e-02
201, 9.99999978e-03, 1.92198250e-02
202, 9.99999978e-03, 1.94463842e-02
203, 9.99999978e-03, 1.96533427e-02
204, 9.99999978e-03, 1.98615845e-02
205, 9.99999978e-03, 2.00637728e-02
219, 7.00000022e-03, 2.14221212e-03
220, 7.00000022e-03, 1.92518905e-03
221, 7.00000022e-03, 1.71089056e-03
222, 7.21272221e-03, 1.50000001e-03
223, 7.41346320e-03, 1.50000001e-03
224, 7.60933571e-03, 1.50000001e-03
225, 7.80518074e-03, 1.50000001e-03
226, 8.00648425e-03, 1.50000001e-03
227, 8.21003038e-03, 1.50000001e-03
228, 8.40823259e-03, 1.50000001e-03
229, 8.60753097e-03, 1.50000001e-03
230, 8.79894197e-03, 1.50000001e-03
231, 8.98812525e-03, 1.50000001e-03
232, 9.17841587e-03, 1.50000001e-03
233, 9.37349536e-03, 1.50000001e-03
234, 9.57705639e-03, 1.50000001e-03
235, 9.78819840e-03, 1.50000001e-03
236, 00000000, 2.12230510e-03
237, 00000000, 1.94463774e-03
238, 00000000, 1.76708633e-03
239, 00000000, 1.58972375e-03
240, 00000000, 1.41259411e-03
241, 00000000, 1.23569730e-03
242, 00000000, 1.05899002e-03
243, 00000000, 8.82405147e-04
244, 00000000, 7.05882674e-04
245, 00000000, 5.29388664e-04
246, 00000000, 3.52910807e-04
247, 00000000, 1.76446323e-04
248, 2.00000009e-04, 00000000
249, 3.99999990e-04, 00000000
250, 5.99999970e-04, 00000000
251, 8.00000038e-04, 00000000
252, 1.00000005e-03, 00000000
253, 1.19999994e-03, 00000000
254, 1.39999995e-03, 00000000
255, 1.60000008e-03, 00000000
256, 1.80000009e-03, 00000000
257, 2.00000009e-03, 00000000
258, 2.19999999e-03, 00000000
259, 2.39999988e-03, 00000000
260, 2.60000001e-03, 00000000
261, 2.79999990e-03, 00000000
262, 2.99999979e-03, 00000000
263, 3.19999992e-03, 00000000
264, 3.40000005e-03, 00000000
265, 3.60000017e-03, 00000000
266, 3.80000006e-03, 00000000
267, 4.00000019e-03, 00000000
268, 4.20000032e-03, 00000000
269, 4.39999998e-03, 00000000
270, 4.60000010e-03, 00000000
271, 4.79999976e-03, 00000000
272, 4.99999942e-03, 00000000
273, 5.20000001e-03, 00000000
274, 5.40000014e-03, 00000000
275, 5.59999980e-03, 00000000
276, 5.79999993e-03, 00000000
277, 5.99999959e-03, 00000000
278, 6.20000018e-03, 00000000
279, 6.40000030e-03, 00000000
280, 6.59999996e-03, 00000000
281, 6.80000102e-03, 00000000
282, 7.00000254e-03, 00000000
283, 7.20000453e-03, 00000000
284, 7.40000792e-03, 00000000
285, 7.60001084e-03, 00000000
286, 7.80001143e-03, 00000000
287, 8.00001249e-03, 00000000
288, 8.20001308e-03, 00000000
289, 8.40001274e-03, 00000000
290, 8.60001147e-03, 00000000
291, 8.80000833e-03, 00000000
292, 9.00000241e-03, 00000000
293, 9.19999275e-03, 00000000
294, 9.39998124e-03, 00000000
295, 9.59996413e-03, 00000000
296, 9.79993865e-03, 00000000
297, 9.99990944e-03, 00000000
298, 1.01998560e-02, 00000000
299, 1.03997961e-02, 00000000
300, 1.05997259e-02, 00000000
301, 1.07996492e-02, 00000000
302, 1.09995669e-02, 00000000
303, 1.11994818e-02, 00000000
304, 1.13993958e-02, 00000000
305, 1.15993107e-02, 00000000
306, 1.17992247e-02, 00000000
307, 1.19991386e-02, 00000000
308, 1.21990526e-02, 00000000
309, 1.23989666e-02, 00000000
310, 1.25988806e-02, 00000000
311, 1.27987945e-02, 00000000
312, 1.29987085e-02, 00000000
313, 1.31986225e-02, 00000000
314, 1.33985383e-02, 00000000
315, 1.35984533e-02, 00000000
316, 1.37983672e-02, 00000000
317, 1.39982812e-02, 00000000
318, 1.41981952e-02, 00000000
319, 1.43981092e-02, 00000000
320, 1.45980241e-02, 00000000
321, 1.47979381e-02, 00000000
322, 1.49978520e-02, 00000000
323, 1.51977679e-02, 00000000
324, 1.53976837e-02, 00000000
325, 1.55976042e-02, 00000000
326, 1.57975350e-02, 00000000
327, 1.59974825e-02, 00000000
328, 1.61974784e-02, 00000000
329, 1.63975861e-02, 00000000
330, 1.65979210e-02, 00000000
331, 1.67986583e-02, 00000000
332, 1.69993974e-02, 1.99415954e-04
333, 1.69975888e-02, 3.98844946e-04
334, 1.69945769e-02, 5.98267303e-04
335, 1.69903580e-02, 7.97670567e-04
336, 1.69849340e-02, 9.97043564e-04
337, 1.69783067e-02, 1.19637535e-03
338, 1.69704743e-02, 1.39565277e-03
339, 1.69614386e-02, 1.59486185e-03
340, 1.69511996e-02, 1.79398863e-03
341, 1.69397611e-02, 1.99302123e-03
342, 1.69271212e-02, 2.19195406e-03
343, 1.69132818e-02, 2.39078444e-03
344, 1.68982428e-02, 2.58951145e-03
345, 1.68820061e-02, 2.78813252e-03
346, 1.68645699e-02, 2.98664230e-03
347, 1.68459360e-02, 3.18503473e-03
348, 1.68261062e-02, 3.38330236e-03
349, 1.68050807e-02, 3.58143752e-03
350, 1.67828593e-02, 3.77943297e-03
351, 1.67594440e-02, 3.97728151e-03
352, 1.67348385e-02, 4.17497428e-03
353, 1.67090390e-02, 4.37250361e-03
354, 1.66820493e-02, 4.56986250e-03
355, 1.66538712e-02, 4.76704258e-03
356, 1.66245047e-02, 4.96403733e-03
357, 1.65939536e-02, 5.16083790e-03
358, 1.65622160e-02, 5.35743777e-03
359, 1.65292937e-02, 5.55382809e-03
360, 1.64951924e-02, 5.75000234e-03
361, 1.64599083e-02, 5.94595168e-03
362, 1.64234471e-02, 6.14167005e-03
363, 1.63858086e-02, 6.33714953e-03
364, 1.63469929e-02, 6.53238129e-03
365, 1.63070057e-02, 6.72735879e-03
366, 1.62658468e-02, 6.92207506e-03
367, 1.62235182e-02, 7.11652171e-03
368, 1.61800217e-02, 7.31069082e-03
369, 1.61353592e-02, 7.50457589e-03
370, 1.60895344e-02, 7.69817038e-03
371, 1.60425473e-02, 7.89146405e-03
372, 1.59943998e-02, 8.08445085e-03
373, 1.59450974e-02, 8.27712379e-03
374, 1.58946384e-02, 8.46947636e-03
375, 1.58430282e-02, 8.66150018e-03
376, 1.57902669e-02, 8.85318685e-03
377, 1.57363582e-02, 9.04452987e-03
378, 1.56813059e-02, 9.23552178e-03
379, 1.56251099e-02, 9.42615420e-03
380, 1.55677758e-02, 9.61641967e-03
381, 1.55093065e-02, 9.80630424e-03
382, 1.54497093e-02, 9.99578740e-03
383, 1.53890029e-02, 1.01848170e-02
384, 1.53272189e-02, 1.03733009e-02
385, 1.52644012e-02, 1.05611179e-02
386, 1.52005935e-02, 1.07481601e-02
387, 1.51358182e-02, 1.09343864e-02
388, 1.50700668e-02, 1.11198453e-02
389, 1.50033142e-02, 1.13046234e-02
390, 1.49355382e-02, 1.14887990e-02
391, 1.48666836e-02, 1.16725238e-02
392, 1.47967180e-02, 1.18558910e-02
393, 1.47247994e-02, 1.20410416e-02
394, 1.46512482e-02, 1.22270593e-02
395, 1.45759173e-02, 1.24142375e-02
396, 1.44995032e-02, 1.26008065e-02
397, 1.44233340e-02, 1.27836112e-02
398, 1.43444091e-02, 1.29698431e-02
399, 1.42645361e-02, 1.31551456e-02
400, 1.41847646e-02, 1.33371660e-02
401, 1.41038885e-02, 1.35187237e-02
402, 1.40219210e-02, 1.36997905e-02
403, 1.39388647e-02, 1.38803599e-02
404, 1.38547225e-02, 1.40604246e-02
405, 1.37694990e-02, 1.42399762e-02
406, 1.36831962e-02, 1.44190099e-02
407, 1.35958185e-02, 1.45975184e-02
408, 1.35073671e-02, 1.47754960e-02
409, 1.34178465e-02, 1.49529362e-02
410, 1.33272605e-02, 1.51298316e-02
411, 1.32356109e-02, 1.53061775e-02
412, 1.31429024e-02, 1.54819647e-02
413, 1.30491378e-02, 1.56571902e-02
414, 1.29543208e-02, 1.58318449e-02
415, 1.28584541e-02, 1.60059240e-02
416, 1.27615426e-02, 1.61794201e-02
417, 1.26635898e-02, 1.63523275e-02
418, 1.25645977e-02, 1.65246408e-02
419, 1.24645717e-02, 1.66963525e-02
420, 1.23635177e-02, 1.68674495e-02
421, 1.22614428e-02, 1.70379244e-02
422, 1.21583557e-02, 1.72077604e-02
423, 1.20542618e-02, 1.73769500e-02
424, 1.19491564e-02, 1.75455026e-02
425, 1.18430732e-02, 1.77133642e-02
426, 1.17360018e-02, 1.78805534e-02
427, 1.16279433e-02, 1.80470701e-02
428, 1.15188900e-02, 1.82129256e-02
429, 1.14088468e-02, 1.83781162e-02
430, 1.12978127e-02, 1.85426380e-02
431, 1.11857885e-02, 1.87064931e-02
432, 1.10727809e-02, 1.88696720e-02
433, 1.09587926e-02, 1.90321691e-02
434, 1.08438274e-02, 1.91939808e-02
435, 1.07278908e-02, 1.93550996e-02
436, 1.06109828e-02, 1.95155218e-02
437, 1.04931109e-02, 1.96752399e-02
438, 1.03847831e-02, 1.98202729e-02
439, 1.02749048e-02, 1.99657045e-02
440, 1.01572704e-02, 2.01195721e-02
1147, 1.01492023e-02, 9.13863257e-03
1148, 1.02983294e-02, 9.16736200e-03
1149, 1.04475161e-02, 9.20593180e-03
1150, 1.05967084e-02, 9.24809277e-03
1151, 1.07459035e-02, 9.29228030e-03
1152, 1.08950986e-02, 9.33738705e-03
1153, 1.10442927e-02, 9.38288402e-03
1154, 1.11934878e-02, 9.42854583e-03
1155, 1.13426801e-02, 9.47428402e-03
1156, 1.14918659e-02, 9.52007063e-03
1157, 1.16410349e-02, 9.56592150e-03
1158, 1.17901694e-02, 9.61188879e-03
1159, 1.19392276e-02, 9.65808146e-03
1160, 1.20881768e-02, 9.70460381e-03
1161, 1.22361816e-02, 9.75302886e-03
1162, 1.23848561e-02, 9.80061851e-03
1163, 1.25333052e-02, 9.84886847e-03
1164, 1.26818176e-02, 9.89722461e-03
1165, 1.28302611e-02, 9.94590111e-03
1166, 1.29786115e-02, 9.99491289e-03
1167, 1.31268334e-02, 1.00442916e-02
1168, 1.32749472e-02, 1.00939712e-02
1169, 1.34233236e-02, 1.01425853e-02
1170, 1.35713238e-02, 1.01923896e-02
1171, 1.37192113e-02, 1.02425395e-02
1172, 1.38670634e-02, 1.02928001e-02
1173, 1.40149035e-02, 1.03431009e-02
1174, 1.41627379e-02, 1.03934184e-02
1175, 1.43105760e-02, 1.04437452e-02
1176, 1.44584253e-02, 1.04940888e-02
1177, 1.46063110e-02, 1.05444752e-02
1178, 1.47542935e-02, 1.05949724e-02
1179, 1.49025042e-02, 1.06456671e-02
1180, 1.50511758e-02, 1.06966505e-02
1181, 9.99727473e-03, 1.33710576e-03
1182, 9.99753177e-03, 1.17125420e-03
1183, 9.99827590e-03, 1.00445037e-03
1184, 9.99890268e-03, 8.37280590e-04
1185, 9.99932922e-03, 6.69951667e-04
1186, 9.99959745e-03, 5.02545328e-04
1187, 9.99975950e-03, 3.35087883e-04
1188, 9.99984704e-03, 1.67577236e-04
1189, 7.00167706e-03, 1.33538246e-03
1190, 7.00120907e-03, 1.16862007e-03
1191, 7.00065074e-03, 1.00160250e-03
1192, 7.00030802e-03, 8.34638078e-04
1193, 7.00013526e-03, 6.67712302e-04
1194, 7.00005610e-03, 5.00792230e-04
1195, 7.00002164e-03, 3.33869481e-04
1196, 7.00000860e-03, 1.66940270e-04
1197, 1.14221955e-02, 1.55379809e-02
1198, 1.25093013e-02, 1.00105181e-02
1199, 1.24860862e-02, 1.01700695e-02
1200, 1.24635370e-02, 1.03276540e-02
1201, 1.24412347e-02, 1.04839802e-02
1202, 1.24188140e-02, 1.06396414e-02
1203, 1.23960432e-02, 1.07949749e-02
1204, 1.23728085e-02, 1.09501276e-02
1205, 1.23490626e-02, 1.11051537e-02
1206, 1.23247793e-02, 1.12600680e-02
1207, 1.22999484e-02, 1.14148734e-02
1208, 1.22745642e-02, 1.15695707e-02
1209, 1.22486278e-02, 1.17241591e-02
1210, 1.22221354e-02, 1.18786348e-02
1211, 1.21951522e-02, 1.20328413e-02
1212, 1.21675972e-02, 1.21869855e-02
1213, 1.21394722e-02, 1.23410607e-02
1214, 1.21107940e-02, 1.24950381e-02
1215, 1.20815691e-02, 1.26489028e-02
1216, 1.20517351e-02, 1.28028234e-02
1217, 1.20213721e-02, 1.29565848e-02
1218, 1.19904932e-02, 1.31101599e-02
1219, 1.19590871e-02, 1.32635701e-02
1220, 1.19271483e-02, 1.34168323e-02
1221, 1.18946731e-02, 1.35699529e-02
1222, 1.18616633e-02, 1.37229338e-02
1223, 1.18281189e-02, 1.38757685e-02
1224, 1.17940484e-02, 1.40284505e-02
1225, 1.17594637e-02, 1.41809667e-02
1226, 1.17243920e-02, 1.43332826e-02
1227, 1.16888750e-02, 1.44853182e-02
1228, 1.16529837e-02, 1.46368742e-02
1229, 1.16168223e-02, 1.47874746e-02
1230, 1.15805492e-02, 1.49361705e-02
1231, 1.15444101e-02, 1.50813572e-02
1232, 1.15088560e-02, 1.52204689e-02
1233, 1.14750639e-02, 1.53488619e-02
1234, 1.14449756e-02, 1.54587924e-02
1235, 1.13837784e-02, 1.55619653e-02
1236, 1.13233654e-02, 1.56071614e-02
1237, 1.12512829e-02, 1.56633556e-02
1238, 1.11717209e-02, 1.57274157e-02
1239, 1.10873515e-02, 1.57967042e-02
1240, 1.10000214e-02, 1.58690810e-02
1241, 1.09109646e-02, 1.59430578e-02
1242, 1.08209392e-02, 1.60177574e-02
1243, 1.07303783e-02, 1.60927251e-02
1244, 1.06395110e-02, 1.61677506e-02
1245, 1.05484575e-02, 1.62427388e-02
1246, 1.04572764e-02, 1.63176004e-02
1247, 1.03659937e-02, 1.63920242e-02
1248, 1.02746235e-02, 1.64646842e-02
1249, 1.01831723e-02, 1.65314525e-02
1250, 1.00916391e-02, 1.65875554e-02
1251, 1.19152302e-02, 1.74258277e-02
1252, 1.18824448e-02, 1.73057690e-02
1253, 1.18507165e-02, 1.71851162e-02
1254, 1.18198004e-02, 1.70639157e-02
1255, 1.17893983e-02, 1.69423651e-02
1256, 1.17592653e-02, 1.68206654e-02
1257, 1.17292497e-02, 1.66989528e-02
1258, 1.16992705e-02, 1.65773071e-02
1259, 1.16692781e-02, 1.64558440e-02
1260, 1.16392337e-02, 1.63347479e-02
1261, 1.16091166e-02, 1.62143707e-02
1262, 1.15789603e-02, 1.60953570e-02
1263, 1.15489522e-02, 1.59787890e-02
1264, 1.15199555e-02, 1.58662573e-02
1265, 1.14942519e-02, 1.57597158e-02
1266, 1.14687271e-02, 1.56627074e-02
1267, 1.14439689e-02, 1.55841447e-02
1268, 1.00918757e-02, 1.63878724e-02
1269, 1.00926999e-02, 1.61866527e-02
1270, 1.00939553e-02, 1.59848146e-02
1271, 1.00955144e-02, 1.57854035e-02
1272, 1.00972699e-02, 1.55906789e-02
1273, 1.00991409e-02, 1.53967785e-02
1274, 1.01010706e-02, 1.52016748e-02
1275, 1.01030227e-02, 1.50083965e-02
1276, 1.01049719e-02, 1.48191070e-02
1277, 1.01069063e-02, 1.46258017e-02
1278, 1.01088164e-02, 1.44279376e-02
1279, 1.01106986e-02, 1.42327966e-02
1280, 1.01125520e-02, 1.40398834e-02
1281, 1.01143736e-02, 1.38486177e-02
1282, 1.01161636e-02, 1.36600547e-02
1283, 1.01179229e-02, 1.34714674e-02
1284, 1.01196496e-02, 1.32771675e-02
1285, 1.01213437e-02, 1.30755361e-02
1286, 1.01230070e-02, 1.28698424e-02
1287, 1.01246387e-02, 1.26656890e-02
1288, 1.01262378e-02, 1.24601219e-02
1289, 1.01278052e-02, 1.22527424e-02
1290, 1.01293391e-02, 1.20480200e-02
1291, 1.01308413e-02, 1.18506420e-02
1292, 1.01323109e-02, 1.16556715e-02
1293, 1.01337479e-02, 1.14588197e-02
1294, 1.01351524e-02, 1.12605449e-02
1295, 1.01365233e-02, 1.10617299e-02
1296, 1.01378616e-02, 1.08636469e-02
1297, 1.01391664e-02, 1.06667140e-02
1298, 1.01404386e-02, 1.04710534e-02
1299, 1.01416800e-02, 1.02770226e-02
1300, 1.01428907e-02, 1.00842807e-02
1301, 1.01440847e-02, 9.88657027e-03
1302, 1.01452535e-02, 9.69654880e-03
1303, 1.01464652e-02, 9.50526632e-03
1304, 1.01477364e-02, 9.31388605e-03
1305, 1.01838019e-02, 1.63342189e-02
1306, 1.01854857e-02, 1.61376558e-02
1307, 1.01879928e-02, 1.59412716e-02
1308, 1.01910923e-02, 1.57458298e-02
1309, 1.01945829e-02, 1.55520234e-02
1310, 1.01983072e-02, 1.53588774e-02
1311, 1.02021545e-02, 1.51656577e-02
1312, 1.02060474e-02, 1.49731338e-02
1313, 1.02099413e-02, 1.47816697e-02
1314, 1.02138054e-02, 1.45891616e-02
1315, 1.02176238e-02, 1.43952854e-02
1316, 1.02213882e-02, 1.42019819e-02
1317, 1.02250939e-02, 1.40097607e-02
1318, 1.02287373e-02, 1.38185937e-02
1319, 1.02323182e-02, 1.36283841e-02
1320, 1.02358349e-02, 1.34378653e-02
1321, 1.02392882e-02, 1.32449213e-02
1322, 1.02426782e-02, 1.30487727e-02
1323, 1.02460049e-02, 1.28505528e-02
1324, 1.02492673e-02, 1.26520423e-02
1325, 1.02524655e-02, 1.24529377e-02
1326, 1.02555994e-02, 1.22534335e-02
1327, 1.02586681e-02, 1.20551437e-02
1328, 1.02616725e-02, 1.18594971e-02
1329, 1.02646118e-02, 1.16651934e-02
1330, 1.02674859e-02, 1.14706438e-02
1331, 1.02702938e-02, 1.12755755e-02
1332, 1.02730347e-02, 1.10802650e-02
1333, 1.02757113e-02, 1.08851818e-02
1334, 1.02783218e-02, 1.06906118e-02
1335, 1.02808671e-02, 1.04967086e-02
1336, 1.02833491e-02, 1.03035774e-02
1337, 1.02857705e-02, 1.01108700e-02
1338, 1.02881445e-02, 9.91739146e-03
1339, 1.02905054e-02, 9.72646847e-03
1340, 1.02929445e-02, 9.53742396e-03
1341, 1.02955587e-02, 9.35116038e-03
1342, 1.02757178e-02, 1.62719917e-02
1343, 1.02783013e-02, 1.60799380e-02
1344, 1.02820704e-02, 1.58880167e-02
1345, 1.02867056e-02, 1.56963617e-02
1346, 1.02919219e-02, 1.55052003e-02
1347, 1.02974903e-02, 1.53143117e-02
1348, 1.03032459e-02, 1.51234679e-02
1349, 1.03090759e-02, 1.49328578e-02
1350, 1.03149097e-02, 1.47425365e-02
1351, 1.03207016e-02, 1.45519394e-02
1352, 1.03264274e-02, 1.43609215e-02
1353, 1.03320722e-02, 1.41700283e-02
1354, 1.03376284e-02, 1.39796045e-02
1355, 1.03430934e-02, 1.37897134e-02
1356, 1.03484644e-02, 1.36001986e-02
1357, 1.03537403e-02, 1.34104835e-02
1358, 1.03589203e-02, 1.32197319e-02
1359, 1.03640053e-02, 1.30275711e-02
1360, 1.03689954e-02, 1.28343562e-02
1361, 1.03738885e-02, 1.26406914e-02
1362, 1.03786858e-02, 1.24466950e-02
1363, 1.03833862e-02, 1.22525869e-02
1364, 1.03879897e-02, 1.20589845e-02
1365, 1.03924964e-02, 1.18663795e-02
1366, 1.03969052e-02, 1.16744302e-02
1367, 1.04012154e-02, 1.14825619e-02
1368, 1.04054268e-02, 1.12905456e-02
1369, 1.04095396e-02, 1.10984314e-02
1370, 1.04135536e-02, 1.09063806e-02
1371, 1.04174698e-02, 1.07145421e-02
1372, 1.04212882e-02, 1.05230100e-02
1373, 1.04250116e-02, 1.03318281e-02
1374, 1.04286438e-02, 1.01408530e-02
1375, 1.04322052e-02, 9.95001942e-03
1376, 1.04357572e-02, 9.76062380e-03
1377, 1.04394313e-02, 9.57345963e-03
1378, 1.04433736e-02, 9.38942749e-03
1379, 1.03675975e-02, 1.62047185e-02
1380, 1.03711113e-02, 1.60171930e-02
1381, 1.03761591e-02, 1.58294123e-02
1382, 1.03823356e-02, 1.56414807e-02
1383, 1.03892758e-02, 1.54535379e-02
1384, 1.03966836e-02, 1.52655896e-02
1385, 1.04043428e-02, 1.50776040e-02
1386, 1.04121063e-02, 1.48896473e-02
1387, 1.04198772e-02, 1.47017390e-02
1388, 1.04275951e-02, 1.45137357e-02
1389, 1.04352264e-02, 1.43255852e-02
1390, 1.04427505e-02, 1.41374506e-02
1391, 1.04501592e-02, 1.39494995e-02
1392, 1.04574449e-02, 1.37617830e-02
1393, 1.04646059e-02, 1.35742174e-02
1394, 1.04716402e-02, 1.33865494e-02
1395, 1.04785468e-02, 1.31984381e-02
1396, 1.04853269e-02, 1.30097028e-02
1397, 1.04919802e-02, 1.28204385e-02
1398, 1.04985042e-02, 1.26308566e-02
1399, 1.05049005e-02, 1.24410689e-02
1400, 1.05111683e-02, 1.22512169e-02
1401, 1.05173066e-02, 1.20615484e-02
1402, 1.05233155e-02, 1.18722543e-02
1403, 1.05291922e-02, 1.16832536e-02
1404, 1.05349394e-02, 1.14943422e-02
1405, 1.05405562e-02, 1.13053974e-02
1406, 1.05460398e-02, 1.11164125e-02
1407, 1.05513912e-02, 1.09274369e-02
1408, 1.05566131e-02, 1.07385349e-02
1409, 1.05617037e-02, 1.05497576e-02
1410, 1.05666686e-02, 1.03611285e-02
1411, 1.05715115e-02, 1.01726167e-02
1412, 1.05762631e-02, 9.98439454e-03
1413, 1.05810091e-02, 9.79726017e-03
1414, 1.05859209e-02, 9.61216353e-03
1415, 1.05911884e-02, 9.42992605e-03
1416, 1.04594287e-02, 1.61351450e-02
1417, 1.04638999e-02, 1.59519203e-02
1418, 1.04702422e-02, 1.57680959e-02
1419, 1.04779676e-02, 1.55838374e-02
1420, 1.04866326e-02, 1.53992996e-02
1421, 1.04958806e-02, 1.52145773e-02
1422, 1.05054425e-02, 1.50297228e-02
1423, 1.05151376e-02, 1.48447920e-02
1424, 1.05248429e-02, 1.46598155e-02
1425, 1.05344867e-02, 1.44747691e-02
1426, 1.05440235e-02, 1.42896464e-02
1427, 1.05534270e-02, 1.41045023e-02
1428, 1.05626862e-02, 1.39194075e-02
1429, 1.05717937e-02, 1.37343984e-02
1430, 1.05807437e-02, 1.35494368e-02
1431, 1.05895363e-02, 1.33644212e-02
1432, 1.05981706e-02, 1.31792054e-02
1433, 1.06066456e-02, 1.29937073e-02
1434, 1.06149614e-02, 1.28079411e-02
1435, 1.06231160e-02, 1.26219802e-02
1436, 1.06311115e-02, 1.24358889e-02
1437, 1.06389467e-02, 1.22497398e-02
1438, 1.06466198e-02, 1.20636364e-02
1439, 1.06541310e-02, 1.18776597e-02
1440, 1.06614772e-02, 1.16917957e-02
1441, 1.06686614e-02, 1.15059763e-02
1442, 1.06756808e-02, 1.13201458e-02
1443, 1.06825344e-02, 1.11342911e-02
1444, 1.06892250e-02, 1.09484233e-02
1445, 1.06957518e-02, 1.07625704e-02
1446, 1.07021164e-02, 1.05767539e-02
1447, 1.07083218e-02, 1.03909876e-02
1448, 1.07143782e-02, 1.02052856e-02
1449, 1.07203200e-02, 1.00198528e-02
1450, 1.07262619e-02, 9.83530283e-03
1451, 1.07324133e-02, 9.65248421e-03
1452, 1.07390061e-02, 9.47210193e-03
1453, 1.05511965e-02, 1.60646439e-02
1454, 1.05566531e-02, 1.58854909e-02
1455, 1.05643068e-02, 1.57054923e-02
1456, 1.05735911e-02, 1.55248623e-02
1457, 1.05839875e-02, 1.53437834e-02
1458, 1.05950767e-02, 1.51623972e-02
1459, 1.06065422e-02, 1.49808023e-02
1460, 1.06181689e-02, 1.47990668e-02
1461, 1.06298104e-02, 1.46172363e-02
1462, 1.06413784e-02, 1.44353267e-02
1463, 1.06528187e-02, 1.42533490e-02
1464, 1.06641017e-02, 1.40713286e-02
1465, 1.06752114e-02, 1.38892960e-02
1466, 1.06861396e-02, 1.37072736e-02
1467, 1.06968805e-02, 1.35252494e-02
1468, 1.07074305e-02, 1.33431815e-02
1469, 1.07177924e-02, 1.31610129e-02
1470, 1.07279606e-02, 1.29787028e-02
1471, 1.07379397e-02, 1.27962483e-02
1472, 1.07477261e-02, 1.26136756e-02
1473, 1.07573206e-02, 1.24310106e-02
1474, 1.07667223e-02, 1.22482926e-02
1475, 1.07759302e-02, 1.20655634e-02
1476, 1.07849427e-02, 1.18828602e-02
1477, 1.07937595e-02, 1.17001841e-02
1478, 1.08023789e-02, 1.15175126e-02
1479, 1.08108018e-02, 1.13348253e-02
1480, 1.08190272e-02, 1.11521119e-02
1481, 1.08270561e-02, 1.09693743e-02
1482, 1.08348895e-02, 1.07866228e-02
1483, 1.08425263e-02, 1.06038675e-02
1484, 1.08499741e-02, 1.04211159e-02
1485, 1.08572412e-02, 1.02383941e-02
1486, 1.08643752e-02, 1.00558884e-02
1487, 1.08715128e-02, 9.87409055e-03
1488, 1.08789047e-02, 9.69369151e-03
1489, 1.08868247e-02, 9.51524731e-03
1490, 1.06428796e-02, 1.59937888e-02
1491, 1.06493533e-02, 1.58185679e-02
1492, 1.06583405e-02, 1.56423151e-02
1493, 1.06691979e-02, 1.54652754e-02
1494, 1.06813330e-02, 1.52876657e-02
1495, 1.06942691e-02, 1.51096554e-02
1496, 1.07076410e-02, 1.49313742e-02
1497, 1.07211974e-02, 1.47529067e-02
1498, 1.07347742e-02, 1.45743126e-02
1499, 1.07482662e-02, 1.43956207e-02
1500, 1.07616112e-02, 1.42168533e-02
1501, 1.07747745e-02, 1.40380282e-02
1502, 1.07877357e-02, 1.38591593e-02
1503, 1.08004846e-02, 1.36802625e-02
1504, 1.08130146e-02, 1.35013359e-02
1505, 1.08253229e-02, 1.33223636e-02
1506, 1.08374106e-02, 1.31433243e-02
1507, 1.08492747e-02, 1.29642002e-02
1508, 1.08609162e-02, 1.27849868e-02
1509, 1.08723342e-02, 1.26056913e-02
1510, 1.08835269e-02, 1.24263261e-02
1511, 1.08944960e-02, 1.22469068e-02
1512, 1.09052379e-02, 1.20674539e-02
1513, 1.09157525e-02, 1.18879844e-02
1514, 1.09260399e-02, 1.17085008e-02
1515, 1.09360954e-02, 1.15289968e-02
1516, 1.09459218e-02, 1.13494648e-02
1517, 1.09555190e-02, 1.11699011e-02
1518, 1.09648872e-02, 1.09903049e-02
1519, 1.09740235e-02, 1.08106807e-02
1520, 1.09829353e-02, 1.06310323e-02
1521, 1.09916246e-02, 1.04513653e-02
1522, 1.10001033e-02, 1.02717057e-02
1523, 1.10084284e-02, 1.00922063e-02
1524, 1.10167637e-02, 9.91324894e-03
1525, 1.10253971e-02, 9.73534770e-03
1526, 1.10346423e-02, 9.55888815e-03
1527, 1.07344342e-02, 1.59228127e-02
1528, 1.07419677e-02, 1.57514587e-02
1529, 1.07523184e-02, 1.55789144e-02
1530, 1.07647665e-02, 1.54054482e-02
1531, 1.07786544e-02, 1.52313057e-02
1532, 1.07934410e-02, 1.50566865e-02
1533, 1.08087221e-02, 1.48817413e-02
1534, 1.08242128e-02, 1.47065725e-02
1535, 1.08397249e-02, 1.45312473e-02
1536, 1.08551420e-02, 1.43558085e-02
1537, 1.08703934e-02, 1.41802831e-02
1538, 1.08854361e-02, 1.40046850e-02
1539, 1.09002497e-02, 1.38290282e-02
1540, 1.09148175e-02, 1.36533212e-02
1541, 1.09291375e-02, 1.34775667e-02
1542, 1.09432060e-02, 1.33017600e-02
1543, 1.09570194e-02, 1.31258946e-02
1544, 1.09705795e-02, 1.29499631e-02
1545, 1.09838843e-02, 1.27739646e-02
1546, 1.09969340e-02, 1.25978990e-02
1547, 1.10097267e-02, 1.24217710e-02
1548, 1.10222623e-02, 1.22455908e-02
1549, 1.10345390e-02, 1.20693631e-02
1550, 1.10465558e-02, 1.18931001e-02
1551, 1.10583128e-02, 1.17168017e-02
1552, 1.10698063e-02, 1.15404688e-02
1553, 1.10810371e-02, 1.13640986e-02
1554, 1.10920053e-02, 1.11876875e-02
1555, 1.11027099e-02, 1.10112373e-02
1556, 1.11131538e-02, 1.08347498e-02
1557, 1.11233396e-02, 1.06582288e-02
1558, 1.11332703e-02, 1.04816761e-02
1559, 1.11429617e-02, 1.03051141e-02
1560, 1.11524798e-02, 1.01286620e-02
1561, 1.11620110e-02, 9.95258894e-03
1562, 1.11718867e-02, 9.77722369e-03
1563, 1.11824591e-02, 9.60276835e-03
1564, 1.08257625e-02, 1.58518832e-02
1565, 1.08344126e-02, 1.56843923e-02
1566, 1.08461659e-02, 1.55155556e-02
1567, 1.08602336e-02, 1.53456666e-02
1568, 1.08758900e-02, 1.51749980e-02
1569, 1.08925411e-02, 1.50037780e-02
1570, 1.09097380e-02, 1.48321781e-02
1571, 1.09271668e-02, 1.46603156e-02
1572, 1.09446198e-02, 1.44882724e-02
1573, 1.09619647e-02, 1.43160969e-02
1574, 1.09791234e-02, 1.41438209e-02
1575, 1.09960474e-02, 1.39714619e-02
1576, 1.10127125e-02, 1.37990313e-02
1577, 1.10291047e-02, 1.36265382e-02
1578, 1.10452166e-02, 1.34539846e-02
1579, 1.10610444e-02, 1.32813714e-02
1580, 1.10765873e-02, 1.31086987e-02
1581, 1.10918451e-02, 1.29359644e-02
1582, 1.11068152e-02, 1.27631659e-02
1583, 1.11214975e-02, 1.25903059e-02
1584, 1.11358911e-02, 1.24173854e-02
1585, 1.11499960e-02, 1.22444090e-02
1586, 1.11638093e-02, 1.20713795e-02
1587, 1.11773312e-02, 1.18983006e-02
1588, 1.11905579e-02, 1.17251780e-02
1589, 1.12034911e-02, 1.15520088e-02
1590, 1.12161282e-02, 1.13787949e-02
1591, 1.12284692e-02, 1.12055335e-02
1592, 1.12405140e-02, 1.10322274e-02
1593, 1.12522664e-02, 1.08588757e-02
1594, 1.12637263e-02, 1.06854849e-02
1595, 1.12749012e-02, 1.05120521e-02
1596, 1.12858070e-02, 1.03385989e-02
1597, 1.12965200e-02, 1.01652071e-02
1598, 1.13072507e-02, 9.99203511e-03
1599, 1.13183688e-02, 9.81921982e-03
1600, 1.13302702e-02, 9.64677427e-03
1601, 1.09166484e-02, 1.57812983e-02
1602, 1.09264869e-02, 1.56177543e-02
1603, 1.09396968e-02, 1.54526941e-02
1604, 1.09554213e-02, 1.52864289e-02
1605, 1.09728761e-02, 1.51192620e-02
1606, 1.09914122e-02, 1.49514508e-02
1607, 1.10105397e-02, 1.47831943e-02
1608, 1.10299187e-02, 1.46146342e-02
1609, 1.10493200e-02, 1.44458618e-02
1610, 1.10686012e-02, 1.42769394e-02
1611, 1.10876719e-02, 1.41079016e-02
1612, 1.11064836e-02, 1.39387697e-02
1613, 1.11250095e-02, 1.37695558e-02
1614, 1.11432318e-02, 1.36002675e-02
1615, 1.11611411e-02, 1.34309111e-02
1616, 1.11787366e-02, 1.32614877e-02
1617, 1.11960135e-02, 1.30919991e-02
1618, 1.12129748e-02, 1.29224462e-02
1619, 1.12296166e-02, 1.27528282e-02
1620, 1.12459380e-02, 1.25831459e-02
1621, 1.12619400e-02, 1.24134012e-02
1622, 1.12776197e-02, 1.22435978e-02
1623, 1.12929763e-02, 1.20737338e-02
1624, 1.13080088e-02, 1.19038150e-02
1625, 1.13227144e-02, 1.17338421e-02
1626, 1.13370912e-02, 1.15638170e-02
1627, 1.13511411e-02, 1.13937370e-02
1628, 1.13648614e-02, 1.12236058e-02
1629, 1.13782529e-02, 1.10534234e-02
1630, 1.13913193e-02, 1.08831916e-02
1631, 1.14040617e-02, 1.07129104e-02
1632, 1.14164855e-02, 1.05425855e-02
1633, 1.14286123e-02, 1.03722271e-02
1634, 1.14405258e-02, 1.02018826e-02
1635, 1.14524625e-02, 1.00315996e-02
1636, 1.14648324e-02, 9.86132398e-03
1637, 1.14780674e-02, 9.69087332e-03
1638, 1.10066468e-02, 1.57117229e-02
1639, 1.10177472e-02, 1.55523978e-02
1640, 1.10324807e-02, 1.53913237e-02
1641, 1.10499235e-02, 1.52288135e-02
1642, 1.10692251e-02, 1.50652099e-02
1643, 1.10896844e-02, 1.49008222e-02
1644, 1.11107761e-02, 1.47358961e-02
1645, 1.11321304e-02, 1.45706050e-02
1646, 1.11535024e-02, 1.44050652e-02
1647, 1.11747384e-02, 1.42393485e-02
1648, 1.11957416e-02, 1.40735004e-02
1649, 1.12164589e-02, 1.39075462e-02
1650, 1.12368613e-02, 1.37414988e-02
1651, 1.12569286e-02, 1.35753695e-02
1652, 1.12766549e-02, 1.34091638e-02
1653, 1.12960329e-02, 1.32428836e-02
1654, 1.13150636e-02, 1.30765308e-02
1655, 1.13337440e-02, 1.29101081e-02
1656, 1.13520753e-02, 1.27436155e-02
1657, 1.13700535e-02, 1.25770560e-02
1658, 1.13876797e-02, 1.24104284e-02
1659, 1.14049520e-02, 1.22437356e-02
1660, 1.14218686e-02, 1.20769786e-02
1661, 1.14384275e-02, 1.19101591e-02
1662, 1.14546288e-02, 1.17432792e-02
1663, 1.14704687e-02, 1.15763396e-02
1664, 1.14859473e-02, 1.14093404e-02
1665, 1.15010645e-02, 1.12422826e-02
1666, 1.15158213e-02, 1.10751688e-02
1667, 1.15302186e-02, 1.09080002e-02
1668, 1.15442602e-02, 1.07407775e-02
1669, 1.15579516e-02, 1.05735026e-02
1670, 1.15713170e-02, 1.04061868e-02
1671, 1.15844496e-02, 1.02388365e-02
1672, 1.15976101e-02, 1.00713884e-02
1673, 1.16112465e-02, 9.90360044e-03
1674, 1.16258310e-02, 9.73509997e-03
1675, 1.10949352e-02, 1.56445093e-02
1676, 1.11073609e-02, 1.54900365e-02
1677, 1.11237131e-02, 1.53333787e-02
1678, 1.11429738e-02, 1.51748648e-02
1679, 1.11642135e-02, 1.50149222e-02
1680, 1.11866724e-02, 1.48539627e-02
1681, 1.12097915e-02, 1.46923121e-02
1682, 1.12331742e-02, 1.45302061e-02
1683, 1.12565644e-02, 1.43677974e-02
1684, 1.12797963e-02, 1.42051792e-02
1685, 1.13027720e-02, 1.40424091e-02
1686, 1.13254339e-02, 1.38795190e-02
1687, 1.13477502e-02, 1.37165245e-02
1688, 1.13697015e-02, 1.35534396e-02
1689, 1.13912802e-02, 1.33902691e-02
1690, 1.14124799e-02, 1.32270157e-02
1691, 1.14332996e-02, 1.30636841e-02
1692, 1.14537394e-02, 1.29002752e-02
1693, 1.14737945e-02, 1.27367890e-02
1694, 1.14934687e-02, 1.25732310e-02
1695, 1.15127563e-02, 1.24095995e-02
1696, 1.15316585e-02, 1.22458953e-02
1697, 1.15501732e-02, 1.20821223e-02
1698, 1.15682986e-02, 1.19182803e-02
1699, 1.15860309e-02, 1.17543703e-02
1700, 1.16033703e-02, 1.15903951e-02
1701, 1.16203167e-02, 1.14263538e-02
1702, 1.16368700e-02, 1.12622473e-02
1703, 1.16530275e-02, 1.10980785e-02
1704, 1.16687948e-02, 1.09338490e-02
1705, 1.16841737e-02, 1.07695600e-02
1706, 1.16991708e-02, 1.06052160e-02
1707, 1.17138140e-02, 1.04408190e-02
1708, 1.17282048e-02, 1.02763399e-02
1709, 1.17426272e-02, 1.01116039e-02
1710, 1.17575685e-02, 9.94618796e-03
1711, 1.17735323e-02, 9.77954082e-03
1712, 1.11801559e-02, 1.55820036e-02
1713, 1.11939926e-02, 1.54335396e-02
1714, 1.12121366e-02, 1.52819827e-02
1715, 1.12334043e-02, 1.51277883e-02
1716, 1.12567488e-02, 1.49715934e-02
1717, 1.12813497e-02, 1.48140043e-02
1718, 1.13066081e-02, 1.46554951e-02
1719, 1.13321152e-02, 1.44963982e-02
1720, 1.13576055e-02, 1.43369250e-02
1721, 1.13829114e-02, 1.41772013e-02
1722, 1.14079313e-02, 1.40173007e-02
1723, 1.14326077e-02, 1.38572641e-02
1724, 1.14569077e-02, 1.36971120e-02
1725, 1.14808111e-02, 1.35368574e-02
1726, 1.15043102e-02, 1.33765088e-02
1727, 1.15273995e-02, 1.32160699e-02
1728, 1.15500772e-02, 1.30555434e-02
1729, 1.15723424e-02, 1.28949322e-02
1730, 1.15941931e-02, 1.27342371e-02
1731, 1.16156284e-02, 1.25734620e-02
1732, 1.16366465e-02, 1.24126058e-02
1733, 1.16572464e-02, 1.22516714e-02
1734, 1.16774281e-02, 1.20906606e-02
1735, 1.16971862e-02, 1.19295735e-02
1736, 1.17165223e-02, 1.17684118e-02
1737, 1.17354300e-02, 1.16071776e-02
1738, 1.17539130e-02, 1.14458706e-02
1739, 1.17719695e-02, 1.12844920e-02
1740, 1.17896004e-02, 1.11230444e-02
1741, 1.18068056e-02, 1.09615307e-02
1742, 1.18235918e-02, 1.07999509e-02
1743, 1.18399654e-02, 1.06383096e-02
1744, 1.18559562e-02, 1.04766050e-02
1745, 1.18716750e-02, 1.03147710e-02
1746, 1.18874293e-02, 1.01525281e-02
1747, 1.19037405e-02, 9.98927839e-03
1748, 1.19211189e-02, 9.82434768e-03
1749, 1.12603512e-02, 1.55275781e-02
1750, 1.12758167e-02, 1.53868673e-02
1751, 1.12961195e-02, 1.52412709e-02
1752, 1.13197463e-02, 1.50916977e-02
1753, 1.13454880e-02, 1.49392337e-02
1754, 1.13724545e-02, 1.47848278e-02
1755, 1.14000337e-02, 1.46291908e-02
1756, 1.14278141e-02, 1.44727975e-02
1757, 1.14555340e-02, 1.43159386e-02
1758, 1.14830323e-02, 1.41587816e-02
1759, 1.15102092e-02, 1.40014216e-02
1760, 1.15370099e-02, 1.38439080e-02
1761, 1.15633998e-02, 1.36862658e-02
1762, 1.15893614e-02, 1.35285109e-02
1763, 1.16148870e-02, 1.33706508e-02
1764, 1.16399713e-02, 1.32126911e-02
1765, 1.16646132e-02, 1.30546354e-02
1766, 1.16888098e-02, 1.28964856e-02
1767, 1.17125614e-02, 1.27382446e-02
1768, 1.17358658e-02, 1.25799123e-02
1769, 1.17587205e-02, 1.24214925e-02
1770, 1.17811263e-02, 1.22629860e-02
1771, 1.18030794e-02, 1.21043948e-02
1772, 1.18245790e-02, 1.19457189e-02
1773, 1.18456222e-02, 1.17869610e-02
1774, 1.18662072e-02, 1.16281211e-02
1775, 1.18863340e-02, 1.14692021e-02
1776, 1.19060026e-02, 1.13102030e-02
1777, 1.19252130e-02, 1.11511294e-02
1778, 1.19439662e-02, 1.09919794e-02
1779, 1.19622676e-02, 1.08327586e-02
1780, 1.19801266e-02, 1.06734708e-02
1781, 1.19975759e-02, 1.05141057e-02
1782, 1.20147346e-02, 1.03545636e-02
1783, 1.20319342e-02, 1.01944599e-02
1784, 1.20496936e-02, 1.00331008e-02
1785, 1.20685585e-02, 9.86964628e-03
1786, 1.13330372e-02, 1.54853538e-02
1787, 1.13507602e-02, 1.53546287e-02
1788, 1.13739418e-02, 1.52158029e-02
1789, 1.14005208e-02, 1.50709357e-02
1790, 1.14290975e-02, 1.49219520e-02
1791, 1.14587564e-02, 1.47703364e-02
1792, 1.14889015e-02, 1.46171236e-02
1793, 1.15191573e-02, 1.44629711e-02
1794, 1.15492828e-02, 1.43082673e-02
1795, 1.15791326e-02, 1.41532235e-02
1796, 1.16086192e-02, 1.39979534e-02
1797, 1.16376895e-02, 1.38425138e-02
1798, 1.16663147e-02, 1.36869326e-02
1799, 1.16944797e-02, 1.35312257e-02
1800, 1.17221754e-02, 1.33754034e-02
1801, 1.17493980e-02, 1.32194711e-02
1802, 1.17761465e-02, 1.30634326e-02
1803, 1.18024182e-02, 1.29072890e-02
1804, 1.18282139e-02, 1.27510428e-02
1805, 1.18535291e-02, 1.25946961e-02
1806, 1.18783657e-02, 1.24382526e-02
1807, 1.19027207e-02, 1.22817112e-02
1808, 1.19265905e-02, 1.21250767e-02
1809, 1.19499750e-02, 1.19683472e-02
1810, 1.19728725e-02, 1.18115265e-02
1811, 1.19952783e-02, 1.16546135e-02
1812, 1.20171960e-02, 1.14976130e-02
1813, 1.20386211e-02, 1.13405241e-02
1814, 1.20595573e-02, 1.11833494e-02
1815, 1.20800044e-02, 1.10260937e-02
1816, 1.20999701e-02, 1.08687561e-02
1817, 1.21194655e-02, 1.07113412e-02
1818, 1.21385269e-02, 1.05538312e-02
1819, 1.21572921e-02, 1.03960754e-02
1820, 1.21760871e-02, 1.02376416e-02
1821, 1.21954260e-02, 1.00777522e-02
1822, 1.22156451e-02, 9.91587527e-03
1823, 1.13951052e-02, 1.54606560e-02
1824, 1.14168376e-02, 1.53418304e-02
1825, 1.14441868e-02, 1.52099188e-02
1826, 1.14746001e-02, 1.50692621e-02
1827, 1.15065947e-02, 1.49231069e-02
1828, 1.15393400e-02, 1.47736110e-02
1829, 1.15723461e-02, 1.46221723e-02
1830, 1.16053112e-02, 1.44696468e-02
1831, 1.16380490e-02, 1.43165151e-02
1832, 1.16704414e-02, 1.41630229e-02
1833, 1.17024165e-02, 1.40092950e-02
1834, 1.17339343e-02, 1.38553865e-02
1835, 1.17649687e-02, 1.37013262e-02
1836, 1.17955087e-02, 1.35471299e-02
1837, 1.18255466e-02, 1.33928042e-02
1838, 1.18550807e-02, 1.32383537e-02
1839, 1.18841100e-02, 1.30837811e-02
1840, 1.19126346e-02, 1.29290810e-02
1841, 1.19406581e-02, 1.27742495e-02
1842, 1.19681768e-02, 1.26192924e-02
1843, 1.19951665e-02, 1.24642672e-02
1844, 1.20216403e-02, 1.23091461e-02
1845, 1.20475944e-02, 1.21539272e-02
1846, 1.20730270e-02, 1.19986171e-02
1847, 1.20979324e-02, 1.18432222e-02
1848, 1.21223312e-02, 1.16876885e-02
1849, 1.21462103e-02, 1.15320468e-02
1850, 1.21695679e-02, 1.13763055e-02
1851, 1.21924048e-02, 1.12204663e-02
1852, 1.22147240e-02, 1.10645341e-02
1853, 1.22365337e-02, 1.09085068e-02
1854, 1.22578535e-02, 1.07523799e-02
1855, 1.22787319e-02, 1.05961068e-02
1856, 1.22993141e-02, 1.04395039e-02
1857, 1.23199038e-02, 1.02821328e-02
1858, 1.23409573e-02, 1.01232566e-02
1859, 1.23626906e-02, 9.96256713e-03
1860, 1.26559390e-02, 1.00588566e-02
1861, 1.28023010e-02, 1.01080909e-02
1862, 1.29484180e-02, 1.01580955e-02
1863, 1.30943321e-02, 1.02087241e-02
1864, 1.32400896e-02, 1.02598201e-02
1865, 1.33858230e-02, 1.03109218e-02
1866, 1.35314260e-02, 1.03624137e-02
1867, 1.36769488e-02, 1.04141422e-02
1868, 1.38224363e-02, 1.04659852e-02
1869, 1.39679061e-02, 1.05178822e-02
1870, 1.41133685e-02, 1.05698043e-02
1871, 1.42588345e-02, 1.06217414e-02
1872, 1.44043192e-02, 1.06736952e-02
1873, 1.45498598e-02, 1.07256901e-02
1874, 1.46955466e-02, 1.07777584e-02
1875, 1.48415715e-02, 1.08298892e-02
1876, 1.49882417e-02, 1.08820098e-02
1877, 1.26308156e-02, 1.02183223e-02
1878, 1.27750318e-02, 1.02681201e-02
1879, 1.29188560e-02, 1.03191417e-02
1880, 1.30623821e-02, 1.03710899e-02
1881, 1.32056950e-02, 1.04237031e-02
1882, 1.33488830e-02, 1.04766879e-02
1883, 1.34919686e-02, 1.05299857e-02
1884, 1.36349872e-02, 1.05834901e-02
1885, 1.37779675e-02, 1.06371157e-02
1886, 1.39209265e-02, 1.06908046e-02
1887, 1.40638780e-02, 1.07445270e-02
1888, 1.42068341e-02, 1.07982699e-02
1889, 1.43498173e-02, 1.08520333e-02
1890, 1.44928824e-02, 1.09058283e-02
1891, 1.46361571e-02, 1.09596308e-02
1892, 1.47798918e-02, 1.10133011e-02
1893, 1.49244592e-02, 1.10665895e-02
1894, 1.26062129e-02, 1.03759542e-02
1895, 1.27482032e-02, 1.04263509e-02
1896, 1.28896646e-02, 1.04784146e-02
1897, 1.30307321e-02, 1.05317254e-02
1898, 1.31715219e-02, 1.05859227e-02
1899, 1.33121302e-02, 1.06406920e-02
1900, 1.34526184e-02, 1.06958421e-02
1901, 1.35930330e-02, 1.07512288e-02
1902, 1.37334038e-02, 1.08067580e-02
1903, 1.38737494e-02, 1.08623654e-02
1904, 1.40140858e-02, 1.09180156e-02
1905, 1.41544277e-02, 1.09736910e-02
1906, 1.42948050e-02, 1.10293925e-02
1907, 1.44352932e-02, 1.10851098e-02
1908, 1.45760532e-02, 1.11407470e-02
1909, 1.47174019e-02, 1.11960154e-02
1910, 1.48597714e-02, 1.12504885e-02
1911, 1.25817638e-02, 1.05323792e-02
1912, 1.27214640e-02, 1.05833840e-02
1913, 1.28605096e-02, 1.06364889e-02
1914, 1.29990643e-02, 1.06911752e-02
1915, 1.31372726e-02, 1.07469819e-02
1916, 1.32752508e-02, 1.08035337e-02
1917, 1.34130809e-02, 1.08605642e-02
1918, 1.35508217e-02, 1.09178880e-02
1919, 1.36885103e-02, 1.09753851e-02
1920, 1.38261681e-02, 1.10329781e-02
1921, 1.39638130e-02, 1.10906260e-02
1922, 1.41014662e-02, 1.11483075e-02
1923, 1.42391622e-02, 1.12060169e-02
1924, 1.43769905e-02, 1.12637235e-02
1925, 1.45151559e-02, 1.13212466e-02
1926, 1.46540347e-02, 1.13781411e-02
1927, 1.47941336e-02, 1.14337942e-02
1928, 1.25571564e-02, 1.06881093e-02
1929, 1.26945302e-02, 1.07396971e-02
1930, 1.28311226e-02, 1.07938256e-02
1931, 1.29671246e-02, 1.08498773e-02
1932, 1.31027084e-02, 1.09072961e-02
1933, 1.32380128e-02, 1.09656295e-02
1934, 1.33731365e-02, 1.10245505e-02
1935, 1.35081513e-02, 1.10838301e-02
1936, 1.36431027e-02, 1.11433221e-02
1937, 1.37780188e-02, 1.12029323e-02
1938, 1.39129190e-02, 1.12626106e-02
1939, 1.40478257e-02, 1.13223307e-02
1940, 1.41827818e-02, 1.13820797e-02
1941, 1.43178897e-02, 1.14418017e-02
1942, 1.44533953e-02, 1.15012303e-02
1943, 1.45897418e-02, 1.15597546e-02
1944, 1.47274835e-02, 1.16166398e-02
1945, 1.25321895e-02, 1.08434521e-02
1946, 1.26672126e-02, 1.08955875e-02
1947, 1.28013231e-02, 1.09507125e-02
1948, 1.29347406e-02, 1.10081099e-02
1949, 1.30676636e-02, 1.10671278e-02
1950, 1.32002560e-02, 1.11272354e-02
1951, 1.33326352e-02, 1.11880442e-02
1952, 1.34648848e-02, 1.12492815e-02
1953, 1.35970563e-02, 1.13107720e-02
1954, 1.37291867e-02, 1.13724060e-02
1955, 1.38612967e-02, 1.14341211e-02
1956, 1.39934151e-02, 1.14958873e-02
1957, 1.41255837e-02, 1.15576852e-02
1958, 1.42579228e-02, 1.16194282e-02
1959, 1.43907163e-02, 1.16807604e-02
1960, 1.45244412e-02, 1.17410021e-02
1961, 1.46597791e-02, 1.17991082e-02
1962, 1.25067476e-02, 1.09985657e-02
1963, 1.26394005e-02, 1.10512124e-02
1964, 1.27710011e-02, 1.11073088e-02
1965, 1.29018044e-02, 1.11660305e-02
1966, 1.30320359e-02, 1.12266289e-02
1967, 1.31618828e-02, 1.12884957e-02
1968, 1.32914828e-02, 1.13511793e-02
1969, 1.34209301e-02, 1.14143640e-02
1970, 1.35502890e-02, 1.14778448e-02
1971, 1.36795966e-02, 1.15414970e-02
1972, 1.38088809e-02, 1.16052451e-02
1973, 1.39381699e-02, 1.16690509e-02
1974, 1.40675139e-02, 1.17328903e-02
1975, 1.41970431e-02, 1.17966458e-02
1976, 1.43270493e-02, 1.18599553e-02
1977, 1.44581161e-02, 1.19218929e-02
1978, 1.45906899e-02, 1.19820135e-02
1979, 1.24807740e-02, 1.11535192e-02
1980, 1.26110315e-02, 1.12066520e-02
1981, 1.27400970e-02, 1.12636928e-02
1982, 1.28682554e-02, 1.13237174e-02
1983, 1.29957665e-02, 1.13858776e-02
1984, 1.31228371e-02, 1.14494851e-02
1985, 1.32496245e-02, 1.15140267e-02
1986, 1.33762378e-02, 1.15791429e-02
1987, 1.35027487e-02, 1.16446018e-02
1988, 1.36292009e-02, 1.17102573e-02
1989, 1.37556260e-02, 1.17760226e-02
1990, 1.38820540e-02, 1.18418559e-02
1991, 1.40085360e-02, 1.19077247e-02
1992, 1.41352043e-02, 1.19735179e-02
1993, 1.42623950e-02, 1.20387692e-02
1994, 1.43906064e-02, 1.21027790e-02
1995, 1.45201925e-02, 1.21653564e-02
1996, 1.24542387e-02, 1.13083385e-02
1997, 1.25820730e-02, 1.13619352e-02
1998, 1.27085755e-02, 1.14199016e-02
1999, 1.28340609e-02, 1.14812078e-02
2000, 1.29588190e-02, 1.15449103e-02
2001, 1.30830836e-02, 1.16102379e-02
2002, 1.32070296e-02, 1.16766170e-02
2003, 1.33307772e-02, 1.17436480e-02
2004, 1.34544084e-02, 1.18110664e-02
2005, 1.35779735e-02, 1.18787074e-02
2006, 1.37015060e-02, 1.19464751e-02
2007, 1.38250384e-02, 1.20143183e-02
2008, 1.39486250e-02, 1.20822042e-02
2009, 1.40724052e-02, 1.21500064e-02
2010, 1.41966855e-02, 1.22173298e-02
2011, 1.43218935e-02, 1.22836716e-02
2012, 1.44483037e-02, 1.23490458e-02
2013, 1.24271270e-02, 1.14630330e-02
2014, 1.25525100e-02, 1.15170758e-02
2015, 1.26764197e-02, 1.15759475e-02
2016, 1.27992034e-02, 1.16385156e-02
2017, 1.29211806e-02, 1.17037389e-02
2018, 1.30426083e-02, 1.17707672e-02
2019, 1.31636802e-02, 1.18389660e-02
2020, 1.32845324e-02, 1.19078904e-02
2021, 1.34052532e-02, 1.19772498e-02
2022, 1.35258986e-02, 1.20468587e-02
2023, 1.36465076e-02, 1.21166091e-02
2024, 1.37671158e-02, 1.21864444e-02
2025, 1.38877751e-02, 1.22563280e-02
2026, 1.40086198e-02, 1.23261502e-02
2027, 1.41299255e-02, 1.23956036e-02
2028, 1.42520638e-02, 1.24643296e-02
2029, 1.43752918e-02, 1.25323869e-02
2030, 1.23994332e-02, 1.16176037e-02
2031, 1.25223342e-02, 1.16720740e-02
2032, 1.26436222e-02, 1.17318342e-02
2033, 1.27636744e-02, 1.17956446e-02
2034, 1.28828390e-02, 1.18623693e-02
2035, 1.30013991e-02, 1.19310785e-02
2036, 1.31195681e-02, 1.20010776e-02
2037, 1.32374931e-02, 1.20718768e-02
2038, 1.33552728e-02, 1.21431556e-02
2039, 1.34729687e-02, 1.22147119e-02
2040, 1.35906255e-02, 1.22864246e-02
2041, 1.37082767e-02, 1.23582315e-02
2042, 1.38259772e-02, 1.24300942e-02
2043, 1.39438510e-02, 1.25019290e-02
2044, 1.40621476e-02, 1.25734955e-02
2045, 1.41812153e-02, 1.26444967e-02
2046, 1.43014528e-02, 1.27146542e-02
2047, 1.23711564e-02, 1.17720505e-02
2048, 1.24924872e-02, 1.18246395e-02
2049, 1.26105146e-02, 1.18867401e-02
2050, 1.27275810e-02, 1.19523183e-02
2051, 1.28438277e-02, 1.20207118e-02
2052, 1.29594654e-02, 1.20911449e-02
2053, 1.30746923e-02, 1.21629415e-02
2054, 1.31896585e-02, 1.22356005e-02
2055, 1.33044655e-02, 1.23087801e-02
2056, 1.34191830e-02, 1.23822652e-02
2057, 1.35338549e-02, 1.24559207e-02
2058, 1.36485184e-02, 1.25296768e-02
2059, 1.37632303e-02, 1.26034981e-02
2060, 1.38781052e-02, 1.26773156e-02
2061, 1.39933648e-02, 1.27509665e-02
2062, 1.41092772e-02, 1.28243426e-02
2063, 1.42263081e-02, 1.28970109e-02
2064, 1.23426905e-02, 1.19253751e-02
2065, 1.24628060e-02, 1.19750286e-02
2066, 1.25770699e-02, 1.20406877e-02
2067, 1.26909334e-02, 1.21085029e-02
2068, 1.28041552e-02, 1.21787395e-02
2069, 1.29168117e-02, 1.22509487e-02
2070, 1.30290557e-02, 1.23245502e-02
2071, 1.31410267e-02, 1.23990588e-02
2072, 1.32528320e-02, 1.24741234e-02
2073, 1.33645386e-02, 1.25495130e-02
2074, 1.34761948e-02, 1.26250898e-02
2075, 1.35878418e-02, 1.27007775e-02
2076, 1.36995343e-02, 1.27765350e-02
2077, 1.38113862e-02, 1.28523000e-02
2078, 1.39236040e-02, 1.29279485e-02
2079, 1.40364356e-02, 1.30034229e-02
2080, 1.41501380e-02, 1.30787771e-02
2081, 1.23136472e-02, 1.20785274e-02
2082, 1.24319233e-02, 1.21265901e-02
2083, 1.25428624e-02, 1.21947220e-02
2084, 1.26536014e-02, 1.22645125e-02
2085, 1.27637861e-02, 1.23365391e-02
2086, 1.28734289e-02, 1.24105113e-02
2087, 1.29826553e-02, 1.24859065e-02
2088, 1.30916014e-02, 1.25622470e-02
2089, 1.32003715e-02, 1.26391761e-02
2090, 1.33090373e-02, 1.27164535e-02
2091, 1.34176482e-02, 1.27939321e-02
2092, 1.35262469e-02, 1.28715290e-02
2093, 1.36348903e-02, 1.29491985e-02
2094, 1.37436939e-02, 1.30268801e-02
2095, 1.38528589e-02, 1.31044602e-02
2096, 1.39626311e-02, 1.31818857e-02
2097, 1.40732378e-02, 1.32592823e-02
2098, 1.22837937e-02, 1.22321108e-02
2099, 1.23995850e-02, 1.22801149e-02
2100, 1.25077358e-02, 1.23492666e-02
2101, 1.26155112e-02, 1.24205397e-02
2102, 1.27226897e-02, 1.24941878e-02
2103, 1.28293065e-02, 1.25698587e-02
2104, 1.29354913e-02, 1.26470160e-02
2105, 1.30413827e-02, 1.27251660e-02
2106, 1.31470878e-02, 1.28039382e-02
2107, 1.32526811e-02, 1.28830820e-02
2108, 1.33582167e-02, 1.29624400e-02
2109, 1.34637365e-02, 1.30419228e-02
2110, 1.35693010e-02, 1.31214838e-02
2111, 1.36750266e-02, 1.32010560e-02
2112, 1.37811173e-02, 1.32805249e-02
2113, 1.38878226e-02, 1.33598289e-02
2114, 1.39953652e-02, 1.34391049e-02
2115, 1.22532789e-02, 1.23857707e-02
2116, 1.23665668e-02, 1.24336677e-02
2117, 1.24718659e-02, 1.25038968e-02
2118, 1.25766965e-02, 1.25765111e-02
2119, 1.26808695e-02, 1.26516819e-02
2120, 1.27844438e-02, 1.27289966e-02
2121, 1.28875617e-02, 1.28078805e-02
2122, 1.29903704e-02, 1.28878150e-02
2123, 1.30929798e-02, 1.29684079e-02
2124, 1.31954728e-02, 1.30493939e-02
2125, 1.32979024e-02, 1.31306099e-02
2126, 1.34003144e-02, 1.32119581e-02
2127, 1.35027701e-02, 1.32933883e-02
2128, 1.36053870e-02, 1.33748278e-02
2129, 1.37083773e-02, 1.34561537e-02
2130, 1.38119943e-02, 1.35372961e-02
2131, 1.39164571e-02, 1.36183929e-02
2132, 1.22221597e-02, 1.25393588e-02
2133, 1.23303011e-02, 1.25940517e-02
2134, 1.24345236e-02, 1.26605639e-02
2135, 1.25369467e-02, 1.27329938e-02
2136, 1.26382653e-02, 1.28091872e-02
2137, 1.27388258e-02, 1.28879733e-02
2138, 1.28388647e-02, 1.29685132e-02
2139, 1.29385646e-02, 1.30501948e-02
2140, 1.30380522e-02, 1.31325815e-02
2141, 1.31374132e-02, 1.32153872e-02
2142, 1.32367071e-02, 1.32984379e-02
2143, 1.33359805e-02, 1.33816293e-02
2144, 1.34352967e-02, 1.34649053e-02
2145, 1.35347769e-02, 1.35481888e-02
2146, 1.36346379e-02, 1.36313457e-02
2147, 1.37351379e-02, 1.37143005e-02
2148, 1.38364974e-02, 1.37971872e-02
2149, 1.21898875e-02, 1.26943607e-02
2150, 1.22948233e-02, 1.27506880e-02
2151, 1.23966876e-02, 1.28167085e-02
2152, 1.24964882e-02, 1.28894029e-02
2153, 1.25949271e-02, 1.29665844e-02
2154, 1.26924617e-02, 1.30467648e-02
2155, 1.27894031e-02, 1.31289093e-02
2156, 1.28859691e-02, 1.32123027e-02
2157, 1.29823061e-02, 1.32964551e-02
2158, 1.30785070e-02, 1.33810574e-02
2159, 1.31746344e-02, 1.34659186e-02
2160, 1.32707395e-02, 1.35509316e-02
2161, 1.33668864e-02, 1.36360321e-02
2162, 1.34632001e-02, 1.37211354e-02
2163, 1.35599021e-02, 1.38061009e-02
2164, 1.36572570e-02, 1.38908401e-02
2165, 1.37554836e-02, 1.39754917e-02
2166, 1.21572185e-02, 1.28487656e-02
2167, 1.22592812e-02, 1.29057681e-02
2168, 1.23584308e-02, 1.29721276e-02
2169, 1.24554168e-02, 1.30454861e-02
2170, 1.25508979e-02, 1.31237544e-02
2171, 1.26453675e-02, 1.32053290e-02
2172, 1.27391815e-02, 1.32890539e-02
2173, 1.28325876e-02, 1.33741312e-02
2174, 1.29257441e-02, 1.34600243e-02
2175, 1.30187534e-02, 1.35463988e-02
2176, 1.31116863e-02, 1.36330482e-02
2177, 1.32045932e-02, 1.37198577e-02
2178, 1.32975401e-02, 1.38067603e-02
2179, 1.33906566e-02, 1.38936620e-02
2180, 1.34841707e-02, 1.39804110e-02
2181, 1.35783525e-02, 1.40669113e-02
2182, 1.36734182e-02, 1.41533064e-02
2183, 1.21241491e-02, 1.30025838e-02
2184, 1.22233937e-02, 1.30600147e-02
2185, 1.23196943e-02, 1.31269684e-02
2186, 1.24137467e-02, 1.32012041e-02
2187, 1.25061944e-02, 1.32806506e-02
2188, 1.25975553e-02, 1.33636389e-02
2189, 1.26882084e-02, 1.34489331e-02
2190, 1.27784209e-02, 1.35356719e-02
2191, 1.28683671e-02, 1.36232842e-02
2192, 1.29581569e-02, 1.37114059e-02
2193, 1.30478647e-02, 1.37998201e-02
2194, 1.31375426e-02, 1.38884038e-02
2195, 1.32272616e-02, 1.39770852e-02
2196, 1.33171519e-02, 1.40657639e-02
2197, 1.34074474e-02, 1.41542740e-02
2198, 1.34984273e-02, 1.42425112e-02
2199, 1.35903023e-02, 1.43306255e-02
2200, 1.20906010e-02, 1.31560108e-02
2201, 1.21870320e-02, 1.32137705e-02
2202, 1.22804176e-02, 1.32813919e-02
2203, 1.23714618e-02, 1.33565962e-02
2204, 1.24608213e-02, 1.34372711e-02
2205, 1.25490297e-02, 1.35216843e-02
2206, 1.26364864e-02, 1.36085376e-02
2207, 1.27234738e-02, 1.36969201e-02
2208, 1.28101790e-02, 1.37862284e-02
2209, 1.28967203e-02, 1.38760759e-02
2210, 1.29831722e-02, 1.39662325e-02
2211, 1.30695924e-02, 1.40565671e-02
2212, 1.31560508e-02, 1.41470022e-02
2213, 1.32426843e-02, 1.42374337e-02
2214, 1.33297341e-02, 1.43276807e-02
2215, 1.34174824e-02, 1.44176325e-02
2216, 1.35061396e-02, 1.45074427e-02
2217, 1.20565267e-02, 1.33091770e-02
2218, 1.21501274e-02, 1.33672077e-02
2219, 1.22405570e-02, 1.34355053e-02
2220, 1.23285456e-02, 1.35117052e-02
2221, 1.24147721e-02, 1.35936234e-02
2222, 1.24997888e-02, 1.36794625e-02
2223, 1.25840157e-02, 1.37678646e-02
2224, 1.26677481e-02, 1.38578713e-02
2225, 1.27511835e-02, 1.39488522e-02
2226, 1.28344437e-02, 1.40404031e-02
2227, 1.29176099e-02, 1.41322780e-02
2228, 1.30007435e-02, 1.42243393e-02
2229, 1.30839124e-02, 1.43165067e-02
2230, 1.31672602e-02, 1.44086648e-02
2231, 1.32510345e-02, 1.45006273e-02
2232, 1.33355223e-02, 1.45922694e-02
2233, 1.34209320e-02, 1.46837514e-02
2234, 1.20219011e-02, 1.34621458e-02
2235, 1.21126473e-02, 1.35204121e-02
2236, 1.22000892e-02, 1.35893710e-02
2237, 1.22849857e-02, 1.36665646e-02
2238, 1.23680411e-02, 1.37497224e-02
2239, 1.24498326e-02, 1.38369743e-02
2240, 1.25307981e-02, 1.39269065e-02
2241, 1.26112448e-02, 1.40185207e-02
2242, 1.26913786e-02, 1.41111529e-02
2243, 1.27713298e-02, 1.42043829e-02
2244, 1.28511824e-02, 1.42979510e-02
2245, 1.29309976e-02, 1.43917166e-02
2246, 1.30108502e-02, 1.44855920e-02
2247, 1.30908825e-02, 1.45794554e-02
2248, 1.31713506e-02, 1.46731073e-02
2249, 1.32525479e-02, 1.47664184e-02
2250, 1.33346831e-02, 1.48595469e-02
2251, 1.19867120e-02, 1.36149433e-02
2252, 1.20745767e-02, 1.36734173e-02
2253, 1.21590002e-02, 1.37430187e-02
2254, 1.22407721e-02, 1.38211902e-02
2255, 1.23206247e-02, 1.39055727e-02
2256, 1.23991612e-02, 1.39942197e-02
2257, 1.24768335e-02, 1.40856635e-02
2258, 1.25539647e-02, 1.41788628e-02
2259, 1.26307672e-02, 1.42731238e-02
2260, 1.27073806e-02, 1.43680088e-02
2261, 1.27838887e-02, 1.44632487e-02
2262, 1.28603578e-02, 1.45586953e-02
2263, 1.29368622e-02, 1.46542545e-02
2264, 1.30135501e-02, 1.47497971e-02
2265, 1.30906841e-02, 1.48451161e-02
2266, 1.31685641e-02, 1.49400700e-02
2267, 1.32473959e-02, 1.50348227e-02
2268, 1.19509567e-02, 1.37675805e-02
2269, 1.20359119e-02, 1.38262389e-02
2270, 1.21172853e-02, 1.38964606e-02
2271, 1.21959019e-02, 1.39755905e-02
2272, 1.22725237e-02, 1.40611781e-02
2273, 1.23477727e-02, 1.41512007e-02
2274, 1.24221230e-02, 1.42441345e-02
2275, 1.24959080e-02, 1.43388947e-02
2276, 1.25693511e-02, 1.44347623e-02
2277, 1.26425950e-02, 1.45312790e-02
2278, 1.27157327e-02, 1.46281663e-02
2279, 1.27888247e-02, 1.47252679e-02
2280, 1.28619540e-02, 1.48224849e-02
2281, 1.29352678e-02, 1.49196852e-02
2282, 1.30090388e-02, 1.50166452e-02
2283, 1.30835744e-02, 1.51132187e-02
2284, 1.31590739e-02, 1.52095715e-02
2285, 1.19146369e-02, 1.39200548e-02
2286, 1.19966501e-02, 1.39788780e-02
2287, 1.20749455e-02, 1.40497014e-02
2288, 1.21503770e-02, 1.41297691e-02
2289, 1.22237355e-02, 1.42165385e-02
2290, 1.22956680e-02, 1.43079162e-02
2291, 1.23666655e-02, 1.44023150e-02
2292, 1.24370763e-02, 1.44986128e-02
2293, 1.25071313e-02, 1.45960636e-02
2294, 1.25769787e-02, 1.46941878e-02
2295, 1.26467133e-02, 1.47926975e-02
2296, 1.27164032e-02, 1.48914298e-02
2297, 1.27861258e-02, 1.49902832e-02
2298, 1.28560374e-02, 1.50891151e-02
2299, 1.29264174e-02, 1.51876919e-02
2300, 1.29975788e-02, 1.52858598e-02
2301, 1.30697209e-02, 1.53837875e-02
2302, 1.18777547e-02, 1.40723633e-02
2303, 1.19567933e-02, 1.41313346e-02
2304, 1.20319799e-02, 1.42027391e-02
2305, 1.21041965e-02, 1.42837223e-02
2306, 1.21742627e-02, 1.43716531e-02
2307, 1.22428499e-02, 1.44643616e-02
2308, 1.23104658e-02, 1.45602021e-02
2309, 1.23774726e-02, 1.46580143e-02
2310, 1.24441097e-02, 1.47570223e-02
2311, 1.25105307e-02, 1.48567297e-02
2312, 1.25768362e-02, 1.49568385e-02
2313, 1.26430914e-02, 1.50571764e-02
2314, 1.27093811e-02, 1.51576400e-02
2315, 1.27758626e-02, 1.52580794e-02
2316, 1.28428228e-02, 1.53582497e-02
2317, 1.29105840e-02, 1.54579869e-02
2318, 1.29793389e-02, 1.55574661e-02
2319, 1.18403193e-02, 1.42244957e-02
2320, 1.19163487e-02, 1.42836012e-02
2321, 1.19883912e-02, 1.43555682e-02
2322, 1.20573621e-02, 1.44374482e-02
2323, 1.21241044e-02, 1.45265162e-02
2324, 1.21893156e-02, 1.46205314e-02
2325, 1.22535219e-02, 1.47177912e-02
2326, 1.23170968e-02, 1.48170935e-02
2327, 1.23802889e-02, 1.49176335e-02
2328, 1.24432556e-02, 1.50189009e-02
2329, 1.25061013e-02, 1.51205817e-02
2330, 1.25688948e-02, 1.52225019e-02
2331, 1.26317218e-02, 1.53245507e-02
2332, 1.26947444e-02, 1.54265724e-02
2333, 1.27582587e-02, 1.55283120e-02
2334, 1.28225889e-02, 1.56295933e-02
2335, 1.28879305e-02, 1.57305971e-02
2336, 1.18023474e-02, 1.43764280e-02
2337, 1.18753230e-02, 1.44356582e-02
2338, 1.19441831e-02, 1.45081738e-02
2339, 1.20098731e-02, 1.45909293e-02
2340, 1.20732598e-02, 1.46811148e-02
2341, 1.21350661e-02, 1.47764143e-02
2342, 1.21958330e-02, 1.48750693e-02
2343, 1.22559462e-02, 1.49758365e-02
2344, 1.23156644e-02, 1.50778852e-02
2345, 1.23751499e-02, 1.51806865e-02
2346, 1.24345077e-02, 1.52839180e-02
2347, 1.24938125e-02, 1.53873954e-02
2348, 1.25531480e-02, 1.54910060e-02
2349, 1.26126846e-02, 1.55945867e-02
2350, 1.26727242e-02, 1.56978685e-02
2351, 1.27335982e-02, 1.58006717e-02
2352, 1.27955005e-02, 1.59031767e-02
2353, 1.17638633e-02, 1.45280901e-02
2354, 1.18337255e-02, 1.45874415e-02
2355, 1.18993521e-02, 1.46604916e-02
2356, 1.19617153e-02, 1.47441057e-02
2357, 1.20217111e-02, 1.48353912e-02
2358, 1.20800789e-02, 1.49319554e-02
2359, 1.21373758e-02, 1.50319859e-02
2360, 1.21940002e-02, 1.51342005e-02
2361, 1.22502167e-02, 1.52377374e-02
2362, 1.23061929e-02, 1.53420512e-02
2363, 1.23620387e-02, 1.54468101e-02
2364, 1.24178287e-02, 1.55518251e-02
2365, 1.24736484e-02, 1.56569760e-02
2366, 1.25296721e-02, 1.57620944e-02
2367, 1.25862118e-02, 1.58668999e-02
2368, 1.26436055e-02, 1.59712024e-02
2369, 1.27020441e-02, 1.60751902e-02
2370, 1.17248939e-02, 1.46792782e-02
2371, 1.17915440e-02, 1.47387451e-02
2372, 1.18538551e-02, 1.48123242e-02
2373, 1.19128283e-02, 1.48967933e-02
2374, 1.19693819e-02, 1.49891730e-02
2375, 1.20242722e-02, 1.50869973e-02
2376, 1.20780710e-02, 1.51883969e-02
2377, 1.21311815e-02, 1.52920494e-02
2378, 1.21838748e-02, 1.53970663e-02
2379, 1.22363232e-02, 1.55028868e-02
2380, 1.22886375e-02, 1.56091647e-02
2381, 1.23408940e-02, 1.57157071e-02
2382, 1.23931793e-02, 1.58223882e-02
2383, 1.24456733e-02, 1.59290340e-02
2384, 1.24986954e-02, 1.60353519e-02
2385, 1.25525929e-02, 1.61411464e-02
2386, 1.26075558e-02, 1.62466131e-02
2387, 1.16854599e-02, 1.48294820e-02
2388, 1.17487172e-02, 1.48890577e-02
2389, 1.18075665e-02, 1.49631817e-02
2390, 1.18630435e-02, 1.50485374e-02
2391, 1.19160842e-02, 1.51420468e-02
2392, 1.19674541e-02, 1.52411656e-02
2393, 1.20177278e-02, 1.53439669e-02
2394, 1.20673105e-02, 1.54490834e-02
2395, 1.21164732e-02, 1.55556053e-02
2396, 1.21653900e-02, 1.56629514e-02
2397, 1.22141708e-02, 1.57707669e-02
2398, 1.22628929e-02, 1.58788543e-02
2399, 1.23116449e-02, 1.59870852e-02
2400, 1.23606082e-02, 1.60952751e-02
2401, 1.24101145e-02, 1.62031278e-02
2402, 1.24605224e-02, 1.63104367e-02
2403, 1.25120170e-02, 1.64174084e-02
2404, 1.16455574e-02, 1.49776815e-02
2405, 1.17050968e-02, 1.50373671e-02
2406, 1.17602292e-02, 1.51121141e-02
2407, 1.18120359e-02, 1.51984710e-02
2408, 1.18614621e-02, 1.52932359e-02
2409, 1.19092623e-02, 1.53937694e-02
2410, 1.19559979e-02, 1.54980775e-02
2411, 1.20020602e-02, 1.56047530e-02
2412, 1.20477118e-02, 1.57128647e-02
2413, 1.20931230e-02, 1.58218145e-02
2414, 1.21384002e-02, 1.59312449e-02
2415, 1.21836206e-02, 1.60409473e-02
2416, 1.22288717e-02, 1.61507986e-02
2417, 1.22743407e-02, 1.62606053e-02
2418, 1.23203695e-02, 1.63700618e-02
2419, 1.23673268e-02, 1.64789595e-02
2420, 1.24153988e-02, 1.65875126e-02
2421, 1.16051640e-02, 1.51221678e-02
2422, 1.16604287e-02, 1.51820108e-02
2423, 1.17114261e-02, 1.52575970e-02
2424, 1.17592961e-02, 1.53452437e-02
2425, 1.18049700e-02, 1.54415546e-02
2426, 1.18491538e-02, 1.55437663e-02
2427, 1.18923597e-02, 1.56498142e-02
2428, 1.19349463e-02, 1.57582536e-02
2429, 1.19771520e-02, 1.58681348e-02
2430, 1.20191304e-02, 1.59788560e-02
2431, 1.20609850e-02, 1.60900559e-02
2432, 1.21027865e-02, 1.62015297e-02
2433, 1.21446233e-02, 1.63131505e-02
2434, 1.21866865e-02, 1.64247230e-02
2435, 1.22293299e-02, 1.65359303e-02
2436, 1.22729344e-02, 1.66465510e-02
2437, 1.23176705e-02, 1.67568363e-02
2438, 1.15643293e-02, 1.52602596e-02
2439, 1.16144344e-02, 1.53205227e-02
2440, 1.16606448e-02, 1.53975207e-02
2441, 1.17041888e-02, 1.54870814e-02
2442, 1.17459325e-02, 1.55855045e-02
2443, 1.17864627e-02, 1.56898759e-02
2444, 1.18261874e-02, 1.57980639e-02
2445, 1.18653923e-02, 1.59086101e-02
2446, 1.19042713e-02, 1.60205662e-02
2447, 1.19429529e-02, 1.61333382e-02
2448, 1.19815255e-02, 1.62465721e-02
2449, 1.20200552e-02, 1.63600706e-02
2450, 1.20586287e-02, 1.64737068e-02
2451, 1.20974453e-02, 1.65872797e-02
2452, 1.21368766e-02, 1.67004466e-02
2453, 1.21772783e-02, 1.68130212e-02
2454, 1.22188050e-02, 1.69252940e-02
2455, 1.15234833e-02, 1.53876245e-02
2456, 1.15669910e-02, 1.54494736e-02
2457, 1.16074560e-02, 1.55293178e-02
2458, 1.16460780e-02, 1.56220309e-02
2459, 1.16836578e-02, 1.57235283e-02
2460, 1.17205195e-02, 1.58308037e-02
2461, 1.17568616e-02, 1.59417279e-02
2462, 1.17928404e-02, 1.60548799e-02
2463, 1.18285734e-02, 1.61693394e-02
2464, 1.18641537e-02, 1.62845533e-02
2465, 1.18996510e-02, 1.64001882e-02
2466, 1.19351223e-02, 1.65160596e-02
2467, 1.19706569e-02, 1.66320428e-02
2468, 1.20064709e-02, 1.67479105e-02
2469, 1.20429127e-02, 1.68633480e-02
2470, 1.20802941e-02, 1.69782303e-02
2471, 1.21187717e-02, 1.70928221e-02
2472, 1.14831189e-02, 1.54983373e-02
2473, 1.15181068e-02, 1.55649688e-02
2474, 1.15516037e-02, 1.56505629e-02
2475, 1.15843732e-02, 1.57484747e-02
2476, 1.16175078e-02, 1.58544108e-02
2477, 1.16507579e-02, 1.59655586e-02
2478, 1.16838943e-02, 1.60799697e-02
2479, 1.17168678e-02, 1.61963403e-02
2480, 1.17496951e-02, 1.63138378e-02
2481, 1.17824227e-02, 1.64319687e-02
2482, 1.18151009e-02, 1.65504478e-02
2483, 1.18477857e-02, 1.66691057e-02
2484, 1.18805747e-02, 1.67878103e-02
2485, 1.19136702e-02, 1.69063527e-02
2486, 1.19473636e-02, 1.70244928e-02
2487, 1.19819324e-02, 1.71421245e-02
2488, 1.20175490e-02, 1.72594320e-02
2489, 1.18114399e-02, 1.75902452e-02
2490, 1.17063168e-02, 1.77534930e-02
2491, 1.15999551e-02, 1.79157127e-02
2492, 1.14924368e-02, 1.80770196e-02
2493, 1.13838343e-02, 1.82375014e-02
2494, 1.12742037e-02, 1.83972232e-02
2495, 1.11635840e-02, 1.85562298e-02
2496, 1.10520031e-02, 1.87145546e-02
2497, 1.09394761e-02, 1.88722070e-02
2498, 1.08260177e-02, 1.90291964e-02
2499, 1.07116364e-02, 1.91855263e-02
2500, 1.05963480e-02, 1.93411876e-02
2501, 1.04801562e-02, 1.94960907e-02
2502, 1.03630051e-02, 1.96493827e-02
2503, 1.02479132e-02, 1.97950136e-02
2504, 1.01295607e-02, 1.99343543e-02
2505, 1.17809400e-02, 1.74666159e-02
2506, 1.16777858e-02, 1.76258944e-02
2507, 1.15731554e-02, 1.77838113e-02
2508, 1.14672156e-02, 1.79405641e-02
2509, 1.13601014e-02, 1.80963296e-02
2510, 1.12519190e-02, 1.82512384e-02
2511, 1.11427419e-02, 1.84053853e-02
2512, 1.10326223e-02, 1.85588319e-02
2513, 1.09215919e-02, 1.87116172e-02
2514, 1.08096721e-02, 1.88637599e-02
2515, 1.06968805e-02, 1.90152749e-02
2516, 1.05832415e-02, 1.91661492e-02
2517, 1.04687689e-02, 1.93161778e-02
2518, 1.03534199e-02, 1.94642935e-02
2519, 1.02379899e-02, 1.96064096e-02
2520, 1.01208705e-02, 1.97383985e-02
2521, 1.17514580e-02, 1.73423514e-02
2522, 1.16502726e-02, 1.74976382e-02
2523, 1.15474015e-02, 1.76512375e-02
2524, 1.14430748e-02, 1.78034250e-02
2525, 1.13374880e-02, 1.79544576e-02
2526, 1.12307910e-02, 1.81045346e-02
2527, 1.11230947e-02, 1.82537958e-02
2528, 1.10144727e-02, 1.84023418e-02
2529, 1.09049724e-02, 1.85502321e-02
2530, 1.07946265e-02, 1.86975002e-02
2531, 1.06834583e-02, 1.88441705e-02
2532, 1.05714994e-02, 1.89902335e-02
2533, 1.04587786e-02, 1.91354398e-02
2534, 1.03452969e-02, 1.92782953e-02
2535, 1.02312835e-02, 1.94140486e-02
2536, 1.01163350e-02, 1.95383672e-02
2537, 1.17227398e-02, 1.72175616e-02
2538, 1.16235185e-02, 1.73688512e-02
2539, 1.15224207e-02, 1.75181180e-02
2540, 1.14197312e-02, 1.76657289e-02
2541, 1.13156987e-02, 1.78120155e-02
2542, 1.12105180e-02, 1.79572441e-02
2543, 1.11043314e-02, 1.81016028e-02
2544, 1.09972348e-02, 1.82452276e-02
2545, 1.08892936e-02, 1.83882006e-02
2546, 1.07805468e-02, 1.85305718e-02
2547, 1.06710270e-02, 1.86723731e-02
2548, 1.05607715e-02, 1.88136008e-02
2549, 1.04498202e-02, 1.89537928e-02
2550, 1.03382124e-02, 1.90906469e-02
2551, 1.02260560e-02, 1.92190241e-02
2552, 1.01133212e-02, 1.93358473e-02
2553, 1.16945207e-02, 1.70924291e-02
2554, 1.15972627e-02, 1.72397159e-02
2555, 1.14979483e-02, 1.73846446e-02
2556, 1.13969129e-02, 1.75276678e-02
2557, 1.12944534e-02, 1.76691972e-02
2558, 1.11908074e-02, 1.78095624e-02
2559, 1.10861501e-02, 1.79490075e-02
2560, 1.09805986e-02, 1.80877000e-02
2561, 1.08742332e-02, 1.82257425e-02
2562, 1.07671041e-02, 1.83632020e-02
2563, 1.06592495e-02, 1.85001194e-02
2564, 1.05507113e-02, 1.86364613e-02
2565, 1.04415361e-02, 1.87714174e-02
2566, 1.03317853e-02, 1.89019013e-02
2567, 1.02215540e-02, 1.90227944e-02
2568, 1.01109231e-02, 1.91298760e-02
2569, 1.16665848e-02, 1.69671215e-02
2570, 1.15713021e-02, 1.71103887e-02
2571, 1.14737824e-02, 1.72509663e-02
2572, 1.13744121e-02, 1.73893906e-02
2573, 1.12735378e-02, 1.75261572e-02
2574, 1.11714397e-02, 1.76616553e-02
2575, 1.10683218e-02, 1.77961811e-02
2576, 1.09643266e-02, 1.79299302e-02
2577, 1.08595472e-02, 1.80630330e-02
2578, 1.07540460e-02, 1.81955714e-02
2579, 1.06478669e-02, 1.83275938e-02
2580, 1.05410516e-02, 1.84590183e-02
2581, 1.04336552e-02, 1.85887702e-02
2582, 1.03257475e-02, 1.87138952e-02
2583, 1.02174245e-02, 1.88301355e-02
2584, 1.01087969e-02, 1.89327430e-02
2585, 1.16387941e-02, 1.68417543e-02
2586, 1.15455026e-02, 1.69809759e-02
2587, 1.14497878e-02, 1.71171874e-02
2588, 1.13520920e-02, 1.72510091e-02
2589, 1.12528102e-02, 1.73830036e-02
2590, 1.11522665e-02, 1.75136328e-02
2591, 1.10506946e-02, 1.76432300e-02
2592, 1.09482612e-02, 1.77720338e-02
2593, 1.08450763e-02, 1.79001931e-02
2594, 1.07412087e-02, 1.80278048e-02
2595, 1.06367087e-02, 1.81549285e-02
2596, 1.05316229e-02, 1.82814468e-02
2597, 1.04260044e-02, 1.84064209e-02
2598, 1.03199268e-02, 1.85276717e-02
2599, 1.02134869e-02, 1.86422337e-02
2600, 1.01068001e-02, 1.87415797e-02
2601, 1.16110658e-02, 1.67164057e-02
2602, 1.15197804e-02, 1.68515500e-02
2603, 1.14258816e-02, 1.69833768e-02
2604, 1.13298669e-02, 1.71125829e-02
2605, 1.12321842e-02, 1.72398016e-02
2606, 1.11331977e-02, 1.73655525e-02
2607, 1.10331774e-02, 1.74902193e-02
2608, 1.09323114e-02, 1.76140741e-02
2609, 1.08307227e-02, 1.77372880e-02
2610, 1.07284915e-02, 1.78599712e-02
2611, 1.06256744e-02, 1.79821923e-02
2612, 1.05223190e-02, 1.81038659e-02
2613, 1.04184784e-02, 1.82243288e-02
2614, 1.03142234e-02, 1.83420107e-02
2615, 1.02096489e-02, 1.84522346e-02
2616, 1.01048667e-02, 1.85482819e-02
2617, 1.15833506e-02, 1.65911634e-02
2618, 1.14940889e-02, 1.67221762e-02
2619, 1.14020202e-02, 1.68495867e-02
2620, 1.13076959e-02, 1.69741530e-02
2621, 1.12116188e-02, 1.70965828e-02
2622, 1.11141950e-02, 1.72174498e-02
2623, 1.10157290e-02, 1.73371844e-02
2624, 1.09164305e-02, 1.74560864e-02
2625, 1.08164409e-02, 1.75743513e-02
2626, 1.07158478e-02, 1.76921040e-02
2627, 1.06147118e-02, 1.78094227e-02
2628, 1.05130859e-02, 1.79262646e-02
2629, 1.04110213e-02, 1.80421397e-02
2630, 1.03085861e-02, 1.81549974e-02
2631, 1.02058668e-02, 1.82589330e-02
2632, 1.01029668e-02, 1.83481295e-02
2633, 1.15556205e-02, 1.64661594e-02
2634, 1.14684170e-02, 1.65929515e-02
2635, 1.13782026e-02, 1.67158730e-02
2636, 1.12855863e-02, 1.68357585e-02
2637, 1.11911241e-02, 1.69533696e-02
2638, 1.10952687e-02, 1.70693360e-02
2639, 1.09983590e-02, 1.71841271e-02
2640, 1.09006278e-02, 1.72980726e-02
2641, 1.08022336e-02, 1.74113885e-02
2642, 1.07032750e-02, 1.75242126e-02
2643, 1.06038200e-02, 1.76366270e-02
2644, 1.05039198e-02, 1.77486204e-02
2645, 1.04036257e-02, 1.78596731e-02
2646, 1.03030019e-02, 1.79671068e-02
2647, 1.02021275e-02, 1.80651471e-02
2648, 1.01010939e-02, 1.81469023e-02
2649, 1.15278941e-02, 1.63416583e-02
2650, 1.14428159e-02, 1.64640453e-02
2651, 1.13545069e-02, 1.65823400e-02
2652, 1.12636331e-02, 1.66974403e-02
2653, 1.11708064e-02, 1.68101676e-02
2654, 1.10765267e-02, 1.69211961e-02
2655, 1.09811705e-02, 1.70310233e-02
2656, 1.08849984e-02, 1.71400048e-02
2657, 1.07881892e-02, 1.72483698e-02
2658, 1.06908530e-02, 1.73562653e-02
2659, 1.05930641e-02, 1.74637828e-02
2660, 1.04948748e-02, 1.75709203e-02
2661, 1.03963371e-02, 1.76770724e-02
2662, 1.02975070e-02, 1.77797042e-02
2663, 1.01984553e-02, 1.78728886e-02
2664, 1.00992592e-02, 1.79513730e-02
2665, 1.15002934e-02, 1.62181370e-02
2666, 1.14174858e-02, 1.63357686e-02
2667, 1.13311876e-02, 1.64491516e-02
2668, 1.12421205e-02, 1.65592581e-02
2669, 1.11509562e-02, 1.66669656e-02
2670, 1.10582532e-02, 1.67729743e-02
2671, 1.09644346e-02, 1.68778002e-02
2672, 1.08697973e-02, 1.69818029e-02
2673, 1.07745398e-02, 1.70852169e-02
2674, 1.06787868e-02, 1.71881933e-02
2675, 1.05826240e-02, 1.72908269e-02
2676, 1.04861045e-02, 1.73931196e-02
2677, 1.03892786e-02, 1.74945425e-02
2678, 1.02921957e-02, 1.75926723e-02
2679, 1.01949135e-02, 1.76826678e-02
2680, 1.00974943e-02, 1.77622698e-02
2681, 1.14731770e-02, 1.60963908e-02
2682, 1.13929044e-02, 1.62086133e-02
2683, 1.13087930e-02, 1.63165405e-02
2684, 1.12216221e-02, 1.64212622e-02
2685, 1.11321434e-02, 1.65236983e-02
2686, 1.10409949e-02, 1.66245457e-02
2687, 1.09486636e-02, 1.67243034e-02
2688, 1.08554903e-02, 1.68233085e-02
2689, 1.07617052e-02, 1.69217810e-02
2690, 1.06674517e-02, 1.70198623e-02
2691, 1.05728246e-02, 1.71176400e-02
2692, 1.04778819e-02, 1.72151234e-02
2693, 1.03826709e-02, 1.73118450e-02
2694, 1.02872327e-02, 1.74054634e-02
2695, 1.01916129e-02, 1.74920633e-02
2696, 1.00958552e-02, 1.75696742e-02
2697, 1.14474744e-02, 1.59775466e-02
2698, 1.13700163e-02, 1.60832312e-02
2699, 1.12882685e-02, 1.61847770e-02
2700, 1.12030646e-02, 1.62834600e-02
2701, 1.11152548e-02, 1.63802207e-02
2702, 1.10255815e-02, 1.64756943e-02
2703, 1.09346164e-02, 1.65702924e-02
2704, 1.08427666e-02, 1.66642852e-02
2705, 1.07502993e-02, 1.67578440e-02
2706, 1.06573850e-02, 1.68510787e-02
2707, 1.05641261e-02, 1.69440582e-02
2708, 1.04705887e-02, 1.70367900e-02
2709, 1.03768166e-02, 1.71288010e-02
2710, 1.02828443e-02, 1.72180422e-02
2711, 1.01887006e-02, 1.73007715e-02
2712, 1.00944117e-02, 1.73747130e-02
2713, 1.14245657e-02, 1.58630162e-02
2714, 1.13501148e-02, 1.59603581e-02
2715, 1.12708854e-02, 1.60540733e-02
2716, 1.11876559e-02, 1.61457546e-02
2717, 1.11014089e-02, 1.62362866e-02
2718, 1.10130310e-02, 1.63261145e-02
2719, 1.09232143e-02, 1.64154582e-02
2720, 1.08324466e-02, 1.65044405e-02
2721, 1.07410476e-02, 1.65931396e-02
2722, 1.06492117e-02, 1.66816078e-02
2723, 1.05570601e-02, 1.67698842e-02
2724, 1.04646618e-02, 1.68579612e-02
2725, 1.03720594e-02, 1.69454087e-02
2726, 1.02792773e-02, 1.70303211e-02
2727, 1.01863341e-02, 1.71089917e-02
2728, 1.00932401e-02, 1.71790421e-02
2729, 1.14049111e-02, 1.57545470e-02
2730, 1.13344835e-02, 1.58405919e-02
2731, 1.12580312e-02, 1.59243979e-02
2732, 1.11766960e-02, 1.60078295e-02
2733, 1.10917678e-02, 1.60914883e-02
2734, 1.10043725e-02, 1.61754023e-02
2735, 1.09153613e-02, 1.62594337e-02
2736, 1.08253239e-02, 1.63434595e-02
2737, 1.07346354e-02, 1.64273996e-02
2738, 1.06435232e-02, 1.65112279e-02
2739, 1.05521195e-02, 1.65949333e-02
2740, 1.04604987e-02, 1.66784860e-02
2741, 1.03687020e-02, 1.67614818e-02
2742, 1.02767507e-02, 1.68420617e-02
2743, 1.01846522e-02, 1.69164315e-02
2744, 1.00924056e-02, 1.69803537e-02
2745, 1.13908350e-02, 1.56533290e-02
2746, 1.13248667e-02, 1.57239232e-02
2747, 1.12511581e-02, 1.57951638e-02
2748, 1.11713856e-02, 1.58690102e-02
2749, 1.10873291e-02, 1.59452371e-02
2750, 1.10004367e-02, 1.60230882e-02
2751, 1.09117571e-02, 1.61018558e-02
2752, 1.08219897e-02, 1.61810555e-02
2753, 1.07315658e-02, 1.62604004e-02
2754, 1.06407385e-02, 1.63397547e-02
2755, 1.05496496e-02, 1.64190494e-02
2756, 1.04583763e-02, 1.64981987e-02
2757, 1.03669558e-02, 1.65767651e-02
2758, 1.02754096e-02, 1.66526884e-02
2759, 1.01837423e-02, 1.67222023e-02
2760, 1.00919465e-02, 1.67815648e-02
2761, 1.51131861e-02, 1.05103655e-02
2762, 1.49625139e-02, 1.04603302e-02
2763, 1.48121910e-02, 1.04107391e-02
2764, 1.46620637e-02, 1.03614079e-02
2765, 1.45120351e-02, 1.03122164e-02
2766, 1.43620502e-02, 1.02630910e-02
2767, 1.42120840e-02, 1.02139954e-02
2768, 1.40621243e-02, 1.01649137e-02
2769, 1.39121646e-02, 1.01158442e-02
2770, 1.37622003e-02, 1.00667942e-02
2771, 1.36122210e-02, 1.00177918e-02
2772, 1.34621952e-02, 9.96892154e-03
2773, 1.33120408e-02, 9.92043968e-03
2774, 1.31618949e-02, 9.87185072e-03
2775, 1.30117042e-02, 9.82337072e-03
2776, 1.28614604e-02, 9.77504998e-03
2777, 1.27111813e-02, 9.72688664e-03
2778, 1.25608779e-02, 9.67887789e-03
2779, 1.24105662e-02, 9.63101722e-03
2780, 1.22601660e-02, 9.58345644e-03
2781, 1.21098794e-02, 9.53585654e-03
2782, 1.19593572e-02, 9.48880240e-03
2783, 1.18087297e-02, 9.44202114e-03
2784, 1.16580464e-02, 9.39539634e-03
2785, 1.15073342e-02, 9.34885629e-03
2786, 1.13566089e-02, 9.30236280e-03
2787, 1.12058772e-02, 9.25590284e-03
2788, 1.10551436e-02, 9.20948759e-03
2789, 1.09044090e-02, 9.16316640e-03
2790, 1.07536726e-02, 9.11711808e-03
2791, 1.06029380e-02, 9.07202251e-03
2792, 1.04522044e-02, 9.02956538e-03
2793, 1.03014726e-02, 8.99186265e-03
2794, 1.01507418e-02, 8.96087475e-03
2795, 1.51742008e-02, 1.03232423e-02
2796, 1.50216389e-02, 1.02740396e-02
2797, 1.48693658e-02, 1.02253761e-02
2798, 1.47172604e-02, 1.01770256e-02
2799, 1.45652434e-02, 1.01288445e-02
2800, 1.44132739e-02, 1.00807454e-02
2801, 1.42613249e-02, 1.00326873e-02
2802, 1.41093843e-02, 9.98464786e-03
2803, 1.39574474e-02, 9.93661862e-03
2804, 1.38055086e-02, 9.88860056e-03
2805, 1.36535624e-02, 9.84060671e-03
2806, 1.35015948e-02, 9.79267247e-03
2807, 1.33495759e-02, 9.74488072e-03
2808, 1.31975338e-02, 9.69713181e-03
2809, 1.30454656e-02, 9.64944623e-03
2810, 1.28933741e-02, 9.60183144e-03
2811, 1.27412742e-02, 9.55427997e-03
2812, 1.25891687e-02, 9.50680021e-03
2813, 1.24370512e-02, 9.45941173e-03
2814, 1.22848935e-02, 9.41216946e-03
2815, 1.21327378e-02, 9.36500356e-03
2816, 1.19805094e-02, 9.31803416e-03
2817, 1.18282251e-02, 9.27121378e-03
2818, 1.16759064e-02, 9.22448933e-03
2819, 1.15235690e-02, 9.17781983e-03
2820, 1.13712205e-02, 9.13118199e-03
2821, 1.12188673e-02, 9.08456743e-03
2822, 1.10665113e-02, 9.03797522e-03
2823, 1.09141553e-02, 8.99143331e-03
2824, 1.07617993e-02, 8.94509442e-03
2825, 1.06094424e-02, 8.89971107e-03
2826, 1.04570873e-02, 8.85711610e-03
2827, 1.03047313e-02, 8.81954469e-03
2828, 1.01523716e-02, 8.78850743e-03
2829, 1.52342115e-02, 1.01354234e-02
2830, 1.50798373e-02, 1.00869788e-02
2831, 1.49257192e-02, 1.00391395e-02
2832, 1.47717502e-02, 9.99165326e-03
2833, 1.46178631e-02, 9.94435884e-03
2834, 1.44640189e-02, 9.89716128e-03
2835, 1.43101979e-02, 9.85001214e-03
2836, 1.41563844e-02, 9.80288442e-03
2837, 1.40025765e-02, 9.75576788e-03
2838, 1.38487695e-02, 9.70865879e-03
2839, 1.36949588e-02, 9.66156274e-03
2840, 1.35411378e-02, 9.61449556e-03
2841, 1.33872945e-02, 9.56748705e-03
2842, 1.32334325e-02, 9.52052139e-03
2843, 1.30795557e-02, 9.47359204e-03
2844, 1.29256696e-02, 9.42669529e-03
2845, 1.27717825e-02, 9.37982462e-03
2846, 1.26178944e-02, 9.33298282e-03
2847, 1.24640018e-02, 9.28618573e-03
2848, 1.23100905e-02, 9.23945941e-03
2849, 1.21561680e-02, 9.19279363e-03
2850, 1.20022148e-02, 9.14621353e-03
2851, 1.18482355e-02, 9.09970887e-03
2852, 1.16942376e-02, 9.05325636e-03
2853, 1.15402285e-02, 9.00683925e-03
2854, 1.13862120e-02, 8.96044169e-03
2855, 1.12321917e-02, 8.91405717e-03
2856, 1.10781696e-02, 8.86768475e-03
2857, 1.09241474e-02, 8.82133748e-03
2858, 1.07701235e-02, 8.77515040e-03
2859, 1.06161004e-02, 8.72984342e-03
2860, 1.04620783e-02, 8.68715439e-03
2861, 1.03080561e-02, 8.64911452e-03
2862, 1.01540312e-02, 8.61677062e-03
2863, 1.52931847e-02, 9.94704664e-03
2864, 1.51370559e-02, 9.89932008e-03
2865, 1.49811655e-02, 9.85224731e-03
2866, 1.48254130e-02, 9.80556011e-03
2867, 1.46697359e-02, 9.75908246e-03
2868, 1.45141007e-02, 9.71271284e-03
2869, 1.43584851e-02, 9.66639724e-03
2870, 1.42028816e-02, 9.62010585e-03
2871, 1.40472809e-02, 9.57382657e-03
2872, 1.38916830e-02, 9.52755474e-03
2873, 1.37360841e-02, 9.48128849e-03
2874, 1.35804797e-02, 9.43503715e-03
2875, 1.34248659e-02, 9.38881189e-03
2876, 1.32692419e-02, 9.34261177e-03
2877, 1.31136077e-02, 9.29643214e-03
2878, 1.29579706e-02, 9.25026741e-03
2879, 1.28023345e-02, 9.20411292e-03
2880, 1.26466984e-02, 9.15797055e-03
2881, 1.24910614e-02, 9.11184680e-03
2882, 1.23354159e-02, 9.06575564e-03
2883, 1.21797631e-02, 9.01969895e-03
2884, 1.20240953e-02, 8.97368230e-03
2885, 1.18684154e-02, 8.92770290e-03
2886, 1.17127262e-02, 8.88175145e-03
2887, 1.15570314e-02, 8.83581955e-03
2888, 1.14013311e-02, 8.78989883e-03
2889, 1.12456288e-02, 8.74398649e-03
2890, 1.10899247e-02, 8.69808160e-03
2891, 1.09342206e-02, 8.65218695e-03
2892, 1.07785165e-02, 8.60641990e-03
2893, 1.06228124e-02, 8.56142305e-03
2894, 1.04671074e-02, 8.51868745e-03
2895, 1.03114052e-02, 8.47996492e-03
2896, 1.01557048e-02, 8.44535232e-03
2897, 1.53510887e-02, 9.75820795e-03
2898, 1.51932538e-02, 9.71118174e-03
2899, 1.50356442e-02, 9.66485031e-03
2900, 1.48781650e-02, 9.61892959e-03
2901, 1.47207584e-02, 9.57323425e-03
2902, 1.45633910e-02, 9.52765625e-03
2903, 1.44060422e-02, 9.48213600e-03
2904, 1.42487055e-02, 9.43664275e-03
2905, 1.40913725e-02, 9.39116254e-03
2906, 1.39340423e-02, 9.34568793e-03
2907, 1.37767121e-02, 9.30021890e-03
2908, 1.36193801e-02, 9.25475731e-03
2909, 1.34620424e-02, 9.20930598e-03
2910, 1.33047001e-02, 9.16386768e-03
2911, 1.31473523e-02, 9.11844149e-03
2912, 1.29900044e-02, 9.07302275e-03
2913, 1.28326565e-02, 9.02760681e-03
2914, 1.26753096e-02, 8.98219645e-03
2915, 1.25179607e-02, 8.93679261e-03
2916, 1.23606101e-02, 8.89140274e-03
2917, 1.22032557e-02, 8.84603057e-03
2918, 1.20458947e-02, 8.80067702e-03
2919, 1.18885282e-02, 8.75534210e-03
2920, 1.17311552e-02, 8.71002115e-03
2921, 1.15737803e-02, 8.66471045e-03
2922, 1.14164026e-02, 8.61940533e-03
2923, 1.12590231e-02, 8.57410580e-03
2924, 1.11016426e-02, 8.52880999e-03
2925, 1.09442631e-02, 8.48351978e-03
2926, 1.07868817e-02, 8.43833201e-03
2927, 1.06295012e-02, 8.39378405e-03
2928, 1.04721216e-02, 8.35114717e-03
2929, 1.03147458e-02, 8.31158645e-03
2930, 1.01573709e-02, 8.27907212e-03
2931, 1.54079031e-02, 9.56896693e-03
2932, 1.52484002e-02, 9.52263735e-03
2933, 1.50891151e-02, 9.47703980e-03
2934, 1.49299558e-02, 9.43187438e-03
2935, 1.47708673e-02, 9.38694738e-03
2936, 1.46118132e-02, 9.34214517e-03
2937, 1.44527797e-02, 9.29740444e-03
2938, 1.42937554e-02, 9.25269350e-03
2939, 1.41347377e-02, 9.20799654e-03
2940, 1.39757209e-02, 9.16330516e-03
2941, 1.38167050e-02, 9.11861844e-03
2942, 1.36576891e-02, 9.07393545e-03
2943, 1.34986714e-02, 9.02925618e-03
2944, 1.33396499e-02, 8.98458436e-03
2945, 1.31806266e-02, 8.93991813e-03
2946, 1.30216032e-02, 8.89525563e-03
2947, 1.28625790e-02, 8.85059498e-03
2948, 1.27035566e-02, 8.80593434e-03
2949, 1.25445332e-02, 8.76127742e-03
2950, 1.23855090e-02, 8.71662609e-03
2951, 1.22264829e-02, 8.67198408e-03
2952, 1.20674539e-02, 8.62734951e-03
2953, 1.19084213e-02, 8.58272426e-03
2954, 1.17493877e-02, 8.53810553e-03
2955, 1.15903523e-02, 8.49349238e-03
2956, 1.14313150e-02, 8.44888203e-03
2957, 1.12722758e-02, 8.40427354e-03
2958, 1.11132385e-02, 8.35966785e-03
2959, 1.09542003e-02, 8.31506494e-03
2960, 1.07951611e-02, 8.27054307e-03
2961, 1.06361229e-02, 8.22653342e-03
2962, 1.04770847e-02, 8.18422530e-03
2963, 1.03180511e-02, 8.14594608e-03
2964, 1.01590212e-02, 8.11571628e-03
2965, 1.54636148e-02, 9.37935431e-03
2966, 1.53024811e-02, 9.33372788e-03
2967, 1.51415588e-02, 9.28886421e-03
2968, 1.49807576e-02, 9.24445502e-03
2969, 1.48200244e-02, 9.20029543e-03
2970, 1.46593265e-02, 9.15626716e-03
2971, 1.44986473e-02, 9.11230408e-03
2972, 1.43379774e-02, 9.06837173e-03
2973, 1.41773121e-02, 9.02445428e-03
2974, 1.40166497e-02, 8.98054242e-03
2975, 1.38559882e-02, 8.93663522e-03
2976, 1.36953266e-02, 8.89272988e-03
2977, 1.35346642e-02, 8.84882640e-03
2978, 1.33740017e-02, 8.80492665e-03
2979, 1.32133374e-02, 8.76102876e-03
2980, 1.30526721e-02, 8.71713459e-03
2981, 1.28920060e-02, 8.67323950e-03
2982, 1.27313416e-02, 8.62934627e-03
2983, 1.25706773e-02, 8.58545303e-03
2984, 1.24100130e-02, 8.54156166e-03
2985, 1.22493487e-02, 8.49767402e-03
2986, 1.20886806e-02, 8.45379103e-03
2987, 1.19280126e-02, 8.40991177e-03
2988, 1.17673445e-02, 8.36603530e-03
2989, 1.16066737e-02, 8.32216162e-03
2990, 1.14460038e-02, 8.27828981e-03
2991, 1.12853320e-02, 8.23441893e-03
2992, 1.11246612e-02, 8.19054991e-03
2993, 1.09639885e-02, 8.14668089e-03
2994, 1.08033177e-02, 8.10287427e-03
2995, 1.06426459e-02, 8.05952772e-03
2996, 1.04819760e-02, 8.01781192e-03
2997, 1.03213107e-02, 7.98002630e-03
2998, 1.01606492e-02, 7.94878043e-03
2999, 1.55182183e-02, 9.18938965e-03
3000, 1.53554864e-02, 9.14447568e-03
3001, 1.51929604e-02, 9.10035521e-03
3002, 1.50305536e-02, 9.05670598e-03
3003, 1.48682110e-02, 9.01331939e-03
3004, 1.47059038e-02, 8.97006877e-03
3005, 1.45436153e-02, 8.92688707e-03
3006, 1.43813370e-02, 8.88373703e-03
3007, 1.42190633e-02, 8.84060189e-03
3008, 1.40567916e-02, 8.79747421e-03
3009, 1.38945198e-02, 8.75434931e-03
3010, 1.37322489e-02, 8.71122628e-03
3011, 1.35699771e-02, 8.66810419e-03
3012, 1.34077054e-02, 8.62498395e-03
3013, 1.32454336e-02, 8.58186558e-03
3014, 1.30831609e-02, 8.53874814e-03
3015, 1.29208881e-02, 8.49563070e-03
3016, 1.27586164e-02, 8.45251419e-03
3017, 1.25963446e-02, 8.40939768e-03
3018, 1.24340737e-02, 8.36628117e-03
3019, 1.22718010e-02, 8.32316652e-03
3020, 1.21095283e-02, 8.28005373e-03
3021, 1.19472547e-02, 8.23694281e-03
3022, 1.17849801e-02, 8.19383282e-03
3023, 1.16227064e-02, 8.15072376e-03
3024, 1.14604319e-02, 8.10761657e-03
3025, 1.12981563e-02, 8.06451030e-03
3026, 1.11358808e-02, 8.02140310e-03
3027, 1.09736063e-02, 7.97829684e-03
3028, 1.08113317e-02, 7.93524925e-03
3029, 1.06490562e-02, 7.89264683e-03
3030, 1.04867835e-02, 7.85164163e-03
3031, 1.03245135e-02, 7.81429093e-03
3032, 1.01622511e-02, 7.78237917e-03
3033, 1.55717097e-02, 8.99908226e-03
3034, 1.54074095e-02, 8.95489380e-03
3035, 1.52433142e-02, 8.91152769e-03
3036, 1.50793344e-02, 8.86864960e-03
3037, 1.49154188e-02, 8.82604159e-03
3038, 1.47515377e-02, 8.78357608e-03
3039, 1.45876743e-02, 8.74118134e-03
3040, 1.44238211e-02, 8.69882014e-03
3041, 1.42599717e-02, 8.65647569e-03
3042, 1.40961241e-02, 8.61413684e-03
3043, 1.39322765e-02, 8.57180171e-03
3044, 1.37684308e-02, 8.52946844e-03
3045, 1.36045851e-02, 8.48713517e-03
3046, 1.34407394e-02, 8.44480470e-03
3047, 1.32768927e-02, 8.40247422e-03
3048, 1.31130470e-02, 8.36014375e-03
3049, 1.29492003e-02, 8.31781328e-03
3050, 1.27853546e-02, 8.27548373e-03
3051, 1.26215080e-02, 8.23315419e-03
3052, 1.24576623e-02, 8.19082372e-03
3053, 1.22938165e-02, 8.14849418e-03
3054, 1.21299699e-02, 8.10616650e-03
3055, 1.19661223e-02, 8.06383789e-03
3056, 1.18022757e-02, 8.02151021e-03
3057, 1.16384290e-02, 7.97918439e-03
3058, 1.14745814e-02, 7.93685857e-03
3059, 1.13107329e-02, 7.89453276e-03
3060, 1.11468863e-02, 7.85220694e-03
3061, 1.09830387e-02, 7.80988205e-03
3062, 1.08191911e-02, 7.76761211e-03
3063, 1.06553445e-02, 7.72577245e-03
3064, 1.04914987e-02, 7.68546155e-03
3065, 1.03276558e-02, 7.64821656e-03
3066, 1.01638213e-02, 7.61478953e-03
3067, 1.56240854e-02, 8.80844239e-03
3068, 1.54582504e-02, 8.76499433e-03
3069, 1.52926166e-02, 8.72239284e-03
3070, 1.51270973e-02, 8.68029520e-03
3071, 1.49616413e-02, 8.63847602e-03
3072, 1.47962188e-02, 8.59680399e-03
3073, 1.46308150e-02, 8.55520461e-03
3074, 1.44654196e-02, 8.51364061e-03
3075, 1.43000279e-02, 8.47209245e-03
3076, 1.41346389e-02, 8.43055174e-03
3077, 1.39692510e-02, 8.38901475e-03
3078, 1.38038639e-02, 8.34747963e-03
3079, 1.36384768e-02, 8.30594450e-03
3080, 1.34730898e-02, 8.26441031e-03
3081, 1.33077027e-02, 8.22287705e-03
3082, 1.31423157e-02, 8.18134379e-03
3083, 1.29769277e-02, 8.13981052e-03
3084, 1.28115406e-02, 8.09827633e-03
3085, 1.26461536e-02, 8.05674307e-03
3086, 1.24807665e-02, 8.01520981e-03
3087, 1.23153795e-02, 7.97367655e-03
3088, 1.21499924e-02, 7.93214422e-03
3089, 1.19846044e-02, 7.89061189e-03
3090, 1.18192174e-02, 7.84907956e-03
3091, 1.16538294e-02, 7.80754723e-03
3092, 1.14884423e-02, 7.76601583e-03
3093, 1.13230543e-02, 7.72448443e-03
3094, 1.11576663e-02, 7.68295256e-03
3095, 1.09922774e-02, 7.64142117e-03
3096, 1.08268894e-02, 7.59994425e-03
3097, 1.06615033e-02, 7.55890179e-03
3098, 1.04961172e-02, 7.51927029e-03
3099, 1.03307348e-02, 7.48239830e-03
3100, 1.01653608e-02, 7.44920224e-03
3101, 1.56753417e-02, 8.61747749e-03
3102, 1.55080026e-02, 8.57478473e-03
3103, 1.53408628e-02, 8.53295997e-03
3104, 1.51738375e-02, 8.49165209e-03
3105, 1.50068738e-02, 8.45063105e-03
3106, 1.48399444e-02, 8.40976089e-03
3107, 1.46730319e-02, 8.36896524e-03
3108, 1.45061286e-02, 8.32820684e-03
3109, 1.43392291e-02, 8.28746520e-03
3110, 1.41723324e-02, 8.24673101e-03
3111, 1.40054366e-02, 8.20600148e-03
3112, 1.38385408e-02, 8.16527195e-03
3113, 1.36716459e-02, 8.12454335e-03
3114, 1.35047510e-02, 8.08381569e-03
3115, 1.33378552e-02, 8.04308895e-03
3116, 1.31709613e-02, 8.00236128e-03
3117, 1.30040664e-02, 7.96163362e-03
3118, 1.28371706e-02, 7.92090595e-03
3119, 1.26702758e-02, 7.88017828e-03
3120, 1.25033809e-02, 7.83945061e-03
3121, 1.23364851e-02, 7.79872388e-03
3122, 1.21695902e-02, 7.75799714e-03
3123, 1.20026954e-02, 7.71726994e-03
3124, 1.18357996e-02, 7.67654274e-03
3125, 1.16689038e-02, 7.63581600e-03
3126, 1.15020089e-02, 7.59508926e-03
3127, 1.13351140e-02, 7.55436253e-03
3128, 1.11682191e-02, 7.51363579e-03
3129, 1.10013233e-02, 7.47290906e-03
3130, 1.08344276e-02, 7.43223913e-03
3131, 1.06675318e-02, 7.39196735e-03
3132, 1.05006387e-02, 7.35287368e-03
3133, 1.03337485e-02, 7.31597655e-03
3134, 1.01668676e-02, 7.28217792e-03
3135, 1.57254785e-02, 8.42619408e-03
3136, 1.55566661e-02, 8.38427059e-03
3137, 1.53880510e-02, 8.34323466e-03
3138, 1.52195524e-02, 8.30272771e-03
3139, 1.50511153e-02, 8.26251507e-03
3140, 1.48827098e-02, 8.22245516e-03
3141, 1.47143230e-02, 8.18247348e-03
3142, 1.45459445e-02, 8.14252906e-03
3143, 1.43775716e-02, 8.10260233e-03
3144, 1.42091997e-02, 8.06268398e-03
3145, 1.40408287e-02, 8.02276935e-03
3146, 1.38724577e-02, 7.98285473e-03
3147, 1.37040876e-02, 7.94294197e-03
3148, 1.35357175e-02, 7.90302921e-03
3149, 1.33673484e-02, 7.86311738e-03
3150, 1.31989783e-02, 7.82320462e-03
3151, 1.30306091e-02, 7.78329186e-03
3152, 1.28622390e-02, 7.74337957e-03
3153, 1.26938690e-02, 7.70346727e-03
3154, 1.25254989e-02, 7.66355451e-03
3155, 1.23571288e-02, 7.62364222e-03
3156, 1.21887606e-02, 7.58373085e-03
3157, 1.20203905e-02, 7.54381809e-03
3158, 1.18520204e-02, 7.50390533e-03
3159, 1.16836503e-02, 7.46399350e-03
3160, 1.15152802e-02, 7.42408168e-03
3161, 1.13469101e-02, 7.38416938e-03
3162, 1.11785401e-02, 7.34425709e-03
3163, 1.10101709e-02, 7.30434526e-03
3164, 1.08417999e-02, 7.26448419e-03
3165, 1.06734298e-02, 7.22491648e-03
3166, 1.05050625e-02, 7.18609616e-03
3167, 1.03366990e-02, 7.14839948e-03
3168, 1.01683419e-02, 7.11148744e-03
3169, 1.57744940e-02, 8.23459961e-03
3170, 1.56042371e-02, 8.19345936e-03
3171, 1.54341813e-02, 8.15322436e-03
3172, 1.52642410e-02, 8.11352860e-03
3173, 1.50943622e-02, 8.07413273e-03
3174, 1.49245150e-02, 8.03489424e-03
3175, 1.47546865e-02, 7.99573492e-03
3176, 1.45848664e-02, 7.95661379e-03
3177, 1.44150518e-02, 7.91751035e-03
3178, 1.42452382e-02, 7.87841622e-03
3179, 1.40754245e-02, 7.83932488e-03
3180, 1.39056137e-02, 7.80023495e-03
3181, 1.37358028e-02, 7.76114594e-03
3182, 1.35659911e-02, 7.72205647e-03
3183, 1.33961793e-02, 7.68296840e-03
3184, 1.32263675e-02, 7.64387986e-03
3185, 1.30565567e-02, 7.60479132e-03
3186, 1.28867459e-02, 7.56570231e-03
3187, 1.27169341e-02, 7.52661377e-03
3188, 1.25471223e-02, 7.48752523e-03
3189, 1.23773105e-02, 7.44843716e-03
3190, 1.22074988e-02, 7.40934908e-03
3191, 1.20376870e-02, 7.37026008e-03
3192, 1.18678752e-02, 7.33117154e-03
3193, 1.16980653e-02, 7.29208300e-03
3194, 1.15282545e-02, 7.25299446e-03
3195, 1.13584427e-02, 7.21390639e-03
3196, 1.11886309e-02, 7.17481785e-03
3197, 1.10188192e-02, 7.13572931e-03
3198, 1.08490074e-02, 7.09667522e-03
3199, 1.06791956e-02, 7.05777947e-03
3200, 1.05093867e-02, 7.01915845e-03
3201, 1.03395805e-02, 6.98033627e-03
3202, 1.01697836e-02, 6.94022607e-03
3203, 1.58223845e-02, 8.04270245e-03
3204, 1.56507157e-02, 8.00235849e-03
3205, 1.54792499e-02, 7.96293560e-03
3206, 1.53078996e-02, 7.92406127e-03
3207, 1.51366126e-02, 7.88549241e-03
3208, 1.49653573e-02, 7.84708373e-03
3209, 1.47941206e-02, 7.80875515e-03
3210, 1.46228932e-02, 7.77046569e-03
3211, 1.44516695e-02, 7.73219531e-03
3212, 1.42804468e-02, 7.69393239e-03
3213, 1.41092259e-02, 7.65567366e-03
3214, 1.39380060e-02, 7.61741679e-03
3215, 1.37667870e-02, 7.57915992e-03
3216, 1.35955671e-02, 7.54090352e-03
3217, 1.34243472e-02, 7.50264712e-03
3218, 1.32531272e-02, 7.46439118e-03
3219, 1.30819073e-02, 7.42613524e-03
3220, 1.29106864e-02, 7.38787884e-03
3221, 1.27394665e-02, 7.34962244e-03
3222, 1.25682466e-02, 7.31136650e-03
3223, 1.23970266e-02, 7.27311056e-03
3224, 1.22258076e-02, 7.23485462e-03
3225, 1.20545868e-02, 7.19659822e-03
3226, 1.18833678e-02, 7.15834182e-03
3227, 1.17121488e-02, 7.12008588e-03
3228, 1.15409289e-02, 7.08182994e-03
3229, 1.13697089e-02, 7.04357401e-03
3230, 1.11984890e-02, 7.00531760e-03
3231, 1.10272691e-02, 6.96706213e-03
3232, 1.08560491e-02, 6.92882296e-03
3233, 1.06848292e-02, 6.89062290e-03
3234, 1.05136121e-02, 6.85224263e-03
3235, 1.03423968e-02, 6.81281975e-03
3236, 1.01711918e-02, 6.77087251e-03
3237, 1.58691481e-02, 7.85050727e-03
3238, 1.56960990e-02, 7.81097449e-03
3239, 1.55232567e-02, 7.77237583e-03
3240, 1.53505299e-02, 7.73433223e-03
3241, 1.51778664e-02, 7.69659923e-03
3242, 1.50052365e-02, 7.65902922e-03
3243, 1.48326252e-02, 7.62154022e-03
3244, 1.46600213e-02, 7.58409128e-03
3245, 1.44874221e-02, 7.54666096e-03
3246, 1.43148247e-02, 7.50923902e-03
3247, 1.41422292e-02, 7.47182127e-03
3248, 1.39696337e-02, 7.43440446e-03
3249, 1.37970392e-02, 7.39698904e-03
3250, 1.36244446e-02, 7.35957315e-03
3251, 1.34518500e-02, 7.32215820e-03
3252, 1.32792555e-02, 7.28474231e-03
3253, 1.31066591e-02, 7.24732690e-03
3254, 1.29340636e-02, 7.20991194e-03
3255, 1.27614699e-02, 7.17249606e-03
3256, 1.25888735e-02, 7.13508110e-03
3257, 1.24162789e-02, 7.09766615e-03
3258, 1.22436844e-02, 7.06025120e-03
3259, 1.20710898e-02, 7.02283531e-03
3260, 1.18984953e-02, 6.98541990e-03
3261, 1.17259007e-02, 6.94800494e-03
3262, 1.15533052e-02, 6.91058952e-03
3263, 1.13807106e-02, 6.87317457e-03
3264, 1.12081151e-02, 6.83575962e-03
3265, 1.10355197e-02, 6.79834466e-03
3266, 1.08629242e-02, 6.76093204e-03
3267, 1.06903296e-02, 6.72348635e-03
3268, 1.05177369e-02, 6.68572541e-03
3269, 1.03451470e-02, 6.64701220e-03
3270, 1.01725664e-02, 6.60620257e-03
3271, 1.59147829e-02, 7.65802292e-03
3272, 1.57403871e-02, 7.61931529e-03
3273, 1.55661982e-02, 7.58155016e-03
3274, 1.53921284e-02, 7.54434802e-03
3275, 1.52181219e-02, 7.50745973e-03
3276, 1.50441499e-02, 7.47073628e-03
3277, 1.48701966e-02, 7.43409526e-03
3278, 1.46962497e-02, 7.39749521e-03
3279, 1.45223085e-02, 7.36091379e-03
3280, 1.43483710e-02, 7.32434075e-03
3281, 1.41744334e-02, 7.28777144e-03
3282, 1.40004959e-02, 7.25120399e-03
3283, 1.38265593e-02, 7.21463747e-03
3284, 1.36526227e-02, 7.17807095e-03
3285, 1.34786861e-02, 7.14150444e-03
3286, 1.33047486e-02, 7.10493838e-03
3287, 1.31308120e-02, 7.06837187e-03
3288, 1.29568744e-02, 7.03180581e-03
3289, 1.27829388e-02, 6.99523930e-03
3290, 1.26090012e-02, 6.95867324e-03
3291, 1.24350647e-02, 6.92210719e-03
3292, 1.22611281e-02, 6.88554114e-03
3293, 1.20871924e-02, 6.84897508e-03
3294, 1.19132558e-02, 6.81240810e-03
3295, 1.17393192e-02, 6.77584251e-03
3296, 1.15653817e-02, 6.73927646e-03
3297, 1.13914460e-02, 6.70270994e-03
3298, 1.12175075e-02, 6.66614342e-03
3299, 1.10435709e-02, 6.62957737e-03
3300, 1.08696334e-02, 6.59301132e-03
3301, 1.06956977e-02, 6.55642292e-03
3302, 1.05217621e-02, 6.51976001e-03
3303, 1.03478301e-02, 6.48309384e-03
3304, 1.01739084e-02, 6.44693524e-03
3305, 1.59592852e-02, 7.46525545e-03
3306, 1.57835744e-02, 7.42738554e-03
3307, 1.56080741e-02, 7.39046559e-03
3308, 1.54326931e-02, 7.35411420e-03
3309, 1.52573772e-02, 7.31807994e-03
3310, 1.50820948e-02, 7.28221145e-03
3311, 1.49068329e-02, 7.24642677e-03
3312, 1.47315785e-02, 7.21068354e-03
3313, 1.45563297e-02, 7.17495847e-03
3314, 1.43810827e-02, 7.13924225e-03
3315, 1.42058367e-02, 7.10352976e-03
3316, 1.40305916e-02, 7.06782006e-03
3317, 1.38553455e-02, 7.03211036e-03
3318, 1.36801004e-02, 6.99640065e-03
3319, 1.35048553e-02, 6.96069142e-03
3320, 1.33296102e-02, 6.92498218e-03
3321, 1.31543651e-02, 6.88927295e-03
3322, 1.29791191e-02, 6.85356325e-03
3323, 1.28038740e-02, 6.81785401e-03
3324, 1.26286298e-02, 6.78214524e-03
3325, 1.24533828e-02, 6.74643600e-03
3326, 1.22781377e-02, 6.71072723e-03
3327, 1.21028936e-02, 6.67501800e-03
3328, 1.19276494e-02, 6.63930876e-03
3329, 1.17524043e-02, 6.60359953e-03
3330, 1.15771582e-02, 6.56789029e-03
3331, 1.14019122e-02, 6.53218105e-03
3332, 1.12266662e-02, 6.49647182e-03
3333, 1.10514220e-02, 6.46076258e-03
3334, 1.08761769e-02, 6.42505661e-03
3335, 1.07009318e-02, 6.38939301e-03
3336, 1.05256876e-02, 6.35396037e-03
3337, 1.03504471e-02, 6.31933473e-03
3338, 1.01752169e-02, 6.28695404e-03
3339, 1.60026569e-02, 7.27221277e-03
3340, 1.58256628e-02, 7.23519316e-03
3341, 1.56488810e-02, 7.19912956e-03
3342, 1.54722221e-02, 7.16363825e-03
3343, 1.52956294e-02, 7.12846499e-03
3344, 1.51190720e-02, 7.09346030e-03
3345, 1.49425352e-02, 7.05854036e-03
3346, 1.47660049e-02, 7.02366093e-03
3347, 1.45894811e-02, 6.98880106e-03
3348, 1.44129591e-02, 6.95394957e-03
3349, 1.42364390e-02, 6.91910228e-03
3350, 1.40599180e-02, 6.88425638e-03
3351, 1.38833979e-02, 6.84941188e-03
3352, 1.37068778e-02, 6.81456691e-03
3353, 1.35303568e-02, 6.77972194e-03
3354, 1.33538367e-02, 6.74487790e-03
3355, 1.31773157e-02, 6.71003386e-03
3356, 1.30007956e-02, 6.67518936e-03
3357, 1.28242755e-02, 6.64034486e-03
3358, 1.26477545e-02, 6.60550036e-03
3359, 1.24712344e-02, 6.57065585e-03
3360, 1.22947134e-02, 6.53581135e-03
3361, 1.21181943e-02, 6.50096731e-03
3362, 1.19416751e-02, 6.46612281e-03
3363, 1.17651550e-02, 6.43127877e-03
3364, 1.15886331e-02, 6.39643427e-03
3365, 1.14121120e-02, 6.36158977e-03
3366, 1.12355929e-02, 6.32674526e-03
3367, 1.10590728e-02, 6.29190076e-03
3368, 1.08825527e-02, 6.25706743e-03
3369, 1.07060317e-02, 6.22233748e-03
3370, 1.05295125e-02, 6.18806574e-03
3371, 1.03529980e-02, 6.15546200e-03
3372, 1.01764919e-02, 6.12603128e-03
3373, 1.60448924e-02, 7.07890093e-03
3374, 1.58666447e-02, 7.04274420e-03
3375, 1.56886168e-02, 7.00754765e-03
3376, 1.55107146e-02, 6.97292481e-03
3377, 1.53328795e-02, 6.93862233e-03
3378, 1.51550807e-02, 6.90448936e-03
3379, 1.49773005e-02, 6.87044160e-03
3380, 1.47995297e-02, 6.83643389e-03
3381, 1.46217635e-02, 6.80244574e-03
3382, 1.44440001e-02, 6.76846690e-03
3383, 1.42662376e-02, 6.73449179e-03
3384, 1.40884751e-02, 6.70051854e-03
3385, 1.39107136e-02, 6.66654622e-03
3386, 1.37329511e-02, 6.63257390e-03
3387, 1.35551896e-02, 6.59860205e-03
3388, 1.33774271e-02, 6.56463020e-03
3389, 1.31996656e-02, 6.53065788e-03
3390, 1.30219031e-02, 6.49668556e-03
3391, 1.28441416e-02, 6.46271370e-03
3392, 1.26663800e-02, 6.42874185e-03
3393, 1.24886176e-02, 6.39476953e-03
3394, 1.23108551e-02, 6.36079814e-03
3395, 1.21330936e-02, 6.32682582e-03
3396, 1.19553320e-02, 6.29285350e-03
3397, 1.17775705e-02, 6.25888165e-03
3398, 1.15998080e-02, 6.22490933e-03
3399, 1.14220455e-02, 6.19093748e-03
3400, 1.12442840e-02, 6.15696562e-03
3401, 1.10665224e-02, 6.12299331e-03
3402, 1.08887609e-02, 6.08903728e-03
3403, 1.07109984e-02, 6.05522469e-03
3404, 1.05332378e-02, 6.02219347e-03
3405, 1.03554819e-02, 5.99149102e-03
3406, 1.01777334e-02, 5.96506381e-03
3407, 1.60859935e-02, 6.88532786e-03
3408, 1.59065276e-02, 6.85004611e-03
3409, 1.57272853e-02, 6.81572594e-03
3410, 1.55481705e-02, 6.78198133e-03
3411, 1.53691247e-02, 6.74855802e-03
3412, 1.51901180e-02, 6.71530375e-03
3413, 1.50111299e-02, 6.68213516e-03
3414, 1.48321502e-02, 6.64900709e-03
3415, 1.46531761e-02, 6.61589904e-03
3416, 1.44742047e-02, 6.58279983e-03
3417, 1.42952334e-02, 6.54970435e-03
3418, 1.41162630e-02, 6.51661027e-03
3419, 1.39372926e-02, 6.48351759e-03
3420, 1.37583222e-02, 6.45042583e-03
3421, 1.35793518e-02, 6.41733315e-03
3422, 1.34003814e-02, 6.38424139e-03
3423, 1.32214110e-02, 6.35114918e-03
3424, 1.30424416e-02, 6.31805696e-03
3425, 1.28634712e-02, 6.28496427e-03
3426, 1.26845017e-02, 6.25187159e-03
3427, 1.25055313e-02, 6.21877983e-03
3428, 1.23265609e-02, 6.18568808e-03
3429, 1.21475905e-02, 6.15259586e-03
3430, 1.19686220e-02, 6.11950364e-03
3431, 1.17896516e-02, 6.08641095e-03
3432, 1.16106812e-02, 6.05331874e-03
3433, 1.14317108e-02, 6.02022652e-03
3434, 1.12527404e-02, 5.98713383e-03
3435, 1.10737709e-02, 5.95404208e-03
3436, 1.08948005e-02, 5.92096942e-03
3437, 1.07158301e-02, 5.88811142e-03
3438, 1.05368616e-02, 5.85632492e-03
3439, 1.03578977e-02, 5.82753494e-03
3440, 1.01789422e-02, 5.80350403e-03
3441, 1.61259584e-02, 6.69150008e-03
3442, 1.59453042e-02, 6.65710494e-03
3443, 1.57648791e-02, 6.62367139e-03
3444, 1.55845871e-02, 6.59081340e-03
3445, 1.54043660e-02, 6.55827671e-03
3446, 1.52241811e-02, 6.52590906e-03
3447, 1.50440186e-02, 6.49362709e-03
3448, 1.48638655e-02, 6.46138657e-03
3449, 1.46837160e-02, 6.42916514e-03
3450, 1.45035693e-02, 6.39695302e-03
3451, 1.43234236e-02, 6.36474462e-03
3452, 1.41432788e-02, 6.33253762e-03
3453, 1.39631340e-02, 6.30033109e-03
3454, 1.37829892e-02, 6.26812596e-03
3455, 1.36028444e-02, 6.23592082e-03
3456, 1.34226996e-02, 6.20371569e-03
3457, 1.32425549e-02, 6.17151055e-03
3458, 1.30624101e-02, 6.13930542e-03
3459, 1.28822662e-02, 6.10709935e-03
3460, 1.27021205e-02, 6.07489422e-03
3461, 1.25219747e-02, 6.04268909e-03
3462, 1.23418309e-02, 6.01048395e-03
3463, 1.21616870e-02, 5.97827882e-03
3464, 1.19815413e-02, 5.94607415e-03
3465, 1.18013974e-02, 5.91386855e-03
3466, 1.16212517e-02, 5.88166341e-03
3467, 1.14411078e-02, 5.84945781e-03
3468, 1.12609621e-02, 5.81725268e-03
3469, 1.10808183e-02, 5.78504754e-03
3470, 1.09006725e-02, 5.75287314e-03
3471, 1.07205287e-02, 5.72102517e-03
3472, 1.05403848e-02, 5.69068361e-03
3473, 1.03602465e-02, 5.66402497e-03
3474, 1.01801166e-02, 5.64324763e-03
3475, 1.61647834e-02, 6.49742503e-03
3476, 1.59829743e-02, 6.46392908e-03
3477, 1.58013999e-02, 6.43139100e-03
3478, 1.56199625e-02, 6.39942754e-03
3479, 1.54385976e-02, 6.36778492e-03
3480, 1.52572729e-02, 6.33631088e-03
3481, 1.50759676e-02, 6.30492344e-03
3482, 1.48946736e-02, 6.27357652e-03
3483, 1.47133833e-02, 6.24224916e-03
3484, 1.45320948e-02, 6.21093111e-03
3485, 1.43508073e-02, 6.17961679e-03
3486, 1.41695216e-02, 6.14830386e-03
3487, 1.39882360e-02, 6.11699186e-03
3488, 1.38069512e-02, 6.08568033e-03
3489, 1.36256646e-02, 6.05436927e-03
3490, 1.34443790e-02, 6.02305774e-03
3491, 1.32630933e-02, 5.99174667e-03
3492, 1.30818076e-02, 5.96043561e-03
3493, 1.29005220e-02, 5.92912361e-03
3494, 1.27192354e-02, 5.89781208e-03
3495, 1.25379506e-02, 5.86650055e-03
3496, 1.23566641e-02, 5.83518948e-03
3497, 1.21753784e-02, 5.80387842e-03
3498, 1.19940937e-02, 5.77256782e-03
3499, 1.18128080e-02, 5.74125629e-03
3500, 1.16315214e-02, 5.70994476e-03
3501, 1.14502367e-02, 5.67863369e-03
3502, 1.12689491e-02, 5.64732216e-03
3503, 1.10876644e-02, 5.61601110e-03
3504, 1.09063778e-02, 5.58475032e-03
3505, 1.07250921e-02, 5.55395102e-03
3506, 1.05438083e-02, 5.52509818e-03
3507, 1.03625283e-02, 5.50075294e-03
3508, 1.01812575e-02, 5.48319658e-03
3509, 1.62024647e-02, 6.30311016e-03
3510, 1.60195343e-02, 6.27052318e-03
3511, 1.58368461e-02, 6.23889035e-03
3512, 1.56542957e-02, 6.20783027e-03
3513, 1.54718217e-02, 6.17708918e-03
3514, 1.52893886e-02, 6.14651665e-03
3515, 1.51069760e-02, 6.11602981e-03
3516, 1.49245728e-02, 6.08558394e-03
3517, 1.47421751e-02, 6.05515763e-03
3518, 1.45597793e-02, 6.02473971e-03
3519, 1.43773854e-02, 5.99432597e-03
3520, 1.41949924e-02, 5.96391410e-03
3521, 1.40125994e-02, 5.93350269e-03
3522, 1.38302073e-02, 5.90309221e-03
3523, 1.36478133e-02, 5.87268174e-03
3524, 1.34654203e-02, 5.84227080e-03
3525, 1.32830273e-02, 5.81186078e-03
3526, 1.31006343e-02, 5.78144938e-03
3527, 1.29182404e-02, 5.75103890e-03
3528, 1.27358474e-02, 5.72062843e-03
3529, 1.25534544e-02, 5.69021795e-03
3530, 1.23710614e-02, 5.65980747e-03
3531, 1.21886674e-02, 5.62939700e-03
3532, 1.20062754e-02, 5.59898652e-03
3533, 1.18238823e-02, 5.56857605e-03
3534, 1.16414884e-02, 5.53816557e-03
3535, 1.14590954e-02, 5.50775509e-03
3536, 1.12767015e-02, 5.47734415e-03
3537, 1.10943094e-02, 5.44693414e-03
3538, 1.09119155e-02, 5.41659072e-03
3539, 1.07295234e-02, 5.38686942e-03
3540, 1.05471313e-02, 5.35947550e-03
3541, 1.03647439e-02, 5.33706695e-03
3542, 1.01823648e-02, 5.32141980e-03
3543, 1.62390061e-02, 6.10856153e-03
3544, 1.60549860e-02, 6.07689563e-03
3545, 1.58712156e-02, 6.04617782e-03
3546, 1.56875867e-02, 6.01602811e-03
3547, 1.55040361e-02, 5.98619645e-03
3548, 1.53205283e-02, 5.95653197e-03
3549, 1.51370419e-02, 5.92695270e-03
3550, 1.49535649e-02, 5.89741394e-03
3551, 1.47700934e-02, 5.86789474e-03
3552, 1.45866238e-02, 5.83838439e-03
3553, 1.44031560e-02, 5.80887776e-03
3554, 1.42196883e-02, 5.77937299e-03
3555, 1.40362214e-02, 5.74986916e-03
3556, 1.38527555e-02, 5.72036579e-03
3557, 1.36692887e-02, 5.69086242e-03
3558, 1.34858228e-02, 5.66135952e-03
3559, 1.33023551e-02, 5.63185569e-03
3560, 1.31188883e-02, 5.60235279e-03
3561, 1.29354205e-02, 5.57284942e-03
3562, 1.27519537e-02, 5.54334605e-03
3563, 1.25684869e-02, 5.51384315e-03
3564, 1.23850200e-02, 5.48433978e-03
3565, 1.22015532e-02, 5.45483688e-03
3566, 1.20180864e-02, 5.42533305e-03
3567, 1.18346196e-02, 5.39582968e-03
3568, 1.16511527e-02, 5.36632678e-03
3569, 1.14676850e-02, 5.33682387e-03
3570, 1.12842172e-02, 5.30732051e-03
3571, 1.11007513e-02, 5.27781714e-03
3572, 1.09172845e-02, 5.24840411e-03
3573, 1.07338177e-02, 5.21975849e-03
3574, 1.05503527e-02, 5.19377366e-03
3575, 1.03668915e-02, 5.17323986e-03
3576, 1.01834387e-02, 5.16034383e-03
3577, 1.62744001e-02, 5.91378752e-03
3578, 1.60893258e-02, 5.88305295e-03
3579, 1.59045067e-02, 5.85325807e-03
3580, 1.57198347e-02, 5.82402665e-03
3581, 1.55352419e-02, 5.79511095e-03
3582, 1.53506920e-02, 5.76636102e-03
3583, 1.51661644e-02, 5.73769631e-03
3584, 1.49816470e-02, 5.70907118e-03
3585, 1.47971353e-02, 5.68046607e-03
3586, 1.46126263e-02, 5.65186935e-03
3587, 1.44281182e-02, 5.62327635e-03
3588, 1.42436102e-02, 5.59468567e-03
3589, 1.40591022e-02, 5.56609593e-03
3590, 1.38745960e-02, 5.53750573e-03
3591, 1.36900889e-02, 5.50891645e-03
3592, 1.35055827e-02, 5.48032671e-03
3593, 1.33210756e-02, 5.45173697e-03
3594, 1.31365685e-02, 5.42314723e-03
3595, 1.29520614e-02, 5.39455796e-03
3596, 1.27675552e-02, 5.36596822e-03
3597, 1.25830472e-02, 5.33737894e-03
3598, 1.23985400e-02, 5.30878920e-03
3599, 1.22140329e-02, 5.28019993e-03
3600, 1.20295258e-02, 5.25160972e-03
3601, 1.18450196e-02, 5.22302045e-03
3602, 1.16605125e-02, 5.19443117e-03
3603, 1.14760045e-02, 5.16584143e-03
3604, 1.12914983e-02, 5.13725169e-03
3605, 1.11069921e-02, 5.10866195e-03
3606, 1.09224850e-02, 5.08018583e-03
3607, 1.07379779e-02, 5.05256839e-03
3608, 1.05534727e-02, 5.02774678e-03
3609, 1.03689712e-02, 5.00851823e-03
3610, 1.01844780e-02, 4.99751326e-03
3611, 1.63086504e-02, 5.71879419e-03
3612, 1.61225535e-02, 5.68900164e-03
3613, 1.59367174e-02, 5.66013809e-03
3614, 1.57510340e-02, 5.63183334e-03
3615, 1.55654345e-02, 5.60383964e-03
3616, 1.53798768e-02, 5.57601172e-03
3617, 1.51943415e-02, 5.54826669e-03
3618, 1.50088184e-02, 5.52056171e-03
3619, 1.48232998e-02, 5.49287675e-03
3620, 1.46377832e-02, 5.46520017e-03
3621, 1.44522693e-02, 5.43752732e-03
3622, 1.42667554e-02, 5.40985633e-03
3623, 1.40812416e-02, 5.38218673e-03
3624, 1.38957296e-02, 5.35451667e-03
3625, 1.37102157e-02, 5.32684615e-03
3626, 1.35247028e-02, 5.29917702e-03
3627, 1.33391898e-02, 5.27150743e-03
3628, 1.31536759e-02, 5.24383737e-03
3629, 1.29681630e-02, 5.21616777e-03
3630, 1.27826482e-02, 5.18849771e-03
3631, 1.25971362e-02, 5.16082812e-03
3632, 1.24116223e-02, 5.13315853e-03
3633, 1.22261094e-02, 5.10548893e-03
3634, 1.20405955e-02, 5.07781887e-03
3635, 1.18550826e-02, 5.05014881e-03
3636, 1.16695696e-02, 5.02247922e-03
3637, 1.14840558e-02, 4.99480963e-03
3638, 1.12985419e-02, 4.96714003e-03
3639, 1.11130299e-02, 4.93947044e-03
3640, 1.09275160e-02, 4.91192099e-03
3641, 1.07420031e-02, 4.88519715e-03
3642, 1.05564911e-02, 4.86100279e-03
3643, 1.03709837e-02, 4.84145666e-03
3644, 1.01854848e-02, 4.82787471e-03
3645, 1.63417514e-02, 5.52358991e-03
3646, 1.61546655e-02, 5.49474824e-03
3647, 1.59678496e-02, 5.46682533e-03
3648, 1.57811884e-02, 5.43945376e-03
3649, 1.55946128e-02, 5.41238952e-03
3650, 1.54080810e-02, 5.38548920e-03
3651, 1.52215734e-02, 5.35867084e-03
3652, 1.50350779e-02, 5.33189252e-03
3653, 1.48485871e-02, 5.30513283e-03
3654, 1.46620981e-02, 5.27838152e-03
3655, 1.44756120e-02, 5.25163487e-03
3656, 1.42891258e-02, 5.22488961e-03
3657, 1.41026396e-02, 5.19814575e-03
3658, 1.39161544e-02, 5.17140143e-03
3659, 1.37296673e-02, 5.14465757e-03
3660, 1.35431821e-02, 5.11791371e-03
3661, 1.33566959e-02, 5.09116938e-03
3662, 1.31702106e-02, 5.06442552e-03
3663, 1.29837235e-02, 5.03768167e-03
3664, 1.27972374e-02, 5.01093734e-03
3665, 1.26107503e-02, 4.98419348e-03
3666, 1.24242660e-02, 4.95745009e-03
3667, 1.22377798e-02, 4.93070623e-03
3668, 1.20512946e-02, 4.90396190e-03
3669, 1.18648084e-02, 4.87721805e-03
3670, 1.16783222e-02, 4.85047419e-03
3671, 1.14918360e-02, 4.82373033e-03
3672, 1.13053499e-02, 4.79698647e-03
3673, 1.11188646e-02, 4.77024261e-03
3674, 1.09323785e-02, 4.74360771e-03
3675, 1.07458932e-02, 4.71767504e-03
3676, 1.05594089e-02, 4.69371304e-03
3677, 1.03729293e-02, 4.67302557e-03
3678, 1.01864571e-02, 4.65598470e-03
3679, 1.63737070e-02, 5.32818120e-03
3680, 1.61856636e-02, 5.30030113e-03
3681, 1.59978997e-02, 5.27332583e-03
3682, 1.58102959e-02, 5.24689397e-03
3683, 1.56227779e-02, 5.22076525e-03
3684, 1.54353064e-02, 5.19479811e-03
3685, 1.52478591e-02, 5.16891247e-03
3686, 1.50604248e-02, 5.14306640e-03
3687, 1.48729952e-02, 5.11723850e-03
3688, 1.46855675e-02, 5.09141944e-03
3689, 1.44981425e-02, 5.06560411e-03
3690, 1.43107176e-02, 5.03979065e-03
3691, 1.41232926e-02, 5.01397764e-03
3692, 1.39358677e-02, 4.98816511e-03
3693, 1.37484428e-02, 4.96235304e-03
3694, 1.35610197e-02, 4.93654050e-03
3695, 1.33735947e-02, 4.91072796e-03
3696, 1.31861698e-02, 4.88491589e-03
3697, 1.29987448e-02, 4.85910336e-03
3698, 1.28113180e-02, 4.83329128e-03
3699, 1.26238931e-02, 4.80747875e-03
3700, 1.24364682e-02, 4.78166668e-03
3701, 1.22490451e-02, 4.75585461e-03
3702, 1.20616211e-02, 4.73004207e-03
3703, 1.18741961e-02, 4.70422953e-03
3704, 1.16867712e-02, 4.67841700e-03
3705, 1.14993472e-02, 4.65260446e-03
3706, 1.13119222e-02, 4.62679239e-03
3707, 1.11244973e-02, 4.60098032e-03
3708, 1.09370723e-02, 4.57525672e-03
3709, 1.07496483e-02, 4.55004722e-03
3710, 1.05622252e-02, 4.52612760e-03
3711, 1.03748068e-02, 4.50415444e-03
3712, 1.01873958e-02, 4.48415708e-03
3713, 1.64045114e-02, 5.13257552e-03
3714, 1.62155461e-02, 5.10566588e-03
3715, 1.60268676e-02, 5.07964613e-03
3716, 1.58383530e-02, 5.05416049e-03
3717, 1.56499278e-02, 5.02897426e-03
3718, 1.54615501e-02, 5.00394637e-03
3719, 1.52731966e-02, 4.97899856e-03
3720, 1.50848571e-02, 4.95408988e-03
3721, 1.48965232e-02, 4.92919935e-03
3722, 1.47081902e-02, 4.90431767e-03
3723, 1.45198591e-02, 4.87943972e-03
3724, 1.43315308e-02, 4.85456362e-03
3725, 1.41432015e-02, 4.82968753e-03
3726, 1.39548713e-02, 4.80481191e-03
3727, 1.37665411e-02, 4.77993721e-03
3728, 1.35782128e-02, 4.75506159e-03
3729, 1.33898836e-02, 4.73018643e-03
3730, 1.32015534e-02, 4.70531126e-03
3731, 1.30132232e-02, 4.68043610e-03
3732, 1.28248930e-02, 4.65556094e-03
3733, 1.26365628e-02, 4.63068625e-03
3734, 1.24482326e-02, 4.60581109e-03
3735, 1.22599043e-02, 4.58093546e-03
3736, 1.20715750e-02, 4.55606077e-03
3737, 1.18832448e-02, 4.53118514e-03
3738, 1.16949147e-02, 4.50630998e-03
3739, 1.15065863e-02, 4.48143482e-03
3740, 1.13182571e-02, 4.45655966e-03
3741, 1.11299269e-02, 4.43168450e-03
3742, 1.09415976e-02, 4.40686941e-03
3743, 1.07532684e-02, 4.38235281e-03
3744, 1.05649401e-02, 4.35849372e-03
3745, 1.03766164e-02, 4.33541695e-03
3746, 1.01883011e-02, 4.31221165e-03
3747, 1.64341629e-02, 4.93677985e-03
3748, 1.62443109e-02, 4.91084950e-03
3749, 1.60547495e-02, 4.88579273e-03
3750, 1.58653595e-02, 4.86126030e-03
3751, 1.56760607e-02, 4.83702170e-03
3752, 1.54868113e-02, 4.81293909e-03
3753, 1.52975880e-02, 4.78893472e-03
3754, 1.51083767e-02, 4.76496853e-03
3755, 1.49191702e-02, 4.74102143e-03
3756, 1.47299664e-02, 4.71708225e-03
3757, 1.45407654e-02, 4.69314680e-03
3758, 1.43515645e-02, 4.66921274e-03
3759, 1.41623635e-02, 4.64527961e-03
3760, 1.39731625e-02, 4.62134648e-03
3761, 1.37839625e-02, 4.59741428e-03
3762, 1.35947615e-02, 4.57348116e-03
3763, 1.34055614e-02, 4.54954896e-03
3764, 1.32163614e-02, 4.52561583e-03
3765, 1.30271595e-02, 4.50168271e-03
3766, 1.28379576e-02, 4.47775051e-03
3767, 1.26487575e-02, 4.45381831e-03
3768, 1.24595575e-02, 4.42988565e-03
3769, 1.22703565e-02, 4.40595299e-03
3770, 1.20811565e-02, 4.38202033e-03
3771, 1.18919546e-02, 4.35808767e-03
3772, 1.17027545e-02, 4.33415454e-03
3773, 1.15135536e-02, 4.31022188e-03
3774, 1.13243535e-02, 4.28628922e-03
3775, 1.11351535e-02, 4.26235655e-03
3776, 1.09459534e-02, 4.23845556e-03
3777, 1.07567525e-02, 4.21470031e-03
3778, 1.05675533e-02, 4.19128640e-03
3779, 1.03783589e-02, 4.16821614e-03
3780, 1.01891728e-02, 4.14472912e-03
3781, 1.64626632e-02, 4.74080117e-03
3782, 1.62719563e-02, 4.71585896e-03
3783, 1.60815492e-02, 4.69177216e-03
3784, 1.58913173e-02, 4.66819899e-03
3785, 1.57011785e-02, 4.64491406e-03
3786, 1.55110890e-02, 4.62178141e-03
3787, 1.53210275e-02, 4.59872652e-03
3788, 1.51309790e-02, 4.57570888e-03
3789, 1.49409352e-02, 4.55270940e-03
3790, 1.47508960e-02, 4.52971784e-03
3791, 1.45608559e-02, 4.50673047e-03
3792, 1.43708186e-02, 4.48374404e-03
3793, 1.41807804e-02, 4.46075806e-03
3794, 1.39907422e-02, 4.43777302e-03
3795, 1.38007049e-02, 4.41478798e-03
3796, 1.36106675e-02, 4.39180294e-03
3797, 1.34206302e-02, 4.36881837e-03
3798, 1.32305920e-02, 4.34583286e-03
3799, 1.30405538e-02, 4.32284782e-03
3800, 1.28505155e-02, 4.29986278e-03
3801, 1.26604773e-02, 4.27687820e-03
3802, 1.24704400e-02, 4.25389316e-03
3803, 1.22804027e-02, 4.23090812e-03
3804, 1.20903645e-02, 4.20792308e-03
3805, 1.19003262e-02, 4.18493804e-03
3806, 1.17102880e-02, 4.16195299e-03
3807, 1.15202516e-02, 4.13896795e-03
3808, 1.13302134e-02, 4.11598291e-03
3809, 1.11401770e-02, 4.09299787e-03
3810, 1.09501388e-02, 4.07002820e-03
3811, 1.07601006e-02, 4.04715678e-03
3812, 1.05700642e-02, 4.02456429e-03
3813, 1.03800334e-02, 4.00246028e-03
3814, 1.01900091e-02, 3.98080796e-03
3815, 1.64900087e-02, 4.54464694e-03
3816, 1.62984803e-02, 4.52070124e-03
3817, 1.61072612e-02, 4.49759141e-03
3818, 1.59162208e-02, 4.47498355e-03
3819, 1.57252774e-02, 4.45265789e-03
3820, 1.55343842e-02, 4.43048123e-03
3821, 1.53435189e-02, 4.40838002e-03
3822, 1.51526658e-02, 4.38631559e-03
3823, 1.49618192e-02, 4.36426885e-03
3824, 1.47709753e-02, 4.34223004e-03
3825, 1.45801324e-02, 4.32019494e-03
3826, 1.43892914e-02, 4.29816125e-03
3827, 1.41984504e-02, 4.27612802e-03
3828, 1.40076093e-02, 4.25409526e-03
3829, 1.38167683e-02, 4.23206296e-03
3830, 1.36259273e-02, 4.21003066e-03
3831, 1.34350862e-02, 4.18799836e-03
3832, 1.32442452e-02, 4.16596606e-03
3833, 1.30534051e-02, 4.14393330e-03
3834, 1.28625641e-02, 4.12190147e-03
3835, 1.26717230e-02, 4.09986917e-03
3836, 1.24808820e-02, 4.07783641e-03
3837, 1.22900419e-02, 4.05580364e-03
3838, 1.20991999e-02, 4.03377134e-03
3839, 1.19083580e-02, 4.01173905e-03
3840, 1.17175179e-02, 3.98970675e-03
3841, 1.15266778e-02, 3.96767445e-03
3842, 1.13358367e-02, 3.94564215e-03
3843, 1.11449957e-02, 3.92360985e-03
3844, 1.09541547e-02, 3.90159013e-03
3845, 1.07633136e-02, 3.87965841e-03
3846, 1.05724744e-02, 3.85806989e-03
3847, 1.03816390e-02, 3.83722177e-03
3848, 1.01908129e-02, 3.81731847e-03
3849, 1.65162012e-02, 4.34832461e-03
3850, 1.63238868e-02, 4.32538334e-03
3851, 1.61318891e-02, 4.30325698e-03
3852, 1.59400720e-02, 4.28162050e-03
3853, 1.57483555e-02, 4.26025875e-03
3854, 1.55566931e-02, 4.23904276e-03
3855, 1.53650576e-02, 4.21790034e-03
3856, 1.51734352e-02, 4.19679377e-03
3857, 1.49818184e-02, 4.17570444e-03
3858, 1.47902062e-02, 4.15462302e-03
3859, 1.45985940e-02, 4.13354533e-03
3860, 1.44069837e-02, 4.11246903e-03
3861, 1.42153734e-02, 4.09139367e-03
3862, 1.40237641e-02, 4.07031830e-03
3863, 1.38321538e-02, 4.04924341e-03
3864, 1.36405434e-02, 4.02816851e-03
3865, 1.34489331e-02, 4.00709314e-03
3866, 1.32573228e-02, 3.98601824e-03
3867, 1.30657125e-02, 3.96494335e-03
3868, 1.28741032e-02, 3.94386845e-03
3869, 1.26824919e-02, 3.92279355e-03
3870, 1.24908825e-02, 3.90171818e-03
3871, 1.22992722e-02, 3.88064282e-03
3872, 1.21076619e-02, 3.85956792e-03
3873, 1.19160507e-02, 3.83849302e-03
3874, 1.17244413e-02, 3.81741812e-03
3875, 1.15328319e-02, 3.79634276e-03
3876, 1.13412216e-02, 3.77526786e-03
3877, 1.11496113e-02, 3.75419296e-03
3878, 1.09580010e-02, 3.73312831e-03
3879, 1.07663907e-02, 3.71218426e-03
3880, 1.05747823e-02, 3.69175849e-03
3881, 1.03831775e-02, 3.67226917e-03
3882, 1.01915821e-02, 3.65298428e-03
3883, 1.65412351e-02, 4.15184116e-03
3884, 1.63481683e-02, 4.12991177e-03
3885, 1.61554273e-02, 4.10877541e-03
3886, 1.59628689e-02, 4.08811541e-03
3887, 1.57704148e-02, 4.06772271e-03
3888, 1.55780157e-02, 4.04747203e-03
3889, 1.53856445e-02, 4.02729306e-03
3890, 1.51932873e-02, 4.00714949e-03
3891, 1.50009356e-02, 3.98702221e-03
3892, 1.48085877e-02, 3.96690285e-03
3893, 1.46162407e-02, 3.94678721e-03
3894, 1.44238956e-02, 3.92667297e-03
3895, 1.42315496e-02, 3.90655966e-03
3896, 1.40392045e-02, 3.88644612e-03
3897, 1.38468593e-02, 3.86633305e-03
3898, 1.36545133e-02, 3.84621951e-03
3899, 1.34621682e-02, 3.82610643e-03
3900, 1.32698230e-02, 3.80599336e-03
3901, 1.30774770e-02, 3.78588028e-03
3902, 1.28851309e-02, 3.76576697e-03
3903, 1.26927858e-02, 3.74565413e-03
3904, 1.25004407e-02, 3.72554082e-03
3905, 1.23080947e-02, 3.70542752e-03
3906, 1.21157486e-02, 3.68531444e-03
3907, 1.19234025e-02, 3.66520160e-03
3908, 1.17310584e-02, 3.64508852e-03
3909, 1.15387123e-02, 3.62497498e-03
3910, 1.13463672e-02, 3.60486167e-03
3911, 1.11540221e-02, 3.58474860e-03
3912, 1.09616769e-02, 3.56465741e-03
3913, 1.07693318e-02, 3.54480883e-03
3914, 1.05769886e-02, 3.52591276e-03
3915, 1.03846490e-02, 3.50930030e-03
3916, 1.01923179e-02, 3.49610555e-03
3917, 1.65651143e-02, 3.95520404e-03
3918, 1.63713284e-02, 3.93429399e-03
3919, 1.61778741e-02, 3.91415320e-03
3920, 1.59846116e-02, 3.89447506e-03
3921, 1.57914534e-02, 3.87505675e-03
3922, 1.55983530e-02, 3.85577581e-03
3923, 1.54052796e-02, 3.83656495e-03
3924, 1.52122201e-02, 3.81738832e-03
3925, 1.50191672e-02, 3.79822776e-03
3926, 1.48261189e-02, 3.77907488e-03
3927, 1.46330697e-02, 3.75992525e-03
3928, 1.44400233e-02, 3.74077726e-03
3929, 1.42469760e-02, 3.72162997e-03
3930, 1.40539296e-02, 3.70248291e-03
3931, 1.38608832e-02, 3.68333585e-03
3932, 1.36678368e-02, 3.66418855e-03
3933, 1.34747904e-02, 3.64504172e-03
3934, 1.32817440e-02, 3.62589490e-03
3935, 1.30886966e-02, 3.60674807e-03
3936, 1.28956493e-02, 3.58760124e-03
3937, 1.27026029e-02, 3.56845418e-03
3938, 1.25095565e-02, 3.54930735e-03
3939, 1.23165091e-02, 3.53016029e-03
3940, 1.21234618e-02, 3.51101346e-03
3941, 1.19304154e-02, 3.49186640e-03
3942, 1.17373690e-02, 3.47271981e-03
3943, 1.15443226e-02, 3.45357251e-03
3944, 1.13512762e-02, 3.43442545e-03
3945, 1.11582298e-02, 3.41527862e-03
3946, 1.09651834e-02, 3.39617440e-03
3947, 1.07721370e-02, 3.37744597e-03
3948, 1.05790915e-02, 3.36017413e-03
3949, 1.03860507e-02, 3.34618543e-03
3950, 1.01930182e-02, 3.33711389e-03
3951, 1.65878329e-02, 3.75842070e-03
3952, 1.63933635e-02, 3.73853720e-03
3953, 1.61992330e-02, 3.71939782e-03
3954, 1.60052981e-02, 3.70070641e-03
3955, 1.58114713e-02, 3.68226646e-03
3956, 1.56177012e-02, 3.66395968e-03
3957, 1.54239610e-02, 3.64572112e-03
3958, 1.52302338e-02, 3.62751563e-03
3959, 1.50365150e-02, 3.60932597e-03
3960, 1.48427989e-02, 3.59114353e-03
3961, 1.46490829e-02, 3.57296434e-03
3962, 1.44553687e-02, 3.55478656e-03
3963, 1.42616536e-02, 3.53660970e-03
3964, 1.40679404e-02, 3.51843284e-03
3965, 1.38742262e-02, 3.50025599e-03
3966, 1.36805130e-02, 3.48207937e-03
3967, 1.34867998e-02, 3.46390274e-03
3968, 1.32930856e-02, 3.44572612e-03
3969, 1.30993724e-02, 3.42754950e-03
3970, 1.29056573e-02, 3.40937311e-03
3971, 1.27119441e-02, 3.39119649e-03
3972, 1.25182299e-02, 3.37301986e-03
3973, 1.23245157e-02, 3.35484324e-03
3974, 1.21308016e-02, 3.33666662e-03
3975, 1.19370874e-02, 3.31849023e-03
3976, 1.17433732e-02, 3.30031360e-03
3977, 1.15496600e-02, 3.28213698e-03
3978, 1.13559458e-02, 3.26396036e-03
3979, 1.11622326e-02, 3.24578350e-03
3980, 1.09685194e-02, 3.22766835e-03
3981, 1.07748052e-02, 3.21003143e-03
3982, 1.05810929e-02, 3.19414190e-03
3983, 1.03873853e-02, 3.18191992e-03
3984, 1.01936851e-02, 3.17461090e-03
3985, 1.66093931e-02, 3.56149813e-03
3986, 1.64142735e-02, 3.54264746e-03
3987, 1.62195023e-02, 3.52451508e-03
3988, 1.60249285e-02, 3.50681506e-03
3989, 1.58304665e-02, 3.48935788e-03
3990, 1.56360641e-02, 3.47202970e-03
3991, 1.54416887e-02, 3.45476717e-03
3992, 1.52473291e-02, 3.43753700e-03
3993, 1.50529761e-02, 3.42032197e-03
3994, 1.48586258e-02, 3.40311392e-03
3995, 1.46642774e-02, 3.38590913e-03
3996, 1.44699300e-02, 3.36870574e-03
3997, 1.42755834e-02, 3.35150305e-03
3998, 1.40812360e-02, 3.33430036e-03
3999, 1.38868885e-02, 3.31709813e-03
4000, 1.36925420e-02, 3.29989567e-03
4001, 1.34981964e-02, 3.28269321e-03
4002, 1.33038480e-02, 3.26549076e-03
4003, 1.31095005e-02, 3.24828830e-03
4004, 1.29151540e-02, 3.23108630e-03
4005, 1.27208075e-02, 3.21388384e-03
4006, 1.25264600e-02, 3.19668185e-03
4007, 1.23321135e-02, 3.17947939e-03
4008, 1.21377660e-02, 3.16227693e-03
4009, 1.19434185e-02, 3.14507494e-03
4010, 1.17490720e-02, 3.12787248e-03
4011, 1.15547245e-02, 3.11067002e-03
4012, 1.13603771e-02, 3.09346779e-03
4013, 1.11660315e-02, 3.07626533e-03
4014, 1.09716840e-02, 3.05913412e-03
4015, 1.07773375e-02, 3.04252934e-03
4016, 1.05829919e-02, 3.02771106e-03
4017, 1.03886519e-02, 3.01632797e-03
4018, 1.01943184e-02, 3.00937099e-03
4019, 1.66297946e-02, 3.36444355e-03
4020, 1.64340623e-02, 3.34663223e-03
4021, 1.62386801e-02, 3.32951150e-03
4022, 1.60435028e-02, 3.31280753e-03
4023, 1.58484392e-02, 3.29633756e-03
4024, 1.56534351e-02, 3.27999168e-03
4025, 1.54584628e-02, 3.26370937e-03
4026, 1.52635034e-02, 3.24745802e-03
4027, 1.50685506e-02, 3.23122134e-03
4028, 1.48736015e-02, 3.21499165e-03
4029, 1.46786533e-02, 3.19876475e-03
4030, 1.44837070e-02, 3.18253948e-03
4031, 1.42887607e-02, 3.16631468e-03
4032, 1.40938153e-02, 3.15009011e-03
4033, 1.38988690e-02, 3.13386577e-03
4034, 1.37039237e-02, 3.11764143e-03
4035, 1.35089783e-02, 3.10141686e-03
4036, 1.33140311e-02, 3.08519229e-03
4037, 1.31190848e-02, 3.06896819e-03
4038, 1.29241394e-02, 3.05274385e-03
4039, 1.27291940e-02, 3.03651951e-03
4040, 1.25342477e-02, 3.02029541e-03
4041, 1.23393014e-02, 3.00407107e-03
4042, 1.21443551e-02, 2.98784673e-03
4043, 1.19494088e-02, 2.97162216e-03
4044, 1.17544634e-02, 2.95539806e-03
4045, 1.15595171e-02, 2.93917349e-03
4046, 1.13645708e-02, 2.92294915e-03
4047, 1.11696254e-02, 2.90672481e-03
4048, 1.09746791e-02, 2.89057335e-03
4049, 1.07797338e-02, 2.87493272e-03
4050, 1.05847893e-02, 2.86082085e-03
4051, 1.03898495e-02, 2.84935045e-03
4052, 1.01949172e-02, 2.84128217e-03
4053, 1.66490339e-02, 3.16726416e-03
4054, 1.64527223e-02, 3.15049803e-03
4055, 1.62567683e-02, 3.13439453e-03
4056, 1.60610210e-02, 3.11869080e-03
4057, 1.58653893e-02, 3.10321152e-03
4058, 1.56698190e-02, 3.08785192e-03
4059, 1.54742803e-02, 3.07255308e-03
4060, 1.52787566e-02, 3.05728428e-03
4061, 1.50832385e-02, 3.04202968e-03
4062, 1.48877241e-02, 3.02678160e-03
4063, 1.46922115e-02, 3.01153632e-03
4064, 1.44966999e-02, 2.99629243e-03
4065, 1.43011892e-02, 2.98104901e-03
4066, 1.41056785e-02, 2.96580605e-03
4067, 1.39101679e-02, 2.95056333e-03
4068, 1.37146572e-02, 2.93532037e-03
4069, 1.35191465e-02, 2.92007765e-03
4070, 1.33236349e-02, 2.90483469e-03
4071, 1.31281232e-02, 2.88959173e-03
4072, 1.29326135e-02, 2.87434878e-03
4073, 1.27371028e-02, 2.85910605e-03
4074, 1.25415921e-02, 2.84386333e-03
4075, 1.23460805e-02, 2.82862037e-03
4076, 1.21505689e-02, 2.81337765e-03
4077, 1.19550582e-02, 2.79813469e-03
4078, 1.17595466e-02, 2.78289197e-03
4079, 1.15640359e-02, 2.76764901e-03
4080, 1.13685252e-02, 2.75240606e-03
4081, 1.11730155e-02, 2.73716310e-03
4082, 1.09775038e-02, 2.72198720e-03
4083, 1.07819932e-02, 2.70720851e-03
4084, 1.05864834e-02, 2.69339513e-03
4085, 1.03909783e-02, 2.68103322e-03
4086, 1.01954816e-02, 2.67042010e-03
4087, 1.66671127e-02, 2.96996743e-03
4088, 1.64702553e-02, 2.95425206e-03
4089, 1.62737630e-02, 2.93917023e-03
4090, 1.60774793e-02, 2.92447070e-03
4091, 1.58813149e-02, 2.90998607e-03
4092, 1.56852119e-02, 2.89561599e-03
4093, 1.54891424e-02, 2.88130459e-03
4094, 1.52930869e-02, 2.86702137e-03
4095, 1.50970388e-02, 2.85275187e-03
4096, 1.49009945e-02, 2.83848867e-03
4097, 1.47049511e-02, 2.82422826e-03
4098, 1.45089077e-02, 2.80996924e-03
4099, 1.43128661e-02, 2.79571093e-03
4100, 1.41168255e-02, 2.78145284e-03
4101, 1.39207840e-02, 2.76719476e-03
4102, 1.37247425e-02, 2.75293691e-03
4103, 1.35287000e-02, 2.73867883e-03
4104, 1.33326584e-02, 2.72442074e-03
4105, 1.31366160e-02, 2.71016243e-03
4106, 1.29405744e-02, 2.69590411e-03
4107, 1.27445329e-02, 2.68164626e-03
4108, 1.25484923e-02, 2.66738841e-03
4109, 1.23524498e-02, 2.65313033e-03
4110, 1.21564083e-02, 2.63887225e-03
4111, 1.19603667e-02, 2.62461416e-03
4112, 1.17643243e-02, 2.61035608e-03
4113, 1.15682818e-02, 2.59609777e-03
4114, 1.13722403e-02, 2.58183968e-03
4115, 1.11761997e-02, 2.56758183e-03
4116, 1.09801572e-02, 2.55337032e-03
4117, 1.07841166e-02, 2.53935531e-03
4118, 1.05880769e-02, 2.52568419e-03
4119, 1.03920400e-02, 2.51234486e-03
4120, 1.01960134e-02, 2.49845302e-03
4121, 1.66840293e-02, 2.77255988e-03
4122, 1.64866596e-02, 2.75790086e-03
4123, 1.62896626e-02, 2.74384534e-03
4124, 1.60928797e-02, 2.73015373e-03
4125, 1.58962160e-02, 2.71666702e-03
4126, 1.56996138e-02, 2.70328997e-03
4127, 1.55030470e-02, 2.68996833e-03
4128, 1.53064951e-02, 2.67667393e-03
4129, 1.51099507e-02, 2.66339281e-03
4130, 1.49134099e-02, 2.65011750e-03
4131, 1.47168692e-02, 2.63684522e-03
4132, 1.45203304e-02, 2.62357388e-03
4133, 1.43237915e-02, 2.61030346e-03
4134, 1.41272536e-02, 2.59703305e-03
4135, 1.39307166e-02, 2.58376263e-03
4136, 1.37341777e-02, 2.57049245e-03
4137, 1.35376398e-02, 2.55722180e-03
4138, 1.33411027e-02, 2.54395162e-03
4139, 1.31445630e-02, 2.53068144e-03
4140, 1.29480250e-02, 2.51741102e-03
4141, 1.27514852e-02, 2.50414060e-03
4142, 1.25549473e-02, 2.49087065e-03
4143, 1.23584084e-02, 2.47760024e-03
4144, 1.21618714e-02, 2.46432982e-03
4145, 1.19653326e-02, 2.45105964e-03
4146, 1.17687937e-02, 2.43778946e-03
4147, 1.15722548e-02, 2.42451904e-03
4148, 1.13757169e-02, 2.41124863e-03
4149, 1.11791790e-02, 2.39797845e-03
4150, 1.09826401e-02, 2.38472596e-03
4151, 1.07861031e-02, 2.37152074e-03
4152, 1.05895661e-02, 2.35846755e-03
4153, 1.03930328e-02, 2.34569609e-03
4154, 1.01965088e-02, 2.33195350e-03
4155, 1.66997798e-02, 2.57504825e-03
4156, 1.65019352e-02, 2.56145047e-03
4157, 1.63044687e-02, 2.54842453e-03
4158, 1.61072202e-02, 2.53574364e-03
4159, 1.59100909e-02, 2.52325740e-03
4160, 1.57130267e-02, 2.51087523e-03
4161, 1.55159961e-02, 2.49854568e-03
4162, 1.53189804e-02, 2.48624245e-03
4163, 1.51219741e-02, 2.47395132e-03
4164, 1.49249705e-02, 2.46166601e-03
4165, 1.47279687e-02, 2.44938349e-03
4166, 1.45309661e-02, 2.43710191e-03
4167, 1.43339653e-02, 2.42482102e-03
4168, 1.41369645e-02, 2.41254037e-03
4169, 1.39399646e-02, 2.40025995e-03
4170, 1.37429647e-02, 2.38797930e-03
4171, 1.35459639e-02, 2.37569865e-03
4172, 1.33489631e-02, 2.36341800e-03
4173, 1.31519623e-02, 2.35113734e-03
4174, 1.29549615e-02, 2.33885669e-03
4175, 1.27579598e-02, 2.32657627e-03
4176, 1.25609590e-02, 2.31429562e-03
4177, 1.23639591e-02, 2.30201520e-03
4178, 1.21669583e-02, 2.28973455e-03
4179, 1.19699566e-02, 2.27745413e-03
4180, 1.17729558e-02, 2.26517348e-03
4181, 1.15759540e-02, 2.25289306e-03
4182, 1.13789532e-02, 2.24061240e-03
4183, 1.11819524e-02, 2.22833198e-03
4184, 1.09849526e-02, 2.21605459e-03
4185, 1.07879518e-02, 2.20385613e-03
4186, 1.05909538e-02, 2.19223183e-03
4187, 1.03939585e-02, 2.18203617e-03
4188, 1.01969717e-02, 2.17337254e-03
4189, 1.67143717e-02, 2.37743626e-03
4190, 1.65160839e-02, 2.36490299e-03
4191, 1.63181815e-02, 2.35290802e-03
4192, 1.61205009e-02, 2.34123832e-03
4193, 1.59229413e-02, 2.32975231e-03
4194, 1.57254487e-02, 2.31836410e-03
4195, 1.55279879e-02, 2.30702618e-03
4196, 1.53305447e-02, 2.29571294e-03
4197, 1.51331089e-02, 2.28441134e-03
4198, 1.49356769e-02, 2.27311533e-03
4199, 1.47382459e-02, 2.26182188e-03
4200, 1.45408157e-02, 2.25052936e-03
4201, 1.43433865e-02, 2.23923754e-03
4202, 1.41459582e-02, 2.22794572e-03
4203, 1.39485300e-02, 2.21665436e-03
4204, 1.37511007e-02, 2.20536278e-03
4205, 1.35536725e-02, 2.19407096e-03
4206, 1.33562433e-02, 2.18277937e-03
4207, 1.31588131e-02, 2.17148755e-03
4208, 1.29613858e-02, 2.16019596e-03
4209, 1.27639556e-02, 2.14890437e-03
4210, 1.25665255e-02, 2.13761278e-03
4211, 1.23690972e-02, 2.12632120e-03
4212, 1.21716689e-02, 2.11502984e-03
4213, 1.19742397e-02, 2.10373849e-03
4214, 1.17768096e-02, 2.09244667e-03
4215, 1.15793813e-02, 2.08115531e-03
4216, 1.13819521e-02, 2.06986372e-03
4217, 1.11845229e-02, 2.05857214e-03
4218, 1.09870937e-02, 2.04729545e-03
4219, 1.07896645e-02, 2.03627464e-03
4220, 1.05922380e-02, 2.02647643e-03
4221, 1.03948144e-02, 2.01939628e-03
4222, 1.01973992e-02, 2.01656041e-03
4223, 1.67277977e-02, 2.17972416e-03
4224, 1.65291019e-02, 2.16825493e-03
4225, 1.63308010e-02, 2.15728860e-03
4226, 1.61327198e-02, 2.14662612e-03
4227, 1.59347653e-02, 2.13613571e-03
4228, 1.57368779e-02, 2.12573702e-03
4229, 1.55390222e-02, 2.11538537e-03
4230, 1.53411841e-02, 2.10505701e-03
4231, 1.51433554e-02, 2.09473982e-03
4232, 1.49455294e-02, 2.08442751e-03
4233, 1.47477053e-02, 2.07411777e-03
4234, 1.45498812e-02, 2.06380920e-03
4235, 1.43520571e-02, 2.05350085e-03
4236, 1.41542349e-02, 2.04319274e-03
4237, 1.39564108e-02, 2.03288510e-03
4238, 1.37585886e-02, 2.02257722e-03
4239, 1.35607654e-02, 2.01226934e-03
4240, 1.33629423e-02, 2.00196123e-03
4241, 1.31651191e-02, 1.99165335e-03
4242, 1.29672959e-02, 1.98134547e-03
4243, 1.27694719e-02, 1.97103759e-03
4244, 1.25716487e-02, 1.96072971e-03
4245, 1.23738255e-02, 1.95042184e-03
4246, 1.21760033e-02, 1.94011407e-03
4247, 1.19781811e-02, 1.92980631e-03
4248, 1.17803579e-02, 1.91949820e-03
4249, 1.15825338e-02, 1.90919032e-03
4250, 1.13847107e-02, 1.89888268e-03
4251, 1.11868875e-02, 1.88857480e-03
4252, 1.09890653e-02, 1.87830813e-03
4253, 1.07912412e-02, 1.86848198e-03
4254, 1.05934199e-02, 1.86022068e-03
4255, 1.03956014e-02, 1.85517292e-03
4256, 1.01977885e-02, 1.85547071e-03
4257, 1.67400576e-02, 1.98190985e-03
4258, 1.65409930e-02, 1.97150069e-03
4259, 1.63423233e-02, 1.96155603e-03
4260, 1.61438808e-02, 1.95189263e-03
4261, 1.59455631e-02, 1.94238860e-03
4262, 1.57473143e-02, 1.93296978e-03
4263, 1.55490991e-02, 1.92359486e-03
4264, 1.53509006e-02, 1.91424158e-03
4265, 1.51527114e-02, 1.90489879e-03
4266, 1.49545250e-02, 1.89556065e-03
4267, 1.47563415e-02, 1.88622484e-03
4268, 1.45581570e-02, 1.87688996e-03
4269, 1.43599734e-02, 1.86755555e-03
4270, 1.41617907e-02, 1.85822113e-03
4271, 1.39636081e-02, 1.84888695e-03
4272, 1.37654245e-02, 1.83955301e-03
4273, 1.35672418e-02, 1.83021894e-03
4274, 1.33690592e-02, 1.82088464e-03
4275, 1.31708756e-02, 1.81155046e-03
4276, 1.29726930e-02, 1.80221640e-03
4277, 1.27745103e-02, 1.79288234e-03
4278, 1.25763267e-02, 1.78354816e-03
4279, 1.23781441e-02, 1.77421421e-03
4280, 1.21799614e-02, 1.76488003e-03
4281, 1.19817797e-02, 1.75554596e-03
4282, 1.17835961e-02, 1.74621167e-03
4283, 1.15854135e-02, 1.73687772e-03
4284, 1.13872308e-02, 1.72754365e-03
4285, 1.11890472e-02, 1.71820959e-03
4286, 1.09908646e-02, 1.70893862e-03
4287, 1.07926801e-02, 1.70012796e-03
4288, 1.05944984e-02, 1.69267680e-03
4289, 1.03963073e-02, 1.68772391e-03
4290, 1.01981126e-02, 1.68654625e-03
4291, 1.67511515e-02, 1.78399356e-03
4292, 1.65517498e-02, 1.77463854e-03
4293, 1.63527485e-02, 1.76570693e-03
4294, 1.61539782e-02, 1.75703201e-03
4295, 1.59553327e-02, 1.74850272e-03
4296, 1.57567561e-02, 1.74005190e-03
4297, 1.55582167e-02, 1.73164136e-03
4298, 1.53596932e-02, 1.72325084e-03
4299, 1.51611771e-02, 1.71486975e-03
4300, 1.49626648e-02, 1.70649320e-03
4301, 1.47641562e-02, 1.69811875e-03
4302, 1.45656466e-02, 1.68974511e-03
4303, 1.43671371e-02, 1.68137206e-03
4304, 1.41686294e-02, 1.67299889e-03
4305, 1.39701199e-02, 1.66462606e-03
4306, 1.37716113e-02, 1.65625312e-03
4307, 1.35731036e-02, 1.64788030e-03
4308, 1.33745950e-02, 1.63950748e-03
4309, 1.31760864e-02, 1.63113466e-03
4310, 1.29775777e-02, 1.62276183e-03
4311, 1.27790691e-02, 1.61438901e-03
4312, 1.25805596e-02, 1.60601619e-03
4313, 1.23820510e-02, 1.59764336e-03
4314, 1.21835433e-02, 1.58927054e-03
4315, 1.19850356e-02, 1.58089772e-03
4316, 1.17865270e-02, 1.57252466e-03
4317, 1.15880184e-02, 1.56415184e-03
4318, 1.13895088e-02, 1.55577902e-03
4319, 1.11910012e-02, 1.54740631e-03
4320, 1.09924925e-02, 1.53908995e-03
4321, 1.07939830e-02, 1.53110747e-03
4322, 1.05954614e-02, 1.52395829e-03
4323, 1.03968875e-02, 1.51789980e-03
4324, 1.01982523e-02, 1.51183130e-03
4325, 1.67610794e-02, 1.58598262e-03
4326, 1.65613759e-02, 1.57767604e-03
4327, 1.63620785e-02, 1.56974862e-03
4328, 1.61630120e-02, 1.56205194e-03
4329, 1.59640741e-02, 1.55448634e-03
4330, 1.57652069e-02, 1.54699152e-03
4331, 1.55663751e-02, 1.53953349e-03
4332, 1.53675601e-02, 1.53209339e-03
4333, 1.51687535e-02, 1.52466213e-03
4334, 1.49699505e-02, 1.51723484e-03
4335, 1.47711486e-02, 1.50980963e-03
4336, 1.45723475e-02, 1.50238525e-03
4337, 1.43735483e-02, 1.49496121e-03
4338, 1.41747482e-02, 1.48753717e-03
4339, 1.39759481e-02, 1.48011348e-03
4340, 1.37771480e-02, 1.47268968e-03
4341, 1.35783479e-02, 1.46526587e-03
4342, 1.33795487e-02, 1.45784218e-03
4343, 1.31807476e-02, 1.45041849e-03
4344, 1.29819475e-02, 1.44299469e-03
4345, 1.27831474e-02, 1.43557100e-03
4346, 1.25843473e-02, 1.42814720e-03
4347, 1.23855472e-02, 1.42072351e-03
4348, 1.21867480e-02, 1.41329970e-03
4349, 1.19879488e-02, 1.40587590e-03
4350, 1.17891487e-02, 1.39845221e-03
4351, 1.15903486e-02, 1.39102840e-03
4352, 1.13915484e-02, 1.38360471e-03
4353, 1.11927483e-02, 1.37618091e-03
4354, 1.09939482e-02, 1.36879645e-03
4355, 1.07951425e-02, 1.36162480e-03
4356, 1.05962940e-02, 1.35496201e-03
4357, 1.03972722e-02, 1.34896487e-03
4358, 1.01977512e-02, 1.34328927e-03
4359, 1.67698413e-02, 1.38788903e-03
4360, 1.65698715e-02, 1.38062681e-03
4361, 1.63703114e-02, 1.37369719e-03
4362, 1.61709860e-02, 1.36697036e-03
4363, 1.59717910e-02, 1.36035949e-03
4364, 1.57726668e-02, 1.35381147e-03
4365, 1.55735742e-02, 1.34729594e-03
4366, 1.53745022e-02, 1.34079671e-03
4367, 1.51754376e-02, 1.33430539e-03
4368, 1.49763776e-02, 1.32781779e-03
4369, 1.47773195e-02, 1.32133183e-03
4370, 1.45782614e-02, 1.31484680e-03
4371, 1.43792043e-02, 1.30836200e-03
4372, 1.41801471e-02, 1.30187743e-03
4373, 1.39810899e-02, 1.29539287e-03
4374, 1.37820318e-02, 1.28890830e-03
4375, 1.35829756e-02, 1.28242385e-03
4376, 1.33839194e-02, 1.27593940e-03
4377, 1.31848613e-02, 1.26945483e-03
4378, 1.29858041e-02, 1.26297039e-03
4379, 1.27867460e-02, 1.25648594e-03
4380, 1.25876898e-02, 1.25000137e-03
4381, 1.23886326e-02, 1.24351680e-03
4382, 1.21895755e-02, 1.23703235e-03
4383, 1.19905202e-02, 1.23054790e-03
4384, 1.17914630e-02, 1.22406345e-03
4385, 1.15924049e-02, 1.21757889e-03
4386, 1.13933478e-02, 1.21109444e-03
4387, 1.11942906e-02, 1.20460987e-03
4388, 1.09952334e-02, 1.19815045e-03
4389, 1.07961670e-02, 1.19182793e-03
4390, 1.05970446e-02, 1.18585688e-03
4391, 1.03977229e-02, 1.18044112e-03
4392, 1.01979040e-02, 1.17564690e-03
4393, 1.67774390e-02, 1.18972780e-03
4394, 1.65772364e-02, 1.18350727e-03
4395, 1.63774472e-02, 1.17757090e-03
4396, 1.61778964e-02, 1.17180857e-03
4397, 1.59784779e-02, 1.16614625e-03
4398, 1.57791302e-02, 1.16053829e-03
4399, 1.55798160e-02, 1.15495885e-03
4400, 1.53805185e-02, 1.14939362e-03
4401, 1.51812313e-02, 1.14383548e-03
4402, 1.49819478e-02, 1.13828061e-03
4403, 1.47826672e-02, 1.13272725e-03
4404, 1.45833865e-02, 1.12717459e-03
4405, 1.43841058e-02, 1.12162228e-03
4406, 1.41848261e-02, 1.11607008e-03
4407, 1.39855463e-02, 1.11051789e-03
4408, 1.37862675e-02, 1.10496581e-03
4409, 1.35869868e-02, 1.09941373e-03
4410, 1.33877071e-02, 1.09386165e-03
4411, 1.31884264e-02, 1.08830957e-03
4412, 1.29891466e-02, 1.08275749e-03
4413, 1.27898678e-02, 1.07720541e-03
4414, 1.25905871e-02, 1.07165333e-03
4415, 1.23913065e-02, 1.06610125e-03
4416, 1.21920267e-02, 1.06054917e-03
4417, 1.19927479e-02, 1.05499709e-03
4418, 1.17934681e-02, 1.04944501e-03
4419, 1.15941893e-02, 1.04389293e-03
4420, 1.13949087e-02, 1.03834085e-03
4421, 1.11956280e-02, 1.03278877e-03
4422, 1.09963473e-02, 1.02725287e-03
4423, 1.07970573e-02, 1.02181244e-03
4424, 1.05977152e-02, 1.01664313e-03
4425, 1.03982110e-02, 1.01196894e-03
4426, 1.01983491e-02, 1.00797345e-03
4427, 1.67838670e-02, 9.91512672e-04
4428, 1.65834688e-02, 9.86332656e-04
4429, 1.63834859e-02, 9.81386984e-04
4430, 1.61837451e-02, 9.76585783e-04
4431, 1.59841366e-02, 9.71868285e-04
4432, 1.57845989e-02, 9.67196655e-04
4433, 1.55850956e-02, 9.62549238e-04
4434, 1.53856110e-02, 9.57914046e-04
4435, 1.51861338e-02, 9.53284907e-04
4436, 1.49866622e-02, 9.48658504e-04
4437, 1.47871934e-02, 9.44033498e-04
4438, 1.45877237e-02, 9.39409132e-04
4439, 1.43882539e-02, 9.34784999e-04
4440, 1.41887860e-02, 9.30161099e-04
4441, 1.39893182e-02, 9.25537141e-04
4442, 1.37898512e-02, 9.20913240e-04
4443, 1.35903815e-02, 9.16289282e-04
4444, 1.33909136e-02, 9.11665382e-04
4445, 1.31914439e-02, 9.07041482e-04
4446, 1.29919760e-02, 9.02417640e-04
4447, 1.27925072e-02, 8.97793740e-04
4448, 1.25930393e-02, 8.93169898e-04
4449, 1.23935696e-02, 8.88546114e-04
4450, 1.21941017e-02, 8.83922155e-04
4451, 1.19946338e-02, 8.79298314e-04
4452, 1.17951659e-02, 8.74674413e-04
4453, 1.15956971e-02, 8.70050513e-04
4454, 1.13962293e-02, 8.65426613e-04
4455, 1.11967605e-02, 8.60802713e-04
4456, 1.09972917e-02, 8.56190163e-04
4457, 1.07978135e-02, 8.51649791e-04
4458, 1.05982954e-02, 8.47329153e-04
4459, 1.03986654e-02, 8.43437563e-04
4460, 1.01988101e-02, 8.40163266e-04
4461, 1.67891253e-02, 7.93256331e-04
4462, 1.65885668e-02, 7.89116020e-04
4463, 1.63884275e-02, 7.85159762e-04
4464, 1.61885303e-02, 7.81318056e-04
4465, 1.59887653e-02, 7.77543406e-04
4466, 1.57890730e-02, 7.73806009e-04
4467, 1.55894160e-02, 7.70088402e-04
4468, 1.53897768e-02, 7.66380981e-04
4469, 1.51901469e-02, 7.62678508e-04
4470, 1.49905216e-02, 7.58978422e-04
4471, 1.47908973e-02, 7.55279500e-04
4472, 1.45912729e-02, 7.51581159e-04
4473, 1.43916504e-02, 7.47882994e-04
4474, 1.41920270e-02, 7.44185061e-04
4475, 1.39924046e-02, 7.40487012e-04
4476, 1.37927830e-02, 7.36789079e-04
4477, 1.35931596e-02, 7.33091030e-04
4478, 1.33935371e-02, 7.29393098e-04
4479, 1.31939137e-02, 7.25695165e-04
4480, 1.29942903e-02, 7.21997232e-04
4481, 1.27946679e-02, 7.18299299e-04
4482, 1.25950463e-02, 7.14601367e-04
4483, 1.23954229e-02, 7.10903434e-04
4484, 1.21958004e-02, 7.07205501e-04
4485, 1.19961770e-02, 7.03507569e-04
4486, 1.17965555e-02, 6.99809636e-04
4487, 1.15969321e-02, 6.96111703e-04
4488, 1.13973096e-02, 6.92413712e-04
4489, 1.11976862e-02, 6.88715780e-04
4490, 1.09980637e-02, 6.85026345e-04
4491, 1.07984329e-02, 6.81393780e-04
4492, 1.05987750e-02, 6.77939621e-04
4493, 1.03990464e-02, 6.74839364e-04
4494, 1.01991855e-02, 6.72248774e-04
4495, 1.67932138e-02, 5.94969664e-04
4496, 1.65925305e-02, 5.91868360e-04
4497, 1.63922682e-02, 5.88900701e-04
4498, 1.61922500e-02, 5.86017792e-04
4499, 1.59923658e-02, 5.83185232e-04
4500, 1.57925542e-02, 5.80381078e-04
4501, 1.55927790e-02, 5.77592349e-04
4502, 1.53930206e-02, 5.74811595e-04
4503, 1.51932696e-02, 5.72034798e-04
4504, 1.49935242e-02, 5.69259981e-04
4505, 1.47937806e-02, 5.66486153e-04
4506, 1.45940362e-02, 5.63712674e-04
4507, 1.43942926e-02, 5.60939487e-04
4508, 1.41945500e-02, 5.58166357e-04
4509, 1.39948074e-02, 5.55393286e-04
4510, 1.37950648e-02, 5.52620157e-04
4511, 1.35953221e-02, 5.49847085e-04
4512, 1.33955795e-02, 5.47074014e-04
4513, 1.31958360e-02, 5.44300943e-04
4514, 1.29960924e-02, 5.41527872e-04
4515, 1.27963498e-02, 5.38754859e-04
4516, 1.25966072e-02, 5.35981788e-04
4517, 1.23968655e-02, 5.33208717e-04
4518, 1.21971229e-02, 5.30435645e-04
4519, 1.19973794e-02, 5.27662574e-04
4520, 1.17976377e-02, 5.24889503e-04
4521, 1.15978941e-02, 5.22116432e-04
4522, 1.13981524e-02, 5.19343361e-04
4523, 1.11984089e-02, 5.16570290e-04
4524, 1.09986663e-02, 5.13803854e-04
4525, 1.07989181e-02, 5.11082355e-04
4526, 1.05991513e-02, 5.08500903e-04
4527, 1.03993434e-02, 5.06191282e-04
4528, 1.01994602e-02, 5.04266121e-04
4529, 1.67961325e-02, 3.96661897e-04
4530, 1.65953562e-02, 3.94597882e-04
4531, 1.63950082e-02, 3.92618356e-04
4532, 1.61949061e-02, 3.90694157e-04
4533, 1.59949400e-02, 3.88803775e-04
4534, 1.57950446e-02, 3.86932952e-04
4535, 1.55951846e-02, 3.85072926e-04
4536, 1.53953405e-02, 3.83218634e-04
4537, 1.51955048e-02, 3.81367223e-04
4538, 1.49956737e-02, 3.79517296e-04
4539, 1.47958435e-02, 3.77668097e-04
4540, 1.45960152e-02, 3.75819189e-04
4541, 1.43961851e-02, 3.73970455e-04
4542, 1.41963568e-02, 3.72121809e-04
4543, 1.39965285e-02, 3.70273163e-04
4544, 1.37967002e-02, 3.68424517e-04
4545, 1.35968719e-02, 3.66575929e-04
4546, 1.33970426e-02, 3.64727282e-04
4547, 1.31972134e-02, 3.62878665e-04
4548, 1.29973851e-02, 3.61030077e-04
4549, 1.27975568e-02, 3.59181489e-04
4550, 1.25977285e-02, 3.57332872e-04
4551, 1.23979002e-02, 3.55484284e-04
4552, 1.21980719e-02, 3.53635638e-04
4553, 1.19982436e-02, 3.51787021e-04
4554, 1.17984153e-02, 3.49938433e-04
4555, 1.15985870e-02, 3.48089845e-04
4556, 1.13987587e-02, 3.46241228e-04
4557, 1.11989295e-02, 3.44392611e-04
4558, 1.09991021e-02, 3.42549174e-04
4559, 1.07992692e-02, 3.40739847e-04
4560, 1.05994251e-02, 3.39029881e-04
4561, 1.03995577e-02, 3.37504054e-04
4562, 1.01996474e-02, 3.36232275e-04
4563, 1.67978853e-02, 1.98339156e-04
4564, 1.65970512e-02, 1.97309055e-04
4565, 1.63966492e-02, 1.96317793e-04
4566, 1.61964986e-02, 1.95353656e-04
4567, 1.59964878e-02, 1.94406806e-04
4568, 1.57965440e-02, 1.93470260e-04
4569, 1.55966338e-02, 1.92539534e-04
4570, 1.53967403e-02, 1.91611965e-04
4571, 1.51968542e-02, 1.90686056e-04
4572, 1.49969710e-02, 1.89760976e-04
4573, 1.47970906e-02, 1.88836319e-04
4574, 1.45972101e-02, 1.87911850e-04
4575, 1.43973297e-02, 1.86987483e-04
4576, 1.41974492e-02, 1.86063160e-04
4577, 1.39975697e-02, 1.85138852e-04
4578, 1.37976902e-02, 1.84214558e-04
4579, 1.35978106e-02, 1.83290249e-04
4580, 1.33979302e-02, 1.82365970e-04
4581, 1.31980497e-02, 1.81441676e-04
4582, 1.29981693e-02, 1.80517396e-04
4583, 1.27982888e-02, 1.79593102e-04
4584, 1.25984093e-02, 1.78668823e-04
4585, 1.23985298e-02, 1.77744529e-04
4586, 1.21986503e-02, 1.76820235e-04
4587, 1.19987708e-02, 1.75895955e-04
4588, 1.17988903e-02, 1.74971661e-04
4589, 1.15990108e-02, 1.74047367e-04
4590, 1.13991313e-02, 1.73123088e-04
4591, 1.11992508e-02, 1.72198794e-04
4592, 1.09993713e-02, 1.71278341e-04
4593, 1.07994871e-02, 1.70378218e-04
4594, 1.05995964e-02, 1.69531006e-04
4595, 1.03996908e-02, 1.68776503e-04
4596, 1.01997610e-02, 1.68146507e-04
4597, 7.20572472e-03, 1.33409665e-03
4598, 7.20269233e-03, 1.16761029e-03
4599, 7.20125623e-03, 1.00088050e-03
4600, 7.20056938e-03, 8.34089005e-04
4601, 7.20024901e-03, 6.67285523e-04
4602, 7.20010605e-03, 5.00476744e-04
4603, 7.20004318e-03, 3.33661970e-04
4604, 7.20001757e-03, 1.66838086e-04
4605, 7.40674604e-03, 1.33362925e-03
4606, 7.40331411e-03, 1.16709829e-03
4607, 7.40158698e-03, 1.00044697e-03
4608, 7.40073714e-03, 8.33739876e-04
4609, 7.40033202e-03, 6.67010550e-04
4610, 7.40014482e-03, 5.00271097e-04
4611, 7.40006100e-03, 3.33524222e-04
4612, 7.40002561e-03, 1.66768441e-04
4613, 7.60555267e-03, 1.33344985e-03
4614, 7.60305487e-03, 1.16685696e-03
4615, 7.60157965e-03, 1.00021437e-03
4616, 7.60077592e-03, 8.33539409e-04
4617, 7.60036521e-03, 6.66847453e-04
4618, 7.60016590e-03, 5.00146416e-04
4619, 7.60007277e-03, 3.33438860e-04
4620, 7.60003179e-03, 1.66724247e-04
4621, 7.80418841e-03, 1.33337919e-03
4622, 7.80263683e-03, 1.16674812e-03
4623, 7.80147128e-03, 1.00009830e-03
4624, 7.80076021e-03, 8.33432830e-04
4625, 7.80037185e-03, 6.66757231e-04
4626, 7.80017395e-03, 5.00075519e-04
4627, 7.80007849e-03, 3.33389180e-04
4628, 7.80003518e-03, 1.66697864e-04
4629, 8.00445583e-03, 1.33335125e-03
4630, 8.00268166e-03, 1.16670062e-03
4631, 8.00148118e-03, 1.00004347e-03
4632, 8.00076872e-03, 8.33379454e-04
4633, 8.00037943e-03, 6.66710141e-04
4634, 8.00018013e-03, 5.00037335e-04
4635, 8.00008234e-03, 3.33361677e-04
4636, 8.00003856e-03, 1.66682919e-04
4637, 8.20539519e-03, 1.33334030e-03
4638, 8.20291508e-03, 1.16668048e-03
4639, 8.20153393e-03, 1.00001856e-03
4640, 8.20077956e-03, 8.33353959e-04
4641, 8.20038188e-03, 6.66686799e-04
4642, 8.20018072e-03, 5.00017835e-04
4643, 8.20008293e-03, 3.33347241e-04
4644, 8.20003822e-03, 1.66674843e-04
4645, 8.40482768e-03, 1.33333588e-03
4646, 8.40262510e-03, 1.16667210e-03
4647, 8.40137526e-03, 1.00000773e-03
4648, 8.40070099e-03, 8.33342259e-04
4649, 8.40034615e-03, 6.66675740e-04
4650, 8.40016641e-03, 5.00008231e-04
4651, 8.40007793e-03, 3.33339907e-04
4652, 8.40003602e-03, 1.66670638e-04
4653, 8.60334095e-03, 1.33333425e-03
4654, 8.60164128e-03, 1.16666872e-03
4655, 8.60085338e-03, 1.00000307e-03
4656, 8.60045105e-03, 8.33337079e-04
4657, 8.60023592e-03, 6.66670559e-04
4658, 8.60012043e-03, 5.00003633e-04
4659, 8.60005897e-03, 3.33336357e-04
4660, 8.60002916e-03, 1.66668542e-04
4661, 8.79909471e-03, 1.33333378e-03
4662, 8.79954360e-03, 1.16666756e-03
4663, 8.79985094e-03, 1.00000133e-03
4664, 8.79999064e-03, 8.33334867e-04
4665, 8.80003255e-03, 6.66668289e-04
4666, 8.80003348e-03, 5.00001595e-04
4667, 8.80002417e-03, 3.33334669e-04
4668, 8.80001485e-03, 1.66667523e-04
4669, 8.99358653e-03, 1.33333518e-03
4670, 8.99683032e-03, 1.16667105e-03
4671, 8.99855327e-03, 1.00000645e-03
4672, 8.99938866e-03, 8.33340629e-04
4673, 8.99976119e-03, 6.66673877e-04
4674, 8.99991486e-03, 5.00006543e-04
4675, 8.99997354e-03, 3.33338801e-04
4676, 8.99999402e-03, 1.66670769e-04
4677, 9.18866880e-03, 1.33335730e-03
4678, 9.19437595e-03, 1.16671459e-03
4679, 9.19734873e-03, 1.00006210e-03
4680, 9.19880904e-03, 8.33399128e-04
4681, 9.19948798e-03, 6.66728592e-04
4682, 9.19978879e-03, 5.00053517e-04
4683, 9.19991639e-03, 3.33376083e-04
4684, 9.19996761e-03, 1.66694095e-04
4685, 9.38625168e-03, 1.33347651e-03
4686, 9.39309318e-03, 1.16692134e-03
4687, 9.39664803e-03, 1.00030622e-03
4688, 9.39842686e-03, 8.33641912e-04
4689, 9.39928368e-03, 6.66946638e-04
4690, 9.39968228e-03, 5.00234310e-04
4691, 9.39986203e-03, 3.33510252e-04
4692, 9.39993933e-03, 1.66769445e-04
4693, 9.58769396e-03, 1.33387453e-03
4694, 9.59351845e-03, 1.16754055e-03
4695, 9.59667377e-03, 1.00098667e-03
4696, 9.59833711e-03, 8.34287086e-04
4697, 9.59918648e-03, 6.67505898e-04
4698, 9.59960744e-03, 5.00680879e-04
4699, 9.59981140e-03, 3.33825708e-04
4700, 9.59990639e-03, 1.66936312e-04
4701, 9.79228411e-03, 1.33490318e-03
4702, 9.79528017e-03, 1.16893998e-03
4703, 9.79726389e-03, 1.00240309e-03
4704, 9.79847275e-03, 8.35564628e-04
4705, 9.79916751e-03, 6.68576104e-04
4706, 9.79955122e-03, 5.01510163e-04
4707, 9.79975797e-03, 3.34393466e-04
4708, 9.79986228e-03, 1.67226754e-04
4709, 6.80000335e-03, 1.67101083e-04
4710, 6.80000987e-03, 3.34206707e-04
4711, 6.80002570e-03, 5.01311733e-04
4712, 6.80006528e-03, 6.68414636e-04
4713, 6.80015329e-03, 8.35547224e-04
4714, 6.80031907e-03, 1.00285735e-03
4715, 6.80053979e-03, 1.17069425e-03
4716, 6.80059660e-03, 1.33971090e-03
4717, 6.80000009e-03, 1.51078252e-03
4718, 6.79880753e-03, 1.71126542e-03
4719, 6.79587480e-03, 1.91510934e-03
4720, 6.78836368e-03, 2.11601402e-03
4721, 6.60000136e-03, 1.67321268e-04
4722, 6.60000369e-03, 3.34649347e-04
4723, 6.60001114e-03, 5.01979259e-04
4724, 6.60002884e-03, 6.69308472e-04
4725, 6.60006935e-03, 8.36679013e-04
4726, 6.60014339e-03, 1.00429193e-03
4727, 6.60022721e-03, 1.17276574e-03
4728, 6.60022441e-03, 1.34261849e-03
4729, 6.60001207e-03, 1.51347555e-03
4730, 6.59852661e-03, 1.71131780e-03
4731, 6.59558363e-03, 1.91037916e-03
4732, 6.58970606e-03, 2.10778834e-03
4733, 6.40000077e-03, 1.67577178e-04
4734, 6.40000170e-03, 3.35159537e-04
4735, 6.40000496e-03, 5.02744049e-04
4736, 6.40001241e-03, 6.70328736e-04
4737, 6.40002964e-03, 8.37954693e-04
4738, 6.40006084e-03, 1.00590952e-03
4739, 6.40009250e-03, 1.17484736e-03
4740, 6.40008599e-03, 1.34530826e-03
4741, 6.40000543e-03, 1.51607255e-03
4742, 6.39909832e-03, 1.71233364e-03
4743, 6.39786851e-03, 1.90905924e-03
4744, 6.39683474e-03, 2.10533268e-03
4745, 6.20000018e-03, 1.67852515e-04
4746, 6.20000018e-03, 3.35708202e-04
4747, 6.20000111e-03, 5.03565534e-04
4748, 6.20000483e-03, 6.71423390e-04
4749, 6.20001182e-03, 8.39340326e-04
4750, 6.20002393e-03, 1.00760895e-03
4751, 6.20003697e-03, 1.17718405e-03
4752, 6.20003324e-03, 1.34839991e-03
4753, 6.20000204e-03, 1.52057630e-03
4754, 6.19989214e-03, 1.71455601e-03
4755, 6.20066607e-03, 1.90955191e-03
4756, 6.20411802e-03, 2.10495107e-03
4757, 5.99999959e-03, 1.68137602e-04
4758, 5.99999959e-03, 3.36276891e-04
4759, 6.00000005e-03, 5.04417229e-04
4760, 6.00000145e-03, 6.72558032e-04
4761, 6.00000471e-03, 8.40756751e-04
4762, 6.00000937e-03, 1.00943190e-03
4763, 6.00001402e-03, 1.17939874e-03
4764, 6.00001263e-03, 1.35163032e-03
4765, 6.00000052e-03, 1.52492977e-03
4766, 6.00029528e-03, 1.71729771e-03
4767, 6.00165874e-03, 1.91088731e-03
4768, 6.00632140e-03, 2.10536877e-03
4769, 5.79999993e-03, 1.68427228e-04
4770, 5.79999993e-03, 3.36855301e-04
4771, 5.79999993e-03, 5.05283941e-04
4772, 5.80000039e-03, 6.73712872e-04
4773, 5.80000132e-03, 8.42210022e-04
4774, 5.80000319e-03, 1.01114472e-03
4775, 5.80000505e-03, 1.18175184e-03
4776, 5.80000505e-03, 1.35509996e-03
4777, 5.80000039e-03, 1.53017254e-03
4778, 5.79987280e-03, 1.72038632e-03
4779, 5.79962693e-03, 1.91259047e-03
4780, 5.79895452e-03, 2.10609566e-03
4781, 5.59999980e-03, 1.68718863e-04
4782, 5.59999980e-03, 3.37438134e-04
4783, 5.59999980e-03, 5.06157638e-04
4784, 5.60000027e-03, 6.74877316e-04
4785, 5.60000027e-03, 8.43658112e-04
4786, 5.60000120e-03, 1.01293693e-03
4787, 5.60000213e-03, 1.18412520e-03
4788, 5.60000166e-03, 1.35818496e-03
4789, 5.60000027e-03, 1.53390970e-03
4790, 5.59927709e-03, 1.72310043e-03
4791, 5.59733063e-03, 1.91428117e-03
4792, 5.59259020e-03, 2.10689195e-03
4793, 5.40000014e-03, 1.69011342e-04
4794, 5.40000014e-03, 3.38022830e-04
4795, 5.40000014e-03, 5.07034478e-04
4796, 5.40000014e-03, 6.76046184e-04
4797, 5.40000014e-03, 8.45124712e-04
4798, 5.40000061e-03, 1.01477583e-03
4799, 5.40000107e-03, 1.18642091e-03
4800, 5.40000061e-03, 1.36091735e-03
4801, 5.40000014e-03, 1.53697107e-03
4802, 5.39896498e-03, 1.72545447e-03
4803, 5.39647881e-03, 1.91584066e-03
4804, 5.39161591e-03, 2.10766029e-03
4805, 5.20000048e-03, 1.69304170e-04
4806, 5.20000048e-03, 3.38608399e-04
4807, 5.20000048e-03, 5.07912715e-04
4808, 5.20000048e-03, 6.77217031e-04
4809, 5.20000048e-03, 8.46600393e-04
4810, 5.20000048e-03, 1.01660297e-03
4811, 5.20000048e-03, 1.18860020e-03
4812, 5.20000048e-03, 1.36336766e-03
4813, 5.20000048e-03, 1.53957424e-03
4814, 5.19894157e-03, 1.72752084e-03
4815, 5.19660767e-03, 1.91725534e-03
4816, 5.19209309e-03, 2.10837368e-03
4817, 4.99999989e-03, 1.69597130e-04
4818, 4.99999989e-03, 3.39194259e-04
4819, 4.99999989e-03, 5.08791418e-04
4820, 4.99999989e-03, 6.78388635e-04
4821, 4.99999989e-03, 8.48074444e-04
4822, 4.99999989e-03, 1.01839646e-03
4823, 4.99999989e-03, 1.19067379e-03
4824, 4.99999989e-03, 1.36561715e-03
4825, 4.99999989e-03, 1.54188660e-03
4826, 4.99926880e-03, 1.72938325e-03
4827, 4.99785179e-03, 1.91855105e-03
4828, 4.99553932e-03, 2.10903445e-03
4829, 4.80000023e-03, 1.69890118e-04
4830, 4.80000023e-03, 3.39780236e-04
4831, 4.80000023e-03, 5.09670353e-04
4832, 4.80000023e-03, 6.79560530e-04
4833, 4.80000023e-03, 8.49543663e-04
4834, 4.80000023e-03, 1.02015981e-03
4835, 4.80000023e-03, 1.19267276e-03
4836, 4.80000023e-03, 1.36774103e-03
4837, 4.80000023e-03, 1.54403830e-03
4838, 4.79969569e-03, 1.73111737e-03
4839, 4.79920860e-03, 1.91976316e-03
4840, 4.79906192e-03, 2.10965471e-03
4841, 4.60000010e-03, 1.70183150e-04
4842, 4.60000010e-03, 3.40366299e-04
4843, 4.60000010e-03, 5.10549406e-04
4844, 4.60000010e-03, 6.80732541e-04
4845, 4.60000010e-03, 8.51009099e-04
4846, 4.60000010e-03, 1.02190382e-03
4847, 4.60000010e-03, 1.19462691e-03
4848, 4.60000010e-03, 1.36979437e-03
4849, 4.60000010e-03, 1.54611142e-03
4850, 4.59984178e-03, 1.73277850e-03
4851, 4.59939241e-03, 1.92092336e-03
4852, 4.59900685e-03, 2.11024797e-03
4853, 4.39999998e-03, 1.70476196e-04
4854, 4.39999998e-03, 3.40952392e-04
4855, 4.39999998e-03, 5.11428574e-04
4856, 4.39999998e-03, 6.81904727e-04
4857, 4.39999998e-03, 8.52472323e-04
4858, 4.39999998e-03, 1.02363713e-03
4859, 4.39999998e-03, 1.19655696e-03
4860, 4.39999998e-03, 1.37181173e-03
4861, 4.39999998e-03, 1.54814939e-03
4862, 4.39960137e-03, 1.73450587e-03
4863, 4.39846469e-03, 1.92210602e-03
4864, 4.39637387e-03, 2.11084494e-03
4865, 4.20000032e-03, 1.70769228e-04
4866, 4.20000032e-03, 3.41538456e-04
4867, 4.20000032e-03, 5.12307684e-04
4868, 4.20000032e-03, 6.83076913e-04
4869, 4.20000032e-03, 8.53934442e-04
4870, 4.20000032e-03, 1.02536520e-03
4871, 4.20000032e-03, 1.19847513e-03
4872, 4.19999333e-03, 1.37422909e-03
4873, 4.19986900e-03, 1.55308540e-03
4874, 4.19919938e-03, 1.73693802e-03
4875, 4.19738330e-03, 1.92346552e-03
4876, 4.19365428e-03, 2.11148569e-03
4877, 4.00000066e-03, 1.71062275e-04
4878, 4.00000066e-03, 3.42124549e-04
4879, 4.00000066e-03, 5.13186795e-04
4880, 4.00000066e-03, 6.84249098e-04
4881, 4.00000066e-03, 8.55396036e-04
4882, 4.00000066e-03, 1.02709117e-03
4883, 4.00000066e-03, 1.20038795e-03
4884, 3.99998017e-03, 1.37641048e-03
4885, 3.99979576e-03, 1.55582372e-03
4886, 3.99907958e-03, 1.73895131e-03
4887, 3.99733149e-03, 1.92475179e-03
4888, 3.99361970e-03, 2.11211573e-03
4889, 3.80000006e-03, 1.71355307e-04
4890, 3.80000006e-03, 3.42710613e-04
4891, 3.80000006e-03, 5.14065905e-04
4892, 3.80000006e-03, 6.85421226e-04
4893, 3.80000006e-03, 8.56857456e-04
4894, 3.80000006e-03, 1.02881610e-03
4895, 3.80000006e-03, 1.20229844e-03
4896, 3.79997911e-03, 1.37844821e-03
4897, 3.79983452e-03, 1.55791966e-03
4898, 3.79942358e-03, 1.74067344e-03
4899, 3.79866781e-03, 1.92593713e-03
4900, 3.79688176e-03, 2.11271551e-03
4901, 3.59999994e-03, 1.71648338e-04
4902, 3.59999994e-03, 3.43296677e-04
4903, 3.59999994e-03, 5.14945015e-04
4904, 3.59999994e-03, 6.86593354e-04
4905, 3.59999994e-03, 8.58318817e-04
4906, 3.59999994e-03, 1.03054056e-03
4907, 3.59999994e-03, 1.20420801e-03
4908, 3.59998550e-03, 1.38042844e-03
4909, 3.59992217e-03, 1.55982096e-03
4910, 3.59975221e-03, 1.74226286e-03
4911, 3.59949190e-03, 1.92705856e-03
4912, 3.59899877e-03, 2.11329036e-03
4913, 3.40000005e-03, 1.71941385e-04
4914, 3.40000005e-03, 3.43882770e-04
4915, 3.40000005e-03, 5.15824184e-04
4916, 3.40000005e-03, 6.87765540e-04
4917, 3.40000005e-03, 8.59780121e-04
4918, 3.40000005e-03, 1.03226490e-03
4919, 3.40000005e-03, 1.20611710e-03
4920, 3.39999655e-03, 1.38238887e-03
4921, 3.39996559e-03, 1.56166218e-03
4922, 3.39983264e-03, 1.74379931e-03
4923, 3.39963078e-03, 1.92814856e-03
4924, 3.39963567e-03, 2.11385032e-03
4925, 3.19999992e-03, 1.72234431e-04
4926, 3.19999992e-03, 3.44468863e-04
4927, 3.19999992e-03, 5.16703294e-04
4928, 3.19999992e-03, 6.88937725e-04
4929, 3.19999992e-03, 8.61241424e-04
4930, 3.19999992e-03, 1.03398925e-03
4931, 3.19999992e-03, 1.20802619e-03
4932, 3.19999456e-03, 1.38434279e-03
4933, 3.19993566e-03, 1.56348490e-03
4934, 3.19971889e-03, 1.74531655e-03
4935, 3.19918501e-03, 1.92922470e-03
4936, 3.19759548e-03, 2.11440306e-03
4937, 2.99999979e-03, 1.72527478e-04
4938, 2.99999979e-03, 3.45054956e-04
4939, 2.99999979e-03, 5.17582404e-04
4940, 2.99999979e-03, 6.90109911e-04
4941, 2.99999979e-03, 8.62702669e-04
4942, 2.99999979e-03, 1.03571359e-03
4943, 2.99999979e-03, 1.20993506e-03
4944, 2.99999188e-03, 1.38629484e-03
4945, 2.99994880e-03, 1.56530202e-03
4946, 2.99988431e-03, 1.74682681e-03
4947, 2.99993646e-03, 1.93029537e-03
4948, 3.00008408e-03, 2.11495254e-03
4949, 2.79999990e-03, 1.72820510e-04
4950, 2.79999990e-03, 3.45641020e-04
4951, 2.79999990e-03, 5.18461515e-04
4952, 2.79999990e-03, 6.91282039e-04
4953, 2.79999990e-03, 8.64163914e-04
4954, 2.79999990e-03, 1.03743782e-03
4955, 2.79999990e-03, 1.21184392e-03
4956, 2.79999734e-03, 1.38824619e-03
4957, 2.80001760e-03, 1.56711729e-03
4958, 2.80027580e-03, 1.74833485e-03
4959, 2.80128280e-03, 1.93136372e-03
4960, 2.80367048e-03, 2.11550063e-03
4961, 2.60000024e-03, 1.73113542e-04
4962, 2.60000024e-03, 3.46227083e-04
4963, 2.60000024e-03, 5.19340625e-04
4964, 2.60000024e-03, 6.92454167e-04
4965, 2.60000024e-03, 8.65625218e-04
4966, 2.60000024e-03, 1.03916205e-03
4967, 2.60000024e-03, 1.21375278e-03
4968, 2.60000536e-03, 1.39019755e-03
4969, 2.60010781e-03, 1.56893209e-03
4970, 2.60069198e-03, 1.74984219e-03
4971, 2.60250014e-03, 1.93243148e-03
4972, 2.60612741e-03, 2.11604801e-03
4973, 2.40000011e-03, 1.73406588e-04
4974, 2.40000011e-03, 3.46813176e-04
4975, 2.40000011e-03, 5.20219794e-04
4976, 2.40000011e-03, 6.93626353e-04
4977, 2.40000011e-03, 8.67086521e-04
4978, 2.40000011e-03, 1.04088639e-03
4979, 2.40000011e-03, 1.21566176e-03
4980, 2.40001595e-03, 1.39214867e-03
4981, 2.40019802e-03, 1.57074677e-03
4982, 2.40109465e-03, 1.75134907e-03
4983, 2.40365253e-03, 1.93349889e-03
4984, 2.40872893e-03, 2.11659539e-03
4985, 2.19999999e-03, 1.73699635e-04
4986, 2.19999999e-03, 3.47399269e-04
4987, 2.19999999e-03, 5.21098904e-04
4988, 2.19999999e-03, 6.94798538e-04
4989, 2.19999999e-03, 8.68547766e-04
4990, 2.19999999e-03, 1.04261050e-03
4991, 2.19999999e-03, 1.21757051e-03
4992, 2.20002397e-03, 1.39410002e-03
4993, 2.20027566e-03, 1.57256133e-03
4994, 2.20140279e-03, 1.75285595e-03
4995, 2.20442982e-03, 1.93456630e-03
4996, 2.20997259e-03, 2.11714255e-03
4997, 2.00000009e-03, 1.73992681e-04
4998, 2.00000009e-03, 3.47985362e-04
4999, 2.00000009e-03, 5.21978014e-04
5000, 2.00000009e-03, 6.95970724e-04
5001, 2.00000009e-03, 8.70009069e-04
5002, 2.00000009e-03, 1.04433484e-03
5003, 2.00000009e-03, 1.21947937e-03
5004, 2.00003223e-03, 1.39605114e-03
5005, 2.00033560e-03, 1.57437613e-03
5006, 2.00162898e-03, 1.75436307e-03
5007, 2.00487860e-03, 1.93563383e-03
5008, 2.01084651e-03, 2.11768970e-03
5009, 1.79999997e-03, 1.74285713e-04
5010, 1.79999997e-03, 3.48571426e-04
5011, 1.79999997e-03, 5.22857124e-04
5012, 1.79999997e-03, 6.97142852e-04
5013, 1.79999997e-03, 8.71470314e-04
5014, 1.79999997e-03, 1.04605919e-03
5015, 1.79999997e-03, 1.22138823e-03
5016, 1.80003641e-03, 1.39800250e-03
5017, 1.80036551e-03, 1.57619070e-03
5018, 1.80157484e-03, 1.75586995e-03
5019, 1.80423260e-03, 1.93670089e-03
5020, 1.80883775e-03, 2.11823685e-03
5021, 1.59999996e-03, 1.74578745e-04
5022, 1.59999996e-03, 3.49157490e-04
5023, 1.59999996e-03, 5.23736235e-04
5024, 1.59999996e-03, 6.98314980e-04
5025, 1.59999996e-03, 8.72931618e-04
5026, 1.59999996e-03, 1.04778353e-03
5027, 1.59999996e-03, 1.22329709e-03
5028, 1.60003884e-03, 1.39995373e-03
5029, 1.60030776e-03, 1.57800526e-03
5030, 1.60102954e-03, 1.75737671e-03
5031, 1.60229241e-03, 1.93776819e-03
5032, 1.60457916e-03, 2.11878377e-03
5033, 1.39999995e-03, 1.74871791e-04
5034, 1.39999995e-03, 3.49743583e-04
5035, 1.39999995e-03, 5.24615403e-04
5036, 1.39999995e-03, 6.99487166e-04
5037, 1.39999995e-03, 8.74392921e-04
5038, 1.39999995e-03, 1.04950776e-03
5039, 1.39999995e-03, 1.22520607e-03
5040, 1.40002498e-03, 1.40190497e-03
5041, 1.40009937e-03, 1.57981971e-03
5042, 1.40000973e-03, 1.75888359e-03
5043, 1.39919831e-03, 1.93883548e-03
5044, 1.39654009e-03, 2.11933092e-03
5045, 1.19999994e-03, 1.75164838e-04
5046, 1.19999994e-03, 3.50329676e-04
5047, 1.19999994e-03, 5.25494455e-04
5048, 1.19999994e-03, 7.00659293e-04
5049, 1.19999994e-03, 8.75854224e-04
5050, 1.19999994e-03, 1.05123199e-03
5051, 1.19999994e-03, 1.22711493e-03
5052, 1.19999808e-03, 1.40385609e-03
5053, 1.19988690e-03, 1.58163439e-03
5054, 1.19931600e-03, 1.76039047e-03
5055, 1.19763939e-03, 1.93990278e-03
5056, 1.19329290e-03, 2.11987807e-03
5057, 1.00000005e-03, 1.75457666e-04
5058, 1.00000005e-03, 3.50915128e-04
5059, 1.00000005e-03, 5.26372460e-04
5060, 1.00000005e-03, 7.01829733e-04
5061, 1.00000005e-03, 8.77313199e-04
5062, 1.00000005e-03, 1.05295330e-03
5063, 1.00000005e-03, 1.22902030e-03
5064, 9.99982003e-04, 1.40580337e-03
5065, 9.99846729e-04, 1.58344465e-03
5066, 9.99475713e-04, 1.76189304e-03
5067, 9.98896547e-04, 1.94096658e-03
5068, 9.98014584e-04, 2.12042243e-03
5069, 8.00000038e-04, 1.75747526e-04
5070, 8.00000038e-04, 3.51493363e-04
5071, 8.00000038e-04, 5.27238415e-04
5072, 8.00000038e-04, 7.02983234e-04
5073, 8.00000038e-04, 8.78750230e-04
5074, 8.00000038e-04, 1.05464796e-03
5075, 8.00000038e-04, 1.23089436e-03
5076, 7.99987407e-04, 1.40771596e-03
5077, 7.99964240e-04, 1.58521952e-03
5078, 8.00211972e-04, 1.76336337e-03
5079, 8.01660412e-04, 1.94200396e-03
5080, 8.05305783e-04, 2.12095072e-03
5081, 5.99999970e-04, 1.76021364e-04
5082, 5.99999970e-04, 3.52036906e-04
5083, 5.99999970e-04, 5.28050354e-04
5084, 5.99999970e-04, 7.04063452e-04
5085, 5.99999970e-04, 8.80095293e-04
5086, 5.99999970e-04, 1.05623307e-03
5087, 5.99999970e-04, 1.23264489e-03
5088, 6.00003463e-04, 1.40949723e-03
5089, 6.00143976e-04, 1.58686633e-03
5090, 6.01188221e-04, 1.76472194e-03
5091, 6.04440342e-04, 1.94295775e-03
5092, 6.10968971e-04, 2.12143315e-03
5093, 3.99999990e-04, 1.76248112e-04
5094, 3.99999990e-04, 3.52485571e-04
5095, 3.99999990e-04, 5.28720673e-04
5096, 3.99999990e-04, 7.04956823e-04
5097, 3.99999990e-04, 8.81211017e-04
5098, 3.99999990e-04, 1.05755217e-03
5099, 3.99999990e-04, 1.23410230e-03
5100, 4.00023680e-04, 1.41097652e-03
5101, 4.00388206e-04, 1.58823002e-03
5102, 4.02013509e-04, 1.76584371e-03
5103, 4.06332256e-04, 1.94374297e-03
5104, 4.15115035e-04, 2.12182896e-03
5105, 2.00000009e-04, 1.76385816e-04
5106, 2.00000009e-04, 3.52763571e-04
5107, 2.00000009e-04, 5.29143377e-04
5108, 2.00000009e-04, 7.05530227e-04
5109, 2.00000009e-04, 8.81942164e-04
5110, 2.00000009e-04, 1.05843251e-03
5111, 2.00000009e-04, 1.23508472e-03
5112, 2.00053517e-04, 1.41197885e-03
5113, 2.00436771e-04, 1.58915669e-03
5114, 2.01808129e-04, 1.76660845e-03
5115, 2.05406803e-04, 1.94428209e-03
5116, 2.14004773e-04, 2.12210417e-03
*Element, type=DCAX4
 836,  188,  187, 1268, 1250
 837,  187,  186, 1269, 1268
 838,  186,  185, 1270, 1269
 839,  185,  184, 1271, 1270
 840,  184,  183, 1272, 1271
 841,  183,  182, 1273, 1272
 842,  182,  181, 1274, 1273
 843,  181,  180, 1275, 1274
 844,  180,  179, 1276, 1275
 845,  179,  178, 1277, 1276
 846,  178,  177, 1278, 1277
 847,  177,  176, 1279, 1278
 848,  176,  175, 1280, 1279
 849,  175,  174, 1281, 1280
 850,  174,  173, 1282, 1281
 851,  173,  172, 1283, 1282
 852,  172,  171, 1284, 1283
 853,  171,  170, 1285, 1284
 854,  170,  169, 1286, 1285
 855,  169,  168, 1287, 1286
 856,  168,  167, 1288, 1287
 857,  167,  166, 1289, 1288
 858,  166,  165, 1290, 1289
 859,  165,  164, 1291, 1290
 860,  164,  163, 1292, 1291
 861,  163,  162, 1293, 1292
 862,  162,  161, 1294, 1293
 863,  161,  160, 1295, 1294
 864,  160,  159, 1296, 1295
 865,  159,  158, 1297, 1296
 866,  158,  157, 1298, 1297
 867,  157,  156, 1299, 1298
 868,  156,  155, 1300, 1299
 869,  155,  154, 1301, 1300
 870,  154,  153, 1302, 1301
 871,  153,  152, 1303, 1302
 872,  152,  151, 1304, 1303
 873,  151,  150, 1147, 1304
 874, 1250, 1268, 1305, 1249
 875, 1268, 1269, 1306, 1305
 876, 1269, 1270, 1307, 1306
 877, 1270, 1271, 1308, 1307
 878, 1271, 1272, 1309, 1308
 879, 1272, 1273, 1310, 1309
 880, 1273, 1274, 1311, 1310
 881, 1274, 1275, 1312, 1311
 882, 1275, 1276, 1313, 1312
 883, 1276, 1277, 1314, 1313
 884, 1277, 1278, 1315, 1314
 885, 1278, 1279, 1316, 1315
 886, 1279, 1280, 1317, 1316
 887, 1280, 1281, 1318, 1317
 888, 1281, 1282, 1319, 1318
 889, 1282, 1283, 1320, 1319
 890, 1283, 1284, 1321, 1320
 891, 1284, 1285, 1322, 1321
 892, 1285, 1286, 1323, 1322
 893, 1286, 1287, 1324, 1323
 894, 1287, 1288, 1325, 1324
 895, 1288, 1289, 1326, 1325
 896, 1289, 1290, 1327, 1326
 897, 1290, 1291, 1328, 1327
 898, 1291, 1292, 1329, 1328
 899, 1292, 1293, 1330, 1329
 900, 1293, 1294, 1331, 1330
 901, 1294, 1295, 1332, 1331
 902, 1295, 1296, 1333, 1332
 903, 1296, 1297, 1334, 1333
 904, 1297, 1298, 1335, 1334
 905, 1298, 1299, 1336, 1335
 906, 1299, 1300, 1337, 1336
 907, 1300, 1301, 1338, 1337
 908, 1301, 1302, 1339, 1338
 909, 1302, 1303, 1340, 1339
 910, 1303, 1304, 1341, 1340
 911, 1304, 1147, 1148, 1341
 912, 1249, 1305, 1342, 1248
 913, 1305, 1306, 1343, 1342
 914, 1306, 1307, 1344, 1343
 915, 1307, 1308, 1345, 1344
 916, 1308, 1309, 1346, 1345
 917, 1309, 1310, 1347, 1346
 918, 1310, 1311, 1348, 1347
 919, 1311, 1312, 1349, 1348
 920, 1312, 1313, 1350, 1349
 921, 1313, 1314, 1351, 1350
 922, 1314, 1315, 1352, 1351
 923, 1315, 1316, 1353, 1352
 924, 1316, 1317, 1354, 1353
 925, 1317, 1318, 1355, 1354
 926, 1318, 1319, 1356, 1355
 927, 1319, 1320, 1357, 1356
 928, 1320, 1321, 1358, 1357
 929, 1321, 1322, 1359, 1358
 930, 1322, 1323, 1360, 1359
 931, 1323, 1324, 1361, 1360
 932, 1324, 1325, 1362, 1361
 933, 1325, 1326, 1363, 1362
 934, 1326, 1327, 1364, 1363
 935, 1327, 1328, 1365, 1364
 936, 1328, 1329, 1366, 1365
 937, 1329, 1330, 1367, 1366
 938, 1330, 1331, 1368, 1367
 939, 1331, 1332, 1369, 1368
 940, 1332, 1333, 1370, 1369
 941, 1333, 1334, 1371, 1370
 942, 1334, 1335, 1372, 1371
 943, 1335, 1336, 1373, 1372
 944, 1336, 1337, 1374, 1373
 945, 1337, 1338, 1375, 1374
 946, 1338, 1339, 1376, 1375
 947, 1339, 1340, 1377, 1376
 948, 1340, 1341, 1378, 1377
 949, 1341, 1148, 1149, 1378
 950, 1248, 1342, 1379, 1247
 951, 1342, 1343, 1380, 1379
 952, 1343, 1344, 1381, 1380
 953, 1344, 1345, 1382, 1381
 954, 1345, 1346, 1383, 1382
 955, 1346, 1347, 1384, 1383
 956, 1347, 1348, 1385, 1384
 957, 1348, 1349, 1386, 1385
 958, 1349, 1350, 1387, 1386
 959, 1350, 1351, 1388, 1387
 960, 1351, 1352, 1389, 1388
 961, 1352, 1353, 1390, 1389
 962, 1353, 1354, 1391, 1390
 963, 1354, 1355, 1392, 1391
 964, 1355, 1356, 1393, 1392
 965, 1356, 1357, 1394, 1393
 966, 1357, 1358, 1395, 1394
 967, 1358, 1359, 1396, 1395
 968, 1359, 1360, 1397, 1396
 969, 1360, 1361, 1398, 1397
 970, 1361, 1362, 1399, 1398
 971, 1362, 1363, 1400, 1399
 972, 1363, 1364, 1401, 1400
 973, 1364, 1365, 1402, 1401
 974, 1365, 1366, 1403, 1402
 975, 1366, 1367, 1404, 1403
 976, 1367, 1368, 1405, 1404
 977, 1368, 1369, 1406, 1405
 978, 1369, 1370, 1407, 1406
 979, 1370, 1371, 1408, 1407
 980, 1371, 1372, 1409, 1408
 981, 1372, 1373, 1410, 1409
 982, 1373, 1374, 1411, 1410
 983, 1374, 1375, 1412, 1411
 984, 1375, 1376, 1413, 1412
 985, 1376, 1377, 1414, 1413
 986, 1377, 1378, 1415, 1414
 987, 1378, 1149, 1150, 1415
 988, 1247, 1379, 1416, 1246
 989, 1379, 1380, 1417, 1416
 990, 1380, 1381, 1418, 1417
 991, 1381, 1382, 1419, 1418
 992, 1382, 1383, 1420, 1419
 993, 1383, 1384, 1421, 1420
 994, 1384, 1385, 1422, 1421
 995, 1385, 1386, 1423, 1422
 996, 1386, 1387, 1424, 1423
 997, 1387, 1388, 1425, 1424
 998, 1388, 1389, 1426, 1425
 999, 1389, 1390, 1427, 1426
1000, 1390, 1391, 1428, 1427
1001, 1391, 1392, 1429, 1428
1002, 1392, 1393, 1430, 1429
1003, 1393, 1394, 1431, 1430
1004, 1394, 1395, 1432, 1431
1005, 1395, 1396, 1433, 1432
1006, 1396, 1397, 1434, 1433
1007, 1397, 1398, 1435, 1434
1008, 1398, 1399, 1436, 1435
1009, 1399, 1400, 1437, 1436
1010, 1400, 1401, 1438, 1437
1011, 1401, 1402, 1439, 1438
1012, 1402, 1403, 1440, 1439
1013, 1403, 1404, 1441, 1440
1014, 1404, 1405, 1442, 1441
1015, 1405, 1406, 1443, 1442
1016, 1406, 1407, 1444, 1443
1017, 1407, 1408, 1445, 1444
1018, 1408, 1409, 1446, 1445
1019, 1409, 1410, 1447, 1446
1020, 1410, 1411, 1448, 1447
1021, 1411, 1412, 1449, 1448
1022, 1412, 1413, 1450, 1449
1023, 1413, 1414, 1451, 1450
1024, 1414, 1415, 1452, 1451
1025, 1415, 1150, 1151, 1452
1026, 1246, 1416, 1453, 1245
1027, 1416, 1417, 1454, 1453
1028, 1417, 1418, 1455, 1454
1029, 1418, 1419, 1456, 1455
1030, 1419, 1420, 1457, 1456
1031, 1420, 1421, 1458, 1457
1032, 1421, 1422, 1459, 1458
1033, 1422, 1423, 1460, 1459
1034, 1423, 1424, 1461, 1460
1035, 1424, 1425, 1462, 1461
1036, 1425, 1426, 1463, 1462
1037, 1426, 1427, 1464, 1463
1038, 1427, 1428, 1465, 1464
1039, 1428, 1429, 1466, 1465
1040, 1429, 1430, 1467, 1466
1041, 1430, 1431, 1468, 1467
1042, 1431, 1432, 1469, 1468
1043, 1432, 1433, 1470, 1469
1044, 1433, 1434, 1471, 1470
1045, 1434, 1435, 1472, 1471
1046, 1435, 1436, 1473, 1472
1047, 1436, 1437, 1474, 1473
1048, 1437, 1438, 1475, 1474
1049, 1438, 1439, 1476, 1475
1050, 1439, 1440, 1477, 1476
1051, 1440, 1441, 1478, 1477
1052, 1441, 1442, 1479, 1478
1053, 1442, 1443, 1480, 1479
1054, 1443, 1444, 1481, 1480
1055, 1444, 1445, 1482, 1481
1056, 1445, 1446, 1483, 1482
1057, 1446, 1447, 1484, 1483
1058, 1447, 1448, 1485, 1484
1059, 1448, 1449, 1486, 1485
1060, 1449, 1450, 1487, 1486
1061, 1450, 1451, 1488, 1487
1062, 1451, 1452, 1489, 1488
1063, 1452, 1151, 1152, 1489
1064, 1245, 1453, 1490, 1244
1065, 1453, 1454, 1491, 1490
1066, 1454, 1455, 1492, 1491
1067, 1455, 1456, 1493, 1492
1068, 1456, 1457, 1494, 1493
1069, 1457, 1458, 1495, 1494
1070, 1458, 1459, 1496, 1495
1071, 1459, 1460, 1497, 1496
1072, 1460, 1461, 1498, 1497
1073, 1461, 1462, 1499, 1498
1074, 1462, 1463, 1500, 1499
1075, 1463, 1464, 1501, 1500
1076, 1464, 1465, 1502, 1501
1077, 1465, 1466, 1503, 1502
1078, 1466, 1467, 1504, 1503
1079, 1467, 1468, 1505, 1504
1080, 1468, 1469, 1506, 1505
1081, 1469, 1470, 1507, 1506
1082, 1470, 1471, 1508, 1507
1083, 1471, 1472, 1509, 1508
1084, 1472, 1473, 1510, 1509
1085, 1473, 1474, 1511, 1510
1086, 1474, 1475, 1512, 1511
1087, 1475, 1476, 1513, 1512
1088, 1476, 1477, 1514, 1513
1089, 1477, 1478, 1515, 1514
1090, 1478, 1479, 1516, 1515
1091, 1479, 1480, 1517, 1516
1092, 1480, 1481, 1518, 1517
1093, 1481, 1482, 1519, 1518
1094, 1482, 1483, 1520, 1519
1095, 1483, 1484, 1521, 1520
1096, 1484, 1485, 1522, 1521
1097, 1485, 1486, 1523, 1522
1098, 1486, 1487, 1524, 1523
1099, 1487, 1488, 1525, 1524
1100, 1488, 1489, 1526, 1525
1101, 1489, 1152, 1153, 1526
1102, 1244, 1490, 1527, 1243
1103, 1490, 1491, 1528, 1527
1104, 1491, 1492, 1529, 1528
1105, 1492, 1493, 1530, 1529
1106, 1493, 1494, 1531, 1530
1107, 1494, 1495, 1532, 1531
1108, 1495, 1496, 1533, 1532
1109, 1496, 1497, 1534, 1533
1110, 1497, 1498, 1535, 1534
1111, 1498, 1499, 1536, 1535
1112, 1499, 1500, 1537, 1536
1113, 1500, 1501, 1538, 1537
1114, 1501, 1502, 1539, 1538
1115, 1502, 1503, 1540, 1539
1116, 1503, 1504, 1541, 1540
1117, 1504, 1505, 1542, 1541
1118, 1505, 1506, 1543, 1542
1119, 1506, 1507, 1544, 1543
1120, 1507, 1508, 1545, 1544
1121, 1508, 1509, 1546, 1545
1122, 1509, 1510, 1547, 1546
1123, 1510, 1511, 1548, 1547
1124, 1511, 1512, 1549, 1548
1125, 1512, 1513, 1550, 1549
1126, 1513, 1514, 1551, 1550
1127, 1514, 1515, 1552, 1551
1128, 1515, 1516, 1553, 1552
1129, 1516, 1517, 1554, 1553
1130, 1517, 1518, 1555, 1554
1131, 1518, 1519, 1556, 1555
1132, 1519, 1520, 1557, 1556
1133, 1520, 1521, 1558, 1557
1134, 1521, 1522, 1559, 1558
1135, 1522, 1523, 1560, 1559
1136, 1523, 1524, 1561, 1560
1137, 1524, 1525, 1562, 1561
1138, 1525, 1526, 1563, 1562
1139, 1526, 1153, 1154, 1563
1140, 1243, 1527, 1564, 1242
1141, 1527, 1528, 1565, 1564
1142, 1528, 1529, 1566, 1565
1143, 1529, 1530, 1567, 1566
1144, 1530, 1531, 1568, 1567
1145, 1531, 1532, 1569, 1568
1146, 1532, 1533, 1570, 1569
1147, 1533, 1534, 1571, 1570
1148, 1534, 1535, 1572, 1571
1149, 1535, 1536, 1573, 1572
1150, 1536, 1537, 1574, 1573
1151, 1537, 1538, 1575, 1574
1152, 1538, 1539, 1576, 1575
1153, 1539, 1540, 1577, 1576
1154, 1540, 1541, 1578, 1577
1155, 1541, 1542, 1579, 1578
1156, 1542, 1543, 1580, 1579
1157, 1543, 1544, 1581, 1580
1158, 1544, 1545, 1582, 1581
1159, 1545, 1546, 1583, 1582
1160, 1546, 1547, 1584, 1583
1161, 1547, 1548, 1585, 1584
1162, 1548, 1549, 1586, 1585
1163, 1549, 1550, 1587, 1586
1164, 1550, 1551, 1588, 1587
1165, 1551, 1552, 1589, 1588
1166, 1552, 1553, 1590, 1589
1167, 1553, 1554, 1591, 1590
1168, 1554, 1555, 1592, 1591
1169, 1555, 1556, 1593, 1592
1170, 1556, 1557, 1594, 1593
1171, 1557, 1558, 1595, 1594
1172, 1558, 1559, 1596, 1595
1173, 1559, 1560, 1597, 1596
1174, 1560, 1561, 1598, 1597
1175, 1561, 1562, 1599, 1598
1176, 1562, 1563, 1600, 1599
1177, 1563, 1154, 1155, 1600
1178, 1242, 1564, 1601, 1241
1179, 1564, 1565, 1602, 1601
1180, 1565, 1566, 1603, 1602
1181, 1566, 1567, 1604, 1603
1182, 1567, 1568, 1605, 1604
1183, 1568, 1569, 1606, 1605
1184, 1569, 1570, 1607, 1606
1185, 1570, 1571, 1608, 1607
1186, 1571, 1572, 1609, 1608
1187, 1572, 1573, 1610, 1609
1188, 1573, 1574, 1611, 1610
1189, 1574, 1575, 1612, 1611
1190, 1575, 1576, 1613, 1612
1191, 1576, 1577, 1614, 1613
1192, 1577, 1578, 1615, 1614
1193, 1578, 1579, 1616, 1615
1194, 1579, 1580, 1617, 1616
1195, 1580, 1581, 1618, 1617
1196, 1581, 1582, 1619, 1618
1197, 1582, 1583, 1620, 1619
1198, 1583, 1584, 1621, 1620
1199, 1584, 1585, 1622, 1621
1200, 1585, 1586, 1623, 1622
1201, 1586, 1587, 1624, 1623
1202, 1587, 1588, 1625, 1624
1203, 1588, 1589, 1626, 1625
1204, 1589, 1590, 1627, 1626
1205, 1590, 1591, 1628, 1627
1206, 1591, 1592, 1629, 1628
1207, 1592, 1593, 1630, 1629
1208, 1593, 1594, 1631, 1630
1209, 1594, 1595, 1632, 1631
1210, 1595, 1596, 1633, 1632
1211, 1596, 1597, 1634, 1633
1212, 1597, 1598, 1635, 1634
1213, 1598, 1599, 1636, 1635
1214, 1599, 1600, 1637, 1636
1215, 1600, 1155, 1156, 1637
1216, 1241, 1601, 1638, 1240
1217, 1601, 1602, 1639, 1638
1218, 1602, 1603, 1640, 1639
1219, 1603, 1604, 1641, 1640
1220, 1604, 1605, 1642, 1641
1221, 1605, 1606, 1643, 1642
1222, 1606, 1607, 1644, 1643
1223, 1607, 1608, 1645, 1644
1224, 1608, 1609, 1646, 1645
1225, 1609, 1610, 1647, 1646
1226, 1610, 1611, 1648, 1647
1227, 1611, 1612, 1649, 1648
1228, 1612, 1613, 1650, 1649
1229, 1613, 1614, 1651, 1650
1230, 1614, 1615, 1652, 1651
1231, 1615, 1616, 1653, 1652
1232, 1616, 1617, 1654, 1653
1233, 1617, 1618, 1655, 1654
1234, 1618, 1619, 1656, 1655
1235, 1619, 1620, 1657, 1656
1236, 1620, 1621, 1658, 1657
1237, 1621, 1622, 1659, 1658
1238, 1622, 1623, 1660, 1659
1239, 1623, 1624, 1661, 1660
1240, 1624, 1625, 1662, 1661
1241, 1625, 1626, 1663, 1662
1242, 1626, 1627, 1664, 1663
1243, 1627, 1628, 1665, 1664
1244, 1628, 1629, 1666, 1665
1245, 1629, 1630, 1667, 1666
1246, 1630, 1631, 1668, 1667
1247, 1631, 1632, 1669, 1668
1248, 1632, 1633, 1670, 1669
1249, 1633, 1634, 1671, 1670
1250, 1634, 1635, 1672, 1671
1251, 1635, 1636, 1673, 1672
1252, 1636, 1637, 1674, 1673
1253, 1637, 1156, 1157, 1674
1254, 1240, 1638, 1675, 1239
1255, 1638, 1639, 1676, 1675
1256, 1639, 1640, 1677, 1676
1257, 1640, 1641, 1678, 1677
1258, 1641, 1642, 1679, 1678
1259, 1642, 1643, 1680, 1679
1260, 1643, 1644, 1681, 1680
1261, 1644, 1645, 1682, 1681
1262, 1645, 1646, 1683, 1682
1263, 1646, 1647, 1684, 1683
1264, 1647, 1648, 1685, 1684
1265, 1648, 1649, 1686, 1685
1266, 1649, 1650, 1687, 1686
1267, 1650, 1651, 1688, 1687
1268, 1651, 1652, 1689, 1688
1269, 1652, 1653, 1690, 1689
1270, 1653, 1654, 1691, 1690
1271, 1654, 1655, 1692, 1691
1272, 1655, 1656, 1693, 1692
1273, 1656, 1657, 1694, 1693
1274, 1657, 1658, 1695, 1694
1275, 1658, 1659, 1696, 1695
1276, 1659, 1660, 1697, 1696
1277, 1660, 1661, 1698, 1697
1278, 1661, 1662, 1699, 1698
1279, 1662, 1663, 1700, 1699
1280, 1663, 1664, 1701, 1700
1281, 1664, 1665, 1702, 1701
1282, 1665, 1666, 1703, 1702
1283, 1666, 1667, 1704, 1703
1284, 1667, 1668, 1705, 1704
1285, 1668, 1669, 1706, 1705
1286, 1669, 1670, 1707, 1706
1287, 1670, 1671, 1708, 1707
1288, 1671, 1672, 1709, 1708
1289, 1672, 1673, 1710, 1709
1290, 1673, 1674, 1711, 1710
1291, 1674, 1157, 1158, 1711
1292, 1239, 1675, 1712, 1238
1293, 1675, 1676, 1713, 1712
1294, 1676, 1677, 1714, 1713
1295, 1677, 1678, 1715, 1714
1296, 1678, 1679, 1716, 1715
1297, 1679, 1680, 1717, 1716
1298, 1680, 1681, 1718, 1717
1299, 1681, 1682, 1719, 1718
1300, 1682, 1683, 1720, 1719
1301, 1683, 1684, 1721, 1720
1302, 1684, 1685, 1722, 1721
1303, 1685, 1686, 1723, 1722
1304, 1686, 1687, 1724, 1723
1305, 1687, 1688, 1725, 1724
1306, 1688, 1689, 1726, 1725
1307, 1689, 1690, 1727, 1726
1308, 1690, 1691, 1728, 1727
1309, 1691, 1692, 1729, 1728
1310, 1692, 1693, 1730, 1729
1311, 1693, 1694, 1731, 1730
1312, 1694, 1695, 1732, 1731
1313, 1695, 1696, 1733, 1732
1314, 1696, 1697, 1734, 1733
1315, 1697, 1698, 1735, 1734
1316, 1698, 1699, 1736, 1735
1317, 1699, 1700, 1737, 1736
1318, 1700, 1701, 1738, 1737
1319, 1701, 1702, 1739, 1738
1320, 1702, 1703, 1740, 1739
1321, 1703, 1704, 1741, 1740
1322, 1704, 1705, 1742, 1741
1323, 1705, 1706, 1743, 1742
1324, 1706, 1707, 1744, 1743
1325, 1707, 1708, 1745, 1744
1326, 1708, 1709, 1746, 1745
1327, 1709, 1710, 1747, 1746
1328, 1710, 1711, 1748, 1747
1329, 1711, 1158, 1159, 1748
1330, 1238, 1712, 1749, 1237
1331, 1712, 1713, 1750, 1749
1332, 1713, 1714, 1751, 1750
1333, 1714, 1715, 1752, 1751
1334, 1715, 1716, 1753, 1752
1335, 1716, 1717, 1754, 1753
1336, 1717, 1718, 1755, 1754
1337, 1718, 1719, 1756, 1755
1338, 1719, 1720, 1757, 1756
1339, 1720, 1721, 1758, 1757
1340, 1721, 1722, 1759, 1758
1341, 1722, 1723, 1760, 1759
1342, 1723, 1724, 1761, 1760
1343, 1724, 1725, 1762, 1761
1344, 1725, 1726, 1763, 1762
1345, 1726, 1727, 1764, 1763
1346, 1727, 1728, 1765, 1764
1347, 1728, 1729, 1766, 1765
1348, 1729, 1730, 1767, 1766
1349, 1730, 1731, 1768, 1767
1350, 1731, 1732, 1769, 1768
1351, 1732, 1733, 1770, 1769
1352, 1733, 1734, 1771, 1770
1353, 1734, 1735, 1772, 1771
1354, 1735, 1736, 1773, 1772
1355, 1736, 1737, 1774, 1773
1356, 1737, 1738, 1775, 1774
1357, 1738, 1739, 1776, 1775
1358, 1739, 1740, 1777, 1776
1359, 1740, 1741, 1778, 1777
1360, 1741, 1742, 1779, 1778
1361, 1742, 1743, 1780, 1779
1362, 1743, 1744, 1781, 1780
1363, 1744, 1745, 1782, 1781
1364, 1745, 1746, 1783, 1782
1365, 1746, 1747, 1784, 1783
1366, 1747, 1748, 1785, 1784
1367, 1748, 1159, 1160, 1785
1368, 1237, 1749, 1786, 1236
1369, 1749, 1750, 1787, 1786
1370, 1750, 1751, 1788, 1787
1371, 1751, 1752, 1789, 1788
1372, 1752, 1753, 1790, 1789
1373, 1753, 1754, 1791, 1790
1374, 1754, 1755, 1792, 1791
1375, 1755, 1756, 1793, 1792
1376, 1756, 1757, 1794, 1793
1377, 1757, 1758, 1795, 1794
1378, 1758, 1759, 1796, 1795
1379, 1759, 1760, 1797, 1796
1380, 1760, 1761, 1798, 1797
1381, 1761, 1762, 1799, 1798
1382, 1762, 1763, 1800, 1799
1383, 1763, 1764, 1801, 1800
1384, 1764, 1765, 1802, 1801
1385, 1765, 1766, 1803, 1802
1386, 1766, 1767, 1804, 1803
1387, 1767, 1768, 1805, 1804
1388, 1768, 1769, 1806, 1805
1389, 1769, 1770, 1807, 1806
1390, 1770, 1771, 1808, 1807
1391, 1771, 1772, 1809, 1808
1392, 1772, 1773, 1810, 1809
1393, 1773, 1774, 1811, 1810
1394, 1774, 1775, 1812, 1811
1395, 1775, 1776, 1813, 1812
1396, 1776, 1777, 1814, 1813
1397, 1777, 1778, 1815, 1814
1398, 1778, 1779, 1816, 1815
1399, 1779, 1780, 1817, 1816
1400, 1780, 1781, 1818, 1817
1401, 1781, 1782, 1819, 1818
1402, 1782, 1783, 1820, 1819
1403, 1783, 1784, 1821, 1820
1404, 1784, 1785, 1822, 1821
1405, 1785, 1160, 1161, 1822
1406, 1236, 1786, 1823, 1235
1407, 1786, 1787, 1824, 1823
1408, 1787, 1788, 1825, 1824
1409, 1788, 1789, 1826, 1825
1410, 1789, 1790, 1827, 1826
1411, 1790, 1791, 1828, 1827
1412, 1791, 1792, 1829, 1828
1413, 1792, 1793, 1830, 1829
1414, 1793, 1794, 1831, 1830
1415, 1794, 1795, 1832, 1831
1416, 1795, 1796, 1833, 1832
1417, 1796, 1797, 1834, 1833
1418, 1797, 1798, 1835, 1834
1419, 1798, 1799, 1836, 1835
1420, 1799, 1800, 1837, 1836
1421, 1800, 1801, 1838, 1837
1422, 1801, 1802, 1839, 1838
1423, 1802, 1803, 1840, 1839
1424, 1803, 1804, 1841, 1840
1425, 1804, 1805, 1842, 1841
1426, 1805, 1806, 1843, 1842
1427, 1806, 1807, 1844, 1843
1428, 1807, 1808, 1845, 1844
1429, 1808, 1809, 1846, 1845
1430, 1809, 1810, 1847, 1846
1431, 1810, 1811, 1848, 1847
1432, 1811, 1812, 1849, 1848
1433, 1812, 1813, 1850, 1849
1434, 1813, 1814, 1851, 1850
1435, 1814, 1815, 1852, 1851
1436, 1815, 1816, 1853, 1852
1437, 1816, 1817, 1854, 1853
1438, 1817, 1818, 1855, 1854
1439, 1818, 1819, 1856, 1855
1440, 1819, 1820, 1857, 1856
1441, 1820, 1821, 1858, 1857
1442, 1821, 1822, 1859, 1858
1443, 1822, 1161, 1162, 1859
1444, 1235, 1823, 1234, 1197
1445, 1823, 1824, 1233, 1234
1446, 1824, 1825, 1232, 1233
1447, 1825, 1826, 1231, 1232
1448, 1826, 1827, 1230, 1231
1449, 1827, 1828, 1229, 1230
1450, 1828, 1829, 1228, 1229
1451, 1829, 1830, 1227, 1228
1452, 1830, 1831, 1226, 1227
1453, 1831, 1832, 1225, 1226
1454, 1832, 1833, 1224, 1225
1455, 1833, 1834, 1223, 1224
1456, 1834, 1835, 1222, 1223
1457, 1835, 1836, 1221, 1222
1458, 1836, 1837, 1220, 1221
1459, 1837, 1838, 1219, 1220
1460, 1838, 1839, 1218, 1219
1461, 1839, 1840, 1217, 1218
1462, 1840, 1841, 1216, 1217
1463, 1841, 1842, 1215, 1216
1464, 1842, 1843, 1214, 1215
1465, 1843, 1844, 1213, 1214
1466, 1844, 1845, 1212, 1213
1467, 1845, 1846, 1211, 1212
1468, 1846, 1847, 1210, 1211
1469, 1847, 1848, 1209, 1210
1470, 1848, 1849, 1208, 1209
1471, 1849, 1850, 1207, 1208
1472, 1850, 1851, 1206, 1207
1473, 1851, 1852, 1205, 1206
1474, 1852, 1853, 1204, 1205
1475, 1853, 1854, 1203, 1204
1476, 1854, 1855, 1202, 1203
1477, 1855, 1856, 1201, 1202
1478, 1856, 1857, 1200, 1201
1479, 1857, 1858, 1199, 1200
1480, 1858, 1859, 1198, 1199
1481, 1859, 1162, 1163, 1198
1482, 1163, 1164, 1860, 1198
1483, 1164, 1165, 1861, 1860
1484, 1165, 1166, 1862, 1861
1485, 1166, 1167, 1863, 1862
1486, 1167, 1168, 1864, 1863
1487, 1168, 1169, 1865, 1864
1488, 1169, 1170, 1866, 1865
1489, 1170, 1171, 1867, 1866
1490, 1171, 1172, 1868, 1867
1491, 1172, 1173, 1869, 1868
1492, 1173, 1174, 1870, 1869
1493, 1174, 1175, 1871, 1870
1494, 1175, 1176, 1872, 1871
1495, 1176, 1177, 1873, 1872
1496, 1177, 1178, 1874, 1873
1497, 1178, 1179, 1875, 1874
1498, 1179, 1180, 1876, 1875
1499, 1180,  386,  387, 1876
1500, 1198, 1860, 1877, 1199
1501, 1860, 1861, 1878, 1877
1502, 1861, 1862, 1879, 1878
1503, 1862, 1863, 1880, 1879
1504, 1863, 1864, 1881, 1880
1505, 1864, 1865, 1882, 1881
1506, 1865, 1866, 1883, 1882
1507, 1866, 1867, 1884, 1883
1508, 1867, 1868, 1885, 1884
1509, 1868, 1869, 1886, 1885
1510, 1869, 1870, 1887, 1886
1511, 1870, 1871, 1888, 1887
1512, 1871, 1872, 1889, 1888
1513, 1872, 1873, 1890, 1889
1514, 1873, 1874, 1891, 1890
1515, 1874, 1875, 1892, 1891
1516, 1875, 1876, 1893, 1892
1517, 1876,  387,  388, 1893
1518, 1199, 1877, 1894, 1200
1519, 1877, 1878, 1895, 1894
1520, 1878, 1879, 1896, 1895
1521, 1879, 1880, 1897, 1896
1522, 1880, 1881, 1898, 1897
1523, 1881, 1882, 1899, 1898
1524, 1882, 1883, 1900, 1899
1525, 1883, 1884, 1901, 1900
1526, 1884, 1885, 1902, 1901
1527, 1885, 1886, 1903, 1902
1528, 1886, 1887, 1904, 1903
1529, 1887, 1888, 1905, 1904
1530, 1888, 1889, 1906, 1905
1531, 1889, 1890, 1907, 1906
1532, 1890, 1891, 1908, 1907
1533, 1891, 1892, 1909, 1908
1534, 1892, 1893, 1910, 1909
1535, 1893,  388,  389, 1910
1536, 1200, 1894, 1911, 1201
1537, 1894, 1895, 1912, 1911
1538, 1895, 1896, 1913, 1912
1539, 1896, 1897, 1914, 1913
1540, 1897, 1898, 1915, 1914
1541, 1898, 1899, 1916, 1915
1542, 1899, 1900, 1917, 1916
1543, 1900, 1901, 1918, 1917
1544, 1901, 1902, 1919, 1918
1545, 1902, 1903, 1920, 1919
1546, 1903, 1904, 1921, 1920
1547, 1904, 1905, 1922, 1921
1548, 1905, 1906, 1923, 1922
1549, 1906, 1907, 1924, 1923
1550, 1907, 1908, 1925, 1924
1551, 1908, 1909, 1926, 1925
1552, 1909, 1910, 1927, 1926
1553, 1910,  389,  390, 1927
1554, 1201, 1911, 1928, 1202
1555, 1911, 1912, 1929, 1928
1556, 1912, 1913, 1930, 1929
1557, 1913, 1914, 1931, 1930
1558, 1914, 1915, 1932, 1931
1559, 1915, 1916, 1933, 1932
1560, 1916, 1917, 1934, 1933
1561, 1917, 1918, 1935, 1934
1562, 1918, 1919, 1936, 1935
1563, 1919, 1920, 1937, 1936
1564, 1920, 1921, 1938, 1937
1565, 1921, 1922, 1939, 1938
1566, 1922, 1923, 1940, 1939
1567, 1923, 1924, 1941, 1940
1568, 1924, 1925, 1942, 1941
1569, 1925, 1926, 1943, 1942
1570, 1926, 1927, 1944, 1943
1571, 1927,  390,  391, 1944
1572, 1202, 1928, 1945, 1203
1573, 1928, 1929, 1946, 1945
1574, 1929, 1930, 1947, 1946
1575, 1930, 1931, 1948, 1947
1576, 1931, 1932, 1949, 1948
1577, 1932, 1933, 1950, 1949
1578, 1933, 1934, 1951, 1950
1579, 1934, 1935, 1952, 1951
1580, 1935, 1936, 1953, 1952
1581, 1936, 1937, 1954, 1953
1582, 1937, 1938, 1955, 1954
1583, 1938, 1939, 1956, 1955
1584, 1939, 1940, 1957, 1956
1585, 1940, 1941, 1958, 1957
1586, 1941, 1942, 1959, 1958
1587, 1942, 1943, 1960, 1959
1588, 1943, 1944, 1961, 1960
1589, 1944,  391,  392, 1961
1590, 1203, 1945, 1962, 1204
1591, 1945, 1946, 1963, 1962
1592, 1946, 1947, 1964, 1963
1593, 1947, 1948, 1965, 1964
1594, 1948, 1949, 1966, 1965
1595, 1949, 1950, 1967, 1966
1596, 1950, 1951, 1968, 1967
1597, 1951, 1952, 1969, 1968
1598, 1952, 1953, 1970, 1969
1599, 1953, 1954, 1971, 1970
1600, 1954, 1955, 1972, 1971
1601, 1955, 1956, 1973, 1972
1602, 1956, 1957, 1974, 1973
1603, 1957, 1958, 1975, 1974
1604, 1958, 1959, 1976, 1975
1605, 1959, 1960, 1977, 1976
1606, 1960, 1961, 1978, 1977
1607, 1961,  392,  393, 1978
1608, 1204, 1962, 1979, 1205
1609, 1962, 1963, 1980, 1979
1610, 1963, 1964, 1981, 1980
1611, 1964, 1965, 1982, 1981
1612, 1965, 1966, 1983, 1982
1613, 1966, 1967, 1984, 1983
1614, 1967, 1968, 1985, 1984
1615, 1968, 1969, 1986, 1985
1616, 1969, 1970, 1987, 1986
1617, 1970, 1971, 1988, 1987
1618, 1971, 1972, 1989, 1988
1619, 1972, 1973, 1990, 1989
1620, 1973, 1974, 1991, 1990
1621, 1974, 1975, 1992, 1991
1622, 1975, 1976, 1993, 1992
1623, 1976, 1977, 1994, 1993
1624, 1977, 1978, 1995, 1994
1625, 1978,  393,  394, 1995
1626, 1205, 1979, 1996, 1206
1627, 1979, 1980, 1997, 1996
1628, 1980, 1981, 1998, 1997
1629, 1981, 1982, 1999, 1998
1630, 1982, 1983, 2000, 1999
1631, 1983, 1984, 2001, 2000
1632, 1984, 1985, 2002, 2001
1633, 1985, 1986, 2003, 2002
1634, 1986, 1987, 2004, 2003
1635, 1987, 1988, 2005, 2004
1636, 1988, 1989, 2006, 2005
1637, 1989, 1990, 2007, 2006
1638, 1990, 1991, 2008, 2007
1639, 1991, 1992, 2009, 2008
1640, 1992, 1993, 2010, 2009
1641, 1993, 1994, 2011, 2010
1642, 1994, 1995, 2012, 2011
1643, 1995,  394,  395, 2012
1644, 1206, 1996, 2013, 1207
1645, 1996, 1997, 2014, 2013
1646, 1997, 1998, 2015, 2014
1647, 1998, 1999, 2016, 2015
1648, 1999, 2000, 2017, 2016
1649, 2000, 2001, 2018, 2017
1650, 2001, 2002, 2019, 2018
1651, 2002, 2003, 2020, 2019
1652, 2003, 2004, 2021, 2020
1653, 2004, 2005, 2022, 2021
1654, 2005, 2006, 2023, 2022
1655, 2006, 2007, 2024, 2023
1656, 2007, 2008, 2025, 2024
1657, 2008, 2009, 2026, 2025
1658, 2009, 2010, 2027, 2026
1659, 2010, 2011, 2028, 2027
1660, 2011, 2012, 2029, 2028
1661, 2012,  395,  396, 2029
1662, 1207, 2013, 2030, 1208
1663, 2013, 2014, 2031, 2030
1664, 2014, 2015, 2032, 2031
1665, 2015, 2016, 2033, 2032
1666, 2016, 2017, 2034, 2033
1667, 2017, 2018, 2035, 2034
1668, 2018, 2019, 2036, 2035
1669, 2019, 2020, 2037, 2036
1670, 2020, 2021, 2038, 2037
1671, 2021, 2022, 2039, 2038
1672, 2022, 2023, 2040, 2039
1673, 2023, 2024, 2041, 2040
1674, 2024, 2025, 2042, 2041
1675, 2025, 2026, 2043, 2042
1676, 2026, 2027, 2044, 2043
1677, 2027, 2028, 2045, 2044
1678, 2028, 2029, 2046, 2045
1679, 2029,  396,  397, 2046
1680, 1208, 2030, 2047, 1209
1681, 2030, 2031, 2048, 2047
1682, 2031, 2032, 2049, 2048
1683, 2032, 2033, 2050, 2049
1684, 2033, 2034, 2051, 2050
1685, 2034, 2035, 2052, 2051
1686, 2035, 2036, 2053, 2052
1687, 2036, 2037, 2054, 2053
1688, 2037, 2038, 2055, 2054
1689, 2038, 2039, 2056, 2055
1690, 2039, 2040, 2057, 2056
1691, 2040, 2041, 2058, 2057
1692, 2041, 2042, 2059, 2058
1693, 2042, 2043, 2060, 2059
1694, 2043, 2044, 2061, 2060
1695, 2044, 2045, 2062, 2061
1696, 2045, 2046, 2063, 2062
1697, 2046,  397,  398, 2063
1698, 1209, 2047, 2064, 1210
1699, 2047, 2048, 2065, 2064
1700, 2048, 2049, 2066, 2065
1701, 2049, 2050, 2067, 2066
1702, 2050, 2051, 2068, 2067
1703, 2051, 2052, 2069, 2068
1704, 2052, 2053, 2070, 2069
1705, 2053, 2054, 2071, 2070
1706, 2054, 2055, 2072, 2071
1707, 2055, 2056, 2073, 2072
1708, 2056, 2057, 2074, 2073
1709, 2057, 2058, 2075, 2074
1710, 2058, 2059, 2076, 2075
1711, 2059, 2060, 2077, 2076
1712, 2060, 2061, 2078, 2077
1713, 2061, 2062, 2079, 2078
1714, 2062, 2063, 2080, 2079
1715, 2063,  398,  399, 2080
1716, 1210, 2064, 2081, 1211
1717, 2064, 2065, 2082, 2081
1718, 2065, 2066, 2083, 2082
1719, 2066, 2067, 2084, 2083
1720, 2067, 2068, 2085, 2084
1721, 2068, 2069, 2086, 2085
1722, 2069, 2070, 2087, 2086
1723, 2070, 2071, 2088, 2087
1724, 2071, 2072, 2089, 2088
1725, 2072, 2073, 2090, 2089
1726, 2073, 2074, 2091, 2090
1727, 2074, 2075, 2092, 2091
1728, 2075, 2076, 2093, 2092
1729, 2076, 2077, 2094, 2093
1730, 2077, 2078, 2095, 2094
1731, 2078, 2079, 2096, 2095
1732, 2079, 2080, 2097, 2096
1733, 2080,  399,  400, 2097
1734, 1211, 2081, 2098, 1212
1735, 2081, 2082, 2099, 2098
1736, 2082, 2083, 2100, 2099
1737, 2083, 2084, 2101, 2100
1738, 2084, 2085, 2102, 2101
1739, 2085, 2086, 2103, 2102
1740, 2086, 2087, 2104, 2103
1741, 2087, 2088, 2105, 2104
1742, 2088, 2089, 2106, 2105
1743, 2089, 2090, 2107, 2106
1744, 2090, 2091, 2108, 2107
1745, 2091, 2092, 2109, 2108
1746, 2092, 2093, 2110, 2109
1747, 2093, 2094, 2111, 2110
1748, 2094, 2095, 2112, 2111
1749, 2095, 2096, 2113, 2112
1750, 2096, 2097, 2114, 2113
1751, 2097,  400,  401, 2114
1752, 1212, 2098, 2115, 1213
1753, 2098, 2099, 2116, 2115
1754, 2099, 2100, 2117, 2116
1755, 2100, 2101, 2118, 2117
1756, 2101, 2102, 2119, 2118
1757, 2102, 2103, 2120, 2119
1758, 2103, 2104, 2121, 2120
1759, 2104, 2105, 2122, 2121
1760, 2105, 2106, 2123, 2122
1761, 2106, 2107, 2124, 2123
1762, 2107, 2108, 2125, 2124
1763, 2108, 2109, 2126, 2125
1764, 2109, 2110, 2127, 2126
1765, 2110, 2111, 2128, 2127
1766, 2111, 2112, 2129, 2128
1767, 2112, 2113, 2130, 2129
1768, 2113, 2114, 2131, 2130
1769, 2114,  401,  402, 2131
1770, 1213, 2115, 2132, 1214
1771, 2115, 2116, 2133, 2132
1772, 2116, 2117, 2134, 2133
1773, 2117, 2118, 2135, 2134
1774, 2118, 2119, 2136, 2135
1775, 2119, 2120, 2137, 2136
1776, 2120, 2121, 2138, 2137
1777, 2121, 2122, 2139, 2138
1778, 2122, 2123, 2140, 2139
1779, 2123, 2124, 2141, 2140
1780, 2124, 2125, 2142, 2141
1781, 2125, 2126, 2143, 2142
1782, 2126, 2127, 2144, 2143
1783, 2127, 2128, 2145, 2144
1784, 2128, 2129, 2146, 2145
1785, 2129, 2130, 2147, 2146
1786, 2130, 2131, 2148, 2147
1787, 2131,  402,  403, 2148
1788, 1214, 2132, 2149, 1215
1789, 2132, 2133, 2150, 2149
1790, 2133, 2134, 2151, 2150
1791, 2134, 2135, 2152, 2151
1792, 2135, 2136, 2153, 2152
1793, 2136, 2137, 2154, 2153
1794, 2137, 2138, 2155, 2154
1795, 2138, 2139, 2156, 2155
1796, 2139, 2140, 2157, 2156
1797, 2140, 2141, 2158, 2157
1798, 2141, 2142, 2159, 2158
1799, 2142, 2143, 2160, 2159
1800, 2143, 2144, 2161, 2160
1801, 2144, 2145, 2162, 2161
1802, 2145, 2146, 2163, 2162
1803, 2146, 2147, 2164, 2163
1804, 2147, 2148, 2165, 2164
1805, 2148,  403,  404, 2165
1806, 1215, 2149, 2166, 1216
1807, 2149, 2150, 2167, 2166
1808, 2150, 2151, 2168, 2167
1809, 2151, 2152, 2169, 2168
1810, 2152, 2153, 2170, 2169
1811, 2153, 2154, 2171, 2170
1812, 2154, 2155, 2172, 2171
1813, 2155, 2156, 2173, 2172
1814, 2156, 2157, 2174, 2173
1815, 2157, 2158, 2175, 2174
1816, 2158, 2159, 2176, 2175
1817, 2159, 2160, 2177, 2176
1818, 2160, 2161, 2178, 2177
1819, 2161, 2162, 2179, 2178
1820, 2162, 2163, 2180, 2179
1821, 2163, 2164, 2181, 2180
1822, 2164, 2165, 2182, 2181
1823, 2165,  404,  405, 2182
1824, 1216, 2166, 2183, 1217
1825, 2166, 2167, 2184, 2183
1826, 2167, 2168, 2185, 2184
1827, 2168, 2169, 2186, 2185
1828, 2169, 2170, 2187, 2186
1829, 2170, 2171, 2188, 2187
1830, 2171, 2172, 2189, 2188
1831, 2172, 2173, 2190, 2189
1832, 2173, 2174, 2191, 2190
1833, 2174, 2175, 2192, 2191
1834, 2175, 2176, 2193, 2192
1835, 2176, 2177, 2194, 2193
1836, 2177, 2178, 2195, 2194
1837, 2178, 2179, 2196, 2195
1838, 2179, 2180, 2197, 2196
1839, 2180, 2181, 2198, 2197
1840, 2181, 2182, 2199, 2198
1841, 2182,  405,  406, 2199
1842, 1217, 2183, 2200, 1218
1843, 2183, 2184, 2201, 2200
1844, 2184, 2185, 2202, 2201
1845, 2185, 2186, 2203, 2202
1846, 2186, 2187, 2204, 2203
1847, 2187, 2188, 2205, 2204
1848, 2188, 2189, 2206, 2205
1849, 2189, 2190, 2207, 2206
1850, 2190, 2191, 2208, 2207
1851, 2191, 2192, 2209, 2208
1852, 2192, 2193, 2210, 2209
1853, 2193, 2194, 2211, 2210
1854, 2194, 2195, 2212, 2211
1855, 2195, 2196, 2213, 2212
1856, 2196, 2197, 2214, 2213
1857, 2197, 2198, 2215, 2214
1858, 2198, 2199, 2216, 2215
1859, 2199,  406,  407, 2216
1860, 1218, 2200, 2217, 1219
1861, 2200, 2201, 2218, 2217
1862, 2201, 2202, 2219, 2218
1863, 2202, 2203, 2220, 2219
1864, 2203, 2204, 2221, 2220
1865, 2204, 2205, 2222, 2221
1866, 2205, 2206, 2223, 2222
1867, 2206, 2207, 2224, 2223
1868, 2207, 2208, 2225, 2224
1869, 2208, 2209, 2226, 2225
1870, 2209, 2210, 2227, 2226
1871, 2210, 2211, 2228, 2227
1872, 2211, 2212, 2229, 2228
1873, 2212, 2213, 2230, 2229
1874, 2213, 2214, 2231, 2230
1875, 2214, 2215, 2232, 2231
1876, 2215, 2216, 2233, 2232
1877, 2216,  407,  408, 2233
1878, 1219, 2217, 2234, 1220
1879, 2217, 2218, 2235, 2234
1880, 2218, 2219, 2236, 2235
1881, 2219, 2220, 2237, 2236
1882, 2220, 2221, 2238, 2237
1883, 2221, 2222, 2239, 2238
1884, 2222, 2223, 2240, 2239
1885, 2223, 2224, 2241, 2240
1886, 2224, 2225, 2242, 2241
1887, 2225, 2226, 2243, 2242
1888, 2226, 2227, 2244, 2243
1889, 2227, 2228, 2245, 2244
1890, 2228, 2229, 2246, 2245
1891, 2229, 2230, 2247, 2246
1892, 2230, 2231, 2248, 2247
1893, 2231, 2232, 2249, 2248
1894, 2232, 2233, 2250, 2249
1895, 2233,  408,  409, 2250
1896, 1220, 2234, 2251, 1221
1897, 2234, 2235, 2252, 2251
1898, 2235, 2236, 2253, 2252
1899, 2236, 2237, 2254, 2253
1900, 2237, 2238, 2255, 2254
1901, 2238, 2239, 2256, 2255
1902, 2239, 2240, 2257, 2256
1903, 2240, 2241, 2258, 2257
1904, 2241, 2242, 2259, 2258
1905, 2242, 2243, 2260, 2259
1906, 2243, 2244, 2261, 2260
1907, 2244, 2245, 2262, 2261
1908, 2245, 2246, 2263, 2262
1909, 2246, 2247, 2264, 2263
1910, 2247, 2248, 2265, 2264
1911, 2248, 2249, 2266, 2265
1912, 2249, 2250, 2267, 2266
1913, 2250,  409,  410, 2267
1914, 1221, 2251, 2268, 1222
1915, 2251, 2252, 2269, 2268
1916, 2252, 2253, 2270, 2269
1917, 2253, 2254, 2271, 2270
1918, 2254, 2255, 2272, 2271
1919, 2255, 2256, 2273, 2272
1920, 2256, 2257, 2274, 2273
1921, 2257, 2258, 2275, 2274
1922, 2258, 2259, 2276, 2275
1923, 2259, 2260, 2277, 2276
1924, 2260, 2261, 2278, 2277
1925, 2261, 2262, 2279, 2278
1926, 2262, 2263, 2280, 2279
1927, 2263, 2264, 2281, 2280
1928, 2264, 2265, 2282, 2281
1929, 2265, 2266, 2283, 2282
1930, 2266, 2267, 2284, 2283
1931, 2267,  410,  411, 2284
1932, 1222, 2268, 2285, 1223
1933, 2268, 2269, 2286, 2285
1934, 2269, 2270, 2287, 2286
1935, 2270, 2271, 2288, 2287
1936, 2271, 2272, 2289, 2288
1937, 2272, 2273, 2290, 2289
1938, 2273, 2274, 2291, 2290
1939, 2274, 2275, 2292, 2291
1940, 2275, 2276, 2293, 2292
1941, 2276, 2277, 2294, 2293
1942, 2277, 2278, 2295, 2294
1943, 2278, 2279, 2296, 2295
1944, 2279, 2280, 2297, 2296
1945, 2280, 2281, 2298, 2297
1946, 2281, 2282, 2299, 2298
1947, 2282, 2283, 2300, 2299
1948, 2283, 2284, 2301, 2300
1949, 2284,  411,  412, 2301
1950, 1223, 2285, 2302, 1224
1951, 2285, 2286, 2303, 2302
1952, 2286, 2287, 2304, 2303
1953, 2287, 2288, 2305, 2304
1954, 2288, 2289, 2306, 2305
1955, 2289, 2290, 2307, 2306
1956, 2290, 2291, 2308, 2307
1957, 2291, 2292, 2309, 2308
1958, 2292, 2293, 2310, 2309
1959, 2293, 2294, 2311, 2310
1960, 2294, 2295, 2312, 2311
1961, 2295, 2296, 2313, 2312
1962, 2296, 2297, 2314, 2313
1963, 2297, 2298, 2315, 2314
1964, 2298, 2299, 2316, 2315
1965, 2299, 2300, 2317, 2316
1966, 2300, 2301, 2318, 2317
1967, 2301,  412,  413, 2318
1968, 1224, 2302, 2319, 1225
1969, 2302, 2303, 2320, 2319
1970, 2303, 2304, 2321, 2320
1971, 2304, 2305, 2322, 2321
1972, 2305, 2306, 2323, 2322
1973, 2306, 2307, 2324, 2323
1974, 2307, 2308, 2325, 2324
1975, 2308, 2309, 2326, 2325
1976, 2309, 2310, 2327, 2326
1977, 2310, 2311, 2328, 2327
1978, 2311, 2312, 2329, 2328
1979, 2312, 2313, 2330, 2329
1980, 2313, 2314, 2331, 2330
1981, 2314, 2315, 2332, 2331
1982, 2315, 2316, 2333, 2332
1983, 2316, 2317, 2334, 2333
1984, 2317, 2318, 2335, 2334
1985, 2318,  413,  414, 2335
1986, 1225, 2319, 2336, 1226
1987, 2319, 2320, 2337, 2336
1988, 2320, 2321, 2338, 2337
1989, 2321, 2322, 2339, 2338
1990, 2322, 2323, 2340, 2339
1991, 2323, 2324, 2341, 2340
1992, 2324, 2325, 2342, 2341
1993, 2325, 2326, 2343, 2342
1994, 2326, 2327, 2344, 2343
1995, 2327, 2328, 2345, 2344
1996, 2328, 2329, 2346, 2345
1997, 2329, 2330, 2347, 2346
1998, 2330, 2331, 2348, 2347
1999, 2331, 2332, 2349, 2348
2000, 2332, 2333, 2350, 2349
2001, 2333, 2334, 2351, 2350
2002, 2334, 2335, 2352, 2351
2003, 2335,  414,  415, 2352
2004, 1226, 2336, 2353, 1227
2005, 2336, 2337, 2354, 2353
2006, 2337, 2338, 2355, 2354
2007, 2338, 2339, 2356, 2355
2008, 2339, 2340, 2357, 2356
2009, 2340, 2341, 2358, 2357
2010, 2341, 2342, 2359, 2358
2011, 2342, 2343, 2360, 2359
2012, 2343, 2344, 2361, 2360
2013, 2344, 2345, 2362, 2361
2014, 2345, 2346, 2363, 2362
2015, 2346, 2347, 2364, 2363
2016, 2347, 2348, 2365, 2364
2017, 2348, 2349, 2366, 2365
2018, 2349, 2350, 2367, 2366
2019, 2350, 2351, 2368, 2367
2020, 2351, 2352, 2369, 2368
2021, 2352,  415,  416, 2369
2022, 1227, 2353, 2370, 1228
2023, 2353, 2354, 2371, 2370
2024, 2354, 2355, 2372, 2371
2025, 2355, 2356, 2373, 2372
2026, 2356, 2357, 2374, 2373
2027, 2357, 2358, 2375, 2374
2028, 2358, 2359, 2376, 2375
2029, 2359, 2360, 2377, 2376
2030, 2360, 2361, 2378, 2377
2031, 2361, 2362, 2379, 2378
2032, 2362, 2363, 2380, 2379
2033, 2363, 2364, 2381, 2380
2034, 2364, 2365, 2382, 2381
2035, 2365, 2366, 2383, 2382
2036, 2366, 2367, 2384, 2383
2037, 2367, 2368, 2385, 2384
2038, 2368, 2369, 2386, 2385
2039, 2369,  416,  417, 2386
2040, 1228, 2370, 2387, 1229
2041, 2370, 2371, 2388, 2387
2042, 2371, 2372, 2389, 2388
2043, 2372, 2373, 2390, 2389
2044, 2373, 2374, 2391, 2390
2045, 2374, 2375, 2392, 2391
2046, 2375, 2376, 2393, 2392
2047, 2376, 2377, 2394, 2393
2048, 2377, 2378, 2395, 2394
2049, 2378, 2379, 2396, 2395
2050, 2379, 2380, 2397, 2396
2051, 2380, 2381, 2398, 2397
2052, 2381, 2382, 2399, 2398
2053, 2382, 2383, 2400, 2399
2054, 2383, 2384, 2401, 2400
2055, 2384, 2385, 2402, 2401
2056, 2385, 2386, 2403, 2402
2057, 2386,  417,  418, 2403
2058, 1229, 2387, 2404, 1230
2059, 2387, 2388, 2405, 2404
2060, 2388, 2389, 2406, 2405
2061, 2389, 2390, 2407, 2406
2062, 2390, 2391, 2408, 2407
2063, 2391, 2392, 2409, 2408
2064, 2392, 2393, 2410, 2409
2065, 2393, 2394, 2411, 2410
2066, 2394, 2395, 2412, 2411
2067, 2395, 2396, 2413, 2412
2068, 2396, 2397, 2414, 2413
2069, 2397, 2398, 2415, 2414
2070, 2398, 2399, 2416, 2415
2071, 2399, 2400, 2417, 2416
2072, 2400, 2401, 2418, 2417
2073, 2401, 2402, 2419, 2418
2074, 2402, 2403, 2420, 2419
2075, 2403,  418,  419, 2420
2076, 1230, 2404, 2421, 1231
2077, 2404, 2405, 2422, 2421
2078, 2405, 2406, 2423, 2422
2079, 2406, 2407, 2424, 2423
2080, 2407, 2408, 2425, 2424
2081, 2408, 2409, 2426, 2425
2082, 2409, 2410, 2427, 2426
2083, 2410, 2411, 2428, 2427
2084, 2411, 2412, 2429, 2428
2085, 2412, 2413, 2430, 2429
2086, 2413, 2414, 2431, 2430
2087, 2414, 2415, 2432, 2431
2088, 2415, 2416, 2433, 2432
2089, 2416, 2417, 2434, 2433
2090, 2417, 2418, 2435, 2434
2091, 2418, 2419, 2436, 2435
2092, 2419, 2420, 2437, 2436
2093, 2420,  419,  420, 2437
2094, 1231, 2421, 2438, 1232
2095, 2421, 2422, 2439, 2438
2096, 2422, 2423, 2440, 2439
2097, 2423, 2424, 2441, 2440
2098, 2424, 2425, 2442, 2441
2099, 2425, 2426, 2443, 2442
2100, 2426, 2427, 2444, 2443
2101, 2427, 2428, 2445, 2444
2102, 2428, 2429, 2446, 2445
2103, 2429, 2430, 2447, 2446
2104, 2430, 2431, 2448, 2447
2105, 2431, 2432, 2449, 2448
2106, 2432, 2433, 2450, 2449
2107, 2433, 2434, 2451, 2450
2108, 2434, 2435, 2452, 2451
2109, 2435, 2436, 2453, 2452
2110, 2436, 2437, 2454, 2453
2111, 2437,  420,  421, 2454
2112, 1232, 2438, 2455, 1233
2113, 2438, 2439, 2456, 2455
2114, 2439, 2440, 2457, 2456
2115, 2440, 2441, 2458, 2457
2116, 2441, 2442, 2459, 2458
2117, 2442, 2443, 2460, 2459
2118, 2443, 2444, 2461, 2460
2119, 2444, 2445, 2462, 2461
2120, 2445, 2446, 2463, 2462
2121, 2446, 2447, 2464, 2463
2122, 2447, 2448, 2465, 2464
2123, 2448, 2449, 2466, 2465
2124, 2449, 2450, 2467, 2466
2125, 2450, 2451, 2468, 2467
2126, 2451, 2452, 2469, 2468
2127, 2452, 2453, 2470, 2469
2128, 2453, 2454, 2471, 2470
2129, 2454,  421,  422, 2471
2130, 1233, 2455, 2472, 1234
2131, 2455, 2456, 2473, 2472
2132, 2456, 2457, 2474, 2473
2133, 2457, 2458, 2475, 2474
2134, 2458, 2459, 2476, 2475
2135, 2459, 2460, 2477, 2476
2136, 2460, 2461, 2478, 2477
2137, 2461, 2462, 2479, 2478
2138, 2462, 2463, 2480, 2479
2139, 2463, 2464, 2481, 2480
2140, 2464, 2465, 2482, 2481
2141, 2465, 2466, 2483, 2482
2142, 2466, 2467, 2484, 2483
2143, 2467, 2468, 2485, 2484
2144, 2468, 2469, 2486, 2485
2145, 2469, 2470, 2487, 2486
2146, 2470, 2471, 2488, 2487
2147, 2471,  422,  423, 2488
2148, 1234, 2472, 1267, 1197
2149, 2472, 2473, 1266, 1267
2150, 2473, 2474, 1265, 1266
2151, 2474, 2475, 1264, 1265
2152, 2475, 2476, 1263, 1264
2153, 2476, 2477, 1262, 1263
2154, 2477, 2478, 1261, 1262
2155, 2478, 2479, 1260, 1261
2156, 2479, 2480, 1259, 1260
2157, 2480, 2481, 1258, 1259
2158, 2481, 2482, 1257, 1258
2159, 2482, 2483, 1256, 1257
2160, 2483, 2484, 1255, 1256
2161, 2484, 2485, 1254, 1255
2162, 2485, 2486, 1253, 1254
2163, 2486, 2487, 1252, 1253
2164, 2487, 2488, 1251, 1252
2165, 2488,  423,  424, 1251
2166,  424,  425, 2489, 1251
2167,  425,  426, 2490, 2489
2168,  426,  427, 2491, 2490
2169,  427,  428, 2492, 2491
2170,  428,  429, 2493, 2492
2171,  429,  430, 2494, 2493
2172,  430,  431, 2495, 2494
2173,  431,  432, 2496, 2495
2174,  432,  433, 2497, 2496
2175,  433,  434, 2498, 2497
2176,  434,  435, 2499, 2498
2177,  435,  436, 2500, 2499
2178,  436,  437, 2501, 2500
2179,  437,  438, 2502, 2501
2180,  438,  439, 2503, 2502
2181,  439,  440, 2504, 2503
2182,  440,    6,  205, 2504
2183, 1251, 2489, 2505, 1252
2184, 2489, 2490, 2506, 2505
2185, 2490, 2491, 2507, 2506
2186, 2491, 2492, 2508, 2507
2187, 2492, 2493, 2509, 2508
2188, 2493, 2494, 2510, 2509
2189, 2494, 2495, 2511, 2510
2190, 2495, 2496, 2512, 2511
2191, 2496, 2497, 2513, 2512
2192, 2497, 2498, 2514, 2513
2193, 2498, 2499, 2515, 2514
2194, 2499, 2500, 2516, 2515
2195, 2500, 2501, 2517, 2516
2196, 2501, 2502, 2518, 2517
2197, 2502, 2503, 2519, 2518
2198, 2503, 2504, 2520, 2519
2199, 2504,  205,  204, 2520
2200, 1252, 2505, 2521, 1253
2201, 2505, 2506, 2522, 2521
2202, 2506, 2507, 2523, 2522
2203, 2507, 2508, 2524, 2523
2204, 2508, 2509, 2525, 2524
2205, 2509, 2510, 2526, 2525
2206, 2510, 2511, 2527, 2526
2207, 2511, 2512, 2528, 2527
2208, 2512, 2513, 2529, 2528
2209, 2513, 2514, 2530, 2529
2210, 2514, 2515, 2531, 2530
2211, 2515, 2516, 2532, 2531
2212, 2516, 2517, 2533, 2532
2213, 2517, 2518, 2534, 2533
2214, 2518, 2519, 2535, 2534
2215, 2519, 2520, 2536, 2535
2216, 2520,  204,  203, 2536
2217, 1253, 2521, 2537, 1254
2218, 2521, 2522, 2538, 2537
2219, 2522, 2523, 2539, 2538
2220, 2523, 2524, 2540, 2539
2221, 2524, 2525, 2541, 2540
2222, 2525, 2526, 2542, 2541
2223, 2526, 2527, 2543, 2542
2224, 2527, 2528, 2544, 2543
2225, 2528, 2529, 2545, 2544
2226, 2529, 2530, 2546, 2545
2227, 2530, 2531, 2547, 2546
2228, 2531, 2532, 2548, 2547
2229, 2532, 2533, 2549, 2548
2230, 2533, 2534, 2550, 2549
2231, 2534, 2535, 2551, 2550
2232, 2535, 2536, 2552, 2551
2233, 2536,  203,  202, 2552
2234, 1254, 2537, 2553, 1255
2235, 2537, 2538, 2554, 2553
2236, 2538, 2539, 2555, 2554
2237, 2539, 2540, 2556, 2555
2238, 2540, 2541, 2557, 2556
2239, 2541, 2542, 2558, 2557
2240, 2542, 2543, 2559, 2558
2241, 2543, 2544, 2560, 2559
2242, 2544, 2545, 2561, 2560
2243, 2545, 2546, 2562, 2561
2244, 2546, 2547, 2563, 2562
2245, 2547, 2548, 2564, 2563
2246, 2548, 2549, 2565, 2564
2247, 2549, 2550, 2566, 2565
2248, 2550, 2551, 2567, 2566
2249, 2551, 2552, 2568, 2567
2250, 2552,  202,  201, 2568
2251, 1255, 2553, 2569, 1256
2252, 2553, 2554, 2570, 2569
2253, 2554, 2555, 2571, 2570
2254, 2555, 2556, 2572, 2571
2255, 2556, 2557, 2573, 2572
2256, 2557, 2558, 2574, 2573
2257, 2558, 2559, 2575, 2574
2258, 2559, 2560, 2576, 2575
2259, 2560, 2561, 2577, 2576
2260, 2561, 2562, 2578, 2577
2261, 2562, 2563, 2579, 2578
2262, 2563, 2564, 2580, 2579
2263, 2564, 2565, 2581, 2580
2264, 2565, 2566, 2582, 2581
2265, 2566, 2567, 2583, 2582
2266, 2567, 2568, 2584, 2583
2267, 2568,  201,  200, 2584
2268, 1256, 2569, 2585, 1257
2269, 2569, 2570, 2586, 2585
2270, 2570, 2571, 2587, 2586
2271, 2571, 2572, 2588, 2587
2272, 2572, 2573, 2589, 2588
2273, 2573, 2574, 2590, 2589
2274, 2574, 2575, 2591, 2590
2275, 2575, 2576, 2592, 2591
2276, 2576, 2577, 2593, 2592
2277, 2577, 2578, 2594, 2593
2278, 2578, 2579, 2595, 2594
2279, 2579, 2580, 2596, 2595
2280, 2580, 2581, 2597, 2596
2281, 2581, 2582, 2598, 2597
2282, 2582, 2583, 2599, 2598
2283, 2583, 2584, 2600, 2599
2284, 2584,  200,  199, 2600
2285, 1257, 2585, 2601, 1258
2286, 2585, 2586, 2602, 2601
2287, 2586, 2587, 2603, 2602
2288, 2587, 2588, 2604, 2603
2289, 2588, 2589, 2605, 2604
2290, 2589, 2590, 2606, 2605
2291, 2590, 2591, 2607, 2606
2292, 2591, 2592, 2608, 2607
2293, 2592, 2593, 2609, 2608
2294, 2593, 2594, 2610, 2609
2295, 2594, 2595, 2611, 2610
2296, 2595, 2596, 2612, 2611
2297, 2596, 2597, 2613, 2612
2298, 2597, 2598, 2614, 2613
2299, 2598, 2599, 2615, 2614
2300, 2599, 2600, 2616, 2615
2301, 2600,  199,  198, 2616
2302, 1258, 2601, 2617, 1259
2303, 2601, 2602, 2618, 2617
2304, 2602, 2603, 2619, 2618
2305, 2603, 2604, 2620, 2619
2306, 2604, 2605, 2621, 2620
2307, 2605, 2606, 2622, 2621
2308, 2606, 2607, 2623, 2622
2309, 2607, 2608, 2624, 2623
2310, 2608, 2609, 2625, 2624
2311, 2609, 2610, 2626, 2625
2312, 2610, 2611, 2627, 2626
2313, 2611, 2612, 2628, 2627
2314, 2612, 2613, 2629, 2628
2315, 2613, 2614, 2630, 2629
2316, 2614, 2615, 2631, 2630
2317, 2615, 2616, 2632, 2631
2318, 2616,  198,  197, 2632
2319, 1259, 2617, 2633, 1260
2320, 2617, 2618, 2634, 2633
2321, 2618, 2619, 2635, 2634
2322, 2619, 2620, 2636, 2635
2323, 2620, 2621, 2637, 2636
2324, 2621, 2622, 2638, 2637
2325, 2622, 2623, 2639, 2638
2326, 2623, 2624, 2640, 2639
2327, 2624, 2625, 2641, 2640
2328, 2625, 2626, 2642, 2641
2329, 2626, 2627, 2643, 2642
2330, 2627, 2628, 2644, 2643
2331, 2628, 2629, 2645, 2644
2332, 2629, 2630, 2646, 2645
2333, 2630, 2631, 2647, 2646
2334, 2631, 2632, 2648, 2647
2335, 2632,  197,  196, 2648
2336, 1260, 2633, 2649, 1261
2337, 2633, 2634, 2650, 2649
2338, 2634, 2635, 2651, 2650
2339, 2635, 2636, 2652, 2651
2340, 2636, 2637, 2653, 2652
2341, 2637, 2638, 2654, 2653
2342, 2638, 2639, 2655, 2654
2343, 2639, 2640, 2656, 2655
2344, 2640, 2641, 2657, 2656
2345, 2641, 2642, 2658, 2657
2346, 2642, 2643, 2659, 2658
2347, 2643, 2644, 2660, 2659
2348, 2644, 2645, 2661, 2660
2349, 2645, 2646, 2662, 2661
2350, 2646, 2647, 2663, 2662
2351, 2647, 2648, 2664, 2663
2352, 2648,  196,  195, 2664
2353, 1261, 2649, 2665, 1262
2354, 2649, 2650, 2666, 2665
2355, 2650, 2651, 2667, 2666
2356, 2651, 2652, 2668, 2667
2357, 2652, 2653, 2669, 2668
2358, 2653, 2654, 2670, 2669
2359, 2654, 2655, 2671, 2670
2360, 2655, 2656, 2672, 2671
2361, 2656, 2657, 2673, 2672
2362, 2657, 2658, 2674, 2673
2363, 2658, 2659, 2675, 2674
2364, 2659, 2660, 2676, 2675
2365, 2660, 2661, 2677, 2676
2366, 2661, 2662, 2678, 2677
2367, 2662, 2663, 2679, 2678
2368, 2663, 2664, 2680, 2679
2369, 2664,  195,  194, 2680
2370, 1262, 2665, 2681, 1263
2371, 2665, 2666, 2682, 2681
2372, 2666, 2667, 2683, 2682
2373, 2667, 2668, 2684, 2683
2374, 2668, 2669, 2685, 2684
2375, 2669, 2670, 2686, 2685
2376, 2670, 2671, 2687, 2686
2377, 2671, 2672, 2688, 2687
2378, 2672, 2673, 2689, 2688
2379, 2673, 2674, 2690, 2689
2380, 2674, 2675, 2691, 2690
2381, 2675, 2676, 2692, 2691
2382, 2676, 2677, 2693, 2692
2383, 2677, 2678, 2694, 2693
2384, 2678, 2679, 2695, 2694
2385, 2679, 2680, 2696, 2695
2386, 2680,  194,  193, 2696
2387, 1263, 2681, 2697, 1264
2388, 2681, 2682, 2698, 2697
2389, 2682, 2683, 2699, 2698
2390, 2683, 2684, 2700, 2699
2391, 2684, 2685, 2701, 2700
2392, 2685, 2686, 2702, 2701
2393, 2686, 2687, 2703, 2702
2394, 2687, 2688, 2704, 2703
2395, 2688, 2689, 2705, 2704
2396, 2689, 2690, 2706, 2705
2397, 2690, 2691, 2707, 2706
2398, 2691, 2692, 2708, 2707
2399, 2692, 2693, 2709, 2708
2400, 2693, 2694, 2710, 2709
2401, 2694, 2695, 2711, 2710
2402, 2695, 2696, 2712, 2711
2403, 2696,  193,  192, 2712
2404, 1264, 2697, 2713, 1265
2405, 2697, 2698, 2714, 2713
2406, 2698, 2699, 2715, 2714
2407, 2699, 2700, 2716, 2715
2408, 2700, 2701, 2717, 2716
2409, 2701, 2702, 2718, 2717
2410, 2702, 2703, 2719, 2718
2411, 2703, 2704, 2720, 2719
2412, 2704, 2705, 2721, 2720
2413, 2705, 2706, 2722, 2721
2414, 2706, 2707, 2723, 2722
2415, 2707, 2708, 2724, 2723
2416, 2708, 2709, 2725, 2724
2417, 2709, 2710, 2726, 2725
2418, 2710, 2711, 2727, 2726
2419, 2711, 2712, 2728, 2727
2420, 2712,  192,  191, 2728
2421, 1265, 2713, 2729, 1266
2422, 2713, 2714, 2730, 2729
2423, 2714, 2715, 2731, 2730
2424, 2715, 2716, 2732, 2731
2425, 2716, 2717, 2733, 2732
2426, 2717, 2718, 2734, 2733
2427, 2718, 2719, 2735, 2734
2428, 2719, 2720, 2736, 2735
2429, 2720, 2721, 2737, 2736
2430, 2721, 2722, 2738, 2737
2431, 2722, 2723, 2739, 2738
2432, 2723, 2724, 2740, 2739
2433, 2724, 2725, 2741, 2740
2434, 2725, 2726, 2742, 2741
2435, 2726, 2727, 2743, 2742
2436, 2727, 2728, 2744, 2743
2437, 2728,  191,  190, 2744
2438, 1266, 2729, 2745, 1267
2439, 2729, 2730, 2746, 2745
2440, 2730, 2731, 2747, 2746
2441, 2731, 2732, 2748, 2747
2442, 2732, 2733, 2749, 2748
2443, 2733, 2734, 2750, 2749
2444, 2734, 2735, 2751, 2750
2445, 2735, 2736, 2752, 2751
2446, 2736, 2737, 2753, 2752
2447, 2737, 2738, 2754, 2753
2448, 2738, 2739, 2755, 2754
2449, 2739, 2740, 2756, 2755
2450, 2740, 2741, 2757, 2756
2451, 2741, 2742, 2758, 2757
2452, 2742, 2743, 2759, 2758
2453, 2743, 2744, 2760, 2759
2454, 2744,  190,  189, 2760
2455, 1267, 2745, 1235, 1197
2456, 2745, 2746, 1236, 1235
2457, 2746, 2747, 1237, 1236
2458, 2747, 2748, 1238, 1237
2459, 2748, 2749, 1239, 1238
2460, 2749, 2750, 1240, 1239
2461, 2750, 2751, 1241, 1240
2462, 2751, 2752, 1242, 1241
2463, 2752, 2753, 1243, 1242
2464, 2753, 2754, 1244, 1243
2465, 2754, 2755, 1245, 1244
2466, 2755, 2756, 1246, 1245
2467, 2756, 2757, 1247, 1246
2468, 2757, 2758, 1248, 1247
2469, 2758, 2759, 1249, 1248
2470, 2759, 2760, 1250, 1249
2471, 2760,  189,  188, 1250
2472,  386, 1180, 2761,  385
2473, 1180, 1179, 2762, 2761
2474, 1179, 1178, 2763, 2762
2475, 1178, 1177, 2764, 2763
2476, 1177, 1176, 2765, 2764
2477, 1176, 1175, 2766, 2765
2478, 1175, 1174, 2767, 2766
2479, 1174, 1173, 2768, 2767
2480, 1173, 1172, 2769, 2768
2481, 1172, 1171, 2770, 2769
2482, 1171, 1170, 2771, 2770
2483, 1170, 1169, 2772, 2771
2484, 1169, 1168, 2773, 2772
2485, 1168, 1167, 2774, 2773
2486, 1167, 1166, 2775, 2774
2487, 1166, 1165, 2776, 2775
2488, 1165, 1164, 2777, 2776
2489, 1164, 1163, 2778, 2777
2490, 1163, 1162, 2779, 2778
2491, 1162, 1161, 2780, 2779
2492, 1161, 1160, 2781, 2780
2493, 1160, 1159, 2782, 2781
2494, 1159, 1158, 2783, 2782
2495, 1158, 1157, 2784, 2783
2496, 1157, 1156, 2785, 2784
2497, 1156, 1155, 2786, 2785
2498, 1155, 1154, 2787, 2786
2499, 1154, 1153, 2788, 2787
2500, 1153, 1152, 2789, 2788
2501, 1152, 1151, 2790, 2789
2502, 1151, 1150, 2791, 2790
2503, 1150, 1149, 2792, 2791
2504, 1149, 1148, 2793, 2792
2505, 1148, 1147, 2794, 2793
2506, 1147,  150,  149, 2794
2507,  385, 2761, 2795,  384
2508, 2761, 2762, 2796, 2795
2509, 2762, 2763, 2797, 2796
2510, 2763, 2764, 2798, 2797
2511, 2764, 2765, 2799, 2798
2512, 2765, 2766, 2800, 2799
2513, 2766, 2767, 2801, 2800
2514, 2767, 2768, 2802, 2801
2515, 2768, 2769, 2803, 2802
2516, 2769, 2770, 2804, 2803
2517, 2770, 2771, 2805, 2804
2518, 2771, 2772, 2806, 2805
2519, 2772, 2773, 2807, 2806
2520, 2773, 2774, 2808, 2807
2521, 2774, 2775, 2809, 2808
2522, 2775, 2776, 2810, 2809
2523, 2776, 2777, 2811, 2810
2524, 2777, 2778, 2812, 2811
2525, 2778, 2779, 2813, 2812
2526, 2779, 2780, 2814, 2813
2527, 2780, 2781, 2815, 2814
2528, 2781, 2782, 2816, 2815
2529, 2782, 2783, 2817, 2816
2530, 2783, 2784, 2818, 2817
2531, 2784, 2785, 2819, 2818
2532, 2785, 2786, 2820, 2819
2533, 2786, 2787, 2821, 2820
2534, 2787, 2788, 2822, 2821
2535, 2788, 2789, 2823, 2822
2536, 2789, 2790, 2824, 2823
2537, 2790, 2791, 2825, 2824
2538, 2791, 2792, 2826, 2825
2539, 2792, 2793, 2827, 2826
2540, 2793, 2794, 2828, 2827
2541, 2794,  149,  148, 2828
2542,  384, 2795, 2829,  383
2543, 2795, 2796, 2830, 2829
2544, 2796, 2797, 2831, 2830
2545, 2797, 2798, 2832, 2831
2546, 2798, 2799, 2833, 2832
2547, 2799, 2800, 2834, 2833
2548, 2800, 2801, 2835, 2834
2549, 2801, 2802, 2836, 2835
2550, 2802, 2803, 2837, 2836
2551, 2803, 2804, 2838, 2837
2552, 2804, 2805, 2839, 2838
2553, 2805, 2806, 2840, 2839
2554, 2806, 2807, 2841, 2840
2555, 2807, 2808, 2842, 2841
2556, 2808, 2809, 2843, 2842
2557, 2809, 2810, 2844, 2843
2558, 2810, 2811, 2845, 2844
2559, 2811, 2812, 2846, 2845
2560, 2812, 2813, 2847, 2846
2561, 2813, 2814, 2848, 2847
2562, 2814, 2815, 2849, 2848
2563, 2815, 2816, 2850, 2849
2564, 2816, 2817, 2851, 2850
2565, 2817, 2818, 2852, 2851
2566, 2818, 2819, 2853, 2852
2567, 2819, 2820, 2854, 2853
2568, 2820, 2821, 2855, 2854
2569, 2821, 2822, 2856, 2855
2570, 2822, 2823, 2857, 2856
2571, 2823, 2824, 2858, 2857
2572, 2824, 2825, 2859, 2858
2573, 2825, 2826, 2860, 2859
2574, 2826, 2827, 2861, 2860
2575, 2827, 2828, 2862, 2861
2576, 2828,  148,  147, 2862
2577,  383, 2829, 2863,  382
2578, 2829, 2830, 2864, 2863
2579, 2830, 2831, 2865, 2864
2580, 2831, 2832, 2866, 2865
2581, 2832, 2833, 2867, 2866
2582, 2833, 2834, 2868, 2867
2583, 2834, 2835, 2869, 2868
2584, 2835, 2836, 2870, 2869
2585, 2836, 2837, 2871, 2870
2586, 2837, 2838, 2872, 2871
2587, 2838, 2839, 2873, 2872
2588, 2839, 2840, 2874, 2873
2589, 2840, 2841, 2875, 2874
2590, 2841, 2842, 2876, 2875
2591, 2842, 2843, 2877, 2876
2592, 2843, 2844, 2878, 2877
2593, 2844, 2845, 2879, 2878
2594, 2845, 2846, 2880, 2879
2595, 2846, 2847, 2881, 2880
2596, 2847, 2848, 2882, 2881
2597, 2848, 2849, 2883, 2882
2598, 2849, 2850, 2884, 2883
2599, 2850, 2851, 2885, 2884
2600, 2851, 2852, 2886, 2885
2601, 2852, 2853, 2887, 2886
2602, 2853, 2854, 2888, 2887
2603, 2854, 2855, 2889, 2888
2604, 2855, 2856, 2890, 2889
2605, 2856, 2857, 2891, 2890
2606, 2857, 2858, 2892, 2891
2607, 2858, 2859, 2893, 2892
2608, 2859, 2860, 2894, 2893
2609, 2860, 2861, 2895, 2894
2610, 2861, 2862, 2896, 2895
2611, 2862,  147,  146, 2896
2612,  382, 2863, 2897,  381
2613, 2863, 2864, 2898, 2897
2614, 2864, 2865, 2899, 2898
2615, 2865, 2866, 2900, 2899
2616, 2866, 2867, 2901, 2900
2617, 2867, 2868, 2902, 2901
2618, 2868, 2869, 2903, 2902
2619, 2869, 2870, 2904, 2903
2620, 2870, 2871, 2905, 2904
2621, 2871, 2872, 2906, 2905
2622, 2872, 2873, 2907, 2906
2623, 2873, 2874, 2908, 2907
2624, 2874, 2875, 2909, 2908
2625, 2875, 2876, 2910, 2909
2626, 2876, 2877, 2911, 2910
2627, 2877, 2878, 2912, 2911
2628, 2878, 2879, 2913, 2912
2629, 2879, 2880, 2914, 2913
2630, 2880, 2881, 2915, 2914
2631, 2881, 2882, 2916, 2915
2632, 2882, 2883, 2917, 2916
2633, 2883, 2884, 2918, 2917
2634, 2884, 2885, 2919, 2918
2635, 2885, 2886, 2920, 2919
2636, 2886, 2887, 2921, 2920
2637, 2887, 2888, 2922, 2921
2638, 2888, 2889, 2923, 2922
2639, 2889, 2890, 2924, 2923
2640, 2890, 2891, 2925, 2924
2641, 2891, 2892, 2926, 2925
2642, 2892, 2893, 2927, 2926
2643, 2893, 2894, 2928, 2927
2644, 2894, 2895, 2929, 2928
2645, 2895, 2896, 2930, 2929
2646, 2896,  146,  145, 2930
2647,  381, 2897, 2931,  380
2648, 2897, 2898, 2932, 2931
2649, 2898, 2899, 2933, 2932
2650, 2899, 2900, 2934, 2933
2651, 2900, 2901, 2935, 2934
2652, 2901, 2902, 2936, 2935
2653, 2902, 2903, 2937, 2936
2654, 2903, 2904, 2938, 2937
2655, 2904, 2905, 2939, 2938
2656, 2905, 2906, 2940, 2939
2657, 2906, 2907, 2941, 2940
2658, 2907, 2908, 2942, 2941
2659, 2908, 2909, 2943, 2942
2660, 2909, 2910, 2944, 2943
2661, 2910, 2911, 2945, 2944
2662, 2911, 2912, 2946, 2945
2663, 2912, 2913, 2947, 2946
2664, 2913, 2914, 2948, 2947
2665, 2914, 2915, 2949, 2948
2666, 2915, 2916, 2950, 2949
2667, 2916, 2917, 2951, 2950
2668, 2917, 2918, 2952, 2951
2669, 2918, 2919, 2953, 2952
2670, 2919, 2920, 2954, 2953
2671, 2920, 2921, 2955, 2954
2672, 2921, 2922, 2956, 2955
2673, 2922, 2923, 2957, 2956
2674, 2923, 2924, 2958, 2957
2675, 2924, 2925, 2959, 2958
2676, 2925, 2926, 2960, 2959
2677, 2926, 2927, 2961, 2960
2678, 2927, 2928, 2962, 2961
2679, 2928, 2929, 2963, 2962
2680, 2929, 2930, 2964, 2963
2681, 2930,  145,  144, 2964
2682,  380, 2931, 2965,  379
2683, 2931, 2932, 2966, 2965
2684, 2932, 2933, 2967, 2966
2685, 2933, 2934, 2968, 2967
2686, 2934, 2935, 2969, 2968
2687, 2935, 2936, 2970, 2969
2688, 2936, 2937, 2971, 2970
2689, 2937, 2938, 2972, 2971
2690, 2938, 2939, 2973, 2972
2691, 2939, 2940, 2974, 2973
2692, 2940, 2941, 2975, 2974
2693, 2941, 2942, 2976, 2975
2694, 2942, 2943, 2977, 2976
2695, 2943, 2944, 2978, 2977
2696, 2944, 2945, 2979, 2978
2697, 2945, 2946, 2980, 2979
2698, 2946, 2947, 2981, 2980
2699, 2947, 2948, 2982, 2981
2700, 2948, 2949, 2983, 2982
2701, 2949, 2950, 2984, 2983
2702, 2950, 2951, 2985, 2984
2703, 2951, 2952, 2986, 2985
2704, 2952, 2953, 2987, 2986
2705, 2953, 2954, 2988, 2987
2706, 2954, 2955, 2989, 2988
2707, 2955, 2956, 2990, 2989
2708, 2956, 2957, 2991, 2990
2709, 2957, 2958, 2992, 2991
2710, 2958, 2959, 2993, 2992
2711, 2959, 2960, 2994, 2993
2712, 2960, 2961, 2995, 2994
2713, 2961, 2962, 2996, 2995
2714, 2962, 2963, 2997, 2996
2715, 2963, 2964, 2998, 2997
2716, 2964,  144,  143, 2998
2717,  379, 2965, 2999,  378
2718, 2965, 2966, 3000, 2999
2719, 2966, 2967, 3001, 3000
2720, 2967, 2968, 3002, 3001
2721, 2968, 2969, 3003, 3002
2722, 2969, 2970, 3004, 3003
2723, 2970, 2971, 3005, 3004
2724, 2971, 2972, 3006, 3005
2725, 2972, 2973, 3007, 3006
2726, 2973, 2974, 3008, 3007
2727, 2974, 2975, 3009, 3008
2728, 2975, 2976, 3010, 3009
2729, 2976, 2977, 3011, 3010
2730, 2977, 2978, 3012, 3011
2731, 2978, 2979, 3013, 3012
2732, 2979, 2980, 3014, 3013
2733, 2980, 2981, 3015, 3014
2734, 2981, 2982, 3016, 3015
2735, 2982, 2983, 3017, 3016
2736, 2983, 2984, 3018, 3017
2737, 2984, 2985, 3019, 3018
2738, 2985, 2986, 3020, 3019
2739, 2986, 2987, 3021, 3020
2740, 2987, 2988, 3022, 3021
2741, 2988, 2989, 3023, 3022
2742, 2989, 2990, 3024, 3023
2743, 2990, 2991, 3025, 3024
2744, 2991, 2992, 3026, 3025
2745, 2992, 2993, 3027, 3026
2746, 2993, 2994, 3028, 3027
2747, 2994, 2995, 3029, 3028
2748, 2995, 2996, 3030, 3029
2749, 2996, 2997, 3031, 3030
2750, 2997, 2998, 3032, 3031
2751, 2998,  143,  142, 3032
2752,  378, 2999, 3033,  377
2753, 2999, 3000, 3034, 3033
2754, 3000, 3001, 3035, 3034
2755, 3001, 3002, 3036, 3035
2756, 3002, 3003, 3037, 3036
2757, 3003, 3004, 3038, 3037
2758, 3004, 3005, 3039, 3038
2759, 3005, 3006, 3040, 3039
2760, 3006, 3007, 3041, 3040
2761, 3007, 3008, 3042, 3041
2762, 3008, 3009, 3043, 3042
2763, 3009, 3010, 3044, 3043
2764, 3010, 3011, 3045, 3044
2765, 3011, 3012, 3046, 3045
2766, 3012, 3013, 3047, 3046
2767, 3013, 3014, 3048, 3047
2768, 3014, 3015, 3049, 3048
2769, 3015, 3016, 3050, 3049
2770, 3016, 3017, 3051, 3050
2771, 3017, 3018, 3052, 3051
2772, 3018, 3019, 3053, 3052
2773, 3019, 3020, 3054, 3053
2774, 3020, 3021, 3055, 3054
2775, 3021, 3022, 3056, 3055
2776, 3022, 3023, 3057, 3056
2777, 3023, 3024, 3058, 3057
2778, 3024, 3025, 3059, 3058
2779, 3025, 3026, 3060, 3059
2780, 3026, 3027, 3061, 3060
2781, 3027, 3028, 3062, 3061
2782, 3028, 3029, 3063, 3062
2783, 3029, 3030, 3064, 3063
2784, 3030, 3031, 3065, 3064
2785, 3031, 3032, 3066, 3065
2786, 3032,  142,  141, 3066
2787,  377, 3033, 3067,  376
2788, 3033, 3034, 3068, 3067
2789, 3034, 3035, 3069, 3068
2790, 3035, 3036, 3070, 3069
2791, 3036, 3037, 3071, 3070
2792, 3037, 3038, 3072, 3071
2793, 3038, 3039, 3073, 3072
2794, 3039, 3040, 3074, 3073
2795, 3040, 3041, 3075, 3074
2796, 3041, 3042, 3076, 3075
2797, 3042, 3043, 3077, 3076
2798, 3043, 3044, 3078, 3077
2799, 3044, 3045, 3079, 3078
2800, 3045, 3046, 3080, 3079
2801, 3046, 3047, 3081, 3080
2802, 3047, 3048, 3082, 3081
2803, 3048, 3049, 3083, 3082
2804, 3049, 3050, 3084, 3083
2805, 3050, 3051, 3085, 3084
2806, 3051, 3052, 3086, 3085
2807, 3052, 3053, 3087, 3086
2808, 3053, 3054, 3088, 3087
2809, 3054, 3055, 3089, 3088
2810, 3055, 3056, 3090, 3089
2811, 3056, 3057, 3091, 3090
2812, 3057, 3058, 3092, 3091
2813, 3058, 3059, 3093, 3092
2814, 3059, 3060, 3094, 3093
2815, 3060, 3061, 3095, 3094
2816, 3061, 3062, 3096, 3095
2817, 3062, 3063, 3097, 3096
2818, 3063, 3064, 3098, 3097
2819, 3064, 3065, 3099, 3098
2820, 3065, 3066, 3100, 3099
2821, 3066,  141,  140, 3100
2822,  376, 3067, 3101,  375
2823, 3067, 3068, 3102, 3101
2824, 3068, 3069, 3103, 3102
2825, 3069, 3070, 3104, 3103
2826, 3070, 3071, 3105, 3104
2827, 3071, 3072, 3106, 3105
2828, 3072, 3073, 3107, 3106
2829, 3073, 3074, 3108, 3107
2830, 3074, 3075, 3109, 3108
2831, 3075, 3076, 3110, 3109
2832, 3076, 3077, 3111, 3110
2833, 3077, 3078, 3112, 3111
2834, 3078, 3079, 3113, 3112
2835, 3079, 3080, 3114, 3113
2836, 3080, 3081, 3115, 3114
2837, 3081, 3082, 3116, 3115
2838, 3082, 3083, 3117, 3116
2839, 3083, 3084, 3118, 3117
2840, 3084, 3085, 3119, 3118
2841, 3085, 3086, 3120, 3119
2842, 3086, 3087, 3121, 3120
2843, 3087, 3088, 3122, 3121
2844, 3088, 3089, 3123, 3122
2845, 3089, 3090, 3124, 3123
2846, 3090, 3091, 3125, 3124
2847, 3091, 3092, 3126, 3125
2848, 3092, 3093, 3127, 3126
2849, 3093, 3094, 3128, 3127
2850, 3094, 3095, 3129, 3128
2851, 3095, 3096, 3130, 3129
2852, 3096, 3097, 3131, 3130
2853, 3097, 3098, 3132, 3131
2854, 3098, 3099, 3133, 3132
2855, 3099, 3100, 3134, 3133
2856, 3100,  140,  139, 3134
2857,  375, 3101, 3135,  374
2858, 3101, 3102, 3136, 3135
2859, 3102, 3103, 3137, 3136
2860, 3103, 3104, 3138, 3137
2861, 3104, 3105, 3139, 3138
2862, 3105, 3106, 3140, 3139
2863, 3106, 3107, 3141, 3140
2864, 3107, 3108, 3142, 3141
2865, 3108, 3109, 3143, 3142
2866, 3109, 3110, 3144, 3143
2867, 3110, 3111, 3145, 3144
2868, 3111, 3112, 3146, 3145
2869, 3112, 3113, 3147, 3146
2870, 3113, 3114, 3148, 3147
2871, 3114, 3115, 3149, 3148
2872, 3115, 3116, 3150, 3149
2873, 3116, 3117, 3151, 3150
2874, 3117, 3118, 3152, 3151
2875, 3118, 3119, 3153, 3152
2876, 3119, 3120, 3154, 3153
2877, 3120, 3121, 3155, 3154
2878, 3121, 3122, 3156, 3155
2879, 3122, 3123, 3157, 3156
2880, 3123, 3124, 3158, 3157
2881, 3124, 3125, 3159, 3158
2882, 3125, 3126, 3160, 3159
2883, 3126, 3127, 3161, 3160
2884, 3127, 3128, 3162, 3161
2885, 3128, 3129, 3163, 3162
2886, 3129, 3130, 3164, 3163
2887, 3130, 3131, 3165, 3164
2888, 3131, 3132, 3166, 3165
2889, 3132, 3133, 3167, 3166
2890, 3133, 3134, 3168, 3167
2891, 3134,  139,  138, 3168
2892,  374, 3135, 3169,  373
2893, 3135, 3136, 3170, 3169
2894, 3136, 3137, 3171, 3170
2895, 3137, 3138, 3172, 3171
2896, 3138, 3139, 3173, 3172
2897, 3139, 3140, 3174, 3173
2898, 3140, 3141, 3175, 3174
2899, 3141, 3142, 3176, 3175
2900, 3142, 3143, 3177, 3176
2901, 3143, 3144, 3178, 3177
2902, 3144, 3145, 3179, 3178
2903, 3145, 3146, 3180, 3179
2904, 3146, 3147, 3181, 3180
2905, 3147, 3148, 3182, 3181
2906, 3148, 3149, 3183, 3182
2907, 3149, 3150, 3184, 3183
2908, 3150, 3151, 3185, 3184
2909, 3151, 3152, 3186, 3185
2910, 3152, 3153, 3187, 3186
2911, 3153, 3154, 3188, 3187
2912, 3154, 3155, 3189, 3188
2913, 3155, 3156, 3190, 3189
2914, 3156, 3157, 3191, 3190
2915, 3157, 3158, 3192, 3191
2916, 3158, 3159, 3193, 3192
2917, 3159, 3160, 3194, 3193
2918, 3160, 3161, 3195, 3194
2919, 3161, 3162, 3196, 3195
2920, 3162, 3163, 3197, 3196
2921, 3163, 3164, 3198, 3197
2922, 3164, 3165, 3199, 3198
2923, 3165, 3166, 3200, 3199
2924, 3166, 3167, 3201, 3200
2925, 3167, 3168, 3202, 3201
2926, 3168,  138,  137, 3202
2927,  373, 3169, 3203,  372
2928, 3169, 3170, 3204, 3203
2929, 3170, 3171, 3205, 3204
2930, 3171, 3172, 3206, 3205
2931, 3172, 3173, 3207, 3206
2932, 3173, 3174, 3208, 3207
2933, 3174, 3175, 3209, 3208
2934, 3175, 3176, 3210, 3209
2935, 3176, 3177, 3211, 3210
2936, 3177, 3178, 3212, 3211
2937, 3178, 3179, 3213, 3212
2938, 3179, 3180, 3214, 3213
2939, 3180, 3181, 3215, 3214
2940, 3181, 3182, 3216, 3215
2941, 3182, 3183, 3217, 3216
2942, 3183, 3184, 3218, 3217
2943, 3184, 3185, 3219, 3218
2944, 3185, 3186, 3220, 3219
2945, 3186, 3187, 3221, 3220
2946, 3187, 3188, 3222, 3221
2947, 3188, 3189, 3223, 3222
2948, 3189, 3190, 3224, 3223
2949, 3190, 3191, 3225, 3224
2950, 3191, 3192, 3226, 3225
2951, 3192, 3193, 3227, 3226
2952, 3193, 3194, 3228, 3227
2953, 3194, 3195, 3229, 3228
2954, 3195, 3196, 3230, 3229
2955, 3196, 3197, 3231, 3230
2956, 3197, 3198, 3232, 3231
2957, 3198, 3199, 3233, 3232
2958, 3199, 3200, 3234, 3233
2959, 3200, 3201, 3235, 3234
2960, 3201, 3202, 3236, 3235
2961, 3202,  137,  136, 3236
2962,  372, 3203, 3237,  371
2963, 3203, 3204, 3238, 3237
2964, 3204, 3205, 3239, 3238
2965, 3205, 3206, 3240, 3239
2966, 3206, 3207, 3241, 3240
2967, 3207, 3208, 3242, 3241
2968, 3208, 3209, 3243, 3242
2969, 3209, 3210, 3244, 3243
2970, 3210, 3211, 3245, 3244
2971, 3211, 3212, 3246, 3245
2972, 3212, 3213, 3247, 3246
2973, 3213, 3214, 3248, 3247
2974, 3214, 3215, 3249, 3248
2975, 3215, 3216, 3250, 3249
2976, 3216, 3217, 3251, 3250
2977, 3217, 3218, 3252, 3251
2978, 3218, 3219, 3253, 3252
2979, 3219, 3220, 3254, 3253
2980, 3220, 3221, 3255, 3254
2981, 3221, 3222, 3256, 3255
2982, 3222, 3223, 3257, 3256
2983, 3223, 3224, 3258, 3257
2984, 3224, 3225, 3259, 3258
2985, 3225, 3226, 3260, 3259
2986, 3226, 3227, 3261, 3260
2987, 3227, 3228, 3262, 3261
2988, 3228, 3229, 3263, 3262
2989, 3229, 3230, 3264, 3263
2990, 3230, 3231, 3265, 3264
2991, 3231, 3232, 3266, 3265
2992, 3232, 3233, 3267, 3266
2993, 3233, 3234, 3268, 3267
2994, 3234, 3235, 3269, 3268
2995, 3235, 3236, 3270, 3269
2996, 3236,  136,  135, 3270
2997,  371, 3237, 3271,  370
2998, 3237, 3238, 3272, 3271
2999, 3238, 3239, 3273, 3272
3000, 3239, 3240, 3274, 3273
3001, 3240, 3241, 3275, 3274
3002, 3241, 3242, 3276, 3275
3003, 3242, 3243, 3277, 3276
3004, 3243, 3244, 3278, 3277
3005, 3244, 3245, 3279, 3278
3006, 3245, 3246, 3280, 3279
3007, 3246, 3247, 3281, 3280
3008, 3247, 3248, 3282, 3281
3009, 3248, 3249, 3283, 3282
3010, 3249, 3250, 3284, 3283
3011, 3250, 3251, 3285, 3284
3012, 3251, 3252, 3286, 3285
3013, 3252, 3253, 3287, 3286
3014, 3253, 3254, 3288, 3287
3015, 3254, 3255, 3289, 3288
3016, 3255, 3256, 3290, 3289
3017, 3256, 3257, 3291, 3290
3018, 3257, 3258, 3292, 3291
3019, 3258, 3259, 3293, 3292
3020, 3259, 3260, 3294, 3293
3021, 3260, 3261, 3295, 3294
3022, 3261, 3262, 3296, 3295
3023, 3262, 3263, 3297, 3296
3024, 3263, 3264, 3298, 3297
3025, 3264, 3265, 3299, 3298
3026, 3265, 3266, 3300, 3299
3027, 3266, 3267, 3301, 3300
3028, 3267, 3268, 3302, 3301
3029, 3268, 3269, 3303, 3302
3030, 3269, 3270, 3304, 3303
3031, 3270,  135,  134, 3304
3032,  370, 3271, 3305,  369
3033, 3271, 3272, 3306, 3305
3034, 3272, 3273, 3307, 3306
3035, 3273, 3274, 3308, 3307
3036, 3274, 3275, 3309, 3308
3037, 3275, 3276, 3310, 3309
3038, 3276, 3277, 3311, 3310
3039, 3277, 3278, 3312, 3311
3040, 3278, 3279, 3313, 3312
3041, 3279, 3280, 3314, 3313
3042, 3280, 3281, 3315, 3314
3043, 3281, 3282, 3316, 3315
3044, 3282, 3283, 3317, 3316
3045, 3283, 3284, 3318, 3317
3046, 3284, 3285, 3319, 3318
3047, 3285, 3286, 3320, 3319
3048, 3286, 3287, 3321, 3320
3049, 3287, 3288, 3322, 3321
3050, 3288, 3289, 3323, 3322
3051, 3289, 3290, 3324, 3323
3052, 3290, 3291, 3325, 3324
3053, 3291, 3292, 3326, 3325
3054, 3292, 3293, 3327, 3326
3055, 3293, 3294, 3328, 3327
3056, 3294, 3295, 3329, 3328
3057, 3295, 3296, 3330, 3329
3058, 3296, 3297, 3331, 3330
3059, 3297, 3298, 3332, 3331
3060, 3298, 3299, 3333, 3332
3061, 3299, 3300, 3334, 3333
3062, 3300, 3301, 3335, 3334
3063, 3301, 3302, 3336, 3335
3064, 3302, 3303, 3337, 3336
3065, 3303, 3304, 3338, 3337
3066, 3304,  134,  133, 3338
3067,  369, 3305, 3339,  368
3068, 3305, 3306, 3340, 3339
3069, 3306, 3307, 3341, 3340
3070, 3307, 3308, 3342, 3341
3071, 3308, 3309, 3343, 3342
3072, 3309, 3310, 3344, 3343
3073, 3310, 3311, 3345, 3344
3074, 3311, 3312, 3346, 3345
3075, 3312, 3313, 3347, 3346
3076, 3313, 3314, 3348, 3347
3077, 3314, 3315, 3349, 3348
3078, 3315, 3316, 3350, 3349
3079, 3316, 3317, 3351, 3350
3080, 3317, 3318, 3352, 3351
3081, 3318, 3319, 3353, 3352
3082, 3319, 3320, 3354, 3353
3083, 3320, 3321, 3355, 3354
3084, 3321, 3322, 3356, 3355
3085, 3322, 3323, 3357, 3356
3086, 3323, 3324, 3358, 3357
3087, 3324, 3325, 3359, 3358
3088, 3325, 3326, 3360, 3359
3089, 3326, 3327, 3361, 3360
3090, 3327, 3328, 3362, 3361
3091, 3328, 3329, 3363, 3362
3092, 3329, 3330, 3364, 3363
3093, 3330, 3331, 3365, 3364
3094, 3331, 3332, 3366, 3365
3095, 3332, 3333, 3367, 3366
3096, 3333, 3334, 3368, 3367
3097, 3334, 3335, 3369, 3368
3098, 3335, 3336, 3370, 3369
3099, 3336, 3337, 3371, 3370
3100, 3337, 3338, 3372, 3371
3101, 3338,  133,  132, 3372
3102,  368, 3339, 3373,  367
3103, 3339, 3340, 3374, 3373
3104, 3340, 3341, 3375, 3374
3105, 3341, 3342, 3376, 3375
3106, 3342, 3343, 3377, 3376
3107, 3343, 3344, 3378, 3377
3108, 3344, 3345, 3379, 3378
3109, 3345, 3346, 3380, 3379
3110, 3346, 3347, 3381, 3380
3111, 3347, 3348, 3382, 3381
3112, 3348, 3349, 3383, 3382
3113, 3349, 3350, 3384, 3383
3114, 3350, 3351, 3385, 3384
3115, 3351, 3352, 3386, 3385
3116, 3352, 3353, 3387, 3386
3117, 3353, 3354, 3388, 3387
3118, 3354, 3355, 3389, 3388
3119, 3355, 3356, 3390, 3389
3120, 3356, 3357, 3391, 3390
3121, 3357, 3358, 3392, 3391
3122, 3358, 3359, 3393, 3392
3123, 3359, 3360, 3394, 3393
3124, 3360, 3361, 3395, 3394
3125, 3361, 3362, 3396, 3395
3126, 3362, 3363, 3397, 3396
3127, 3363, 3364, 3398, 3397
3128, 3364, 3365, 3399, 3398
3129, 3365, 3366, 3400, 3399
3130, 3366, 3367, 3401, 3400
3131, 3367, 3368, 3402, 3401
3132, 3368, 3369, 3403, 3402
3133, 3369, 3370, 3404, 3403
3134, 3370, 3371, 3405, 3404
3135, 3371, 3372, 3406, 3405
3136, 3372,  132,  131, 3406
3137,  367, 3373, 3407,  366
3138, 3373, 3374, 3408, 3407
3139, 3374, 3375, 3409, 3408
3140, 3375, 3376, 3410, 3409
3141, 3376, 3377, 3411, 3410
3142, 3377, 3378, 3412, 3411
3143, 3378, 3379, 3413, 3412
3144, 3379, 3380, 3414, 3413
3145, 3380, 3381, 3415, 3414
3146, 3381, 3382, 3416, 3415
3147, 3382, 3383, 3417, 3416
3148, 3383, 3384, 3418, 3417
3149, 3384, 3385, 3419, 3418
3150, 3385, 3386, 3420, 3419
3151, 3386, 3387, 3421, 3420
3152, 3387, 3388, 3422, 3421
3153, 3388, 3389, 3423, 3422
3154, 3389, 3390, 3424, 3423
3155, 3390, 3391, 3425, 3424
3156, 3391, 3392, 3426, 3425
3157, 3392, 3393, 3427, 3426
3158, 3393, 3394, 3428, 3427
3159, 3394, 3395, 3429, 3428
3160, 3395, 3396, 3430, 3429
3161, 3396, 3397, 3431, 3430
3162, 3397, 3398, 3432, 3431
3163, 3398, 3399, 3433, 3432
3164, 3399, 3400, 3434, 3433
3165, 3400, 3401, 3435, 3434
3166, 3401, 3402, 3436, 3435
3167, 3402, 3403, 3437, 3436
3168, 3403, 3404, 3438, 3437
3169, 3404, 3405, 3439, 3438
3170, 3405, 3406, 3440, 3439
3171, 3406,  131,  130, 3440
3172,  366, 3407, 3441,  365
3173, 3407, 3408, 3442, 3441
3174, 3408, 3409, 3443, 3442
3175, 3409, 3410, 3444, 3443
3176, 3410, 3411, 3445, 3444
3177, 3411, 3412, 3446, 3445
3178, 3412, 3413, 3447, 3446
3179, 3413, 3414, 3448, 3447
3180, 3414, 3415, 3449, 3448
3181, 3415, 3416, 3450, 3449
3182, 3416, 3417, 3451, 3450
3183, 3417, 3418, 3452, 3451
3184, 3418, 3419, 3453, 3452
3185, 3419, 3420, 3454, 3453
3186, 3420, 3421, 3455, 3454
3187, 3421, 3422, 3456, 3455
3188, 3422, 3423, 3457, 3456
3189, 3423, 3424, 3458, 3457
3190, 3424, 3425, 3459, 3458
3191, 3425, 3426, 3460, 3459
3192, 3426, 3427, 3461, 3460
3193, 3427, 3428, 3462, 3461
3194, 3428, 3429, 3463, 3462
3195, 3429, 3430, 3464, 3463
3196, 3430, 3431, 3465, 3464
3197, 3431, 3432, 3466, 3465
3198, 3432, 3433, 3467, 3466
3199, 3433, 3434, 3468, 3467
3200, 3434, 3435, 3469, 3468
3201, 3435, 3436, 3470, 3469
3202, 3436, 3437, 3471, 3470
3203, 3437, 3438, 3472, 3471
3204, 3438, 3439, 3473, 3472
3205, 3439, 3440, 3474, 3473
3206, 3440,  130,  129, 3474
3207,  365, 3441, 3475,  364
3208, 3441, 3442, 3476, 3475
3209, 3442, 3443, 3477, 3476
3210, 3443, 3444, 3478, 3477
3211, 3444, 3445, 3479, 3478
3212, 3445, 3446, 3480, 3479
3213, 3446, 3447, 3481, 3480
3214, 3447, 3448, 3482, 3481
3215, 3448, 3449, 3483, 3482
3216, 3449, 3450, 3484, 3483
3217, 3450, 3451, 3485, 3484
3218, 3451, 3452, 3486, 3485
3219, 3452, 3453, 3487, 3486
3220, 3453, 3454, 3488, 3487
3221, 3454, 3455, 3489, 3488
3222, 3455, 3456, 3490, 3489
3223, 3456, 3457, 3491, 3490
3224, 3457, 3458, 3492, 3491
3225, 3458, 3459, 3493, 3492
3226, 3459, 3460, 3494, 3493
3227, 3460, 3461, 3495, 3494
3228, 3461, 3462, 3496, 3495
3229, 3462, 3463, 3497, 3496
3230, 3463, 3464, 3498, 3497
3231, 3464, 3465, 3499, 3498
3232, 3465, 3466, 3500, 3499
3233, 3466, 3467, 3501, 3500
3234, 3467, 3468, 3502, 3501
3235, 3468, 3469, 3503, 3502
3236, 3469, 3470, 3504, 3503
3237, 3470, 3471, 3505, 3504
3238, 3471, 3472, 3506, 3505
3239, 3472, 3473, 3507, 3506
3240, 3473, 3474, 3508, 3507
3241, 3474,  129,  128, 3508
3242,  364, 3475, 3509,  363
3243, 3475, 3476, 3510, 3509
3244, 3476, 3477, 3511, 3510
3245, 3477, 3478, 3512, 3511
3246, 3478, 3479, 3513, 3512
3247, 3479, 3480, 3514, 3513
3248, 3480, 3481, 3515, 3514
3249, 3481, 3482, 3516, 3515
3250, 3482, 3483, 3517, 3516
3251, 3483, 3484, 3518, 3517
3252, 3484, 3485, 3519, 3518
3253, 3485, 3486, 3520, 3519
3254, 3486, 3487, 3521, 3520
3255, 3487, 3488, 3522, 3521
3256, 3488, 3489, 3523, 3522
3257, 3489, 3490, 3524, 3523
3258, 3490, 3491, 3525, 3524
3259, 3491, 3492, 3526, 3525
3260, 3492, 3493, 3527, 3526
3261, 3493, 3494, 3528, 3527
3262, 3494, 3495, 3529, 3528
3263, 3495, 3496, 3530, 3529
3264, 3496, 3497, 3531, 3530
3265, 3497, 3498, 3532, 3531
3266, 3498, 3499, 3533, 3532
3267, 3499, 3500, 3534, 3533
3268, 3500, 3501, 3535, 3534
3269, 3501, 3502, 3536, 3535
3270, 3502, 3503, 3537, 3536
3271, 3503, 3504, 3538, 3537
3272, 3504, 3505, 3539, 3538
3273, 3505, 3506, 3540, 3539
3274, 3506, 3507, 3541, 3540
3275, 3507, 3508, 3542, 3541
3276, 3508,  128,  127, 3542
3277,  363, 3509, 3543,  362
3278, 3509, 3510, 3544, 3543
3279, 3510, 3511, 3545, 3544
3280, 3511, 3512, 3546, 3545
3281, 3512, 3513, 3547, 3546
3282, 3513, 3514, 3548, 3547
3283, 3514, 3515, 3549, 3548
3284, 3515, 3516, 3550, 3549
3285, 3516, 3517, 3551, 3550
3286, 3517, 3518, 3552, 3551
3287, 3518, 3519, 3553, 3552
3288, 3519, 3520, 3554, 3553
3289, 3520, 3521, 3555, 3554
3290, 3521, 3522, 3556, 3555
3291, 3522, 3523, 3557, 3556
3292, 3523, 3524, 3558, 3557
3293, 3524, 3525, 3559, 3558
3294, 3525, 3526, 3560, 3559
3295, 3526, 3527, 3561, 3560
3296, 3527, 3528, 3562, 3561
3297, 3528, 3529, 3563, 3562
3298, 3529, 3530, 3564, 3563
3299, 3530, 3531, 3565, 3564
3300, 3531, 3532, 3566, 3565
3301, 3532, 3533, 3567, 3566
3302, 3533, 3534, 3568, 3567
3303, 3534, 3535, 3569, 3568
3304, 3535, 3536, 3570, 3569
3305, 3536, 3537, 3571, 3570
3306, 3537, 3538, 3572, 3571
3307, 3538, 3539, 3573, 3572
3308, 3539, 3540, 3574, 3573
3309, 3540, 3541, 3575, 3574
3310, 3541, 3542, 3576, 3575
3311, 3542,  127,  126, 3576
3312,  362, 3543, 3577,  361
3313, 3543, 3544, 3578, 3577
3314, 3544, 3545, 3579, 3578
3315, 3545, 3546, 3580, 3579
3316, 3546, 3547, 3581, 3580
3317, 3547, 3548, 3582, 3581
3318, 3548, 3549, 3583, 3582
3319, 3549, 3550, 3584, 3583
3320, 3550, 3551, 3585, 3584
3321, 3551, 3552, 3586, 3585
3322, 3552, 3553, 3587, 3586
3323, 3553, 3554, 3588, 3587
3324, 3554, 3555, 3589, 3588
3325, 3555, 3556, 3590, 3589
3326, 3556, 3557, 3591, 3590
3327, 3557, 3558, 3592, 3591
3328, 3558, 3559, 3593, 3592
3329, 3559, 3560, 3594, 3593
3330, 3560, 3561, 3595, 3594
3331, 3561, 3562, 3596, 3595
3332, 3562, 3563, 3597, 3596
3333, 3563, 3564, 3598, 3597
3334, 3564, 3565, 3599, 3598
3335, 3565, 3566, 3600, 3599
3336, 3566, 3567, 3601, 3600
3337, 3567, 3568, 3602, 3601
3338, 3568, 3569, 3603, 3602
3339, 3569, 3570, 3604, 3603
3340, 3570, 3571, 3605, 3604
3341, 3571, 3572, 3606, 3605
3342, 3572, 3573, 3607, 3606
3343, 3573, 3574, 3608, 3607
3344, 3574, 3575, 3609, 3608
3345, 3575, 3576, 3610, 3609
3346, 3576,  126,  125, 3610
3347,  361, 3577, 3611,  360
3348, 3577, 3578, 3612, 3611
3349, 3578, 3579, 3613, 3612
3350, 3579, 3580, 3614, 3613
3351, 3580, 3581, 3615, 3614
3352, 3581, 3582, 3616, 3615
3353, 3582, 3583, 3617, 3616
3354, 3583, 3584, 3618, 3617
3355, 3584, 3585, 3619, 3618
3356, 3585, 3586, 3620, 3619
3357, 3586, 3587, 3621, 3620
3358, 3587, 3588, 3622, 3621
3359, 3588, 3589, 3623, 3622
3360, 3589, 3590, 3624, 3623
3361, 3590, 3591, 3625, 3624
3362, 3591, 3592, 3626, 3625
3363, 3592, 3593, 3627, 3626
3364, 3593, 3594, 3628, 3627
3365, 3594, 3595, 3629, 3628
3366, 3595, 3596, 3630, 3629
3367, 3596, 3597, 3631, 3630
3368, 3597, 3598, 3632, 3631
3369, 3598, 3599, 3633, 3632
3370, 3599, 3600, 3634, 3633
3371, 3600, 3601, 3635, 3634
3372, 3601, 3602, 3636, 3635
3373, 3602, 3603, 3637, 3636
3374, 3603, 3604, 3638, 3637
3375, 3604, 3605, 3639, 3638
3376, 3605, 3606, 3640, 3639
3377, 3606, 3607, 3641, 3640
3378, 3607, 3608, 3642, 3641
3379, 3608, 3609, 3643, 3642
3380, 3609, 3610, 3644, 3643
3381, 3610,  125,  124, 3644
3382,  360, 3611, 3645,  359
3383, 3611, 3612, 3646, 3645
3384, 3612, 3613, 3647, 3646
3385, 3613, 3614, 3648, 3647
3386, 3614, 3615, 3649, 3648
3387, 3615, 3616, 3650, 3649
3388, 3616, 3617, 3651, 3650
3389, 3617, 3618, 3652, 3651
3390, 3618, 3619, 3653, 3652
3391, 3619, 3620, 3654, 3653
3392, 3620, 3621, 3655, 3654
3393, 3621, 3622, 3656, 3655
3394, 3622, 3623, 3657, 3656
3395, 3623, 3624, 3658, 3657
3396, 3624, 3625, 3659, 3658
3397, 3625, 3626, 3660, 3659
3398, 3626, 3627, 3661, 3660
3399, 3627, 3628, 3662, 3661
3400, 3628, 3629, 3663, 3662
3401, 3629, 3630, 3664, 3663
3402, 3630, 3631, 3665, 3664
3403, 3631, 3632, 3666, 3665
3404, 3632, 3633, 3667, 3666
3405, 3633, 3634, 3668, 3667
3406, 3634, 3635, 3669, 3668
3407, 3635, 3636, 3670, 3669
3408, 3636, 3637, 3671, 3670
3409, 3637, 3638, 3672, 3671
3410, 3638, 3639, 3673, 3672
3411, 3639, 3640, 3674, 3673
3412, 3640, 3641, 3675, 3674
3413, 3641, 3642, 3676, 3675
3414, 3642, 3643, 3677, 3676
3415, 3643, 3644, 3678, 3677
3416, 3644,  124,  123, 3678
3417,  359, 3645, 3679,  358
3418, 3645, 3646, 3680, 3679
3419, 3646, 3647, 3681, 3680
3420, 3647, 3648, 3682, 3681
3421, 3648, 3649, 3683, 3682
3422, 3649, 3650, 3684, 3683
3423, 3650, 3651, 3685, 3684
3424, 3651, 3652, 3686, 3685
3425, 3652, 3653, 3687, 3686
3426, 3653, 3654, 3688, 3687
3427, 3654, 3655, 3689, 3688
3428, 3655, 3656, 3690, 3689
3429, 3656, 3657, 3691, 3690
3430, 3657, 3658, 3692, 3691
3431, 3658, 3659, 3693, 3692
3432, 3659, 3660, 3694, 3693
3433, 3660, 3661, 3695, 3694
3434, 3661, 3662, 3696, 3695
3435, 3662, 3663, 3697, 3696
3436, 3663, 3664, 3698, 3697
3437, 3664, 3665, 3699, 3698
3438, 3665, 3666, 3700, 3699
3439, 3666, 3667, 3701, 3700
3440, 3667, 3668, 3702, 3701
3441, 3668, 3669, 3703, 3702
3442, 3669, 3670, 3704, 3703
3443, 3670, 3671, 3705, 3704
3444, 3671, 3672, 3706, 3705
3445, 3672, 3673, 3707, 3706
3446, 3673, 3674, 3708, 3707
3447, 3674, 3675, 3709, 3708
3448, 3675, 3676, 3710, 3709
3449, 3676, 3677, 3711, 3710
3450, 3677, 3678, 3712, 3711
3451, 3678,  123,  122, 3712
3452,  358, 3679, 3713,  357
3453, 3679, 3680, 3714, 3713
3454, 3680, 3681, 3715, 3714
3455, 3681, 3682, 3716, 3715
3456, 3682, 3683, 3717, 3716
3457, 3683, 3684, 3718, 3717
3458, 3684, 3685, 3719, 3718
3459, 3685, 3686, 3720, 3719
3460, 3686, 3687, 3721, 3720
3461, 3687, 3688, 3722, 3721
3462, 3688, 3689, 3723, 3722
3463, 3689, 3690, 3724, 3723
3464, 3690, 3691, 3725, 3724
3465, 3691, 3692, 3726, 3725
3466, 3692, 3693, 3727, 3726
3467, 3693, 3694, 3728, 3727
3468, 3694, 3695, 3729, 3728
3469, 3695, 3696, 3730, 3729
3470, 3696, 3697, 3731, 3730
3471, 3697, 3698, 3732, 3731
3472, 3698, 3699, 3733, 3732
3473, 3699, 3700, 3734, 3733
3474, 3700, 3701, 3735, 3734
3475, 3701, 3702, 3736, 3735
3476, 3702, 3703, 3737, 3736
3477, 3703, 3704, 3738, 3737
3478, 3704, 3705, 3739, 3738
3479, 3705, 3706, 3740, 3739
3480, 3706, 3707, 3741, 3740
3481, 3707, 3708, 3742, 3741
3482, 3708, 3709, 3743, 3742
3483, 3709, 3710, 3744, 3743
3484, 3710, 3711, 3745, 3744
3485, 3711, 3712, 3746, 3745
3486, 3712,  122,  121, 3746
3487,  357, 3713, 3747,  356
3488, 3713, 3714, 3748, 3747
3489, 3714, 3715, 3749, 3748
3490, 3715, 3716, 3750, 3749
3491, 3716, 3717, 3751, 3750
3492, 3717, 3718, 3752, 3751
3493, 3718, 3719, 3753, 3752
3494, 3719, 3720, 3754, 3753
3495, 3720, 3721, 3755, 3754
3496, 3721, 3722, 3756, 3755
3497, 3722, 3723, 3757, 3756
3498, 3723, 3724, 3758, 3757
3499, 3724, 3725, 3759, 3758
3500, 3725, 3726, 3760, 3759
3501, 3726, 3727, 3761, 3760
3502, 3727, 3728, 3762, 3761
3503, 3728, 3729, 3763, 3762
3504, 3729, 3730, 3764, 3763
3505, 3730, 3731, 3765, 3764
3506, 3731, 3732, 3766, 3765
3507, 3732, 3733, 3767, 3766
3508, 3733, 3734, 3768, 3767
3509, 3734, 3735, 3769, 3768
3510, 3735, 3736, 3770, 3769
3511, 3736, 3737, 3771, 3770
3512, 3737, 3738, 3772, 3771
3513, 3738, 3739, 3773, 3772
3514, 3739, 3740, 3774, 3773
3515, 3740, 3741, 3775, 3774
3516, 3741, 3742, 3776, 3775
3517, 3742, 3743, 3777, 3776
3518, 3743, 3744, 3778, 3777
3519, 3744, 3745, 3779, 3778
3520, 3745, 3746, 3780, 3779
3521, 3746,  121,  120, 3780
3522,  356, 3747, 3781,  355
3523, 3747, 3748, 3782, 3781
3524, 3748, 3749, 3783, 3782
3525, 3749, 3750, 3784, 3783
3526, 3750, 3751, 3785, 3784
3527, 3751, 3752, 3786, 3785
3528, 3752, 3753, 3787, 3786
3529, 3753, 3754, 3788, 3787
3530, 3754, 3755, 3789, 3788
3531, 3755, 3756, 3790, 3789
3532, 3756, 3757, 3791, 3790
3533, 3757, 3758, 3792, 3791
3534, 3758, 3759, 3793, 3792
3535, 3759, 3760, 3794, 3793
3536, 3760, 3761, 3795, 3794
3537, 3761, 3762, 3796, 3795
3538, 3762, 3763, 3797, 3796
3539, 3763, 3764, 3798, 3797
3540, 3764, 3765, 3799, 3798
3541, 3765, 3766, 3800, 3799
3542, 3766, 3767, 3801, 3800
3543, 3767, 3768, 3802, 3801
3544, 3768, 3769, 3803, 3802
3545, 3769, 3770, 3804, 3803
3546, 3770, 3771, 3805, 3804
3547, 3771, 3772, 3806, 3805
3548, 3772, 3773, 3807, 3806
3549, 3773, 3774, 3808, 3807
3550, 3774, 3775, 3809, 3808
3551, 3775, 3776, 3810, 3809
3552, 3776, 3777, 3811, 3810
3553, 3777, 3778, 3812, 3811
3554, 3778, 3779, 3813, 3812
3555, 3779, 3780, 3814, 3813
3556, 3780,  120,  119, 3814
3557,  355, 3781, 3815,  354
3558, 3781, 3782, 3816, 3815
3559, 3782, 3783, 3817, 3816
3560, 3783, 3784, 3818, 3817
3561, 3784, 3785, 3819, 3818
3562, 3785, 3786, 3820, 3819
3563, 3786, 3787, 3821, 3820
3564, 3787, 3788, 3822, 3821
3565, 3788, 3789, 3823, 3822
3566, 3789, 3790, 3824, 3823
3567, 3790, 3791, 3825, 3824
3568, 3791, 3792, 3826, 3825
3569, 3792, 3793, 3827, 3826
3570, 3793, 3794, 3828, 3827
3571, 3794, 3795, 3829, 3828
3572, 3795, 3796, 3830, 3829
3573, 3796, 3797, 3831, 3830
3574, 3797, 3798, 3832, 3831
3575, 3798, 3799, 3833, 3832
3576, 3799, 3800, 3834, 3833
3577, 3800, 3801, 3835, 3834
3578, 3801, 3802, 3836, 3835
3579, 3802, 3803, 3837, 3836
3580, 3803, 3804, 3838, 3837
3581, 3804, 3805, 3839, 3838
3582, 3805, 3806, 3840, 3839
3583, 3806, 3807, 3841, 3840
3584, 3807, 3808, 3842, 3841
3585, 3808, 3809, 3843, 3842
3586, 3809, 3810, 3844, 3843
3587, 3810, 3811, 3845, 3844
3588, 3811, 3812, 3846, 3845
3589, 3812, 3813, 3847, 3846
3590, 3813, 3814, 3848, 3847
3591, 3814,  119,  118, 3848
3592,  354, 3815, 3849,  353
3593, 3815, 3816, 3850, 3849
3594, 3816, 3817, 3851, 3850
3595, 3817, 3818, 3852, 3851
3596, 3818, 3819, 3853, 3852
3597, 3819, 3820, 3854, 3853
3598, 3820, 3821, 3855, 3854
3599, 3821, 3822, 3856, 3855
3600, 3822, 3823, 3857, 3856
3601, 3823, 3824, 3858, 3857
3602, 3824, 3825, 3859, 3858
3603, 3825, 3826, 3860, 3859
3604, 3826, 3827, 3861, 3860
3605, 3827, 3828, 3862, 3861
3606, 3828, 3829, 3863, 3862
3607, 3829, 3830, 3864, 3863
3608, 3830, 3831, 3865, 3864
3609, 3831, 3832, 3866, 3865
3610, 3832, 3833, 3867, 3866
3611, 3833, 3834, 3868, 3867
3612, 3834, 3835, 3869, 3868
3613, 3835, 3836, 3870, 3869
3614, 3836, 3837, 3871, 3870
3615, 3837, 3838, 3872, 3871
3616, 3838, 3839, 3873, 3872
3617, 3839, 3840, 3874, 3873
3618, 3840, 3841, 3875, 3874
3619, 3841, 3842, 3876, 3875
3620, 3842, 3843, 3877, 3876
3621, 3843, 3844, 3878, 3877
3622, 3844, 3845, 3879, 3878
3623, 3845, 3846, 3880, 3879
3624, 3846, 3847, 3881, 3880
3625, 3847, 3848, 3882, 3881
3626, 3848,  118,  117, 3882
3627,  353, 3849, 3883,  352
3628, 3849, 3850, 3884, 3883
3629, 3850, 3851, 3885, 3884
3630, 3851, 3852, 3886, 3885
3631, 3852, 3853, 3887, 3886
3632, 3853, 3854, 3888, 3887
3633, 3854, 3855, 3889, 3888
3634, 3855, 3856, 3890, 3889
3635, 3856, 3857, 3891, 3890
3636, 3857, 3858, 3892, 3891
3637, 3858, 3859, 3893, 3892
3638, 3859, 3860, 3894, 3893
3639, 3860, 3861, 3895, 3894
3640, 3861, 3862, 3896, 3895
3641, 3862, 3863, 3897, 3896
3642, 3863, 3864, 3898, 3897
3643, 3864, 3865, 3899, 3898
3644, 3865, 3866, 3900, 3899
3645, 3866, 3867, 3901, 3900
3646, 3867, 3868, 3902, 3901
3647, 3868, 3869, 3903, 3902
3648, 3869, 3870, 3904, 3903
3649, 3870, 3871, 3905, 3904
3650, 3871, 3872, 3906, 3905
3651, 3872, 3873, 3907, 3906
3652, 3873, 3874, 3908, 3907
3653, 3874, 3875, 3909, 3908
3654, 3875, 3876, 3910, 3909
3655, 3876, 3877, 3911, 3910
3656, 3877, 3878, 3912, 3911
3657, 3878, 3879, 3913, 3912
3658, 3879, 3880, 3914, 3913
3659, 3880, 3881, 3915, 3914
3660, 3881, 3882, 3916, 3915
3661, 3882,  117,  116, 3916
3662,  352, 3883, 3917,  351
3663, 3883, 3884, 3918, 3917
3664, 3884, 3885, 3919, 3918
3665, 3885, 3886, 3920, 3919
3666, 3886, 3887, 3921, 3920
3667, 3887, 3888, 3922, 3921
3668, 3888, 3889, 3923, 3922
3669, 3889, 3890, 3924, 3923
3670, 3890, 3891, 3925, 3924
3671, 3891, 3892, 3926, 3925
3672, 3892, 3893, 3927, 3926
3673, 3893, 3894, 3928, 3927
3674, 3894, 3895, 3929, 3928
3675, 3895, 3896, 3930, 3929
3676, 3896, 3897, 3931, 3930
3677, 3897, 3898, 3932, 3931
3678, 3898, 3899, 3933, 3932
3679, 3899, 3900, 3934, 3933
3680, 3900, 3901, 3935, 3934
3681, 3901, 3902, 3936, 3935
3682, 3902, 3903, 3937, 3936
3683, 3903, 3904, 3938, 3937
3684, 3904, 3905, 3939, 3938
3685, 3905, 3906, 3940, 3939
3686, 3906, 3907, 3941, 3940
3687, 3907, 3908, 3942, 3941
3688, 3908, 3909, 3943, 3942
3689, 3909, 3910, 3944, 3943
3690, 3910, 3911, 3945, 3944
3691, 3911, 3912, 3946, 3945
3692, 3912, 3913, 3947, 3946
3693, 3913, 3914, 3948, 3947
3694, 3914, 3915, 3949, 3948
3695, 3915, 3916, 3950, 3949
3696, 3916,  116,  115, 3950
3697,  351, 3917, 3951,  350
3698, 3917, 3918, 3952, 3951
3699, 3918, 3919, 3953, 3952
3700, 3919, 3920, 3954, 3953
3701, 3920, 3921, 3955, 3954
3702, 3921, 3922, 3956, 3955
3703, 3922, 3923, 3957, 3956
3704, 3923, 3924, 3958, 3957
3705, 3924, 3925, 3959, 3958
3706, 3925, 3926, 3960, 3959
3707, 3926, 3927, 3961, 3960
3708, 3927, 3928, 3962, 3961
3709, 3928, 3929, 3963, 3962
3710, 3929, 3930, 3964, 3963
3711, 3930, 3931, 3965, 3964
3712, 3931, 3932, 3966, 3965
3713, 3932, 3933, 3967, 3966
3714, 3933, 3934, 3968, 3967
3715, 3934, 3935, 3969, 3968
3716, 3935, 3936, 3970, 3969
3717, 3936, 3937, 3971, 3970
3718, 3937, 3938, 3972, 3971
3719, 3938, 3939, 3973, 3972
3720, 3939, 3940, 3974, 3973
3721, 3940, 3941, 3975, 3974
3722, 3941, 3942, 3976, 3975
3723, 3942, 3943, 3977, 3976
3724, 3943, 3944, 3978, 3977
3725, 3944, 3945, 3979, 3978
3726, 3945, 3946, 3980, 3979
3727, 3946, 3947, 3981, 3980
3728, 3947, 3948, 3982, 3981
3729, 3948, 3949, 3983, 3982
3730, 3949, 3950, 3984, 3983
3731, 3950,  115,  114, 3984
3732,  350, 3951, 3985,  349
3733, 3951, 3952, 3986, 3985
3734, 3952, 3953, 3987, 3986
3735, 3953, 3954, 3988, 3987
3736, 3954, 3955, 3989, 3988
3737, 3955, 3956, 3990, 3989
3738, 3956, 3957, 3991, 3990
3739, 3957, 3958, 3992, 3991
3740, 3958, 3959, 3993, 3992
3741, 3959, 3960, 3994, 3993
3742, 3960, 3961, 3995, 3994
3743, 3961, 3962, 3996, 3995
3744, 3962, 3963, 3997, 3996
3745, 3963, 3964, 3998, 3997
3746, 3964, 3965, 3999, 3998
3747, 3965, 3966, 4000, 3999
3748, 3966, 3967, 4001, 4000
3749, 3967, 3968, 4002, 4001
3750, 3968, 3969, 4003, 4002
3751, 3969, 3970, 4004, 4003
3752, 3970, 3971, 4005, 4004
3753, 3971, 3972, 4006, 4005
3754, 3972, 3973, 4007, 4006
3755, 3973, 3974, 4008, 4007
3756, 3974, 3975, 4009, 4008
3757, 3975, 3976, 4010, 4009
3758, 3976, 3977, 4011, 4010
3759, 3977, 3978, 4012, 4011
3760, 3978, 3979, 4013, 4012
3761, 3979, 3980, 4014, 4013
3762, 3980, 3981, 4015, 4014
3763, 3981, 3982, 4016, 4015
3764, 3982, 3983, 4017, 4016
3765, 3983, 3984, 4018, 4017
3766, 3984,  114,  113, 4018
3767,  349, 3985, 4019,  348
3768, 3985, 3986, 4020, 4019
3769, 3986, 3987, 4021, 4020
3770, 3987, 3988, 4022, 4021
3771, 3988, 3989, 4023, 4022
3772, 3989, 3990, 4024, 4023
3773, 3990, 3991, 4025, 4024
3774, 3991, 3992, 4026, 4025
3775, 3992, 3993, 4027, 4026
3776, 3993, 3994, 4028, 4027
3777, 3994, 3995, 4029, 4028
3778, 3995, 3996, 4030, 4029
3779, 3996, 3997, 4031, 4030
3780, 3997, 3998, 4032, 4031
3781, 3998, 3999, 4033, 4032
3782, 3999, 4000, 4034, 4033
3783, 4000, 4001, 4035, 4034
3784, 4001, 4002, 4036, 4035
3785, 4002, 4003, 4037, 4036
3786, 4003, 4004, 4038, 4037
3787, 4004, 4005, 4039, 4038
3788, 4005, 4006, 4040, 4039
3789, 4006, 4007, 4041, 4040
3790, 4007, 4008, 4042, 4041
3791, 4008, 4009, 4043, 4042
3792, 4009, 4010, 4044, 4043
3793, 4010, 4011, 4045, 4044
3794, 4011, 4012, 4046, 4045
3795, 4012, 4013, 4047, 4046
3796, 4013, 4014, 4048, 4047
3797, 4014, 4015, 4049, 4048
3798, 4015, 4016, 4050, 4049
3799, 4016, 4017, 4051, 4050
3800, 4017, 4018, 4052, 4051
3801, 4018,  113,  112, 4052
3802,  348, 4019, 4053,  347
3803, 4019, 4020, 4054, 4053
3804, 4020, 4021, 4055, 4054
3805, 4021, 4022, 4056, 4055
3806, 4022, 4023, 4057, 4056
3807, 4023, 4024, 4058, 4057
3808, 4024, 4025, 4059, 4058
3809, 4025, 4026, 4060, 4059
3810, 4026, 4027, 4061, 4060
3811, 4027, 4028, 4062, 4061
3812, 4028, 4029, 4063, 4062
3813, 4029, 4030, 4064, 4063
3814, 4030, 4031, 4065, 4064
3815, 4031, 4032, 4066, 4065
3816, 4032, 4033, 4067, 4066
3817, 4033, 4034, 4068, 4067
3818, 4034, 4035, 4069, 4068
3819, 4035, 4036, 4070, 4069
3820, 4036, 4037, 4071, 4070
3821, 4037, 4038, 4072, 4071
3822, 4038, 4039, 4073, 4072
3823, 4039, 4040, 4074, 4073
3824, 4040, 4041, 4075, 4074
3825, 4041, 4042, 4076, 4075
3826, 4042, 4043, 4077, 4076
3827, 4043, 4044, 4078, 4077
3828, 4044, 4045, 4079, 4078
3829, 4045, 4046, 4080, 4079
3830, 4046, 4047, 4081, 4080
3831, 4047, 4048, 4082, 4081
3832, 4048, 4049, 4083, 4082
3833, 4049, 4050, 4084, 4083
3834, 4050, 4051, 4085, 4084
3835, 4051, 4052, 4086, 4085
3836, 4052,  112,  111, 4086
3837,  347, 4053, 4087,  346
3838, 4053, 4054, 4088, 4087
3839, 4054, 4055, 4089, 4088
3840, 4055, 4056, 4090, 4089
3841, 4056, 4057, 4091, 4090
3842, 4057, 4058, 4092, 4091
3843, 4058, 4059, 4093, 4092
3844, 4059, 4060, 4094, 4093
3845, 4060, 4061, 4095, 4094
3846, 4061, 4062, 4096, 4095
3847, 4062, 4063, 4097, 4096
3848, 4063, 4064, 4098, 4097
3849, 4064, 4065, 4099, 4098
3850, 4065, 4066, 4100, 4099
3851, 4066, 4067, 4101, 4100
3852, 4067, 4068, 4102, 4101
3853, 4068, 4069, 4103, 4102
3854, 4069, 4070, 4104, 4103
3855, 4070, 4071, 4105, 4104
3856, 4071, 4072, 4106, 4105
3857, 4072, 4073, 4107, 4106
3858, 4073, 4074, 4108, 4107
3859, 4074, 4075, 4109, 4108
3860, 4075, 4076, 4110, 4109
3861, 4076, 4077, 4111, 4110
3862, 4077, 4078, 4112, 4111
3863, 4078, 4079, 4113, 4112
3864, 4079, 4080, 4114, 4113
3865, 4080, 4081, 4115, 4114
3866, 4081, 4082, 4116, 4115
3867, 4082, 4083, 4117, 4116
3868, 4083, 4084, 4118, 4117
3869, 4084, 4085, 4119, 4118
3870, 4085, 4086, 4120, 4119
3871, 4086,  111,  110, 4120
3872,  346, 4087, 4121,  345
3873, 4087, 4088, 4122, 4121
3874, 4088, 4089, 4123, 4122
3875, 4089, 4090, 4124, 4123
3876, 4090, 4091, 4125, 4124
3877, 4091, 4092, 4126, 4125
3878, 4092, 4093, 4127, 4126
3879, 4093, 4094, 4128, 4127
3880, 4094, 4095, 4129, 4128
3881, 4095, 4096, 4130, 4129
3882, 4096, 4097, 4131, 4130
3883, 4097, 4098, 4132, 4131
3884, 4098, 4099, 4133, 4132
3885, 4099, 4100, 4134, 4133
3886, 4100, 4101, 4135, 4134
3887, 4101, 4102, 4136, 4135
3888, 4102, 4103, 4137, 4136
3889, 4103, 4104, 4138, 4137
3890, 4104, 4105, 4139, 4138
3891, 4105, 4106, 4140, 4139
3892, 4106, 4107, 4141, 4140
3893, 4107, 4108, 4142, 4141
3894, 4108, 4109, 4143, 4142
3895, 4109, 4110, 4144, 4143
3896, 4110, 4111, 4145, 4144
3897, 4111, 4112, 4146, 4145
3898, 4112, 4113, 4147, 4146
3899, 4113, 4114, 4148, 4147
3900, 4114, 4115, 4149, 4148
3901, 4115, 4116, 4150, 4149
3902, 4116, 4117, 4151, 4150
3903, 4117, 4118, 4152, 4151
3904, 4118, 4119, 4153, 4152
3905, 4119, 4120, 4154, 4153
3906, 4120,  110,  109, 4154
3907,  345, 4121, 4155,  344
3908, 4121, 4122, 4156, 4155
3909, 4122, 4123, 4157, 4156
3910, 4123, 4124, 4158, 4157
3911, 4124, 4125, 4159, 4158
3912, 4125, 4126, 4160, 4159
3913, 4126, 4127, 4161, 4160
3914, 4127, 4128, 4162, 4161
3915, 4128, 4129, 4163, 4162
3916, 4129, 4130, 4164, 4163
3917, 4130, 4131, 4165, 4164
3918, 4131, 4132, 4166, 4165
3919, 4132, 4133, 4167, 4166
3920, 4133, 4134, 4168, 4167
3921, 4134, 4135, 4169, 4168
3922, 4135, 4136, 4170, 4169
3923, 4136, 4137, 4171, 4170
3924, 4137, 4138, 4172, 4171
3925, 4138, 4139, 4173, 4172
3926, 4139, 4140, 4174, 4173
3927, 4140, 4141, 4175, 4174
3928, 4141, 4142, 4176, 4175
3929, 4142, 4143, 4177, 4176
3930, 4143, 4144, 4178, 4177
3931, 4144, 4145, 4179, 4178
3932, 4145, 4146, 4180, 4179
3933, 4146, 4147, 4181, 4180
3934, 4147, 4148, 4182, 4181
3935, 4148, 4149, 4183, 4182
3936, 4149, 4150, 4184, 4183
3937, 4150, 4151, 4185, 4184
3938, 4151, 4152, 4186, 4185
3939, 4152, 4153, 4187, 4186
3940, 4153, 4154, 4188, 4187
3941, 4154,  109,  108, 4188
3942,  344, 4155, 4189,  343
3943, 4155, 4156, 4190, 4189
3944, 4156, 4157, 4191, 4190
3945, 4157, 4158, 4192, 4191
3946, 4158, 4159, 4193, 4192
3947, 4159, 4160, 4194, 4193
3948, 4160, 4161, 4195, 4194
3949, 4161, 4162, 4196, 4195
3950, 4162, 4163, 4197, 4196
3951, 4163, 4164, 4198, 4197
3952, 4164, 4165, 4199, 4198
3953, 4165, 4166, 4200, 4199
3954, 4166, 4167, 4201, 4200
3955, 4167, 4168, 4202, 4201
3956, 4168, 4169, 4203, 4202
3957, 4169, 4170, 4204, 4203
3958, 4170, 4171, 4205, 4204
3959, 4171, 4172, 4206, 4205
3960, 4172, 4173, 4207, 4206
3961, 4173, 4174, 4208, 4207
3962, 4174, 4175, 4209, 4208
3963, 4175, 4176, 4210, 4209
3964, 4176, 4177, 4211, 4210
3965, 4177, 4178, 4212, 4211
3966, 4178, 4179, 4213, 4212
3967, 4179, 4180, 4214, 4213
3968, 4180, 4181, 4215, 4214
3969, 4181, 4182, 4216, 4215
3970, 4182, 4183, 4217, 4216
3971, 4183, 4184, 4218, 4217
3972, 4184, 4185, 4219, 4218
3973, 4185, 4186, 4220, 4219
3974, 4186, 4187, 4221, 4220
3975, 4187, 4188, 4222, 4221
3976, 4188,  108,  107, 4222
3977,  343, 4189, 4223,  342
3978, 4189, 4190, 4224, 4223
3979, 4190, 4191, 4225, 4224
3980, 4191, 4192, 4226, 4225
3981, 4192, 4193, 4227, 4226
3982, 4193, 4194, 4228, 4227
3983, 4194, 4195, 4229, 4228
3984, 4195, 4196, 4230, 4229
3985, 4196, 4197, 4231, 4230
3986, 4197, 4198, 4232, 4231
3987, 4198, 4199, 4233, 4232
3988, 4199, 4200, 4234, 4233
3989, 4200, 4201, 4235, 4234
3990, 4201, 4202, 4236, 4235
3991, 4202, 4203, 4237, 4236
3992, 4203, 4204, 4238, 4237
3993, 4204, 4205, 4239, 4238
3994, 4205, 4206, 4240, 4239
3995, 4206, 4207, 4241, 4240
3996, 4207, 4208, 4242, 4241
3997, 4208, 4209, 4243, 4242
3998, 4209, 4210, 4244, 4243
3999, 4210, 4211, 4245, 4244
4000, 4211, 4212, 4246, 4245
4001, 4212, 4213, 4247, 4246
4002, 4213, 4214, 4248, 4247
4003, 4214, 4215, 4249, 4248
4004, 4215, 4216, 4250, 4249
4005, 4216, 4217, 4251, 4250
4006, 4217, 4218, 4252, 4251
4007, 4218, 4219, 4253, 4252
4008, 4219, 4220, 4254, 4253
4009, 4220, 4221, 4255, 4254
4010, 4221, 4222, 4256, 4255
4011, 4222,  107,  106, 4256
4012,  342, 4223, 4257,  341
4013, 4223, 4224, 4258, 4257
4014, 4224, 4225, 4259, 4258
4015, 4225, 4226, 4260, 4259
4016, 4226, 4227, 4261, 4260
4017, 4227, 4228, 4262, 4261
4018, 4228, 4229, 4263, 4262
4019, 4229, 4230, 4264, 4263
4020, 4230, 4231, 4265, 4264
4021, 4231, 4232, 4266, 4265
4022, 4232, 4233, 4267, 4266
4023, 4233, 4234, 4268, 4267
4024, 4234, 4235, 4269, 4268
4025, 4235, 4236, 4270, 4269
4026, 4236, 4237, 4271, 4270
4027, 4237, 4238, 4272, 4271
4028, 4238, 4239, 4273, 4272
4029, 4239, 4240, 4274, 4273
4030, 4240, 4241, 4275, 4274
4031, 4241, 4242, 4276, 4275
4032, 4242, 4243, 4277, 4276
4033, 4243, 4244, 4278, 4277
4034, 4244, 4245, 4279, 4278
4035, 4245, 4246, 4280, 4279
4036, 4246, 4247, 4281, 4280
4037, 4247, 4248, 4282, 4281
4038, 4248, 4249, 4283, 4282
4039, 4249, 4250, 4284, 4283
4040, 4250, 4251, 4285, 4284
4041, 4251, 4252, 4286, 4285
4042, 4252, 4253, 4287, 4286
4043, 4253, 4254, 4288, 4287
4044, 4254, 4255, 4289, 4288
4045, 4255, 4256, 4290, 4289
4046, 4256,  106,  105, 4290
4047,  341, 4257, 4291,  340
4048, 4257, 4258, 4292, 4291
4049, 4258, 4259, 4293, 4292
4050, 4259, 4260, 4294, 4293
4051, 4260, 4261, 4295, 4294
4052, 4261, 4262, 4296, 4295
4053, 4262, 4263, 4297, 4296
4054, 4263, 4264, 4298, 4297
4055, 4264, 4265, 4299, 4298
4056, 4265, 4266, 4300, 4299
4057, 4266, 4267, 4301, 4300
4058, 4267, 4268, 4302, 4301
4059, 4268, 4269, 4303, 4302
4060, 4269, 4270, 4304, 4303
4061, 4270, 4271, 4305, 4304
4062, 4271, 4272, 4306, 4305
4063, 4272, 4273, 4307, 4306
4064, 4273, 4274, 4308, 4307
4065, 4274, 4275, 4309, 4308
4066, 4275, 4276, 4310, 4309
4067, 4276, 4277, 4311, 4310
4068, 4277, 4278, 4312, 4311
4069, 4278, 4279, 4313, 4312
4070, 4279, 4280, 4314, 4313
4071, 4280, 4281, 4315, 4314
4072, 4281, 4282, 4316, 4315
4073, 4282, 4283, 4317, 4316
4074, 4283, 4284, 4318, 4317
4075, 4284, 4285, 4319, 4318
4076, 4285, 4286, 4320, 4319
4077, 4286, 4287, 4321, 4320
4078, 4287, 4288, 4322, 4321
4079, 4288, 4289, 4323, 4322
4080, 4289, 4290, 4324, 4323
4081, 4290,  105,    5, 4324
4082,  340, 4291, 4325,  339
4083, 4291, 4292, 4326, 4325
4084, 4292, 4293, 4327, 4326
4085, 4293, 4294, 4328, 4327
4086, 4294, 4295, 4329, 4328
4087, 4295, 4296, 4330, 4329
4088, 4296, 4297, 4331, 4330
4089, 4297, 4298, 4332, 4331
4090, 4298, 4299, 4333, 4332
4091, 4299, 4300, 4334, 4333
4092, 4300, 4301, 4335, 4334
4093, 4301, 4302, 4336, 4335
4094, 4302, 4303, 4337, 4336
4095, 4303, 4304, 4338, 4337
4096, 4304, 4305, 4339, 4338
4097, 4305, 4306, 4340, 4339
4098, 4306, 4307, 4341, 4340
4099, 4307, 4308, 4342, 4341
4100, 4308, 4309, 4343, 4342
4101, 4309, 4310, 4344, 4343
4102, 4310, 4311, 4345, 4344
4103, 4311, 4312, 4346, 4345
4104, 4312, 4313, 4347, 4346
4105, 4313, 4314, 4348, 4347
4106, 4314, 4315, 4349, 4348
4107, 4315, 4316, 4350, 4349
4108, 4316, 4317, 4351, 4350
4109, 4317, 4318, 4352, 4351
4110, 4318, 4319, 4353, 4352
4111, 4319, 4320, 4354, 4353
4112, 4320, 4321, 4355, 4354
4113, 4321, 4322, 4356, 4355
4114, 4322, 4323, 4357, 4356
4115, 4323, 4324, 4358, 4357
4116, 4324,    5, 1181, 4358
4117,  339, 4325, 4359,  338
4118, 4325, 4326, 4360, 4359
4119, 4326, 4327, 4361, 4360
4120, 4327, 4328, 4362, 4361
4121, 4328, 4329, 4363, 4362
4122, 4329, 4330, 4364, 4363
4123, 4330, 4331, 4365, 4364
4124, 4331, 4332, 4366, 4365
4125, 4332, 4333, 4367, 4366
4126, 4333, 4334, 4368, 4367
4127, 4334, 4335, 4369, 4368
4128, 4335, 4336, 4370, 4369
4129, 4336, 4337, 4371, 4370
4130, 4337, 4338, 4372, 4371
4131, 4338, 4339, 4373, 4372
4132, 4339, 4340, 4374, 4373
4133, 4340, 4341, 4375, 4374
4134, 4341, 4342, 4376, 4375
4135, 4342, 4343, 4377, 4376
4136, 4343, 4344, 4378, 4377
4137, 4344, 4345, 4379, 4378
4138, 4345, 4346, 4380, 4379
4139, 4346, 4347, 4381, 4380
4140, 4347, 4348, 4382, 4381
4141, 4348, 4349, 4383, 4382
4142, 4349, 4350, 4384, 4383
4143, 4350, 4351, 4385, 4384
4144, 4351, 4352, 4386, 4385
4145, 4352, 4353, 4387, 4386
4146, 4353, 4354, 4388, 4387
4147, 4354, 4355, 4389, 4388
4148, 4355, 4356, 4390, 4389
4149, 4356, 4357, 4391, 4390
4150, 4357, 4358, 4392, 4391
4151, 4358, 1181, 1182, 4392
4152,  338, 4359, 4393,  337
4153, 4359, 4360, 4394, 4393
4154, 4360, 4361, 4395, 4394
4155, 4361, 4362, 4396, 4395
4156, 4362, 4363, 4397, 4396
4157, 4363, 4364, 4398, 4397
4158, 4364, 4365, 4399, 4398
4159, 4365, 4366, 4400, 4399
4160, 4366, 4367, 4401, 4400
4161, 4367, 4368, 4402, 4401
4162, 4368, 4369, 4403, 4402
4163, 4369, 4370, 4404, 4403
4164, 4370, 4371, 4405, 4404
4165, 4371, 4372, 4406, 4405
4166, 4372, 4373, 4407, 4406
4167, 4373, 4374, 4408, 4407
4168, 4374, 4375, 4409, 4408
4169, 4375, 4376, 4410, 4409
4170, 4376, 4377, 4411, 4410
4171, 4377, 4378, 4412, 4411
4172, 4378, 4379, 4413, 4412
4173, 4379, 4380, 4414, 4413
4174, 4380, 4381, 4415, 4414
4175, 4381, 4382, 4416, 4415
4176, 4382, 4383, 4417, 4416
4177, 4383, 4384, 4418, 4417
4178, 4384, 4385, 4419, 4418
4179, 4385, 4386, 4420, 4419
4180, 4386, 4387, 4421, 4420
4181, 4387, 4388, 4422, 4421
4182, 4388, 4389, 4423, 4422
4183, 4389, 4390, 4424, 4423
4184, 4390, 4391, 4425, 4424
4185, 4391, 4392, 4426, 4425
4186, 4392, 1182, 1183, 4426
4187,  337, 4393, 4427,  336
4188, 4393, 4394, 4428, 4427
4189, 4394, 4395, 4429, 4428
4190, 4395, 4396, 4430, 4429
4191, 4396, 4397, 4431, 4430
4192, 4397, 4398, 4432, 4431
4193, 4398, 4399, 4433, 4432
4194, 4399, 4400, 4434, 4433
4195, 4400, 4401, 4435, 4434
4196, 4401, 4402, 4436, 4435
4197, 4402, 4403, 4437, 4436
4198, 4403, 4404, 4438, 4437
4199, 4404, 4405, 4439, 4438
4200, 4405, 4406, 4440, 4439
4201, 4406, 4407, 4441, 4440
4202, 4407, 4408, 4442, 4441
4203, 4408, 4409, 4443, 4442
4204, 4409, 4410, 4444, 4443
4205, 4410, 4411, 4445, 4444
4206, 4411, 4412, 4446, 4445
4207, 4412, 4413, 4447, 4446
4208, 4413, 4414, 4448, 4447
4209, 4414, 4415, 4449, 4448
4210, 4415, 4416, 4450, 4449
4211, 4416, 4417, 4451, 4450
4212, 4417, 4418, 4452, 4451
4213, 4418, 4419, 4453, 4452
4214, 4419, 4420, 4454, 4453
4215, 4420, 4421, 4455, 4454
4216, 4421, 4422, 4456, 4455
4217, 4422, 4423, 4457, 4456
4218, 4423, 4424, 4458, 4457
4219, 4424, 4425, 4459, 4458
4220, 4425, 4426, 4460, 4459
4221, 4426, 1183, 1184, 4460
4222,  336, 4427, 4461,  335
4223, 4427, 4428, 4462, 4461
4224, 4428, 4429, 4463, 4462
4225, 4429, 4430, 4464, 4463
4226, 4430, 4431, 4465, 4464
4227, 4431, 4432, 4466, 4465
4228, 4432, 4433, 4467, 4466
4229, 4433, 4434, 4468, 4467
4230, 4434, 4435, 4469, 4468
4231, 4435, 4436, 4470, 4469
4232, 4436, 4437, 4471, 4470
4233, 4437, 4438, 4472, 4471
4234, 4438, 4439, 4473, 4472
4235, 4439, 4440, 4474, 4473
4236, 4440, 4441, 4475, 4474
4237, 4441, 4442, 4476, 4475
4238, 4442, 4443, 4477, 4476
4239, 4443, 4444, 4478, 4477
4240, 4444, 4445, 4479, 4478
4241, 4445, 4446, 4480, 4479
4242, 4446, 4447, 4481, 4480
4243, 4447, 4448, 4482, 4481
4244, 4448, 4449, 4483, 4482
4245, 4449, 4450, 4484, 4483
4246, 4450, 4451, 4485, 4484
4247, 4451, 4452, 4486, 4485
4248, 4452, 4453, 4487, 4486
4249, 4453, 4454, 4488, 4487
4250, 4454, 4455, 4489, 4488
4251, 4455, 4456, 4490, 4489
4252, 4456, 4457, 4491, 4490
4253, 4457, 4458, 4492, 4491
4254, 4458, 4459, 4493, 4492
4255, 4459, 4460, 4494, 4493
4256, 4460, 1184, 1185, 4494
4257,  335, 4461, 4495,  334
4258, 4461, 4462, 4496, 4495
4259, 4462, 4463, 4497, 4496
4260, 4463, 4464, 4498, 4497
4261, 4464, 4465, 4499, 4498
4262, 4465, 4466, 4500, 4499
4263, 4466, 4467, 4501, 4500
4264, 4467, 4468, 4502, 4501
4265, 4468, 4469, 4503, 4502
4266, 4469, 4470, 4504, 4503
4267, 4470, 4471, 4505, 4504
4268, 4471, 4472, 4506, 4505
4269, 4472, 4473, 4507, 4506
4270, 4473, 4474, 4508, 4507
4271, 4474, 4475, 4509, 4508
4272, 4475, 4476, 4510, 4509
4273, 4476, 4477, 4511, 4510
4274, 4477, 4478, 4512, 4511
4275, 4478, 4479, 4513, 4512
4276, 4479, 4480, 4514, 4513
4277, 4480, 4481, 4515, 4514
4278, 4481, 4482, 4516, 4515
4279, 4482, 4483, 4517, 4516
4280, 4483, 4484, 4518, 4517
4281, 4484, 4485, 4519, 4518
4282, 4485, 4486, 4520, 4519
4283, 4486, 4487, 4521, 4520
4284, 4487, 4488, 4522, 4521
4285, 4488, 4489, 4523, 4522
4286, 4489, 4490, 4524, 4523
4287, 4490, 4491, 4525, 4524
4288, 4491, 4492, 4526, 4525
4289, 4492, 4493, 4527, 4526
4290, 4493, 4494, 4528, 4527
4291, 4494, 1185, 1186, 4528
4292,  334, 4495, 4529,  333
4293, 4495, 4496, 4530, 4529
4294, 4496, 4497, 4531, 4530
4295, 4497, 4498, 4532, 4531
4296, 4498, 4499, 4533, 4532
4297, 4499, 4500, 4534, 4533
4298, 4500, 4501, 4535, 4534
4299, 4501, 4502, 4536, 4535
4300, 4502, 4503, 4537, 4536
4301, 4503, 4504, 4538, 4537
4302, 4504, 4505, 4539, 4538
4303, 4505, 4506, 4540, 4539
4304, 4506, 4507, 4541, 4540
4305, 4507, 4508, 4542, 4541
4306, 4508, 4509, 4543, 4542
4307, 4509, 4510, 4544, 4543
4308, 4510, 4511, 4545, 4544
4309, 4511, 4512, 4546, 4545
4310, 4512, 4513, 4547, 4546
4311, 4513, 4514, 4548, 4547
4312, 4514, 4515, 4549, 4548
4313, 4515, 4516, 4550, 4549
4314, 4516, 4517, 4551, 4550
4315, 4517, 4518, 4552, 4551
4316, 4518, 4519, 4553, 4552
4317, 4519, 4520, 4554, 4553
4318, 4520, 4521, 4555, 4554
4319, 4521, 4522, 4556, 4555
4320, 4522, 4523, 4557, 4556
4321, 4523, 4524, 4558, 4557
4322, 4524, 4525, 4559, 4558
4323, 4525, 4526, 4560, 4559
4324, 4526, 4527, 4561, 4560
4325, 4527, 4528, 4562, 4561
4326, 4528, 1186, 1187, 4562
4327,  333, 4529, 4563,  332
4328, 4529, 4530, 4564, 4563
4329, 4530, 4531, 4565, 4564
4330, 4531, 4532, 4566, 4565
4331, 4532, 4533, 4567, 4566
4332, 4533, 4534, 4568, 4567
4333, 4534, 4535, 4569, 4568
4334, 4535, 4536, 4570, 4569
4335, 4536, 4537, 4571, 4570
4336, 4537, 4538, 4572, 4571
4337, 4538, 4539, 4573, 4572
4338, 4539, 4540, 4574, 4573
4339, 4540, 4541, 4575, 4574
4340, 4541, 4542, 4576, 4575
4341, 4542, 4543, 4577, 4576
4342, 4543, 4544, 4578, 4577
4343, 4544, 4545, 4579, 4578
4344, 4545, 4546, 4580, 4579
4345, 4546, 4547, 4581, 4580
4346, 4547, 4548, 4582, 4581
4347, 4548, 4549, 4583, 4582
4348, 4549, 4550, 4584, 4583
4349, 4550, 4551, 4585, 4584
4350, 4551, 4552, 4586, 4585
4351, 4552, 4553, 4587, 4586
4352, 4553, 4554, 4588, 4587
4353, 4554, 4555, 4589, 4588
4354, 4555, 4556, 4590, 4589
4355, 4556, 4557, 4591, 4590
4356, 4557, 4558, 4592, 4591
4357, 4558, 4559, 4593, 4592
4358, 4559, 4560, 4594, 4593
4359, 4560, 4561, 4595, 4594
4360, 4561, 4562, 4596, 4595
4361, 4562, 1187, 1188, 4596
4362,  332, 4563,  331,    9
4363, 4563, 4564,  330,  331
4364, 4564, 4565,  329,  330
4365, 4565, 4566,  328,  329
4366, 4566, 4567,  327,  328
4367, 4567, 4568,  326,  327
4368, 4568, 4569,  325,  326
4369, 4569, 4570,  324,  325
4370, 4570, 4571,  323,  324
4371, 4571, 4572,  322,  323
4372, 4572, 4573,  321,  322
4373, 4573, 4574,  320,  321
4374, 4574, 4575,  319,  320
4375, 4575, 4576,  318,  319
4376, 4576, 4577,  317,  318
4377, 4577, 4578,  316,  317
4378, 4578, 4579,  315,  316
4379, 4579, 4580,  314,  315
4380, 4580, 4581,  313,  314
4381, 4581, 4582,  312,  313
4382, 4582, 4583,  311,  312
4383, 4583, 4584,  310,  311
4384, 4584, 4585,  309,  310
4385, 4585, 4586,  308,  309
4386, 4586, 4587,  307,  308
4387, 4587, 4588,  306,  307
4388, 4588, 4589,  305,  306
4389, 4589, 4590,  304,  305
4390, 4590, 4591,  303,  304
4391, 4591, 4592,  302,  303
4392, 4592, 4593,  301,  302
4393, 4593, 4594,  300,  301
4394, 4594, 4595,  299,  300
4395, 4595, 4596,  298,  299
4396, 4596, 1188,  297,  298
4397,    8, 1189, 4597,  222
4398, 1189, 1190, 4598, 4597
4399, 1190, 1191, 4599, 4598
4400, 1191, 1192, 4600, 4599
4401, 1192, 1193, 4601, 4600
4402, 1193, 1194, 4602, 4601
4403, 1194, 1195, 4603, 4602
4404, 1195, 1196, 4604, 4603
4405, 1196,  282,  283, 4604
4406,  222, 4597, 4605,  223
4407, 4597, 4598, 4606, 4605
4408, 4598, 4599, 4607, 4606
4409, 4599, 4600, 4608, 4607
4410, 4600, 4601, 4609, 4608
4411, 4601, 4602, 4610, 4609
4412, 4602, 4603, 4611, 4610
4413, 4603, 4604, 4612, 4611
4414, 4604,  283,  284, 4612
4415,  223, 4605, 4613,  224
4416, 4605, 4606, 4614, 4613
4417, 4606, 4607, 4615, 4614
4418, 4607, 4608, 4616, 4615
4419, 4608, 4609, 4617, 4616
4420, 4609, 4610, 4618, 4617
4421, 4610, 4611, 4619, 4618
4422, 4611, 4612, 4620, 4619
4423, 4612,  284,  285, 4620
4424,  224, 4613, 4621,  225
4425, 4613, 4614, 4622, 4621
4426, 4614, 4615, 4623, 4622
4427, 4615, 4616, 4624, 4623
4428, 4616, 4617, 4625, 4624
4429, 4617, 4618, 4626, 4625
4430, 4618, 4619, 4627, 4626
4431, 4619, 4620, 4628, 4627
4432, 4620,  285,  286, 4628
4433,  225, 4621, 4629,  226
4434, 4621, 4622, 4630, 4629
4435, 4622, 4623, 4631, 4630
4436, 4623, 4624, 4632, 4631
4437, 4624, 4625, 4633, 4632
4438, 4625, 4626, 4634, 4633
4439, 4626, 4627, 4635, 4634
4440, 4627, 4628, 4636, 4635
4441, 4628,  286,  287, 4636
4442,  226, 4629, 4637,  227
4443, 4629, 4630, 4638, 4637
4444, 4630, 4631, 4639, 4638
4445, 4631, 4632, 4640, 4639
4446, 4632, 4633, 4641, 4640
4447, 4633, 4634, 4642, 4641
4448, 4634, 4635, 4643, 4642
4449, 4635, 4636, 4644, 4643
4450, 4636,  287,  288, 4644
4451,  227, 4637, 4645,  228
4452, 4637, 4638, 4646, 4645
4453, 4638, 4639, 4647, 4646
4454, 4639, 4640, 4648, 4647
4455, 4640, 4641, 4649, 4648
4456, 4641, 4642, 4650, 4649
4457, 4642, 4643, 4651, 4650
4458, 4643, 4644, 4652, 4651
4459, 4644,  288,  289, 4652
4460,  228, 4645, 4653,  229
4461, 4645, 4646, 4654, 4653
4462, 4646, 4647, 4655, 4654
4463, 4647, 4648, 4656, 4655
4464, 4648, 4649, 4657, 4656
4465, 4649, 4650, 4658, 4657
4466, 4650, 4651, 4659, 4658
4467, 4651, 4652, 4660, 4659
4468, 4652,  289,  290, 4660
4469,  229, 4653, 4661,  230
4470, 4653, 4654, 4662, 4661
4471, 4654, 4655, 4663, 4662
4472, 4655, 4656, 4664, 4663
4473, 4656, 4657, 4665, 4664
4474, 4657, 4658, 4666, 4665
4475, 4658, 4659, 4667, 4666
4476, 4659, 4660, 4668, 4667
4477, 4660,  290,  291, 4668
4478,  230, 4661, 4669,  231
4479, 4661, 4662, 4670, 4669
4480, 4662, 4663, 4671, 4670
4481, 4663, 4664, 4672, 4671
4482, 4664, 4665, 4673, 4672
4483, 4665, 4666, 4674, 4673
4484, 4666, 4667, 4675, 4674
4485, 4667, 4668, 4676, 4675
4486, 4668,  291,  292, 4676
4487,  231, 4669, 4677,  232
4488, 4669, 4670, 4678, 4677
4489, 4670, 4671, 4679, 4678
4490, 4671, 4672, 4680, 4679
4491, 4672, 4673, 4681, 4680
4492, 4673, 4674, 4682, 4681
4493, 4674, 4675, 4683, 4682
4494, 4675, 4676, 4684, 4683
4495, 4676,  292,  293, 4684
4496,  232, 4677, 4685,  233
4497, 4677, 4678, 4686, 4685
4498, 4678, 4679, 4687, 4686
4499, 4679, 4680, 4688, 4687
4500, 4680, 4681, 4689, 4688
4501, 4681, 4682, 4690, 4689
4502, 4682, 4683, 4691, 4690
4503, 4683, 4684, 4692, 4691
4504, 4684,  293,  294, 4692
4505,  233, 4685, 4693,  234
4506, 4685, 4686, 4694, 4693
4507, 4686, 4687, 4695, 4694
4508, 4687, 4688, 4696, 4695
4509, 4688, 4689, 4697, 4696
4510, 4689, 4690, 4698, 4697
4511, 4690, 4691, 4699, 4698
4512, 4691, 4692, 4700, 4699
4513, 4692,  294,  295, 4700
4514,  234, 4693, 4701,  235
4515, 4693, 4694, 4702, 4701
4516, 4694, 4695, 4703, 4702
4517, 4695, 4696, 4704, 4703
4518, 4696, 4697, 4705, 4704
4519, 4697, 4698, 4706, 4705
4520, 4698, 4699, 4707, 4706
4521, 4699, 4700, 4708, 4707
4522, 4700,  295,  296, 4708
4523,  235, 4701, 1181,    5
4524, 4701, 4702, 1182, 1181
4525, 4702, 4703, 1183, 1182
4526, 4703, 4704, 1184, 1183
4527, 4704, 4705, 1185, 1184
4528, 4705, 4706, 1186, 1185
4529, 4706, 4707, 1187, 1186
4530, 4707, 4708, 1188, 1187
4531, 4708,  296,  297, 1188
4532,  282, 1196, 4709,  281
4533, 1196, 1195, 4710, 4709
4534, 1195, 1194, 4711, 4710
4535, 1194, 1193, 4712, 4711
4536, 1193, 1192, 4713, 4712
4537, 1192, 1191, 4714, 4713
4538, 1191, 1190, 4715, 4714
4539, 1190, 1189, 4716, 4715
4540, 1189,    8, 4717, 4716
4541,    8,  221, 4718, 4717
4542,  221,  220, 4719, 4718
4543,  220,  219, 4720, 4719
4544,  219,    2,   44, 4720
4545,  281, 4709, 4721,  280
4546, 4709, 4710, 4722, 4721
4547, 4710, 4711, 4723, 4722
4548, 4711, 4712, 4724, 4723
4549, 4712, 4713, 4725, 4724
4550, 4713, 4714, 4726, 4725
4551, 4714, 4715, 4727, 4726
4552, 4715, 4716, 4728, 4727
4553, 4716, 4717, 4729, 4728
4554, 4717, 4718, 4730, 4729
4555, 4718, 4719, 4731, 4730
4556, 4719, 4720, 4732, 4731
4557, 4720,   44,   43, 4732
4558,  280, 4721, 4733,  279
4559, 4721, 4722, 4734, 4733
4560, 4722, 4723, 4735, 4734
4561, 4723, 4724, 4736, 4735
4562, 4724, 4725, 4737, 4736
4563, 4725, 4726, 4738, 4737
4564, 4726, 4727, 4739, 4738
4565, 4727, 4728, 4740, 4739
4566, 4728, 4729, 4741, 4740
4567, 4729, 4730, 4742, 4741
4568, 4730, 4731, 4743, 4742
4569, 4731, 4732, 4744, 4743
4570, 4732,   43,   42, 4744
4571,  279, 4733, 4745,  278
4572, 4733, 4734, 4746, 4745
4573, 4734, 4735, 4747, 4746
4574, 4735, 4736, 4748, 4747
4575, 4736, 4737, 4749, 4748
4576, 4737, 4738, 4750, 4749
4577, 4738, 4739, 4751, 4750
4578, 4739, 4740, 4752, 4751
4579, 4740, 4741, 4753, 4752
4580, 4741, 4742, 4754, 4753
4581, 4742, 4743, 4755, 4754
4582, 4743, 4744, 4756, 4755
4583, 4744,   42,   41, 4756
4584,  278, 4745, 4757,  277
4585, 4745, 4746, 4758, 4757
4586, 4746, 4747, 4759, 4758
4587, 4747, 4748, 4760, 4759
4588, 4748, 4749, 4761, 4760
4589, 4749, 4750, 4762, 4761
4590, 4750, 4751, 4763, 4762
4591, 4751, 4752, 4764, 4763
4592, 4752, 4753, 4765, 4764
4593, 4753, 4754, 4766, 4765
4594, 4754, 4755, 4767, 4766
4595, 4755, 4756, 4768, 4767
4596, 4756,   41,   40, 4768
4597,  277, 4757, 4769,  276
4598, 4757, 4758, 4770, 4769
4599, 4758, 4759, 4771, 4770
4600, 4759, 4760, 4772, 4771
4601, 4760, 4761, 4773, 4772
4602, 4761, 4762, 4774, 4773
4603, 4762, 4763, 4775, 4774
4604, 4763, 4764, 4776, 4775
4605, 4764, 4765, 4777, 4776
4606, 4765, 4766, 4778, 4777
4607, 4766, 4767, 4779, 4778
4608, 4767, 4768, 4780, 4779
4609, 4768,   40,   39, 4780
4610,  276, 4769, 4781,  275
4611, 4769, 4770, 4782, 4781
4612, 4770, 4771, 4783, 4782
4613, 4771, 4772, 4784, 4783
4614, 4772, 4773, 4785, 4784
4615, 4773, 4774, 4786, 4785
4616, 4774, 4775, 4787, 4786
4617, 4775, 4776, 4788, 4787
4618, 4776, 4777, 4789, 4788
4619, 4777, 4778, 4790, 4789
4620, 4778, 4779, 4791, 4790
4621, 4779, 4780, 4792, 4791
4622, 4780,   39,   38, 4792
4623,  275, 4781, 4793,  274
4624, 4781, 4782, 4794, 4793
4625, 4782, 4783, 4795, 4794
4626, 4783, 4784, 4796, 4795
4627, 4784, 4785, 4797, 4796
4628, 4785, 4786, 4798, 4797
4629, 4786, 4787, 4799, 4798
4630, 4787, 4788, 4800, 4799
4631, 4788, 4789, 4801, 4800
4632, 4789, 4790, 4802, 4801
4633, 4790, 4791, 4803, 4802
4634, 4791, 4792, 4804, 4803
4635, 4792,   38,   37, 4804
4636,  274, 4793, 4805,  273
4637, 4793, 4794, 4806, 4805
4638, 4794, 4795, 4807, 4806
4639, 4795, 4796, 4808, 4807
4640, 4796, 4797, 4809, 4808
4641, 4797, 4798, 4810, 4809
4642, 4798, 4799, 4811, 4810
4643, 4799, 4800, 4812, 4811
4644, 4800, 4801, 4813, 4812
4645, 4801, 4802, 4814, 4813
4646, 4802, 4803, 4815, 4814
4647, 4803, 4804, 4816, 4815
4648, 4804,   37,   36, 4816
4649,  273, 4805, 4817,  272
4650, 4805, 4806, 4818, 4817
4651, 4806, 4807, 4819, 4818
4652, 4807, 4808, 4820, 4819
4653, 4808, 4809, 4821, 4820
4654, 4809, 4810, 4822, 4821
4655, 4810, 4811, 4823, 4822
4656, 4811, 4812, 4824, 4823
4657, 4812, 4813, 4825, 4824
4658, 4813, 4814, 4826, 4825
4659, 4814, 4815, 4827, 4826
4660, 4815, 4816, 4828, 4827
4661, 4816,   36,   35, 4828
4662,  272, 4817, 4829,  271
4663, 4817, 4818, 4830, 4829
4664, 4818, 4819, 4831, 4830
4665, 4819, 4820, 4832, 4831
4666, 4820, 4821, 4833, 4832
4667, 4821, 4822, 4834, 4833
4668, 4822, 4823, 4835, 4834
4669, 4823, 4824, 4836, 4835
4670, 4824, 4825, 4837, 4836
4671, 4825, 4826, 4838, 4837
4672, 4826, 4827, 4839, 4838
4673, 4827, 4828, 4840, 4839
4674, 4828,   35,   34, 4840
4675,  271, 4829, 4841,  270
4676, 4829, 4830, 4842, 4841
4677, 4830, 4831, 4843, 4842
4678, 4831, 4832, 4844, 4843
4679, 4832, 4833, 4845, 4844
4680, 4833, 4834, 4846, 4845
4681, 4834, 4835, 4847, 4846
4682, 4835, 4836, 4848, 4847
4683, 4836, 4837, 4849, 4848
4684, 4837, 4838, 4850, 4849
4685, 4838, 4839, 4851, 4850
4686, 4839, 4840, 4852, 4851
4687, 4840,   34,   33, 4852
4688,  270, 4841, 4853,  269
4689, 4841, 4842, 4854, 4853
4690, 4842, 4843, 4855, 4854
4691, 4843, 4844, 4856, 4855
4692, 4844, 4845, 4857, 4856
4693, 4845, 4846, 4858, 4857
4694, 4846, 4847, 4859, 4858
4695, 4847, 4848, 4860, 4859
4696, 4848, 4849, 4861, 4860
4697, 4849, 4850, 4862, 4861
4698, 4850, 4851, 4863, 4862
4699, 4851, 4852, 4864, 4863
4700, 4852,   33,   32, 4864
4701,  269, 4853, 4865,  268
4702, 4853, 4854, 4866, 4865
4703, 4854, 4855, 4867, 4866
4704, 4855, 4856, 4868, 4867
4705, 4856, 4857, 4869, 4868
4706, 4857, 4858, 4870, 4869
4707, 4858, 4859, 4871, 4870
4708, 4859, 4860, 4872, 4871
4709, 4860, 4861, 4873, 4872
4710, 4861, 4862, 4874, 4873
4711, 4862, 4863, 4875, 4874
4712, 4863, 4864, 4876, 4875
4713, 4864,   32,   31, 4876
4714,  268, 4865, 4877,  267
4715, 4865, 4866, 4878, 4877
4716, 4866, 4867, 4879, 4878
4717, 4867, 4868, 4880, 4879
4718, 4868, 4869, 4881, 4880
4719, 4869, 4870, 4882, 4881
4720, 4870, 4871, 4883, 4882
4721, 4871, 4872, 4884, 4883
4722, 4872, 4873, 4885, 4884
4723, 4873, 4874, 4886, 4885
4724, 4874, 4875, 4887, 4886
4725, 4875, 4876, 4888, 4887
4726, 4876,   31,   30, 4888
4727,  267, 4877, 4889,  266
4728, 4877, 4878, 4890, 4889
4729, 4878, 4879, 4891, 4890
4730, 4879, 4880, 4892, 4891
4731, 4880, 4881, 4893, 4892
4732, 4881, 4882, 4894, 4893
4733, 4882, 4883, 4895, 4894
4734, 4883, 4884, 4896, 4895
4735, 4884, 4885, 4897, 4896
4736, 4885, 4886, 4898, 4897
4737, 4886, 4887, 4899, 4898
4738, 4887, 4888, 4900, 4899
4739, 4888,   30,   29, 4900
4740,  266, 4889, 4901,  265
4741, 4889, 4890, 4902, 4901
4742, 4890, 4891, 4903, 4902
4743, 4891, 4892, 4904, 4903
4744, 4892, 4893, 4905, 4904
4745, 4893, 4894, 4906, 4905
4746, 4894, 4895, 4907, 4906
4747, 4895, 4896, 4908, 4907
4748, 4896, 4897, 4909, 4908
4749, 4897, 4898, 4910, 4909
4750, 4898, 4899, 4911, 4910
4751, 4899, 4900, 4912, 4911
4752, 4900,   29,   28, 4912
4753,  265, 4901, 4913,  264
4754, 4901, 4902, 4914, 4913
4755, 4902, 4903, 4915, 4914
4756, 4903, 4904, 4916, 4915
4757, 4904, 4905, 4917, 4916
4758, 4905, 4906, 4918, 4917
4759, 4906, 4907, 4919, 4918
4760, 4907, 4908, 4920, 4919
4761, 4908, 4909, 4921, 4920
4762, 4909, 4910, 4922, 4921
4763, 4910, 4911, 4923, 4922
4764, 4911, 4912, 4924, 4923
4765, 4912,   28,   27, 4924
4766,  264, 4913, 4925,  263
4767, 4913, 4914, 4926, 4925
4768, 4914, 4915, 4927, 4926
4769, 4915, 4916, 4928, 4927
4770, 4916, 4917, 4929, 4928
4771, 4917, 4918, 4930, 4929
4772, 4918, 4919, 4931, 4930
4773, 4919, 4920, 4932, 4931
4774, 4920, 4921, 4933, 4932
4775, 4921, 4922, 4934, 4933
4776, 4922, 4923, 4935, 4934
4777, 4923, 4924, 4936, 4935
4778, 4924,   27,   26, 4936
4779,  263, 4925, 4937,  262
4780, 4925, 4926, 4938, 4937
4781, 4926, 4927, 4939, 4938
4782, 4927, 4928, 4940, 4939
4783, 4928, 4929, 4941, 4940
4784, 4929, 4930, 4942, 4941
4785, 4930, 4931, 4943, 4942
4786, 4931, 4932, 4944, 4943
4787, 4932, 4933, 4945, 4944
4788, 4933, 4934, 4946, 4945
4789, 4934, 4935, 4947, 4946
4790, 4935, 4936, 4948, 4947
4791, 4936,   26,   25, 4948
4792,  262, 4937, 4949,  261
4793, 4937, 4938, 4950, 4949
4794, 4938, 4939, 4951, 4950
4795, 4939, 4940, 4952, 4951
4796, 4940, 4941, 4953, 4952
4797, 4941, 4942, 4954, 4953
4798, 4942, 4943, 4955, 4954
4799, 4943, 4944, 4956, 4955
4800, 4944, 4945, 4957, 4956
4801, 4945, 4946, 4958, 4957
4802, 4946, 4947, 4959, 4958
4803, 4947, 4948, 4960, 4959
4804, 4948,   25,   24, 4960
4805,  261, 4949, 4961,  260
4806, 4949, 4950, 4962, 4961
4807, 4950, 4951, 4963, 4962
4808, 4951, 4952, 4964, 4963
4809, 4952, 4953, 4965, 4964
4810, 4953, 4954, 4966, 4965
4811, 4954, 4955, 4967, 4966
4812, 4955, 4956, 4968, 4967
4813, 4956, 4957, 4969, 4968
4814, 4957, 4958, 4970, 4969
4815, 4958, 4959, 4971, 4970
4816, 4959, 4960, 4972, 4971
4817, 4960,   24,   23, 4972
4818,  260, 4961, 4973,  259
4819, 4961, 4962, 4974, 4973
4820, 4962, 4963, 4975, 4974
4821, 4963, 4964, 4976, 4975
4822, 4964, 4965, 4977, 4976
4823, 4965, 4966, 4978, 4977
4824, 4966, 4967, 4979, 4978
4825, 4967, 4968, 4980, 4979
4826, 4968, 4969, 4981, 4980
4827, 4969, 4970, 4982, 4981
4828, 4970, 4971, 4983, 4982
4829, 4971, 4972, 4984, 4983
4830, 4972,   23,   22, 4984
4831,  259, 4973, 4985,  258
4832, 4973, 4974, 4986, 4985
4833, 4974, 4975, 4987, 4986
4834, 4975, 4976, 4988, 4987
4835, 4976, 4977, 4989, 4988
4836, 4977, 4978, 4990, 4989
4837, 4978, 4979, 4991, 4990
4838, 4979, 4980, 4992, 4991
4839, 4980, 4981, 4993, 4992
4840, 4981, 4982, 4994, 4993
4841, 4982, 4983, 4995, 4994
4842, 4983, 4984, 4996, 4995
4843, 4984,   22,   21, 4996
4844,  258, 4985, 4997,  257
4845, 4985, 4986, 4998, 4997
4846, 4986, 4987, 4999, 4998
4847, 4987, 4988, 5000, 4999
4848, 4988, 4989, 5001, 5000
4849, 4989, 4990, 5002, 5001
4850, 4990, 4991, 5003, 5002
4851, 4991, 4992, 5004, 5003
4852, 4992, 4993, 5005, 5004
4853, 4993, 4994, 5006, 5005
4854, 4994, 4995, 5007, 5006
4855, 4995, 4996, 5008, 5007
4856, 4996,   21,   20, 5008
4857,  257, 4997, 5009,  256
4858, 4997, 4998, 5010, 5009
4859, 4998, 4999, 5011, 5010
4860, 4999, 5000, 5012, 5011
4861, 5000, 5001, 5013, 5012
4862, 5001, 5002, 5014, 5013
4863, 5002, 5003, 5015, 5014
4864, 5003, 5004, 5016, 5015
4865, 5004, 5005, 5017, 5016
4866, 5005, 5006, 5018, 5017
4867, 5006, 5007, 5019, 5018
4868, 5007, 5008, 5020, 5019
4869, 5008,   20,   19, 5020
4870,  256, 5009, 5021,  255
4871, 5009, 5010, 5022, 5021
4872, 5010, 5011, 5023, 5022
4873, 5011, 5012, 5024, 5023
4874, 5012, 5013, 5025, 5024
4875, 5013, 5014, 5026, 5025
4876, 5014, 5015, 5027, 5026
4877, 5015, 5016, 5028, 5027
4878, 5016, 5017, 5029, 5028
4879, 5017, 5018, 5030, 5029
4880, 5018, 5019, 5031, 5030
4881, 5019, 5020, 5032, 5031
4882, 5020,   19,   18, 5032
4883,  255, 5021, 5033,  254
4884, 5021, 5022, 5034, 5033
4885, 5022, 5023, 5035, 5034
4886, 5023, 5024, 5036, 5035
4887, 5024, 5025, 5037, 5036
4888, 5025, 5026, 5038, 5037
4889, 5026, 5027, 5039, 5038
4890, 5027, 5028, 5040, 5039
4891, 5028, 5029, 5041, 5040
4892, 5029, 5030, 5042, 5041
4893, 5030, 5031, 5043, 5042
4894, 5031, 5032, 5044, 5043
4895, 5032,   18,   17, 5044
4896,  254, 5033, 5045,  253
4897, 5033, 5034, 5046, 5045
4898, 5034, 5035, 5047, 5046
4899, 5035, 5036, 5048, 5047
4900, 5036, 5037, 5049, 5048
4901, 5037, 5038, 5050, 5049
4902, 5038, 5039, 5051, 5050
4903, 5039, 5040, 5052, 5051
4904, 5040, 5041, 5053, 5052
4905, 5041, 5042, 5054, 5053
4906, 5042, 5043, 5055, 5054
4907, 5043, 5044, 5056, 5055
4908, 5044,   17,   16, 5056
4909,  253, 5045, 5057,  252
4910, 5045, 5046, 5058, 5057
4911, 5046, 5047, 5059, 5058
4912, 5047, 5048, 5060, 5059
4913, 5048, 5049, 5061, 5060
4914, 5049, 5050, 5062, 5061
4915, 5050, 5051, 5063, 5062
4916, 5051, 5052, 5064, 5063
4917, 5052, 5053, 5065, 5064
4918, 5053, 5054, 5066, 5065
4919, 5054, 5055, 5067, 5066
4920, 5055, 5056, 5068, 5067
4921, 5056,   16,   15, 5068
4922,  252, 5057, 5069,  251
4923, 5057, 5058, 5070, 5069
4924, 5058, 5059, 5071, 5070
4925, 5059, 5060, 5072, 5071
4926, 5060, 5061, 5073, 5072
4927, 5061, 5062, 5074, 5073
4928, 5062, 5063, 5075, 5074
4929, 5063, 5064, 5076, 5075
4930, 5064, 5065, 5077, 5076
4931, 5065, 5066, 5078, 5077
4932, 5066, 5067, 5079, 5078
4933, 5067, 5068, 5080, 5079
4934, 5068,   15,   14, 5080
4935,  251, 5069, 5081,  250
4936, 5069, 5070, 5082, 5081
4937, 5070, 5071, 5083, 5082
4938, 5071, 5072, 5084, 5083
4939, 5072, 5073, 5085, 5084
4940, 5073, 5074, 5086, 5085
4941, 5074, 5075, 5087, 5086
4942, 5075, 5076, 5088, 5087
4943, 5076, 5077, 5089, 5088
4944, 5077, 5078, 5090, 5089
4945, 5078, 5079, 5091, 5090
4946, 5079, 5080, 5092, 5091
4947, 5080,   14,   13, 5092
4948,  250, 5081, 5093,  249
4949, 5081, 5082, 5094, 5093
4950, 5082, 5083, 5095, 5094
4951, 5083, 5084, 5096, 5095
4952, 5084, 5085, 5097, 5096
4953, 5085, 5086, 5098, 5097
4954, 5086, 5087, 5099, 5098
4955, 5087, 5088, 5100, 5099
4956, 5088, 5089, 5101, 5100
4957, 5089, 5090, 5102, 5101
4958, 5090, 5091, 5103, 5102
4959, 5091, 5092, 5104, 5103
4960, 5092,   13,   12, 5104
4961,  249, 5093, 5105,  248
4962, 5093, 5094, 5106, 5105
4963, 5094, 5095, 5107, 5106
4964, 5095, 5096, 5108, 5107
4965, 5096, 5097, 5109, 5108
4966, 5097, 5098, 5110, 5109
4967, 5098, 5099, 5111, 5110
4968, 5099, 5100, 5112, 5111
4969, 5100, 5101, 5113, 5112
4970, 5101, 5102, 5114, 5113
4971, 5102, 5103, 5115, 5114
4972, 5103, 5104, 5116, 5115
4973, 5104,   12,   11, 5116
4974,  248, 5105,  247,   10
4975, 5105, 5106,  246,  247
4976, 5106, 5107,  245,  246
4977, 5107, 5108,  244,  245
4978, 5108, 5109,  243,  244
4979, 5109, 5110,  242,  243
4980, 5110, 5111,  241,  242
4981, 5111, 5112,  240,  241
4982, 5112, 5113,  239,  240
4983, 5113, 5114,  238,  239
4984, 5114, 5115,  237,  238
4985, 5115, 5116,  236,  237
4986, 5116,   11,    1,  236
*Elset, elset=Whole_Callus, generate
  836,  4986,     1
*Elset, elset=CALLUS-1
 836
*Elset, elset=CALLUS-2
 837
*Elset, elset=CALLUS-3
 838
*Elset, elset=CALLUS-4
 839
*Elset, elset=CALLUS-5
 840
*Elset, elset=CALLUS-6
 841
*Elset, elset=CALLUS-7
 842
*Elset, elset=CALLUS-8
 843
*Elset, elset=CALLUS-9
 844
*Elset, elset=CALLUS-10
 845
*Elset, elset=CALLUS-11
 846
*Elset, elset=CALLUS-12
 847
*Elset, elset=CALLUS-13
 848
*Elset, elset=CALLUS-14
 849
*Elset, elset=CALLUS-15
 850
*Elset, elset=CALLUS-16
 851
*Elset, elset=CALLUS-17
 852
*Elset, elset=CALLUS-18
 853
*Elset, elset=CALLUS-19
 854
*Elset, elset=CALLUS-20
 855
*Elset, elset=CALLUS-21
 856
*Elset, elset=CALLUS-22
 857
*Elset, elset=CALLUS-23
 858
*Elset, elset=CALLUS-24
 859
*Elset, elset=CALLUS-25
 860
*Elset, elset=CALLUS-26
 861
*Elset, elset=CALLUS-27
 862
*Elset, elset=CALLUS-28
 863
*Elset, elset=CALLUS-29
 864
*Elset, elset=CALLUS-30
 865
*Elset, elset=CALLUS-31
 866
*Elset, elset=CALLUS-32
 867
*Elset, elset=CALLUS-33
 868
*Elset, elset=CALLUS-34
 869
*Elset, elset=CALLUS-35
 870
*Elset, elset=CALLUS-36
 871
*Elset, elset=CALLUS-37
 872
*Elset, elset=CALLUS-38
 873
*Elset, elset=CALLUS-39
 874
*Elset, elset=CALLUS-40
 875
*Elset, elset=CALLUS-41
 876
*Elset, elset=CALLUS-42
 877
*Elset, elset=CALLUS-43
 878
*Elset, elset=CALLUS-44
 879
*Elset, elset=CALLUS-45
 880
*Elset, elset=CALLUS-46
 881
*Elset, elset=CALLUS-47
 882
*Elset, elset=CALLUS-48
 883
*Elset, elset=CALLUS-49
 884
*Elset, elset=CALLUS-50
 885
*Elset, elset=CALLUS-51
 886
*Elset, elset=CALLUS-52
 887
*Elset, elset=CALLUS-53
 888
*Elset, elset=CALLUS-54
 889
*Elset, elset=CALLUS-55
 890
*Elset, elset=CALLUS-56
 891
*Elset, elset=CALLUS-57
 892
*Elset, elset=CALLUS-58
 893
*Elset, elset=CALLUS-59
 894
*Elset, elset=CALLUS-60
 895
*Elset, elset=CALLUS-61
 896
*Elset, elset=CALLUS-62
 897
*Elset, elset=CALLUS-63
 898
*Elset, elset=CALLUS-64
 899
*Elset, elset=CALLUS-65
 900
*Elset, elset=CALLUS-66
 901
*Elset, elset=CALLUS-67
 902
*Elset, elset=CALLUS-68
 903
*Elset, elset=CALLUS-69
 904
*Elset, elset=CALLUS-70
 905
*Elset, elset=CALLUS-71
 906
*Elset, elset=CALLUS-72
 907
*Elset, elset=CALLUS-73
 908
*Elset, elset=CALLUS-74
 909
*Elset, elset=CALLUS-75
 910
*Elset, elset=CALLUS-76
 911
*Elset, elset=CALLUS-77
 912
*Elset, elset=CALLUS-78
 913
*Elset, elset=CALLUS-79
 914
*Elset, elset=CALLUS-80
 915
*Elset, elset=CALLUS-81
 916
*Elset, elset=CALLUS-82
 917
*Elset, elset=CALLUS-83
 918
*Elset, elset=CALLUS-84
 919
*Elset, elset=CALLUS-85
 920
*Elset, elset=CALLUS-86
 921
*Elset, elset=CALLUS-87
 922
*Elset, elset=CALLUS-88
 923
*Elset, elset=CALLUS-89
 924
*Elset, elset=CALLUS-90
 925
*Elset, elset=CALLUS-91
 926
*Elset, elset=CALLUS-92
 927
*Elset, elset=CALLUS-93
 928
*Elset, elset=CALLUS-94
 929
*Elset, elset=CALLUS-95
 930
*Elset, elset=CALLUS-96
 931
*Elset, elset=CALLUS-97
 932
*Elset, elset=CALLUS-98
 933
*Elset, elset=CALLUS-99
 934
*Elset, elset=CALLUS-100
 935
*Elset, elset=CALLUS-101
 936
*Elset, elset=CALLUS-102
 937
*Elset, elset=CALLUS-103
 938
*Elset, elset=CALLUS-104
 939
*Elset, elset=CALLUS-105
 940
*Elset, elset=CALLUS-106
 941
*Elset, elset=CALLUS-107
 942
*Elset, elset=CALLUS-108
 943
*Elset, elset=CALLUS-109
 944
*Elset, elset=CALLUS-110
 945
*Elset, elset=CALLUS-111
 946
*Elset, elset=CALLUS-112
 947
*Elset, elset=CALLUS-113
 948
*Elset, elset=CALLUS-114
 949
*Elset, elset=CALLUS-115
 950
*Elset, elset=CALLUS-116
 951
*Elset, elset=CALLUS-117
 952
*Elset, elset=CALLUS-118
 953
*Elset, elset=CALLUS-119
 954
*Elset, elset=CALLUS-120
 955
*Elset, elset=CALLUS-121
 956
*Elset, elset=CALLUS-122
 957
*Elset, elset=CALLUS-123
 958
*Elset, elset=CALLUS-124
 959
*Elset, elset=CALLUS-125
 960
*Elset, elset=CALLUS-126
 961
*Elset, elset=CALLUS-127
 962
*Elset, elset=CALLUS-128
 963
*Elset, elset=CALLUS-129
 964
*Elset, elset=CALLUS-130
 965
*Elset, elset=CALLUS-131
 966
*Elset, elset=CALLUS-132
 967
*Elset, elset=CALLUS-133
 968
*Elset, elset=CALLUS-134
 969
*Elset, elset=CALLUS-135
 970
*Elset, elset=CALLUS-136
 971
*Elset, elset=CALLUS-137
 972
*Elset, elset=CALLUS-138
 973
*Elset, elset=CALLUS-139
 974
*Elset, elset=CALLUS-140
 975
*Elset, elset=CALLUS-141
 976
*Elset, elset=CALLUS-142
 977
*Elset, elset=CALLUS-143
 978
*Elset, elset=CALLUS-144
 979
*Elset, elset=CALLUS-145
 980
*Elset, elset=CALLUS-146
 981
*Elset, elset=CALLUS-147
 982
*Elset, elset=CALLUS-148
 983
*Elset, elset=CALLUS-149
 984
*Elset, elset=CALLUS-150
 985
*Elset, elset=CALLUS-151
 986
*Elset, elset=CALLUS-152
 987
*Elset, elset=CALLUS-153
 988
*Elset, elset=CALLUS-154
 989
*Elset, elset=CALLUS-155
 990
*Elset, elset=CALLUS-156
 991
*Elset, elset=CALLUS-157
 992
*Elset, elset=CALLUS-158
 993
*Elset, elset=CALLUS-159
 994
*Elset, elset=CALLUS-160
 995
*Elset, elset=CALLUS-161
 996
*Elset, elset=CALLUS-162
 997
*Elset, elset=CALLUS-163
 998
*Elset, elset=CALLUS-164
 999
*Elset, elset=CALLUS-165
 1000
*Elset, elset=CALLUS-166
 1001
*Elset, elset=CALLUS-167
 1002
*Elset, elset=CALLUS-168
 1003
*Elset, elset=CALLUS-169
 1004
*Elset, elset=CALLUS-170
 1005
*Elset, elset=CALLUS-171
 1006
*Elset, elset=CALLUS-172
 1007
*Elset, elset=CALLUS-173
 1008
*Elset, elset=CALLUS-174
 1009
*Elset, elset=CALLUS-175
 1010
*Elset, elset=CALLUS-176
 1011
*Elset, elset=CALLUS-177
 1012
*Elset, elset=CALLUS-178
 1013
*Elset, elset=CALLUS-179
 1014
*Elset, elset=CALLUS-180
 1015
*Elset, elset=CALLUS-181
 1016
*Elset, elset=CALLUS-182
 1017
*Elset, elset=CALLUS-183
 1018
*Elset, elset=CALLUS-184
 1019
*Elset, elset=CALLUS-185
 1020
*Elset, elset=CALLUS-186
 1021
*Elset, elset=CALLUS-187
 1022
*Elset, elset=CALLUS-188
 1023
*Elset, elset=CALLUS-189
 1024
*Elset, elset=CALLUS-190
 1025
*Elset, elset=CALLUS-191
 1026
*Elset, elset=CALLUS-192
 1027
*Elset, elset=CALLUS-193
 1028
*Elset, elset=CALLUS-194
 1029
*Elset, elset=CALLUS-195
 1030
*Elset, elset=CALLUS-196
 1031
*Elset, elset=CALLUS-197
 1032
*Elset, elset=CALLUS-198
 1033
*Elset, elset=CALLUS-199
 1034
*Elset, elset=CALLUS-200
 1035
*Elset, elset=CALLUS-201
 1036
*Elset, elset=CALLUS-202
 1037
*Elset, elset=CALLUS-203
 1038
*Elset, elset=CALLUS-204
 1039
*Elset, elset=CALLUS-205
 1040
*Elset, elset=CALLUS-206
 1041
*Elset, elset=CALLUS-207
 1042
*Elset, elset=CALLUS-208
 1043
*Elset, elset=CALLUS-209
 1044
*Elset, elset=CALLUS-210
 1045
*Elset, elset=CALLUS-211
 1046
*Elset, elset=CALLUS-212
 1047
*Elset, elset=CALLUS-213
 1048
*Elset, elset=CALLUS-214
 1049
*Elset, elset=CALLUS-215
 1050
*Elset, elset=CALLUS-216
 1051
*Elset, elset=CALLUS-217
 1052
*Elset, elset=CALLUS-218
 1053
*Elset, elset=CALLUS-219
 1054
*Elset, elset=CALLUS-220
 1055
*Elset, elset=CALLUS-221
 1056
*Elset, elset=CALLUS-222
 1057
*Elset, elset=CALLUS-223
 1058
*Elset, elset=CALLUS-224
 1059
*Elset, elset=CALLUS-225
 1060
*Elset, elset=CALLUS-226
 1061
*Elset, elset=CALLUS-227
 1062
*Elset, elset=CALLUS-228
 1063
*Elset, elset=CALLUS-229
 1064
*Elset, elset=CALLUS-230
 1065
*Elset, elset=CALLUS-231
 1066
*Elset, elset=CALLUS-232
 1067
*Elset, elset=CALLUS-233
 1068
*Elset, elset=CALLUS-234
 1069
*Elset, elset=CALLUS-235
 1070
*Elset, elset=CALLUS-236
 1071
*Elset, elset=CALLUS-237
 1072
*Elset, elset=CALLUS-238
 1073
*Elset, elset=CALLUS-239
 1074
*Elset, elset=CALLUS-240
 1075
*Elset, elset=CALLUS-241
 1076
*Elset, elset=CALLUS-242
 1077
*Elset, elset=CALLUS-243
 1078
*Elset, elset=CALLUS-244
 1079
*Elset, elset=CALLUS-245
 1080
*Elset, elset=CALLUS-246
 1081
*Elset, elset=CALLUS-247
 1082
*Elset, elset=CALLUS-248
 1083
*Elset, elset=CALLUS-249
 1084
*Elset, elset=CALLUS-250
 1085
*Elset, elset=CALLUS-251
 1086
*Elset, elset=CALLUS-252
 1087
*Elset, elset=CALLUS-253
 1088
*Elset, elset=CALLUS-254
 1089
*Elset, elset=CALLUS-255
 1090
*Elset, elset=CALLUS-256
 1091
*Elset, elset=CALLUS-257
 1092
*Elset, elset=CALLUS-258
 1093
*Elset, elset=CALLUS-259
 1094
*Elset, elset=CALLUS-260
 1095
*Elset, elset=CALLUS-261
 1096
*Elset, elset=CALLUS-262
 1097
*Elset, elset=CALLUS-263
 1098
*Elset, elset=CALLUS-264
 1099
*Elset, elset=CALLUS-265
 1100
*Elset, elset=CALLUS-266
 1101
*Elset, elset=CALLUS-267
 1102
*Elset, elset=CALLUS-268
 1103
*Elset, elset=CALLUS-269
 1104
*Elset, elset=CALLUS-270
 1105
*Elset, elset=CALLUS-271
 1106
*Elset, elset=CALLUS-272
 1107
*Elset, elset=CALLUS-273
 1108
*Elset, elset=CALLUS-274
 1109
*Elset, elset=CALLUS-275
 1110
*Elset, elset=CALLUS-276
 1111
*Elset, elset=CALLUS-277
 1112
*Elset, elset=CALLUS-278
 1113
*Elset, elset=CALLUS-279
 1114
*Elset, elset=CALLUS-280
 1115
*Elset, elset=CALLUS-281
 1116
*Elset, elset=CALLUS-282
 1117
*Elset, elset=CALLUS-283
 1118
*Elset, elset=CALLUS-284
 1119
*Elset, elset=CALLUS-285
 1120
*Elset, elset=CALLUS-286
 1121
*Elset, elset=CALLUS-287
 1122
*Elset, elset=CALLUS-288
 1123
*Elset, elset=CALLUS-289
 1124
*Elset, elset=CALLUS-290
 1125
*Elset, elset=CALLUS-291
 1126
*Elset, elset=CALLUS-292
 1127
*Elset, elset=CALLUS-293
 1128
*Elset, elset=CALLUS-294
 1129
*Elset, elset=CALLUS-295
 1130
*Elset, elset=CALLUS-296
 1131
*Elset, elset=CALLUS-297
 1132
*Elset, elset=CALLUS-298
 1133
*Elset, elset=CALLUS-299
 1134
*Elset, elset=CALLUS-300
 1135
*Elset, elset=CALLUS-301
 1136
*Elset, elset=CALLUS-302
 1137
*Elset, elset=CALLUS-303
 1138
*Elset, elset=CALLUS-304
 1139
*Elset, elset=CALLUS-305
 1140
*Elset, elset=CALLUS-306
 1141
*Elset, elset=CALLUS-307
 1142
*Elset, elset=CALLUS-308
 1143
*Elset, elset=CALLUS-309
 1144
*Elset, elset=CALLUS-310
 1145
*Elset, elset=CALLUS-311
 1146
*Elset, elset=CALLUS-312
 1147
*Elset, elset=CALLUS-313
 1148
*Elset, elset=CALLUS-314
 1149
*Elset, elset=CALLUS-315
 1150
*Elset, elset=CALLUS-316
 1151
*Elset, elset=CALLUS-317
 1152
*Elset, elset=CALLUS-318
 1153
*Elset, elset=CALLUS-319
 1154
*Elset, elset=CALLUS-320
 1155
*Elset, elset=CALLUS-321
 1156
*Elset, elset=CALLUS-322
 1157
*Elset, elset=CALLUS-323
 1158
*Elset, elset=CALLUS-324
 1159
*Elset, elset=CALLUS-325
 1160
*Elset, elset=CALLUS-326
 1161
*Elset, elset=CALLUS-327
 1162
*Elset, elset=CALLUS-328
 1163
*Elset, elset=CALLUS-329
 1164
*Elset, elset=CALLUS-330
 1165
*Elset, elset=CALLUS-331
 1166
*Elset, elset=CALLUS-332
 1167
*Elset, elset=CALLUS-333
 1168
*Elset, elset=CALLUS-334
 1169
*Elset, elset=CALLUS-335
 1170
*Elset, elset=CALLUS-336
 1171
*Elset, elset=CALLUS-337
 1172
*Elset, elset=CALLUS-338
 1173
*Elset, elset=CALLUS-339
 1174
*Elset, elset=CALLUS-340
 1175
*Elset, elset=CALLUS-341
 1176
*Elset, elset=CALLUS-342
 1177
*Elset, elset=CALLUS-343
 1178
*Elset, elset=CALLUS-344
 1179
*Elset, elset=CALLUS-345
 1180
*Elset, elset=CALLUS-346
 1181
*Elset, elset=CALLUS-347
 1182
*Elset, elset=CALLUS-348
 1183
*Elset, elset=CALLUS-349
 1184
*Elset, elset=CALLUS-350
 1185
*Elset, elset=CALLUS-351
 1186
*Elset, elset=CALLUS-352
 1187
*Elset, elset=CALLUS-353
 1188
*Elset, elset=CALLUS-354
 1189
*Elset, elset=CALLUS-355
 1190
*Elset, elset=CALLUS-356
 1191
*Elset, elset=CALLUS-357
 1192
*Elset, elset=CALLUS-358
 1193
*Elset, elset=CALLUS-359
 1194
*Elset, elset=CALLUS-360
 1195
*Elset, elset=CALLUS-361
 1196
*Elset, elset=CALLUS-362
 1197
*Elset, elset=CALLUS-363
 1198
*Elset, elset=CALLUS-364
 1199
*Elset, elset=CALLUS-365
 1200
*Elset, elset=CALLUS-366
 1201
*Elset, elset=CALLUS-367
 1202
*Elset, elset=CALLUS-368
 1203
*Elset, elset=CALLUS-369
 1204
*Elset, elset=CALLUS-370
 1205
*Elset, elset=CALLUS-371
 1206
*Elset, elset=CALLUS-372
 1207
*Elset, elset=CALLUS-373
 1208
*Elset, elset=CALLUS-374
 1209
*Elset, elset=CALLUS-375
 1210
*Elset, elset=CALLUS-376
 1211
*Elset, elset=CALLUS-377
 1212
*Elset, elset=CALLUS-378
 1213
*Elset, elset=CALLUS-379
 1214
*Elset, elset=CALLUS-380
 1215
*Elset, elset=CALLUS-381
 1216
*Elset, elset=CALLUS-382
 1217
*Elset, elset=CALLUS-383
 1218
*Elset, elset=CALLUS-384
 1219
*Elset, elset=CALLUS-385
 1220
*Elset, elset=CALLUS-386
 1221
*Elset, elset=CALLUS-387
 1222
*Elset, elset=CALLUS-388
 1223
*Elset, elset=CALLUS-389
 1224
*Elset, elset=CALLUS-390
 1225
*Elset, elset=CALLUS-391
 1226
*Elset, elset=CALLUS-392
 1227
*Elset, elset=CALLUS-393
 1228
*Elset, elset=CALLUS-394
 1229
*Elset, elset=CALLUS-395
 1230
*Elset, elset=CALLUS-396
 1231
*Elset, elset=CALLUS-397
 1232
*Elset, elset=CALLUS-398
 1233
*Elset, elset=CALLUS-399
 1234
*Elset, elset=CALLUS-400
 1235
*Elset, elset=CALLUS-401
 1236
*Elset, elset=CALLUS-402
 1237
*Elset, elset=CALLUS-403
 1238
*Elset, elset=CALLUS-404
 1239
*Elset, elset=CALLUS-405
 1240
*Elset, elset=CALLUS-406
 1241
*Elset, elset=CALLUS-407
 1242
*Elset, elset=CALLUS-408
 1243
*Elset, elset=CALLUS-409
 1244
*Elset, elset=CALLUS-410
 1245
*Elset, elset=CALLUS-411
 1246
*Elset, elset=CALLUS-412
 1247
*Elset, elset=CALLUS-413
 1248
*Elset, elset=CALLUS-414
 1249
*Elset, elset=CALLUS-415
 1250
*Elset, elset=CALLUS-416
 1251
*Elset, elset=CALLUS-417
 1252
*Elset, elset=CALLUS-418
 1253
*Elset, elset=CALLUS-419
 1254
*Elset, elset=CALLUS-420
 1255
*Elset, elset=CALLUS-421
 1256
*Elset, elset=CALLUS-422
 1257
*Elset, elset=CALLUS-423
 1258
*Elset, elset=CALLUS-424
 1259
*Elset, elset=CALLUS-425
 1260
*Elset, elset=CALLUS-426
 1261
*Elset, elset=CALLUS-427
 1262
*Elset, elset=CALLUS-428
 1263
*Elset, elset=CALLUS-429
 1264
*Elset, elset=CALLUS-430
 1265
*Elset, elset=CALLUS-431
 1266
*Elset, elset=CALLUS-432
 1267
*Elset, elset=CALLUS-433
 1268
*Elset, elset=CALLUS-434
 1269
*Elset, elset=CALLUS-435
 1270
*Elset, elset=CALLUS-436
 1271
*Elset, elset=CALLUS-437
 1272
*Elset, elset=CALLUS-438
 1273
*Elset, elset=CALLUS-439
 1274
*Elset, elset=CALLUS-440
 1275
*Elset, elset=CALLUS-441
 1276
*Elset, elset=CALLUS-442
 1277
*Elset, elset=CALLUS-443
 1278
*Elset, elset=CALLUS-444
 1279
*Elset, elset=CALLUS-445
 1280
*Elset, elset=CALLUS-446
 1281
*Elset, elset=CALLUS-447
 1282
*Elset, elset=CALLUS-448
 1283
*Elset, elset=CALLUS-449
 1284
*Elset, elset=CALLUS-450
 1285
*Elset, elset=CALLUS-451
 1286
*Elset, elset=CALLUS-452
 1287
*Elset, elset=CALLUS-453
 1288
*Elset, elset=CALLUS-454
 1289
*Elset, elset=CALLUS-455
 1290
*Elset, elset=CALLUS-456
 1291
*Elset, elset=CALLUS-457
 1292
*Elset, elset=CALLUS-458
 1293
*Elset, elset=CALLUS-459
 1294
*Elset, elset=CALLUS-460
 1295
*Elset, elset=CALLUS-461
 1296
*Elset, elset=CALLUS-462
 1297
*Elset, elset=CALLUS-463
 1298
*Elset, elset=CALLUS-464
 1299
*Elset, elset=CALLUS-465
 1300
*Elset, elset=CALLUS-466
 1301
*Elset, elset=CALLUS-467
 1302
*Elset, elset=CALLUS-468
 1303
*Elset, elset=CALLUS-469
 1304
*Elset, elset=CALLUS-470
 1305
*Elset, elset=CALLUS-471
 1306
*Elset, elset=CALLUS-472
 1307
*Elset, elset=CALLUS-473
 1308
*Elset, elset=CALLUS-474
 1309
*Elset, elset=CALLUS-475
 1310
*Elset, elset=CALLUS-476
 1311
*Elset, elset=CALLUS-477
 1312
*Elset, elset=CALLUS-478
 1313
*Elset, elset=CALLUS-479
 1314
*Elset, elset=CALLUS-480
 1315
*Elset, elset=CALLUS-481
 1316
*Elset, elset=CALLUS-482
 1317
*Elset, elset=CALLUS-483
 1318
*Elset, elset=CALLUS-484
 1319
*Elset, elset=CALLUS-485
 1320
*Elset, elset=CALLUS-486
 1321
*Elset, elset=CALLUS-487
 1322
*Elset, elset=CALLUS-488
 1323
*Elset, elset=CALLUS-489
 1324
*Elset, elset=CALLUS-490
 1325
*Elset, elset=CALLUS-491
 1326
*Elset, elset=CALLUS-492
 1327
*Elset, elset=CALLUS-493
 1328
*Elset, elset=CALLUS-494
 1329
*Elset, elset=CALLUS-495
 1330
*Elset, elset=CALLUS-496
 1331
*Elset, elset=CALLUS-497
 1332
*Elset, elset=CALLUS-498
 1333
*Elset, elset=CALLUS-499
 1334
*Elset, elset=CALLUS-500
 1335
*Elset, elset=CALLUS-501
 1336
*Elset, elset=CALLUS-502
 1337
*Elset, elset=CALLUS-503
 1338
*Elset, elset=CALLUS-504
 1339
*Elset, elset=CALLUS-505
 1340
*Elset, elset=CALLUS-506
 1341
*Elset, elset=CALLUS-507
 1342
*Elset, elset=CALLUS-508
 1343
*Elset, elset=CALLUS-509
 1344
*Elset, elset=CALLUS-510
 1345
*Elset, elset=CALLUS-511
 1346
*Elset, elset=CALLUS-512
 1347
*Elset, elset=CALLUS-513
 1348
*Elset, elset=CALLUS-514
 1349
*Elset, elset=CALLUS-515
 1350
*Elset, elset=CALLUS-516
 1351
*Elset, elset=CALLUS-517
 1352
*Elset, elset=CALLUS-518
 1353
*Elset, elset=CALLUS-519
 1354
*Elset, elset=CALLUS-520
 1355
*Elset, elset=CALLUS-521
 1356
*Elset, elset=CALLUS-522
 1357
*Elset, elset=CALLUS-523
 1358
*Elset, elset=CALLUS-524
 1359
*Elset, elset=CALLUS-525
 1360
*Elset, elset=CALLUS-526
 1361
*Elset, elset=CALLUS-527
 1362
*Elset, elset=CALLUS-528
 1363
*Elset, elset=CALLUS-529
 1364
*Elset, elset=CALLUS-530
 1365
*Elset, elset=CALLUS-531
 1366
*Elset, elset=CALLUS-532
 1367
*Elset, elset=CALLUS-533
 1368
*Elset, elset=CALLUS-534
 1369
*Elset, elset=CALLUS-535
 1370
*Elset, elset=CALLUS-536
 1371
*Elset, elset=CALLUS-537
 1372
*Elset, elset=CALLUS-538
 1373
*Elset, elset=CALLUS-539
 1374
*Elset, elset=CALLUS-540
 1375
*Elset, elset=CALLUS-541
 1376
*Elset, elset=CALLUS-542
 1377
*Elset, elset=CALLUS-543
 1378
*Elset, elset=CALLUS-544
 1379
*Elset, elset=CALLUS-545
 1380
*Elset, elset=CALLUS-546
 1381
*Elset, elset=CALLUS-547
 1382
*Elset, elset=CALLUS-548
 1383
*Elset, elset=CALLUS-549
 1384
*Elset, elset=CALLUS-550
 1385
*Elset, elset=CALLUS-551
 1386
*Elset, elset=CALLUS-552
 1387
*Elset, elset=CALLUS-553
 1388
*Elset, elset=CALLUS-554
 1389
*Elset, elset=CALLUS-555
 1390
*Elset, elset=CALLUS-556
 1391
*Elset, elset=CALLUS-557
 1392
*Elset, elset=CALLUS-558
 1393
*Elset, elset=CALLUS-559
 1394
*Elset, elset=CALLUS-560
 1395
*Elset, elset=CALLUS-561
 1396
*Elset, elset=CALLUS-562
 1397
*Elset, elset=CALLUS-563
 1398
*Elset, elset=CALLUS-564
 1399
*Elset, elset=CALLUS-565
 1400
*Elset, elset=CALLUS-566
 1401
*Elset, elset=CALLUS-567
 1402
*Elset, elset=CALLUS-568
 1403
*Elset, elset=CALLUS-569
 1404
*Elset, elset=CALLUS-570
 1405
*Elset, elset=CALLUS-571
 1406
*Elset, elset=CALLUS-572
 1407
*Elset, elset=CALLUS-573
 1408
*Elset, elset=CALLUS-574
 1409
*Elset, elset=CALLUS-575
 1410
*Elset, elset=CALLUS-576
 1411
*Elset, elset=CALLUS-577
 1412
*Elset, elset=CALLUS-578
 1413
*Elset, elset=CALLUS-579
 1414
*Elset, elset=CALLUS-580
 1415
*Elset, elset=CALLUS-581
 1416
*Elset, elset=CALLUS-582
 1417
*Elset, elset=CALLUS-583
 1418
*Elset, elset=CALLUS-584
 1419
*Elset, elset=CALLUS-585
 1420
*Elset, elset=CALLUS-586
 1421
*Elset, elset=CALLUS-587
 1422
*Elset, elset=CALLUS-588
 1423
*Elset, elset=CALLUS-589
 1424
*Elset, elset=CALLUS-590
 1425
*Elset, elset=CALLUS-591
 1426
*Elset, elset=CALLUS-592
 1427
*Elset, elset=CALLUS-593
 1428
*Elset, elset=CALLUS-594
 1429
*Elset, elset=CALLUS-595
 1430
*Elset, elset=CALLUS-596
 1431
*Elset, elset=CALLUS-597
 1432
*Elset, elset=CALLUS-598
 1433
*Elset, elset=CALLUS-599
 1434
*Elset, elset=CALLUS-600
 1435
*Elset, elset=CALLUS-601
 1436
*Elset, elset=CALLUS-602
 1437
*Elset, elset=CALLUS-603
 1438
*Elset, elset=CALLUS-604
 1439
*Elset, elset=CALLUS-605
 1440
*Elset, elset=CALLUS-606
 1441
*Elset, elset=CALLUS-607
 1442
*Elset, elset=CALLUS-608
 1443
*Elset, elset=CALLUS-609
 1444
*Elset, elset=CALLUS-610
 1445
*Elset, elset=CALLUS-611
 1446
*Elset, elset=CALLUS-612
 1447
*Elset, elset=CALLUS-613
 1448
*Elset, elset=CALLUS-614
 1449
*Elset, elset=CALLUS-615
 1450
*Elset, elset=CALLUS-616
 1451
*Elset, elset=CALLUS-617
 1452
*Elset, elset=CALLUS-618
 1453
*Elset, elset=CALLUS-619
 1454
*Elset, elset=CALLUS-620
 1455
*Elset, elset=CALLUS-621
 1456
*Elset, elset=CALLUS-622
 1457
*Elset, elset=CALLUS-623
 1458
*Elset, elset=CALLUS-624
 1459
*Elset, elset=CALLUS-625
 1460
*Elset, elset=CALLUS-626
 1461
*Elset, elset=CALLUS-627
 1462
*Elset, elset=CALLUS-628
 1463
*Elset, elset=CALLUS-629
 1464
*Elset, elset=CALLUS-630
 1465
*Elset, elset=CALLUS-631
 1466
*Elset, elset=CALLUS-632
 1467
*Elset, elset=CALLUS-633
 1468
*Elset, elset=CALLUS-634
 1469
*Elset, elset=CALLUS-635
 1470
*Elset, elset=CALLUS-636
 1471
*Elset, elset=CALLUS-637
 1472
*Elset, elset=CALLUS-638
 1473
*Elset, elset=CALLUS-639
 1474
*Elset, elset=CALLUS-640
 1475
*Elset, elset=CALLUS-641
 1476
*Elset, elset=CALLUS-642
 1477
*Elset, elset=CALLUS-643
 1478
*Elset, elset=CALLUS-644
 1479
*Elset, elset=CALLUS-645
 1480
*Elset, elset=CALLUS-646
 1481
*Elset, elset=CALLUS-647
 1482
*Elset, elset=CALLUS-648
 1483
*Elset, elset=CALLUS-649
 1484
*Elset, elset=CALLUS-650
 1485
*Elset, elset=CALLUS-651
 1486
*Elset, elset=CALLUS-652
 1487
*Elset, elset=CALLUS-653
 1488
*Elset, elset=CALLUS-654
 1489
*Elset, elset=CALLUS-655
 1490
*Elset, elset=CALLUS-656
 1491
*Elset, elset=CALLUS-657
 1492
*Elset, elset=CALLUS-658
 1493
*Elset, elset=CALLUS-659
 1494
*Elset, elset=CALLUS-660
 1495
*Elset, elset=CALLUS-661
 1496
*Elset, elset=CALLUS-662
 1497
*Elset, elset=CALLUS-663
 1498
*Elset, elset=CALLUS-664
 1499
*Elset, elset=CALLUS-665
 1500
*Elset, elset=CALLUS-666
 1501
*Elset, elset=CALLUS-667
 1502
*Elset, elset=CALLUS-668
 1503
*Elset, elset=CALLUS-669
 1504
*Elset, elset=CALLUS-670
 1505
*Elset, elset=CALLUS-671
 1506
*Elset, elset=CALLUS-672
 1507
*Elset, elset=CALLUS-673
 1508
*Elset, elset=CALLUS-674
 1509
*Elset, elset=CALLUS-675
 1510
*Elset, elset=CALLUS-676
 1511
*Elset, elset=CALLUS-677
 1512
*Elset, elset=CALLUS-678
 1513
*Elset, elset=CALLUS-679
 1514
*Elset, elset=CALLUS-680
 1515
*Elset, elset=CALLUS-681
 1516
*Elset, elset=CALLUS-682
 1517
*Elset, elset=CALLUS-683
 1518
*Elset, elset=CALLUS-684
 1519
*Elset, elset=CALLUS-685
 1520
*Elset, elset=CALLUS-686
 1521
*Elset, elset=CALLUS-687
 1522
*Elset, elset=CALLUS-688
 1523
*Elset, elset=CALLUS-689
 1524
*Elset, elset=CALLUS-690
 1525
*Elset, elset=CALLUS-691
 1526
*Elset, elset=CALLUS-692
 1527
*Elset, elset=CALLUS-693
 1528
*Elset, elset=CALLUS-694
 1529
*Elset, elset=CALLUS-695
 1530
*Elset, elset=CALLUS-696
 1531
*Elset, elset=CALLUS-697
 1532
*Elset, elset=CALLUS-698
 1533
*Elset, elset=CALLUS-699
 1534
*Elset, elset=CALLUS-700
 1535
*Elset, elset=CALLUS-701
 1536
*Elset, elset=CALLUS-702
 1537
*Elset, elset=CALLUS-703
 1538
*Elset, elset=CALLUS-704
 1539
*Elset, elset=CALLUS-705
 1540
*Elset, elset=CALLUS-706
 1541
*Elset, elset=CALLUS-707
 1542
*Elset, elset=CALLUS-708
 1543
*Elset, elset=CALLUS-709
 1544
*Elset, elset=CALLUS-710
 1545
*Elset, elset=CALLUS-711
 1546
*Elset, elset=CALLUS-712
 1547
*Elset, elset=CALLUS-713
 1548
*Elset, elset=CALLUS-714
 1549
*Elset, elset=CALLUS-715
 1550
*Elset, elset=CALLUS-716
 1551
*Elset, elset=CALLUS-717
 1552
*Elset, elset=CALLUS-718
 1553
*Elset, elset=CALLUS-719
 1554
*Elset, elset=CALLUS-720
 1555
*Elset, elset=CALLUS-721
 1556
*Elset, elset=CALLUS-722
 1557
*Elset, elset=CALLUS-723
 1558
*Elset, elset=CALLUS-724
 1559
*Elset, elset=CALLUS-725
 1560
*Elset, elset=CALLUS-726
 1561
*Elset, elset=CALLUS-727
 1562
*Elset, elset=CALLUS-728
 1563
*Elset, elset=CALLUS-729
 1564
*Elset, elset=CALLUS-730
 1565
*Elset, elset=CALLUS-731
 1566
*Elset, elset=CALLUS-732
 1567
*Elset, elset=CALLUS-733
 1568
*Elset, elset=CALLUS-734
 1569
*Elset, elset=CALLUS-735
 1570
*Elset, elset=CALLUS-736
 1571
*Elset, elset=CALLUS-737
 1572
*Elset, elset=CALLUS-738
 1573
*Elset, elset=CALLUS-739
 1574
*Elset, elset=CALLUS-740
 1575
*Elset, elset=CALLUS-741
 1576
*Elset, elset=CALLUS-742
 1577
*Elset, elset=CALLUS-743
 1578
*Elset, elset=CALLUS-744
 1579
*Elset, elset=CALLUS-745
 1580
*Elset, elset=CALLUS-746
 1581
*Elset, elset=CALLUS-747
 1582
*Elset, elset=CALLUS-748
 1583
*Elset, elset=CALLUS-749
 1584
*Elset, elset=CALLUS-750
 1585
*Elset, elset=CALLUS-751
 1586
*Elset, elset=CALLUS-752
 1587
*Elset, elset=CALLUS-753
 1588
*Elset, elset=CALLUS-754
 1589
*Elset, elset=CALLUS-755
 1590
*Elset, elset=CALLUS-756
 1591
*Elset, elset=CALLUS-757
 1592
*Elset, elset=CALLUS-758
 1593
*Elset, elset=CALLUS-759
 1594
*Elset, elset=CALLUS-760
 1595
*Elset, elset=CALLUS-761
 1596
*Elset, elset=CALLUS-762
 1597
*Elset, elset=CALLUS-763
 1598
*Elset, elset=CALLUS-764
 1599
*Elset, elset=CALLUS-765
 1600
*Elset, elset=CALLUS-766
 1601
*Elset, elset=CALLUS-767
 1602
*Elset, elset=CALLUS-768
 1603
*Elset, elset=CALLUS-769
 1604
*Elset, elset=CALLUS-770
 1605
*Elset, elset=CALLUS-771
 1606
*Elset, elset=CALLUS-772
 1607
*Elset, elset=CALLUS-773
 1608
*Elset, elset=CALLUS-774
 1609
*Elset, elset=CALLUS-775
 1610
*Elset, elset=CALLUS-776
 1611
*Elset, elset=CALLUS-777
 1612
*Elset, elset=CALLUS-778
 1613
*Elset, elset=CALLUS-779
 1614
*Elset, elset=CALLUS-780
 1615
*Elset, elset=CALLUS-781
 1616
*Elset, elset=CALLUS-782
 1617
*Elset, elset=CALLUS-783
 1618
*Elset, elset=CALLUS-784
 1619
*Elset, elset=CALLUS-785
 1620
*Elset, elset=CALLUS-786
 1621
*Elset, elset=CALLUS-787
 1622
*Elset, elset=CALLUS-788
 1623
*Elset, elset=CALLUS-789
 1624
*Elset, elset=CALLUS-790
 1625
*Elset, elset=CALLUS-791
 1626
*Elset, elset=CALLUS-792
 1627
*Elset, elset=CALLUS-793
 1628
*Elset, elset=CALLUS-794
 1629
*Elset, elset=CALLUS-795
 1630
*Elset, elset=CALLUS-796
 1631
*Elset, elset=CALLUS-797
 1632
*Elset, elset=CALLUS-798
 1633
*Elset, elset=CALLUS-799
 1634
*Elset, elset=CALLUS-800
 1635
*Elset, elset=CALLUS-801
 1636
*Elset, elset=CALLUS-802
 1637
*Elset, elset=CALLUS-803
 1638
*Elset, elset=CALLUS-804
 1639
*Elset, elset=CALLUS-805
 1640
*Elset, elset=CALLUS-806
 1641
*Elset, elset=CALLUS-807
 1642
*Elset, elset=CALLUS-808
 1643
*Elset, elset=CALLUS-809
 1644
*Elset, elset=CALLUS-810
 1645
*Elset, elset=CALLUS-811
 1646
*Elset, elset=CALLUS-812
 1647
*Elset, elset=CALLUS-813
 1648
*Elset, elset=CALLUS-814
 1649
*Elset, elset=CALLUS-815
 1650
*Elset, elset=CALLUS-816
 1651
*Elset, elset=CALLUS-817
 1652
*Elset, elset=CALLUS-818
 1653
*Elset, elset=CALLUS-819
 1654
*Elset, elset=CALLUS-820
 1655
*Elset, elset=CALLUS-821
 1656
*Elset, elset=CALLUS-822
 1657
*Elset, elset=CALLUS-823
 1658
*Elset, elset=CALLUS-824
 1659
*Elset, elset=CALLUS-825
 1660
*Elset, elset=CALLUS-826
 1661
*Elset, elset=CALLUS-827
 1662
*Elset, elset=CALLUS-828
 1663
*Elset, elset=CALLUS-829
 1664
*Elset, elset=CALLUS-830
 1665
*Elset, elset=CALLUS-831
 1666
*Elset, elset=CALLUS-832
 1667
*Elset, elset=CALLUS-833
 1668
*Elset, elset=CALLUS-834
 1669
*Elset, elset=CALLUS-835
 1670
*Elset, elset=CALLUS-836
 1671
*Elset, elset=CALLUS-837
 1672
*Elset, elset=CALLUS-838
 1673
*Elset, elset=CALLUS-839
 1674
*Elset, elset=CALLUS-840
 1675
*Elset, elset=CALLUS-841
 1676
*Elset, elset=CALLUS-842
 1677
*Elset, elset=CALLUS-843
 1678
*Elset, elset=CALLUS-844
 1679
*Elset, elset=CALLUS-845
 1680
*Elset, elset=CALLUS-846
 1681
*Elset, elset=CALLUS-847
 1682
*Elset, elset=CALLUS-848
 1683
*Elset, elset=CALLUS-849
 1684
*Elset, elset=CALLUS-850
 1685
*Elset, elset=CALLUS-851
 1686
*Elset, elset=CALLUS-852
 1687
*Elset, elset=CALLUS-853
 1688
*Elset, elset=CALLUS-854
 1689
*Elset, elset=CALLUS-855
 1690
*Elset, elset=CALLUS-856
 1691
*Elset, elset=CALLUS-857
 1692
*Elset, elset=CALLUS-858
 1693
*Elset, elset=CALLUS-859
 1694
*Elset, elset=CALLUS-860
 1695
*Elset, elset=CALLUS-861
 1696
*Elset, elset=CALLUS-862
 1697
*Elset, elset=CALLUS-863
 1698
*Elset, elset=CALLUS-864
 1699
*Elset, elset=CALLUS-865
 1700
*Elset, elset=CALLUS-866
 1701
*Elset, elset=CALLUS-867
 1702
*Elset, elset=CALLUS-868
 1703
*Elset, elset=CALLUS-869
 1704
*Elset, elset=CALLUS-870
 1705
*Elset, elset=CALLUS-871
 1706
*Elset, elset=CALLUS-872
 1707
*Elset, elset=CALLUS-873
 1708
*Elset, elset=CALLUS-874
 1709
*Elset, elset=CALLUS-875
 1710
*Elset, elset=CALLUS-876
 1711
*Elset, elset=CALLUS-877
 1712
*Elset, elset=CALLUS-878
 1713
*Elset, elset=CALLUS-879
 1714
*Elset, elset=CALLUS-880
 1715
*Elset, elset=CALLUS-881
 1716
*Elset, elset=CALLUS-882
 1717
*Elset, elset=CALLUS-883
 1718
*Elset, elset=CALLUS-884
 1719
*Elset, elset=CALLUS-885
 1720
*Elset, elset=CALLUS-886
 1721
*Elset, elset=CALLUS-887
 1722
*Elset, elset=CALLUS-888
 1723
*Elset, elset=CALLUS-889
 1724
*Elset, elset=CALLUS-890
 1725
*Elset, elset=CALLUS-891
 1726
*Elset, elset=CALLUS-892
 1727
*Elset, elset=CALLUS-893
 1728
*Elset, elset=CALLUS-894
 1729
*Elset, elset=CALLUS-895
 1730
*Elset, elset=CALLUS-896
 1731
*Elset, elset=CALLUS-897
 1732
*Elset, elset=CALLUS-898
 1733
*Elset, elset=CALLUS-899
 1734
*Elset, elset=CALLUS-900
 1735
*Elset, elset=CALLUS-901
 1736
*Elset, elset=CALLUS-902
 1737
*Elset, elset=CALLUS-903
 1738
*Elset, elset=CALLUS-904
 1739
*Elset, elset=CALLUS-905
 1740
*Elset, elset=CALLUS-906
 1741
*Elset, elset=CALLUS-907
 1742
*Elset, elset=CALLUS-908
 1743
*Elset, elset=CALLUS-909
 1744
*Elset, elset=CALLUS-910
 1745
*Elset, elset=CALLUS-911
 1746
*Elset, elset=CALLUS-912
 1747
*Elset, elset=CALLUS-913
 1748
*Elset, elset=CALLUS-914
 1749
*Elset, elset=CALLUS-915
 1750
*Elset, elset=CALLUS-916
 1751
*Elset, elset=CALLUS-917
 1752
*Elset, elset=CALLUS-918
 1753
*Elset, elset=CALLUS-919
 1754
*Elset, elset=CALLUS-920
 1755
*Elset, elset=CALLUS-921
 1756
*Elset, elset=CALLUS-922
 1757
*Elset, elset=CALLUS-923
 1758
*Elset, elset=CALLUS-924
 1759
*Elset, elset=CALLUS-925
 1760
*Elset, elset=CALLUS-926
 1761
*Elset, elset=CALLUS-927
 1762
*Elset, elset=CALLUS-928
 1763
*Elset, elset=CALLUS-929
 1764
*Elset, elset=CALLUS-930
 1765
*Elset, elset=CALLUS-931
 1766
*Elset, elset=CALLUS-932
 1767
*Elset, elset=CALLUS-933
 1768
*Elset, elset=CALLUS-934
 1769
*Elset, elset=CALLUS-935
 1770
*Elset, elset=CALLUS-936
 1771
*Elset, elset=CALLUS-937
 1772
*Elset, elset=CALLUS-938
 1773
*Elset, elset=CALLUS-939
 1774
*Elset, elset=CALLUS-940
 1775
*Elset, elset=CALLUS-941
 1776
*Elset, elset=CALLUS-942
 1777
*Elset, elset=CALLUS-943
 1778
*Elset, elset=CALLUS-944
 1779
*Elset, elset=CALLUS-945
 1780
*Elset, elset=CALLUS-946
 1781
*Elset, elset=CALLUS-947
 1782
*Elset, elset=CALLUS-948
 1783
*Elset, elset=CALLUS-949
 1784
*Elset, elset=CALLUS-950
 1785
*Elset, elset=CALLUS-951
 1786
*Elset, elset=CALLUS-952
 1787
*Elset, elset=CALLUS-953
 1788
*Elset, elset=CALLUS-954
 1789
*Elset, elset=CALLUS-955
 1790
*Elset, elset=CALLUS-956
 1791
*Elset, elset=CALLUS-957
 1792
*Elset, elset=CALLUS-958
 1793
*Elset, elset=CALLUS-959
 1794
*Elset, elset=CALLUS-960
 1795
*Elset, elset=CALLUS-961
 1796
*Elset, elset=CALLUS-962
 1797
*Elset, elset=CALLUS-963
 1798
*Elset, elset=CALLUS-964
 1799
*Elset, elset=CALLUS-965
 1800
*Elset, elset=CALLUS-966
 1801
*Elset, elset=CALLUS-967
 1802
*Elset, elset=CALLUS-968
 1803
*Elset, elset=CALLUS-969
 1804
*Elset, elset=CALLUS-970
 1805
*Elset, elset=CALLUS-971
 1806
*Elset, elset=CALLUS-972
 1807
*Elset, elset=CALLUS-973
 1808
*Elset, elset=CALLUS-974
 1809
*Elset, elset=CALLUS-975
 1810
*Elset, elset=CALLUS-976
 1811
*Elset, elset=CALLUS-977
 1812
*Elset, elset=CALLUS-978
 1813
*Elset, elset=CALLUS-979
 1814
*Elset, elset=CALLUS-980
 1815
*Elset, elset=CALLUS-981
 1816
*Elset, elset=CALLUS-982
 1817
*Elset, elset=CALLUS-983
 1818
*Elset, elset=CALLUS-984
 1819
*Elset, elset=CALLUS-985
 1820
*Elset, elset=CALLUS-986
 1821
*Elset, elset=CALLUS-987
 1822
*Elset, elset=CALLUS-988
 1823
*Elset, elset=CALLUS-989
 1824
*Elset, elset=CALLUS-990
 1825
*Elset, elset=CALLUS-991
 1826
*Elset, elset=CALLUS-992
 1827
*Elset, elset=CALLUS-993
 1828
*Elset, elset=CALLUS-994
 1829
*Elset, elset=CALLUS-995
 1830
*Elset, elset=CALLUS-996
 1831
*Elset, elset=CALLUS-997
 1832
*Elset, elset=CALLUS-998
 1833
*Elset, elset=CALLUS-999
 1834
*Elset, elset=CALLUS-1000
 1835
*Elset, elset=CALLUS-1001
 1836
*Elset, elset=CALLUS-1002
 1837
*Elset, elset=CALLUS-1003
 1838
*Elset, elset=CALLUS-1004
 1839
*Elset, elset=CALLUS-1005
 1840
*Elset, elset=CALLUS-1006
 1841
*Elset, elset=CALLUS-1007
 1842
*Elset, elset=CALLUS-1008
 1843
*Elset, elset=CALLUS-1009
 1844
*Elset, elset=CALLUS-1010
 1845
*Elset, elset=CALLUS-1011
 1846
*Elset, elset=CALLUS-1012
 1847
*Elset, elset=CALLUS-1013
 1848
*Elset, elset=CALLUS-1014
 1849
*Elset, elset=CALLUS-1015
 1850
*Elset, elset=CALLUS-1016
 1851
*Elset, elset=CALLUS-1017
 1852
*Elset, elset=CALLUS-1018
 1853
*Elset, elset=CALLUS-1019
 1854
*Elset, elset=CALLUS-1020
 1855
*Elset, elset=CALLUS-1021
 1856
*Elset, elset=CALLUS-1022
 1857
*Elset, elset=CALLUS-1023
 1858
*Elset, elset=CALLUS-1024
 1859
*Elset, elset=CALLUS-1025
 1860
*Elset, elset=CALLUS-1026
 1861
*Elset, elset=CALLUS-1027
 1862
*Elset, elset=CALLUS-1028
 1863
*Elset, elset=CALLUS-1029
 1864
*Elset, elset=CALLUS-1030
 1865
*Elset, elset=CALLUS-1031
 1866
*Elset, elset=CALLUS-1032
 1867
*Elset, elset=CALLUS-1033
 1868
*Elset, elset=CALLUS-1034
 1869
*Elset, elset=CALLUS-1035
 1870
*Elset, elset=CALLUS-1036
 1871
*Elset, elset=CALLUS-1037
 1872
*Elset, elset=CALLUS-1038
 1873
*Elset, elset=CALLUS-1039
 1874
*Elset, elset=CALLUS-1040
 1875
*Elset, elset=CALLUS-1041
 1876
*Elset, elset=CALLUS-1042
 1877
*Elset, elset=CALLUS-1043
 1878
*Elset, elset=CALLUS-1044
 1879
*Elset, elset=CALLUS-1045
 1880
*Elset, elset=CALLUS-1046
 1881
*Elset, elset=CALLUS-1047
 1882
*Elset, elset=CALLUS-1048
 1883
*Elset, elset=CALLUS-1049
 1884
*Elset, elset=CALLUS-1050
 1885
*Elset, elset=CALLUS-1051
 1886
*Elset, elset=CALLUS-1052
 1887
*Elset, elset=CALLUS-1053
 1888
*Elset, elset=CALLUS-1054
 1889
*Elset, elset=CALLUS-1055
 1890
*Elset, elset=CALLUS-1056
 1891
*Elset, elset=CALLUS-1057
 1892
*Elset, elset=CALLUS-1058
 1893
*Elset, elset=CALLUS-1059
 1894
*Elset, elset=CALLUS-1060
 1895
*Elset, elset=CALLUS-1061
 1896
*Elset, elset=CALLUS-1062
 1897
*Elset, elset=CALLUS-1063
 1898
*Elset, elset=CALLUS-1064
 1899
*Elset, elset=CALLUS-1065
 1900
*Elset, elset=CALLUS-1066
 1901
*Elset, elset=CALLUS-1067
 1902
*Elset, elset=CALLUS-1068
 1903
*Elset, elset=CALLUS-1069
 1904
*Elset, elset=CALLUS-1070
 1905
*Elset, elset=CALLUS-1071
 1906
*Elset, elset=CALLUS-1072
 1907
*Elset, elset=CALLUS-1073
 1908
*Elset, elset=CALLUS-1074
 1909
*Elset, elset=CALLUS-1075
 1910
*Elset, elset=CALLUS-1076
 1911
*Elset, elset=CALLUS-1077
 1912
*Elset, elset=CALLUS-1078
 1913
*Elset, elset=CALLUS-1079
 1914
*Elset, elset=CALLUS-1080
 1915
*Elset, elset=CALLUS-1081
 1916
*Elset, elset=CALLUS-1082
 1917
*Elset, elset=CALLUS-1083
 1918
*Elset, elset=CALLUS-1084
 1919
*Elset, elset=CALLUS-1085
 1920
*Elset, elset=CALLUS-1086
 1921
*Elset, elset=CALLUS-1087
 1922
*Elset, elset=CALLUS-1088
 1923
*Elset, elset=CALLUS-1089
 1924
*Elset, elset=CALLUS-1090
 1925
*Elset, elset=CALLUS-1091
 1926
*Elset, elset=CALLUS-1092
 1927
*Elset, elset=CALLUS-1093
 1928
*Elset, elset=CALLUS-1094
 1929
*Elset, elset=CALLUS-1095
 1930
*Elset, elset=CALLUS-1096
 1931
*Elset, elset=CALLUS-1097
 1932
*Elset, elset=CALLUS-1098
 1933
*Elset, elset=CALLUS-1099
 1934
*Elset, elset=CALLUS-1100
 1935
*Elset, elset=CALLUS-1101
 1936
*Elset, elset=CALLUS-1102
 1937
*Elset, elset=CALLUS-1103
 1938
*Elset, elset=CALLUS-1104
 1939
*Elset, elset=CALLUS-1105
 1940
*Elset, elset=CALLUS-1106
 1941
*Elset, elset=CALLUS-1107
 1942
*Elset, elset=CALLUS-1108
 1943
*Elset, elset=CALLUS-1109
 1944
*Elset, elset=CALLUS-1110
 1945
*Elset, elset=CALLUS-1111
 1946
*Elset, elset=CALLUS-1112
 1947
*Elset, elset=CALLUS-1113
 1948
*Elset, elset=CALLUS-1114
 1949
*Elset, elset=CALLUS-1115
 1950
*Elset, elset=CALLUS-1116
 1951
*Elset, elset=CALLUS-1117
 1952
*Elset, elset=CALLUS-1118
 1953
*Elset, elset=CALLUS-1119
 1954
*Elset, elset=CALLUS-1120
 1955
*Elset, elset=CALLUS-1121
 1956
*Elset, elset=CALLUS-1122
 1957
*Elset, elset=CALLUS-1123
 1958
*Elset, elset=CALLUS-1124
 1959
*Elset, elset=CALLUS-1125
 1960
*Elset, elset=CALLUS-1126
 1961
*Elset, elset=CALLUS-1127
 1962
*Elset, elset=CALLUS-1128
 1963
*Elset, elset=CALLUS-1129
 1964
*Elset, elset=CALLUS-1130
 1965
*Elset, elset=CALLUS-1131
 1966
*Elset, elset=CALLUS-1132
 1967
*Elset, elset=CALLUS-1133
 1968
*Elset, elset=CALLUS-1134
 1969
*Elset, elset=CALLUS-1135
 1970
*Elset, elset=CALLUS-1136
 1971
*Elset, elset=CALLUS-1137
 1972
*Elset, elset=CALLUS-1138
 1973
*Elset, elset=CALLUS-1139
 1974
*Elset, elset=CALLUS-1140
 1975
*Elset, elset=CALLUS-1141
 1976
*Elset, elset=CALLUS-1142
 1977
*Elset, elset=CALLUS-1143
 1978
*Elset, elset=CALLUS-1144
 1979
*Elset, elset=CALLUS-1145
 1980
*Elset, elset=CALLUS-1146
 1981
*Elset, elset=CALLUS-1147
 1982
*Elset, elset=CALLUS-1148
 1983
*Elset, elset=CALLUS-1149
 1984
*Elset, elset=CALLUS-1150
 1985
*Elset, elset=CALLUS-1151
 1986
*Elset, elset=CALLUS-1152
 1987
*Elset, elset=CALLUS-1153
 1988
*Elset, elset=CALLUS-1154
 1989
*Elset, elset=CALLUS-1155
 1990
*Elset, elset=CALLUS-1156
 1991
*Elset, elset=CALLUS-1157
 1992
*Elset, elset=CALLUS-1158
 1993
*Elset, elset=CALLUS-1159
 1994
*Elset, elset=CALLUS-1160
 1995
*Elset, elset=CALLUS-1161
 1996
*Elset, elset=CALLUS-1162
 1997
*Elset, elset=CALLUS-1163
 1998
*Elset, elset=CALLUS-1164
 1999
*Elset, elset=CALLUS-1165
 2000
*Elset, elset=CALLUS-1166
 2001
*Elset, elset=CALLUS-1167
 2002
*Elset, elset=CALLUS-1168
 2003
*Elset, elset=CALLUS-1169
 2004
*Elset, elset=CALLUS-1170
 2005
*Elset, elset=CALLUS-1171
 2006
*Elset, elset=CALLUS-1172
 2007
*Elset, elset=CALLUS-1173
 2008
*Elset, elset=CALLUS-1174
 2009
*Elset, elset=CALLUS-1175
 2010
*Elset, elset=CALLUS-1176
 2011
*Elset, elset=CALLUS-1177
 2012
*Elset, elset=CALLUS-1178
 2013
*Elset, elset=CALLUS-1179
 2014
*Elset, elset=CALLUS-1180
 2015
*Elset, elset=CALLUS-1181
 2016
*Elset, elset=CALLUS-1182
 2017
*Elset, elset=CALLUS-1183
 2018
*Elset, elset=CALLUS-1184
 2019
*Elset, elset=CALLUS-1185
 2020
*Elset, elset=CALLUS-1186
 2021
*Elset, elset=CALLUS-1187
 2022
*Elset, elset=CALLUS-1188
 2023
*Elset, elset=CALLUS-1189
 2024
*Elset, elset=CALLUS-1190
 2025
*Elset, elset=CALLUS-1191
 2026
*Elset, elset=CALLUS-1192
 2027
*Elset, elset=CALLUS-1193
 2028
*Elset, elset=CALLUS-1194
 2029
*Elset, elset=CALLUS-1195
 2030
*Elset, elset=CALLUS-1196
 2031
*Elset, elset=CALLUS-1197
 2032
*Elset, elset=CALLUS-1198
 2033
*Elset, elset=CALLUS-1199
 2034
*Elset, elset=CALLUS-1200
 2035
*Elset, elset=CALLUS-1201
 2036
*Elset, elset=CALLUS-1202
 2037
*Elset, elset=CALLUS-1203
 2038
*Elset, elset=CALLUS-1204
 2039
*Elset, elset=CALLUS-1205
 2040
*Elset, elset=CALLUS-1206
 2041
*Elset, elset=CALLUS-1207
 2042
*Elset, elset=CALLUS-1208
 2043
*Elset, elset=CALLUS-1209
 2044
*Elset, elset=CALLUS-1210
 2045
*Elset, elset=CALLUS-1211
 2046
*Elset, elset=CALLUS-1212
 2047
*Elset, elset=CALLUS-1213
 2048
*Elset, elset=CALLUS-1214
 2049
*Elset, elset=CALLUS-1215
 2050
*Elset, elset=CALLUS-1216
 2051
*Elset, elset=CALLUS-1217
 2052
*Elset, elset=CALLUS-1218
 2053
*Elset, elset=CALLUS-1219
 2054
*Elset, elset=CALLUS-1220
 2055
*Elset, elset=CALLUS-1221
 2056
*Elset, elset=CALLUS-1222
 2057
*Elset, elset=CALLUS-1223
 2058
*Elset, elset=CALLUS-1224
 2059
*Elset, elset=CALLUS-1225
 2060
*Elset, elset=CALLUS-1226
 2061
*Elset, elset=CALLUS-1227
 2062
*Elset, elset=CALLUS-1228
 2063
*Elset, elset=CALLUS-1229
 2064
*Elset, elset=CALLUS-1230
 2065
*Elset, elset=CALLUS-1231
 2066
*Elset, elset=CALLUS-1232
 2067
*Elset, elset=CALLUS-1233
 2068
*Elset, elset=CALLUS-1234
 2069
*Elset, elset=CALLUS-1235
 2070
*Elset, elset=CALLUS-1236
 2071
*Elset, elset=CALLUS-1237
 2072
*Elset, elset=CALLUS-1238
 2073
*Elset, elset=CALLUS-1239
 2074
*Elset, elset=CALLUS-1240
 2075
*Elset, elset=CALLUS-1241
 2076
*Elset, elset=CALLUS-1242
 2077
*Elset, elset=CALLUS-1243
 2078
*Elset, elset=CALLUS-1244
 2079
*Elset, elset=CALLUS-1245
 2080
*Elset, elset=CALLUS-1246
 2081
*Elset, elset=CALLUS-1247
 2082
*Elset, elset=CALLUS-1248
 2083
*Elset, elset=CALLUS-1249
 2084
*Elset, elset=CALLUS-1250
 2085
*Elset, elset=CALLUS-1251
 2086
*Elset, elset=CALLUS-1252
 2087
*Elset, elset=CALLUS-1253
 2088
*Elset, elset=CALLUS-1254
 2089
*Elset, elset=CALLUS-1255
 2090
*Elset, elset=CALLUS-1256
 2091
*Elset, elset=CALLUS-1257
 2092
*Elset, elset=CALLUS-1258
 2093
*Elset, elset=CALLUS-1259
 2094
*Elset, elset=CALLUS-1260
 2095
*Elset, elset=CALLUS-1261
 2096
*Elset, elset=CALLUS-1262
 2097
*Elset, elset=CALLUS-1263
 2098
*Elset, elset=CALLUS-1264
 2099
*Elset, elset=CALLUS-1265
 2100
*Elset, elset=CALLUS-1266
 2101
*Elset, elset=CALLUS-1267
 2102
*Elset, elset=CALLUS-1268
 2103
*Elset, elset=CALLUS-1269
 2104
*Elset, elset=CALLUS-1270
 2105
*Elset, elset=CALLUS-1271
 2106
*Elset, elset=CALLUS-1272
 2107
*Elset, elset=CALLUS-1273
 2108
*Elset, elset=CALLUS-1274
 2109
*Elset, elset=CALLUS-1275
 2110
*Elset, elset=CALLUS-1276
 2111
*Elset, elset=CALLUS-1277
 2112
*Elset, elset=CALLUS-1278
 2113
*Elset, elset=CALLUS-1279
 2114
*Elset, elset=CALLUS-1280
 2115
*Elset, elset=CALLUS-1281
 2116
*Elset, elset=CALLUS-1282
 2117
*Elset, elset=CALLUS-1283
 2118
*Elset, elset=CALLUS-1284
 2119
*Elset, elset=CALLUS-1285
 2120
*Elset, elset=CALLUS-1286
 2121
*Elset, elset=CALLUS-1287
 2122
*Elset, elset=CALLUS-1288
 2123
*Elset, elset=CALLUS-1289
 2124
*Elset, elset=CALLUS-1290
 2125
*Elset, elset=CALLUS-1291
 2126
*Elset, elset=CALLUS-1292
 2127
*Elset, elset=CALLUS-1293
 2128
*Elset, elset=CALLUS-1294
 2129
*Elset, elset=CALLUS-1295
 2130
*Elset, elset=CALLUS-1296
 2131
*Elset, elset=CALLUS-1297
 2132
*Elset, elset=CALLUS-1298
 2133
*Elset, elset=CALLUS-1299
 2134
*Elset, elset=CALLUS-1300
 2135
*Elset, elset=CALLUS-1301
 2136
*Elset, elset=CALLUS-1302
 2137
*Elset, elset=CALLUS-1303
 2138
*Elset, elset=CALLUS-1304
 2139
*Elset, elset=CALLUS-1305
 2140
*Elset, elset=CALLUS-1306
 2141
*Elset, elset=CALLUS-1307
 2142
*Elset, elset=CALLUS-1308
 2143
*Elset, elset=CALLUS-1309
 2144
*Elset, elset=CALLUS-1310
 2145
*Elset, elset=CALLUS-1311
 2146
*Elset, elset=CALLUS-1312
 2147
*Elset, elset=CALLUS-1313
 2148
*Elset, elset=CALLUS-1314
 2149
*Elset, elset=CALLUS-1315
 2150
*Elset, elset=CALLUS-1316
 2151
*Elset, elset=CALLUS-1317
 2152
*Elset, elset=CALLUS-1318
 2153
*Elset, elset=CALLUS-1319
 2154
*Elset, elset=CALLUS-1320
 2155
*Elset, elset=CALLUS-1321
 2156
*Elset, elset=CALLUS-1322
 2157
*Elset, elset=CALLUS-1323
 2158
*Elset, elset=CALLUS-1324
 2159
*Elset, elset=CALLUS-1325
 2160
*Elset, elset=CALLUS-1326
 2161
*Elset, elset=CALLUS-1327
 2162
*Elset, elset=CALLUS-1328
 2163
*Elset, elset=CALLUS-1329
 2164
*Elset, elset=CALLUS-1330
 2165
*Elset, elset=CALLUS-1331
 2166
*Elset, elset=CALLUS-1332
 2167
*Elset, elset=CALLUS-1333
 2168
*Elset, elset=CALLUS-1334
 2169
*Elset, elset=CALLUS-1335
 2170
*Elset, elset=CALLUS-1336
 2171
*Elset, elset=CALLUS-1337
 2172
*Elset, elset=CALLUS-1338
 2173
*Elset, elset=CALLUS-1339
 2174
*Elset, elset=CALLUS-1340
 2175
*Elset, elset=CALLUS-1341
 2176
*Elset, elset=CALLUS-1342
 2177
*Elset, elset=CALLUS-1343
 2178
*Elset, elset=CALLUS-1344
 2179
*Elset, elset=CALLUS-1345
 2180
*Elset, elset=CALLUS-1346
 2181
*Elset, elset=CALLUS-1347
 2182
*Elset, elset=CALLUS-1348
 2183
*Elset, elset=CALLUS-1349
 2184
*Elset, elset=CALLUS-1350
 2185
*Elset, elset=CALLUS-1351
 2186
*Elset, elset=CALLUS-1352
 2187
*Elset, elset=CALLUS-1353
 2188
*Elset, elset=CALLUS-1354
 2189
*Elset, elset=CALLUS-1355
 2190
*Elset, elset=CALLUS-1356
 2191
*Elset, elset=CALLUS-1357
 2192
*Elset, elset=CALLUS-1358
 2193
*Elset, elset=CALLUS-1359
 2194
*Elset, elset=CALLUS-1360
 2195
*Elset, elset=CALLUS-1361
 2196
*Elset, elset=CALLUS-1362
 2197
*Elset, elset=CALLUS-1363
 2198
*Elset, elset=CALLUS-1364
 2199
*Elset, elset=CALLUS-1365
 2200
*Elset, elset=CALLUS-1366
 2201
*Elset, elset=CALLUS-1367
 2202
*Elset, elset=CALLUS-1368
 2203
*Elset, elset=CALLUS-1369
 2204
*Elset, elset=CALLUS-1370
 2205
*Elset, elset=CALLUS-1371
 2206
*Elset, elset=CALLUS-1372
 2207
*Elset, elset=CALLUS-1373
 2208
*Elset, elset=CALLUS-1374
 2209
*Elset, elset=CALLUS-1375
 2210
*Elset, elset=CALLUS-1376
 2211
*Elset, elset=CALLUS-1377
 2212
*Elset, elset=CALLUS-1378
 2213
*Elset, elset=CALLUS-1379
 2214
*Elset, elset=CALLUS-1380
 2215
*Elset, elset=CALLUS-1381
 2216
*Elset, elset=CALLUS-1382
 2217
*Elset, elset=CALLUS-1383
 2218
*Elset, elset=CALLUS-1384
 2219
*Elset, elset=CALLUS-1385
 2220
*Elset, elset=CALLUS-1386
 2221
*Elset, elset=CALLUS-1387
 2222
*Elset, elset=CALLUS-1388
 2223
*Elset, elset=CALLUS-1389
 2224
*Elset, elset=CALLUS-1390
 2225
*Elset, elset=CALLUS-1391
 2226
*Elset, elset=CALLUS-1392
 2227
*Elset, elset=CALLUS-1393
 2228
*Elset, elset=CALLUS-1394
 2229
*Elset, elset=CALLUS-1395
 2230
*Elset, elset=CALLUS-1396
 2231
*Elset, elset=CALLUS-1397
 2232
*Elset, elset=CALLUS-1398
 2233
*Elset, elset=CALLUS-1399
 2234
*Elset, elset=CALLUS-1400
 2235
*Elset, elset=CALLUS-1401
 2236
*Elset, elset=CALLUS-1402
 2237
*Elset, elset=CALLUS-1403
 2238
*Elset, elset=CALLUS-1404
 2239
*Elset, elset=CALLUS-1405
 2240
*Elset, elset=CALLUS-1406
 2241
*Elset, elset=CALLUS-1407
 2242
*Elset, elset=CALLUS-1408
 2243
*Elset, elset=CALLUS-1409
 2244
*Elset, elset=CALLUS-1410
 2245
*Elset, elset=CALLUS-1411
 2246
*Elset, elset=CALLUS-1412
 2247
*Elset, elset=CALLUS-1413
 2248
*Elset, elset=CALLUS-1414
 2249
*Elset, elset=CALLUS-1415
 2250
*Elset, elset=CALLUS-1416
 2251
*Elset, elset=CALLUS-1417
 2252
*Elset, elset=CALLUS-1418
 2253
*Elset, elset=CALLUS-1419
 2254
*Elset, elset=CALLUS-1420
 2255
*Elset, elset=CALLUS-1421
 2256
*Elset, elset=CALLUS-1422
 2257
*Elset, elset=CALLUS-1423
 2258
*Elset, elset=CALLUS-1424
 2259
*Elset, elset=CALLUS-1425
 2260
*Elset, elset=CALLUS-1426
 2261
*Elset, elset=CALLUS-1427
 2262
*Elset, elset=CALLUS-1428
 2263
*Elset, elset=CALLUS-1429
 2264
*Elset, elset=CALLUS-1430
 2265
*Elset, elset=CALLUS-1431
 2266
*Elset, elset=CALLUS-1432
 2267
*Elset, elset=CALLUS-1433
 2268
*Elset, elset=CALLUS-1434
 2269
*Elset, elset=CALLUS-1435
 2270
*Elset, elset=CALLUS-1436
 2271
*Elset, elset=CALLUS-1437
 2272
*Elset, elset=CALLUS-1438
 2273
*Elset, elset=CALLUS-1439
 2274
*Elset, elset=CALLUS-1440
 2275
*Elset, elset=CALLUS-1441
 2276
*Elset, elset=CALLUS-1442
 2277
*Elset, elset=CALLUS-1443
 2278
*Elset, elset=CALLUS-1444
 2279
*Elset, elset=CALLUS-1445
 2280
*Elset, elset=CALLUS-1446
 2281
*Elset, elset=CALLUS-1447
 2282
*Elset, elset=CALLUS-1448
 2283
*Elset, elset=CALLUS-1449
 2284
*Elset, elset=CALLUS-1450
 2285
*Elset, elset=CALLUS-1451
 2286
*Elset, elset=CALLUS-1452
 2287
*Elset, elset=CALLUS-1453
 2288
*Elset, elset=CALLUS-1454
 2289
*Elset, elset=CALLUS-1455
 2290
*Elset, elset=CALLUS-1456
 2291
*Elset, elset=CALLUS-1457
 2292
*Elset, elset=CALLUS-1458
 2293
*Elset, elset=CALLUS-1459
 2294
*Elset, elset=CALLUS-1460
 2295
*Elset, elset=CALLUS-1461
 2296
*Elset, elset=CALLUS-1462
 2297
*Elset, elset=CALLUS-1463
 2298
*Elset, elset=CALLUS-1464
 2299
*Elset, elset=CALLUS-1465
 2300
*Elset, elset=CALLUS-1466
 2301
*Elset, elset=CALLUS-1467
 2302
*Elset, elset=CALLUS-1468
 2303
*Elset, elset=CALLUS-1469
 2304
*Elset, elset=CALLUS-1470
 2305
*Elset, elset=CALLUS-1471
 2306
*Elset, elset=CALLUS-1472
 2307
*Elset, elset=CALLUS-1473
 2308
*Elset, elset=CALLUS-1474
 2309
*Elset, elset=CALLUS-1475
 2310
*Elset, elset=CALLUS-1476
 2311
*Elset, elset=CALLUS-1477
 2312
*Elset, elset=CALLUS-1478
 2313
*Elset, elset=CALLUS-1479
 2314
*Elset, elset=CALLUS-1480
 2315
*Elset, elset=CALLUS-1481
 2316
*Elset, elset=CALLUS-1482
 2317
*Elset, elset=CALLUS-1483
 2318
*Elset, elset=CALLUS-1484
 2319
*Elset, elset=CALLUS-1485
 2320
*Elset, elset=CALLUS-1486
 2321
*Elset, elset=CALLUS-1487
 2322
*Elset, elset=CALLUS-1488
 2323
*Elset, elset=CALLUS-1489
 2324
*Elset, elset=CALLUS-1490
 2325
*Elset, elset=CALLUS-1491
 2326
*Elset, elset=CALLUS-1492
 2327
*Elset, elset=CALLUS-1493
 2328
*Elset, elset=CALLUS-1494
 2329
*Elset, elset=CALLUS-1495
 2330
*Elset, elset=CALLUS-1496
 2331
*Elset, elset=CALLUS-1497
 2332
*Elset, elset=CALLUS-1498
 2333
*Elset, elset=CALLUS-1499
 2334
*Elset, elset=CALLUS-1500
 2335
*Elset, elset=CALLUS-1501
 2336
*Elset, elset=CALLUS-1502
 2337
*Elset, elset=CALLUS-1503
 2338
*Elset, elset=CALLUS-1504
 2339
*Elset, elset=CALLUS-1505
 2340
*Elset, elset=CALLUS-1506
 2341
*Elset, elset=CALLUS-1507
 2342
*Elset, elset=CALLUS-1508
 2343
*Elset, elset=CALLUS-1509
 2344
*Elset, elset=CALLUS-1510
 2345
*Elset, elset=CALLUS-1511
 2346
*Elset, elset=CALLUS-1512
 2347
*Elset, elset=CALLUS-1513
 2348
*Elset, elset=CALLUS-1514
 2349
*Elset, elset=CALLUS-1515
 2350
*Elset, elset=CALLUS-1516
 2351
*Elset, elset=CALLUS-1517
 2352
*Elset, elset=CALLUS-1518
 2353
*Elset, elset=CALLUS-1519
 2354
*Elset, elset=CALLUS-1520
 2355
*Elset, elset=CALLUS-1521
 2356
*Elset, elset=CALLUS-1522
 2357
*Elset, elset=CALLUS-1523
 2358
*Elset, elset=CALLUS-1524
 2359
*Elset, elset=CALLUS-1525
 2360
*Elset, elset=CALLUS-1526
 2361
*Elset, elset=CALLUS-1527
 2362
*Elset, elset=CALLUS-1528
 2363
*Elset, elset=CALLUS-1529
 2364
*Elset, elset=CALLUS-1530
 2365
*Elset, elset=CALLUS-1531
 2366
*Elset, elset=CALLUS-1532
 2367
*Elset, elset=CALLUS-1533
 2368
*Elset, elset=CALLUS-1534
 2369
*Elset, elset=CALLUS-1535
 2370
*Elset, elset=CALLUS-1536
 2371
*Elset, elset=CALLUS-1537
 2372
*Elset, elset=CALLUS-1538
 2373
*Elset, elset=CALLUS-1539
 2374
*Elset, elset=CALLUS-1540
 2375
*Elset, elset=CALLUS-1541
 2376
*Elset, elset=CALLUS-1542
 2377
*Elset, elset=CALLUS-1543
 2378
*Elset, elset=CALLUS-1544
 2379
*Elset, elset=CALLUS-1545
 2380
*Elset, elset=CALLUS-1546
 2381
*Elset, elset=CALLUS-1547
 2382
*Elset, elset=CALLUS-1548
 2383
*Elset, elset=CALLUS-1549
 2384
*Elset, elset=CALLUS-1550
 2385
*Elset, elset=CALLUS-1551
 2386
*Elset, elset=CALLUS-1552
 2387
*Elset, elset=CALLUS-1553
 2388
*Elset, elset=CALLUS-1554
 2389
*Elset, elset=CALLUS-1555
 2390
*Elset, elset=CALLUS-1556
 2391
*Elset, elset=CALLUS-1557
 2392
*Elset, elset=CALLUS-1558
 2393
*Elset, elset=CALLUS-1559
 2394
*Elset, elset=CALLUS-1560
 2395
*Elset, elset=CALLUS-1561
 2396
*Elset, elset=CALLUS-1562
 2397
*Elset, elset=CALLUS-1563
 2398
*Elset, elset=CALLUS-1564
 2399
*Elset, elset=CALLUS-1565
 2400
*Elset, elset=CALLUS-1566
 2401
*Elset, elset=CALLUS-1567
 2402
*Elset, elset=CALLUS-1568
 2403
*Elset, elset=CALLUS-1569
 2404
*Elset, elset=CALLUS-1570
 2405
*Elset, elset=CALLUS-1571
 2406
*Elset, elset=CALLUS-1572
 2407
*Elset, elset=CALLUS-1573
 2408
*Elset, elset=CALLUS-1574
 2409
*Elset, elset=CALLUS-1575
 2410
*Elset, elset=CALLUS-1576
 2411
*Elset, elset=CALLUS-1577
 2412
*Elset, elset=CALLUS-1578
 2413
*Elset, elset=CALLUS-1579
 2414
*Elset, elset=CALLUS-1580
 2415
*Elset, elset=CALLUS-1581
 2416
*Elset, elset=CALLUS-1582
 2417
*Elset, elset=CALLUS-1583
 2418
*Elset, elset=CALLUS-1584
 2419
*Elset, elset=CALLUS-1585
 2420
*Elset, elset=CALLUS-1586
 2421
*Elset, elset=CALLUS-1587
 2422
*Elset, elset=CALLUS-1588
 2423
*Elset, elset=CALLUS-1589
 2424
*Elset, elset=CALLUS-1590
 2425
*Elset, elset=CALLUS-1591
 2426
*Elset, elset=CALLUS-1592
 2427
*Elset, elset=CALLUS-1593
 2428
*Elset, elset=CALLUS-1594
 2429
*Elset, elset=CALLUS-1595
 2430
*Elset, elset=CALLUS-1596
 2431
*Elset, elset=CALLUS-1597
 2432
*Elset, elset=CALLUS-1598
 2433
*Elset, elset=CALLUS-1599
 2434
*Elset, elset=CALLUS-1600
 2435
*Elset, elset=CALLUS-1601
 2436
*Elset, elset=CALLUS-1602
 2437
*Elset, elset=CALLUS-1603
 2438
*Elset, elset=CALLUS-1604
 2439
*Elset, elset=CALLUS-1605
 2440
*Elset, elset=CALLUS-1606
 2441
*Elset, elset=CALLUS-1607
 2442
*Elset, elset=CALLUS-1608
 2443
*Elset, elset=CALLUS-1609
 2444
*Elset, elset=CALLUS-1610
 2445
*Elset, elset=CALLUS-1611
 2446
*Elset, elset=CALLUS-1612
 2447
*Elset, elset=CALLUS-1613
 2448
*Elset, elset=CALLUS-1614
 2449
*Elset, elset=CALLUS-1615
 2450
*Elset, elset=CALLUS-1616
 2451
*Elset, elset=CALLUS-1617
 2452
*Elset, elset=CALLUS-1618
 2453
*Elset, elset=CALLUS-1619
 2454
*Elset, elset=CALLUS-1620
 2455
*Elset, elset=CALLUS-1621
 2456
*Elset, elset=CALLUS-1622
 2457
*Elset, elset=CALLUS-1623
 2458
*Elset, elset=CALLUS-1624
 2459
*Elset, elset=CALLUS-1625
 2460
*Elset, elset=CALLUS-1626
 2461
*Elset, elset=CALLUS-1627
 2462
*Elset, elset=CALLUS-1628
 2463
*Elset, elset=CALLUS-1629
 2464
*Elset, elset=CALLUS-1630
 2465
*Elset, elset=CALLUS-1631
 2466
*Elset, elset=CALLUS-1632
 2467
*Elset, elset=CALLUS-1633
 2468
*Elset, elset=CALLUS-1634
 2469
*Elset, elset=CALLUS-1635
 2470
*Elset, elset=CALLUS-1636
 2471
*Elset, elset=CALLUS-1637
 2472
*Elset, elset=CALLUS-1638
 2473
*Elset, elset=CALLUS-1639
 2474
*Elset, elset=CALLUS-1640
 2475
*Elset, elset=CALLUS-1641
 2476
*Elset, elset=CALLUS-1642
 2477
*Elset, elset=CALLUS-1643
 2478
*Elset, elset=CALLUS-1644
 2479
*Elset, elset=CALLUS-1645
 2480
*Elset, elset=CALLUS-1646
 2481
*Elset, elset=CALLUS-1647
 2482
*Elset, elset=CALLUS-1648
 2483
*Elset, elset=CALLUS-1649
 2484
*Elset, elset=CALLUS-1650
 2485
*Elset, elset=CALLUS-1651
 2486
*Elset, elset=CALLUS-1652
 2487
*Elset, elset=CALLUS-1653
 2488
*Elset, elset=CALLUS-1654
 2489
*Elset, elset=CALLUS-1655
 2490
*Elset, elset=CALLUS-1656
 2491
*Elset, elset=CALLUS-1657
 2492
*Elset, elset=CALLUS-1658
 2493
*Elset, elset=CALLUS-1659
 2494
*Elset, elset=CALLUS-1660
 2495
*Elset, elset=CALLUS-1661
 2496
*Elset, elset=CALLUS-1662
 2497
*Elset, elset=CALLUS-1663
 2498
*Elset, elset=CALLUS-1664
 2499
*Elset, elset=CALLUS-1665
 2500
*Elset, elset=CALLUS-1666
 2501
*Elset, elset=CALLUS-1667
 2502
*Elset, elset=CALLUS-1668
 2503
*Elset, elset=CALLUS-1669
 2504
*Elset, elset=CALLUS-1670
 2505
*Elset, elset=CALLUS-1671
 2506
*Elset, elset=CALLUS-1672
 2507
*Elset, elset=CALLUS-1673
 2508
*Elset, elset=CALLUS-1674
 2509
*Elset, elset=CALLUS-1675
 2510
*Elset, elset=CALLUS-1676
 2511
*Elset, elset=CALLUS-1677
 2512
*Elset, elset=CALLUS-1678
 2513
*Elset, elset=CALLUS-1679
 2514
*Elset, elset=CALLUS-1680
 2515
*Elset, elset=CALLUS-1681
 2516
*Elset, elset=CALLUS-1682
 2517
*Elset, elset=CALLUS-1683
 2518
*Elset, elset=CALLUS-1684
 2519
*Elset, elset=CALLUS-1685
 2520
*Elset, elset=CALLUS-1686
 2521
*Elset, elset=CALLUS-1687
 2522
*Elset, elset=CALLUS-1688
 2523
*Elset, elset=CALLUS-1689
 2524
*Elset, elset=CALLUS-1690
 2525
*Elset, elset=CALLUS-1691
 2526
*Elset, elset=CALLUS-1692
 2527
*Elset, elset=CALLUS-1693
 2528
*Elset, elset=CALLUS-1694
 2529
*Elset, elset=CALLUS-1695
 2530
*Elset, elset=CALLUS-1696
 2531
*Elset, elset=CALLUS-1697
 2532
*Elset, elset=CALLUS-1698
 2533
*Elset, elset=CALLUS-1699
 2534
*Elset, elset=CALLUS-1700
 2535
*Elset, elset=CALLUS-1701
 2536
*Elset, elset=CALLUS-1702
 2537
*Elset, elset=CALLUS-1703
 2538
*Elset, elset=CALLUS-1704
 2539
*Elset, elset=CALLUS-1705
 2540
*Elset, elset=CALLUS-1706
 2541
*Elset, elset=CALLUS-1707
 2542
*Elset, elset=CALLUS-1708
 2543
*Elset, elset=CALLUS-1709
 2544
*Elset, elset=CALLUS-1710
 2545
*Elset, elset=CALLUS-1711
 2546
*Elset, elset=CALLUS-1712
 2547
*Elset, elset=CALLUS-1713
 2548
*Elset, elset=CALLUS-1714
 2549
*Elset, elset=CALLUS-1715
 2550
*Elset, elset=CALLUS-1716
 2551
*Elset, elset=CALLUS-1717
 2552
*Elset, elset=CALLUS-1718
 2553
*Elset, elset=CALLUS-1719
 2554
*Elset, elset=CALLUS-1720
 2555
*Elset, elset=CALLUS-1721
 2556
*Elset, elset=CALLUS-1722
 2557
*Elset, elset=CALLUS-1723
 2558
*Elset, elset=CALLUS-1724
 2559
*Elset, elset=CALLUS-1725
 2560
*Elset, elset=CALLUS-1726
 2561
*Elset, elset=CALLUS-1727
 2562
*Elset, elset=CALLUS-1728
 2563
*Elset, elset=CALLUS-1729
 2564
*Elset, elset=CALLUS-1730
 2565
*Elset, elset=CALLUS-1731
 2566
*Elset, elset=CALLUS-1732
 2567
*Elset, elset=CALLUS-1733
 2568
*Elset, elset=CALLUS-1734
 2569
*Elset, elset=CALLUS-1735
 2570
*Elset, elset=CALLUS-1736
 2571
*Elset, elset=CALLUS-1737
 2572
*Elset, elset=CALLUS-1738
 2573
*Elset, elset=CALLUS-1739
 2574
*Elset, elset=CALLUS-1740
 2575
*Elset, elset=CALLUS-1741
 2576
*Elset, elset=CALLUS-1742
 2577
*Elset, elset=CALLUS-1743
 2578
*Elset, elset=CALLUS-1744
 2579
*Elset, elset=CALLUS-1745
 2580
*Elset, elset=CALLUS-1746
 2581
*Elset, elset=CALLUS-1747
 2582
*Elset, elset=CALLUS-1748
 2583
*Elset, elset=CALLUS-1749
 2584
*Elset, elset=CALLUS-1750
 2585
*Elset, elset=CALLUS-1751
 2586
*Elset, elset=CALLUS-1752
 2587
*Elset, elset=CALLUS-1753
 2588
*Elset, elset=CALLUS-1754
 2589
*Elset, elset=CALLUS-1755
 2590
*Elset, elset=CALLUS-1756
 2591
*Elset, elset=CALLUS-1757
 2592
*Elset, elset=CALLUS-1758
 2593
*Elset, elset=CALLUS-1759
 2594
*Elset, elset=CALLUS-1760
 2595
*Elset, elset=CALLUS-1761
 2596
*Elset, elset=CALLUS-1762
 2597
*Elset, elset=CALLUS-1763
 2598
*Elset, elset=CALLUS-1764
 2599
*Elset, elset=CALLUS-1765
 2600
*Elset, elset=CALLUS-1766
 2601
*Elset, elset=CALLUS-1767
 2602
*Elset, elset=CALLUS-1768
 2603
*Elset, elset=CALLUS-1769
 2604
*Elset, elset=CALLUS-1770
 2605
*Elset, elset=CALLUS-1771
 2606
*Elset, elset=CALLUS-1772
 2607
*Elset, elset=CALLUS-1773
 2608
*Elset, elset=CALLUS-1774
 2609
*Elset, elset=CALLUS-1775
 2610
*Elset, elset=CALLUS-1776
 2611
*Elset, elset=CALLUS-1777
 2612
*Elset, elset=CALLUS-1778
 2613
*Elset, elset=CALLUS-1779
 2614
*Elset, elset=CALLUS-1780
 2615
*Elset, elset=CALLUS-1781
 2616
*Elset, elset=CALLUS-1782
 2617
*Elset, elset=CALLUS-1783
 2618
*Elset, elset=CALLUS-1784
 2619
*Elset, elset=CALLUS-1785
 2620
*Elset, elset=CALLUS-1786
 2621
*Elset, elset=CALLUS-1787
 2622
*Elset, elset=CALLUS-1788
 2623
*Elset, elset=CALLUS-1789
 2624
*Elset, elset=CALLUS-1790
 2625
*Elset, elset=CALLUS-1791
 2626
*Elset, elset=CALLUS-1792
 2627
*Elset, elset=CALLUS-1793
 2628
*Elset, elset=CALLUS-1794
 2629
*Elset, elset=CALLUS-1795
 2630
*Elset, elset=CALLUS-1796
 2631
*Elset, elset=CALLUS-1797
 2632
*Elset, elset=CALLUS-1798
 2633
*Elset, elset=CALLUS-1799
 2634
*Elset, elset=CALLUS-1800
 2635
*Elset, elset=CALLUS-1801
 2636
*Elset, elset=CALLUS-1802
 2637
*Elset, elset=CALLUS-1803
 2638
*Elset, elset=CALLUS-1804
 2639
*Elset, elset=CALLUS-1805
 2640
*Elset, elset=CALLUS-1806
 2641
*Elset, elset=CALLUS-1807
 2642
*Elset, elset=CALLUS-1808
 2643
*Elset, elset=CALLUS-1809
 2644
*Elset, elset=CALLUS-1810
 2645
*Elset, elset=CALLUS-1811
 2646
*Elset, elset=CALLUS-1812
 2647
*Elset, elset=CALLUS-1813
 2648
*Elset, elset=CALLUS-1814
 2649
*Elset, elset=CALLUS-1815
 2650
*Elset, elset=CALLUS-1816
 2651
*Elset, elset=CALLUS-1817
 2652
*Elset, elset=CALLUS-1818
 2653
*Elset, elset=CALLUS-1819
 2654
*Elset, elset=CALLUS-1820
 2655
*Elset, elset=CALLUS-1821
 2656
*Elset, elset=CALLUS-1822
 2657
*Elset, elset=CALLUS-1823
 2658
*Elset, elset=CALLUS-1824
 2659
*Elset, elset=CALLUS-1825
 2660
*Elset, elset=CALLUS-1826
 2661
*Elset, elset=CALLUS-1827
 2662
*Elset, elset=CALLUS-1828
 2663
*Elset, elset=CALLUS-1829
 2664
*Elset, elset=CALLUS-1830
 2665
*Elset, elset=CALLUS-1831
 2666
*Elset, elset=CALLUS-1832
 2667
*Elset, elset=CALLUS-1833
 2668
*Elset, elset=CALLUS-1834
 2669
*Elset, elset=CALLUS-1835
 2670
*Elset, elset=CALLUS-1836
 2671
*Elset, elset=CALLUS-1837
 2672
*Elset, elset=CALLUS-1838
 2673
*Elset, elset=CALLUS-1839
 2674
*Elset, elset=CALLUS-1840
 2675
*Elset, elset=CALLUS-1841
 2676
*Elset, elset=CALLUS-1842
 2677
*Elset, elset=CALLUS-1843
 2678
*Elset, elset=CALLUS-1844
 2679
*Elset, elset=CALLUS-1845
 2680
*Elset, elset=CALLUS-1846
 2681
*Elset, elset=CALLUS-1847
 2682
*Elset, elset=CALLUS-1848
 2683
*Elset, elset=CALLUS-1849
 2684
*Elset, elset=CALLUS-1850
 2685
*Elset, elset=CALLUS-1851
 2686
*Elset, elset=CALLUS-1852
 2687
*Elset, elset=CALLUS-1853
 2688
*Elset, elset=CALLUS-1854
 2689
*Elset, elset=CALLUS-1855
 2690
*Elset, elset=CALLUS-1856
 2691
*Elset, elset=CALLUS-1857
 2692
*Elset, elset=CALLUS-1858
 2693
*Elset, elset=CALLUS-1859
 2694
*Elset, elset=CALLUS-1860
 2695
*Elset, elset=CALLUS-1861
 2696
*Elset, elset=CALLUS-1862
 2697
*Elset, elset=CALLUS-1863
 2698
*Elset, elset=CALLUS-1864
 2699
*Elset, elset=CALLUS-1865
 2700
*Elset, elset=CALLUS-1866
 2701
*Elset, elset=CALLUS-1867
 2702
*Elset, elset=CALLUS-1868
 2703
*Elset, elset=CALLUS-1869
 2704
*Elset, elset=CALLUS-1870
 2705
*Elset, elset=CALLUS-1871
 2706
*Elset, elset=CALLUS-1872
 2707
*Elset, elset=CALLUS-1873
 2708
*Elset, elset=CALLUS-1874
 2709
*Elset, elset=CALLUS-1875
 2710
*Elset, elset=CALLUS-1876
 2711
*Elset, elset=CALLUS-1877
 2712
*Elset, elset=CALLUS-1878
 2713
*Elset, elset=CALLUS-1879
 2714
*Elset, elset=CALLUS-1880
 2715
*Elset, elset=CALLUS-1881
 2716
*Elset, elset=CALLUS-1882
 2717
*Elset, elset=CALLUS-1883
 2718
*Elset, elset=CALLUS-1884
 2719
*Elset, elset=CALLUS-1885
 2720
*Elset, elset=CALLUS-1886
 2721
*Elset, elset=CALLUS-1887
 2722
*Elset, elset=CALLUS-1888
 2723
*Elset, elset=CALLUS-1889
 2724
*Elset, elset=CALLUS-1890
 2725
*Elset, elset=CALLUS-1891
 2726
*Elset, elset=CALLUS-1892
 2727
*Elset, elset=CALLUS-1893
 2728
*Elset, elset=CALLUS-1894
 2729
*Elset, elset=CALLUS-1895
 2730
*Elset, elset=CALLUS-1896
 2731
*Elset, elset=CALLUS-1897
 2732
*Elset, elset=CALLUS-1898
 2733
*Elset, elset=CALLUS-1899
 2734
*Elset, elset=CALLUS-1900
 2735
*Elset, elset=CALLUS-1901
 2736
*Elset, elset=CALLUS-1902
 2737
*Elset, elset=CALLUS-1903
 2738
*Elset, elset=CALLUS-1904
 2739
*Elset, elset=CALLUS-1905
 2740
*Elset, elset=CALLUS-1906
 2741
*Elset, elset=CALLUS-1907
 2742
*Elset, elset=CALLUS-1908
 2743
*Elset, elset=CALLUS-1909
 2744
*Elset, elset=CALLUS-1910
 2745
*Elset, elset=CALLUS-1911
 2746
*Elset, elset=CALLUS-1912
 2747
*Elset, elset=CALLUS-1913
 2748
*Elset, elset=CALLUS-1914
 2749
*Elset, elset=CALLUS-1915
 2750
*Elset, elset=CALLUS-1916
 2751
*Elset, elset=CALLUS-1917
 2752
*Elset, elset=CALLUS-1918
 2753
*Elset, elset=CALLUS-1919
 2754
*Elset, elset=CALLUS-1920
 2755
*Elset, elset=CALLUS-1921
 2756
*Elset, elset=CALLUS-1922
 2757
*Elset, elset=CALLUS-1923
 2758
*Elset, elset=CALLUS-1924
 2759
*Elset, elset=CALLUS-1925
 2760
*Elset, elset=CALLUS-1926
 2761
*Elset, elset=CALLUS-1927
 2762
*Elset, elset=CALLUS-1928
 2763
*Elset, elset=CALLUS-1929
 2764
*Elset, elset=CALLUS-1930
 2765
*Elset, elset=CALLUS-1931
 2766
*Elset, elset=CALLUS-1932
 2767
*Elset, elset=CALLUS-1933
 2768
*Elset, elset=CALLUS-1934
 2769
*Elset, elset=CALLUS-1935
 2770
*Elset, elset=CALLUS-1936
 2771
*Elset, elset=CALLUS-1937
 2772
*Elset, elset=CALLUS-1938
 2773
*Elset, elset=CALLUS-1939
 2774
*Elset, elset=CALLUS-1940
 2775
*Elset, elset=CALLUS-1941
 2776
*Elset, elset=CALLUS-1942
 2777
*Elset, elset=CALLUS-1943
 2778
*Elset, elset=CALLUS-1944
 2779
*Elset, elset=CALLUS-1945
 2780
*Elset, elset=CALLUS-1946
 2781
*Elset, elset=CALLUS-1947
 2782
*Elset, elset=CALLUS-1948
 2783
*Elset, elset=CALLUS-1949
 2784
*Elset, elset=CALLUS-1950
 2785
*Elset, elset=CALLUS-1951
 2786
*Elset, elset=CALLUS-1952
 2787
*Elset, elset=CALLUS-1953
 2788
*Elset, elset=CALLUS-1954
 2789
*Elset, elset=CALLUS-1955
 2790
*Elset, elset=CALLUS-1956
 2791
*Elset, elset=CALLUS-1957
 2792
*Elset, elset=CALLUS-1958
 2793
*Elset, elset=CALLUS-1959
 2794
*Elset, elset=CALLUS-1960
 2795
*Elset, elset=CALLUS-1961
 2796
*Elset, elset=CALLUS-1962
 2797
*Elset, elset=CALLUS-1963
 2798
*Elset, elset=CALLUS-1964
 2799
*Elset, elset=CALLUS-1965
 2800
*Elset, elset=CALLUS-1966
 2801
*Elset, elset=CALLUS-1967
 2802
*Elset, elset=CALLUS-1968
 2803
*Elset, elset=CALLUS-1969
 2804
*Elset, elset=CALLUS-1970
 2805
*Elset, elset=CALLUS-1971
 2806
*Elset, elset=CALLUS-1972
 2807
*Elset, elset=CALLUS-1973
 2808
*Elset, elset=CALLUS-1974
 2809
*Elset, elset=CALLUS-1975
 2810
*Elset, elset=CALLUS-1976
 2811
*Elset, elset=CALLUS-1977
 2812
*Elset, elset=CALLUS-1978
 2813
*Elset, elset=CALLUS-1979
 2814
*Elset, elset=CALLUS-1980
 2815
*Elset, elset=CALLUS-1981
 2816
*Elset, elset=CALLUS-1982
 2817
*Elset, elset=CALLUS-1983
 2818
*Elset, elset=CALLUS-1984
 2819
*Elset, elset=CALLUS-1985
 2820
*Elset, elset=CALLUS-1986
 2821
*Elset, elset=CALLUS-1987
 2822
*Elset, elset=CALLUS-1988
 2823
*Elset, elset=CALLUS-1989
 2824
*Elset, elset=CALLUS-1990
 2825
*Elset, elset=CALLUS-1991
 2826
*Elset, elset=CALLUS-1992
 2827
*Elset, elset=CALLUS-1993
 2828
*Elset, elset=CALLUS-1994
 2829
*Elset, elset=CALLUS-1995
 2830
*Elset, elset=CALLUS-1996
 2831
*Elset, elset=CALLUS-1997
 2832
*Elset, elset=CALLUS-1998
 2833
*Elset, elset=CALLUS-1999
 2834
*Elset, elset=CALLUS-2000
 2835
*Elset, elset=CALLUS-2001
 2836
*Elset, elset=CALLUS-2002
 2837
*Elset, elset=CALLUS-2003
 2838
*Elset, elset=CALLUS-2004
 2839
*Elset, elset=CALLUS-2005
 2840
*Elset, elset=CALLUS-2006
 2841
*Elset, elset=CALLUS-2007
 2842
*Elset, elset=CALLUS-2008
 2843
*Elset, elset=CALLUS-2009
 2844
*Elset, elset=CALLUS-2010
 2845
*Elset, elset=CALLUS-2011
 2846
*Elset, elset=CALLUS-2012
 2847
*Elset, elset=CALLUS-2013
 2848
*Elset, elset=CALLUS-2014
 2849
*Elset, elset=CALLUS-2015
 2850
*Elset, elset=CALLUS-2016
 2851
*Elset, elset=CALLUS-2017
 2852
*Elset, elset=CALLUS-2018
 2853
*Elset, elset=CALLUS-2019
 2854
*Elset, elset=CALLUS-2020
 2855
*Elset, elset=CALLUS-2021
 2856
*Elset, elset=CALLUS-2022
 2857
*Elset, elset=CALLUS-2023
 2858
*Elset, elset=CALLUS-2024
 2859
*Elset, elset=CALLUS-2025
 2860
*Elset, elset=CALLUS-2026
 2861
*Elset, elset=CALLUS-2027
 2862
*Elset, elset=CALLUS-2028
 2863
*Elset, elset=CALLUS-2029
 2864
*Elset, elset=CALLUS-2030
 2865
*Elset, elset=CALLUS-2031
 2866
*Elset, elset=CALLUS-2032
 2867
*Elset, elset=CALLUS-2033
 2868
*Elset, elset=CALLUS-2034
 2869
*Elset, elset=CALLUS-2035
 2870
*Elset, elset=CALLUS-2036
 2871
*Elset, elset=CALLUS-2037
 2872
*Elset, elset=CALLUS-2038
 2873
*Elset, elset=CALLUS-2039
 2874
*Elset, elset=CALLUS-2040
 2875
*Elset, elset=CALLUS-2041
 2876
*Elset, elset=CALLUS-2042
 2877
*Elset, elset=CALLUS-2043
 2878
*Elset, elset=CALLUS-2044
 2879
*Elset, elset=CALLUS-2045
 2880
*Elset, elset=CALLUS-2046
 2881
*Elset, elset=CALLUS-2047
 2882
*Elset, elset=CALLUS-2048
 2883
*Elset, elset=CALLUS-2049
 2884
*Elset, elset=CALLUS-2050
 2885
*Elset, elset=CALLUS-2051
 2886
*Elset, elset=CALLUS-2052
 2887
*Elset, elset=CALLUS-2053
 2888
*Elset, elset=CALLUS-2054
 2889
*Elset, elset=CALLUS-2055
 2890
*Elset, elset=CALLUS-2056
 2891
*Elset, elset=CALLUS-2057
 2892
*Elset, elset=CALLUS-2058
 2893
*Elset, elset=CALLUS-2059
 2894
*Elset, elset=CALLUS-2060
 2895
*Elset, elset=CALLUS-2061
 2896
*Elset, elset=CALLUS-2062
 2897
*Elset, elset=CALLUS-2063
 2898
*Elset, elset=CALLUS-2064
 2899
*Elset, elset=CALLUS-2065
 2900
*Elset, elset=CALLUS-2066
 2901
*Elset, elset=CALLUS-2067
 2902
*Elset, elset=CALLUS-2068
 2903
*Elset, elset=CALLUS-2069
 2904
*Elset, elset=CALLUS-2070
 2905
*Elset, elset=CALLUS-2071
 2906
*Elset, elset=CALLUS-2072
 2907
*Elset, elset=CALLUS-2073
 2908
*Elset, elset=CALLUS-2074
 2909
*Elset, elset=CALLUS-2075
 2910
*Elset, elset=CALLUS-2076
 2911
*Elset, elset=CALLUS-2077
 2912
*Elset, elset=CALLUS-2078
 2913
*Elset, elset=CALLUS-2079
 2914
*Elset, elset=CALLUS-2080
 2915
*Elset, elset=CALLUS-2081
 2916
*Elset, elset=CALLUS-2082
 2917
*Elset, elset=CALLUS-2083
 2918
*Elset, elset=CALLUS-2084
 2919
*Elset, elset=CALLUS-2085
 2920
*Elset, elset=CALLUS-2086
 2921
*Elset, elset=CALLUS-2087
 2922
*Elset, elset=CALLUS-2088
 2923
*Elset, elset=CALLUS-2089
 2924
*Elset, elset=CALLUS-2090
 2925
*Elset, elset=CALLUS-2091
 2926
*Elset, elset=CALLUS-2092
 2927
*Elset, elset=CALLUS-2093
 2928
*Elset, elset=CALLUS-2094
 2929
*Elset, elset=CALLUS-2095
 2930
*Elset, elset=CALLUS-2096
 2931
*Elset, elset=CALLUS-2097
 2932
*Elset, elset=CALLUS-2098
 2933
*Elset, elset=CALLUS-2099
 2934
*Elset, elset=CALLUS-2100
 2935
*Elset, elset=CALLUS-2101
 2936
*Elset, elset=CALLUS-2102
 2937
*Elset, elset=CALLUS-2103
 2938
*Elset, elset=CALLUS-2104
 2939
*Elset, elset=CALLUS-2105
 2940
*Elset, elset=CALLUS-2106
 2941
*Elset, elset=CALLUS-2107
 2942
*Elset, elset=CALLUS-2108
 2943
*Elset, elset=CALLUS-2109
 2944
*Elset, elset=CALLUS-2110
 2945
*Elset, elset=CALLUS-2111
 2946
*Elset, elset=CALLUS-2112
 2947
*Elset, elset=CALLUS-2113
 2948
*Elset, elset=CALLUS-2114
 2949
*Elset, elset=CALLUS-2115
 2950
*Elset, elset=CALLUS-2116
 2951
*Elset, elset=CALLUS-2117
 2952
*Elset, elset=CALLUS-2118
 2953
*Elset, elset=CALLUS-2119
 2954
*Elset, elset=CALLUS-2120
 2955
*Elset, elset=CALLUS-2121
 2956
*Elset, elset=CALLUS-2122
 2957
*Elset, elset=CALLUS-2123
 2958
*Elset, elset=CALLUS-2124
 2959
*Elset, elset=CALLUS-2125
 2960
*Elset, elset=CALLUS-2126
 2961
*Elset, elset=CALLUS-2127
 2962
*Elset, elset=CALLUS-2128
 2963
*Elset, elset=CALLUS-2129
 2964
*Elset, elset=CALLUS-2130
 2965
*Elset, elset=CALLUS-2131
 2966
*Elset, elset=CALLUS-2132
 2967
*Elset, elset=CALLUS-2133
 2968
*Elset, elset=CALLUS-2134
 2969
*Elset, elset=CALLUS-2135
 2970
*Elset, elset=CALLUS-2136
 2971
*Elset, elset=CALLUS-2137
 2972
*Elset, elset=CALLUS-2138
 2973
*Elset, elset=CALLUS-2139
 2974
*Elset, elset=CALLUS-2140
 2975
*Elset, elset=CALLUS-2141
 2976
*Elset, elset=CALLUS-2142
 2977
*Elset, elset=CALLUS-2143
 2978
*Elset, elset=CALLUS-2144
 2979
*Elset, elset=CALLUS-2145
 2980
*Elset, elset=CALLUS-2146
 2981
*Elset, elset=CALLUS-2147
 2982
*Elset, elset=CALLUS-2148
 2983
*Elset, elset=CALLUS-2149
 2984
*Elset, elset=CALLUS-2150
 2985
*Elset, elset=CALLUS-2151
 2986
*Elset, elset=CALLUS-2152
 2987
*Elset, elset=CALLUS-2153
 2988
*Elset, elset=CALLUS-2154
 2989
*Elset, elset=CALLUS-2155
 2990
*Elset, elset=CALLUS-2156
 2991
*Elset, elset=CALLUS-2157
 2992
*Elset, elset=CALLUS-2158
 2993
*Elset, elset=CALLUS-2159
 2994
*Elset, elset=CALLUS-2160
 2995
*Elset, elset=CALLUS-2161
 2996
*Elset, elset=CALLUS-2162
 2997
*Elset, elset=CALLUS-2163
 2998
*Elset, elset=CALLUS-2164
 2999
*Elset, elset=CALLUS-2165
 3000
*Elset, elset=CALLUS-2166
 3001
*Elset, elset=CALLUS-2167
 3002
*Elset, elset=CALLUS-2168
 3003
*Elset, elset=CALLUS-2169
 3004
*Elset, elset=CALLUS-2170
 3005
*Elset, elset=CALLUS-2171
 3006
*Elset, elset=CALLUS-2172
 3007
*Elset, elset=CALLUS-2173
 3008
*Elset, elset=CALLUS-2174
 3009
*Elset, elset=CALLUS-2175
 3010
*Elset, elset=CALLUS-2176
 3011
*Elset, elset=CALLUS-2177
 3012
*Elset, elset=CALLUS-2178
 3013
*Elset, elset=CALLUS-2179
 3014
*Elset, elset=CALLUS-2180
 3015
*Elset, elset=CALLUS-2181
 3016
*Elset, elset=CALLUS-2182
 3017
*Elset, elset=CALLUS-2183
 3018
*Elset, elset=CALLUS-2184
 3019
*Elset, elset=CALLUS-2185
 3020
*Elset, elset=CALLUS-2186
 3021
*Elset, elset=CALLUS-2187
 3022
*Elset, elset=CALLUS-2188
 3023
*Elset, elset=CALLUS-2189
 3024
*Elset, elset=CALLUS-2190
 3025
*Elset, elset=CALLUS-2191
 3026
*Elset, elset=CALLUS-2192
 3027
*Elset, elset=CALLUS-2193
 3028
*Elset, elset=CALLUS-2194
 3029
*Elset, elset=CALLUS-2195
 3030
*Elset, elset=CALLUS-2196
 3031
*Elset, elset=CALLUS-2197
 3032
*Elset, elset=CALLUS-2198
 3033
*Elset, elset=CALLUS-2199
 3034
*Elset, elset=CALLUS-2200
 3035
*Elset, elset=CALLUS-2201
 3036
*Elset, elset=CALLUS-2202
 3037
*Elset, elset=CALLUS-2203
 3038
*Elset, elset=CALLUS-2204
 3039
*Elset, elset=CALLUS-2205
 3040
*Elset, elset=CALLUS-2206
 3041
*Elset, elset=CALLUS-2207
 3042
*Elset, elset=CALLUS-2208
 3043
*Elset, elset=CALLUS-2209
 3044
*Elset, elset=CALLUS-2210
 3045
*Elset, elset=CALLUS-2211
 3046
*Elset, elset=CALLUS-2212
 3047
*Elset, elset=CALLUS-2213
 3048
*Elset, elset=CALLUS-2214
 3049
*Elset, elset=CALLUS-2215
 3050
*Elset, elset=CALLUS-2216
 3051
*Elset, elset=CALLUS-2217
 3052
*Elset, elset=CALLUS-2218
 3053
*Elset, elset=CALLUS-2219
 3054
*Elset, elset=CALLUS-2220
 3055
*Elset, elset=CALLUS-2221
 3056
*Elset, elset=CALLUS-2222
 3057
*Elset, elset=CALLUS-2223
 3058
*Elset, elset=CALLUS-2224
 3059
*Elset, elset=CALLUS-2225
 3060
*Elset, elset=CALLUS-2226
 3061
*Elset, elset=CALLUS-2227
 3062
*Elset, elset=CALLUS-2228
 3063
*Elset, elset=CALLUS-2229
 3064
*Elset, elset=CALLUS-2230
 3065
*Elset, elset=CALLUS-2231
 3066
*Elset, elset=CALLUS-2232
 3067
*Elset, elset=CALLUS-2233
 3068
*Elset, elset=CALLUS-2234
 3069
*Elset, elset=CALLUS-2235
 3070
*Elset, elset=CALLUS-2236
 3071
*Elset, elset=CALLUS-2237
 3072
*Elset, elset=CALLUS-2238
 3073
*Elset, elset=CALLUS-2239
 3074
*Elset, elset=CALLUS-2240
 3075
*Elset, elset=CALLUS-2241
 3076
*Elset, elset=CALLUS-2242
 3077
*Elset, elset=CALLUS-2243
 3078
*Elset, elset=CALLUS-2244
 3079
*Elset, elset=CALLUS-2245
 3080
*Elset, elset=CALLUS-2246
 3081
*Elset, elset=CALLUS-2247
 3082
*Elset, elset=CALLUS-2248
 3083
*Elset, elset=CALLUS-2249
 3084
*Elset, elset=CALLUS-2250
 3085
*Elset, elset=CALLUS-2251
 3086
*Elset, elset=CALLUS-2252
 3087
*Elset, elset=CALLUS-2253
 3088
*Elset, elset=CALLUS-2254
 3089
*Elset, elset=CALLUS-2255
 3090
*Elset, elset=CALLUS-2256
 3091
*Elset, elset=CALLUS-2257
 3092
*Elset, elset=CALLUS-2258
 3093
*Elset, elset=CALLUS-2259
 3094
*Elset, elset=CALLUS-2260
 3095
*Elset, elset=CALLUS-2261
 3096
*Elset, elset=CALLUS-2262
 3097
*Elset, elset=CALLUS-2263
 3098
*Elset, elset=CALLUS-2264
 3099
*Elset, elset=CALLUS-2265
 3100
*Elset, elset=CALLUS-2266
 3101
*Elset, elset=CALLUS-2267
 3102
*Elset, elset=CALLUS-2268
 3103
*Elset, elset=CALLUS-2269
 3104
*Elset, elset=CALLUS-2270
 3105
*Elset, elset=CALLUS-2271
 3106
*Elset, elset=CALLUS-2272
 3107
*Elset, elset=CALLUS-2273
 3108
*Elset, elset=CALLUS-2274
 3109
*Elset, elset=CALLUS-2275
 3110
*Elset, elset=CALLUS-2276
 3111
*Elset, elset=CALLUS-2277
 3112
*Elset, elset=CALLUS-2278
 3113
*Elset, elset=CALLUS-2279
 3114
*Elset, elset=CALLUS-2280
 3115
*Elset, elset=CALLUS-2281
 3116
*Elset, elset=CALLUS-2282
 3117
*Elset, elset=CALLUS-2283
 3118
*Elset, elset=CALLUS-2284
 3119
*Elset, elset=CALLUS-2285
 3120
*Elset, elset=CALLUS-2286
 3121
*Elset, elset=CALLUS-2287
 3122
*Elset, elset=CALLUS-2288
 3123
*Elset, elset=CALLUS-2289
 3124
*Elset, elset=CALLUS-2290
 3125
*Elset, elset=CALLUS-2291
 3126
*Elset, elset=CALLUS-2292
 3127
*Elset, elset=CALLUS-2293
 3128
*Elset, elset=CALLUS-2294
 3129
*Elset, elset=CALLUS-2295
 3130
*Elset, elset=CALLUS-2296
 3131
*Elset, elset=CALLUS-2297
 3132
*Elset, elset=CALLUS-2298
 3133
*Elset, elset=CALLUS-2299
 3134
*Elset, elset=CALLUS-2300
 3135
*Elset, elset=CALLUS-2301
 3136
*Elset, elset=CALLUS-2302
 3137
*Elset, elset=CALLUS-2303
 3138
*Elset, elset=CALLUS-2304
 3139
*Elset, elset=CALLUS-2305
 3140
*Elset, elset=CALLUS-2306
 3141
*Elset, elset=CALLUS-2307
 3142
*Elset, elset=CALLUS-2308
 3143
*Elset, elset=CALLUS-2309
 3144
*Elset, elset=CALLUS-2310
 3145
*Elset, elset=CALLUS-2311
 3146
*Elset, elset=CALLUS-2312
 3147
*Elset, elset=CALLUS-2313
 3148
*Elset, elset=CALLUS-2314
 3149
*Elset, elset=CALLUS-2315
 3150
*Elset, elset=CALLUS-2316
 3151
*Elset, elset=CALLUS-2317
 3152
*Elset, elset=CALLUS-2318
 3153
*Elset, elset=CALLUS-2319
 3154
*Elset, elset=CALLUS-2320
 3155
*Elset, elset=CALLUS-2321
 3156
*Elset, elset=CALLUS-2322
 3157
*Elset, elset=CALLUS-2323
 3158
*Elset, elset=CALLUS-2324
 3159
*Elset, elset=CALLUS-2325
 3160
*Elset, elset=CALLUS-2326
 3161
*Elset, elset=CALLUS-2327
 3162
*Elset, elset=CALLUS-2328
 3163
*Elset, elset=CALLUS-2329
 3164
*Elset, elset=CALLUS-2330
 3165
*Elset, elset=CALLUS-2331
 3166
*Elset, elset=CALLUS-2332
 3167
*Elset, elset=CALLUS-2333
 3168
*Elset, elset=CALLUS-2334
 3169
*Elset, elset=CALLUS-2335
 3170
*Elset, elset=CALLUS-2336
 3171
*Elset, elset=CALLUS-2337
 3172
*Elset, elset=CALLUS-2338
 3173
*Elset, elset=CALLUS-2339
 3174
*Elset, elset=CALLUS-2340
 3175
*Elset, elset=CALLUS-2341
 3176
*Elset, elset=CALLUS-2342
 3177
*Elset, elset=CALLUS-2343
 3178
*Elset, elset=CALLUS-2344
 3179
*Elset, elset=CALLUS-2345
 3180
*Elset, elset=CALLUS-2346
 3181
*Elset, elset=CALLUS-2347
 3182
*Elset, elset=CALLUS-2348
 3183
*Elset, elset=CALLUS-2349
 3184
*Elset, elset=CALLUS-2350
 3185
*Elset, elset=CALLUS-2351
 3186
*Elset, elset=CALLUS-2352
 3187
*Elset, elset=CALLUS-2353
 3188
*Elset, elset=CALLUS-2354
 3189
*Elset, elset=CALLUS-2355
 3190
*Elset, elset=CALLUS-2356
 3191
*Elset, elset=CALLUS-2357
 3192
*Elset, elset=CALLUS-2358
 3193
*Elset, elset=CALLUS-2359
 3194
*Elset, elset=CALLUS-2360
 3195
*Elset, elset=CALLUS-2361
 3196
*Elset, elset=CALLUS-2362
 3197
*Elset, elset=CALLUS-2363
 3198
*Elset, elset=CALLUS-2364
 3199
*Elset, elset=CALLUS-2365
 3200
*Elset, elset=CALLUS-2366
 3201
*Elset, elset=CALLUS-2367
 3202
*Elset, elset=CALLUS-2368
 3203
*Elset, elset=CALLUS-2369
 3204
*Elset, elset=CALLUS-2370
 3205
*Elset, elset=CALLUS-2371
 3206
*Elset, elset=CALLUS-2372
 3207
*Elset, elset=CALLUS-2373
 3208
*Elset, elset=CALLUS-2374
 3209
*Elset, elset=CALLUS-2375
 3210
*Elset, elset=CALLUS-2376
 3211
*Elset, elset=CALLUS-2377
 3212
*Elset, elset=CALLUS-2378
 3213
*Elset, elset=CALLUS-2379
 3214
*Elset, elset=CALLUS-2380
 3215
*Elset, elset=CALLUS-2381
 3216
*Elset, elset=CALLUS-2382
 3217
*Elset, elset=CALLUS-2383
 3218
*Elset, elset=CALLUS-2384
 3219
*Elset, elset=CALLUS-2385
 3220
*Elset, elset=CALLUS-2386
 3221
*Elset, elset=CALLUS-2387
 3222
*Elset, elset=CALLUS-2388
 3223
*Elset, elset=CALLUS-2389
 3224
*Elset, elset=CALLUS-2390
 3225
*Elset, elset=CALLUS-2391
 3226
*Elset, elset=CALLUS-2392
 3227
*Elset, elset=CALLUS-2393
 3228
*Elset, elset=CALLUS-2394
 3229
*Elset, elset=CALLUS-2395
 3230
*Elset, elset=CALLUS-2396
 3231
*Elset, elset=CALLUS-2397
 3232
*Elset, elset=CALLUS-2398
 3233
*Elset, elset=CALLUS-2399
 3234
*Elset, elset=CALLUS-2400
 3235
*Elset, elset=CALLUS-2401
 3236
*Elset, elset=CALLUS-2402
 3237
*Elset, elset=CALLUS-2403
 3238
*Elset, elset=CALLUS-2404
 3239
*Elset, elset=CALLUS-2405
 3240
*Elset, elset=CALLUS-2406
 3241
*Elset, elset=CALLUS-2407
 3242
*Elset, elset=CALLUS-2408
 3243
*Elset, elset=CALLUS-2409
 3244
*Elset, elset=CALLUS-2410
 3245
*Elset, elset=CALLUS-2411
 3246
*Elset, elset=CALLUS-2412
 3247
*Elset, elset=CALLUS-2413
 3248
*Elset, elset=CALLUS-2414
 3249
*Elset, elset=CALLUS-2415
 3250
*Elset, elset=CALLUS-2416
 3251
*Elset, elset=CALLUS-2417
 3252
*Elset, elset=CALLUS-2418
 3253
*Elset, elset=CALLUS-2419
 3254
*Elset, elset=CALLUS-2420
 3255
*Elset, elset=CALLUS-2421
 3256
*Elset, elset=CALLUS-2422
 3257
*Elset, elset=CALLUS-2423
 3258
*Elset, elset=CALLUS-2424
 3259
*Elset, elset=CALLUS-2425
 3260
*Elset, elset=CALLUS-2426
 3261
*Elset, elset=CALLUS-2427
 3262
*Elset, elset=CALLUS-2428
 3263
*Elset, elset=CALLUS-2429
 3264
*Elset, elset=CALLUS-2430
 3265
*Elset, elset=CALLUS-2431
 3266
*Elset, elset=CALLUS-2432
 3267
*Elset, elset=CALLUS-2433
 3268
*Elset, elset=CALLUS-2434
 3269
*Elset, elset=CALLUS-2435
 3270
*Elset, elset=CALLUS-2436
 3271
*Elset, elset=CALLUS-2437
 3272
*Elset, elset=CALLUS-2438
 3273
*Elset, elset=CALLUS-2439
 3274
*Elset, elset=CALLUS-2440
 3275
*Elset, elset=CALLUS-2441
 3276
*Elset, elset=CALLUS-2442
 3277
*Elset, elset=CALLUS-2443
 3278
*Elset, elset=CALLUS-2444
 3279
*Elset, elset=CALLUS-2445
 3280
*Elset, elset=CALLUS-2446
 3281
*Elset, elset=CALLUS-2447
 3282
*Elset, elset=CALLUS-2448
 3283
*Elset, elset=CALLUS-2449
 3284
*Elset, elset=CALLUS-2450
 3285
*Elset, elset=CALLUS-2451
 3286
*Elset, elset=CALLUS-2452
 3287
*Elset, elset=CALLUS-2453
 3288
*Elset, elset=CALLUS-2454
 3289
*Elset, elset=CALLUS-2455
 3290
*Elset, elset=CALLUS-2456
 3291
*Elset, elset=CALLUS-2457
 3292
*Elset, elset=CALLUS-2458
 3293
*Elset, elset=CALLUS-2459
 3294
*Elset, elset=CALLUS-2460
 3295
*Elset, elset=CALLUS-2461
 3296
*Elset, elset=CALLUS-2462
 3297
*Elset, elset=CALLUS-2463
 3298
*Elset, elset=CALLUS-2464
 3299
*Elset, elset=CALLUS-2465
 3300
*Elset, elset=CALLUS-2466
 3301
*Elset, elset=CALLUS-2467
 3302
*Elset, elset=CALLUS-2468
 3303
*Elset, elset=CALLUS-2469
 3304
*Elset, elset=CALLUS-2470
 3305
*Elset, elset=CALLUS-2471
 3306
*Elset, elset=CALLUS-2472
 3307
*Elset, elset=CALLUS-2473
 3308
*Elset, elset=CALLUS-2474
 3309
*Elset, elset=CALLUS-2475
 3310
*Elset, elset=CALLUS-2476
 3311
*Elset, elset=CALLUS-2477
 3312
*Elset, elset=CALLUS-2478
 3313
*Elset, elset=CALLUS-2479
 3314
*Elset, elset=CALLUS-2480
 3315
*Elset, elset=CALLUS-2481
 3316
*Elset, elset=CALLUS-2482
 3317
*Elset, elset=CALLUS-2483
 3318
*Elset, elset=CALLUS-2484
 3319
*Elset, elset=CALLUS-2485
 3320
*Elset, elset=CALLUS-2486
 3321
*Elset, elset=CALLUS-2487
 3322
*Elset, elset=CALLUS-2488
 3323
*Elset, elset=CALLUS-2489
 3324
*Elset, elset=CALLUS-2490
 3325
*Elset, elset=CALLUS-2491
 3326
*Elset, elset=CALLUS-2492
 3327
*Elset, elset=CALLUS-2493
 3328
*Elset, elset=CALLUS-2494
 3329
*Elset, elset=CALLUS-2495
 3330
*Elset, elset=CALLUS-2496
 3331
*Elset, elset=CALLUS-2497
 3332
*Elset, elset=CALLUS-2498
 3333
*Elset, elset=CALLUS-2499
 3334
*Elset, elset=CALLUS-2500
 3335
*Elset, elset=CALLUS-2501
 3336
*Elset, elset=CALLUS-2502
 3337
*Elset, elset=CALLUS-2503
 3338
*Elset, elset=CALLUS-2504
 3339
*Elset, elset=CALLUS-2505
 3340
*Elset, elset=CALLUS-2506
 3341
*Elset, elset=CALLUS-2507
 3342
*Elset, elset=CALLUS-2508
 3343
*Elset, elset=CALLUS-2509
 3344
*Elset, elset=CALLUS-2510
 3345
*Elset, elset=CALLUS-2511
 3346
*Elset, elset=CALLUS-2512
 3347
*Elset, elset=CALLUS-2513
 3348
*Elset, elset=CALLUS-2514
 3349
*Elset, elset=CALLUS-2515
 3350
*Elset, elset=CALLUS-2516
 3351
*Elset, elset=CALLUS-2517
 3352
*Elset, elset=CALLUS-2518
 3353
*Elset, elset=CALLUS-2519
 3354
*Elset, elset=CALLUS-2520
 3355
*Elset, elset=CALLUS-2521
 3356
*Elset, elset=CALLUS-2522
 3357
*Elset, elset=CALLUS-2523
 3358
*Elset, elset=CALLUS-2524
 3359
*Elset, elset=CALLUS-2525
 3360
*Elset, elset=CALLUS-2526
 3361
*Elset, elset=CALLUS-2527
 3362
*Elset, elset=CALLUS-2528
 3363
*Elset, elset=CALLUS-2529
 3364
*Elset, elset=CALLUS-2530
 3365
*Elset, elset=CALLUS-2531
 3366
*Elset, elset=CALLUS-2532
 3367
*Elset, elset=CALLUS-2533
 3368
*Elset, elset=CALLUS-2534
 3369
*Elset, elset=CALLUS-2535
 3370
*Elset, elset=CALLUS-2536
 3371
*Elset, elset=CALLUS-2537
 3372
*Elset, elset=CALLUS-2538
 3373
*Elset, elset=CALLUS-2539
 3374
*Elset, elset=CALLUS-2540
 3375
*Elset, elset=CALLUS-2541
 3376
*Elset, elset=CALLUS-2542
 3377
*Elset, elset=CALLUS-2543
 3378
*Elset, elset=CALLUS-2544
 3379
*Elset, elset=CALLUS-2545
 3380
*Elset, elset=CALLUS-2546
 3381
*Elset, elset=CALLUS-2547
 3382
*Elset, elset=CALLUS-2548
 3383
*Elset, elset=CALLUS-2549
 3384
*Elset, elset=CALLUS-2550
 3385
*Elset, elset=CALLUS-2551
 3386
*Elset, elset=CALLUS-2552
 3387
*Elset, elset=CALLUS-2553
 3388
*Elset, elset=CALLUS-2554
 3389
*Elset, elset=CALLUS-2555
 3390
*Elset, elset=CALLUS-2556
 3391
*Elset, elset=CALLUS-2557
 3392
*Elset, elset=CALLUS-2558
 3393
*Elset, elset=CALLUS-2559
 3394
*Elset, elset=CALLUS-2560
 3395
*Elset, elset=CALLUS-2561
 3396
*Elset, elset=CALLUS-2562
 3397
*Elset, elset=CALLUS-2563
 3398
*Elset, elset=CALLUS-2564
 3399
*Elset, elset=CALLUS-2565
 3400
*Elset, elset=CALLUS-2566
 3401
*Elset, elset=CALLUS-2567
 3402
*Elset, elset=CALLUS-2568
 3403
*Elset, elset=CALLUS-2569
 3404
*Elset, elset=CALLUS-2570
 3405
*Elset, elset=CALLUS-2571
 3406
*Elset, elset=CALLUS-2572
 3407
*Elset, elset=CALLUS-2573
 3408
*Elset, elset=CALLUS-2574
 3409
*Elset, elset=CALLUS-2575
 3410
*Elset, elset=CALLUS-2576
 3411
*Elset, elset=CALLUS-2577
 3412
*Elset, elset=CALLUS-2578
 3413
*Elset, elset=CALLUS-2579
 3414
*Elset, elset=CALLUS-2580
 3415
*Elset, elset=CALLUS-2581
 3416
*Elset, elset=CALLUS-2582
 3417
*Elset, elset=CALLUS-2583
 3418
*Elset, elset=CALLUS-2584
 3419
*Elset, elset=CALLUS-2585
 3420
*Elset, elset=CALLUS-2586
 3421
*Elset, elset=CALLUS-2587
 3422
*Elset, elset=CALLUS-2588
 3423
*Elset, elset=CALLUS-2589
 3424
*Elset, elset=CALLUS-2590
 3425
*Elset, elset=CALLUS-2591
 3426
*Elset, elset=CALLUS-2592
 3427
*Elset, elset=CALLUS-2593
 3428
*Elset, elset=CALLUS-2594
 3429
*Elset, elset=CALLUS-2595
 3430
*Elset, elset=CALLUS-2596
 3431
*Elset, elset=CALLUS-2597
 3432
*Elset, elset=CALLUS-2598
 3433
*Elset, elset=CALLUS-2599
 3434
*Elset, elset=CALLUS-2600
 3435
*Elset, elset=CALLUS-2601
 3436
*Elset, elset=CALLUS-2602
 3437
*Elset, elset=CALLUS-2603
 3438
*Elset, elset=CALLUS-2604
 3439
*Elset, elset=CALLUS-2605
 3440
*Elset, elset=CALLUS-2606
 3441
*Elset, elset=CALLUS-2607
 3442
*Elset, elset=CALLUS-2608
 3443
*Elset, elset=CALLUS-2609
 3444
*Elset, elset=CALLUS-2610
 3445
*Elset, elset=CALLUS-2611
 3446
*Elset, elset=CALLUS-2612
 3447
*Elset, elset=CALLUS-2613
 3448
*Elset, elset=CALLUS-2614
 3449
*Elset, elset=CALLUS-2615
 3450
*Elset, elset=CALLUS-2616
 3451
*Elset, elset=CALLUS-2617
 3452
*Elset, elset=CALLUS-2618
 3453
*Elset, elset=CALLUS-2619
 3454
*Elset, elset=CALLUS-2620
 3455
*Elset, elset=CALLUS-2621
 3456
*Elset, elset=CALLUS-2622
 3457
*Elset, elset=CALLUS-2623
 3458
*Elset, elset=CALLUS-2624
 3459
*Elset, elset=CALLUS-2625
 3460
*Elset, elset=CALLUS-2626
 3461
*Elset, elset=CALLUS-2627
 3462
*Elset, elset=CALLUS-2628
 3463
*Elset, elset=CALLUS-2629
 3464
*Elset, elset=CALLUS-2630
 3465
*Elset, elset=CALLUS-2631
 3466
*Elset, elset=CALLUS-2632
 3467
*Elset, elset=CALLUS-2633
 3468
*Elset, elset=CALLUS-2634
 3469
*Elset, elset=CALLUS-2635
 3470
*Elset, elset=CALLUS-2636
 3471
*Elset, elset=CALLUS-2637
 3472
*Elset, elset=CALLUS-2638
 3473
*Elset, elset=CALLUS-2639
 3474
*Elset, elset=CALLUS-2640
 3475
*Elset, elset=CALLUS-2641
 3476
*Elset, elset=CALLUS-2642
 3477
*Elset, elset=CALLUS-2643
 3478
*Elset, elset=CALLUS-2644
 3479
*Elset, elset=CALLUS-2645
 3480
*Elset, elset=CALLUS-2646
 3481
*Elset, elset=CALLUS-2647
 3482
*Elset, elset=CALLUS-2648
 3483
*Elset, elset=CALLUS-2649
 3484
*Elset, elset=CALLUS-2650
 3485
*Elset, elset=CALLUS-2651
 3486
*Elset, elset=CALLUS-2652
 3487
*Elset, elset=CALLUS-2653
 3488
*Elset, elset=CALLUS-2654
 3489
*Elset, elset=CALLUS-2655
 3490
*Elset, elset=CALLUS-2656
 3491
*Elset, elset=CALLUS-2657
 3492
*Elset, elset=CALLUS-2658
 3493
*Elset, elset=CALLUS-2659
 3494
*Elset, elset=CALLUS-2660
 3495
*Elset, elset=CALLUS-2661
 3496
*Elset, elset=CALLUS-2662
 3497
*Elset, elset=CALLUS-2663
 3498
*Elset, elset=CALLUS-2664
 3499
*Elset, elset=CALLUS-2665
 3500
*Elset, elset=CALLUS-2666
 3501
*Elset, elset=CALLUS-2667
 3502
*Elset, elset=CALLUS-2668
 3503
*Elset, elset=CALLUS-2669
 3504
*Elset, elset=CALLUS-2670
 3505
*Elset, elset=CALLUS-2671
 3506
*Elset, elset=CALLUS-2672
 3507
*Elset, elset=CALLUS-2673
 3508
*Elset, elset=CALLUS-2674
 3509
*Elset, elset=CALLUS-2675
 3510
*Elset, elset=CALLUS-2676
 3511
*Elset, elset=CALLUS-2677
 3512
*Elset, elset=CALLUS-2678
 3513
*Elset, elset=CALLUS-2679
 3514
*Elset, elset=CALLUS-2680
 3515
*Elset, elset=CALLUS-2681
 3516
*Elset, elset=CALLUS-2682
 3517
*Elset, elset=CALLUS-2683
 3518
*Elset, elset=CALLUS-2684
 3519
*Elset, elset=CALLUS-2685
 3520
*Elset, elset=CALLUS-2686
 3521
*Elset, elset=CALLUS-2687
 3522
*Elset, elset=CALLUS-2688
 3523
*Elset, elset=CALLUS-2689
 3524
*Elset, elset=CALLUS-2690
 3525
*Elset, elset=CALLUS-2691
 3526
*Elset, elset=CALLUS-2692
 3527
*Elset, elset=CALLUS-2693
 3528
*Elset, elset=CALLUS-2694
 3529
*Elset, elset=CALLUS-2695
 3530
*Elset, elset=CALLUS-2696
 3531
*Elset, elset=CALLUS-2697
 3532
*Elset, elset=CALLUS-2698
 3533
*Elset, elset=CALLUS-2699
 3534
*Elset, elset=CALLUS-2700
 3535
*Elset, elset=CALLUS-2701
 3536
*Elset, elset=CALLUS-2702
 3537
*Elset, elset=CALLUS-2703
 3538
*Elset, elset=CALLUS-2704
 3539
*Elset, elset=CALLUS-2705
 3540
*Elset, elset=CALLUS-2706
 3541
*Elset, elset=CALLUS-2707
 3542
*Elset, elset=CALLUS-2708
 3543
*Elset, elset=CALLUS-2709
 3544
*Elset, elset=CALLUS-2710
 3545
*Elset, elset=CALLUS-2711
 3546
*Elset, elset=CALLUS-2712
 3547
*Elset, elset=CALLUS-2713
 3548
*Elset, elset=CALLUS-2714
 3549
*Elset, elset=CALLUS-2715
 3550
*Elset, elset=CALLUS-2716
 3551
*Elset, elset=CALLUS-2717
 3552
*Elset, elset=CALLUS-2718
 3553
*Elset, elset=CALLUS-2719
 3554
*Elset, elset=CALLUS-2720
 3555
*Elset, elset=CALLUS-2721
 3556
*Elset, elset=CALLUS-2722
 3557
*Elset, elset=CALLUS-2723
 3558
*Elset, elset=CALLUS-2724
 3559
*Elset, elset=CALLUS-2725
 3560
*Elset, elset=CALLUS-2726
 3561
*Elset, elset=CALLUS-2727
 3562
*Elset, elset=CALLUS-2728
 3563
*Elset, elset=CALLUS-2729
 3564
*Elset, elset=CALLUS-2730
 3565
*Elset, elset=CALLUS-2731
 3566
*Elset, elset=CALLUS-2732
 3567
*Elset, elset=CALLUS-2733
 3568
*Elset, elset=CALLUS-2734
 3569
*Elset, elset=CALLUS-2735
 3570
*Elset, elset=CALLUS-2736
 3571
*Elset, elset=CALLUS-2737
 3572
*Elset, elset=CALLUS-2738
 3573
*Elset, elset=CALLUS-2739
 3574
*Elset, elset=CALLUS-2740
 3575
*Elset, elset=CALLUS-2741
 3576
*Elset, elset=CALLUS-2742
 3577
*Elset, elset=CALLUS-2743
 3578
*Elset, elset=CALLUS-2744
 3579
*Elset, elset=CALLUS-2745
 3580
*Elset, elset=CALLUS-2746
 3581
*Elset, elset=CALLUS-2747
 3582
*Elset, elset=CALLUS-2748
 3583
*Elset, elset=CALLUS-2749
 3584
*Elset, elset=CALLUS-2750
 3585
*Elset, elset=CALLUS-2751
 3586
*Elset, elset=CALLUS-2752
 3587
*Elset, elset=CALLUS-2753
 3588
*Elset, elset=CALLUS-2754
 3589
*Elset, elset=CALLUS-2755
 3590
*Elset, elset=CALLUS-2756
 3591
*Elset, elset=CALLUS-2757
 3592
*Elset, elset=CALLUS-2758
 3593
*Elset, elset=CALLUS-2759
 3594
*Elset, elset=CALLUS-2760
 3595
*Elset, elset=CALLUS-2761
 3596
*Elset, elset=CALLUS-2762
 3597
*Elset, elset=CALLUS-2763
 3598
*Elset, elset=CALLUS-2764
 3599
*Elset, elset=CALLUS-2765
 3600
*Elset, elset=CALLUS-2766
 3601
*Elset, elset=CALLUS-2767
 3602
*Elset, elset=CALLUS-2768
 3603
*Elset, elset=CALLUS-2769
 3604
*Elset, elset=CALLUS-2770
 3605
*Elset, elset=CALLUS-2771
 3606
*Elset, elset=CALLUS-2772
 3607
*Elset, elset=CALLUS-2773
 3608
*Elset, elset=CALLUS-2774
 3609
*Elset, elset=CALLUS-2775
 3610
*Elset, elset=CALLUS-2776
 3611
*Elset, elset=CALLUS-2777
 3612
*Elset, elset=CALLUS-2778
 3613
*Elset, elset=CALLUS-2779
 3614
*Elset, elset=CALLUS-2780
 3615
*Elset, elset=CALLUS-2781
 3616
*Elset, elset=CALLUS-2782
 3617
*Elset, elset=CALLUS-2783
 3618
*Elset, elset=CALLUS-2784
 3619
*Elset, elset=CALLUS-2785
 3620
*Elset, elset=CALLUS-2786
 3621
*Elset, elset=CALLUS-2787
 3622
*Elset, elset=CALLUS-2788
 3623
*Elset, elset=CALLUS-2789
 3624
*Elset, elset=CALLUS-2790
 3625
*Elset, elset=CALLUS-2791
 3626
*Elset, elset=CALLUS-2792
 3627
*Elset, elset=CALLUS-2793
 3628
*Elset, elset=CALLUS-2794
 3629
*Elset, elset=CALLUS-2795
 3630
*Elset, elset=CALLUS-2796
 3631
*Elset, elset=CALLUS-2797
 3632
*Elset, elset=CALLUS-2798
 3633
*Elset, elset=CALLUS-2799
 3634
*Elset, elset=CALLUS-2800
 3635
*Elset, elset=CALLUS-2801
 3636
*Elset, elset=CALLUS-2802
 3637
*Elset, elset=CALLUS-2803
 3638
*Elset, elset=CALLUS-2804
 3639
*Elset, elset=CALLUS-2805
 3640
*Elset, elset=CALLUS-2806
 3641
*Elset, elset=CALLUS-2807
 3642
*Elset, elset=CALLUS-2808
 3643
*Elset, elset=CALLUS-2809
 3644
*Elset, elset=CALLUS-2810
 3645
*Elset, elset=CALLUS-2811
 3646
*Elset, elset=CALLUS-2812
 3647
*Elset, elset=CALLUS-2813
 3648
*Elset, elset=CALLUS-2814
 3649
*Elset, elset=CALLUS-2815
 3650
*Elset, elset=CALLUS-2816
 3651
*Elset, elset=CALLUS-2817
 3652
*Elset, elset=CALLUS-2818
 3653
*Elset, elset=CALLUS-2819
 3654
*Elset, elset=CALLUS-2820
 3655
*Elset, elset=CALLUS-2821
 3656
*Elset, elset=CALLUS-2822
 3657
*Elset, elset=CALLUS-2823
 3658
*Elset, elset=CALLUS-2824
 3659
*Elset, elset=CALLUS-2825
 3660
*Elset, elset=CALLUS-2826
 3661
*Elset, elset=CALLUS-2827
 3662
*Elset, elset=CALLUS-2828
 3663
*Elset, elset=CALLUS-2829
 3664
*Elset, elset=CALLUS-2830
 3665
*Elset, elset=CALLUS-2831
 3666
*Elset, elset=CALLUS-2832
 3667
*Elset, elset=CALLUS-2833
 3668
*Elset, elset=CALLUS-2834
 3669
*Elset, elset=CALLUS-2835
 3670
*Elset, elset=CALLUS-2836
 3671
*Elset, elset=CALLUS-2837
 3672
*Elset, elset=CALLUS-2838
 3673
*Elset, elset=CALLUS-2839
 3674
*Elset, elset=CALLUS-2840
 3675
*Elset, elset=CALLUS-2841
 3676
*Elset, elset=CALLUS-2842
 3677
*Elset, elset=CALLUS-2843
 3678
*Elset, elset=CALLUS-2844
 3679
*Elset, elset=CALLUS-2845
 3680
*Elset, elset=CALLUS-2846
 3681
*Elset, elset=CALLUS-2847
 3682
*Elset, elset=CALLUS-2848
 3683
*Elset, elset=CALLUS-2849
 3684
*Elset, elset=CALLUS-2850
 3685
*Elset, elset=CALLUS-2851
 3686
*Elset, elset=CALLUS-2852
 3687
*Elset, elset=CALLUS-2853
 3688
*Elset, elset=CALLUS-2854
 3689
*Elset, elset=CALLUS-2855
 3690
*Elset, elset=CALLUS-2856
 3691
*Elset, elset=CALLUS-2857
 3692
*Elset, elset=CALLUS-2858
 3693
*Elset, elset=CALLUS-2859
 3694
*Elset, elset=CALLUS-2860
 3695
*Elset, elset=CALLUS-2861
 3696
*Elset, elset=CALLUS-2862
 3697
*Elset, elset=CALLUS-2863
 3698
*Elset, elset=CALLUS-2864
 3699
*Elset, elset=CALLUS-2865
 3700
*Elset, elset=CALLUS-2866
 3701
*Elset, elset=CALLUS-2867
 3702
*Elset, elset=CALLUS-2868
 3703
*Elset, elset=CALLUS-2869
 3704
*Elset, elset=CALLUS-2870
 3705
*Elset, elset=CALLUS-2871
 3706
*Elset, elset=CALLUS-2872
 3707
*Elset, elset=CALLUS-2873
 3708
*Elset, elset=CALLUS-2874
 3709
*Elset, elset=CALLUS-2875
 3710
*Elset, elset=CALLUS-2876
 3711
*Elset, elset=CALLUS-2877
 3712
*Elset, elset=CALLUS-2878
 3713
*Elset, elset=CALLUS-2879
 3714
*Elset, elset=CALLUS-2880
 3715
*Elset, elset=CALLUS-2881
 3716
*Elset, elset=CALLUS-2882
 3717
*Elset, elset=CALLUS-2883
 3718
*Elset, elset=CALLUS-2884
 3719
*Elset, elset=CALLUS-2885
 3720
*Elset, elset=CALLUS-2886
 3721
*Elset, elset=CALLUS-2887
 3722
*Elset, elset=CALLUS-2888
 3723
*Elset, elset=CALLUS-2889
 3724
*Elset, elset=CALLUS-2890
 3725
*Elset, elset=CALLUS-2891
 3726
*Elset, elset=CALLUS-2892
 3727
*Elset, elset=CALLUS-2893
 3728
*Elset, elset=CALLUS-2894
 3729
*Elset, elset=CALLUS-2895
 3730
*Elset, elset=CALLUS-2896
 3731
*Elset, elset=CALLUS-2897
 3732
*Elset, elset=CALLUS-2898
 3733
*Elset, elset=CALLUS-2899
 3734
*Elset, elset=CALLUS-2900
 3735
*Elset, elset=CALLUS-2901
 3736
*Elset, elset=CALLUS-2902
 3737
*Elset, elset=CALLUS-2903
 3738
*Elset, elset=CALLUS-2904
 3739
*Elset, elset=CALLUS-2905
 3740
*Elset, elset=CALLUS-2906
 3741
*Elset, elset=CALLUS-2907
 3742
*Elset, elset=CALLUS-2908
 3743
*Elset, elset=CALLUS-2909
 3744
*Elset, elset=CALLUS-2910
 3745
*Elset, elset=CALLUS-2911
 3746
*Elset, elset=CALLUS-2912
 3747
*Elset, elset=CALLUS-2913
 3748
*Elset, elset=CALLUS-2914
 3749
*Elset, elset=CALLUS-2915
 3750
*Elset, elset=CALLUS-2916
 3751
*Elset, elset=CALLUS-2917
 3752
*Elset, elset=CALLUS-2918
 3753
*Elset, elset=CALLUS-2919
 3754
*Elset, elset=CALLUS-2920
 3755
*Elset, elset=CALLUS-2921
 3756
*Elset, elset=CALLUS-2922
 3757
*Elset, elset=CALLUS-2923
 3758
*Elset, elset=CALLUS-2924
 3759
*Elset, elset=CALLUS-2925
 3760
*Elset, elset=CALLUS-2926
 3761
*Elset, elset=CALLUS-2927
 3762
*Elset, elset=CALLUS-2928
 3763
*Elset, elset=CALLUS-2929
 3764
*Elset, elset=CALLUS-2930
 3765
*Elset, elset=CALLUS-2931
 3766
*Elset, elset=CALLUS-2932
 3767
*Elset, elset=CALLUS-2933
 3768
*Elset, elset=CALLUS-2934
 3769
*Elset, elset=CALLUS-2935
 3770
*Elset, elset=CALLUS-2936
 3771
*Elset, elset=CALLUS-2937
 3772
*Elset, elset=CALLUS-2938
 3773
*Elset, elset=CALLUS-2939
 3774
*Elset, elset=CALLUS-2940
 3775
*Elset, elset=CALLUS-2941
 3776
*Elset, elset=CALLUS-2942
 3777
*Elset, elset=CALLUS-2943
 3778
*Elset, elset=CALLUS-2944
 3779
*Elset, elset=CALLUS-2945
 3780
*Elset, elset=CALLUS-2946
 3781
*Elset, elset=CALLUS-2947
 3782
*Elset, elset=CALLUS-2948
 3783
*Elset, elset=CALLUS-2949
 3784
*Elset, elset=CALLUS-2950
 3785
*Elset, elset=CALLUS-2951
 3786
*Elset, elset=CALLUS-2952
 3787
*Elset, elset=CALLUS-2953
 3788
*Elset, elset=CALLUS-2954
 3789
*Elset, elset=CALLUS-2955
 3790
*Elset, elset=CALLUS-2956
 3791
*Elset, elset=CALLUS-2957
 3792
*Elset, elset=CALLUS-2958
 3793
*Elset, elset=CALLUS-2959
 3794
*Elset, elset=CALLUS-2960
 3795
*Elset, elset=CALLUS-2961
 3796
*Elset, elset=CALLUS-2962
 3797
*Elset, elset=CALLUS-2963
 3798
*Elset, elset=CALLUS-2964
 3799
*Elset, elset=CALLUS-2965
 3800
*Elset, elset=CALLUS-2966
 3801
*Elset, elset=CALLUS-2967
 3802
*Elset, elset=CALLUS-2968
 3803
*Elset, elset=CALLUS-2969
 3804
*Elset, elset=CALLUS-2970
 3805
*Elset, elset=CALLUS-2971
 3806
*Elset, elset=CALLUS-2972
 3807
*Elset, elset=CALLUS-2973
 3808
*Elset, elset=CALLUS-2974
 3809
*Elset, elset=CALLUS-2975
 3810
*Elset, elset=CALLUS-2976
 3811
*Elset, elset=CALLUS-2977
 3812
*Elset, elset=CALLUS-2978
 3813
*Elset, elset=CALLUS-2979
 3814
*Elset, elset=CALLUS-2980
 3815
*Elset, elset=CALLUS-2981
 3816
*Elset, elset=CALLUS-2982
 3817
*Elset, elset=CALLUS-2983
 3818
*Elset, elset=CALLUS-2984
 3819
*Elset, elset=CALLUS-2985
 3820
*Elset, elset=CALLUS-2986
 3821
*Elset, elset=CALLUS-2987
 3822
*Elset, elset=CALLUS-2988
 3823
*Elset, elset=CALLUS-2989
 3824
*Elset, elset=CALLUS-2990
 3825
*Elset, elset=CALLUS-2991
 3826
*Elset, elset=CALLUS-2992
 3827
*Elset, elset=CALLUS-2993
 3828
*Elset, elset=CALLUS-2994
 3829
*Elset, elset=CALLUS-2995
 3830
*Elset, elset=CALLUS-2996
 3831
*Elset, elset=CALLUS-2997
 3832
*Elset, elset=CALLUS-2998
 3833
*Elset, elset=CALLUS-2999
 3834
*Elset, elset=CALLUS-3000
 3835
*Elset, elset=CALLUS-3001
 3836
*Elset, elset=CALLUS-3002
 3837
*Elset, elset=CALLUS-3003
 3838
*Elset, elset=CALLUS-3004
 3839
*Elset, elset=CALLUS-3005
 3840
*Elset, elset=CALLUS-3006
 3841
*Elset, elset=CALLUS-3007
 3842
*Elset, elset=CALLUS-3008
 3843
*Elset, elset=CALLUS-3009
 3844
*Elset, elset=CALLUS-3010
 3845
*Elset, elset=CALLUS-3011
 3846
*Elset, elset=CALLUS-3012
 3847
*Elset, elset=CALLUS-3013
 3848
*Elset, elset=CALLUS-3014
 3849
*Elset, elset=CALLUS-3015
 3850
*Elset, elset=CALLUS-3016
 3851
*Elset, elset=CALLUS-3017
 3852
*Elset, elset=CALLUS-3018
 3853
*Elset, elset=CALLUS-3019
 3854
*Elset, elset=CALLUS-3020
 3855
*Elset, elset=CALLUS-3021
 3856
*Elset, elset=CALLUS-3022
 3857
*Elset, elset=CALLUS-3023
 3858
*Elset, elset=CALLUS-3024
 3859
*Elset, elset=CALLUS-3025
 3860
*Elset, elset=CALLUS-3026
 3861
*Elset, elset=CALLUS-3027
 3862
*Elset, elset=CALLUS-3028
 3863
*Elset, elset=CALLUS-3029
 3864
*Elset, elset=CALLUS-3030
 3865
*Elset, elset=CALLUS-3031
 3866
*Elset, elset=CALLUS-3032
 3867
*Elset, elset=CALLUS-3033
 3868
*Elset, elset=CALLUS-3034
 3869
*Elset, elset=CALLUS-3035
 3870
*Elset, elset=CALLUS-3036
 3871
*Elset, elset=CALLUS-3037
 3872
*Elset, elset=CALLUS-3038
 3873
*Elset, elset=CALLUS-3039
 3874
*Elset, elset=CALLUS-3040
 3875
*Elset, elset=CALLUS-3041
 3876
*Elset, elset=CALLUS-3042
 3877
*Elset, elset=CALLUS-3043
 3878
*Elset, elset=CALLUS-3044
 3879
*Elset, elset=CALLUS-3045
 3880
*Elset, elset=CALLUS-3046
 3881
*Elset, elset=CALLUS-3047
 3882
*Elset, elset=CALLUS-3048
 3883
*Elset, elset=CALLUS-3049
 3884
*Elset, elset=CALLUS-3050
 3885
*Elset, elset=CALLUS-3051
 3886
*Elset, elset=CALLUS-3052
 3887
*Elset, elset=CALLUS-3053
 3888
*Elset, elset=CALLUS-3054
 3889
*Elset, elset=CALLUS-3055
 3890
*Elset, elset=CALLUS-3056
 3891
*Elset, elset=CALLUS-3057
 3892
*Elset, elset=CALLUS-3058
 3893
*Elset, elset=CALLUS-3059
 3894
*Elset, elset=CALLUS-3060
 3895
*Elset, elset=CALLUS-3061
 3896
*Elset, elset=CALLUS-3062
 3897
*Elset, elset=CALLUS-3063
 3898
*Elset, elset=CALLUS-3064
 3899
*Elset, elset=CALLUS-3065
 3900
*Elset, elset=CALLUS-3066
 3901
*Elset, elset=CALLUS-3067
 3902
*Elset, elset=CALLUS-3068
 3903
*Elset, elset=CALLUS-3069
 3904
*Elset, elset=CALLUS-3070
 3905
*Elset, elset=CALLUS-3071
 3906
*Elset, elset=CALLUS-3072
 3907
*Elset, elset=CALLUS-3073
 3908
*Elset, elset=CALLUS-3074
 3909
*Elset, elset=CALLUS-3075
 3910
*Elset, elset=CALLUS-3076
 3911
*Elset, elset=CALLUS-3077
 3912
*Elset, elset=CALLUS-3078
 3913
*Elset, elset=CALLUS-3079
 3914
*Elset, elset=CALLUS-3080
 3915
*Elset, elset=CALLUS-3081
 3916
*Elset, elset=CALLUS-3082
 3917
*Elset, elset=CALLUS-3083
 3918
*Elset, elset=CALLUS-3084
 3919
*Elset, elset=CALLUS-3085
 3920
*Elset, elset=CALLUS-3086
 3921
*Elset, elset=CALLUS-3087
 3922
*Elset, elset=CALLUS-3088
 3923
*Elset, elset=CALLUS-3089
 3924
*Elset, elset=CALLUS-3090
 3925
*Elset, elset=CALLUS-3091
 3926
*Elset, elset=CALLUS-3092
 3927
*Elset, elset=CALLUS-3093
 3928
*Elset, elset=CALLUS-3094
 3929
*Elset, elset=CALLUS-3095
 3930
*Elset, elset=CALLUS-3096
 3931
*Elset, elset=CALLUS-3097
 3932
*Elset, elset=CALLUS-3098
 3933
*Elset, elset=CALLUS-3099
 3934
*Elset, elset=CALLUS-3100
 3935
*Elset, elset=CALLUS-3101
 3936
*Elset, elset=CALLUS-3102
 3937
*Elset, elset=CALLUS-3103
 3938
*Elset, elset=CALLUS-3104
 3939
*Elset, elset=CALLUS-3105
 3940
*Elset, elset=CALLUS-3106
 3941
*Elset, elset=CALLUS-3107
 3942
*Elset, elset=CALLUS-3108
 3943
*Elset, elset=CALLUS-3109
 3944
*Elset, elset=CALLUS-3110
 3945
*Elset, elset=CALLUS-3111
 3946
*Elset, elset=CALLUS-3112
 3947
*Elset, elset=CALLUS-3113
 3948
*Elset, elset=CALLUS-3114
 3949
*Elset, elset=CALLUS-3115
 3950
*Elset, elset=CALLUS-3116
 3951
*Elset, elset=CALLUS-3117
 3952
*Elset, elset=CALLUS-3118
 3953
*Elset, elset=CALLUS-3119
 3954
*Elset, elset=CALLUS-3120
 3955
*Elset, elset=CALLUS-3121
 3956
*Elset, elset=CALLUS-3122
 3957
*Elset, elset=CALLUS-3123
 3958
*Elset, elset=CALLUS-3124
 3959
*Elset, elset=CALLUS-3125
 3960
*Elset, elset=CALLUS-3126
 3961
*Elset, elset=CALLUS-3127
 3962
*Elset, elset=CALLUS-3128
 3963
*Elset, elset=CALLUS-3129
 3964
*Elset, elset=CALLUS-3130
 3965
*Elset, elset=CALLUS-3131
 3966
*Elset, elset=CALLUS-3132
 3967
*Elset, elset=CALLUS-3133
 3968
*Elset, elset=CALLUS-3134
 3969
*Elset, elset=CALLUS-3135
 3970
*Elset, elset=CALLUS-3136
 3971
*Elset, elset=CALLUS-3137
 3972
*Elset, elset=CALLUS-3138
 3973
*Elset, elset=CALLUS-3139
 3974
*Elset, elset=CALLUS-3140
 3975
*Elset, elset=CALLUS-3141
 3976
*Elset, elset=CALLUS-3142
 3977
*Elset, elset=CALLUS-3143
 3978
*Elset, elset=CALLUS-3144
 3979
*Elset, elset=CALLUS-3145
 3980
*Elset, elset=CALLUS-3146
 3981
*Elset, elset=CALLUS-3147
 3982
*Elset, elset=CALLUS-3148
 3983
*Elset, elset=CALLUS-3149
 3984
*Elset, elset=CALLUS-3150
 3985
*Elset, elset=CALLUS-3151
 3986
*Elset, elset=CALLUS-3152
 3987
*Elset, elset=CALLUS-3153
 3988
*Elset, elset=CALLUS-3154
 3989
*Elset, elset=CALLUS-3155
 3990
*Elset, elset=CALLUS-3156
 3991
*Elset, elset=CALLUS-3157
 3992
*Elset, elset=CALLUS-3158
 3993
*Elset, elset=CALLUS-3159
 3994
*Elset, elset=CALLUS-3160
 3995
*Elset, elset=CALLUS-3161
 3996
*Elset, elset=CALLUS-3162
 3997
*Elset, elset=CALLUS-3163
 3998
*Elset, elset=CALLUS-3164
 3999
*Elset, elset=CALLUS-3165
 4000
*Elset, elset=CALLUS-3166
 4001
*Elset, elset=CALLUS-3167
 4002
*Elset, elset=CALLUS-3168
 4003
*Elset, elset=CALLUS-3169
 4004
*Elset, elset=CALLUS-3170
 4005
*Elset, elset=CALLUS-3171
 4006
*Elset, elset=CALLUS-3172
 4007
*Elset, elset=CALLUS-3173
 4008
*Elset, elset=CALLUS-3174
 4009
*Elset, elset=CALLUS-3175
 4010
*Elset, elset=CALLUS-3176
 4011
*Elset, elset=CALLUS-3177
 4012
*Elset, elset=CALLUS-3178
 4013
*Elset, elset=CALLUS-3179
 4014
*Elset, elset=CALLUS-3180
 4015
*Elset, elset=CALLUS-3181
 4016
*Elset, elset=CALLUS-3182
 4017
*Elset, elset=CALLUS-3183
 4018
*Elset, elset=CALLUS-3184
 4019
*Elset, elset=CALLUS-3185
 4020
*Elset, elset=CALLUS-3186
 4021
*Elset, elset=CALLUS-3187
 4022
*Elset, elset=CALLUS-3188
 4023
*Elset, elset=CALLUS-3189
 4024
*Elset, elset=CALLUS-3190
 4025
*Elset, elset=CALLUS-3191
 4026
*Elset, elset=CALLUS-3192
 4027
*Elset, elset=CALLUS-3193
 4028
*Elset, elset=CALLUS-3194
 4029
*Elset, elset=CALLUS-3195
 4030
*Elset, elset=CALLUS-3196
 4031
*Elset, elset=CALLUS-3197
 4032
*Elset, elset=CALLUS-3198
 4033
*Elset, elset=CALLUS-3199
 4034
*Elset, elset=CALLUS-3200
 4035
*Elset, elset=CALLUS-3201
 4036
*Elset, elset=CALLUS-3202
 4037
*Elset, elset=CALLUS-3203
 4038
*Elset, elset=CALLUS-3204
 4039
*Elset, elset=CALLUS-3205
 4040
*Elset, elset=CALLUS-3206
 4041
*Elset, elset=CALLUS-3207
 4042
*Elset, elset=CALLUS-3208
 4043
*Elset, elset=CALLUS-3209
 4044
*Elset, elset=CALLUS-3210
 4045
*Elset, elset=CALLUS-3211
 4046
*Elset, elset=CALLUS-3212
 4047
*Elset, elset=CALLUS-3213
 4048
*Elset, elset=CALLUS-3214
 4049
*Elset, elset=CALLUS-3215
 4050
*Elset, elset=CALLUS-3216
 4051
*Elset, elset=CALLUS-3217
 4052
*Elset, elset=CALLUS-3218
 4053
*Elset, elset=CALLUS-3219
 4054
*Elset, elset=CALLUS-3220
 4055
*Elset, elset=CALLUS-3221
 4056
*Elset, elset=CALLUS-3222
 4057
*Elset, elset=CALLUS-3223
 4058
*Elset, elset=CALLUS-3224
 4059
*Elset, elset=CALLUS-3225
 4060
*Elset, elset=CALLUS-3226
 4061
*Elset, elset=CALLUS-3227
 4062
*Elset, elset=CALLUS-3228
 4063
*Elset, elset=CALLUS-3229
 4064
*Elset, elset=CALLUS-3230
 4065
*Elset, elset=CALLUS-3231
 4066
*Elset, elset=CALLUS-3232
 4067
*Elset, elset=CALLUS-3233
 4068
*Elset, elset=CALLUS-3234
 4069
*Elset, elset=CALLUS-3235
 4070
*Elset, elset=CALLUS-3236
 4071
*Elset, elset=CALLUS-3237
 4072
*Elset, elset=CALLUS-3238
 4073
*Elset, elset=CALLUS-3239
 4074
*Elset, elset=CALLUS-3240
 4075
*Elset, elset=CALLUS-3241
 4076
*Elset, elset=CALLUS-3242
 4077
*Elset, elset=CALLUS-3243
 4078
*Elset, elset=CALLUS-3244
 4079
*Elset, elset=CALLUS-3245
 4080
*Elset, elset=CALLUS-3246
 4081
*Elset, elset=CALLUS-3247
 4082
*Elset, elset=CALLUS-3248
 4083
*Elset, elset=CALLUS-3249
 4084
*Elset, elset=CALLUS-3250
 4085
*Elset, elset=CALLUS-3251
 4086
*Elset, elset=CALLUS-3252
 4087
*Elset, elset=CALLUS-3253
 4088
*Elset, elset=CALLUS-3254
 4089
*Elset, elset=CALLUS-3255
 4090
*Elset, elset=CALLUS-3256
 4091
*Elset, elset=CALLUS-3257
 4092
*Elset, elset=CALLUS-3258
 4093
*Elset, elset=CALLUS-3259
 4094
*Elset, elset=CALLUS-3260
 4095
*Elset, elset=CALLUS-3261
 4096
*Elset, elset=CALLUS-3262
 4097
*Elset, elset=CALLUS-3263
 4098
*Elset, elset=CALLUS-3264
 4099
*Elset, elset=CALLUS-3265
 4100
*Elset, elset=CALLUS-3266
 4101
*Elset, elset=CALLUS-3267
 4102
*Elset, elset=CALLUS-3268
 4103
*Elset, elset=CALLUS-3269
 4104
*Elset, elset=CALLUS-3270
 4105
*Elset, elset=CALLUS-3271
 4106
*Elset, elset=CALLUS-3272
 4107
*Elset, elset=CALLUS-3273
 4108
*Elset, elset=CALLUS-3274
 4109
*Elset, elset=CALLUS-3275
 4110
*Elset, elset=CALLUS-3276
 4111
*Elset, elset=CALLUS-3277
 4112
*Elset, elset=CALLUS-3278
 4113
*Elset, elset=CALLUS-3279
 4114
*Elset, elset=CALLUS-3280
 4115
*Elset, elset=CALLUS-3281
 4116
*Elset, elset=CALLUS-3282
 4117
*Elset, elset=CALLUS-3283
 4118
*Elset, elset=CALLUS-3284
 4119
*Elset, elset=CALLUS-3285
 4120
*Elset, elset=CALLUS-3286
 4121
*Elset, elset=CALLUS-3287
 4122
*Elset, elset=CALLUS-3288
 4123
*Elset, elset=CALLUS-3289
 4124
*Elset, elset=CALLUS-3290
 4125
*Elset, elset=CALLUS-3291
 4126
*Elset, elset=CALLUS-3292
 4127
*Elset, elset=CALLUS-3293
 4128
*Elset, elset=CALLUS-3294
 4129
*Elset, elset=CALLUS-3295
 4130
*Elset, elset=CALLUS-3296
 4131
*Elset, elset=CALLUS-3297
 4132
*Elset, elset=CALLUS-3298
 4133
*Elset, elset=CALLUS-3299
 4134
*Elset, elset=CALLUS-3300
 4135
*Elset, elset=CALLUS-3301
 4136
*Elset, elset=CALLUS-3302
 4137
*Elset, elset=CALLUS-3303
 4138
*Elset, elset=CALLUS-3304
 4139
*Elset, elset=CALLUS-3305
 4140
*Elset, elset=CALLUS-3306
 4141
*Elset, elset=CALLUS-3307
 4142
*Elset, elset=CALLUS-3308
 4143
*Elset, elset=CALLUS-3309
 4144
*Elset, elset=CALLUS-3310
 4145
*Elset, elset=CALLUS-3311
 4146
*Elset, elset=CALLUS-3312
 4147
*Elset, elset=CALLUS-3313
 4148
*Elset, elset=CALLUS-3314
 4149
*Elset, elset=CALLUS-3315
 4150
*Elset, elset=CALLUS-3316
 4151
*Elset, elset=CALLUS-3317
 4152
*Elset, elset=CALLUS-3318
 4153
*Elset, elset=CALLUS-3319
 4154
*Elset, elset=CALLUS-3320
 4155
*Elset, elset=CALLUS-3321
 4156
*Elset, elset=CALLUS-3322
 4157
*Elset, elset=CALLUS-3323
 4158
*Elset, elset=CALLUS-3324
 4159
*Elset, elset=CALLUS-3325
 4160
*Elset, elset=CALLUS-3326
 4161
*Elset, elset=CALLUS-3327
 4162
*Elset, elset=CALLUS-3328
 4163
*Elset, elset=CALLUS-3329
 4164
*Elset, elset=CALLUS-3330
 4165
*Elset, elset=CALLUS-3331
 4166
*Elset, elset=CALLUS-3332
 4167
*Elset, elset=CALLUS-3333
 4168
*Elset, elset=CALLUS-3334
 4169
*Elset, elset=CALLUS-3335
 4170
*Elset, elset=CALLUS-3336
 4171
*Elset, elset=CALLUS-3337
 4172
*Elset, elset=CALLUS-3338
 4173
*Elset, elset=CALLUS-3339
 4174
*Elset, elset=CALLUS-3340
 4175
*Elset, elset=CALLUS-3341
 4176
*Elset, elset=CALLUS-3342
 4177
*Elset, elset=CALLUS-3343
 4178
*Elset, elset=CALLUS-3344
 4179
*Elset, elset=CALLUS-3345
 4180
*Elset, elset=CALLUS-3346
 4181
*Elset, elset=CALLUS-3347
 4182
*Elset, elset=CALLUS-3348
 4183
*Elset, elset=CALLUS-3349
 4184
*Elset, elset=CALLUS-3350
 4185
*Elset, elset=CALLUS-3351
 4186
*Elset, elset=CALLUS-3352
 4187
*Elset, elset=CALLUS-3353
 4188
*Elset, elset=CALLUS-3354
 4189
*Elset, elset=CALLUS-3355
 4190
*Elset, elset=CALLUS-3356
 4191
*Elset, elset=CALLUS-3357
 4192
*Elset, elset=CALLUS-3358
 4193
*Elset, elset=CALLUS-3359
 4194
*Elset, elset=CALLUS-3360
 4195
*Elset, elset=CALLUS-3361
 4196
*Elset, elset=CALLUS-3362
 4197
*Elset, elset=CALLUS-3363
 4198
*Elset, elset=CALLUS-3364
 4199
*Elset, elset=CALLUS-3365
 4200
*Elset, elset=CALLUS-3366
 4201
*Elset, elset=CALLUS-3367
 4202
*Elset, elset=CALLUS-3368
 4203
*Elset, elset=CALLUS-3369
 4204
*Elset, elset=CALLUS-3370
 4205
*Elset, elset=CALLUS-3371
 4206
*Elset, elset=CALLUS-3372
 4207
*Elset, elset=CALLUS-3373
 4208
*Elset, elset=CALLUS-3374
 4209
*Elset, elset=CALLUS-3375
 4210
*Elset, elset=CALLUS-3376
 4211
*Elset, elset=CALLUS-3377
 4212
*Elset, elset=CALLUS-3378
 4213
*Elset, elset=CALLUS-3379
 4214
*Elset, elset=CALLUS-3380
 4215
*Elset, elset=CALLUS-3381
 4216
*Elset, elset=CALLUS-3382
 4217
*Elset, elset=CALLUS-3383
 4218
*Elset, elset=CALLUS-3384
 4219
*Elset, elset=CALLUS-3385
 4220
*Elset, elset=CALLUS-3386
 4221
*Elset, elset=CALLUS-3387
 4222
*Elset, elset=CALLUS-3388
 4223
*Elset, elset=CALLUS-3389
 4224
*Elset, elset=CALLUS-3390
 4225
*Elset, elset=CALLUS-3391
 4226
*Elset, elset=CALLUS-3392
 4227
*Elset, elset=CALLUS-3393
 4228
*Elset, elset=CALLUS-3394
 4229
*Elset, elset=CALLUS-3395
 4230
*Elset, elset=CALLUS-3396
 4231
*Elset, elset=CALLUS-3397
 4232
*Elset, elset=CALLUS-3398
 4233
*Elset, elset=CALLUS-3399
 4234
*Elset, elset=CALLUS-3400
 4235
*Elset, elset=CALLUS-3401
 4236
*Elset, elset=CALLUS-3402
 4237
*Elset, elset=CALLUS-3403
 4238
*Elset, elset=CALLUS-3404
 4239
*Elset, elset=CALLUS-3405
 4240
*Elset, elset=CALLUS-3406
 4241
*Elset, elset=CALLUS-3407
 4242
*Elset, elset=CALLUS-3408
 4243
*Elset, elset=CALLUS-3409
 4244
*Elset, elset=CALLUS-3410
 4245
*Elset, elset=CALLUS-3411
 4246
*Elset, elset=CALLUS-3412
 4247
*Elset, elset=CALLUS-3413
 4248
*Elset, elset=CALLUS-3414
 4249
*Elset, elset=CALLUS-3415
 4250
*Elset, elset=CALLUS-3416
 4251
*Elset, elset=CALLUS-3417
 4252
*Elset, elset=CALLUS-3418
 4253
*Elset, elset=CALLUS-3419
 4254
*Elset, elset=CALLUS-3420
 4255
*Elset, elset=CALLUS-3421
 4256
*Elset, elset=CALLUS-3422
 4257
*Elset, elset=CALLUS-3423
 4258
*Elset, elset=CALLUS-3424
 4259
*Elset, elset=CALLUS-3425
 4260
*Elset, elset=CALLUS-3426
 4261
*Elset, elset=CALLUS-3427
 4262
*Elset, elset=CALLUS-3428
 4263
*Elset, elset=CALLUS-3429
 4264
*Elset, elset=CALLUS-3430
 4265
*Elset, elset=CALLUS-3431
 4266
*Elset, elset=CALLUS-3432
 4267
*Elset, elset=CALLUS-3433
 4268
*Elset, elset=CALLUS-3434
 4269
*Elset, elset=CALLUS-3435
 4270
*Elset, elset=CALLUS-3436
 4271
*Elset, elset=CALLUS-3437
 4272
*Elset, elset=CALLUS-3438
 4273
*Elset, elset=CALLUS-3439
 4274
*Elset, elset=CALLUS-3440
 4275
*Elset, elset=CALLUS-3441
 4276
*Elset, elset=CALLUS-3442
 4277
*Elset, elset=CALLUS-3443
 4278
*Elset, elset=CALLUS-3444
 4279
*Elset, elset=CALLUS-3445
 4280
*Elset, elset=CALLUS-3446
 4281
*Elset, elset=CALLUS-3447
 4282
*Elset, elset=CALLUS-3448
 4283
*Elset, elset=CALLUS-3449
 4284
*Elset, elset=CALLUS-3450
 4285
*Elset, elset=CALLUS-3451
 4286
*Elset, elset=CALLUS-3452
 4287
*Elset, elset=CALLUS-3453
 4288
*Elset, elset=CALLUS-3454
 4289
*Elset, elset=CALLUS-3455
 4290
*Elset, elset=CALLUS-3456
 4291
*Elset, elset=CALLUS-3457
 4292
*Elset, elset=CALLUS-3458
 4293
*Elset, elset=CALLUS-3459
 4294
*Elset, elset=CALLUS-3460
 4295
*Elset, elset=CALLUS-3461
 4296
*Elset, elset=CALLUS-3462
 4297
*Elset, elset=CALLUS-3463
 4298
*Elset, elset=CALLUS-3464
 4299
*Elset, elset=CALLUS-3465
 4300
*Elset, elset=CALLUS-3466
 4301
*Elset, elset=CALLUS-3467
 4302
*Elset, elset=CALLUS-3468
 4303
*Elset, elset=CALLUS-3469
 4304
*Elset, elset=CALLUS-3470
 4305
*Elset, elset=CALLUS-3471
 4306
*Elset, elset=CALLUS-3472
 4307
*Elset, elset=CALLUS-3473
 4308
*Elset, elset=CALLUS-3474
 4309
*Elset, elset=CALLUS-3475
 4310
*Elset, elset=CALLUS-3476
 4311
*Elset, elset=CALLUS-3477
 4312
*Elset, elset=CALLUS-3478
 4313
*Elset, elset=CALLUS-3479
 4314
*Elset, elset=CALLUS-3480
 4315
*Elset, elset=CALLUS-3481
 4316
*Elset, elset=CALLUS-3482
 4317
*Elset, elset=CALLUS-3483
 4318
*Elset, elset=CALLUS-3484
 4319
*Elset, elset=CALLUS-3485
 4320
*Elset, elset=CALLUS-3486
 4321
*Elset, elset=CALLUS-3487
 4322
*Elset, elset=CALLUS-3488
 4323
*Elset, elset=CALLUS-3489
 4324
*Elset, elset=CALLUS-3490
 4325
*Elset, elset=CALLUS-3491
 4326
*Elset, elset=CALLUS-3492
 4327
*Elset, elset=CALLUS-3493
 4328
*Elset, elset=CALLUS-3494
 4329
*Elset, elset=CALLUS-3495
 4330
*Elset, elset=CALLUS-3496
 4331
*Elset, elset=CALLUS-3497
 4332
*Elset, elset=CALLUS-3498
 4333
*Elset, elset=CALLUS-3499
 4334
*Elset, elset=CALLUS-3500
 4335
*Elset, elset=CALLUS-3501
 4336
*Elset, elset=CALLUS-3502
 4337
*Elset, elset=CALLUS-3503
 4338
*Elset, elset=CALLUS-3504
 4339
*Elset, elset=CALLUS-3505
 4340
*Elset, elset=CALLUS-3506
 4341
*Elset, elset=CALLUS-3507
 4342
*Elset, elset=CALLUS-3508
 4343
*Elset, elset=CALLUS-3509
 4344
*Elset, elset=CALLUS-3510
 4345
*Elset, elset=CALLUS-3511
 4346
*Elset, elset=CALLUS-3512
 4347
*Elset, elset=CALLUS-3513
 4348
*Elset, elset=CALLUS-3514
 4349
*Elset, elset=CALLUS-3515
 4350
*Elset, elset=CALLUS-3516
 4351
*Elset, elset=CALLUS-3517
 4352
*Elset, elset=CALLUS-3518
 4353
*Elset, elset=CALLUS-3519
 4354
*Elset, elset=CALLUS-3520
 4355
*Elset, elset=CALLUS-3521
 4356
*Elset, elset=CALLUS-3522
 4357
*Elset, elset=CALLUS-3523
 4358
*Elset, elset=CALLUS-3524
 4359
*Elset, elset=CALLUS-3525
 4360
*Elset, elset=CALLUS-3526
 4361
*Elset, elset=CALLUS-3527
 4362
*Elset, elset=CALLUS-3528
 4363
*Elset, elset=CALLUS-3529
 4364
*Elset, elset=CALLUS-3530
 4365
*Elset, elset=CALLUS-3531
 4366
*Elset, elset=CALLUS-3532
 4367
*Elset, elset=CALLUS-3533
 4368
*Elset, elset=CALLUS-3534
 4369
*Elset, elset=CALLUS-3535
 4370
*Elset, elset=CALLUS-3536
 4371
*Elset, elset=CALLUS-3537
 4372
*Elset, elset=CALLUS-3538
 4373
*Elset, elset=CALLUS-3539
 4374
*Elset, elset=CALLUS-3540
 4375
*Elset, elset=CALLUS-3541
 4376
*Elset, elset=CALLUS-3542
 4377
*Elset, elset=CALLUS-3543
 4378
*Elset, elset=CALLUS-3544
 4379
*Elset, elset=CALLUS-3545
 4380
*Elset, elset=CALLUS-3546
 4381
*Elset, elset=CALLUS-3547
 4382
*Elset, elset=CALLUS-3548
 4383
*Elset, elset=CALLUS-3549
 4384
*Elset, elset=CALLUS-3550
 4385
*Elset, elset=CALLUS-3551
 4386
*Elset, elset=CALLUS-3552
 4387
*Elset, elset=CALLUS-3553
 4388
*Elset, elset=CALLUS-3554
 4389
*Elset, elset=CALLUS-3555
 4390
*Elset, elset=CALLUS-3556
 4391
*Elset, elset=CALLUS-3557
 4392
*Elset, elset=CALLUS-3558
 4393
*Elset, elset=CALLUS-3559
 4394
*Elset, elset=CALLUS-3560
 4395
*Elset, elset=CALLUS-3561
 4396
*Elset, elset=CALLUS-3562
 4397
*Elset, elset=CALLUS-3563
 4398
*Elset, elset=CALLUS-3564
 4399
*Elset, elset=CALLUS-3565
 4400
*Elset, elset=CALLUS-3566
 4401
*Elset, elset=CALLUS-3567
 4402
*Elset, elset=CALLUS-3568
 4403
*Elset, elset=CALLUS-3569
 4404
*Elset, elset=CALLUS-3570
 4405
*Elset, elset=CALLUS-3571
 4406
*Elset, elset=CALLUS-3572
 4407
*Elset, elset=CALLUS-3573
 4408
*Elset, elset=CALLUS-3574
 4409
*Elset, elset=CALLUS-3575
 4410
*Elset, elset=CALLUS-3576
 4411
*Elset, elset=CALLUS-3577
 4412
*Elset, elset=CALLUS-3578
 4413
*Elset, elset=CALLUS-3579
 4414
*Elset, elset=CALLUS-3580
 4415
*Elset, elset=CALLUS-3581
 4416
*Elset, elset=CALLUS-3582
 4417
*Elset, elset=CALLUS-3583
 4418
*Elset, elset=CALLUS-3584
 4419
*Elset, elset=CALLUS-3585
 4420
*Elset, elset=CALLUS-3586
 4421
*Elset, elset=CALLUS-3587
 4422
*Elset, elset=CALLUS-3588
 4423
*Elset, elset=CALLUS-3589
 4424
*Elset, elset=CALLUS-3590
 4425
*Elset, elset=CALLUS-3591
 4426
*Elset, elset=CALLUS-3592
 4427
*Elset, elset=CALLUS-3593
 4428
*Elset, elset=CALLUS-3594
 4429
*Elset, elset=CALLUS-3595
 4430
*Elset, elset=CALLUS-3596
 4431
*Elset, elset=CALLUS-3597
 4432
*Elset, elset=CALLUS-3598
 4433
*Elset, elset=CALLUS-3599
 4434
*Elset, elset=CALLUS-3600
 4435
*Elset, elset=CALLUS-3601
 4436
*Elset, elset=CALLUS-3602
 4437
*Elset, elset=CALLUS-3603
 4438
*Elset, elset=CALLUS-3604
 4439
*Elset, elset=CALLUS-3605
 4440
*Elset, elset=CALLUS-3606
 4441
*Elset, elset=CALLUS-3607
 4442
*Elset, elset=CALLUS-3608
 4443
*Elset, elset=CALLUS-3609
 4444
*Elset, elset=CALLUS-3610
 4445
*Elset, elset=CALLUS-3611
 4446
*Elset, elset=CALLUS-3612
 4447
*Elset, elset=CALLUS-3613
 4448
*Elset, elset=CALLUS-3614
 4449
*Elset, elset=CALLUS-3615
 4450
*Elset, elset=CALLUS-3616
 4451
*Elset, elset=CALLUS-3617
 4452
*Elset, elset=CALLUS-3618
 4453
*Elset, elset=CALLUS-3619
 4454
*Elset, elset=CALLUS-3620
 4455
*Elset, elset=CALLUS-3621
 4456
*Elset, elset=CALLUS-3622
 4457
*Elset, elset=CALLUS-3623
 4458
*Elset, elset=CALLUS-3624
 4459
*Elset, elset=CALLUS-3625
 4460
*Elset, elset=CALLUS-3626
 4461
*Elset, elset=CALLUS-3627
 4462
*Elset, elset=CALLUS-3628
 4463
*Elset, elset=CALLUS-3629
 4464
*Elset, elset=CALLUS-3630
 4465
*Elset, elset=CALLUS-3631
 4466
*Elset, elset=CALLUS-3632
 4467
*Elset, elset=CALLUS-3633
 4468
*Elset, elset=CALLUS-3634
 4469
*Elset, elset=CALLUS-3635
 4470
*Elset, elset=CALLUS-3636
 4471
*Elset, elset=CALLUS-3637
 4472
*Elset, elset=CALLUS-3638
 4473
*Elset, elset=CALLUS-3639
 4474
*Elset, elset=CALLUS-3640
 4475
*Elset, elset=CALLUS-3641
 4476
*Elset, elset=CALLUS-3642
 4477
*Elset, elset=CALLUS-3643
 4478
*Elset, elset=CALLUS-3644
 4479
*Elset, elset=CALLUS-3645
 4480
*Elset, elset=CALLUS-3646
 4481
*Elset, elset=CALLUS-3647
 4482
*Elset, elset=CALLUS-3648
 4483
*Elset, elset=CALLUS-3649
 4484
*Elset, elset=CALLUS-3650
 4485
*Elset, elset=CALLUS-3651
 4486
*Elset, elset=CALLUS-3652
 4487
*Elset, elset=CALLUS-3653
 4488
*Elset, elset=CALLUS-3654
 4489
*Elset, elset=CALLUS-3655
 4490
*Elset, elset=CALLUS-3656
 4491
*Elset, elset=CALLUS-3657
 4492
*Elset, elset=CALLUS-3658
 4493
*Elset, elset=CALLUS-3659
 4494
*Elset, elset=CALLUS-3660
 4495
*Elset, elset=CALLUS-3661
 4496
*Elset, elset=CALLUS-3662
 4497
*Elset, elset=CALLUS-3663
 4498
*Elset, elset=CALLUS-3664
 4499
*Elset, elset=CALLUS-3665
 4500
*Elset, elset=CALLUS-3666
 4501
*Elset, elset=CALLUS-3667
 4502
*Elset, elset=CALLUS-3668
 4503
*Elset, elset=CALLUS-3669
 4504
*Elset, elset=CALLUS-3670
 4505
*Elset, elset=CALLUS-3671
 4506
*Elset, elset=CALLUS-3672
 4507
*Elset, elset=CALLUS-3673
 4508
*Elset, elset=CALLUS-3674
 4509
*Elset, elset=CALLUS-3675
 4510
*Elset, elset=CALLUS-3676
 4511
*Elset, elset=CALLUS-3677
 4512
*Elset, elset=CALLUS-3678
 4513
*Elset, elset=CALLUS-3679
 4514
*Elset, elset=CALLUS-3680
 4515
*Elset, elset=CALLUS-3681
 4516
*Elset, elset=CALLUS-3682
 4517
*Elset, elset=CALLUS-3683
 4518
*Elset, elset=CALLUS-3684
 4519
*Elset, elset=CALLUS-3685
 4520
*Elset, elset=CALLUS-3686
 4521
*Elset, elset=CALLUS-3687
 4522
*Elset, elset=CALLUS-3688
 4523
*Elset, elset=CALLUS-3689
 4524
*Elset, elset=CALLUS-3690
 4525
*Elset, elset=CALLUS-3691
 4526
*Elset, elset=CALLUS-3692
 4527
*Elset, elset=CALLUS-3693
 4528
*Elset, elset=CALLUS-3694
 4529
*Elset, elset=CALLUS-3695
 4530
*Elset, elset=CALLUS-3696
 4531
*Elset, elset=CALLUS-3697
 4532
*Elset, elset=CALLUS-3698
 4533
*Elset, elset=CALLUS-3699
 4534
*Elset, elset=CALLUS-3700
 4535
*Elset, elset=CALLUS-3701
 4536
*Elset, elset=CALLUS-3702
 4537
*Elset, elset=CALLUS-3703
 4538
*Elset, elset=CALLUS-3704
 4539
*Elset, elset=CALLUS-3705
 4540
*Elset, elset=CALLUS-3706
 4541
*Elset, elset=CALLUS-3707
 4542
*Elset, elset=CALLUS-3708
 4543
*Elset, elset=CALLUS-3709
 4544
*Elset, elset=CALLUS-3710
 4545
*Elset, elset=CALLUS-3711
 4546
*Elset, elset=CALLUS-3712
 4547
*Elset, elset=CALLUS-3713
 4548
*Elset, elset=CALLUS-3714
 4549
*Elset, elset=CALLUS-3715
 4550
*Elset, elset=CALLUS-3716
 4551
*Elset, elset=CALLUS-3717
 4552
*Elset, elset=CALLUS-3718
 4553
*Elset, elset=CALLUS-3719
 4554
*Elset, elset=CALLUS-3720
 4555
*Elset, elset=CALLUS-3721
 4556
*Elset, elset=CALLUS-3722
 4557
*Elset, elset=CALLUS-3723
 4558
*Elset, elset=CALLUS-3724
 4559
*Elset, elset=CALLUS-3725
 4560
*Elset, elset=CALLUS-3726
 4561
*Elset, elset=CALLUS-3727
 4562
*Elset, elset=CALLUS-3728
 4563
*Elset, elset=CALLUS-3729
 4564
*Elset, elset=CALLUS-3730
 4565
*Elset, elset=CALLUS-3731
 4566
*Elset, elset=CALLUS-3732
 4567
*Elset, elset=CALLUS-3733
 4568
*Elset, elset=CALLUS-3734
 4569
*Elset, elset=CALLUS-3735
 4570
*Elset, elset=CALLUS-3736
 4571
*Elset, elset=CALLUS-3737
 4572
*Elset, elset=CALLUS-3738
 4573
*Elset, elset=CALLUS-3739
 4574
*Elset, elset=CALLUS-3740
 4575
*Elset, elset=CALLUS-3741
 4576
*Elset, elset=CALLUS-3742
 4577
*Elset, elset=CALLUS-3743
 4578
*Elset, elset=CALLUS-3744
 4579
*Elset, elset=CALLUS-3745
 4580
*Elset, elset=CALLUS-3746
 4581
*Elset, elset=CALLUS-3747
 4582
*Elset, elset=CALLUS-3748
 4583
*Elset, elset=CALLUS-3749
 4584
*Elset, elset=CALLUS-3750
 4585
*Elset, elset=CALLUS-3751
 4586
*Elset, elset=CALLUS-3752
 4587
*Elset, elset=CALLUS-3753
 4588
*Elset, elset=CALLUS-3754
 4589
*Elset, elset=CALLUS-3755
 4590
*Elset, elset=CALLUS-3756
 4591
*Elset, elset=CALLUS-3757
 4592
*Elset, elset=CALLUS-3758
 4593
*Elset, elset=CALLUS-3759
 4594
*Elset, elset=CALLUS-3760
 4595
*Elset, elset=CALLUS-3761
 4596
*Elset, elset=CALLUS-3762
 4597
*Elset, elset=CALLUS-3763
 4598
*Elset, elset=CALLUS-3764
 4599
*Elset, elset=CALLUS-3765
 4600
*Elset, elset=CALLUS-3766
 4601
*Elset, elset=CALLUS-3767
 4602
*Elset, elset=CALLUS-3768
 4603
*Elset, elset=CALLUS-3769
 4604
*Elset, elset=CALLUS-3770
 4605
*Elset, elset=CALLUS-3771
 4606
*Elset, elset=CALLUS-3772
 4607
*Elset, elset=CALLUS-3773
 4608
*Elset, elset=CALLUS-3774
 4609
*Elset, elset=CALLUS-3775
 4610
*Elset, elset=CALLUS-3776
 4611
*Elset, elset=CALLUS-3777
 4612
*Elset, elset=CALLUS-3778
 4613
*Elset, elset=CALLUS-3779
 4614
*Elset, elset=CALLUS-3780
 4615
*Elset, elset=CALLUS-3781
 4616
*Elset, elset=CALLUS-3782
 4617
*Elset, elset=CALLUS-3783
 4618
*Elset, elset=CALLUS-3784
 4619
*Elset, elset=CALLUS-3785
 4620
*Elset, elset=CALLUS-3786
 4621
*Elset, elset=CALLUS-3787
 4622
*Elset, elset=CALLUS-3788
 4623
*Elset, elset=CALLUS-3789
 4624
*Elset, elset=CALLUS-3790
 4625
[truncated: 969,004 more chars]
