# Supplementary material for: Computational modeling of human bone fracture healing affected by different conditions of initial healing stage
Source: BMC Musculoskelet Disord. 2019 Nov 25;20:562. doi: 10.1186/s12891-019-2854-z (PMC6878676; doi:10.1186/s12891-019-2854-z)
Supplement: Supplementary file 27 — Additional file 27. Job-2D-diffusion-d = 3-E.inp: an ABAQUS input file for final results presentation when callus thickness was 3 mm. (INP 528kb) [file 12891_2019_2854_MOESM27_ESM.inp]

*Heading
** Job name: Job-2D-stress-0 Model name: Model-1
** Generated by: Abaqus/CAE 6.13-2
*Preprint, echo=NO, model=NO, history=NO, contact=NO
**
** PARTS
**
*Part, name=Part-1
*Node
1, 00000000, 2.30000005e-03
2, 7.00000022e-03, 2.30000005e-03
5, 9.99999978e-03, 1.50000001e-03
6, 9.99999978e-03, 1.28452322e-02
8, 7.00000022e-03, 1.50000001e-03
9, 1.30000003e-02, 00000000
10, 00000000, 00000000
11, 2.53646082e-04, 2.30000005e-03
12, 4.40521660e-04, 2.30000005e-03
13, 6.25807850e-04, 2.30000005e-03
14, 8.24931194e-04, 2.30000005e-03
15, 1.02782086e-03, 2.30000005e-03
16, 1.23138470e-03, 2.30000005e-03
17, 1.42851088e-03, 2.30000005e-03
18, 1.60764914e-03, 2.30000005e-03
19, 1.78908743e-03, 2.30000005e-03
20, 1.98641280e-03, 2.30000005e-03
21, 2.18222290e-03, 2.30000005e-03
22, 2.37650261e-03, 2.30000005e-03
23, 2.57701823e-03, 2.30000005e-03
24, 2.80259689e-03, 2.30000005e-03
25, 3.00446944e-03, 2.30000005e-03
26, 3.20092402e-03, 2.30000005e-03
27, 3.40923294e-03, 2.30000005e-03
28, 3.63104418e-03, 2.30000005e-03
29, 3.83835589e-03, 2.30000005e-03
30, 4.02021175e-03, 2.30000005e-03
31, 4.20497358e-03, 2.30000005e-03
32, 4.40497231e-03, 2.30000005e-03
33, 4.61461768e-03, 2.30000005e-03
34, 4.80489153e-03, 2.30000005e-03
35, 4.99180518e-03, 2.30000005e-03
36, 5.18693030e-03, 2.30000005e-03
37, 5.37929218e-03, 2.30000005e-03
38, 5.57756750e-03, 2.30000005e-03
39, 5.78759890e-03, 2.30000005e-03
40, 5.99163212e-03, 2.30000005e-03
41, 6.17912877e-03, 2.30000005e-03
42, 6.36010338e-03, 2.30000005e-03
43, 6.55993028e-03, 2.30000005e-03
44, 6.77514588e-03, 2.30000005e-03
105, 9.99999978e-03, 1.69947057e-03
106, 9.99999978e-03, 1.89860398e-03
107, 9.99999978e-03, 2.09635193e-03
108, 9.99999978e-03, 2.29615672e-03
109, 9.99999978e-03, 2.44503515e-03
110, 9.99999978e-03, 2.63241376e-03
111, 9.99999978e-03, 2.82644993e-03
112, 9.99999978e-03, 3.02554038e-03
113, 9.99999978e-03, 3.23108654e-03
114, 9.99999978e-03, 3.44233727e-03
115, 9.99999978e-03, 3.65146296e-03
116, 9.99999978e-03, 3.85795394e-03
117, 9.99999978e-03, 4.06338787e-03
118, 9.99999978e-03, 4.27001901e-03
119, 9.99999978e-03, 4.47932165e-03
120, 9.99999978e-03, 4.69194632e-03
121, 9.99999978e-03, 4.88985423e-03
122, 9.99999978e-03, 5.06552588e-03
123, 9.99999978e-03, 5.24715893e-03
124, 9.99999978e-03, 5.44449966e-03
125, 9.99999978e-03, 5.64787304e-03
126, 9.99999978e-03, 5.85133210e-03
127, 9.99999978e-03, 6.05766661e-03
128, 9.99999978e-03, 6.24397444e-03
129, 9.99999978e-03, 6.42753206e-03
130, 9.99999978e-03, 6.61992142e-03
131, 9.99999978e-03, 6.81431871e-03
132, 9.99999978e-03, 7.01290322e-03
133, 9.99999978e-03, 7.21040368e-03
134, 9.99999978e-03, 7.41384318e-03
135, 9.99999978e-03, 7.62365293e-03
136, 9.99999978e-03, 7.84251187e-03
137, 9.99999978e-03, 8.04346334e-03
138, 9.99999978e-03, 8.23767390e-03
139, 9.99999978e-03, 8.42015166e-03
140, 9.99999978e-03, 8.61376338e-03
141, 9.99999978e-03, 8.81403312e-03
142, 9.99999978e-03, 8.98972899e-03
143, 9.99999978e-03, 9.17148590e-03
144, 9.99999978e-03, 9.37589817e-03
145, 9.99999978e-03, 9.58270580e-03
146, 9.99999978e-03, 9.78316646e-03
147, 9.99999978e-03, 9.97632556e-03
148, 9.99999978e-03, 1.01931132e-02
149, 9.99999978e-03, 1.04044527e-02
150, 9.99999978e-03, 1.05869137e-02
151, 9.99999978e-03, 1.07774353e-02
152, 9.99999978e-03, 1.09724952e-02
153, 9.99999978e-03, 1.11769522e-02
154, 9.99999978e-03, 1.13355527e-02
155, 9.99999978e-03, 1.15206046e-02
156, 9.99999978e-03, 1.17274085e-02
157, 9.99999978e-03, 1.19357780e-02
158, 9.99999978e-03, 1.21402247e-02
159, 9.99999978e-03, 1.23389177e-02
160, 9.99999978e-03, 1.25486087e-02
181, 7.00000022e-03, 2.08431692e-03
182, 7.00000022e-03, 1.89236063e-03
183, 7.00000022e-03, 1.69855170e-03
184, 7.20069092e-03, 1.50000001e-03
185, 7.39659369e-03, 1.50000001e-03
186, 7.58429710e-03, 1.50000001e-03
187, 7.77320005e-03, 1.50000001e-03
188, 7.99489580e-03, 1.50000001e-03
189, 8.20905156e-03, 1.50000001e-03
190, 8.40991922e-03, 1.50000001e-03
191, 8.61378200e-03, 1.50000001e-03
192, 8.81375000e-03, 1.50000001e-03
193, 9.01231542e-03, 1.50000001e-03
194, 9.20916721e-03, 1.50000001e-03
195, 9.40644462e-03, 1.50000001e-03
196, 9.60339233e-03, 1.50000001e-03
197, 9.80067346e-03, 1.50000001e-03
198, 00000000, 2.10805587e-03
199, 00000000, 1.91612344e-03
200, 00000000, 1.72423478e-03
201, 00000000, 1.53241691e-03
202, 00000000, 1.34068646e-03
203, 00000000, 1.14904344e-03
204, 00000000, 9.57471551e-04
205, 00000000, 7.65946053e-04
206, 00000000, 5.74444886e-04
207, 00000000, 3.82955564e-04
208, 00000000, 1.91473766e-04
209, 2.00000009e-04, 00000000
210, 3.99999990e-04, 00000000
211, 5.99999970e-04, 00000000
212, 8.00000038e-04, 00000000
213, 1.00000005e-03, 00000000
214, 1.19999994e-03, 00000000
215, 1.39999995e-03, 00000000
216, 1.60000008e-03, 00000000
217, 1.80000009e-03, 00000000
218, 2.00000009e-03, 00000000
219, 2.19999999e-03, 00000000
220, 2.39999988e-03, 00000000
221, 2.60000001e-03, 00000000
222, 2.79999990e-03, 00000000
223, 2.99999979e-03, 00000000
224, 3.19999992e-03, 00000000
225, 3.40000005e-03, 00000000
226, 3.60000017e-03, 00000000
227, 3.80000006e-03, 00000000
228, 4.00000019e-03, 00000000
229, 4.20000032e-03, 00000000
230, 4.39999998e-03, 00000000
231, 4.60000010e-03, 00000000
232, 4.79999976e-03, 00000000
233, 4.99999942e-03, 00000000
234, 5.20000001e-03, 00000000
235, 5.40000014e-03, 00000000
236, 5.59999980e-03, 00000000
237, 5.79999993e-03, 00000000
238, 5.99999959e-03, 00000000
239, 6.20000018e-03, 00000000
240, 6.40000030e-03, 00000000
241, 6.59999996e-03, 00000000
242, 6.80000009e-03, 00000000
243, 7.00000068e-03, 00000000
244, 7.20000034e-03, 00000000
245, 7.39999721e-03, 00000000
246, 7.59999268e-03, 00000000
247, 7.79999001e-03, 00000000
248, 7.99999293e-03, 00000000
249, 8.20000004e-03, 00000000
250, 8.40001181e-03, 00000000
251, 8.60002358e-03, 00000000
252, 8.80003348e-03, 00000000
253, 9.00003780e-03, 00000000
254, 9.19991359e-03, 00000000
255, 9.39923804e-03, 00000000
256, 9.59739741e-03, 00000000
257, 9.79391206e-03, 00000000
258, 9.98871401e-03, 00000000
259, 1.01813450e-02, 00000000
260, 1.03721581e-02, 00000000
261, 1.05616972e-02, 00000000
262, 1.07504204e-02, 00000000
263, 1.09386332e-02, 00000000
264, 1.11265136e-02, 00000000
265, 1.13141434e-02, 00000000
266, 1.15015646e-02, 00000000
267, 1.16888033e-02, 00000000
268, 1.18758576e-02, 00000000
269, 1.20627666e-02, 00000000
270, 1.22496141e-02, 00000000
271, 1.24365417e-02, 00000000
272, 1.26237599e-02, 00000000
273, 1.28115118e-02, 00000000
274, 1.29993344e-02, 1.96544337e-04
275, 1.29973376e-02, 3.92920367e-04
276, 1.29940137e-02, 5.89193602e-04
277, 1.29893627e-02, 7.85398472e-04
278, 1.29833845e-02, 9.81549500e-04
279, 1.29760792e-02, 1.17764960e-03
280, 1.29674468e-02, 1.37369521e-03
281, 1.29574360e-02, 1.57063932e-03
282, 1.29458811e-02, 1.77086587e-03
283, 1.29330289e-02, 1.96973537e-03
284, 1.29189305e-02, 2.16690497e-03
285, 1.29035311e-02, 2.36345152e-03
286, 1.28868315e-02, 2.55948352e-03
287, 1.28682023e-02, 2.76168226e-03
288, 1.28487023e-02, 2.95844208e-03
289, 1.28269168e-02, 3.16368393e-03
290, 1.28043992e-02, 3.36252595e-03
291, 1.27803478e-02, 3.56252631e-03
292, 1.27553036e-02, 3.75932222e-03
293, 1.27289109e-02, 3.95596446e-03
294, 1.27011742e-02, 4.15242137e-03
295, 1.26720937e-02, 4.34868084e-03
296, 1.26416720e-02, 4.54473449e-03
297, 1.26099102e-02, 4.74057300e-03
298, 1.25768101e-02, 4.93618613e-03
299, 1.25423726e-02, 5.13156550e-03
300, 1.25065995e-02, 5.32670366e-03
301, 1.24694938e-02, 5.52158896e-03
302, 1.24310553e-02, 5.71621209e-03
303, 1.23912878e-02, 5.91056561e-03
304, 1.23501914e-02, 6.10464066e-03
305, 1.23077696e-02, 6.29842840e-03
306, 1.22640245e-02, 6.49191113e-03
307, 1.22189578e-02, 6.68508792e-03
308, 1.21725714e-02, 6.87795132e-03
309, 1.21248672e-02, 7.07049156e-03
310, 1.20758470e-02, 7.26269931e-03
311, 1.20255146e-02, 7.45456386e-03
312, 1.19738718e-02, 7.64607731e-03
313, 1.19209215e-02, 7.83722941e-03
314, 1.18666627e-02, 8.02802108e-03
315, 1.18110999e-02, 8.21843650e-03
316, 1.17542390e-02, 8.40845983e-03
317, 1.16960825e-02, 8.59808270e-03
318, 1.16366316e-02, 8.78729764e-03
319, 1.15758898e-02, 8.97609722e-03
320, 1.15138590e-02, 9.16447304e-03
321, 1.14505431e-02, 9.35241580e-03
322, 1.13859447e-02, 9.53991804e-03
323, 1.13200676e-02, 9.72696859e-03
324, 1.12529155e-02, 9.91355535e-03
325, 1.11844959e-02, 1.00996625e-02
326, 1.11148162e-02, 1.02852676e-02
327, 1.10438894e-02, 1.04703400e-02
328, 1.09717296e-02, 1.06548481e-02
329, 1.08983535e-02, 1.08387526e-02
330, 1.08237788e-02, 1.10220173e-02
331, 1.07480735e-02, 1.12044886e-02
332, 1.06710410e-02, 1.13866394e-02
333, 1.05927400e-02, 1.15683274e-02
334, 1.05131809e-02, 1.17495200e-02
335, 1.04323719e-02, 1.19302031e-02
336, 1.03581380e-02, 1.20933270e-02
337, 1.02832876e-02, 1.22551536e-02
338, 1.02088870e-02, 1.24134710e-02
339, 1.01277279e-02, 1.25833964e-02
890, 9.99415293e-03, 1.30961032e-03
891, 9.99182742e-03, 1.12100923e-03
892, 9.99078527e-03, 9.33377712e-04
893, 9.99023207e-03, 7.46289501e-04
894, 9.98982508e-03, 5.59508393e-04
895, 9.98938084e-03, 3.72905779e-04
896, 9.98875778e-03, 1.86414021e-04
897, 7.00005237e-03, 1.31347845e-03
898, 7.00002303e-03, 1.12579775e-03
899, 7.00000767e-03, 9.38077574e-04
900, 7.00000208e-03, 7.50435749e-04
901, 7.00000115e-03, 5.62824076e-04
902, 7.00000068e-03, 3.75218107e-04
903, 7.00000022e-03, 1.87611149e-04
904, 1.06133446e-02, 1.04313800e-02
905, 1.16888983e-02, 1.82636577e-04
906, 1.16889449e-02, 3.65475018e-04
907, 1.16887596e-02, 5.48494514e-04
908, 1.16881877e-02, 7.31688808e-04
909, 1.16871092e-02, 9.15062497e-04
910, 1.16854385e-02, 1.09862536e-03
911, 1.16831213e-02, 1.28238625e-03
912, 1.16801187e-02, 1.46634644e-03
913, 1.16764056e-02, 1.65049732e-03
914, 1.16719678e-02, 1.83481886e-03
915, 1.16667915e-02, 2.01928243e-03
916, 1.16608711e-02, 2.20385497e-03
917, 1.16542019e-02, 2.38850270e-03
918, 1.16479546e-02, 2.56962841e-03
919, 1.16406986e-02, 2.75138766e-03
920, 1.16323177e-02, 2.93420395e-03
921, 1.16231013e-02, 3.11716017e-03
922, 1.16113322e-02, 3.30598466e-03
923, 1.15997633e-02, 3.49170645e-03
924, 1.15873851e-02, 3.67757818e-03
925, 1.15743615e-02, 3.86302918e-03
926, 1.15608405e-02, 4.04753257e-03
927, 1.15468521e-02, 4.23095003e-03
928, 1.15318913e-02, 4.41502733e-03
929, 1.15161054e-02, 4.59927507e-03
930, 1.14994794e-02, 4.78373282e-03
931, 1.14820711e-02, 4.96819941e-03
932, 1.14639858e-02, 5.15228882e-03
933, 1.14451880e-02, 5.33610675e-03
934, 1.14255883e-02, 5.51998150e-03
935, 1.14052305e-02, 5.70373517e-03
936, 1.13839610e-02, 5.88793214e-03
937, 1.13619780e-02, 6.07184926e-03
938, 1.13392994e-02, 6.25541294e-03
939, 1.13159036e-02, 6.43869117e-03
940, 1.12917684e-02, 6.62175054e-03
941, 1.12668807e-02, 6.80463295e-03
942, 1.12412339e-02, 6.98735844e-03
943, 1.12148216e-02, 7.16993399e-03
944, 1.11876437e-02, 7.35235773e-03
945, 1.11596724e-02, 7.53472326e-03
946, 1.11309327e-02, 7.71693233e-03
947, 1.11014359e-02, 7.89894536e-03
948, 1.10711781e-02, 8.08076002e-03
949, 1.10401595e-02, 8.26238841e-03
950, 1.10083790e-02, 8.44383333e-03
951, 1.09758386e-02, 8.62509571e-03
952, 1.09425448e-02, 8.80616717e-03
953, 1.09085124e-02, 8.98701698e-03
954, 1.08737852e-02, 9.16753896e-03
955, 1.08384490e-02, 9.34746396e-03
956, 1.08026713e-02, 9.52620897e-03
957, 1.07667483e-02, 9.70263407e-03
958, 1.07311914e-02, 9.87466797e-03
959, 1.06969029e-02, 1.00385109e-02
960, 1.06654195e-02, 1.01875514e-02
961, 1.06395045e-02, 1.03098750e-02
962, 1.05818827e-02, 1.04629099e-02
963, 1.05296317e-02, 1.05419066e-02
964, 1.04674706e-02, 1.06381970e-02
965, 1.03965383e-02, 1.07610151e-02
966, 1.03215612e-02, 1.08884741e-02
967, 1.02435425e-02, 1.10179968e-02
968, 1.01634301e-02, 1.11411493e-02
969, 1.00820512e-02, 1.12425536e-02
970, 1.07242018e-02, 1.10655306e-02
971, 1.07024293e-02, 1.09271966e-02
972, 1.06822969e-02, 1.07935332e-02
973, 1.06633250e-02, 1.06692733e-02
974, 1.06455944e-02, 1.05588306e-02
975, 1.06287617e-02, 1.04730222e-02
976, 1.01815145e-02, 1.85758428e-04
977, 1.03723686e-02, 1.84895951e-04
978, 1.05619449e-02, 1.83951110e-04
979, 1.07507017e-02, 1.83044613e-04
980, 1.09389331e-02, 1.82295131e-04
981, 1.11268032e-02, 1.81816926e-04
982, 1.13143921e-02, 1.81710318e-04
983, 1.15017276e-02, 1.82048549e-04
984, 1.01819020e-02, 3.71553935e-04
985, 1.03727281e-02, 3.69844638e-04
986, 1.05623361e-02, 3.67988076e-04
987, 1.07511310e-02, 3.66210850e-04
988, 1.09393774e-02, 3.64744919e-04
989, 1.11272195e-02, 3.63815750e-04
990, 1.13147181e-02, 3.63620813e-04
991, 1.15018934e-02, 3.64303938e-04
992, 1.01822885e-02, 5.57466876e-04
993, 1.03731100e-02, 5.54934260e-04
994, 1.05627459e-02, 5.52192680e-04
995, 1.07515659e-02, 5.49566466e-04
996, 1.09398076e-02, 5.47398464e-04
997, 1.11275883e-02, 5.46025112e-04
998, 1.13149481e-02, 5.45740826e-04
999, 1.15018990e-02, 5.46759693e-04
1000, 1.01826508e-02, 7.43601879e-04
1001, 1.03734527e-02, 7.40282936e-04
1002, 1.05630858e-02, 7.36677088e-04
1003, 1.07518975e-02, 7.33206107e-04
1004, 1.09400945e-02, 7.30327505e-04
1005, 1.11277672e-02, 7.28492683e-04
1006, 1.13149351e-02, 7.28095998e-04
1007, 1.15015991e-02, 7.29423831e-04
1008, 1.01830801e-02, 9.30132112e-04
1009, 1.03737712e-02, 9.26068926e-04
1010, 1.05633214e-02, 9.21598519e-04
1011, 1.07520567e-02, 9.17255355e-04
1012, 1.09401476e-02, 9.13624826e-04
1013, 1.11276526e-02, 9.11281793e-04
1014, 1.13145672e-02, 9.10725037e-04
1015, 1.15008773e-02, 9.12315387e-04
1016, 1.01837879e-02, 1.11735449e-03
1017, 1.03741540e-02, 1.11256191e-03
1018, 1.05634667e-02, 1.10716780e-03
1019, 1.07520130e-02, 1.10186741e-03
1020, 1.09399138e-02, 1.09739671e-03
1021, 1.11271767e-02, 1.09446235e-03
1022, 1.13137681e-02, 1.09367073e-03
1023, 1.14996536e-02, 1.09545724e-03
1024, 1.01850890e-02, 1.30576850e-03
1025, 1.03746876e-02, 1.30014110e-03
1026, 1.05635254e-02, 1.29363721e-03
1027, 1.07517466e-02, 1.28720363e-03
1028, 1.09393569e-02, 1.28174480e-03
1029, 1.11262966e-02, 1.27809762e-03
1030, 1.13124866e-02, 1.27697026e-03
1031, 1.14978692e-02, 1.27886934e-03
1032, 1.01870839e-02, 1.49622175e-03
1033, 1.03752688e-02, 1.48926850e-03
1034, 1.05634267e-02, 1.48124387e-03
1035, 1.07512092e-02, 1.47339003e-03
1036, 1.09384414e-02, 1.46673888e-03
1037, 1.11249750e-02, 1.46222580e-03
1038, 1.13106854e-02, 1.46064360e-03
1039, 1.14954878e-02, 1.46255980e-03
1040, 1.01875458e-02, 1.69020775e-03
1041, 1.03753023e-02, 1.68024469e-03
1042, 1.05629833e-02, 1.67004275e-03
1043, 1.07503310e-02, 1.66043313e-03
1044, 1.09371291e-02, 1.65237638e-03
1045, 1.11231869e-02, 1.64684211e-03
1046, 1.13083404e-02, 1.64468400e-03
1047, 1.14924815e-02, 1.64652069e-03
1048, 1.01874769e-02, 1.88519200e-03
1049, 1.03749158e-02, 1.87221484e-03
1050, 1.05621852e-02, 1.85968028e-03
1051, 1.07490867e-02, 1.84816378e-03
1052, 1.09354015e-02, 1.83856650e-03
1053, 1.11209136e-02, 1.83189241e-03
1054, 1.13054337e-02, 1.82905595e-03
1055, 1.14888344e-02, 1.83072616e-03
1056, 1.01871844e-02, 2.07992806e-03
1057, 1.03742443e-02, 2.06441246e-03
1058, 1.05610695e-02, 2.04974040e-03
1059, 1.07474811e-02, 2.03635474e-03
1060, 1.09332530e-02, 2.02517770e-03
1061, 1.11181475e-02, 2.01729452e-03
1062, 1.13019552e-02, 2.01370451e-03
1063, 1.14845335e-02, 2.01513758e-03
1064, 1.01867598e-02, 2.27253698e-03
1065, 1.03733521e-02, 2.25567212e-03
1066, 1.05596678e-02, 2.23968690e-03
1067, 1.07455235e-02, 2.22474802e-03
1068, 1.09306797e-02, 2.21206667e-03
1069, 1.11148823e-02, 2.20295810e-03
1070, 1.12978993e-02, 2.19856761e-03
1071, 1.14795733e-02, 2.19971058e-03
1072, 1.01863304e-02, 2.45780405e-03
1073, 1.03722997e-02, 2.44569546e-03
1074, 1.05580064e-02, 2.42957007e-03
1075, 1.07432250e-02, 2.41331966e-03
1076, 1.09276883e-02, 2.39917217e-03
1077, 1.11111160e-02, 2.38881935e-03
1078, 1.12932604e-02, 2.38359114e-03
1079, 1.14739481e-02, 2.38440232e-03
1080, 1.01856394e-02, 2.64384877e-03
1081, 1.03710229e-02, 2.63486221e-03
1082, 1.05560729e-02, 2.61908118e-03
1083, 1.07405819e-02, 2.60185637e-03
1084, 1.09242732e-02, 2.58636987e-03
1085, 1.11068487e-02, 2.57479912e-03
1086, 1.12880375e-02, 2.56871968e-03
1087, 1.14680026e-02, 2.56811245e-03
1088, 1.01850070e-02, 2.84126354e-03
1089, 1.03696017e-02, 2.82734726e-03
1090, 1.05538871e-02, 2.80950963e-03
1091, 1.07376007e-02, 2.79068178e-03
1092, 1.09204371e-02, 2.77370401e-03
1093, 1.11020748e-02, 2.76087178e-03
1094, 1.12822801e-02, 2.75374926e-03
1095, 1.14614284e-02, 2.75168964e-03
1096, 1.01841222e-02, 3.03091086e-03
1097, 1.03679700e-02, 3.01877433e-03
1098, 1.05514359e-02, 3.00000468e-03
1099, 1.07342787e-02, 2.97965878e-03
1100, 1.09161790e-02, 2.96114548e-03
1101, 1.10967979e-02, 2.94701383e-03
1102, 1.12759694e-02, 2.93870410e-03
1103, 1.14541501e-02, 2.93533504e-03
1104, 1.01833101e-02, 3.23280413e-03
1105, 1.03662033e-02, 3.21378186e-03
1106, 1.05487388e-02, 3.19168298e-03
1107, 1.07306205e-02, 3.16907279e-03
1108, 1.09115001e-02, 3.14876437e-03
1109, 1.10910302e-02, 3.13318195e-03
1110, 1.12691317e-02, 3.12347012e-03
1111, 1.14461770e-02, 3.11900093e-03
1112, 1.01824068e-02, 3.43620265e-03
1113, 1.03642698e-02, 3.41012259e-03
1114, 1.05457893e-02, 3.38411122e-03
1115, 1.07266242e-02, 3.35885445e-03
1116, 1.09063992e-02, 3.33655020e-03
1117, 1.10847745e-02, 3.31935752e-03
1118, 1.12617183e-02, 3.30819329e-03
1119, 1.14369262e-02, 3.30463215e-03
1120, 1.01812128e-02, 3.63158132e-03
1121, 1.03621176e-02, 3.60497180e-03
1122, 1.05425753e-02, 3.57645028e-03
1123, 1.07222879e-02, 3.54875438e-03
1124, 1.09008793e-02, 3.52441124e-03
1125, 1.10780168e-02, 3.50555731e-03
1126, 1.12535348e-02, 3.49351438e-03
1127, 1.14270449e-02, 3.49012390e-03
1128, 1.01800375e-02, 3.83092742e-03
1129, 1.03598116e-02, 3.80058261e-03
1130, 1.05391089e-02, 3.76903103e-03
1131, 1.07176146e-02, 3.73877725e-03
1132, 1.08949356e-02, 3.71234585e-03
1133, 1.10707209e-02, 3.69188492e-03
1134, 1.12446966e-02, 3.67904315e-03
1135, 1.14164781e-02, 3.67564731e-03
1136, 1.01788044e-02, 4.03127540e-03
1137, 1.03573482e-02, 3.99678107e-03
1138, 1.05353929e-02, 3.96188814e-03
1139, 1.07126040e-02, 3.92892770e-03
1140, 1.08885681e-02, 3.90034076e-03
1141, 1.10628996e-02, 3.87828611e-03
1142, 1.12352446e-02, 3.86464549e-03
1143, 1.14053050e-02, 3.86090321e-03
1144, 1.01774959e-02, 4.23253234e-03
1145, 1.03547219e-02, 4.19348944e-03
1146, 1.05314264e-02, 4.15499182e-03
1147, 1.07072573e-02, 4.11918480e-03
1148, 1.08817769e-02, 4.08837199e-03
1149, 1.10545568e-02, 4.06473223e-03
1150, 1.12252869e-02, 4.04991768e-03
1151, 1.13935703e-02, 4.04572673e-03
1152, 1.01761054e-02, 4.43470618e-03
1153, 1.03519289e-02, 4.39045485e-03
1154, 1.05272084e-02, 4.34815325e-03
1155, 1.07015725e-02, 4.30944515e-03
1156, 1.08745648e-02, 4.27638460e-03
1157, 1.10457595e-02, 4.25097067e-03
1158, 1.12147704e-02, 4.23503947e-03
1159, 1.13813151e-02, 4.22996562e-03
1160, 1.01746302e-02, 4.63632308e-03
1161, 1.03489682e-02, 4.58666077e-03
1162, 1.05227381e-02, 4.54085460e-03
1163, 1.06955525e-02, 4.49946895e-03
1164, 1.08669400e-02, 4.46424447e-03
1165, 1.10364547e-02, 4.43713600e-03
1166, 1.12037212e-02, 4.41989675e-03
1167, 1.13683324e-02, 4.41432092e-03
1168, 1.01730712e-02, 4.83171176e-03
1169, 1.03458390e-02, 4.78021195e-03
1170, 1.05180144e-02, 4.73241322e-03
1171, 1.06891943e-02, 4.68899263e-03
1172, 1.08588934e-02, 4.65187803e-03
1173, 1.10266507e-02, 4.62315744e-03
1174, 1.11920200e-02, 4.60488442e-03
1175, 1.13546122e-02, 4.59882850e-03
1176, 1.01714283e-02, 5.01968479e-03
1177, 1.03425412e-02, 4.97098919e-03
1178, 1.05130384e-02, 4.92283236e-03
1179, 1.06825000e-02, 4.87801200e-03
1180, 1.08504239e-02, 4.83927038e-03
1181, 1.10163093e-02, 4.80915606e-03
1182, 1.11796819e-02, 4.78995405e-03
1183, 1.13401534e-02, 4.78348648e-03
1184, 1.01696998e-02, 5.20891324e-03
1185, 1.03390738e-02, 5.16175944e-03
1186, 1.05078081e-02, 5.11304289e-03
1187, 1.06754666e-02, 5.06684929e-03
1188, 1.08415242e-02, 5.02655841e-03
1189, 1.10054417e-02, 4.99512348e-03
1190, 1.11667160e-02, 4.97507025e-03
1191, 1.13249924e-02, 4.96816076e-03
1192, 1.01678874e-02, 5.40300738e-03
1193, 1.03354380e-02, 5.35411201e-03
1194, 1.05023254e-02, 5.30373538e-03
1195, 1.06680952e-02, 5.25579788e-03
1196, 1.08321980e-02, 5.21384832e-03
1197, 1.09940618e-02, 5.18106390e-03
1198, 1.11531578e-02, 5.16012264e-03
1199, 1.13091841e-02, 5.15266275e-03
1200, 1.01659913e-02, 5.59973158e-03
1201, 1.03316326e-02, 5.54773211e-03
1202, 1.04965875e-02, 5.49496897e-03
1203, 1.06603848e-02, 5.44494297e-03
1204, 1.08224507e-02, 5.40117826e-03
1205, 1.09821791e-02, 5.36696054e-03
1206, 1.11390296e-02, 5.34504512e-03
1207, 1.12927333e-02, 5.33696543e-03
1208, 1.01640094e-02, 5.79772983e-03
1209, 1.03276577e-02, 5.74201439e-03
1210, 1.04905963e-02, 5.68650197e-03
1211, 1.06523372e-02, 5.63420355e-03
1212, 1.08122826e-02, 5.58852311e-03
1213, 1.09697990e-02, 5.55279665e-03
1214, 1.11243315e-02, 5.52983163e-03
1215, 1.12756174e-02, 5.52115357e-03
1216, 1.01619512e-02, 5.99565776e-03
1217, 1.03235189e-02, 5.93612250e-03
1218, 1.04843527e-02, 5.87795163e-03
1219, 1.06439507e-02, 5.82341896e-03
1220, 1.08016934e-02, 5.77581953e-03
1221, 1.09569188e-02, 5.73855173e-03
1222, 1.11090578e-02, 5.71449101e-03
1223, 1.12578329e-02, 5.70522249e-03
1224, 1.01598566e-02, 6.18950557e-03
1225, 1.03192367e-02, 6.12922292e-03
1226, 1.04778660e-02, 6.06909767e-03
1227, 1.06352288e-02, 6.01250958e-03
1228, 1.07906805e-02, 5.96303446e-03
1229, 1.09435339e-02, 5.92421787e-03
1230, 1.10931983e-02, 5.89904189e-03
1231, 1.12393349e-02, 5.88933099e-03
1232, 1.01579335e-02, 6.38763886e-03
1233, 1.03148464e-02, 6.32305304e-03
1234, 1.04711400e-02, 6.26034243e-03
1235, 1.06261717e-02, 6.20157924e-03
1236, 1.07792448e-02, 6.15019584e-03
1237, 1.09296413e-02, 6.10980857e-03
1238, 1.10767446e-02, 6.08351082e-03
1239, 1.12201646e-02, 6.07332820e-03
1240, 1.01556145e-02, 6.58101449e-03
1241, 1.03102177e-02, 6.51604589e-03
1242, 1.04641430e-02, 6.45145867e-03
1243, 1.06167691e-02, 6.39061909e-03
1244, 1.07673807e-02, 6.33731857e-03
1245, 1.09152384e-02, 6.29533455e-03
1246, 1.10596986e-02, 6.26789220e-03
1247, 1.12003358e-02, 6.25715218e-03
1248, 1.01529611e-02, 6.76871929e-03
1249, 1.03053264e-02, 6.70702243e-03
1250, 1.04568582e-02, 6.64193463e-03
1251, 1.06070135e-02, 6.57945499e-03
1252, 1.07550863e-02, 6.52435049e-03
1253, 1.09003242e-02, 6.48078509e-03
1254, 1.10420594e-02, 6.45217579e-03
1255, 1.11798467e-02, 6.44080434e-03
1256, 1.01505099e-02, 6.96578110e-03
1257, 1.03003206e-02, 6.90035708e-03
1258, 1.04493238e-02, 6.83295168e-03
1259, 1.05969151e-02, 6.76838541e-03
1260, 1.07423626e-02, 6.71136286e-03
1261, 1.08848950e-02, 6.66617462e-03
1262, 1.10238250e-02, 6.63636578e-03
1263, 1.11586899e-02, 6.62430469e-03
1264, 1.01478212e-02, 7.15948967e-03
1265, 1.02951108e-02, 7.09338905e-03
1266, 1.04415230e-02, 7.02406373e-03
1267, 1.05864685e-02, 6.95737032e-03
1268, 1.07292086e-02, 6.89836452e-03
1269, 1.08689526e-02, 6.85150921e-03
1270, 1.10049937e-02, 6.82046451e-03
1271, 1.11368578e-02, 6.80767000e-03
1272, 1.01451101e-02, 7.35692494e-03
1273, 1.02897380e-02, 7.28768110e-03
1274, 1.04334634e-02, 7.21563585e-03
1275, 1.05756773e-02, 7.14650704e-03
1276, 1.07156234e-02, 7.08538480e-03
1277, 1.08524933e-02, 7.03679770e-03
1278, 1.09855626e-02, 7.00447615e-03
1279, 1.11143459e-02, 6.99091004e-03
1280, 1.01423375e-02, 7.55804684e-03
1281, 1.02842031e-02, 7.48352101e-03
1282, 1.04251467e-02, 7.40779424e-03
1283, 1.05645396e-02, 7.33583514e-03
1284, 1.07016051e-02, 7.27243302e-03
1285, 1.08355163e-02, 7.22204056e-03
1286, 1.09655298e-02, 7.18839932e-03
1287, 1.10911503e-02, 7.17402808e-03
1288, 1.01394895e-02, 7.76107563e-03
1289, 1.02785015e-02, 7.67997326e-03
1290, 1.04165729e-02, 7.60016730e-03
1291, 1.05530554e-02, 7.52521865e-03
1292, 1.06871538e-02, 7.45945983e-03
1293, 1.08180204e-02, 7.40721729e-03
1294, 1.09448973e-02, 7.37222517e-03
1295, 1.10672722e-02, 7.35702086e-03
1296, 1.01365577e-02, 7.95968063e-03
1297, 1.02726305e-02, 7.87508674e-03
1298, 1.04077403e-02, 7.79209891e-03
1299, 1.05412249e-02, 7.71442428e-03
1300, 1.06722685e-02, 7.64637860e-03
1301, 1.08000059e-02, 7.59229530e-03
1302, 1.09236613e-02, 7.55594112e-03
1303, 1.10427011e-02, 7.53990654e-03
1304, 1.01335403e-02, 8.15493427e-03
1305, 1.02665853e-02, 8.06871802e-03
1306, 1.03986468e-02, 7.98339024e-03
1307, 1.05290469e-02, 7.90333562e-03
1308, 1.06569501e-02, 7.83313252e-03
1309, 1.07814725e-02, 7.77724711e-03
1310, 1.09018218e-02, 7.73953134e-03
1311, 1.10174436e-02, 7.72265997e-03
1312, 1.01304362e-02, 8.34594201e-03
1313, 1.02603668e-02, 8.26064497e-03
1314, 1.03892926e-02, 8.17394443e-03
1315, 1.05165197e-02, 8.09189864e-03
1316, 1.06411967e-02, 8.01969040e-03
1317, 1.07624214e-02, 7.96205550e-03
1318, 1.08793788e-02, 7.92298745e-03
1319, 1.09915016e-02, 7.90526159e-03
1320, 1.01272725e-02, 8.53906758e-03
1321, 1.02539882e-02, 8.45270511e-03
1322, 1.03796823e-02, 8.36429466e-03
1323, 1.05036469e-02, 8.28026049e-03
1324, 1.06250113e-02, 8.20608903e-03
1325, 1.07428487e-02, 8.14672559e-03
1326, 1.08563332e-02, 8.10630620e-03
1327, 1.09648770e-02, 8.08770396e-03
1328, 1.01241805e-02, 8.73920601e-03
1329, 1.02474792e-02, 8.64637457e-03
1330, 1.03698233e-02, 8.55488423e-03
1331, 1.04904296e-02, 8.46855715e-03
1332, 1.06083918e-02, 8.39236751e-03
1333, 1.07227592e-02, 8.33126716e-03
1334, 1.08326841e-02, 8.28948803e-03
1335, 1.09375697e-02, 8.26998707e-03
1336, 1.01208771e-02, 8.93272739e-03
1337, 1.02407690e-02, 8.83820839e-03
1338, 1.03596989e-02, 8.74488149e-03
1339, 1.04768658e-02, 8.65659676e-03
1340, 1.05913403e-02, 8.57848581e-03
1341, 1.07021518e-02, 8.51567276e-03
1342, 1.08084371e-02, 8.47253017e-03
1343, 1.09095816e-02, 8.45211186e-03
1344, 1.01172468e-02, 9.11400840e-03
1345, 1.02338139e-02, 9.02662054e-03
1346, 1.03492932e-02, 8.93387571e-03
1347, 1.04629509e-02, 8.84428807e-03
1348, 1.05738565e-02, 8.76442716e-03
1349, 1.06810313e-02, 8.69994052e-03
1350, 1.07835922e-02, 8.65543261e-03
1351, 1.08809154e-02, 8.63407645e-03
1352, 1.01136547e-02, 9.30629112e-03
1353, 1.02267023e-02, 9.21745412e-03
1354, 1.03386324e-02, 9.12335422e-03
1355, 1.04486952e-02, 9.03202035e-03
1356, 1.05559528e-02, 8.95029865e-03
1357, 1.06594078e-02, 8.88409652e-03
1358, 1.07581634e-02, 8.83819535e-03
1359, 1.08515834e-02, 8.81587341e-03
1360, 1.01100150e-02, 9.50277038e-03
1361, 1.02194399e-02, 9.40990634e-03
1362, 1.03277331e-02, 9.31335799e-03
1363, 1.04341228e-02, 9.21987370e-03
1364, 1.05376542e-02, 9.13613662e-03
1365, 1.06373103e-02, 9.06814821e-03
1366, 1.07321786e-02, 9.02080350e-03
1367, 1.08216107e-02, 8.99746828e-03
1368, 1.01064434e-02, 9.70193092e-03
1369, 1.02120806e-02, 9.60360374e-03
1370, 1.03166439e-02, 9.50387027e-03
1371, 1.04192868e-02, 9.40787885e-03
1372, 1.05190212e-02, 9.32194665e-03
1373, 1.06148049e-02, 9.25206114e-03
1374, 1.07057039e-02, 9.20318440e-03
1375, 1.07910596e-02, 9.17875301e-03
1376, 1.01026054e-02, 9.89509188e-03
1377, 1.02045927e-02, 9.79680382e-03
1378, 1.03054270e-02, 9.69460234e-03
1379, 1.04042897e-02, 9.59599018e-03
1380, 1.05001777e-02, 9.50767659e-03
1381, 1.05920266e-02, 9.43571981e-03
1382, 1.06788781e-02, 9.38514248e-03
1383, 1.07600521e-02, 9.35945846e-03
1384, 1.00988522e-02, 1.00967512e-02
1385, 1.01971319e-02, 9.99202579e-03
1386, 1.02942344e-02, 9.88584757e-03
1387, 1.03893150e-02, 9.78412386e-03
1388, 1.04813408e-02, 9.69312899e-03
1389, 1.05692167e-02, 9.61879268e-03
1390, 1.06519442e-02, 9.56620835e-03
1391, 1.07288156e-02, 9.53899696e-03
1392, 1.00952024e-02, 1.02965636e-02
1393, 1.01898462e-02, 1.01863854e-02
1394, 1.02832876e-02, 1.00765564e-02
1395, 1.03746448e-02, 9.97172482e-03
1396, 1.04628596e-02, 9.87772923e-03
1397, 1.05467634e-02, 9.80059616e-03
1398, 1.06253037e-02, 9.74549353e-03
1399, 1.06977299e-02, 9.71626397e-03
1400, 1.00917444e-02, 1.04878638e-02
1401, 1.01829320e-02, 1.03777600e-02
1402, 1.02728773e-02, 1.02658570e-02
1403, 1.03606824e-02, 1.01580694e-02
1404, 1.04452046e-02, 1.00607928e-02
1405, 1.05252201e-02, 9.98012442e-03
1406, 1.05995880e-02, 9.92144831e-03
1407, 1.06674284e-02, 9.88925993e-03
1408, 1.00885909e-02, 1.06791658e-02
1409, 1.01766158e-02, 1.05681382e-02
1410, 1.02633601e-02, 1.04540121e-02
1411, 1.03478711e-02, 1.03430226e-02
1412, 1.04289781e-02, 1.02415942e-02
1413, 1.05054034e-02, 1.01556983e-02
1414, 1.05758207e-02, 1.00912619e-02
1415, 1.06389588e-02, 1.00545352e-02
1416, 1.00858593e-02, 1.08707882e-02
1417, 1.01711312e-02, 1.07582016e-02
1418, 1.02550751e-02, 1.06414650e-02
1419, 1.03367306e-02, 1.05264168e-02
1420, 1.04149561e-02, 1.04189944e-02
1421, 1.04884524e-02, 1.03247436e-02
1422, 1.05551463e-02, 1.02526769e-02
1423, 1.06136659e-02, 1.02083366e-02
1424, 1.00836512e-02, 1.10621508e-02
1425, 1.01666832e-02, 1.09477695e-02
1426, 1.02483602e-02, 1.08284755e-02
1427, 1.03277825e-02, 1.07081253e-02
1428, 1.04039107e-02, 1.05922939e-02
1429, 1.04751149e-02, 1.04877073e-02
1430, 1.05400104e-02, 1.03987716e-02
1431, 1.05937663e-02, 1.03449728e-02
1432, 1.18757989e-02, 1.83947268e-04
1433, 1.20625300e-02, 1.85708966e-04
1434, 1.22491904e-02, 1.87843485e-04
1435, 1.24359429e-02, 1.90215171e-04
1436, 1.26230177e-02, 1.92595195e-04
1437, 1.28107043e-02, 1.94695938e-04
1438, 1.18755568e-02, 3.68078589e-04
1439, 1.20619573e-02, 3.71573929e-04
1440, 1.22482693e-02, 3.75802367e-04
1441, 1.24346772e-02, 3.80482932e-04
1442, 1.26214409e-02, 3.85158084e-04
1443, 1.28088770e-02, 3.89279099e-04
1444, 1.18749794e-02, 5.52367943e-04
1445, 1.20609272e-02, 5.57568215e-04
1446, 1.22467484e-02, 5.63854468e-04
1447, 1.24326600e-02, 5.70795732e-04
1448, 1.26189459e-02, 5.77707542e-04
1449, 1.28059452e-02, 5.83794899e-04
1450, 1.18739270e-02, 7.36801187e-04
1451, 1.20593160e-02, 7.43674289e-04
1452, 1.22445291e-02, 7.51984073e-04
1453, 1.24298064e-02, 7.61147006e-04
1454, 1.26154628e-02, 7.70253013e-04
1455, 1.28018633e-02, 7.78268033e-04
1456, 1.18722850e-02, 9.21373197e-04
1457, 1.20570231e-02, 9.29882110e-04
1458, 1.22415191e-02, 9.40180325e-04
1459, 1.24260439e-02, 9.51530412e-04
1460, 1.26109403e-02, 9.62796563e-04
1461, 1.27966013e-02, 9.72708978e-04
1462, 1.18699707e-02, 1.10608409e-03
1463, 1.20539702e-02, 1.11618580e-03
1464, 1.22376513e-02, 1.12843537e-03
1465, 1.24213137e-02, 1.14193931e-03
1466, 1.26053337e-02, 1.15533569e-03
1467, 1.27901351e-02, 1.16711925e-03
1468, 1.18669290e-02, 1.29093428e-03
1469, 1.20501015e-02, 1.30258070e-03
1470, 1.22328745e-02, 1.31674204e-03
1471, 1.24155749e-02, 1.33236684e-03
1472, 1.25986133e-02, 1.34786475e-03
1473, 1.27824480e-02, 1.36149523e-03
1474, 1.18631190e-02, 1.47592055e-03
1475, 1.20453797e-02, 1.48906070e-03
1476, 1.22271534e-02, 1.50509260e-03
1477, 1.24087976e-02, 1.52280449e-03
1478, 1.25907585e-02, 1.54037587e-03
1479, 1.27735008e-02, 1.55634398e-03
1480, 1.18585173e-02, 1.66103337e-03
1481, 1.20397788e-02, 1.67561602e-03
1482, 1.22204656e-02, 1.69347762e-03
1483, 1.24009624e-02, 1.71324320e-03
1484, 1.25817256e-02, 1.73327106e-03
1485, 1.27632413e-02, 1.75223663e-03
1486, 1.18531026e-02, 1.84625655e-03
1487, 1.20332809e-02, 1.86223304e-03
1488, 1.22127924e-02, 1.88188499e-03
1489, 1.23920403e-02, 1.90386001e-03
1490, 1.25715220e-02, 1.92624633e-03
1491, 1.27517274e-02, 1.94794824e-03
1492, 1.18468674e-02, 2.03156844e-03
1493, 1.20258760e-02, 2.04889453e-03
1494, 1.22041218e-02, 2.07036128e-03
1495, 1.23820379e-02, 2.09443457e-03
1496, 1.25601534e-02, 2.11908901e-03
1497, 1.27389897e-02, 2.14305497e-03
1498, 1.18398033e-02, 2.21694354e-03
1499, 1.20175546e-02, 2.23559071e-03
1500, 1.21944509e-02, 2.25881627e-03
1501, 1.23709468e-02, 2.28497153e-03
1502, 1.25476234e-02, 2.31172470e-03
1503, 1.27250077e-02, 2.33785063e-03
1504, 1.18319057e-02, 2.40235706e-03
1505, 1.20083150e-02, 2.42228829e-03
1506, 1.21837724e-02, 2.44725868e-03
1507, 1.23587716e-02, 2.47538695e-03
1508, 1.25338994e-02, 2.50445656e-03
1509, 1.27097229e-02, 2.53297482e-03
1510, 1.18235163e-02, 2.58672610e-03
1511, 1.19982520e-02, 2.60866946e-03
1512, 1.21721178e-02, 2.63554044e-03
1513, 1.23454928e-02, 2.66588316e-03
1514, 1.25189200e-02, 2.69788271e-03
1515, 1.26929618e-02, 2.73018749e-03
1516, 1.18143307e-02, 2.77091004e-03
1517, 1.19873136e-02, 2.79485201e-03
1518, 1.21594723e-02, 2.82372953e-03
1519, 1.23311020e-02, 2.85652908e-03
1520, 1.25026908e-02, 2.89184228e-03
1521, 1.26750004e-02, 2.92645441e-03
1522, 1.18042734e-02, 2.95511726e-03
1523, 1.19754719e-02, 2.98089813e-03
1524, 1.21458303e-02, 3.01183527e-03
1525, 1.23156086e-02, 3.04717291e-03
1526, 1.24852955e-02, 3.08546913e-03
1527, 1.26555888e-02, 3.12417559e-03
1528, 1.17940996e-02, 3.13700177e-03
1529, 1.19628999e-02, 3.16625647e-03
1530, 1.21312365e-02, 3.19966394e-03
1531, 1.22990562e-02, 3.23746959e-03
1532, 1.24667697e-02, 3.27847293e-03
1533, 1.26350531e-02, 3.32026882e-03
1534, 1.17824236e-02, 3.32077220e-03
1535, 1.19493017e-02, 3.35181924e-03
1536, 1.21156257e-02, 3.38738807e-03
1537, 1.22814244e-02, 3.42750270e-03
1538, 1.24471039e-02, 3.47095937e-03
1539, 1.26132546e-02, 3.51603702e-03
1540, 1.17683411e-02, 3.50963604e-03
1541, 1.19351447e-02, 3.53618176e-03
1542, 1.20991487e-02, 3.57455667e-03
1543, 1.22627532e-02, 3.61719425e-03
1544, 1.24262888e-02, 3.66309751e-03
1545, 1.25902928e-02, 3.71078122e-03
1546, 1.17543014e-02, 3.69562302e-03
1547, 1.19207585e-02, 3.71816871e-03
1548, 1.20818615e-02, 3.76094412e-03
1549, 1.22430595e-02, 3.80650489e-03
1550, 1.24043263e-02, 3.85494996e-03
1551, 1.25661017e-02, 3.90511053e-03
1552, 1.17396321e-02, 3.88080906e-03
1553, 1.19043607e-02, 3.90341575e-03
1554, 1.20633971e-02, 3.94770922e-03
1555, 1.22222612e-02, 3.99568817e-03
1556, 1.23811960e-02, 4.04659612e-03
1557, 1.25406608e-02, 4.09918837e-03
1558, 1.17245708e-02, 4.06439649e-03
1559, 1.18880589e-02, 4.08521295e-03
1560, 1.20440461e-02, 4.13392950e-03
1561, 1.22003760e-02, 4.18469403e-03
1562, 1.23568885e-02, 4.23807278e-03
1563, 1.25139616e-02, 4.29306831e-03
1564, 1.17082875e-02, 4.24912665e-03
1565, 1.18691698e-02, 4.27232031e-03
1566, 1.20232981e-02, 4.32127155e-03
1567, 1.21772978e-02, 4.37386613e-03
1568, 1.23313777e-02, 4.42946330e-03
1569, 1.24859978e-02, 4.48677829e-03
1570, 1.16911940e-02, 4.43364587e-03
1571, 1.18493633e-02, 4.45927633e-03
1572, 1.20018981e-02, 4.50731907e-03
1573, 1.21532055e-02, 4.56263125e-03
1574, 1.23047065e-02, 4.62062657e-03
1575, 1.24567784e-02, 4.68028197e-03
1576, 1.16733853e-02, 4.61766543e-03
1577, 1.18278367e-02, 4.64895833e-03
1578, 1.19795967e-02, 4.69282409e-03
1579, 1.21281091e-02, 4.75093396e-03
1580, 1.22768991e-02, 4.81148111e-03
1581, 1.24263167e-02, 4.87353746e-03
1582, 1.16545130e-02, 4.80235182e-03
1583, 1.18065169e-02, 4.83470643e-03
1584, 1.19566601e-02, 4.87697450e-03
1585, 1.21020209e-02, 4.93874494e-03
1586, 1.22479526e-02, 5.00203483e-03
1587, 1.23946099e-02, 5.06654195e-03
1588, 1.16348825e-02, 4.98664891e-03
1589, 1.17845470e-02, 5.01937233e-03
1590, 1.19320620e-02, 5.06308163e-03
1591, 1.20747052e-02, 5.12681995e-03
1592, 1.22178085e-02, 5.19246934e-03
1593, 1.23616476e-02, 5.25933597e-03
1594, 1.16145853e-02, 5.17022004e-03
1595, 1.17612192e-02, 5.20543288e-03
1596, 1.19066397e-02, 5.24840644e-03
1597, 1.20463185e-02, 5.31464256e-03
1598, 1.21864965e-02, 5.38268778e-03
1599, 1.23274336e-02, 5.45189530e-03
1600, 1.15928389e-02, 5.35581633e-03
1601, 1.17370421e-02, 5.39110135e-03
1602, 1.18801622e-02, 5.43372193e-03
1603, 1.20168682e-02, 5.50219417e-03
1604, 1.21540278e-02, 5.57264499e-03
1605, 1.22919735e-02, 5.64419990e-03
1606, 1.15704481e-02, 5.54061029e-03
1607, 1.17120594e-02, 5.57625107e-03
1608, 1.18532302e-02, 5.61704906e-03
1609, 1.19864382e-02, 5.68919629e-03
1610, 1.21204145e-02, 5.76230697e-03
1611, 1.22552710e-02, 5.83624188e-03
1612, 1.15470355e-02, 5.72593044e-03
1613, 1.16859926e-02, 5.76179381e-03
1614, 1.18245455e-02, 5.80268493e-03
1615, 1.19547518e-02, 5.87655697e-03
1616, 1.20855980e-02, 5.95185766e-03
1617, 1.22173131e-02, 6.02804963e-03
1618, 1.15228202e-02, 5.91098843e-03
1619, 1.16590671e-02, 5.94695192e-03
1620, 1.17947133e-02, 5.98865794e-03
1621, 1.19219813e-02, 6.06370531e-03
1622, 1.20496256e-02, 6.14113407e-03
1623, 1.21781155e-02, 6.21957518e-03
1624, 1.14979586e-02, 6.09521801e-03
1625, 1.16316006e-02, 6.13060687e-03
1626, 1.17652500e-02, 6.16965443e-03
1627, 1.18884211e-02, 6.24960056e-03
1628, 1.20125543e-02, 6.32993272e-03
1629, 1.21376868e-02, 6.41077664e-03
1630, 1.14723146e-02, 6.27908204e-03
1631, 1.16030183e-02, 6.31474424e-03
1632, 1.17335673e-02, 6.35464955e-03
1633, 1.18535114e-02, 6.43618079e-03
1634, 1.19742537e-02, 6.51869643e-03
1635, 1.20959999e-02, 6.60175364e-03
1636, 1.14458632e-02, 6.46265922e-03
1637, 1.15734758e-02, 6.49882387e-03
1638, 1.17008779e-02, 6.53944910e-03
1639, 1.18174348e-02, 6.62281830e-03
1640, 1.19347461e-02, 6.70735911e-03
1641, 1.20530520e-02, 6.79250620e-03
1642, 1.14185903e-02, 6.64599845e-03
1643, 1.15430066e-02, 6.68272516e-03
1644, 1.16634946e-02, 6.73739426e-03
1645, 1.17791351e-02, 6.81334082e-03
1646, 1.18937232e-02, 6.89702434e-03
1647, 1.20087583e-02, 6.98334910e-03
1648, 1.13904849e-02, 6.82913419e-03
1649, 1.15108583e-02, 6.86917128e-03
1650, 1.16271013e-02, 6.92797825e-03
1651, 1.17399404e-02, 7.00295810e-03
1652, 1.18514728e-02, 7.08666630e-03
1653, 1.19631737e-02, 7.17407838e-03
1654, 1.13614928e-02, 7.01225176e-03
1655, 1.14779007e-02, 7.05502322e-03
1656, 1.15903709e-02, 7.11595919e-03
1657, 1.16998954e-02, 7.19150063e-03
1658, 1.18080946e-02, 7.27591524e-03
1659, 1.19163441e-02, 7.36452825e-03
1660, 1.13315722e-02, 7.19550066e-03
1661, 1.14441440e-02, 7.24022929e-03
1662, 1.15529168e-02, 7.30271637e-03
1663, 1.16589209e-02, 7.37924408e-03
1664, 1.17636072e-02, 7.46470504e-03
1665, 1.18682906e-02, 7.55462237e-03
1666, 1.13007650e-02, 7.37872114e-03
1667, 1.14095621e-02, 7.42488028e-03
1668, 1.15146190e-02, 7.48866703e-03
1669, 1.16169760e-02, 7.56633328e-03
1670, 1.17180124e-02, 7.65301939e-03
1671, 1.18190227e-02, 7.74432346e-03
1672, 1.12691280e-02, 7.56170508e-03
1673, 1.13741569e-02, 7.60895666e-03
1674, 1.14754457e-02, 7.67392572e-03
1675, 1.15740439e-02, 7.75281899e-03
1676, 1.16713131e-02, 7.84084946e-03
1677, 1.17685460e-02, 7.93361105e-03
1678, 1.12366872e-02, 7.74434116e-03
1679, 1.13379192e-02, 7.79247750e-03
1680, 1.14353718e-02, 7.85856694e-03
1681, 1.15301106e-02, 7.93874450e-03
1682, 1.16235055e-02, 8.02819896e-03
1683, 1.17168603e-02, 8.12247768e-03
1684, 1.12034418e-02, 7.92663731e-03
1685, 1.13008283e-02, 7.97552336e-03
1686, 1.13943703e-02, 8.04268755e-03
1687, 1.14851585e-02, 8.12417269e-03
1688, 1.15745841e-02, 8.21509399e-03
1689, 1.16639677e-02, 8.31092335e-03
1690, 1.11693768e-02, 8.10863823e-03
1691, 1.12628564e-02, 8.15818459e-03
1692, 1.13524161e-02, 8.22637975e-03
1693, 1.14391707e-02, 8.30916688e-03
1694, 1.15245385e-02, 8.40156712e-03
1695, 1.16098654e-02, 8.49895924e-03
1696, 1.11344820e-02, 8.29038862e-03
1697, 1.12239849e-02, 8.34053196e-03
1698, 1.13094896e-02, 8.40971246e-03
1699, 1.13921305e-02, 8.49377923e-03
1700, 1.14733614e-02, 8.58764537e-03
1701, 1.15545504e-02, 8.68659467e-03
1702, 1.10987509e-02, 8.47191084e-03
1703, 1.11842053e-02, 8.52260087e-03
1704, 1.12655796e-02, 8.59272573e-03
1705, 1.13440314e-02, 8.67804233e-03
1706, 1.14210472e-02, 8.77335016e-03
1707, 1.14980200e-02, 8.87383334e-03
1708, 1.10621825e-02, 8.65321327e-03
1709, 1.11435112e-02, 8.70440900e-03
1710, 1.12206796e-02, 8.77543911e-03
1711, 1.12948669e-02, 8.86196923e-03
1712, 1.13675930e-02, 8.95868614e-03
1713, 1.14402752e-02, 9.06067342e-03
1714, 1.10247787e-02, 8.83428939e-03
1715, 1.11019053e-02, 8.88595264e-03
1716, 1.11747887e-02, 8.95784982e-03
1717, 1.12446351e-02, 9.04555712e-03
1718, 1.13129970e-02, 9.14364960e-03
1719, 1.13813179e-02, 9.24711023e-03
1720, 1.09865526e-02, 9.01510008e-03
1721, 1.10593904e-02, 9.06719081e-03
1722, 1.11279078e-02, 9.13991965e-03
1723, 1.11933332e-02, 9.22877342e-03
1724, 1.12572554e-02, 9.32821352e-03
1725, 1.13211442e-02, 9.43312328e-03
1726, 1.09475311e-02, 9.19552986e-03
1727, 1.10159796e-02, 9.24800895e-03
1728, 1.10800369e-02, 9.32154339e-03
1729, 1.11409547e-02, 9.41152871e-03
1730, 1.12003628e-02, 9.51231085e-03
1731, 1.12597533e-02, 9.61867068e-03
1732, 1.09077692e-02, 9.37529095e-03
1733, 1.09717026e-02, 9.42813326e-03
1734, 1.10311806e-02, 9.50248446e-03
1735, 1.10874949e-02, 9.59363673e-03
1736, 1.11423107e-02, 9.69580933e-03
1737, 1.11971432e-02, 9.80367977e-03
1738, 1.08673815e-02, 9.55379289e-03
1739, 1.09266136e-02, 9.60702635e-03
1740, 1.09813567e-02, 9.68229678e-03
1741, 1.10329473e-02, 9.77475662e-03
1742, 1.10830879e-02, 9.87847708e-03
1743, 1.11333067e-02, 9.98802390e-03
1744, 1.08265625e-02, 9.72993579e-03
1745, 1.08808167e-02, 9.78373550e-03
1746, 1.09306015e-02, 9.86022316e-03
1747, 1.09773111e-02, 9.95433610e-03
1748, 1.10226832e-02, 1.00599509e-02
1749, 1.10682407e-02, 1.01715131e-02
1750, 1.07856514e-02, 9.90179833e-03
1751, 1.08344890e-02, 9.95666999e-03
1752, 1.08789811e-02, 1.00350538e-02
1753, 1.09205954e-02, 1.01315314e-02
1754, 1.09610874e-02, 1.02397036e-02
1755, 1.10019427e-02, 1.03538800e-02
1756, 1.07451808e-02, 1.00662000e-02
1757, 1.07878679e-02, 1.01234950e-02
1758, 1.08265821e-02, 1.02051087e-02
1759, 1.08628087e-02, 1.03052352e-02
1760, 1.08982911e-02, 1.04170553e-02
1761, 1.09344330e-02, 1.05347335e-02
1762, 1.07057281e-02, 1.02189332e-02
1763, 1.07410671e-02, 1.02814939e-02
1764, 1.07732937e-02, 1.03688771e-02
1765, 1.08038615e-02, 1.04744146e-02
1766, 1.08343186e-02, 1.05911829e-02
1767, 1.08657107e-02, 1.07137281e-02
1768, 1.06673613e-02, 1.03558786e-02
1769, 1.06936013e-02, 1.04288328e-02
1770, 1.07187126e-02, 1.05253030e-02
1771, 1.07435547e-02, 1.06383394e-02
1772, 1.07690096e-02, 1.07617415e-02
1773, 1.07956752e-02, 1.08907549e-02
1774, 1.06506655e-02, 1.12407394e-02
1775, 1.05751986e-02, 1.14157749e-02
1776, 1.04979416e-02, 1.15905888e-02
1777, 1.04190409e-02, 1.17652006e-02
1778, 1.03386445e-02, 1.19393561e-02
1779, 1.02602262e-02, 1.21033192e-02
1780, 1.01817120e-02, 1.22585846e-02
1781, 1.00991027e-02, 1.24037359e-02
1782, 1.06325503e-02, 1.10950256e-02
1783, 1.05600636e-02, 1.12628546e-02
1784, 1.04852328e-02, 1.14306761e-02
1785, 1.04083223e-02, 1.15986224e-02
1786, 1.03296116e-02, 1.17662624e-02
1787, 1.02492832e-02, 1.19318906e-02
1788, 1.01690330e-02, 1.20866941e-02
1789, 1.00869695e-02, 1.22243538e-02
1790, 1.06165092e-02, 1.09524084e-02
1791, 1.05473232e-02, 1.11114942e-02
1792, 1.04750823e-02, 1.12710819e-02
1793, 1.04001919e-02, 1.14314528e-02
1794, 1.03230961e-02, 1.15922196e-02
1795, 1.02441963e-02, 1.17515270e-02
1796, 1.01643233e-02, 1.19025744e-02
1797, 1.00831175e-02, 1.20328777e-02
1798, 1.06027313e-02, 1.08149135e-02
1799, 1.05372649e-02, 1.09626874e-02
1800, 1.04676411e-02, 1.11126807e-02
1801, 1.03946459e-02, 1.12645309e-02
1802, 1.03189368e-02, 1.14179244e-02
1803, 1.02411201e-02, 1.15710348e-02
1804, 1.01618664e-02, 1.17142079e-02
1805, 1.00814700e-02, 1.18281739e-02
1806, 1.05927307e-02, 1.06804352e-02
1807, 1.05309524e-02, 1.08147189e-02
1808, 1.04634091e-02, 1.09553114e-02
1809, 1.03919134e-02, 1.10979304e-02
1810, 1.03171691e-02, 1.12432661e-02
1811, 1.02399588e-02, 1.13878027e-02
1812, 1.01610133e-02, 1.15216393e-02
1813, 1.00809019e-02, 1.16271451e-02
1814, 1.05846794e-02, 1.05640255e-02
1815, 1.05277356e-02, 1.06759137e-02
1816, 1.04627740e-02, 1.07996995e-02
1817, 1.03923045e-02, 1.09313196e-02
1818, 1.03179337e-02, 1.10670831e-02
1819, 1.02407280e-02, 1.12022664e-02
1820, 1.01615563e-02, 1.13276374e-02
1821, 1.00811273e-02, 1.14294849e-02
1822, 7.19974842e-03, 1.31283887e-03
1823, 7.19972886e-03, 1.12537818e-03
1824, 7.19984435e-03, 9.37821693e-04
1825, 7.19992677e-03, 7.50256761e-04
1826, 7.19996914e-03, 5.62695030e-04
1827, 7.19998870e-03, 3.75133648e-04
1828, 7.19999615e-03, 1.87569589e-04
1829, 7.39751477e-03, 1.31262362e-03
1830, 7.39868078e-03, 1.12516864e-03
1831, 7.39938766e-03, 9.37663135e-04
1832, 7.39973737e-03, 7.50139356e-04
1833, 7.39989337e-03, 5.62609814e-04
1834, 7.39995856e-03, 3.75077245e-04
1835, 7.39998417e-03, 1.87541184e-04
1836, 7.59317912e-03, 1.31254643e-03
1837, 7.59710558e-03, 1.12507259e-03
1838, 7.59879686e-03, 9.37577686e-04
1839, 7.59951072e-03, 7.50070903e-04
1840, 7.59980455e-03, 5.62558300e-04
1841, 7.59992376e-03, 3.75042262e-04
1842, 7.59997033e-03, 1.87523139e-04
1843, 7.79043045e-03, 1.31251768e-03
1844, 7.79639930e-03, 1.12503045e-03
1845, 7.79859908e-03, 9.37535311e-04
1846, 7.79944565e-03, 7.50034174e-04
1847, 7.79977906e-03, 5.62529371e-04
1848, 7.79991224e-03, 3.75022035e-04
1849, 7.79996486e-03, 1.87512400e-04
1850, 7.99692795e-03, 1.31250673e-03
1851, 7.99853075e-03, 1.12501252e-03
1852, 7.99934566e-03, 9.37515520e-04
1853, 7.99971540e-03, 7.50015839e-04
1854, 7.99987651e-03, 5.62514178e-04
1855, 7.99994729e-03, 3.75011005e-04
1856, 7.99997710e-03, 1.87506361e-04
1857, 8.20313953e-03, 1.31250254e-03
1858, 8.20115954e-03, 1.12500507e-03
1859, 8.20043869e-03, 9.37506557e-04
1860, 8.20016302e-03, 7.50007050e-04
1861, 8.20005685e-03, 5.62506611e-04
1862, 8.20001867e-03, 3.75005300e-04
1863, 8.20000470e-03, 1.87503159e-04
1864, 8.40561930e-03, 1.31250080e-03
1865, 8.40280391e-03, 1.12500193e-03
1866, 8.40130541e-03, 9.37502657e-04
1867, 8.40057805e-03, 7.50003033e-04
1868, 8.40024464e-03, 5.62502944e-04
1869, 8.40009935e-03, 3.75002448e-04
1870, 8.40003975e-03, 1.87501515e-04
1871, 8.60744994e-03, 1.31250033e-03
1872, 8.60382896e-03, 1.12500065e-03
1873, 8.60186853e-03, 9.37501027e-04
1874, 8.60087108e-03, 7.50001287e-04
1875, 8.60038958e-03, 5.62501315e-04
1876, 8.60016793e-03, 3.75001109e-04
1877, 8.60007294e-03, 1.87500700e-04
1878, 8.80777556e-03, 1.31250010e-03
1879, 8.80413968e-03, 1.12500018e-03
1880, 8.80209357e-03, 9.37500386e-04
1881, 8.80101137e-03, 7.50000530e-04
1882, 8.80046934e-03, 5.62500558e-04
1883, 8.80021043e-03, 3.75000469e-04
1884, 8.80009495e-03, 1.87500307e-04
1885, 9.00708698e-03, 1.31249859e-03
1886, 9.00387298e-03, 1.12499646e-03
1887, 9.00201127e-03, 9.37494682e-04
1888, 9.00099427e-03, 7.49993837e-04
1889, 9.00046807e-03, 5.62493864e-04
1890, 9.00020823e-03, 3.74994503e-04
1891, 9.00008809e-03, 1.87495578e-04
1892, 9.20558907e-03, 1.31247938e-03
1893, 9.20313038e-03, 1.12495688e-03
1894, 9.20161791e-03, 9.37442004e-04
1895, 9.20075551e-03, 7.49937142e-04
1896, 9.20029171e-03, 5.62440546e-04
1897, 9.20004863e-03, 3.74949828e-04
1898, 9.19989496e-03, 1.87466998e-04
1899, 9.40379594e-03, 1.31237530e-03
1900, 9.40192770e-03, 1.12476875e-03
1901, 9.40073002e-03, 9.37212317e-04
1902, 9.40002035e-03, 7.49705010e-04
1903, 9.39961337e-03, 5.62233967e-04
1904, 9.39935260e-03, 3.74790630e-04
1905, 9.39909648e-03, 1.87376412e-04
1906, 9.60145146e-03, 1.31203735e-03
1907, 9.59990360e-03, 1.12421415e-03
1908, 9.59887356e-03, 9.36579832e-04
1909, 9.59823932e-03, 7.49098021e-04
1910, 9.59783141e-03, 5.61721390e-04
1911, 9.59749706e-03, 3.74418625e-04
1912, 9.59710777e-03, 1.87178070e-04
1913, 9.79832094e-03, 1.31122291e-03
1914, 9.79654212e-03, 1.12300413e-03
1915, 9.79545154e-03, 9.35288845e-04
1916, 9.79479402e-03, 7.47918384e-04
1917, 9.79433767e-03, 5.60765679e-04
1918, 9.79391392e-03, 3.73751827e-04
1919, 9.79342312e-03, 1.86835969e-04
1920, 6.80000056e-03, 1.87676400e-04
1921, 6.80000102e-03, 3.75354663e-04
1922, 6.80000288e-03, 5.63032925e-04
1923, 6.80000708e-03, 7.50723761e-04
1924, 6.80001499e-03, 9.38536774e-04
1925, 6.80002524e-03, 1.12679857e-03
1926, 6.80001499e-03, 1.31601281e-03
1927, 6.79987483e-03, 1.50691089e-03
1928, 6.79914746e-03, 1.70204579e-03
1929, 6.79611135e-03, 1.89779978e-03
1930, 6.78860769e-03, 2.09538150e-03
1931, 6.60000043e-03, 1.87765880e-04
1932, 6.60000090e-03, 3.75534437e-04
1933, 6.60000183e-03, 5.63303591e-04
1934, 6.60000509e-03, 7.51098851e-04
1935, 6.60001021e-03, 9.39103775e-04
1936, 6.60001487e-03, 1.12781185e-03
1937, 6.59999158e-03, 1.31792680e-03
1938, 6.59970706e-03, 1.51012209e-03
1939, 6.59811869e-03, 1.70487945e-03
1940, 6.59284694e-03, 1.90124486e-03
1941, 6.58097118e-03, 2.09939014e-03
1942, 6.40000030e-03, 1.87869853e-04
1943, 6.40000077e-03, 3.75741773e-04
1944, 6.40000124e-03, 5.63614420e-04
1945, 6.40000263e-03, 7.51523476e-04
1946, 6.40000496e-03, 9.39695281e-04
1947, 6.40000729e-03, 1.12869311e-03
1948, 6.39996491e-03, 1.31925358e-03
1949, 6.39954675e-03, 1.51190674e-03
1950, 6.39760960e-03, 1.70670834e-03
1951, 6.39206357e-03, 1.90318516e-03
1952, 6.38056453e-03, 2.10105488e-03
1953, 6.20000018e-03, 1.87981743e-04
1954, 6.20000018e-03, 3.75964737e-04
1955, 6.20000018e-03, 5.63948299e-04
1956, 6.20000064e-03, 7.51973828e-04
1957, 6.20000251e-03, 9.40285623e-04
1958, 6.20000344e-03, 1.12946657e-03
1959, 6.19995128e-03, 1.32024218e-03
1960, 6.19954057e-03, 1.51306367e-03
1961, 6.19789958e-03, 1.70788716e-03
1962, 6.19384227e-03, 1.90430228e-03
1963, 6.18675817e-03, 2.10185116e-03
1964, 5.99999959e-03, 1.88097561e-04
1965, 5.99999959e-03, 3.76195821e-04
1966, 5.99999959e-03, 5.64294402e-04
1967, 5.99999959e-03, 7.52437045e-04
1968, 6.00000052e-03, 9.40871891e-04
1969, 6.00000098e-03, 1.13017869e-03
1970, 5.99995721e-03, 1.32106221e-03
1971, 5.99964056e-03, 1.51393423e-03
1972, 5.99851599e-03, 1.70872174e-03
1973, 5.99589152e-03, 1.90501614e-03
1974, 5.99198602e-03, 2.10229983e-03
1975, 5.79999993e-03, 1.88215214e-04
1976, 5.79999993e-03, 3.76430806e-04
1977, 5.79999993e-03, 5.64646558e-04
1978, 5.79999993e-03, 7.52906373e-04
1979, 5.79999993e-03, 9.41455539e-04
1980, 5.79999993e-03, 1.13086100e-03
1981, 5.79996733e-03, 1.32180471e-03
1982, 5.79974893e-03, 1.51467521e-03
1983, 5.79886092e-03, 1.70939055e-03
1984, 5.79642784e-03, 1.90554315e-03
1985, 5.79181081e-03, 2.10260320e-03
1986, 5.59999980e-03, 1.88333695e-04
1987, 5.59999980e-03, 3.76667536e-04
1988, 5.59999980e-03, 5.65001508e-04
1989, 5.59999980e-03, 7.53378670e-04
1990, 5.59999980e-03, 9.42038256e-04
1991, 5.59999980e-03, 1.13153039e-03
1992, 5.59997931e-03, 1.32251356e-03
1993, 5.59978327e-03, 1.51535938e-03
1994, 5.59881888e-03, 1.70998403e-03
1995, 5.59583725e-03, 1.90598692e-03
1996, 5.58900088e-03, 2.10284442e-03
1997, 5.40000014e-03, 1.88452512e-04
1998, 5.40000014e-03, 3.76905082e-04
1999, 5.40000014e-03, 5.65357739e-04
2000, 5.40000014e-03, 7.53852364e-04
2001, 5.40000014e-03, 9.42620740e-04
2002, 5.40000014e-03, 1.13219442e-03
2003, 5.39997919e-03, 1.32320845e-03
2004, 5.39975520e-03, 1.51601958e-03
2005, 5.39868698e-03, 1.71054481e-03
2006, 5.39563503e-03, 1.90639473e-03
2007, 5.38922893e-03, 2.10305955e-03
2008, 5.20000048e-03, 1.88571488e-04
2009, 5.20000048e-03, 3.77142977e-04
2010, 5.20000048e-03, 5.65714494e-04
2011, 5.20000048e-03, 7.54326698e-04
2012, 5.20000048e-03, 9.43203166e-04
2013, 5.20000048e-03, 1.13285636e-03
2014, 5.19997627e-03, 1.32389786e-03
2015, 5.19973878e-03, 1.51666976e-03
2016, 5.19877393e-03, 1.71109161e-03
2017, 5.19638788e-03, 1.90678716e-03
2018, 5.19209728e-03, 2.10326328e-03
2019, 4.99999989e-03, 1.88690494e-04
2020, 4.99999989e-03, 3.77380988e-04
2021, 4.99999989e-03, 5.66071481e-04
2022, 4.99999989e-03, 7.54801207e-04
2023, 4.99999989e-03, 9.43785533e-04
2024, 4.99999989e-03, 1.13351771e-03
2025, 4.99997428e-03, 1.32458506e-03
2026, 4.99977637e-03, 1.51731609e-03
2027, 4.99912025e-03, 1.71163294e-03
2028, 4.99775028e-03, 1.90717331e-03
2029, 4.99552209e-03, 2.10346258e-03
2030, 4.80000023e-03, 1.88809528e-04
2031, 4.80000023e-03, 3.77619057e-04
2032, 4.80000023e-03, 5.66428585e-04
2033, 4.80000023e-03, 7.55275832e-04
2034, 4.80000023e-03, 9.44368017e-04
2035, 4.80000023e-03, 1.13417872e-03
2036, 4.79998160e-03, 1.32527133e-03
2037, 4.79988195e-03, 1.51796080e-03
2038, 4.79967846e-03, 1.71217194e-03
2039, 4.79962304e-03, 1.90755678e-03
2040, 4.80100280e-03, 2.10365979e-03
2041, 4.60000010e-03, 1.88928563e-04
2042, 4.60000010e-03, 3.77857126e-04
2043, 4.60000010e-03, 5.66785689e-04
2044, 4.60000010e-03, 7.55750574e-04
2045, 4.60000010e-03, 9.44950560e-04
2046, 4.60000010e-03, 1.13483961e-03
2047, 4.59999405e-03, 1.32595748e-03
2048, 4.59998613e-03, 1.51860504e-03
2049, 4.60009417e-03, 1.71271013e-03
2050, 4.60107066e-03, 1.90793944e-03
2051, 4.60484158e-03, 2.10385630e-03
2052, 4.39999998e-03, 1.89047627e-04
2053, 4.39999998e-03, 3.78095254e-04
2054, 4.39999998e-03, 5.67142852e-04
2055, 4.39999998e-03, 7.56225316e-04
2056, 4.39999998e-03, 9.45533044e-04
2057, 4.39999998e-03, 1.13550050e-03
2058, 4.40000091e-03, 1.32664340e-03
2059, 4.40001814e-03, 1.51924905e-03
2060, 4.40020580e-03, 1.71324785e-03
2061, 4.40128474e-03, 1.90832152e-03
2062, 4.40376438e-03, 2.10405234e-03
2063, 4.20000032e-03, 1.89166676e-04
2064, 4.20000032e-03, 3.78333352e-04
2065, 4.20000032e-03, 5.67500014e-04
2066, 4.20000032e-03, 7.56700058e-04
2067, 4.20000032e-03, 9.46115586e-04
2068, 4.20000032e-03, 1.13616139e-03
2069, 4.20000125e-03, 1.32732932e-03
2070, 4.20004129e-03, 1.51989295e-03
2071, 4.20050882e-03, 1.71378558e-03
2072, 4.20230580e-03, 1.90870359e-03
2073, 4.20529582e-03, 2.10424839e-03
2074, 4.00000066e-03, 1.89285711e-04
2075, 4.00000066e-03, 3.78571422e-04
2076, 4.00000066e-03, 5.67857176e-04
2077, 4.00000066e-03, 7.57174741e-04
2078, 4.00000066e-03, 9.46698012e-04
2079, 4.00000066e-03, 1.13682228e-03
2080, 4.00000717e-03, 1.32801523e-03
2081, 4.00019158e-03, 1.52053684e-03
2082, 4.00137436e-03, 1.71432318e-03
2083, 4.00488079e-03, 1.90908555e-03
2084, 4.01156768e-03, 2.10444466e-03
2085, 3.80000006e-03, 1.89404760e-04
2086, 3.80000006e-03, 3.78809520e-04
2087, 3.80000006e-03, 5.68214280e-04
2088, 3.80000006e-03, 7.57649424e-04
2089, 3.80000006e-03, 9.47280496e-04
2090, 3.80000006e-03, 1.13748317e-03
2091, 3.80003080e-03, 1.32870115e-03
2092, 3.80043406e-03, 1.52118062e-03
2093, 3.80224898e-03, 1.71486079e-03
2094, 3.80707951e-03, 1.90946739e-03
2095, 3.81722278e-03, 2.10464047e-03
2096, 3.59999994e-03, 1.89523795e-04
2097, 3.59999994e-03, 3.79047589e-04
2098, 3.59999994e-03, 5.68571384e-04
2099, 3.59999994e-03, 7.58124166e-04
2100, 3.59999994e-03, 9.47862980e-04
2101, 3.59999994e-03, 1.13814406e-03
2102, 3.60005489e-03, 1.32938707e-03
2103, 3.60053522e-03, 1.52182439e-03
2104, 3.60228261e-03, 1.71539839e-03
2105, 3.60643910e-03, 1.90984935e-03
2106, 3.61503800e-03, 2.10483652e-03
2107, 3.40000005e-03, 1.89642858e-04
2108, 3.40000005e-03, 3.79285717e-04
2109, 3.40000005e-03, 5.68928546e-04
2110, 3.40000005e-03, 7.58598850e-04
2111, 3.40000005e-03, 9.48445522e-04
2112, 3.40000005e-03, 1.13880495e-03
2113, 3.40005592e-03, 1.33007299e-03
2114, 3.40043241e-03, 1.52246829e-03
2115, 3.40161845e-03, 1.71593600e-03
2116, 3.40407644e-03, 1.91023131e-03
2117, 3.40777775e-03, 2.10503256e-03
2118, 3.19999992e-03, 1.89761908e-04
2119, 3.19999992e-03, 3.79523815e-04
2120, 3.19999992e-03, 5.69285708e-04
2121, 3.19999992e-03, 7.59073591e-04
2122, 3.19999992e-03, 9.49028064e-04
2123, 3.19999992e-03, 1.13946584e-03
2124, 3.20003810e-03, 1.33075891e-03
2125, 3.20026930e-03, 1.52311218e-03
2126, 3.20099294e-03, 1.71647361e-03
2127, 3.20228119e-03, 1.91061315e-03
2128, 3.20336269e-03, 2.10522860e-03
2129, 2.99999979e-03, 1.89880942e-04
2130, 2.99999979e-03, 3.79761885e-04
2131, 2.99999979e-03, 5.69642812e-04
2132, 2.99999979e-03, 7.59548275e-04
2133, 2.99999979e-03, 9.49610607e-04
2134, 2.99999979e-03, 1.14012673e-03
2135, 3.00002284e-03, 1.33144495e-03
2136, 3.00018978e-03, 1.52375607e-03
2137, 3.00069153e-03, 1.71701121e-03
2138, 3.00147384e-03, 1.91099511e-03
2139, 3.00238654e-03, 2.10542465e-03
2140, 2.79999990e-03, 1.89999992e-04
2141, 2.79999990e-03, 3.79999983e-04
2142, 2.79999990e-03, 5.69999975e-04
2143, 2.79999990e-03, 7.60023016e-04
2144, 2.79999990e-03, 9.50193091e-04
2145, 2.79999990e-03, 1.14078762e-03
2146, 2.80001946e-03, 1.33213087e-03
2147, 2.80012866e-03, 1.52439985e-03
2148, 2.80026533e-03, 1.71754882e-03
2149, 2.80001946e-03, 1.91137707e-03
2150, 2.79935868e-03, 2.10562069e-03
2151, 2.60000024e-03, 1.90119055e-04
2152, 2.60000024e-03, 3.80238111e-04
2153, 2.60000024e-03, 5.70357137e-04
2154, 2.60000024e-03, 7.60497758e-04
2155, 2.60000024e-03, 9.50775575e-04
2156, 2.60000024e-03, 1.14144851e-03
2157, 2.60000862e-03, 1.33281667e-03
2158, 2.59996788e-03, 1.52504374e-03
2159, 2.59941188e-03, 1.71808642e-03
2160, 2.59714434e-03, 1.91175891e-03
2161, 2.59087281e-03, 2.10581673e-03
2162, 2.40000011e-03, 1.90238105e-04
2163, 2.40000011e-03, 3.80476209e-04
2164, 2.40000011e-03, 5.70714299e-04
2165, 2.40000011e-03, 7.60972442e-04
2166, 2.40000011e-03, 9.51358059e-04
2167, 2.40000011e-03, 1.14210951e-03
2168, 2.39998894e-03, 1.33350282e-03
2169, 2.39979476e-03, 1.52568775e-03
2170, 2.39877962e-03, 1.71862415e-03
2171, 2.39566341e-03, 1.91214099e-03
2172, 2.38858140e-03, 2.10601254e-03
2173, 2.19999999e-03, 1.90357139e-04
2174, 2.19999999e-03, 3.80714278e-04
2175, 2.19999999e-03, 5.71071403e-04
2176, 2.19999999e-03, 7.61447183e-04
2177, 2.19999999e-03, 9.51940543e-04
2178, 2.19999999e-03, 1.14277028e-03
2179, 2.19997368e-03, 1.33418874e-03
2180, 2.19971943e-03, 1.52633153e-03
2181, 2.19864654e-03, 1.71916164e-03
2182, 2.19576852e-03, 1.91252294e-03
2183, 2.18998687e-03, 2.10620882e-03
2184, 2.00000009e-03, 1.90476188e-04
2185, 2.00000009e-03, 3.80952377e-04
2186, 2.00000009e-03, 5.71428565e-04
2187, 2.00000009e-03, 7.61921925e-04
2188, 2.00000009e-03, 9.52523027e-04
2189, 2.00000009e-03, 1.14343117e-03
2190, 1.99997122e-03, 1.33487454e-03
2191, 1.99973723e-03, 1.52697519e-03
2192, 1.99884945e-03, 1.71969936e-03
2193, 1.99661846e-03, 1.91290479e-03
2194, 1.99227571e-03, 2.10640486e-03
2195, 1.79999997e-03, 1.90595223e-04
2196, 1.79999997e-03, 3.81190446e-04
2197, 1.79999997e-03, 5.71785728e-04
2198, 1.79999997e-03, 7.62396608e-04
2199, 1.79999997e-03, 9.53105569e-04
2200, 1.79999997e-03, 1.14409206e-03
2201, 1.79997575e-03, 1.33556046e-03
2202, 1.79980393e-03, 1.52761908e-03
2203, 1.79929659e-03, 1.72023685e-03
2204, 1.79826526e-03, 1.91328675e-03
2205, 1.79583288e-03, 2.10660067e-03
2206, 1.59999996e-03, 1.90714287e-04
2207, 1.59999996e-03, 3.81428574e-04
2208, 1.59999996e-03, 5.72142890e-04
2209, 1.59999996e-03, 7.62871350e-04
2210, 1.59999996e-03, 9.53688053e-04
2211, 1.59999996e-03, 1.14475295e-03
2212, 1.59998552e-03, 1.33624638e-03
2213, 1.59997353e-03, 1.52826309e-03
2214, 1.60029228e-03, 1.72077457e-03
2215, 1.60156691e-03, 1.91366859e-03
2216, 1.60423107e-03, 2.10679648e-03
2217, 1.39999995e-03, 1.90833336e-04
2218, 1.39999995e-03, 3.81666672e-04
2219, 1.39999995e-03, 5.72500052e-04
2220, 1.39999995e-03, 7.63346092e-04
2221, 1.39999995e-03, 9.54270596e-04
2222, 1.39999995e-03, 1.14541384e-03
2223, 1.40000973e-03, 1.33693230e-03
2224, 1.40024116e-03, 1.52890687e-03
2225, 1.40146562e-03, 1.72131229e-03
2226, 1.40506797e-03, 1.91405055e-03
2227, 1.41302869e-03, 2.10699276e-03
2228, 1.19999994e-03, 1.90952385e-04
2229, 1.19999994e-03, 3.81904771e-04
2230, 1.19999994e-03, 5.72857156e-04
2231, 1.19999994e-03, 7.63820775e-04
2232, 1.19999994e-03, 9.54853022e-04
2233, 1.19999994e-03, 1.14607462e-03
2234, 1.20003824e-03, 1.33761822e-03
2235, 1.20044651e-03, 1.52955065e-03
2236, 1.20218692e-03, 1.72184967e-03
2237, 1.20678416e-03, 1.91443251e-03
2238, 1.21597503e-03, 2.10718880e-03
2239, 1.00000005e-03, 1.91071333e-04
2240, 1.00000005e-03, 3.82142607e-04
2241, 1.00000005e-03, 5.73213852e-04
2242, 1.00000005e-03, 7.64294877e-04
2243, 1.00000005e-03, 9.55434574e-04
2244, 1.00000005e-03, 1.14673434e-03
2245, 1.00005569e-03, 1.33830262e-03
2246, 1.00053940e-03, 1.53019291e-03
2247, 1.00242114e-03, 1.72238576e-03
2248, 1.00719754e-03, 1.91481307e-03
2249, 1.01608387e-03, 2.10738368e-03
2250, 8.00000038e-04, 1.91189116e-04
2251, 8.00000038e-04, 3.82377533e-04
2252, 8.00000038e-04, 5.73565601e-04
2253, 8.00000038e-04, 7.64761993e-04
2254, 8.00000038e-04, 9.56007279e-04
2255, 8.00000038e-04, 1.14738336e-03
2256, 8.00059934e-04, 1.33897504e-03
2257, 8.00535025e-04, 1.53082260e-03
2258, 8.02409719e-04, 1.72291033e-03
2259, 8.07006261e-04, 1.91518397e-03
2260, 8.15633684e-04, 2.10757274e-03
2261, 5.99999970e-04, 1.91300380e-04
2262, 5.99999970e-04, 3.82598373e-04
2263, 5.99999970e-04, 5.73895581e-04
2264, 5.99999970e-04, 7.65199657e-04
2265, 5.99999970e-04, 9.56543314e-04
2266, 5.99999970e-04, 1.14798977e-03
2267, 6.00054977e-04, 1.33960135e-03
2268, 6.00530708e-04, 1.53140689e-03
2269, 6.02366636e-04, 1.72339450e-03
2270, 6.07683847e-04, 1.91552483e-03
2271, 6.16309233e-04, 2.10774457e-03
2272, 3.99999990e-04, 1.91392537e-04
2273, 3.99999990e-04, 3.82780796e-04
2274, 3.99999990e-04, 5.74168400e-04
2275, 3.99999990e-04, 7.65562581e-04
2276, 3.99999990e-04, 9.56989417e-04
2277, 3.99999990e-04, 1.14849466e-03
2278, 4.00057877e-04, 1.34012138e-03
2279, 4.00583755e-04, 1.53189036e-03
2280, 4.02856385e-04, 1.72379427e-03
2281, 4.08320397e-04, 1.91580469e-03
2282, 4.17731761e-04, 2.10788241e-03
2283, 2.00000009e-04, 1.91448751e-04
2284, 2.00000009e-04, 3.82894592e-04
2285, 2.00000009e-04, 5.74342383e-04
2286, 2.00000009e-04, 7.65799719e-04
2287, 2.00000009e-04, 9.57286858e-04
2288, 2.00000009e-04, 1.14883494e-03
2289, 2.00088660e-04, 1.34047377e-03
2290, 2.00574679e-04, 1.53221888e-03
2291, 2.02515250e-04, 1.72406679e-03
2292, 2.07442368e-04, 1.91599783e-03
2293, 2.19659691e-04, 2.10798415e-03
*Element, type=DCAX4
 661,  258,  259,  976,  896
 662,  259,  260,  977,  976
 663,  260,  261,  978,  977
 664,  261,  262,  979,  978
 665,  262,  263,  980,  979
 666,  263,  264,  981,  980
 667,  264,  265,  982,  981
 668,  265,  266,  983,  982
 669,  266,  267,  905,  983
 670,  896,  976,  984,  895
 671,  976,  977,  985,  984
 672,  977,  978,  986,  985
 673,  978,  979,  987,  986
 674,  979,  980,  988,  987
 675,  980,  981,  989,  988
 676,  981,  982,  990,  989
 677,  982,  983,  991,  990
 678,  983,  905,  906,  991
 679,  895,  984,  992,  894
 680,  984,  985,  993,  992
 681,  985,  986,  994,  993
 682,  986,  987,  995,  994
 683,  987,  988,  996,  995
 684,  988,  989,  997,  996
 685,  989,  990,  998,  997
 686,  990,  991,  999,  998
 687,  991,  906,  907,  999
 688,  894,  992, 1000,  893
 689,  992,  993, 1001, 1000
 690,  993,  994, 1002, 1001
 691,  994,  995, 1003, 1002
 692,  995,  996, 1004, 1003
 693,  996,  997, 1005, 1004
 694,  997,  998, 1006, 1005
 695,  998,  999, 1007, 1006
 696,  999,  907,  908, 1007
 697,  893, 1000, 1008,  892
 698, 1000, 1001, 1009, 1008
 699, 1001, 1002, 1010, 1009
 700, 1002, 1003, 1011, 1010
 701, 1003, 1004, 1012, 1011
 702, 1004, 1005, 1013, 1012
 703, 1005, 1006, 1014, 1013
 704, 1006, 1007, 1015, 1014
 705, 1007,  908,  909, 1015
 706,  892, 1008, 1016,  891
 707, 1008, 1009, 1017, 1016
 708, 1009, 1010, 1018, 1017
 709, 1010, 1011, 1019, 1018
 710, 1011, 1012, 1020, 1019
 711, 1012, 1013, 1021, 1020
 712, 1013, 1014, 1022, 1021
 713, 1014, 1015, 1023, 1022
 714, 1015,  909,  910, 1023
 715,  891, 1016, 1024,  890
 716, 1016, 1017, 1025, 1024
 717, 1017, 1018, 1026, 1025
 718, 1018, 1019, 1027, 1026
 719, 1019, 1020, 1028, 1027
 720, 1020, 1021, 1029, 1028
 721, 1021, 1022, 1030, 1029
 722, 1022, 1023, 1031, 1030
 723, 1023,  910,  911, 1031
 724,  890, 1024, 1032,    5
 725, 1024, 1025, 1033, 1032
 726, 1025, 1026, 1034, 1033
 727, 1026, 1027, 1035, 1034
 728, 1027, 1028, 1036, 1035
 729, 1028, 1029, 1037, 1036
 730, 1029, 1030, 1038, 1037
 731, 1030, 1031, 1039, 1038
 732, 1031,  911,  912, 1039
 733,    5, 1032, 1040,  105
 734, 1032, 1033, 1041, 1040
 735, 1033, 1034, 1042, 1041
 736, 1034, 1035, 1043, 1042
 737, 1035, 1036, 1044, 1043
 738, 1036, 1037, 1045, 1044
 739, 1037, 1038, 1046, 1045
 740, 1038, 1039, 1047, 1046
 741, 1039,  912,  913, 1047
 742,  105, 1040, 1048,  106
 743, 1040, 1041, 1049, 1048
 744, 1041, 1042, 1050, 1049
 745, 1042, 1043, 1051, 1050
 746, 1043, 1044, 1052, 1051
 747, 1044, 1045, 1053, 1052
 748, 1045, 1046, 1054, 1053
 749, 1046, 1047, 1055, 1054
 750, 1047,  913,  914, 1055
 751,  106, 1048, 1056,  107
 752, 1048, 1049, 1057, 1056
 753, 1049, 1050, 1058, 1057
 754, 1050, 1051, 1059, 1058
 755, 1051, 1052, 1060, 1059
 756, 1052, 1053, 1061, 1060
 757, 1053, 1054, 1062, 1061
 758, 1054, 1055, 1063, 1062
 759, 1055,  914,  915, 1063
 760,  107, 1056, 1064,  108
 761, 1056, 1057, 1065, 1064
 762, 1057, 1058, 1066, 1065
 763, 1058, 1059, 1067, 1066
 764, 1059, 1060, 1068, 1067
 765, 1060, 1061, 1069, 1068
 766, 1061, 1062, 1070, 1069
 767, 1062, 1063, 1071, 1070
 768, 1063,  915,  916, 1071
 769,  108, 1064, 1072,  109
 770, 1064, 1065, 1073, 1072
 771, 1065, 1066, 1074, 1073
 772, 1066, 1067, 1075, 1074
 773, 1067, 1068, 1076, 1075
 774, 1068, 1069, 1077, 1076
 775, 1069, 1070, 1078, 1077
 776, 1070, 1071, 1079, 1078
 777, 1071,  916,  917, 1079
 778,  109, 1072, 1080,  110
 779, 1072, 1073, 1081, 1080
 780, 1073, 1074, 1082, 1081
 781, 1074, 1075, 1083, 1082
 782, 1075, 1076, 1084, 1083
 783, 1076, 1077, 1085, 1084
 784, 1077, 1078, 1086, 1085
 785, 1078, 1079, 1087, 1086
 786, 1079,  917,  918, 1087
 787,  110, 1080, 1088,  111
 788, 1080, 1081, 1089, 1088
 789, 1081, 1082, 1090, 1089
 790, 1082, 1083, 1091, 1090
 791, 1083, 1084, 1092, 1091
 792, 1084, 1085, 1093, 1092
 793, 1085, 1086, 1094, 1093
 794, 1086, 1087, 1095, 1094
 795, 1087,  918,  919, 1095
 796,  111, 1088, 1096,  112
 797, 1088, 1089, 1097, 1096
 798, 1089, 1090, 1098, 1097
 799, 1090, 1091, 1099, 1098
 800, 1091, 1092, 1100, 1099
 801, 1092, 1093, 1101, 1100
 802, 1093, 1094, 1102, 1101
 803, 1094, 1095, 1103, 1102
 804, 1095,  919,  920, 1103
 805,  112, 1096, 1104,  113
 806, 1096, 1097, 1105, 1104
 807, 1097, 1098, 1106, 1105
 808, 1098, 1099, 1107, 1106
 809, 1099, 1100, 1108, 1107
 810, 1100, 1101, 1109, 1108
 811, 1101, 1102, 1110, 1109
 812, 1102, 1103, 1111, 1110
 813, 1103,  920,  921, 1111
 814,  113, 1104, 1112,  114
 815, 1104, 1105, 1113, 1112
 816, 1105, 1106, 1114, 1113
 817, 1106, 1107, 1115, 1114
 818, 1107, 1108, 1116, 1115
 819, 1108, 1109, 1117, 1116
 820, 1109, 1110, 1118, 1117
 821, 1110, 1111, 1119, 1118
 822, 1111,  921,  922, 1119
 823,  114, 1112, 1120,  115
 824, 1112, 1113, 1121, 1120
 825, 1113, 1114, 1122, 1121
 826, 1114, 1115, 1123, 1122
 827, 1115, 1116, 1124, 1123
 828, 1116, 1117, 1125, 1124
 829, 1117, 1118, 1126, 1125
 830, 1118, 1119, 1127, 1126
 831, 1119,  922,  923, 1127
 832,  115, 1120, 1128,  116
 833, 1120, 1121, 1129, 1128
 834, 1121, 1122, 1130, 1129
 835, 1122, 1123, 1131, 1130
 836, 1123, 1124, 1132, 1131
 837, 1124, 1125, 1133, 1132
 838, 1125, 1126, 1134, 1133
 839, 1126, 1127, 1135, 1134
 840, 1127,  923,  924, 1135
 841,  116, 1128, 1136,  117
 842, 1128, 1129, 1137, 1136
 843, 1129, 1130, 1138, 1137
 844, 1130, 1131, 1139, 1138
 845, 1131, 1132, 1140, 1139
 846, 1132, 1133, 1141, 1140
 847, 1133, 1134, 1142, 1141
 848, 1134, 1135, 1143, 1142
 849, 1135,  924,  925, 1143
 850,  117, 1136, 1144,  118
 851, 1136, 1137, 1145, 1144
 852, 1137, 1138, 1146, 1145
 853, 1138, 1139, 1147, 1146
 854, 1139, 1140, 1148, 1147
 855, 1140, 1141, 1149, 1148
 856, 1141, 1142, 1150, 1149
 857, 1142, 1143, 1151, 1150
 858, 1143,  925,  926, 1151
 859,  118, 1144, 1152,  119
 860, 1144, 1145, 1153, 1152
 861, 1145, 1146, 1154, 1153
 862, 1146, 1147, 1155, 1154
 863, 1147, 1148, 1156, 1155
 864, 1148, 1149, 1157, 1156
 865, 1149, 1150, 1158, 1157
 866, 1150, 1151, 1159, 1158
 867, 1151,  926,  927, 1159
 868,  119, 1152, 1160,  120
 869, 1152, 1153, 1161, 1160
 870, 1153, 1154, 1162, 1161
 871, 1154, 1155, 1163, 1162
 872, 1155, 1156, 1164, 1163
 873, 1156, 1157, 1165, 1164
 874, 1157, 1158, 1166, 1165
 875, 1158, 1159, 1167, 1166
 876, 1159,  927,  928, 1167
 877,  120, 1160, 1168,  121
 878, 1160, 1161, 1169, 1168
 879, 1161, 1162, 1170, 1169
 880, 1162, 1163, 1171, 1170
 881, 1163, 1164, 1172, 1171
 882, 1164, 1165, 1173, 1172
 883, 1165, 1166, 1174, 1173
 884, 1166, 1167, 1175, 1174
 885, 1167,  928,  929, 1175
 886,  121, 1168, 1176,  122
 887, 1168, 1169, 1177, 1176
 888, 1169, 1170, 1178, 1177
 889, 1170, 1171, 1179, 1178
 890, 1171, 1172, 1180, 1179
 891, 1172, 1173, 1181, 1180
 892, 1173, 1174, 1182, 1181
 893, 1174, 1175, 1183, 1182
 894, 1175,  929,  930, 1183
 895,  122, 1176, 1184,  123
 896, 1176, 1177, 1185, 1184
 897, 1177, 1178, 1186, 1185
 898, 1178, 1179, 1187, 1186
 899, 1179, 1180, 1188, 1187
 900, 1180, 1181, 1189, 1188
 901, 1181, 1182, 1190, 1189
 902, 1182, 1183, 1191, 1190
 903, 1183,  930,  931, 1191
 904,  123, 1184, 1192,  124
 905, 1184, 1185, 1193, 1192
 906, 1185, 1186, 1194, 1193
 907, 1186, 1187, 1195, 1194
 908, 1187, 1188, 1196, 1195
 909, 1188, 1189, 1197, 1196
 910, 1189, 1190, 1198, 1197
 911, 1190, 1191, 1199, 1198
 912, 1191,  931,  932, 1199
 913,  124, 1192, 1200,  125
 914, 1192, 1193, 1201, 1200
 915, 1193, 1194, 1202, 1201
 916, 1194, 1195, 1203, 1202
 917, 1195, 1196, 1204, 1203
 918, 1196, 1197, 1205, 1204
 919, 1197, 1198, 1206, 1205
 920, 1198, 1199, 1207, 1206
 921, 1199,  932,  933, 1207
 922,  125, 1200, 1208,  126
 923, 1200, 1201, 1209, 1208
 924, 1201, 1202, 1210, 1209
 925, 1202, 1203, 1211, 1210
 926, 1203, 1204, 1212, 1211
 927, 1204, 1205, 1213, 1212
 928, 1205, 1206, 1214, 1213
 929, 1206, 1207, 1215, 1214
 930, 1207,  933,  934, 1215
 931,  126, 1208, 1216,  127
 932, 1208, 1209, 1217, 1216
 933, 1209, 1210, 1218, 1217
 934, 1210, 1211, 1219, 1218
 935, 1211, 1212, 1220, 1219
 936, 1212, 1213, 1221, 1220
 937, 1213, 1214, 1222, 1221
 938, 1214, 1215, 1223, 1222
 939, 1215,  934,  935, 1223
 940,  127, 1216, 1224,  128
 941, 1216, 1217, 1225, 1224
 942, 1217, 1218, 1226, 1225
 943, 1218, 1219, 1227, 1226
 944, 1219, 1220, 1228, 1227
 945, 1220, 1221, 1229, 1228
 946, 1221, 1222, 1230, 1229
 947, 1222, 1223, 1231, 1230
 948, 1223,  935,  936, 1231
 949,  128, 1224, 1232,  129
 950, 1224, 1225, 1233, 1232
 951, 1225, 1226, 1234, 1233
 952, 1226, 1227, 1235, 1234
 953, 1227, 1228, 1236, 1235
 954, 1228, 1229, 1237, 1236
 955, 1229, 1230, 1238, 1237
 956, 1230, 1231, 1239, 1238
 957, 1231,  936,  937, 1239
 958,  129, 1232, 1240,  130
 959, 1232, 1233, 1241, 1240
 960, 1233, 1234, 1242, 1241
 961, 1234, 1235, 1243, 1242
 962, 1235, 1236, 1244, 1243
 963, 1236, 1237, 1245, 1244
 964, 1237, 1238, 1246, 1245
 965, 1238, 1239, 1247, 1246
 966, 1239,  937,  938, 1247
 967,  130, 1240, 1248,  131
 968, 1240, 1241, 1249, 1248
 969, 1241, 1242, 1250, 1249
 970, 1242, 1243, 1251, 1250
 971, 1243, 1244, 1252, 1251
 972, 1244, 1245, 1253, 1252
 973, 1245, 1246, 1254, 1253
 974, 1246, 1247, 1255, 1254
 975, 1247,  938,  939, 1255
 976,  131, 1248, 1256,  132
 977, 1248, 1249, 1257, 1256
 978, 1249, 1250, 1258, 1257
 979, 1250, 1251, 1259, 1258
 980, 1251, 1252, 1260, 1259
 981, 1252, 1253, 1261, 1260
 982, 1253, 1254, 1262, 1261
 983, 1254, 1255, 1263, 1262
 984, 1255,  939,  940, 1263
 985,  132, 1256, 1264,  133
 986, 1256, 1257, 1265, 1264
 987, 1257, 1258, 1266, 1265
 988, 1258, 1259, 1267, 1266
 989, 1259, 1260, 1268, 1267
 990, 1260, 1261, 1269, 1268
 991, 1261, 1262, 1270, 1269
 992, 1262, 1263, 1271, 1270
 993, 1263,  940,  941, 1271
 994,  133, 1264, 1272,  134
 995, 1264, 1265, 1273, 1272
 996, 1265, 1266, 1274, 1273
 997, 1266, 1267, 1275, 1274
 998, 1267, 1268, 1276, 1275
 999, 1268, 1269, 1277, 1276
1000, 1269, 1270, 1278, 1277
1001, 1270, 1271, 1279, 1278
1002, 1271,  941,  942, 1279
1003,  134, 1272, 1280,  135
1004, 1272, 1273, 1281, 1280
1005, 1273, 1274, 1282, 1281
1006, 1274, 1275, 1283, 1282
1007, 1275, 1276, 1284, 1283
1008, 1276, 1277, 1285, 1284
1009, 1277, 1278, 1286, 1285
1010, 1278, 1279, 1287, 1286
1011, 1279,  942,  943, 1287
1012,  135, 1280, 1288,  136
1013, 1280, 1281, 1289, 1288
1014, 1281, 1282, 1290, 1289
1015, 1282, 1283, 1291, 1290
1016, 1283, 1284, 1292, 1291
1017, 1284, 1285, 1293, 1292
1018, 1285, 1286, 1294, 1293
1019, 1286, 1287, 1295, 1294
1020, 1287,  943,  944, 1295
1021,  136, 1288, 1296,  137
1022, 1288, 1289, 1297, 1296
1023, 1289, 1290, 1298, 1297
1024, 1290, 1291, 1299, 1298
1025, 1291, 1292, 1300, 1299
1026, 1292, 1293, 1301, 1300
1027, 1293, 1294, 1302, 1301
1028, 1294, 1295, 1303, 1302
1029, 1295,  944,  945, 1303
1030,  137, 1296, 1304,  138
1031, 1296, 1297, 1305, 1304
1032, 1297, 1298, 1306, 1305
1033, 1298, 1299, 1307, 1306
1034, 1299, 1300, 1308, 1307
1035, 1300, 1301, 1309, 1308
1036, 1301, 1302, 1310, 1309
1037, 1302, 1303, 1311, 1310
1038, 1303,  945,  946, 1311
1039,  138, 1304, 1312,  139
1040, 1304, 1305, 1313, 1312
1041, 1305, 1306, 1314, 1313
1042, 1306, 1307, 1315, 1314
1043, 1307, 1308, 1316, 1315
1044, 1308, 1309, 1317, 1316
1045, 1309, 1310, 1318, 1317
1046, 1310, 1311, 1319, 1318
1047, 1311,  946,  947, 1319
1048,  139, 1312, 1320,  140
1049, 1312, 1313, 1321, 1320
1050, 1313, 1314, 1322, 1321
1051, 1314, 1315, 1323, 1322
1052, 1315, 1316, 1324, 1323
1053, 1316, 1317, 1325, 1324
1054, 1317, 1318, 1326, 1325
1055, 1318, 1319, 1327, 1326
1056, 1319,  947,  948, 1327
1057,  140, 1320, 1328,  141
1058, 1320, 1321, 1329, 1328
1059, 1321, 1322, 1330, 1329
1060, 1322, 1323, 1331, 1330
1061, 1323, 1324, 1332, 1331
1062, 1324, 1325, 1333, 1332
1063, 1325, 1326, 1334, 1333
1064, 1326, 1327, 1335, 1334
1065, 1327,  948,  949, 1335
1066,  141, 1328, 1336,  142
1067, 1328, 1329, 1337, 1336
1068, 1329, 1330, 1338, 1337
1069, 1330, 1331, 1339, 1338
1070, 1331, 1332, 1340, 1339
1071, 1332, 1333, 1341, 1340
1072, 1333, 1334, 1342, 1341
1073, 1334, 1335, 1343, 1342
1074, 1335,  949,  950, 1343
1075,  142, 1336, 1344,  143
1076, 1336, 1337, 1345, 1344
1077, 1337, 1338, 1346, 1345
1078, 1338, 1339, 1347, 1346
1079, 1339, 1340, 1348, 1347
1080, 1340, 1341, 1349, 1348
1081, 1341, 1342, 1350, 1349
1082, 1342, 1343, 1351, 1350
1083, 1343,  950,  951, 1351
1084,  143, 1344, 1352,  144
1085, 1344, 1345, 1353, 1352
1086, 1345, 1346, 1354, 1353
1087, 1346, 1347, 1355, 1354
1088, 1347, 1348, 1356, 1355
1089, 1348, 1349, 1357, 1356
1090, 1349, 1350, 1358, 1357
1091, 1350, 1351, 1359, 1358
1092, 1351,  951,  952, 1359
1093,  144, 1352, 1360,  145
1094, 1352, 1353, 1361, 1360
1095, 1353, 1354, 1362, 1361
1096, 1354, 1355, 1363, 1362
1097, 1355, 1356, 1364, 1363
1098, 1356, 1357, 1365, 1364
1099, 1357, 1358, 1366, 1365
1100, 1358, 1359, 1367, 1366
1101, 1359,  952,  953, 1367
1102,  145, 1360, 1368,  146
1103, 1360, 1361, 1369, 1368
1104, 1361, 1362, 1370, 1369
1105, 1362, 1363, 1371, 1370
1106, 1363, 1364, 1372, 1371
1107, 1364, 1365, 1373, 1372
1108, 1365, 1366, 1374, 1373
1109, 1366, 1367, 1375, 1374
1110, 1367,  953,  954, 1375
1111,  146, 1368, 1376,  147
1112, 1368, 1369, 1377, 1376
1113, 1369, 1370, 1378, 1377
1114, 1370, 1371, 1379, 1378
1115, 1371, 1372, 1380, 1379
1116, 1372, 1373, 1381, 1380
1117, 1373, 1374, 1382, 1381
1118, 1374, 1375, 1383, 1382
1119, 1375,  954,  955, 1383
1120,  147, 1376, 1384,  148
1121, 1376, 1377, 1385, 1384
1122, 1377, 1378, 1386, 1385
1123, 1378, 1379, 1387, 1386
1124, 1379, 1380, 1388, 1387
1125, 1380, 1381, 1389, 1388
1126, 1381, 1382, 1390, 1389
1127, 1382, 1383, 1391, 1390
1128, 1383,  955,  956, 1391
1129,  148, 1384, 1392,  149
1130, 1384, 1385, 1393, 1392
1131, 1385, 1386, 1394, 1393
1132, 1386, 1387, 1395, 1394
1133, 1387, 1388, 1396, 1395
1134, 1388, 1389, 1397, 1396
1135, 1389, 1390, 1398, 1397
1136, 1390, 1391, 1399, 1398
1137, 1391,  956,  957, 1399
1138,  149, 1392, 1400,  150
1139, 1392, 1393, 1401, 1400
1140, 1393, 1394, 1402, 1401
1141, 1394, 1395, 1403, 1402
1142, 1395, 1396, 1404, 1403
1143, 1396, 1397, 1405, 1404
1144, 1397, 1398, 1406, 1405
1145, 1398, 1399, 1407, 1406
1146, 1399,  957,  958, 1407
1147,  150, 1400, 1408,  151
1148, 1400, 1401, 1409, 1408
1149, 1401, 1402, 1410, 1409
1150, 1402, 1403, 1411, 1410
1151, 1403, 1404, 1412, 1411
1152, 1404, 1405, 1413, 1412
1153, 1405, 1406, 1414, 1413
1154, 1406, 1407, 1415, 1414
1155, 1407,  958,  959, 1415
1156,  151, 1408, 1416,  152
1157, 1408, 1409, 1417, 1416
1158, 1409, 1410, 1418, 1417
1159, 1410, 1411, 1419, 1418
1160, 1411, 1412, 1420, 1419
1161, 1412, 1413, 1421, 1420
1162, 1413, 1414, 1422, 1421
1163, 1414, 1415, 1423, 1422
1164, 1415,  959,  960, 1423
1165,  152, 1416, 1424,  153
1166, 1416, 1417, 1425, 1424
1167, 1417, 1418, 1426, 1425
1168, 1418, 1419, 1427, 1426
1169, 1419, 1420, 1428, 1427
1170, 1420, 1421, 1429, 1428
1171, 1421, 1422, 1430, 1429
1172, 1422, 1423, 1431, 1430
1173, 1423,  960,  961, 1431
1174,  153, 1424,  969,  154
1175, 1424, 1425,  968,  969
1176, 1425, 1426,  967,  968
1177, 1426, 1427,  966,  967
1178, 1427, 1428,  965,  966
1179, 1428, 1429,  964,  965
1180, 1429, 1430,  963,  964
1181, 1430, 1431,  962,  963
1182, 1431,  961,  904,  962
1183,  267,  268, 1432,  905
1184,  268,  269, 1433, 1432
1185,  269,  270, 1434, 1433
1186,  270,  271, 1435, 1434
1187,  271,  272, 1436, 1435
1188,  272,  273, 1437, 1436
1189,  273,    9,  274, 1437
1190,  905, 1432, 1438,  906
1191, 1432, 1433, 1439, 1438
1192, 1433, 1434, 1440, 1439
1193, 1434, 1435, 1441, 1440
1194, 1435, 1436, 1442, 1441
1195, 1436, 1437, 1443, 1442
1196, 1437,  274,  275, 1443
1197,  906, 1438, 1444,  907
1198, 1438, 1439, 1445, 1444
1199, 1439, 1440, 1446, 1445
1200, 1440, 1441, 1447, 1446
1201, 1441, 1442, 1448, 1447
1202, 1442, 1443, 1449, 1448
1203, 1443,  275,  276, 1449
1204,  907, 1444, 1450,  908
1205, 1444, 1445, 1451, 1450
1206, 1445, 1446, 1452, 1451
1207, 1446, 1447, 1453, 1452
1208, 1447, 1448, 1454, 1453
1209, 1448, 1449, 1455, 1454
1210, 1449,  276,  277, 1455
1211,  908, 1450, 1456,  909
1212, 1450, 1451, 1457, 1456
1213, 1451, 1452, 1458, 1457
1214, 1452, 1453, 1459, 1458
1215, 1453, 1454, 1460, 1459
1216, 1454, 1455, 1461, 1460
1217, 1455,  277,  278, 1461
1218,  909, 1456, 1462,  910
1219, 1456, 1457, 1463, 1462
1220, 1457, 1458, 1464, 1463
1221, 1458, 1459, 1465, 1464
1222, 1459, 1460, 1466, 1465
1223, 1460, 1461, 1467, 1466
1224, 1461,  278,  279, 1467
1225,  910, 1462, 1468,  911
1226, 1462, 1463, 1469, 1468
1227, 1463, 1464, 1470, 1469
1228, 1464, 1465, 1471, 1470
1229, 1465, 1466, 1472, 1471
1230, 1466, 1467, 1473, 1472
1231, 1467,  279,  280, 1473
1232,  911, 1468, 1474,  912
1233, 1468, 1469, 1475, 1474
1234, 1469, 1470, 1476, 1475
1235, 1470, 1471, 1477, 1476
1236, 1471, 1472, 1478, 1477
1237, 1472, 1473, 1479, 1478
1238, 1473,  280,  281, 1479
1239,  912, 1474, 1480,  913
1240, 1474, 1475, 1481, 1480
1241, 1475, 1476, 1482, 1481
1242, 1476, 1477, 1483, 1482
1243, 1477, 1478, 1484, 1483
1244, 1478, 1479, 1485, 1484
1245, 1479,  281,  282, 1485
1246,  913, 1480, 1486,  914
1247, 1480, 1481, 1487, 1486
1248, 1481, 1482, 1488, 1487
1249, 1482, 1483, 1489, 1488
1250, 1483, 1484, 1490, 1489
1251, 1484, 1485, 1491, 1490
1252, 1485,  282,  283, 1491
1253,  914, 1486, 1492,  915
1254, 1486, 1487, 1493, 1492
1255, 1487, 1488, 1494, 1493
1256, 1488, 1489, 1495, 1494
1257, 1489, 1490, 1496, 1495
1258, 1490, 1491, 1497, 1496
1259, 1491,  283,  284, 1497
1260,  915, 1492, 1498,  916
1261, 1492, 1493, 1499, 1498
1262, 1493, 1494, 1500, 1499
1263, 1494, 1495, 1501, 1500
1264, 1495, 1496, 1502, 1501
1265, 1496, 1497, 1503, 1502
1266, 1497,  284,  285, 1503
1267,  916, 1498, 1504,  917
1268, 1498, 1499, 1505, 1504
1269, 1499, 1500, 1506, 1505
1270, 1500, 1501, 1507, 1506
1271, 1501, 1502, 1508, 1507
1272, 1502, 1503, 1509, 1508
1273, 1503,  285,  286, 1509
1274,  917, 1504, 1510,  918
1275, 1504, 1505, 1511, 1510
1276, 1505, 1506, 1512, 1511
1277, 1506, 1507, 1513, 1512
1278, 1507, 1508, 1514, 1513
1279, 1508, 1509, 1515, 1514
1280, 1509,  286,  287, 1515
1281,  918, 1510, 1516,  919
1282, 1510, 1511, 1517, 1516
1283, 1511, 1512, 1518, 1517
1284, 1512, 1513, 1519, 1518
1285, 1513, 1514, 1520, 1519
1286, 1514, 1515, 1521, 1520
1287, 1515,  287,  288, 1521
1288,  919, 1516, 1522,  920
1289, 1516, 1517, 1523, 1522
1290, 1517, 1518, 1524, 1523
1291, 1518, 1519, 1525, 1524
1292, 1519, 1520, 1526, 1525
1293, 1520, 1521, 1527, 1526
1294, 1521,  288,  289, 1527
1295,  920, 1522, 1528,  921
1296, 1522, 1523, 1529, 1528
1297, 1523, 1524, 1530, 1529
1298, 1524, 1525, 1531, 1530
1299, 1525, 1526, 1532, 1531
1300, 1526, 1527, 1533, 1532
1301, 1527,  289,  290, 1533
1302,  921, 1528, 1534,  922
1303, 1528, 1529, 1535, 1534
1304, 1529, 1530, 1536, 1535
1305, 1530, 1531, 1537, 1536
1306, 1531, 1532, 1538, 1537
1307, 1532, 1533, 1539, 1538
1308, 1533,  290,  291, 1539
1309,  922, 1534, 1540,  923
1310, 1534, 1535, 1541, 1540
1311, 1535, 1536, 1542, 1541
1312, 1536, 1537, 1543, 1542
1313, 1537, 1538, 1544, 1543
1314, 1538, 1539, 1545, 1544
1315, 1539,  291,  292, 1545
1316,  923, 1540, 1546,  924
1317, 1540, 1541, 1547, 1546
1318, 1541, 1542, 1548, 1547
1319, 1542, 1543, 1549, 1548
1320, 1543, 1544, 1550, 1549
1321, 1544, 1545, 1551, 1550
1322, 1545,  292,  293, 1551
1323,  924, 1546, 1552,  925
1324, 1546, 1547, 1553, 1552
1325, 1547, 1548, 1554, 1553
1326, 1548, 1549, 1555, 1554
1327, 1549, 1550, 1556, 1555
1328, 1550, 1551, 1557, 1556
1329, 1551,  293,  294, 1557
1330,  925, 1552, 1558,  926
1331, 1552, 1553, 1559, 1558
1332, 1553, 1554, 1560, 1559
1333, 1554, 1555, 1561, 1560
1334, 1555, 1556, 1562, 1561
1335, 1556, 1557, 1563, 1562
1336, 1557,  294,  295, 1563
1337,  926, 1558, 1564,  927
1338, 1558, 1559, 1565, 1564
1339, 1559, 1560, 1566, 1565
1340, 1560, 1561, 1567, 1566
1341, 1561, 1562, 1568, 1567
1342, 1562, 1563, 1569, 1568
1343, 1563,  295,  296, 1569
1344,  927, 1564, 1570,  928
1345, 1564, 1565, 1571, 1570
1346, 1565, 1566, 1572, 1571
1347, 1566, 1567, 1573, 1572
1348, 1567, 1568, 1574, 1573
1349, 1568, 1569, 1575, 1574
1350, 1569,  296,  297, 1575
1351,  928, 1570, 1576,  929
1352, 1570, 1571, 1577, 1576
1353, 1571, 1572, 1578, 1577
1354, 1572, 1573, 1579, 1578
1355, 1573, 1574, 1580, 1579
1356, 1574, 1575, 1581, 1580
1357, 1575,  297,  298, 1581
1358,  929, 1576, 1582,  930
1359, 1576, 1577, 1583, 1582
1360, 1577, 1578, 1584, 1583
1361, 1578, 1579, 1585, 1584
1362, 1579, 1580, 1586, 1585
1363, 1580, 1581, 1587, 1586
1364, 1581,  298,  299, 1587
1365,  930, 1582, 1588,  931
1366, 1582, 1583, 1589, 1588
1367, 1583, 1584, 1590, 1589
1368, 1584, 1585, 1591, 1590
1369, 1585, 1586, 1592, 1591
1370, 1586, 1587, 1593, 1592
1371, 1587,  299,  300, 1593
1372,  931, 1588, 1594,  932
1373, 1588, 1589, 1595, 1594
1374, 1589, 1590, 1596, 1595
1375, 1590, 1591, 1597, 1596
1376, 1591, 1592, 1598, 1597
1377, 1592, 1593, 1599, 1598
1378, 1593,  300,  301, 1599
1379,  932, 1594, 1600,  933
1380, 1594, 1595, 1601, 1600
1381, 1595, 1596, 1602, 1601
1382, 1596, 1597, 1603, 1602
1383, 1597, 1598, 1604, 1603
1384, 1598, 1599, 1605, 1604
1385, 1599,  301,  302, 1605
1386,  933, 1600, 1606,  934
1387, 1600, 1601, 1607, 1606
1388, 1601, 1602, 1608, 1607
1389, 1602, 1603, 1609, 1608
1390, 1603, 1604, 1610, 1609
1391, 1604, 1605, 1611, 1610
1392, 1605,  302,  303, 1611
1393,  934, 1606, 1612,  935
1394, 1606, 1607, 1613, 1612
1395, 1607, 1608, 1614, 1613
1396, 1608, 1609, 1615, 1614
1397, 1609, 1610, 1616, 1615
1398, 1610, 1611, 1617, 1616
1399, 1611,  303,  304, 1617
1400,  935, 1612, 1618,  936
1401, 1612, 1613, 1619, 1618
1402, 1613, 1614, 1620, 1619
1403, 1614, 1615, 1621, 1620
1404, 1615, 1616, 1622, 1621
1405, 1616, 1617, 1623, 1622
1406, 1617,  304,  305, 1623
1407,  936, 1618, 1624,  937
1408, 1618, 1619, 1625, 1624
1409, 1619, 1620, 1626, 1625
1410, 1620, 1621, 1627, 1626
1411, 1621, 1622, 1628, 1627
1412, 1622, 1623, 1629, 1628
1413, 1623,  305,  306, 1629
1414,  937, 1624, 1630,  938
1415, 1624, 1625, 1631, 1630
1416, 1625, 1626, 1632, 1631
1417, 1626, 1627, 1633, 1632
1418, 1627, 1628, 1634, 1633
1419, 1628, 1629, 1635, 1634
1420, 1629,  306,  307, 1635
1421,  938, 1630, 1636,  939
1422, 1630, 1631, 1637, 1636
1423, 1631, 1632, 1638, 1637
1424, 1632, 1633, 1639, 1638
1425, 1633, 1634, 1640, 1639
1426, 1634, 1635, 1641, 1640
1427, 1635,  307,  308, 1641
1428,  939, 1636, 1642,  940
1429, 1636, 1637, 1643, 1642
1430, 1637, 1638, 1644, 1643
1431, 1638, 1639, 1645, 1644
1432, 1639, 1640, 1646, 1645
1433, 1640, 1641, 1647, 1646
1434, 1641,  308,  309, 1647
1435,  940, 1642, 1648,  941
1436, 1642, 1643, 1649, 1648
1437, 1643, 1644, 1650, 1649
1438, 1644, 1645, 1651, 1650
1439, 1645, 1646, 1652, 1651
1440, 1646, 1647, 1653, 1652
1441, 1647,  309,  310, 1653
1442,  941, 1648, 1654,  942
1443, 1648, 1649, 1655, 1654
1444, 1649, 1650, 1656, 1655
1445, 1650, 1651, 1657, 1656
1446, 1651, 1652, 1658, 1657
1447, 1652, 1653, 1659, 1658
1448, 1653,  310,  311, 1659
1449,  942, 1654, 1660,  943
1450, 1654, 1655, 1661, 1660
1451, 1655, 1656, 1662, 1661
1452, 1656, 1657, 1663, 1662
1453, 1657, 1658, 1664, 1663
1454, 1658, 1659, 1665, 1664
1455, 1659,  311,  312, 1665
1456,  943, 1660, 1666,  944
1457, 1660, 1661, 1667, 1666
1458, 1661, 1662, 1668, 1667
1459, 1662, 1663, 1669, 1668
1460, 1663, 1664, 1670, 1669
1461, 1664, 1665, 1671, 1670
1462, 1665,  312,  313, 1671
1463,  944, 1666, 1672,  945
1464, 1666, 1667, 1673, 1672
1465, 1667, 1668, 1674, 1673
1466, 1668, 1669, 1675, 1674
1467, 1669, 1670, 1676, 1675
1468, 1670, 1671, 1677, 1676
1469, 1671,  313,  314, 1677
1470,  945, 1672, 1678,  946
1471, 1672, 1673, 1679, 1678
1472, 1673, 1674, 1680, 1679
1473, 1674, 1675, 1681, 1680
1474, 1675, 1676, 1682, 1681
1475, 1676, 1677, 1683, 1682
1476, 1677,  314,  315, 1683
1477,  946, 1678, 1684,  947
1478, 1678, 1679, 1685, 1684
1479, 1679, 1680, 1686, 1685
1480, 1680, 1681, 1687, 1686
1481, 1681, 1682, 1688, 1687
1482, 1682, 1683, 1689, 1688
1483, 1683,  315,  316, 1689
1484,  947, 1684, 1690,  948
1485, 1684, 1685, 1691, 1690
1486, 1685, 1686, 1692, 1691
1487, 1686, 1687, 1693, 1692
1488, 1687, 1688, 1694, 1693
1489, 1688, 1689, 1695, 1694
1490, 1689,  316,  317, 1695
1491,  948, 1690, 1696,  949
1492, 1690, 1691, 1697, 1696
1493, 1691, 1692, 1698, 1697
1494, 1692, 1693, 1699, 1698
1495, 1693, 1694, 1700, 1699
1496, 1694, 1695, 1701, 1700
1497, 1695,  317,  318, 1701
1498,  949, 1696, 1702,  950
1499, 1696, 1697, 1703, 1702
1500, 1697, 1698, 1704, 1703
1501, 1698, 1699, 1705, 1704
1502, 1699, 1700, 1706, 1705
1503, 1700, 1701, 1707, 1706
1504, 1701,  318,  319, 1707
1505,  950, 1702, 1708,  951
1506, 1702, 1703, 1709, 1708
1507, 1703, 1704, 1710, 1709
1508, 1704, 1705, 1711, 1710
1509, 1705, 1706, 1712, 1711
1510, 1706, 1707, 1713, 1712
1511, 1707,  319,  320, 1713
1512,  951, 1708, 1714,  952
1513, 1708, 1709, 1715, 1714
1514, 1709, 1710, 1716, 1715
1515, 1710, 1711, 1717, 1716
1516, 1711, 1712, 1718, 1717
1517, 1712, 1713, 1719, 1718
1518, 1713,  320,  321, 1719
1519,  952, 1714, 1720,  953
1520, 1714, 1715, 1721, 1720
1521, 1715, 1716, 1722, 1721
1522, 1716, 1717, 1723, 1722
1523, 1717, 1718, 1724, 1723
1524, 1718, 1719, 1725, 1724
1525, 1719,  321,  322, 1725
1526,  953, 1720, 1726,  954
1527, 1720, 1721, 1727, 1726
1528, 1721, 1722, 1728, 1727
1529, 1722, 1723, 1729, 1728
1530, 1723, 1724, 1730, 1729
1531, 1724, 1725, 1731, 1730
1532, 1725,  322,  323, 1731
1533,  954, 1726, 1732,  955
1534, 1726, 1727, 1733, 1732
1535, 1727, 1728, 1734, 1733
1536, 1728, 1729, 1735, 1734
1537, 1729, 1730, 1736, 1735
1538, 1730, 1731, 1737, 1736
1539, 1731,  323,  324, 1737
1540,  955, 1732, 1738,  956
1541, 1732, 1733, 1739, 1738
1542, 1733, 1734, 1740, 1739
1543, 1734, 1735, 1741, 1740
1544, 1735, 1736, 1742, 1741
1545, 1736, 1737, 1743, 1742
1546, 1737,  324,  325, 1743
1547,  956, 1738, 1744,  957
1548, 1738, 1739, 1745, 1744
1549, 1739, 1740, 1746, 1745
1550, 1740, 1741, 1747, 1746
1551, 1741, 1742, 1748, 1747
1552, 1742, 1743, 1749, 1748
1553, 1743,  325,  326, 1749
1554,  957, 1744, 1750,  958
1555, 1744, 1745, 1751, 1750
1556, 1745, 1746, 1752, 1751
1557, 1746, 1747, 1753, 1752
1558, 1747, 1748, 1754, 1753
1559, 1748, 1749, 1755, 1754
1560, 1749,  326,  327, 1755
1561,  958, 1750, 1756,  959
1562, 1750, 1751, 1757, 1756
1563, 1751, 1752, 1758, 1757
1564, 1752, 1753, 1759, 1758
1565, 1753, 1754, 1760, 1759
1566, 1754, 1755, 1761, 1760
1567, 1755,  327,  328, 1761
1568,  959, 1756, 1762,  960
1569, 1756, 1757, 1763, 1762
1570, 1757, 1758, 1764, 1763
1571, 1758, 1759, 1765, 1764
1572, 1759, 1760, 1766, 1765
1573, 1760, 1761, 1767, 1766
1574, 1761,  328,  329, 1767
1575,  960, 1762, 1768,  961
1576, 1762, 1763, 1769, 1768
1577, 1763, 1764, 1770, 1769
1578, 1764, 1765, 1771, 1770
1579, 1765, 1766, 1772, 1771
1580, 1766, 1767, 1773, 1772
1581, 1767,  329,  330, 1773
1582,  961, 1768,  975,  904
1583, 1768, 1769,  974,  975
1584, 1769, 1770,  973,  974
1585, 1770, 1771,  972,  973
1586, 1771, 1772,  971,  972
1587, 1772, 1773,  970,  971
1588, 1773,  330,  331,  970
1589,  331,  332, 1774,  970
1590,  332,  333, 1775, 1774
1591,  333,  334, 1776, 1775
1592,  334,  335, 1777, 1776
1593,  335,  336, 1778, 1777
1594,  336,  337, 1779, 1778
1595,  337,  338, 1780, 1779
1596,  338,  339, 1781, 1780
1597,  339,    6,  160, 1781
1598,  970, 1774, 1782,  971
1599, 1774, 1775, 1783, 1782
1600, 1775, 1776, 1784, 1783
1601, 1776, 1777, 1785, 1784
1602, 1777, 1778, 1786, 1785
1603, 1778, 1779, 1787, 1786
1604, 1779, 1780, 1788, 1787
1605, 1780, 1781, 1789, 1788
1606, 1781,  160,  159, 1789
1607,  971, 1782, 1790,  972
1608, 1782, 1783, 1791, 1790
1609, 1783, 1784, 1792, 1791
1610, 1784, 1785, 1793, 1792
1611, 1785, 1786, 1794, 1793
1612, 1786, 1787, 1795, 1794
1613, 1787, 1788, 1796, 1795
1614, 1788, 1789, 1797, 1796
1615, 1789,  159,  158, 1797
1616,  972, 1790, 1798,  973
1617, 1790, 1791, 1799, 1798
1618, 1791, 1792, 1800, 1799
1619, 1792, 1793, 1801, 1800
1620, 1793, 1794, 1802, 1801
1621, 1794, 1795, 1803, 1802
1622, 1795, 1796, 1804, 1803
1623, 1796, 1797, 1805, 1804
1624, 1797,  158,  157, 1805
1625,  973, 1798, 1806,  974
1626, 1798, 1799, 1807, 1806
1627, 1799, 1800, 1808, 1807
1628, 1800, 1801, 1809, 1808
1629, 1801, 1802, 1810, 1809
1630, 1802, 1803, 1811, 1810
1631, 1803, 1804, 1812, 1811
1632, 1804, 1805, 1813, 1812
1633, 1805,  157,  156, 1813
1634,  974, 1806, 1814,  975
1635, 1806, 1807, 1815, 1814
1636, 1807, 1808, 1816, 1815
1637, 1808, 1809, 1817, 1816
1638, 1809, 1810, 1818, 1817
1639, 1810, 1811, 1819, 1818
1640, 1811, 1812, 1820, 1819
1641, 1812, 1813, 1821, 1820
1642, 1813,  156,  155, 1821
1643,  975, 1814,  962,  904
1644, 1814, 1815,  963,  962
1645, 1815, 1816,  964,  963
1646, 1816, 1817,  965,  964
1647, 1817, 1818,  966,  965
1648, 1818, 1819,  967,  966
1649, 1819, 1820,  968,  967
1650, 1820, 1821,  969,  968
1651, 1821,  155,  154,  969
1652,    8,  897, 1822,  184
1653,  897,  898, 1823, 1822
1654,  898,  899, 1824, 1823
1655,  899,  900, 1825, 1824
1656,  900,  901, 1826, 1825
1657,  901,  902, 1827, 1826
1658,  902,  903, 1828, 1827
1659,  903,  243,  244, 1828
1660,  184, 1822, 1829,  185
1661, 1822, 1823, 1830, 1829
1662, 1823, 1824, 1831, 1830
1663, 1824, 1825, 1832, 1831
1664, 1825, 1826, 1833, 1832
1665, 1826, 1827, 1834, 1833
1666, 1827, 1828, 1835, 1834
1667, 1828,  244,  245, 1835
1668,  185, 1829, 1836,  186
1669, 1829, 1830, 1837, 1836
1670, 1830, 1831, 1838, 1837
1671, 1831, 1832, 1839, 1838
1672, 1832, 1833, 1840, 1839
1673, 1833, 1834, 1841, 1840
1674, 1834, 1835, 1842, 1841
1675, 1835,  245,  246, 1842
1676,  186, 1836, 1843,  187
1677, 1836, 1837, 1844, 1843
1678, 1837, 1838, 1845, 1844
1679, 1838, 1839, 1846, 1845
1680, 1839, 1840, 1847, 1846
1681, 1840, 1841, 1848, 1847
1682, 1841, 1842, 1849, 1848
1683, 1842,  246,  247, 1849
1684,  187, 1843, 1850,  188
1685, 1843, 1844, 1851, 1850
1686, 1844, 1845, 1852, 1851
1687, 1845, 1846, 1853, 1852
1688, 1846, 1847, 1854, 1853
1689, 1847, 1848, 1855, 1854
1690, 1848, 1849, 1856, 1855
1691, 1849,  247,  248, 1856
1692,  188, 1850, 1857,  189
1693, 1850, 1851, 1858, 1857
1694, 1851, 1852, 1859, 1858
1695, 1852, 1853, 1860, 1859
1696, 1853, 1854, 1861, 1860
1697, 1854, 1855, 1862, 1861
1698, 1855, 1856, 1863, 1862
1699, 1856,  248,  249, 1863
1700,  189, 1857, 1864,  190
1701, 1857, 1858, 1865, 1864
1702, 1858, 1859, 1866, 1865
1703, 1859, 1860, 1867, 1866
1704, 1860, 1861, 1868, 1867
1705, 1861, 1862, 1869, 1868
1706, 1862, 1863, 1870, 1869
1707, 1863,  249,  250, 1870
1708,  190, 1864, 1871,  191
1709, 1864, 1865, 1872, 1871
1710, 1865, 1866, 1873, 1872
1711, 1866, 1867, 1874, 1873
1712, 1867, 1868, 1875, 1874
1713, 1868, 1869, 1876, 1875
1714, 1869, 1870, 1877, 1876
1715, 1870,  250,  251, 1877
1716,  191, 1871, 1878,  192
1717, 1871, 1872, 1879, 1878
1718, 1872, 1873, 1880, 1879
1719, 1873, 1874, 1881, 1880
1720, 1874, 1875, 1882, 1881
1721, 1875, 1876, 1883, 1882
1722, 1876, 1877, 1884, 1883
1723, 1877,  251,  252, 1884
1724,  192, 1878, 1885,  193
1725, 1878, 1879, 1886, 1885
1726, 1879, 1880, 1887, 1886
1727, 1880, 1881, 1888, 1887
1728, 1881, 1882, 1889, 1888
1729, 1882, 1883, 1890, 1889
1730, 1883, 1884, 1891, 1890
1731, 1884,  252,  253, 1891
1732,  193, 1885, 1892,  194
1733, 1885, 1886, 1893, 1892
1734, 1886, 1887, 1894, 1893
1735, 1887, 1888, 1895, 1894
1736, 1888, 1889, 1896, 1895
1737, 1889, 1890, 1897, 1896
1738, 1890, 1891, 1898, 1897
1739, 1891,  253,  254, 1898
1740,  194, 1892, 1899,  195
1741, 1892, 1893, 1900, 1899
1742, 1893, 1894, 1901, 1900
1743, 1894, 1895, 1902, 1901
1744, 1895, 1896, 1903, 1902
1745, 1896, 1897, 1904, 1903
1746, 1897, 1898, 1905, 1904
1747, 1898,  254,  255, 1905
1748,  195, 1899, 1906,  196
1749, 1899, 1900, 1907, 1906
1750, 1900, 1901, 1908, 1907
1751, 1901, 1902, 1909, 1908
1752, 1902, 1903, 1910, 1909
1753, 1903, 1904, 1911, 1910
1754, 1904, 1905, 1912, 1911
1755, 1905,  255,  256, 1912
1756,  196, 1906, 1913,  197
1757, 1906, 1907, 1914, 1913
1758, 1907, 1908, 1915, 1914
1759, 1908, 1909, 1916, 1915
1760, 1909, 1910, 1917, 1916
1761, 1910, 1911, 1918, 1917
1762, 1911, 1912, 1919, 1918
1763, 1912,  256,  257, 1919
1764,  197, 1913,  890,    5
1765, 1913, 1914,  891,  890
1766, 1914, 1915,  892,  891
1767, 1915, 1916,  893,  892
1768, 1916, 1917,  894,  893
1769, 1917, 1918,  895,  894
1770, 1918, 1919,  896,  895
1771, 1919,  257,  258,  896
1772,  243,  903, 1920,  242
1773,  903,  902, 1921, 1920
1774,  902,  901, 1922, 1921
1775,  901,  900, 1923, 1922
1776,  900,  899, 1924, 1923
1777,  899,  898, 1925, 1924
1778,  898,  897, 1926, 1925
1779,  897,    8, 1927, 1926
1780,    8,  183, 1928, 1927
1781,  183,  182, 1929, 1928
1782,  182,  181, 1930, 1929
1783,  181,    2,   44, 1930
1784,  242, 1920, 1931,  241
1785, 1920, 1921, 1932, 1931
1786, 1921, 1922, 1933, 1932
1787, 1922, 1923, 1934, 1933
1788, 1923, 1924, 1935, 1934
1789, 1924, 1925, 1936, 1935
1790, 1925, 1926, 1937, 1936
1791, 1926, 1927, 1938, 1937
1792, 1927, 1928, 1939, 1938
1793, 1928, 1929, 1940, 1939
1794, 1929, 1930, 1941, 1940
1795, 1930,   44,   43, 1941
1796,  241, 1931, 1942,  240
1797, 1931, 1932, 1943, 1942
1798, 1932, 1933, 1944, 1943
1799, 1933, 1934, 1945, 1944
1800, 1934, 1935, 1946, 1945
1801, 1935, 1936, 1947, 1946
1802, 1936, 1937, 1948, 1947
1803, 1937, 1938, 1949, 1948
1804, 1938, 1939, 1950, 1949
1805, 1939, 1940, 1951, 1950
1806, 1940, 1941, 1952, 1951
1807, 1941,   43,   42, 1952
1808,  240, 1942, 1953,  239
1809, 1942, 1943, 1954, 1953
1810, 1943, 1944, 1955, 1954
1811, 1944, 1945, 1956, 1955
1812, 1945, 1946, 1957, 1956
1813, 1946, 1947, 1958, 1957
1814, 1947, 1948, 1959, 1958
1815, 1948, 1949, 1960, 1959
1816, 1949, 1950, 1961, 1960
1817, 1950, 1951, 1962, 1961
1818, 1951, 1952, 1963, 1962
1819, 1952,   42,   41, 1963
1820,  239, 1953, 1964,  238
1821, 1953, 1954, 1965, 1964
1822, 1954, 1955, 1966, 1965
1823, 1955, 1956, 1967, 1966
1824, 1956, 1957, 1968, 1967
1825, 1957, 1958, 1969, 1968
1826, 1958, 1959, 1970, 1969
1827, 1959, 1960, 1971, 1970
1828, 1960, 1961, 1972, 1971
1829, 1961, 1962, 1973, 1972
1830, 1962, 1963, 1974, 1973
1831, 1963,   41,   40, 1974
1832,  238, 1964, 1975,  237
1833, 1964, 1965, 1976, 1975
1834, 1965, 1966, 1977, 1976
1835, 1966, 1967, 1978, 1977
1836, 1967, 1968, 1979, 1978
1837, 1968, 1969, 1980, 1979
1838, 1969, 1970, 1981, 1980
1839, 1970, 1971, 1982, 1981
1840, 1971, 1972, 1983, 1982
1841, 1972, 1973, 1984, 1983
1842, 1973, 1974, 1985, 1984
1843, 1974,   40,   39, 1985
1844,  237, 1975, 1986,  236
1845, 1975, 1976, 1987, 1986
1846, 1976, 1977, 1988, 1987
1847, 1977, 1978, 1989, 1988
1848, 1978, 1979, 1990, 1989
1849, 1979, 1980, 1991, 1990
1850, 1980, 1981, 1992, 1991
1851, 1981, 1982, 1993, 1992
1852, 1982, 1983, 1994, 1993
1853, 1983, 1984, 1995, 1994
1854, 1984, 1985, 1996, 1995
1855, 1985,   39,   38, 1996
1856,  236, 1986, 1997,  235
1857, 1986, 1987, 1998, 1997
1858, 1987, 1988, 1999, 1998
1859, 1988, 1989, 2000, 1999
1860, 1989, 1990, 2001, 2000
1861, 1990, 1991, 2002, 2001
1862, 1991, 1992, 2003, 2002
1863, 1992, 1993, 2004, 2003
1864, 1993, 1994, 2005, 2004
1865, 1994, 1995, 2006, 2005
1866, 1995, 1996, 2007, 2006
1867, 1996,   38,   37, 2007
1868,  235, 1997, 2008,  234
1869, 1997, 1998, 2009, 2008
1870, 1998, 1999, 2010, 2009
1871, 1999, 2000, 2011, 2010
1872, 2000, 2001, 2012, 2011
1873, 2001, 2002, 2013, 2012
1874, 2002, 2003, 2014, 2013
1875, 2003, 2004, 2015, 2014
1876, 2004, 2005, 2016, 2015
1877, 2005, 2006, 2017, 2016
1878, 2006, 2007, 2018, 2017
1879, 2007,   37,   36, 2018
1880,  234, 2008, 2019,  233
1881, 2008, 2009, 2020, 2019
1882, 2009, 2010, 2021, 2020
1883, 2010, 2011, 2022, 2021
1884, 2011, 2012, 2023, 2022
1885, 2012, 2013, 2024, 2023
1886, 2013, 2014, 2025, 2024
1887, 2014, 2015, 2026, 2025
1888, 2015, 2016, 2027, 2026
1889, 2016, 2017, 2028, 2027
1890, 2017, 2018, 2029, 2028
1891, 2018,   36,   35, 2029
1892,  233, 2019, 2030,  232
1893, 2019, 2020, 2031, 2030
1894, 2020, 2021, 2032, 2031
1895, 2021, 2022, 2033, 2032
1896, 2022, 2023, 2034, 2033
1897, 2023, 2024, 2035, 2034
1898, 2024, 2025, 2036, 2035
1899, 2025, 2026, 2037, 2036
1900, 2026, 2027, 2038, 2037
1901, 2027, 2028, 2039, 2038
1902, 2028, 2029, 2040, 2039
1903, 2029,   35,   34, 2040
1904,  232, 2030, 2041,  231
1905, 2030, 2031, 2042, 2041
1906, 2031, 2032, 2043, 2042
1907, 2032, 2033, 2044, 2043
1908, 2033, 2034, 2045, 2044
1909, 2034, 2035, 2046, 2045
1910, 2035, 2036, 2047, 2046
1911, 2036, 2037, 2048, 2047
1912, 2037, 2038, 2049, 2048
1913, 2038, 2039, 2050, 2049
1914, 2039, 2040, 2051, 2050
1915, 2040,   34,   33, 2051
1916,  231, 2041, 2052,  230
1917, 2041, 2042, 2053, 2052
1918, 2042, 2043, 2054, 2053
1919, 2043, 2044, 2055, 2054
1920, 2044, 2045, 2056, 2055
1921, 2045, 2046, 2057, 2056
1922, 2046, 2047, 2058, 2057
1923, 2047, 2048, 2059, 2058
1924, 2048, 2049, 2060, 2059
1925, 2049, 2050, 2061, 2060
1926, 2050, 2051, 2062, 2061
1927, 2051,   33,   32, 2062
1928,  230, 2052, 2063,  229
1929, 2052, 2053, 2064, 2063
1930, 2053, 2054, 2065, 2064
1931, 2054, 2055, 2066, 2065
1932, 2055, 2056, 2067, 2066
1933, 2056, 2057, 2068, 2067
1934, 2057, 2058, 2069, 2068
1935, 2058, 2059, 2070, 2069
1936, 2059, 2060, 2071, 2070
1937, 2060, 2061, 2072, 2071
1938, 2061, 2062, 2073, 2072
1939, 2062,   32,   31, 2073
1940,  229, 2063, 2074,  228
1941, 2063, 2064, 2075, 2074
1942, 2064, 2065, 2076, 2075
1943, 2065, 2066, 2077, 2076
1944, 2066, 2067, 2078, 2077
1945, 2067, 2068, 2079, 2078
1946, 2068, 2069, 2080, 2079
1947, 2069, 2070, 2081, 2080
1948, 2070, 2071, 2082, 2081
1949, 2071, 2072, 2083, 2082
1950, 2072, 2073, 2084, 2083
1951, 2073,   31,   30, 2084
1952,  228, 2074, 2085,  227
1953, 2074, 2075, 2086, 2085
1954, 2075, 2076, 2087, 2086
1955, 2076, 2077, 2088, 2087
1956, 2077, 2078, 2089, 2088
1957, 2078, 2079, 2090, 2089
1958, 2079, 2080, 2091, 2090
1959, 2080, 2081, 2092, 2091
1960, 2081, 2082, 2093, 2092
1961, 2082, 2083, 2094, 2093
1962, 2083, 2084, 2095, 2094
1963, 2084,   30,   29, 2095
1964,  227, 2085, 2096,  226
1965, 2085, 2086, 2097, 2096
1966, 2086, 2087, 2098, 2097
1967, 2087, 2088, 2099, 2098
1968, 2088, 2089, 2100, 2099
1969, 2089, 2090, 2101, 2100
1970, 2090, 2091, 2102, 2101
1971, 2091, 2092, 2103, 2102
1972, 2092, 2093, 2104, 2103
1973, 2093, 2094, 2105, 2104
1974, 2094, 2095, 2106, 2105
1975, 2095,   29,   28, 2106
1976,  226, 2096, 2107,  225
1977, 2096, 2097, 2108, 2107
1978, 2097, 2098, 2109, 2108
1979, 2098, 2099, 2110, 2109
1980, 2099, 2100, 2111, 2110
1981, 2100, 2101, 2112, 2111
1982, 2101, 2102, 2113, 2112
1983, 2102, 2103, 2114, 2113
1984, 2103, 2104, 2115, 2114
1985, 2104, 2105, 2116, 2115
1986, 2105, 2106, 2117, 2116
1987, 2106,   28,   27, 2117
1988,  225, 2107, 2118,  224
1989, 2107, 2108, 2119, 2118
1990, 2108, 2109, 2120, 2119
1991, 2109, 2110, 2121, 2120
1992, 2110, 2111, 2122, 2121
1993, 2111, 2112, 2123, 2122
1994, 2112, 2113, 2124, 2123
1995, 2113, 2114, 2125, 2124
1996, 2114, 2115, 2126, 2125
1997, 2115, 2116, 2127, 2126
1998, 2116, 2117, 2128, 2127
1999, 2117,   27,   26, 2128
2000,  224, 2118, 2129,  223
2001, 2118, 2119, 2130, 2129
2002, 2119, 2120, 2131, 2130
2003, 2120, 2121, 2132, 2131
2004, 2121, 2122, 2133, 2132
2005, 2122, 2123, 2134, 2133
2006, 2123, 2124, 2135, 2134
2007, 2124, 2125, 2136, 2135
2008, 2125, 2126, 2137, 2136
2009, 2126, 2127, 2138, 2137
2010, 2127, 2128, 2139, 2138
2011, 2128,   26,   25, 2139
2012,  223, 2129, 2140,  222
2013, 2129, 2130, 2141, 2140
2014, 2130, 2131, 2142, 2141
2015, 2131, 2132, 2143, 2142
2016, 2132, 2133, 2144, 2143
2017, 2133, 2134, 2145, 2144
2018, 2134, 2135, 2146, 2145
2019, 2135, 2136, 2147, 2146
2020, 2136, 2137, 2148, 2147
2021, 2137, 2138, 2149, 2148
2022, 2138, 2139, 2150, 2149
2023, 2139,   25,   24, 2150
2024,  222, 2140, 2151,  221
2025, 2140, 2141, 2152, 2151
2026, 2141, 2142, 2153, 2152
2027, 2142, 2143, 2154, 2153
2028, 2143, 2144, 2155, 2154
2029, 2144, 2145, 2156, 2155
2030, 2145, 2146, 2157, 2156
2031, 2146, 2147, 2158, 2157
2032, 2147, 2148, 2159, 2158
2033, 2148, 2149, 2160, 2159
2034, 2149, 2150, 2161, 2160
2035, 2150,   24,   23, 2161
2036,  221, 2151, 2162,  220
2037, 2151, 2152, 2163, 2162
2038, 2152, 2153, 2164, 2163
2039, 2153, 2154, 2165, 2164
2040, 2154, 2155, 2166, 2165
2041, 2155, 2156, 2167, 2166
2042, 2156, 2157, 2168, 2167
2043, 2157, 2158, 2169, 2168
2044, 2158, 2159, 2170, 2169
2045, 2159, 2160, 2171, 2170
2046, 2160, 2161, 2172, 2171
2047, 2161,   23,   22, 2172
2048,  220, 2162, 2173,  219
2049, 2162, 2163, 2174, 2173
2050, 2163, 2164, 2175, 2174
2051, 2164, 2165, 2176, 2175
2052, 2165, 2166, 2177, 2176
2053, 2166, 2167, 2178, 2177
2054, 2167, 2168, 2179, 2178
2055, 2168, 2169, 2180, 2179
2056, 2169, 2170, 2181, 2180
2057, 2170, 2171, 2182, 2181
2058, 2171, 2172, 2183, 2182
2059, 2172,   22,   21, 2183
2060,  219, 2173, 2184,  218
2061, 2173, 2174, 2185, 2184
2062, 2174, 2175, 2186, 2185
2063, 2175, 2176, 2187, 2186
2064, 2176, 2177, 2188, 2187
2065, 2177, 2178, 2189, 2188
2066, 2178, 2179, 2190, 2189
2067, 2179, 2180, 2191, 2190
2068, 2180, 2181, 2192, 2191
2069, 2181, 2182, 2193, 2192
2070, 2182, 2183, 2194, 2193
2071, 2183,   21,   20, 2194
2072,  218, 2184, 2195,  217
2073, 2184, 2185, 2196, 2195
2074, 2185, 2186, 2197, 2196
2075, 2186, 2187, 2198, 2197
2076, 2187, 2188, 2199, 2198
2077, 2188, 2189, 2200, 2199
2078, 2189, 2190, 2201, 2200
2079, 2190, 2191, 2202, 2201
2080, 2191, 2192, 2203, 2202
2081, 2192, 2193, 2204, 2203
2082, 2193, 2194, 2205, 2204
2083, 2194,   20,   19, 2205
2084,  217, 2195, 2206,  216
2085, 2195, 2196, 2207, 2206
2086, 2196, 2197, 2208, 2207
2087, 2197, 2198, 2209, 2208
2088, 2198, 2199, 2210, 2209
2089, 2199, 2200, 2211, 2210
2090, 2200, 2201, 2212, 2211
2091, 2201, 2202, 2213, 2212
2092, 2202, 2203, 2214, 2213
2093, 2203, 2204, 2215, 2214
2094, 2204, 2205, 2216, 2215
2095, 2205,   19,   18, 2216
2096,  216, 2206, 2217,  215
2097, 2206, 2207, 2218, 2217
2098, 2207, 2208, 2219, 2218
2099, 2208, 2209, 2220, 2219
2100, 2209, 2210, 2221, 2220
2101, 2210, 2211, 2222, 2221
2102, 2211, 2212, 2223, 2222
2103, 2212, 2213, 2224, 2223
2104, 2213, 2214, 2225, 2224
2105, 2214, 2215, 2226, 2225
2106, 2215, 2216, 2227, 2226
2107, 2216,   18,   17, 2227
2108,  215, 2217, 2228,  214
2109, 2217, 2218, 2229, 2228
2110, 2218, 2219, 2230, 2229
2111, 2219, 2220, 2231, 2230
2112, 2220, 2221, 2232, 2231
2113, 2221, 2222, 2233, 2232
2114, 2222, 2223, 2234, 2233
2115, 2223, 2224, 2235, 2234
2116, 2224, 2225, 2236, 2235
2117, 2225, 2226, 2237, 2236
2118, 2226, 2227, 2238, 2237
2119, 2227,   17,   16, 2238
2120,  214, 2228, 2239,  213
2121, 2228, 2229, 2240, 2239
2122, 2229, 2230, 2241, 2240
2123, 2230, 2231, 2242, 2241
2124, 2231, 2232, 2243, 2242
2125, 2232, 2233, 2244, 2243
2126, 2233, 2234, 2245, 2244
2127, 2234, 2235, 2246, 2245
2128, 2235, 2236, 2247, 2246
2129, 2236, 2237, 2248, 2247
2130, 2237, 2238, 2249, 2248
2131, 2238,   16,   15, 2249
2132,  213, 2239, 2250,  212
2133, 2239, 2240, 2251, 2250
2134, 2240, 2241, 2252, 2251
2135, 2241, 2242, 2253, 2252
2136, 2242, 2243, 2254, 2253
2137, 2243, 2244, 2255, 2254
2138, 2244, 2245, 2256, 2255
2139, 2245, 2246, 2257, 2256
2140, 2246, 2247, 2258, 2257
2141, 2247, 2248, 2259, 2258
2142, 2248, 2249, 2260, 2259
2143, 2249,   15,   14, 2260
2144,  212, 2250, 2261,  211
2145, 2250, 2251, 2262, 2261
2146, 2251, 2252, 2263, 2262
2147, 2252, 2253, 2264, 2263
2148, 2253, 2254, 2265, 2264
2149, 2254, 2255, 2266, 2265
2150, 2255, 2256, 2267, 2266
2151, 2256, 2257, 2268, 2267
2152, 2257, 2258, 2269, 2268
2153, 2258, 2259, 2270, 2269
2154, 2259, 2260, 2271, 2270
2155, 2260,   14,   13, 2271
2156,  211, 2261, 2272,  210
2157, 2261, 2262, 2273, 2272
2158, 2262, 2263, 2274, 2273
2159, 2263, 2264, 2275, 2274
2160, 2264, 2265, 2276, 2275
2161, 2265, 2266, 2277, 2276
2162, 2266, 2267, 2278, 2277
2163, 2267, 2268, 2279, 2278
2164, 2268, 2269, 2280, 2279
2165, 2269, 2270, 2281, 2280
2166, 2270, 2271, 2282, 2281
2167, 2271,   13,   12, 2282
2168,  210, 2272, 2283,  209
2169, 2272, 2273, 2284, 2283
2170, 2273, 2274, 2285, 2284
2171, 2274, 2275, 2286, 2285
2172, 2275, 2276, 2287, 2286
2173, 2276, 2277, 2288, 2287
2174, 2277, 2278, 2289, 2288
2175, 2278, 2279, 2290, 2289
2176, 2279, 2280, 2291, 2290
2177, 2280, 2281, 2292, 2291
2178, 2281, 2282, 2293, 2292
2179, 2282,   12,   11, 2293
2180,  209, 2283,  208,   10
2181, 2283, 2284,  207,  208
2182, 2284, 2285,  206,  207
2183, 2285, 2286,  205,  206
2184, 2286, 2287,  204,  205
2185, 2287, 2288,  203,  204
2186, 2288, 2289,  202,  203
2187, 2289, 2290,  201,  202
2188, 2290, 2291,  200,  201
2189, 2291, 2292,  199,  200
2190, 2292, 2293,  198,  199
2191, 2293,   11,    1,  198
*Elset, elset=Whole_Callus, generate
  661,  2191,     1
*Elset, elset=CALLUS-1
 661
*Elset, elset=CALLUS-2
 662
*Elset, elset=CALLUS-3
 663
*Elset, elset=CALLUS-4
 664
*Elset, elset=CALLUS-5
 665
*Elset, elset=CALLUS-6
 666
*Elset, elset=CALLUS-7
 667
*Elset, elset=CALLUS-8
 668
*Elset, elset=CALLUS-9
 669
*Elset, elset=CALLUS-10
 670
*Elset, elset=CALLUS-11
 671
*Elset, elset=CALLUS-12
 672
*Elset, elset=CALLUS-13
 673
*Elset, elset=CALLUS-14
 674
*Elset, elset=CALLUS-15
 675
*Elset, elset=CALLUS-16
 676
*Elset, elset=CALLUS-17
 677
*Elset, elset=CALLUS-18
 678
*Elset, elset=CALLUS-19
 679
*Elset, elset=CALLUS-20
 680
*Elset, elset=CALLUS-21
 681
*Elset, elset=CALLUS-22
 682
*Elset, elset=CALLUS-23
 683
*Elset, elset=CALLUS-24
 684
*Elset, elset=CALLUS-25
 685
*Elset, elset=CALLUS-26
 686
*Elset, elset=CALLUS-27
 687
*Elset, elset=CALLUS-28
 688
*Elset, elset=CALLUS-29
 689
*Elset, elset=CALLUS-30
 690
*Elset, elset=CALLUS-31
 691
*Elset, elset=CALLUS-32
 692
*Elset, elset=CALLUS-33
 693
*Elset, elset=CALLUS-34
 694
*Elset, elset=CALLUS-35
 695
*Elset, elset=CALLUS-36
 696
*Elset, elset=CALLUS-37
 697
*Elset, elset=CALLUS-38
 698
*Elset, elset=CALLUS-39
 699
*Elset, elset=CALLUS-40
 700
*Elset, elset=CALLUS-41
 701
*Elset, elset=CALLUS-42
 702
*Elset, elset=CALLUS-43
 703
*Elset, elset=CALLUS-44
 704
*Elset, elset=CALLUS-45
 705
*Elset, elset=CALLUS-46
 706
*Elset, elset=CALLUS-47
 707
*Elset, elset=CALLUS-48
 708
*Elset, elset=CALLUS-49
 709
*Elset, elset=CALLUS-50
 710
*Elset, elset=CALLUS-51
 711
*Elset, elset=CALLUS-52
 712
*Elset, elset=CALLUS-53
 713
*Elset, elset=CALLUS-54
 714
*Elset, elset=CALLUS-55
 715
*Elset, elset=CALLUS-56
 716
*Elset, elset=CALLUS-57
 717
*Elset, elset=CALLUS-58
 718
*Elset, elset=CALLUS-59
 719
*Elset, elset=CALLUS-60
 720
*Elset, elset=CALLUS-61
 721
*Elset, elset=CALLUS-62
 722
*Elset, elset=CALLUS-63
 723
*Elset, elset=CALLUS-64
 724
*Elset, elset=CALLUS-65
 725
*Elset, elset=CALLUS-66
 726
*Elset, elset=CALLUS-67
 727
*Elset, elset=CALLUS-68
 728
*Elset, elset=CALLUS-69
 729
*Elset, elset=CALLUS-70
 730
*Elset, elset=CALLUS-71
 731
*Elset, elset=CALLUS-72
 732
*Elset, elset=CALLUS-73
 733
*Elset, elset=CALLUS-74
 734
*Elset, elset=CALLUS-75
 735
*Elset, elset=CALLUS-76
 736
*Elset, elset=CALLUS-77
 737
*Elset, elset=CALLUS-78
 738
*Elset, elset=CALLUS-79
 739
*Elset, elset=CALLUS-80
 740
*Elset, elset=CALLUS-81
 741
*Elset, elset=CALLUS-82
 742
*Elset, elset=CALLUS-83
 743
*Elset, elset=CALLUS-84
 744
*Elset, elset=CALLUS-85
 745
*Elset, elset=CALLUS-86
 746
*Elset, elset=CALLUS-87
 747
*Elset, elset=CALLUS-88
 748
*Elset, elset=CALLUS-89
 749
*Elset, elset=CALLUS-90
 750
*Elset, elset=CALLUS-91
 751
*Elset, elset=CALLUS-92
 752
*Elset, elset=CALLUS-93
 753
*Elset, elset=CALLUS-94
 754
*Elset, elset=CALLUS-95
 755
*Elset, elset=CALLUS-96
 756
*Elset, elset=CALLUS-97
 757
*Elset, elset=CALLUS-98
 758
*Elset, elset=CALLUS-99
 759
*Elset, elset=CALLUS-100
 760
*Elset, elset=CALLUS-101
 761
*Elset, elset=CALLUS-102
 762
*Elset, elset=CALLUS-103
 763
*Elset, elset=CALLUS-104
 764
*Elset, elset=CALLUS-105
 765
*Elset, elset=CALLUS-106
 766
*Elset, elset=CALLUS-107
 767
*Elset, elset=CALLUS-108
 768
*Elset, elset=CALLUS-109
 769
*Elset, elset=CALLUS-110
 770
*Elset, elset=CALLUS-111
 771
*Elset, elset=CALLUS-112
 772
*Elset, elset=CALLUS-113
 773
*Elset, elset=CALLUS-114
 774
*Elset, elset=CALLUS-115
 775
*Elset, elset=CALLUS-116
 776
*Elset, elset=CALLUS-117
 777
*Elset, elset=CALLUS-118
 778
*Elset, elset=CALLUS-119
 779
*Elset, elset=CALLUS-120
 780
*Elset, elset=CALLUS-121
 781
*Elset, elset=CALLUS-122
 782
*Elset, elset=CALLUS-123
 783
*Elset, elset=CALLUS-124
 784
*Elset, elset=CALLUS-125
 785
*Elset, elset=CALLUS-126
 786
*Elset, elset=CALLUS-127
 787
*Elset, elset=CALLUS-128
 788
*Elset, elset=CALLUS-129
 789
*Elset, elset=CALLUS-130
 790
*Elset, elset=CALLUS-131
 791
*Elset, elset=CALLUS-132
 792
*Elset, elset=CALLUS-133
 793
*Elset, elset=CALLUS-134
 794
*Elset, elset=CALLUS-135
 795
*Elset, elset=CALLUS-136
 796
*Elset, elset=CALLUS-137
 797
*Elset, elset=CALLUS-138
 798
*Elset, elset=CALLUS-139
 799
*Elset, elset=CALLUS-140
 800
*Elset, elset=CALLUS-141
 801
*Elset, elset=CALLUS-142
 802
*Elset, elset=CALLUS-143
 803
*Elset, elset=CALLUS-144
 804
*Elset, elset=CALLUS-145
 805
*Elset, elset=CALLUS-146
 806
*Elset, elset=CALLUS-147
 807
*Elset, elset=CALLUS-148
 808
*Elset, elset=CALLUS-149
 809
*Elset, elset=CALLUS-150
 810
*Elset, elset=CALLUS-151
 811
*Elset, elset=CALLUS-152
 812
*Elset, elset=CALLUS-153
 813
*Elset, elset=CALLUS-154
 814
*Elset, elset=CALLUS-155
 815
*Elset, elset=CALLUS-156
 816
*Elset, elset=CALLUS-157
 817
*Elset, elset=CALLUS-158
 818
*Elset, elset=CALLUS-159
 819
*Elset, elset=CALLUS-160
 820
*Elset, elset=CALLUS-161
 821
*Elset, elset=CALLUS-162
 822
*Elset, elset=CALLUS-163
 823
*Elset, elset=CALLUS-164
 824
*Elset, elset=CALLUS-165
 825
*Elset, elset=CALLUS-166
 826
*Elset, elset=CALLUS-167
 827
*Elset, elset=CALLUS-168
 828
*Elset, elset=CALLUS-169
 829
*Elset, elset=CALLUS-170
 830
*Elset, elset=CALLUS-171
 831
*Elset, elset=CALLUS-172
 832
*Elset, elset=CALLUS-173
 833
*Elset, elset=CALLUS-174
 834
*Elset, elset=CALLUS-175
 835
*Elset, elset=CALLUS-176
 836
*Elset, elset=CALLUS-177
 837
*Elset, elset=CALLUS-178
 838
*Elset, elset=CALLUS-179
 839
*Elset, elset=CALLUS-180
 840
*Elset, elset=CALLUS-181
 841
*Elset, elset=CALLUS-182
 842
*Elset, elset=CALLUS-183
 843
*Elset, elset=CALLUS-184
 844
*Elset, elset=CALLUS-185
 845
*Elset, elset=CALLUS-186
 846
*Elset, elset=CALLUS-187
 847
*Elset, elset=CALLUS-188
 848
*Elset, elset=CALLUS-189
 849
*Elset, elset=CALLUS-190
 850
*Elset, elset=CALLUS-191
 851
*Elset, elset=CALLUS-192
 852
*Elset, elset=CALLUS-193
 853
*Elset, elset=CALLUS-194
 854
*Elset, elset=CALLUS-195
 855
*Elset, elset=CALLUS-196
 856
*Elset, elset=CALLUS-197
 857
*Elset, elset=CALLUS-198
 858
*Elset, elset=CALLUS-199
 859
*Elset, elset=CALLUS-200
 860
*Elset, elset=CALLUS-201
 861
*Elset, elset=CALLUS-202
 862
*Elset, elset=CALLUS-203
 863
*Elset, elset=CALLUS-204
 864
*Elset, elset=CALLUS-205
 865
*Elset, elset=CALLUS-206
 866
*Elset, elset=CALLUS-207
 867
*Elset, elset=CALLUS-208
 868
*Elset, elset=CALLUS-209
 869
*Elset, elset=CALLUS-210
 870
*Elset, elset=CALLUS-211
 871
*Elset, elset=CALLUS-212
 872
*Elset, elset=CALLUS-213
 873
*Elset, elset=CALLUS-214
 874
*Elset, elset=CALLUS-215
 875
*Elset, elset=CALLUS-216
 876
*Elset, elset=CALLUS-217
 877
*Elset, elset=CALLUS-218
 878
*Elset, elset=CALLUS-219
 879
*Elset, elset=CALLUS-220
 880
*Elset, elset=CALLUS-221
 881
*Elset, elset=CALLUS-222
 882
*Elset, elset=CALLUS-223
 883
*Elset, elset=CALLUS-224
 884
*Elset, elset=CALLUS-225
 885
*Elset, elset=CALLUS-226
 886
*Elset, elset=CALLUS-227
 887
*Elset, elset=CALLUS-228
 888
*Elset, elset=CALLUS-229
 889
*Elset, elset=CALLUS-230
 890
*Elset, elset=CALLUS-231
 891
*Elset, elset=CALLUS-232
 892
*Elset, elset=CALLUS-233
 893
*Elset, elset=CALLUS-234
 894
*Elset, elset=CALLUS-235
 895
*Elset, elset=CALLUS-236
 896
*Elset, elset=CALLUS-237
 897
*Elset, elset=CALLUS-238
 898
*Elset, elset=CALLUS-239
 899
*Elset, elset=CALLUS-240
 900
*Elset, elset=CALLUS-241
 901
*Elset, elset=CALLUS-242
 902
*Elset, elset=CALLUS-243
 903
*Elset, elset=CALLUS-244
 904
*Elset, elset=CALLUS-245
 905
*Elset, elset=CALLUS-246
 906
*Elset, elset=CALLUS-247
 907
*Elset, elset=CALLUS-248
 908
*Elset, elset=CALLUS-249
 909
*Elset, elset=CALLUS-250
 910
*Elset, elset=CALLUS-251
 911
*Elset, elset=CALLUS-252
 912
*Elset, elset=CALLUS-253
 913
*Elset, elset=CALLUS-254
 914
*Elset, elset=CALLUS-255
 915
*Elset, elset=CALLUS-256
 916
*Elset, elset=CALLUS-257
 917
*Elset, elset=CALLUS-258
 918
*Elset, elset=CALLUS-259
 919
*Elset, elset=CALLUS-260
 920
*Elset, elset=CALLUS-261
 921
*Elset, elset=CALLUS-262
 922
*Elset, elset=CALLUS-263
 923
*Elset, elset=CALLUS-264
 924
*Elset, elset=CALLUS-265
 925
*Elset, elset=CALLUS-266
 926
*Elset, elset=CALLUS-267
 927
*Elset, elset=CALLUS-268
 928
*Elset, elset=CALLUS-269
 929
*Elset, elset=CALLUS-270
 930
*Elset, elset=CALLUS-271
 931
*Elset, elset=CALLUS-272
 932
*Elset, elset=CALLUS-273
 933
*Elset, elset=CALLUS-274
 934
*Elset, elset=CALLUS-275
 935
*Elset, elset=CALLUS-276
 936
*Elset, elset=CALLUS-277
 937
*Elset, elset=CALLUS-278
 938
*Elset, elset=CALLUS-279
 939
*Elset, elset=CALLUS-280
 940
*Elset, elset=CALLUS-281
 941
*Elset, elset=CALLUS-282
 942
*Elset, elset=CALLUS-283
 943
*Elset, elset=CALLUS-284
 944
*Elset, elset=CALLUS-285
 945
*Elset, elset=CALLUS-286
 946
*Elset, elset=CALLUS-287
 947
*Elset, elset=CALLUS-288
 948
*Elset, elset=CALLUS-289
 949
*Elset, elset=CALLUS-290
 950
*Elset, elset=CALLUS-291
 951
*Elset, elset=CALLUS-292
 952
*Elset, elset=CALLUS-293
 953
*Elset, elset=CALLUS-294
 954
*Elset, elset=CALLUS-295
 955
*Elset, elset=CALLUS-296
 956
*Elset, elset=CALLUS-297
 957
*Elset, elset=CALLUS-298
 958
*Elset, elset=CALLUS-299
 959
*Elset, elset=CALLUS-300
 960
*Elset, elset=CALLUS-301
 961
*Elset, elset=CALLUS-302
 962
*Elset, elset=CALLUS-303
 963
*Elset, elset=CALLUS-304
 964
*Elset, elset=CALLUS-305
 965
*Elset, elset=CALLUS-306
 966
*Elset, elset=CALLUS-307
 967
*Elset, elset=CALLUS-308
 968
*Elset, elset=CALLUS-309
 969
*Elset, elset=CALLUS-310
 970
*Elset, elset=CALLUS-311
 971
*Elset, elset=CALLUS-312
 972
*Elset, elset=CALLUS-313
 973
*Elset, elset=CALLUS-314
 974
*Elset, elset=CALLUS-315
 975
*Elset, elset=CALLUS-316
 976
*Elset, elset=CALLUS-317
 977
*Elset, elset=CALLUS-318
 978
*Elset, elset=CALLUS-319
 979
*Elset, elset=CALLUS-320
 980
*Elset, elset=CALLUS-321
 981
*Elset, elset=CALLUS-322
 982
*Elset, elset=CALLUS-323
 983
*Elset, elset=CALLUS-324
 984
*Elset, elset=CALLUS-325
 985
*Elset, elset=CALLUS-326
 986
*Elset, elset=CALLUS-327
 987
*Elset, elset=CALLUS-328
 988
*Elset, elset=CALLUS-329
 989
*Elset, elset=CALLUS-330
 990
*Elset, elset=CALLUS-331
 991
*Elset, elset=CALLUS-332
 992
*Elset, elset=CALLUS-333
 993
*Elset, elset=CALLUS-334
 994
*Elset, elset=CALLUS-335
 995
*Elset, elset=CALLUS-336
 996
*Elset, elset=CALLUS-337
 997
*Elset, elset=CALLUS-338
 998
*Elset, elset=CALLUS-339
 999
*Elset, elset=CALLUS-340
 1000
*Elset, elset=CALLUS-341
 1001
*Elset, elset=CALLUS-342
 1002
*Elset, elset=CALLUS-343
 1003
*Elset, elset=CALLUS-344
 1004
*Elset, elset=CALLUS-345
 1005
*Elset, elset=CALLUS-346
 1006
*Elset, elset=CALLUS-347
 1007
*Elset, elset=CALLUS-348
 1008
*Elset, elset=CALLUS-349
 1009
*Elset, elset=CALLUS-350
 1010
*Elset, elset=CALLUS-351
 1011
*Elset, elset=CALLUS-352
 1012
*Elset, elset=CALLUS-353
 1013
*Elset, elset=CALLUS-354
 1014
*Elset, elset=CALLUS-355
 1015
*Elset, elset=CALLUS-356
 1016
*Elset, elset=CALLUS-357
 1017
*Elset, elset=CALLUS-358
 1018
*Elset, elset=CALLUS-359
 1019
*Elset, elset=CALLUS-360
 1020
*Elset, elset=CALLUS-361
 1021
*Elset, elset=CALLUS-362
 1022
*Elset, elset=CALLUS-363
 1023
*Elset, elset=CALLUS-364
 1024
*Elset, elset=CALLUS-365
 1025
*Elset, elset=CALLUS-366
 1026
*Elset, elset=CALLUS-367
 1027
*Elset, elset=CALLUS-368
 1028
*Elset, elset=CALLUS-369
 1029
*Elset, elset=CALLUS-370
 1030
*Elset, elset=CALLUS-371
 1031
*Elset, elset=CALLUS-372
 1032
*Elset, elset=CALLUS-373
 1033
*Elset, elset=CALLUS-374
 1034
*Elset, elset=CALLUS-375
 1035
*Elset, elset=CALLUS-376
 1036
*Elset, elset=CALLUS-377
 1037
*Elset, elset=CALLUS-378
 1038
*Elset, elset=CALLUS-379
 1039
*Elset, elset=CALLUS-380
 1040
*Elset, elset=CALLUS-381
 1041
*Elset, elset=CALLUS-382
 1042
*Elset, elset=CALLUS-383
 1043
*Elset, elset=CALLUS-384
 1044
*Elset, elset=CALLUS-385
 1045
*Elset, elset=CALLUS-386
 1046
*Elset, elset=CALLUS-387
 1047
*Elset, elset=CALLUS-388
 1048
*Elset, elset=CALLUS-389
 1049
*Elset, elset=CALLUS-390
 1050
*Elset, elset=CALLUS-391
 1051
*Elset, elset=CALLUS-392
 1052
*Elset, elset=CALLUS-393
 1053
*Elset, elset=CALLUS-394
 1054
*Elset, elset=CALLUS-395
 1055
*Elset, elset=CALLUS-396
 1056
*Elset, elset=CALLUS-397
 1057
*Elset, elset=CALLUS-398
 1058
*Elset, elset=CALLUS-399
 1059
*Elset, elset=CALLUS-400
 1060
*Elset, elset=CALLUS-401
 1061
*Elset, elset=CALLUS-402
 1062
*Elset, elset=CALLUS-403
 1063
*Elset, elset=CALLUS-404
 1064
*Elset, elset=CALLUS-405
 1065
*Elset, elset=CALLUS-406
 1066
*Elset, elset=CALLUS-407
 1067
*Elset, elset=CALLUS-408
 1068
*Elset, elset=CALLUS-409
 1069
*Elset, elset=CALLUS-410
 1070
*Elset, elset=CALLUS-411
 1071
*Elset, elset=CALLUS-412
 1072
*Elset, elset=CALLUS-413
 1073
*Elset, elset=CALLUS-414
 1074
*Elset, elset=CALLUS-415
 1075
*Elset, elset=CALLUS-416
 1076
*Elset, elset=CALLUS-417
 1077
*Elset, elset=CALLUS-418
 1078
*Elset, elset=CALLUS-419
 1079
*Elset, elset=CALLUS-420
 1080
*Elset, elset=CALLUS-421
 1081
*Elset, elset=CALLUS-422
 1082
*Elset, elset=CALLUS-423
 1083
*Elset, elset=CALLUS-424
 1084
*Elset, elset=CALLUS-425
 1085
*Elset, elset=CALLUS-426
 1086
*Elset, elset=CALLUS-427
 1087
*Elset, elset=CALLUS-428
 1088
*Elset, elset=CALLUS-429
 1089
*Elset, elset=CALLUS-430
 1090
*Elset, elset=CALLUS-431
 1091
*Elset, elset=CALLUS-432
 1092
*Elset, elset=CALLUS-433
 1093
*Elset, elset=CALLUS-434
 1094
*Elset, elset=CALLUS-435
 1095
*Elset, elset=CALLUS-436
 1096
*Elset, elset=CALLUS-437
 1097
*Elset, elset=CALLUS-438
 1098
*Elset, elset=CALLUS-439
 1099
*Elset, elset=CALLUS-440
 1100
*Elset, elset=CALLUS-441
 1101
*Elset, elset=CALLUS-442
 1102
*Elset, elset=CALLUS-443
 1103
*Elset, elset=CALLUS-444
 1104
*Elset, elset=CALLUS-445
 1105
*Elset, elset=CALLUS-446
 1106
*Elset, elset=CALLUS-447
 1107
*Elset, elset=CALLUS-448
 1108
*Elset, elset=CALLUS-449
 1109
*Elset, elset=CALLUS-450
 1110
*Elset, elset=CALLUS-451
 1111
*Elset, elset=CALLUS-452
 1112
*Elset, elset=CALLUS-453
 1113
*Elset, elset=CALLUS-454
 1114
*Elset, elset=CALLUS-455
 1115
*Elset, elset=CALLUS-456
 1116
*Elset, elset=CALLUS-457
 1117
*Elset, elset=CALLUS-458
 1118
*Elset, elset=CALLUS-459
 1119
*Elset, elset=CALLUS-460
 1120
*Elset, elset=CALLUS-461
 1121
*Elset, elset=CALLUS-462
 1122
*Elset, elset=CALLUS-463
 1123
*Elset, elset=CALLUS-464
 1124
*Elset, elset=CALLUS-465
 1125
*Elset, elset=CALLUS-466
 1126
*Elset, elset=CALLUS-467
 1127
*Elset, elset=CALLUS-468
 1128
*Elset, elset=CALLUS-469
 1129
*Elset, elset=CALLUS-470
 1130
*Elset, elset=CALLUS-471
 1131
*Elset, elset=CALLUS-472
 1132
*Elset, elset=CALLUS-473
 1133
*Elset, elset=CALLUS-474
 1134
*Elset, elset=CALLUS-475
 1135
*Elset, elset=CALLUS-476
 1136
*Elset, elset=CALLUS-477
 1137
*Elset, elset=CALLUS-478
 1138
*Elset, elset=CALLUS-479
 1139
*Elset, elset=CALLUS-480
 1140
*Elset, elset=CALLUS-481
 1141
*Elset, elset=CALLUS-482
 1142
*Elset, elset=CALLUS-483
 1143
*Elset, elset=CALLUS-484
 1144
*Elset, elset=CALLUS-485
 1145
*Elset, elset=CALLUS-486
 1146
*Elset, elset=CALLUS-487
 1147
*Elset, elset=CALLUS-488
 1148
*Elset, elset=CALLUS-489
 1149
*Elset, elset=CALLUS-490
 1150
*Elset, elset=CALLUS-491
 1151
*Elset, elset=CALLUS-492
 1152
*Elset, elset=CALLUS-493
 1153
*Elset, elset=CALLUS-494
 1154
*Elset, elset=CALLUS-495
 1155
*Elset, elset=CALLUS-496
 1156
*Elset, elset=CALLUS-497
 1157
*Elset, elset=CALLUS-498
 1158
*Elset, elset=CALLUS-499
 1159
*Elset, elset=CALLUS-500
 1160
*Elset, elset=CALLUS-501
 1161
*Elset, elset=CALLUS-502
 1162
*Elset, elset=CALLUS-503
 1163
*Elset, elset=CALLUS-504
 1164
*Elset, elset=CALLUS-505
 1165
*Elset, elset=CALLUS-506
 1166
*Elset, elset=CALLUS-507
 1167
*Elset, elset=CALLUS-508
 1168
*Elset, elset=CALLUS-509
 1169
*Elset, elset=CALLUS-510
 1170
*Elset, elset=CALLUS-511
 1171
*Elset, elset=CALLUS-512
 1172
*Elset, elset=CALLUS-513
 1173
*Elset, elset=CALLUS-514
 1174
*Elset, elset=CALLUS-515
 1175
*Elset, elset=CALLUS-516
 1176
*Elset, elset=CALLUS-517
 1177
*Elset, elset=CALLUS-518
 1178
*Elset, elset=CALLUS-519
 1179
*Elset, elset=CALLUS-520
 1180
*Elset, elset=CALLUS-521
 1181
*Elset, elset=CALLUS-522
 1182
*Elset, elset=CALLUS-523
 1183
*Elset, elset=CALLUS-524
 1184
*Elset, elset=CALLUS-525
 1185
*Elset, elset=CALLUS-526
 1186
*Elset, elset=CALLUS-527
 1187
*Elset, elset=CALLUS-528
 1188
*Elset, elset=CALLUS-529
 1189
*Elset, elset=CALLUS-530
 1190
*Elset, elset=CALLUS-531
 1191
*Elset, elset=CALLUS-532
 1192
*Elset, elset=CALLUS-533
 1193
*Elset, elset=CALLUS-534
 1194
*Elset, elset=CALLUS-535
 1195
*Elset, elset=CALLUS-536
 1196
*Elset, elset=CALLUS-537
 1197
*Elset, elset=CALLUS-538
 1198
*Elset, elset=CALLUS-539
 1199
*Elset, elset=CALLUS-540
 1200
*Elset, elset=CALLUS-541
 1201
*Elset, elset=CALLUS-542
 1202
*Elset, elset=CALLUS-543
 1203
*Elset, elset=CALLUS-544
 1204
*Elset, elset=CALLUS-545
 1205
*Elset, elset=CALLUS-546
 1206
*Elset, elset=CALLUS-547
 1207
*Elset, elset=CALLUS-548
 1208
*Elset, elset=CALLUS-549
 1209
*Elset, elset=CALLUS-550
 1210
*Elset, elset=CALLUS-551
 1211
*Elset, elset=CALLUS-552
 1212
*Elset, elset=CALLUS-553
 1213
*Elset, elset=CALLUS-554
 1214
*Elset, elset=CALLUS-555
 1215
*Elset, elset=CALLUS-556
 1216
*Elset, elset=CALLUS-557
 1217
*Elset, elset=CALLUS-558
 1218
*Elset, elset=CALLUS-559
 1219
*Elset, elset=CALLUS-560
 1220
*Elset, elset=CALLUS-561
 1221
*Elset, elset=CALLUS-562
 1222
*Elset, elset=CALLUS-563
 1223
*Elset, elset=CALLUS-564
 1224
*Elset, elset=CALLUS-565
 1225
*Elset, elset=CALLUS-566
 1226
*Elset, elset=CALLUS-567
 1227
*Elset, elset=CALLUS-568
 1228
*Elset, elset=CALLUS-569
 1229
*Elset, elset=CALLUS-570
 1230
*Elset, elset=CALLUS-571
 1231
*Elset, elset=CALLUS-572
 1232
*Elset, elset=CALLUS-573
 1233
*Elset, elset=CALLUS-574
 1234
*Elset, elset=CALLUS-575
 1235
*Elset, elset=CALLUS-576
 1236
*Elset, elset=CALLUS-577
 1237
*Elset, elset=CALLUS-578
 1238
*Elset, elset=CALLUS-579
 1239
*Elset, elset=CALLUS-580
 1240
*Elset, elset=CALLUS-581
 1241
*Elset, elset=CALLUS-582
 1242
*Elset, elset=CALLUS-583
 1243
*Elset, elset=CALLUS-584
 1244
*Elset, elset=CALLUS-585
 1245
*Elset, elset=CALLUS-586
 1246
*Elset, elset=CALLUS-587
 1247
*Elset, elset=CALLUS-588
 1248
*Elset, elset=CALLUS-589
 1249
*Elset, elset=CALLUS-590
 1250
*Elset, elset=CALLUS-591
 1251
*Elset, elset=CALLUS-592
 1252
*Elset, elset=CALLUS-593
 1253
*Elset, elset=CALLUS-594
 1254
*Elset, elset=CALLUS-595
 1255
*Elset, elset=CALLUS-596
 1256
*Elset, elset=CALLUS-597
 1257
*Elset, elset=CALLUS-598
 1258
*Elset, elset=CALLUS-599
 1259
*Elset, elset=CALLUS-600
 1260
*Elset, elset=CALLUS-601
 1261
*Elset, elset=CALLUS-602
 1262
*Elset, elset=CALLUS-603
 1263
*Elset, elset=CALLUS-604
 1264
*Elset, elset=CALLUS-605
 1265
*Elset, elset=CALLUS-606
 1266
*Elset, elset=CALLUS-607
 1267
*Elset, elset=CALLUS-608
 1268
*Elset, elset=CALLUS-609
 1269
*Elset, elset=CALLUS-610
 1270
*Elset, elset=CALLUS-611
 1271
*Elset, elset=CALLUS-612
 1272
*Elset, elset=CALLUS-613
 1273
*Elset, elset=CALLUS-614
 1274
*Elset, elset=CALLUS-615
 1275
*Elset, elset=CALLUS-616
 1276
*Elset, elset=CALLUS-617
 1277
*Elset, elset=CALLUS-618
 1278
*Elset, elset=CALLUS-619
 1279
*Elset, elset=CALLUS-620
 1280
*Elset, elset=CALLUS-621
 1281
*Elset, elset=CALLUS-622
 1282
*Elset, elset=CALLUS-623
 1283
*Elset, elset=CALLUS-624
 1284
*Elset, elset=CALLUS-625
 1285
*Elset, elset=CALLUS-626
 1286
*Elset, elset=CALLUS-627
 1287
*Elset, elset=CALLUS-628
 1288
*Elset, elset=CALLUS-629
 1289
*Elset, elset=CALLUS-630
 1290
*Elset, elset=CALLUS-631
 1291
*Elset, elset=CALLUS-632
 1292
*Elset, elset=CALLUS-633
 1293
*Elset, elset=CALLUS-634
 1294
*Elset, elset=CALLUS-635
 1295
*Elset, elset=CALLUS-636
 1296
*Elset, elset=CALLUS-637
 1297
*Elset, elset=CALLUS-638
 1298
*Elset, elset=CALLUS-639
 1299
*Elset, elset=CALLUS-640
 1300
*Elset, elset=CALLUS-641
 1301
*Elset, elset=CALLUS-642
 1302
*Elset, elset=CALLUS-643
 1303
*Elset, elset=CALLUS-644
 1304
*Elset, elset=CALLUS-645
 1305
*Elset, elset=CALLUS-646
 1306
*Elset, elset=CALLUS-647
 1307
*Elset, elset=CALLUS-648
 1308
*Elset, elset=CALLUS-649
 1309
*Elset, elset=CALLUS-650
 1310
*Elset, elset=CALLUS-651
 1311
*Elset, elset=CALLUS-652
 1312
*Elset, elset=CALLUS-653
 1313
*Elset, elset=CALLUS-654
 1314
*Elset, elset=CALLUS-655
 1315
*Elset, elset=CALLUS-656
 1316
*Elset, elset=CALLUS-657
 1317
*Elset, elset=CALLUS-658
 1318
*Elset, elset=CALLUS-659
 1319
*Elset, elset=CALLUS-660
 1320
*Elset, elset=CALLUS-661
 1321
*Elset, elset=CALLUS-662
 1322
*Elset, elset=CALLUS-663
 1323
*Elset, elset=CALLUS-664
 1324
*Elset, elset=CALLUS-665
 1325
*Elset, elset=CALLUS-666
 1326
*Elset, elset=CALLUS-667
 1327
*Elset, elset=CALLUS-668
 1328
*Elset, elset=CALLUS-669
 1329
*Elset, elset=CALLUS-670
 1330
*Elset, elset=CALLUS-671
 1331
*Elset, elset=CALLUS-672
 1332
*Elset, elset=CALLUS-673
 1333
*Elset, elset=CALLUS-674
 1334
*Elset, elset=CALLUS-675
 1335
*Elset, elset=CALLUS-676
 1336
*Elset, elset=CALLUS-677
 1337
*Elset, elset=CALLUS-678
 1338
*Elset, elset=CALLUS-679
 1339
*Elset, elset=CALLUS-680
 1340
*Elset, elset=CALLUS-681
 1341
*Elset, elset=CALLUS-682
 1342
*Elset, elset=CALLUS-683
 1343
*Elset, elset=CALLUS-684
 1344
*Elset, elset=CALLUS-685
 1345
*Elset, elset=CALLUS-686
 1346
*Elset, elset=CALLUS-687
 1347
*Elset, elset=CALLUS-688
 1348
*Elset, elset=CALLUS-689
 1349
*Elset, elset=CALLUS-690
 1350
*Elset, elset=CALLUS-691
 1351
*Elset, elset=CALLUS-692
 1352
*Elset, elset=CALLUS-693
 1353
*Elset, elset=CALLUS-694
 1354
*Elset, elset=CALLUS-695
 1355
*Elset, elset=CALLUS-696
 1356
*Elset, elset=CALLUS-697
 1357
*Elset, elset=CALLUS-698
 1358
*Elset, elset=CALLUS-699
 1359
*Elset, elset=CALLUS-700
 1360
*Elset, elset=CALLUS-701
 1361
*Elset, elset=CALLUS-702
 1362
*Elset, elset=CALLUS-703
 1363
*Elset, elset=CALLUS-704
 1364
*Elset, elset=CALLUS-705
 1365
*Elset, elset=CALLUS-706
 1366
*Elset, elset=CALLUS-707
 1367
*Elset, elset=CALLUS-708
 1368
*Elset, elset=CALLUS-709
 1369
*Elset, elset=CALLUS-710
 1370
*Elset, elset=CALLUS-711
 1371
*Elset, elset=CALLUS-712
 1372
*Elset, elset=CALLUS-713
 1373
*Elset, elset=CALLUS-714
 1374
*Elset, elset=CALLUS-715
 1375
*Elset, elset=CALLUS-716
 1376
*Elset, elset=CALLUS-717
 1377
*Elset, elset=CALLUS-718
 1378
*Elset, elset=CALLUS-719
 1379
*Elset, elset=CALLUS-720
 1380
*Elset, elset=CALLUS-721
 1381
*Elset, elset=CALLUS-722
 1382
*Elset, elset=CALLUS-723
 1383
*Elset, elset=CALLUS-724
 1384
*Elset, elset=CALLUS-725
 1385
*Elset, elset=CALLUS-726
 1386
*Elset, elset=CALLUS-727
 1387
*Elset, elset=CALLUS-728
 1388
*Elset, elset=CALLUS-729
 1389
*Elset, elset=CALLUS-730
 1390
*Elset, elset=CALLUS-731
 1391
*Elset, elset=CALLUS-732
 1392
*Elset, elset=CALLUS-733
 1393
*Elset, elset=CALLUS-734
 1394
*Elset, elset=CALLUS-735
 1395
*Elset, elset=CALLUS-736
 1396
*Elset, elset=CALLUS-737
 1397
*Elset, elset=CALLUS-738
 1398
*Elset, elset=CALLUS-739
 1399
*Elset, elset=CALLUS-740
 1400
*Elset, elset=CALLUS-741
 1401
*Elset, elset=CALLUS-742
 1402
*Elset, elset=CALLUS-743
 1403
*Elset, elset=CALLUS-744
 1404
*Elset, elset=CALLUS-745
 1405
*Elset, elset=CALLUS-746
 1406
*Elset, elset=CALLUS-747
 1407
*Elset, elset=CALLUS-748
 1408
*Elset, elset=CALLUS-749
 1409
*Elset, elset=CALLUS-750
 1410
*Elset, elset=CALLUS-751
 1411
*Elset, elset=CALLUS-752
 1412
*Elset, elset=CALLUS-753
 1413
*Elset, elset=CALLUS-754
 1414
*Elset, elset=CALLUS-755
 1415
*Elset, elset=CALLUS-756
 1416
*Elset, elset=CALLUS-757
 1417
*Elset, elset=CALLUS-758
 1418
*Elset, elset=CALLUS-759
 1419
*Elset, elset=CALLUS-760
 1420
*Elset, elset=CALLUS-761
 1421
*Elset, elset=CALLUS-762
 1422
*Elset, elset=CALLUS-763
 1423
*Elset, elset=CALLUS-764
 1424
*Elset, elset=CALLUS-765
 1425
*Elset, elset=CALLUS-766
 1426
*Elset, elset=CALLUS-767
 1427
*Elset, elset=CALLUS-768
 1428
*Elset, elset=CALLUS-769
 1429
*Elset, elset=CALLUS-770
 1430
*Elset, elset=CALLUS-771
 1431
*Elset, elset=CALLUS-772
 1432
*Elset, elset=CALLUS-773
 1433
*Elset, elset=CALLUS-774
 1434
*Elset, elset=CALLUS-775
 1435
*Elset, elset=CALLUS-776
 1436
*Elset, elset=CALLUS-777
 1437
*Elset, elset=CALLUS-778
 1438
*Elset, elset=CALLUS-779
 1439
*Elset, elset=CALLUS-780
 1440
*Elset, elset=CALLUS-781
 1441
*Elset, elset=CALLUS-782
 1442
*Elset, elset=CALLUS-783
 1443
*Elset, elset=CALLUS-784
 1444
*Elset, elset=CALLUS-785
 1445
*Elset, elset=CALLUS-786
 1446
*Elset, elset=CALLUS-787
 1447
*Elset, elset=CALLUS-788
 1448
*Elset, elset=CALLUS-789
 1449
*Elset, elset=CALLUS-790
 1450
*Elset, elset=CALLUS-791
 1451
*Elset, elset=CALLUS-792
 1452
*Elset, elset=CALLUS-793
 1453
*Elset, elset=CALLUS-794
 1454
*Elset, elset=CALLUS-795
 1455
*Elset, elset=CALLUS-796
 1456
*Elset, elset=CALLUS-797
 1457
*Elset, elset=CALLUS-798
 1458
*Elset, elset=CALLUS-799
 1459
*Elset, elset=CALLUS-800
 1460
*Elset, elset=CALLUS-801
 1461
*Elset, elset=CALLUS-802
 1462
*Elset, elset=CALLUS-803
 1463
*Elset, elset=CALLUS-804
 1464
*Elset, elset=CALLUS-805
 1465
*Elset, elset=CALLUS-806
 1466
*Elset, elset=CALLUS-807
 1467
*Elset, elset=CALLUS-808
 1468
*Elset, elset=CALLUS-809
 1469
*Elset, elset=CALLUS-810
 1470
*Elset, elset=CALLUS-811
 1471
*Elset, elset=CALLUS-812
 1472
*Elset, elset=CALLUS-813
 1473
*Elset, elset=CALLUS-814
 1474
*Elset, elset=CALLUS-815
 1475
*Elset, elset=CALLUS-816
 1476
*Elset, elset=CALLUS-817
 1477
*Elset, elset=CALLUS-818
 1478
*Elset, elset=CALLUS-819
 1479
*Elset, elset=CALLUS-820
 1480
*Elset, elset=CALLUS-821
 1481
*Elset, elset=CALLUS-822
 1482
*Elset, elset=CALLUS-823
 1483
*Elset, elset=CALLUS-824
 1484
*Elset, elset=CALLUS-825
 1485
*Elset, elset=CALLUS-826
 1486
*Elset, elset=CALLUS-827
 1487
*Elset, elset=CALLUS-828
 1488
*Elset, elset=CALLUS-829
 1489
*Elset, elset=CALLUS-830
 1490
*Elset, elset=CALLUS-831
 1491
*Elset, elset=CALLUS-832
 1492
*Elset, elset=CALLUS-833
 1493
*Elset, elset=CALLUS-834
 1494
*Elset, elset=CALLUS-835
 1495
*Elset, elset=CALLUS-836
 1496
*Elset, elset=CALLUS-837
 1497
*Elset, elset=CALLUS-838
 1498
*Elset, elset=CALLUS-839
 1499
*Elset, elset=CALLUS-840
 1500
*Elset, elset=CALLUS-841
 1501
*Elset, elset=CALLUS-842
 1502
*Elset, elset=CALLUS-843
 1503
*Elset, elset=CALLUS-844
 1504
*Elset, elset=CALLUS-845
 1505
*Elset, elset=CALLUS-846
 1506
*Elset, elset=CALLUS-847
 1507
*Elset, elset=CALLUS-848
 1508
*Elset, elset=CALLUS-849
 1509
*Elset, elset=CALLUS-850
 1510
*Elset, elset=CALLUS-851
 1511
*Elset, elset=CALLUS-852
 1512
*Elset, elset=CALLUS-853
 1513
*Elset, elset=CALLUS-854
 1514
*Elset, elset=CALLUS-855
 1515
*Elset, elset=CALLUS-856
 1516
*Elset, elset=CALLUS-857
 1517
*Elset, elset=CALLUS-858
 1518
*Elset, elset=CALLUS-859
 1519
*Elset, elset=CALLUS-860
 1520
*Elset, elset=CALLUS-861
 1521
*Elset, elset=CALLUS-862
 1522
*Elset, elset=CALLUS-863
 1523
*Elset, elset=CALLUS-864
 1524
*Elset, elset=CALLUS-865
 1525
*Elset, elset=CALLUS-866
 1526
*Elset, elset=CALLUS-867
 1527
*Elset, elset=CALLUS-868
 1528
*Elset, elset=CALLUS-869
 1529
*Elset, elset=CALLUS-870
 1530
*Elset, elset=CALLUS-871
 1531
*Elset, elset=CALLUS-872
 1532
*Elset, elset=CALLUS-873
 1533
*Elset, elset=CALLUS-874
 1534
*Elset, elset=CALLUS-875
 1535
*Elset, elset=CALLUS-876
 1536
*Elset, elset=CALLUS-877
 1537
*Elset, elset=CALLUS-878
 1538
*Elset, elset=CALLUS-879
 1539
*Elset, elset=CALLUS-880
 1540
*Elset, elset=CALLUS-881
 1541
*Elset, elset=CALLUS-882
 1542
*Elset, elset=CALLUS-883
 1543
*Elset, elset=CALLUS-884
 1544
*Elset, elset=CALLUS-885
 1545
*Elset, elset=CALLUS-886
 1546
*Elset, elset=CALLUS-887
 1547
*Elset, elset=CALLUS-888
 1548
*Elset, elset=CALLUS-889
 1549
*Elset, elset=CALLUS-890
 1550
*Elset, elset=CALLUS-891
 1551
*Elset, elset=CALLUS-892
 1552
*Elset, elset=CALLUS-893
 1553
*Elset, elset=CALLUS-894
 1554
*Elset, elset=CALLUS-895
 1555
*Elset, elset=CALLUS-896
 1556
*Elset, elset=CALLUS-897
 1557
*Elset, elset=CALLUS-898
 1558
*Elset, elset=CALLUS-899
 1559
*Elset, elset=CALLUS-900
 1560
*Elset, elset=CALLUS-901
 1561
*Elset, elset=CALLUS-902
 1562
*Elset, elset=CALLUS-903
 1563
*Elset, elset=CALLUS-904
 1564
*Elset, elset=CALLUS-905
 1565
*Elset, elset=CALLUS-906
 1566
*Elset, elset=CALLUS-907
 1567
*Elset, elset=CALLUS-908
 1568
*Elset, elset=CALLUS-909
 1569
*Elset, elset=CALLUS-910
 1570
*Elset, elset=CALLUS-911
 1571
*Elset, elset=CALLUS-912
 1572
*Elset, elset=CALLUS-913
 1573
*Elset, elset=CALLUS-914
 1574
*Elset, elset=CALLUS-915
 1575
*Elset, elset=CALLUS-916
 1576
*Elset, elset=CALLUS-917
 1577
*Elset, elset=CALLUS-918
 1578
*Elset, elset=CALLUS-919
 1579
*Elset, elset=CALLUS-920
 1580
*Elset, elset=CALLUS-921
 1581
*Elset, elset=CALLUS-922
 1582
*Elset, elset=CALLUS-923
 1583
*Elset, elset=CALLUS-924
 1584
*Elset, elset=CALLUS-925
 1585
*Elset, elset=CALLUS-926
 1586
*Elset, elset=CALLUS-927
 1587
*Elset, elset=CALLUS-928
 1588
*Elset, elset=CALLUS-929
 1589
*Elset, elset=CALLUS-930
 1590
*Elset, elset=CALLUS-931
 1591
*Elset, elset=CALLUS-932
 1592
*Elset, elset=CALLUS-933
 1593
*Elset, elset=CALLUS-934
 1594
*Elset, elset=CALLUS-935
 1595
*Elset, elset=CALLUS-936
 1596
*Elset, elset=CALLUS-937
 1597
*Elset, elset=CALLUS-938
 1598
*Elset, elset=CALLUS-939
 1599
*Elset, elset=CALLUS-940
 1600
*Elset, elset=CALLUS-941
 1601
*Elset, elset=CALLUS-942
 1602
*Elset, elset=CALLUS-943
 1603
*Elset, elset=CALLUS-944
 1604
*Elset, elset=CALLUS-945
 1605
*Elset, elset=CALLUS-946
 1606
*Elset, elset=CALLUS-947
 1607
*Elset, elset=CALLUS-948
 1608
*Elset, elset=CALLUS-949
 1609
*Elset, elset=CALLUS-950
 1610
*Elset, elset=CALLUS-951
 1611
*Elset, elset=CALLUS-952
 1612
*Elset, elset=CALLUS-953
 1613
*Elset, elset=CALLUS-954
 1614
*Elset, elset=CALLUS-955
 1615
*Elset, elset=CALLUS-956
 1616
*Elset, elset=CALLUS-957
 1617
*Elset, elset=CALLUS-958
 1618
*Elset, elset=CALLUS-959
 1619
*Elset, elset=CALLUS-960
 1620
*Elset, elset=CALLUS-961
 1621
*Elset, elset=CALLUS-962
 1622
*Elset, elset=CALLUS-963
 1623
*Elset, elset=CALLUS-964
 1624
*Elset, elset=CALLUS-965
 1625
*Elset, elset=CALLUS-966
 1626
*Elset, elset=CALLUS-967
 1627
*Elset, elset=CALLUS-968
 1628
*Elset, elset=CALLUS-969
 1629
*Elset, elset=CALLUS-970
 1630
*Elset, elset=CALLUS-971
 1631
*Elset, elset=CALLUS-972
 1632
*Elset, elset=CALLUS-973
 1633
*Elset, elset=CALLUS-974
 1634
*Elset, elset=CALLUS-975
 1635
*Elset, elset=CALLUS-976
 1636
*Elset, elset=CALLUS-977
 1637
*Elset, elset=CALLUS-978
 1638
*Elset, elset=CALLUS-979
 1639
*Elset, elset=CALLUS-980
 1640
*Elset, elset=CALLUS-981
 1641
*Elset, elset=CALLUS-982
 1642
*Elset, elset=CALLUS-983
 1643
*Elset, elset=CALLUS-984
 1644
*Elset, elset=CALLUS-985
 1645
*Elset, elset=CALLUS-986
 1646
*Elset, elset=CALLUS-987
 1647
*Elset, elset=CALLUS-988
 1648
*Elset, elset=CALLUS-989
 1649
*Elset, elset=CALLUS-990
 1650
*Elset, elset=CALLUS-991
 1651
*Elset, elset=CALLUS-992
 1652
*Elset, elset=CALLUS-993
 1653
*Elset, elset=CALLUS-994
 1654
*Elset, elset=CALLUS-995
 1655
*Elset, elset=CALLUS-996
 1656
*Elset, elset=CALLUS-997
 1657
*Elset, elset=CALLUS-998
 1658
*Elset, elset=CALLUS-999
 1659
*Elset, elset=CALLUS-1000
 1660
*Elset, elset=CALLUS-1001
 1661
*Elset, elset=CALLUS-1002
 1662
*Elset, elset=CALLUS-1003
 1663
*Elset, elset=CALLUS-1004
 1664
*Elset, elset=CALLUS-1005
 1665
*Elset, elset=CALLUS-1006
 1666
*Elset, elset=CALLUS-1007
 1667
*Elset, elset=CALLUS-1008
 1668
*Elset, elset=CALLUS-1009
 1669
*Elset, elset=CALLUS-1010
 1670
*Elset, elset=CALLUS-1011
 1671
*Elset, elset=CALLUS-1012
 1672
*Elset, elset=CALLUS-1013
 1673
*Elset, elset=CALLUS-1014
 1674
*Elset, elset=CALLUS-1015
 1675
*Elset, elset=CALLUS-1016
 1676
*Elset, elset=CALLUS-1017
 1677
*Elset, elset=CALLUS-1018
 1678
*Elset, elset=CALLUS-1019
 1679
*Elset, elset=CALLUS-1020
 1680
*Elset, elset=CALLUS-1021
 1681
*Elset, elset=CALLUS-1022
 1682
*Elset, elset=CALLUS-1023
 1683
*Elset, elset=CALLUS-1024
 1684
*Elset, elset=CALLUS-1025
 1685
*Elset, elset=CALLUS-1026
 1686
*Elset, elset=CALLUS-1027
 1687
*Elset, elset=CALLUS-1028
 1688
*Elset, elset=CALLUS-1029
 1689
*Elset, elset=CALLUS-1030
 1690
*Elset, elset=CALLUS-1031
 1691
*Elset, elset=CALLUS-1032
 1692
*Elset, elset=CALLUS-1033
 1693
*Elset, elset=CALLUS-1034
 1694
*Elset, elset=CALLUS-1035
 1695
*Elset, elset=CALLUS-1036
 1696
*Elset, elset=CALLUS-1037
 1697
*Elset, elset=CALLUS-1038
 1698
*Elset, elset=CALLUS-1039
 1699
*Elset, elset=CALLUS-1040
 1700
*Elset, elset=CALLUS-1041
 1701
*Elset, elset=CALLUS-1042
 1702
*Elset, elset=CALLUS-1043
 1703
*Elset, elset=CALLUS-1044
 1704
*Elset, elset=CALLUS-1045
 1705
*Elset, elset=CALLUS-1046
 1706
*Elset, elset=CALLUS-1047
 1707
*Elset, elset=CALLUS-1048
 1708
*Elset, elset=CALLUS-1049
 1709
*Elset, elset=CALLUS-1050
 1710
*Elset, elset=CALLUS-1051
 1711
*Elset, elset=CALLUS-1052
 1712
*Elset, elset=CALLUS-1053
 1713
*Elset, elset=CALLUS-1054
 1714
*Elset, elset=CALLUS-1055
 1715
*Elset, elset=CALLUS-1056
 1716
*Elset, elset=CALLUS-1057
 1717
*Elset, elset=CALLUS-1058
 1718
*Elset, elset=CALLUS-1059
 1719
*Elset, elset=CALLUS-1060
 1720
*Elset, elset=CALLUS-1061
 1721
*Elset, elset=CALLUS-1062
 1722
*Elset, elset=CALLUS-1063
 1723
*Elset, elset=CALLUS-1064
 1724
*Elset, elset=CALLUS-1065
 1725
*Elset, elset=CALLUS-1066
 1726
*Elset, elset=CALLUS-1067
 1727
*Elset, elset=CALLUS-1068
 1728
*Elset, elset=CALLUS-1069
 1729
*Elset, elset=CALLUS-1070
 1730
*Elset, elset=CALLUS-1071
 1731
*Elset, elset=CALLUS-1072
 1732
*Elset, elset=CALLUS-1073
 1733
*Elset, elset=CALLUS-1074
 1734
*Elset, elset=CALLUS-1075
 1735
*Elset, elset=CALLUS-1076
 1736
*Elset, elset=CALLUS-1077
 1737
*Elset, elset=CALLUS-1078
 1738
*Elset, elset=CALLUS-1079
 1739
*Elset, elset=CALLUS-1080
 1740
*Elset, elset=CALLUS-1081
 1741
*Elset, elset=CALLUS-1082
 1742
*Elset, elset=CALLUS-1083
 1743
*Elset, elset=CALLUS-1084
 1744
*Elset, elset=CALLUS-1085
 1745
*Elset, elset=CALLUS-1086
 1746
*Elset, elset=CALLUS-1087
 1747
*Elset, elset=CALLUS-1088
 1748
*Elset, elset=CALLUS-1089
 1749
*Elset, elset=CALLUS-1090
 1750
*Elset, elset=CALLUS-1091
 1751
*Elset, elset=CALLUS-1092
 1752
*Elset, elset=CALLUS-1093
 1753
*Elset, elset=CALLUS-1094
 1754
*Elset, elset=CALLUS-1095
 1755
*Elset, elset=CALLUS-1096
 1756
*Elset, elset=CALLUS-1097
 1757
*Elset, elset=CALLUS-1098
 1758
*Elset, elset=CALLUS-1099
 1759
*Elset, elset=CALLUS-1100
 1760
*Elset, elset=CALLUS-1101
 1761
*Elset, elset=CALLUS-1102
 1762
*Elset, elset=CALLUS-1103
 1763
*Elset, elset=CALLUS-1104
 1764
*Elset, elset=CALLUS-1105
 1765
*Elset, elset=CALLUS-1106
 1766
*Elset, elset=CALLUS-1107
 1767
*Elset, elset=CALLUS-1108
 1768
*Elset, elset=CALLUS-1109
 1769
*Elset, elset=CALLUS-1110
 1770
*Elset, elset=CALLUS-1111
 1771
*Elset, elset=CALLUS-1112
 1772
*Elset, elset=CALLUS-1113
 1773
*Elset, elset=CALLUS-1114
 1774
*Elset, elset=CALLUS-1115
 1775
*Elset, elset=CALLUS-1116
 1776
*Elset, elset=CALLUS-1117
 1777
*Elset, elset=CALLUS-1118
 1778
*Elset, elset=CALLUS-1119
 1779
*Elset, elset=CALLUS-1120
 1780
*Elset, elset=CALLUS-1121
 1781
*Elset, elset=CALLUS-1122
 1782
*Elset, elset=CALLUS-1123
 1783
*Elset, elset=CALLUS-1124
 1784
*Elset, elset=CALLUS-1125
 1785
*Elset, elset=CALLUS-1126
 1786
*Elset, elset=CALLUS-1127
 1787
*Elset, elset=CALLUS-1128
 1788
*Elset, elset=CALLUS-1129
 1789
*Elset, elset=CALLUS-1130
 1790
*Elset, elset=CALLUS-1131
 1791
*Elset, elset=CALLUS-1132
 1792
*Elset, elset=CALLUS-1133
 1793
*Elset, elset=CALLUS-1134
 1794
*Elset, elset=CALLUS-1135
 1795
*Elset, elset=CALLUS-1136
 1796
*Elset, elset=CALLUS-1137
 1797
*Elset, elset=CALLUS-1138
 1798
*Elset, elset=CALLUS-1139
 1799
*Elset, elset=CALLUS-1140
 1800
*Elset, elset=CALLUS-1141
 1801
*Elset, elset=CALLUS-1142
 1802
*Elset, elset=CALLUS-1143
 1803
*Elset, elset=CALLUS-1144
 1804
*Elset, elset=CALLUS-1145
 1805
*Elset, elset=CALLUS-1146
 1806
*Elset, elset=CALLUS-1147
 1807
*Elset, elset=CALLUS-1148
 1808
*Elset, elset=CALLUS-1149
 1809
*Elset, elset=CALLUS-1150
 1810
*Elset, elset=CALLUS-1151
 1811
*Elset, elset=CALLUS-1152
 1812
*Elset, elset=CALLUS-1153
 1813
*Elset, elset=CALLUS-1154
 1814
*Elset, elset=CALLUS-1155
 1815
*Elset, elset=CALLUS-1156
 1816
*Elset, elset=CALLUS-1157
 1817
*Elset, elset=CALLUS-1158
 1818
*Elset, elset=CALLUS-1159
 1819
*Elset, elset=CALLUS-1160
 1820
*Elset, elset=CALLUS-1161
 1821
*Elset, elset=CALLUS-1162
 1822
*Elset, elset=CALLUS-1163
 1823
*Elset, elset=CALLUS-1164
 1824
*Elset, elset=CALLUS-1165
 1825
*Elset, elset=CALLUS-1166
 1826
*Elset, elset=CALLUS-1167
 1827
*Elset, elset=CALLUS-1168
 1828
*Elset, elset=CALLUS-1169
 1829
*Elset, elset=CALLUS-1170
 1830
*Elset, elset=CALLUS-1171
 1831
*Elset, elset=CALLUS-1172
 1832
*Elset, elset=CALLUS-1173
 1833
*Elset, elset=CALLUS-1174
 1834
*Elset, elset=CALLUS-1175
 1835
*Elset, elset=CALLUS-1176
 1836
*Elset, elset=CALLUS-1177
 1837
*Elset, elset=CALLUS-1178
 1838
*Elset, elset=CALLUS-1179
 1839
*Elset, elset=CALLUS-1180
 1840
*Elset, elset=CALLUS-1181
 1841
*Elset, elset=CALLUS-1182
 1842
*Elset, elset=CALLUS-1183
 1843
*Elset, elset=CALLUS-1184
 1844
*Elset, elset=CALLUS-1185
 1845
*Elset, elset=CALLUS-1186
 1846
*Elset, elset=CALLUS-1187
 1847
*Elset, elset=CALLUS-1188
 1848
*Elset, elset=CALLUS-1189
 1849
*Elset, elset=CALLUS-1190
 1850
*Elset, elset=CALLUS-1191
 1851
*Elset, elset=CALLUS-1192
 1852
*Elset, elset=CALLUS-1193
 1853
*Elset, elset=CALLUS-1194
 1854
*Elset, elset=CALLUS-1195
 1855
*Elset, elset=CALLUS-1196
 1856
*Elset, elset=CALLUS-1197
 1857
*Elset, elset=CALLUS-1198
 1858
*Elset, elset=CALLUS-1199
 1859
*Elset, elset=CALLUS-1200
 1860
*Elset, elset=CALLUS-1201
 1861
*Elset, elset=CALLUS-1202
 1862
*Elset, elset=CALLUS-1203
 1863
*Elset, elset=CALLUS-1204
 1864
*Elset, elset=CALLUS-1205
 1865
*Elset, elset=CALLUS-1206
 1866
*Elset, elset=CALLUS-1207
 1867
*Elset, elset=CALLUS-1208
 1868
*Elset, elset=CALLUS-1209
 1869
*Elset, elset=CALLUS-1210
 1870
*Elset, elset=CALLUS-1211
 1871
*Elset, elset=CALLUS-1212
 1872
*Elset, elset=CALLUS-1213
 1873
*Elset, elset=CALLUS-1214
 1874
*Elset, elset=CALLUS-1215
 1875
*Elset, elset=CALLUS-1216
 1876
*Elset, elset=CALLUS-1217
 1877
*Elset, elset=CALLUS-1218
 1878
*Elset, elset=CALLUS-1219
 1879
*Elset, elset=CALLUS-1220
 1880
*Elset, elset=CALLUS-1221
 1881
*Elset, elset=CALLUS-1222
 1882
*Elset, elset=CALLUS-1223
 1883
*Elset, elset=CALLUS-1224
 1884
*Elset, elset=CALLUS-1225
 1885
*Elset, elset=CALLUS-1226
 1886
*Elset, elset=CALLUS-1227
 1887
*Elset, elset=CALLUS-1228
 1888
*Elset, elset=CALLUS-1229
 1889
*Elset, elset=CALLUS-1230
 1890
*Elset, elset=CALLUS-1231
 1891
*Elset, elset=CALLUS-1232
 1892
*Elset, elset=CALLUS-1233
 1893
*Elset, elset=CALLUS-1234
 1894
*Elset, elset=CALLUS-1235
 1895
*Elset, elset=CALLUS-1236
 1896
*Elset, elset=CALLUS-1237
 1897
*Elset, elset=CALLUS-1238
 1898
*Elset, elset=CALLUS-1239
 1899
*Elset, elset=CALLUS-1240
 1900
*Elset, elset=CALLUS-1241
 1901
*Elset, elset=CALLUS-1242
 1902
*Elset, elset=CALLUS-1243
 1903
*Elset, elset=CALLUS-1244
 1904
*Elset, elset=CALLUS-1245
 1905
*Elset, elset=CALLUS-1246
 1906
*Elset, elset=CALLUS-1247
 1907
*Elset, elset=CALLUS-1248
 1908
*Elset, elset=CALLUS-1249
 1909
*Elset, elset=CALLUS-1250
 1910
*Elset, elset=CALLUS-1251
 1911
*Elset, elset=CALLUS-1252
 1912
*Elset, elset=CALLUS-1253
 1913
*Elset, elset=CALLUS-1254
 1914
*Elset, elset=CALLUS-1255
 1915
*Elset, elset=CALLUS-1256
 1916
*Elset, elset=CALLUS-1257
 1917
*Elset, elset=CALLUS-1258
 1918
*Elset, elset=CALLUS-1259
 1919
*Elset, elset=CALLUS-1260
 1920
*Elset, elset=CALLUS-1261
 1921
*Elset, elset=CALLUS-1262
 1922
*Elset, elset=CALLUS-1263
 1923
*Elset, elset=CALLUS-1264
 1924
*Elset, elset=CALLUS-1265
 1925
*Elset, elset=CALLUS-1266
 1926
*Elset, elset=CALLUS-1267
 1927
*Elset, elset=CALLUS-1268
 1928
*Elset, elset=CALLUS-1269
 1929
*Elset, elset=CALLUS-1270
 1930
*Elset, elset=CALLUS-1271
 1931
*Elset, elset=CALLUS-1272
 1932
*Elset, elset=CALLUS-1273
 1933
*Elset, elset=CALLUS-1274
 1934
*Elset, elset=CALLUS-1275
 1935
*Elset, elset=CALLUS-1276
 1936
*Elset, elset=CALLUS-1277
 1937
*Elset, elset=CALLUS-1278
 1938
*Elset, elset=CALLUS-1279
 1939
*Elset, elset=CALLUS-1280
 1940
*Elset, elset=CALLUS-1281
 1941
*Elset, elset=CALLUS-1282
 1942
*Elset, elset=CALLUS-1283
 1943
*Elset, elset=CALLUS-1284
 1944
*Elset, elset=CALLUS-1285
 1945
*Elset, elset=CALLUS-1286
 1946
*Elset, elset=CALLUS-1287
 1947
*Elset, elset=CALLUS-1288
 1948
*Elset, elset=CALLUS-1289
 1949
*Elset, elset=CALLUS-1290
 1950
*Elset, elset=CALLUS-1291
 1951
*Elset, elset=CALLUS-1292
 1952
*Elset, elset=CALLUS-1293
 1953
*Elset, elset=CALLUS-1294
 1954
*Elset, elset=CALLUS-1295
 1955
*Elset, elset=CALLUS-1296
 1956
*Elset, elset=CALLUS-1297
 1957
*Elset, elset=CALLUS-1298
 1958
*Elset, elset=CALLUS-1299
 1959
*Elset, elset=CALLUS-1300
 1960
*Elset, elset=CALLUS-1301
 1961
*Elset, elset=CALLUS-1302
 1962
*Elset, elset=CALLUS-1303
 1963
*Elset, elset=CALLUS-1304
 1964
*Elset, elset=CALLUS-1305
 1965
*Elset, elset=CALLUS-1306
 1966
*Elset, elset=CALLUS-1307
 1967
*Elset, elset=CALLUS-1308
 1968
*Elset, elset=CALLUS-1309
 1969
*Elset, elset=CALLUS-1310
 1970
*Elset, elset=CALLUS-1311
 1971
*Elset, elset=CALLUS-1312
 1972
*Elset, elset=CALLUS-1313
 1973
*Elset, elset=CALLUS-1314
 1974
*Elset, elset=CALLUS-1315
 1975
*Elset, elset=CALLUS-1316
 1976
*Elset, elset=CALLUS-1317
 1977
*Elset, elset=CALLUS-1318
 1978
*Elset, elset=CALLUS-1319
 1979
*Elset, elset=CALLUS-1320
 1980
*Elset, elset=CALLUS-1321
 1981
*Elset, elset=CALLUS-1322
 1982
*Elset, elset=CALLUS-1323
 1983
*Elset, elset=CALLUS-1324
 1984
*Elset, elset=CALLUS-1325
 1985
*Elset, elset=CALLUS-1326
 1986
*Elset, elset=CALLUS-1327
 1987
*Elset, elset=CALLUS-1328
 1988
*Elset, elset=CALLUS-1329
 1989
*Elset, elset=CALLUS-1330
 1990
*Elset, elset=CALLUS-1331
 1991
*Elset, elset=CALLUS-1332
 1992
*Elset, elset=CALLUS-1333
 1993
*Elset, elset=CALLUS-1334
 1994
*Elset, elset=CALLUS-1335
 1995
*Elset, elset=CALLUS-1336
 1996
*Elset, elset=CALLUS-1337
 1997
*Elset, elset=CALLUS-1338
 1998
*Elset, elset=CALLUS-1339
 1999
*Elset, elset=CALLUS-1340
 2000
*Elset, elset=CALLUS-1341
 2001
*Elset, elset=CALLUS-1342
 2002
*Elset, elset=CALLUS-1343
 2003
*Elset, elset=CALLUS-1344
 2004
*Elset, elset=CALLUS-1345
 2005
*Elset, elset=CALLUS-1346
 2006
*Elset, elset=CALLUS-1347
 2007
*Elset, elset=CALLUS-1348
 2008
*Elset, elset=CALLUS-1349
 2009
*Elset, elset=CALLUS-1350
 2010
*Elset, elset=CALLUS-1351
 2011
*Elset, elset=CALLUS-1352
 2012
*Elset, elset=CALLUS-1353
 2013
*Elset, elset=CALLUS-1354
 2014
*Elset, elset=CALLUS-1355
 2015
*Elset, elset=CALLUS-1356
 2016
*Elset, elset=CALLUS-1357
 2017
*Elset, elset=CALLUS-1358
 2018
*Elset, elset=CALLUS-1359
 2019
*Elset, elset=CALLUS-1360
 2020
*Elset, elset=CALLUS-1361
 2021
*Elset, elset=CALLUS-1362
 2022
*Elset, elset=CALLUS-1363
 2023
*Elset, elset=CALLUS-1364
 2024
*Elset, elset=CALLUS-1365
 2025
*Elset, elset=CALLUS-1366
 2026
*Elset, elset=CALLUS-1367
 2027
*Elset, elset=CALLUS-1368
 2028
*Elset, elset=CALLUS-1369
 2029
*Elset, elset=CALLUS-1370
 2030
*Elset, elset=CALLUS-1371
 2031
*Elset, elset=CALLUS-1372
 2032
*Elset, elset=CALLUS-1373
 2033
*Elset, elset=CALLUS-1374
 2034
*Elset, elset=CALLUS-1375
 2035
*Elset, elset=CALLUS-1376
 2036
*Elset, elset=CALLUS-1377
 2037
*Elset, elset=CALLUS-1378
 2038
*Elset, elset=CALLUS-1379
 2039
*Elset, elset=CALLUS-1380
 2040
*Elset, elset=CALLUS-1381
 2041
*Elset, elset=CALLUS-1382
 2042
*Elset, elset=CALLUS-1383
 2043
*Elset, elset=CALLUS-1384
 2044
*Elset, elset=CALLUS-1385
 2045
*Elset, elset=CALLUS-1386
 2046
*Elset, elset=CALLUS-1387
 2047
*Elset, elset=CALLUS-1388
 2048
*Elset, elset=CALLUS-1389
 2049
*Elset, elset=CALLUS-1390
 2050
*Elset, elset=CALLUS-1391
 2051
*Elset, elset=CALLUS-1392
 2052
*Elset, elset=CALLUS-1393
 2053
*Elset, elset=CALLUS-1394
 2054
*Elset, elset=CALLUS-1395
 2055
*Elset, elset=CALLUS-1396
 2056
*Elset, elset=CALLUS-1397
 2057
*Elset, elset=CALLUS-1398
 2058
*Elset, elset=CALLUS-1399
 2059
*Elset, elset=CALLUS-1400
 2060
*Elset, elset=CALLUS-1401
 2061
*Elset, elset=CALLUS-1402
 2062
*Elset, elset=CALLUS-1403
 2063
*Elset, elset=CALLUS-1404
 2064
*Elset, elset=CALLUS-1405
 2065
*Elset, elset=CALLUS-1406
 2066
*Elset, elset=CALLUS-1407
 2067
*Elset, elset=CALLUS-1408
 2068
*Elset, elset=CALLUS-1409
 2069
*Elset, elset=CALLUS-1410
 2070
*Elset, elset=CALLUS-1411
 2071
*Elset, elset=CALLUS-1412
 2072
*Elset, elset=CALLUS-1413
 2073
*Elset, elset=CALLUS-1414
 2074
*Elset, elset=CALLUS-1415
 2075
*Elset, elset=CALLUS-1416
 2076
*Elset, elset=CALLUS-1417
 2077
*Elset, elset=CALLUS-1418
 2078
*Elset, elset=CALLUS-1419
 2079
*Elset, elset=CALLUS-1420
 2080
*Elset, elset=CALLUS-1421
 2081
*Elset, elset=CALLUS-1422
 2082
*Elset, elset=CALLUS-1423
 2083
*Elset, elset=CALLUS-1424
 2084
*Elset, elset=CALLUS-1425
 2085
*Elset, elset=CALLUS-1426
 2086
*Elset, elset=CALLUS-1427
 2087
*Elset, elset=CALLUS-1428
 2088
*Elset, elset=CALLUS-1429
 2089
*Elset, elset=CALLUS-1430
 2090
*Elset, elset=CALLUS-1431
 2091
*Elset, elset=CALLUS-1432
 2092
*Elset, elset=CALLUS-1433
 2093
*Elset, elset=CALLUS-1434
 2094
*Elset, elset=CALLUS-1435
 2095
*Elset, elset=CALLUS-1436
 2096
*Elset, elset=CALLUS-1437
 2097
*Elset, elset=CALLUS-1438
 2098
*Elset, elset=CALLUS-1439
 2099
*Elset, elset=CALLUS-1440
 2100
*Elset, elset=CALLUS-1441
 2101
*Elset, elset=CALLUS-1442
 2102
*Elset, elset=CALLUS-1443
 2103
*Elset, elset=CALLUS-1444
 2104
*Elset, elset=CALLUS-1445
 2105
*Elset, elset=CALLUS-1446
 2106
*Elset, elset=CALLUS-1447
 2107
*Elset, elset=CALLUS-1448
 2108
*Elset, elset=CALLUS-1449
 2109
*Elset, elset=CALLUS-1450
 2110
*Elset, elset=CALLUS-1451
 2111
*Elset, elset=CALLUS-1452
 2112
*Elset, elset=CALLUS-1453
 2113
*Elset, elset=CALLUS-1454
 2114
*Elset, elset=CALLUS-1455
 2115
*Elset, elset=CALLUS-1456
 2116
*Elset, elset=CALLUS-1457
 2117
*Elset, elset=CALLUS-1458
 2118
*Elset, elset=CALLUS-1459
 2119
*Elset, elset=CALLUS-1460
 2120
*Elset, elset=CALLUS-1461
 2121
*Elset, elset=CALLUS-1462
 2122
*Elset, elset=CALLUS-1463
 2123
*Elset, elset=CALLUS-1464
 2124
*Elset, elset=CALLUS-1465
 2125
*Elset, elset=CALLUS-1466
 2126
*Elset, elset=CALLUS-1467
 2127
*Elset, elset=CALLUS-1468
 2128
*Elset, elset=CALLUS-1469
 2129
*Elset, elset=CALLUS-1470
 2130
*Elset, elset=CALLUS-1471
 2131
*Elset, elset=CALLUS-1472
 2132
*Elset, elset=CALLUS-1473
 2133
*Elset, elset=CALLUS-1474
 2134
*Elset, elset=CALLUS-1475
 2135
*Elset, elset=CALLUS-1476
 2136
*Elset, elset=CALLUS-1477
 2137
*Elset, elset=CALLUS-1478
 2138
*Elset, elset=CALLUS-1479
 2139
*Elset, elset=CALLUS-1480
 2140
*Elset, elset=CALLUS-1481
 2141
*Elset, elset=CALLUS-1482
 2142
*Elset, elset=CALLUS-1483
 2143
*Elset, elset=CALLUS-1484
 2144
*Elset, elset=CALLUS-1485
 2145
*Elset, elset=CALLUS-1486
 2146
*Elset, elset=CALLUS-1487
 2147
*Elset, elset=CALLUS-1488
 2148
*Elset, elset=CALLUS-1489
 2149
*Elset, elset=CALLUS-1490
 2150
*Elset, elset=CALLUS-1491
 2151
*Elset, elset=CALLUS-1492
 2152
*Elset, elset=CALLUS-1493
 2153
*Elset, elset=CALLUS-1494
 2154
*Elset, elset=CALLUS-1495
 2155
*Elset, elset=CALLUS-1496
 2156
*Elset, elset=CALLUS-1497
 2157
*Elset, elset=CALLUS-1498
 2158
*Elset, elset=CALLUS-1499
 2159
*Elset, elset=CALLUS-1500
 2160
*Elset, elset=CALLUS-1501
 2161
*Elset, elset=CALLUS-1502
 2162
*Elset, elset=CALLUS-1503
 2163
*Elset, elset=CALLUS-1504
 2164
*Elset, elset=CALLUS-1505
 2165
*Elset, elset=CALLUS-1506
 2166
*Elset, elset=CALLUS-1507
 2167
*Elset, elset=CALLUS-1508
 2168
*Elset, elset=CALLUS-1509
 2169
*Elset, elset=CALLUS-1510
 2170
*Elset, elset=CALLUS-1511
 2171
*Elset, elset=CALLUS-1512
 2172
*Elset, elset=CALLUS-1513
 2173
*Elset, elset=CALLUS-1514
 2174
*Elset, elset=CALLUS-1515
 2175
*Elset, elset=CALLUS-1516
 2176
*Elset, elset=CALLUS-1517
 2177
*Elset, elset=CALLUS-1518
 2178
*Elset, elset=CALLUS-1519
 2179
*Elset, elset=CALLUS-1520
 2180
*Elset, elset=CALLUS-1521
 2181
*Elset, elset=CALLUS-1522
 2182
*Elset, elset=CALLUS-1523
 2183
*Elset, elset=CALLUS-1524
 2184
*Elset, elset=CALLUS-1525
 2185
*Elset, elset=CALLUS-1526
 2186
*Elset, elset=CALLUS-1527
 2187
*Elset, elset=CALLUS-1528
 2188
*Elset, elset=CALLUS-1529
 2189
*Elset, elset=CALLUS-1530
 2190
*Elset, elset=CALLUS-1531
 2191
** Section: Section-1-CALLUS-1
*Solid Section, elset=CALLUS-1, material=MAT-CALLUS-1
,
** Section: Section-2-CALLUS-2
*Solid Section, elset=CALLUS-2, material=MAT-CALLUS-2
,
** Section: Section-3-CALLUS-3
*Solid Section, elset=CALLUS-3, material=MAT-CALLUS-3
,
** Section: Section-4-CALLUS-4
*Solid Section, elset=CALLUS-4, material=MAT-CALLUS-4
,
** Section: Section-5-CALLUS-5
*Solid Section, elset=CALLUS-5, material=MAT-CALLUS-5
,
** Section: Section-6-CALLUS-6
*Solid Section, elset=CALLUS-6, material=MAT-CALLUS-6
,
** Section: Section-7-CALLUS-7
*Solid Section, elset=CALLUS-7, material=MAT-CALLUS-7
,
** Section: Section-8-CALLUS-8
*Solid Section, elset=CALLUS-8, material=MAT-CALLUS-8
,
** Section: Section-9-CALLUS-9
*Solid Section, elset=CALLUS-9, material=MAT-CALLUS-9
,
** Section: Section-10-CALLUS-10
*Solid Section, elset=CALLUS-10, material=MAT-CALLUS-10
,
** Section: Section-11-CALLUS-11
*Solid Section, elset=CALLUS-11, material=MAT-CALLUS-11
,
** Section: Section-12-CALLUS-12
*Solid Section, elset=CALLUS-12, material=MAT-CALLUS-12
,
** Section: Section-13-CALLUS-13
*Solid Section, elset=CALLUS-13, material=MAT-CALLUS-13
,
** Section: Section-14-CALLUS-14
*Solid Section, elset=CALLUS-14, material=MAT-CALLUS-14
,
** Section: Section-15-CALLUS-15
*Solid Section, elset=CALLUS-15, material=MAT-CALLUS-15
,
** Section: Section-16-CALLUS-16
*Solid Section, elset=CALLUS-16, material=MAT-CALLUS-16
,
** Section: Section-17-CALLUS-17
*Solid Section, elset=CALLUS-17, material=MAT-CALLUS-17
,
** Section: Section-18-CALLUS-18
*Solid Section, elset=CALLUS-18, material=MAT-CALLUS-18
,
** Section: Section-19-CALLUS-19
*Solid Section, elset=CALLUS-19, material=MAT-CALLUS-19
,
** Section: Section-20-CALLUS-20
*Solid Section, elset=CALLUS-20, material=MAT-CALLUS-20
,
** Section: Section-21-CALLUS-21
*Solid Section, elset=CALLUS-21, material=MAT-CALLUS-21
,
** Section: Section-22-CALLUS-22
*Solid Section, elset=CALLUS-22, material=MAT-CALLUS-22
,
** Section: Section-23-CALLUS-23
*Solid Section, elset=CALLUS-23, material=MAT-CALLUS-23
,
** Section: Section-24-CALLUS-24
*Solid Section, elset=CALLUS-24, material=MAT-CALLUS-24
,
** Section: Section-25-CALLUS-25
*Solid Section, elset=CALLUS-25, material=MAT-CALLUS-25
,
** Section: Section-26-CALLUS-26
*Solid Section, elset=CALLUS-26, material=MAT-CALLUS-26
,
** Section: Section-27-CALLUS-27
*Solid Section, elset=CALLUS-27, material=MAT-CALLUS-27
,
** Section: Section-28-CALLUS-28
*Solid Section, elset=CALLUS-28, material=MAT-CALLUS-28
,
** Section: Section-29-CALLUS-29
*Solid Section, elset=CALLUS-29, material=MAT-CALLUS-29
,
** Section: Section-30-CALLUS-30
*Solid Section, elset=CALLUS-30, material=MAT-CALLUS-30
,
** Section: Section-31-CALLUS-31
*Solid Section, elset=CALLUS-31, material=MAT-CALLUS-31
,
** Section: Section-32-CALLUS-32
*Solid Section, elset=CALLUS-32, material=MAT-CALLUS-32
,
** Section: Section-33-CALLUS-33
*Solid Section, elset=CALLUS-33, material=MAT-CALLUS-33
,
** Section: Section-34-CALLUS-34
*Solid Section, elset=CALLUS-34, material=MAT-CALLUS-34
,
** Section: Section-35-CALLUS-35
*Solid Section, elset=CALLUS-35, material=MAT-CALLUS-35
,
** Section: Section-36-CALLUS-36
*Solid Section, elset=CALLUS-36, material=MAT-CALLUS-36
,
** Section: Section-37-CALLUS-37
*Solid Section, elset=CALLUS-37, material=MAT-CALLUS-37
,
** Section: Section-38-CALLUS-38
*Solid Section, elset=CALLUS-38, material=MAT-CALLUS-38
,
** Section: Section-39-CALLUS-39
*Solid Section, elset=CALLUS-39, material=MAT-CALLUS-39
,
** Section: Section-40-CALLUS-40
*Solid Section, elset=CALLUS-40, material=MAT-CALLUS-40
,
** Section: Section-41-CALLUS-41
*Solid Section, elset=CALLUS-41, material=MAT-CALLUS-41
,
** Section: Section-42-CALLUS-42
*Solid Section, elset=CALLUS-42, material=MAT-CALLUS-42
,
** Section: Section-43-CALLUS-43
*Solid Section, elset=CALLUS-43, material=MAT-CALLUS-43
,
** Section: Section-44-CALLUS-44
*Solid Section, elset=CALLUS-44, material=MAT-CALLUS-44
,
** Section: Section-45-CALLUS-45
*Solid Section, elset=CALLUS-45, material=MAT-CALLUS-45
,
** Section: Section-46-CALLUS-46
*Solid Section, elset=CALLUS-46, material=MAT-CALLUS-46
,
** Section: Section-47-CALLUS-47
*Solid Section, elset=CALLUS-47, material=MAT-CALLUS-47
,
** Section: Section-48-CALLUS-48
*Solid Section, elset=CALLUS-48, material=MAT-CALLUS-48
,
** Section: Section-49-CALLUS-49
*Solid Section, elset=CALLUS-49, material=MAT-CALLUS-49
,
** Section: Section-50-CALLUS-50
*Solid Section, elset=CALLUS-50, material=MAT-CALLUS-50
,
** Section: Section-51-CALLUS-51
*Solid Section, elset=CALLUS-51, material=MAT-CALLUS-51
,
** Section: Section-52-CALLUS-52
*Solid Section, elset=CALLUS-52, material=MAT-CALLUS-52
,
** Section: Section-53-CALLUS-53
*Solid Section, elset=CALLUS-53, material=MAT-CALLUS-53
,
** Section: Section-54-CALLUS-54
*Solid Section, elset=CALLUS-54, material=MAT-CALLUS-54
,
** Section: Section-55-CALLUS-55
*Solid Section, elset=CALLUS-55, material=MAT-CALLUS-55
,
** Section: Section-56-CALLUS-56
*Solid Section, elset=CALLUS-56, material=MAT-CALLUS-56
,
** Section: Section-57-CALLUS-57
*Solid Section, elset=CALLUS-57, material=MAT-CALLUS-57
,
** Section: Section-58-CALLUS-58
*Solid Section, elset=CALLUS-58, material=MAT-CALLUS-58
,
** Section: Section-59-CALLUS-59
*Solid Section, elset=CALLUS-59, material=MAT-CALLUS-59
,
** Section: Section-60-CALLUS-60
*Solid Section, elset=CALLUS-60, material=MAT-CALLUS-60
,
** Section: Section-61-CALLUS-61
*Solid Section, elset=CALLUS-61, material=MAT-CALLUS-61
,
** Section: Section-62-CALLUS-62
*Solid Section, elset=CALLUS-62, material=MAT-CALLUS-62
,
** Section: Section-63-CALLUS-63
*Solid Section, elset=CALLUS-63, material=MAT-CALLUS-63
,
** Section: Section-64-CALLUS-64
*Solid Section, elset=CALLUS-64, material=MAT-CALLUS-64
,
** Section: Section-65-CALLUS-65
*Solid Section, elset=CALLUS-65, material=MAT-CALLUS-65
,
** Section: Section-66-CALLUS-66
*Solid Section, elset=CALLUS-66, material=MAT-CALLUS-66
,
** Section: Section-67-CALLUS-67
*Solid Section, elset=CALLUS-67, material=MAT-CALLUS-67
,
** Section: Section-68-CALLUS-68
*Solid Section, elset=CALLUS-68, material=MAT-CALLUS-68
,
** Section: Section-69-CALLUS-69
*Solid Section, elset=CALLUS-69, material=MAT-CALLUS-69
,
** Section: Section-70-CALLUS-70
*Solid Section, elset=CALLUS-70, material=MAT-CALLUS-70
,
** Section: Section-71-CALLUS-71
*Solid Section, elset=CALLUS-71, material=MAT-CALLUS-71
,
** Section: Section-72-CALLUS-72
*Solid Section, elset=CALLUS-72, material=MAT-CALLUS-72
,
** Section: Section-73-CALLUS-73
*Solid Section, elset=CALLUS-73, material=MAT-CALLUS-73
,
** Section: Section-74-CALLUS-74
*Solid Section, elset=CALLUS-74, material=MAT-CALLUS-74
,
** Section: Section-75-CALLUS-75
*Solid Section, elset=CALLUS-75, material=MAT-CALLUS-75
,
** Section: Section-76-CALLUS-76
*Solid Section, elset=CALLUS-76, material=MAT-CALLUS-76
,
** Section: Section-77-CALLUS-77
*Solid Section, elset=CALLUS-77, material=MAT-CALLUS-77
,
** Section: Section-78-CALLUS-78
*Solid Section, elset=CALLUS-78, material=MAT-CALLUS-78
,
** Section: Section-79-CALLUS-79
*Solid Section, elset=CALLUS-79, material=MAT-CALLUS-79
,
** Section: Section-80-CALLUS-80
*Solid Section, elset=CALLUS-80, material=MAT-CALLUS-80
,
** Section: Section-81-CALLUS-81
*Solid Section, elset=CALLUS-81, material=MAT-CALLUS-81
,
** Section: Section-82-CALLUS-82
*Solid Section, elset=CALLUS-82, material=MAT-CALLUS-82
,
** Section: Section-83-CALLUS-83
*Solid Section, elset=CALLUS-83, material=MAT-CALLUS-83
,
** Section: Section-84-CALLUS-84
*Solid Section, elset=CALLUS-84, material=MAT-CALLUS-84
,
** Section: Section-85-CALLUS-85
*Solid Section, elset=CALLUS-85, material=MAT-CALLUS-85
,
** Section: Section-86-CALLUS-86
*Solid Section, elset=CALLUS-86, material=MAT-CALLUS-86
,
** Section: Section-87-CALLUS-87
*Solid Section, elset=CALLUS-87, material=MAT-CALLUS-87
,
** Section: Section-88-CALLUS-88
*Solid Section, elset=CALLUS-88, material=MAT-CALLUS-88
,
** Section: Section-89-CALLUS-89
*Solid Section, elset=CALLUS-89, material=MAT-CALLUS-89
,
** Section: Section-90-CALLUS-90
*Solid Section, elset=CALLUS-90, material=MAT-CALLUS-90
,
** Section: Section-91-CALLUS-91
*Solid Section, elset=CALLUS-91, material=MAT-CALLUS-91
,
** Section: Section-92-CALLUS-92
*Solid Section, elset=CALLUS-92, material=MAT-CALLUS-92
,
** Section: Section-93-CALLUS-93
*Solid Section, elset=CALLUS-93, material=MAT-CALLUS-93
,
** Section: Section-94-CALLUS-94
*Solid Section, elset=CALLUS-94, material=MAT-CALLUS-94
,
** Section: Section-95-CALLUS-95
*Solid Section, elset=CALLUS-95, material=MAT-CALLUS-95
,
** Section: Section-96-CALLUS-96
*Solid Section, elset=CALLUS-96, material=MAT-CALLUS-96
,
** Section: Section-97-CALLUS-97
*Solid Section, elset=CALLUS-97, material=MAT-CALLUS-97
,
** Section: Section-98-CALLUS-98
*Solid Section, elset=CALLUS-98, material=MAT-CALLUS-98
,
** Section: Section-99-CALLUS-99
*Solid Section, elset=CALLUS-99, material=MAT-CALLUS-99
,
** Section: Section-100-CALLUS-100
*Solid Section, elset=CALLUS-100, material=MAT-CALLUS-100
,
** Section: Section-101-CALLUS-101
*Solid Section, elset=CALLUS-101, material=MAT-CALLUS-101
,
** Section: Section-102-CALLUS-102
*Solid Section, elset=CALLUS-102, material=MAT-CALLUS-102
,
** Section: Section-103-CALLUS-103
*Solid Section, elset=CALLUS-103, material=MAT-CALLUS-103
,
** Section: Section-104-CALLUS-104
*Solid Section, elset=CALLUS-104, material=MAT-CALLUS-104
,
** Section: Section-105-CALLUS-105
*Solid Section, elset=CALLUS-105, material=MAT-CALLUS-105
,
** Section: Section-106-CALLUS-106
*Solid Section, elset=CALLUS-106, material=MAT-CALLUS-106
,
** Section: Section-107-CALLUS-107
*Solid Section, elset=CALLUS-107, material=MAT-CALLUS-107
,
** Section: Section-108-CALLUS-108
*Solid Section, elset=CALLUS-108, material=MAT-CALLUS-108
,
** Section: Section-109-CALLUS-109
*Solid Section, elset=CALLUS-109, material=MAT-CALLUS-109
,
** Section: Section-110-CALLUS-110
*Solid Section, elset=CALLUS-110, material=MAT-CALLUS-110
,
** Section: Section-111-CALLUS-111
*Solid Section, elset=CALLUS-111, material=MAT-CALLUS-111
,
** Section: Section-112-CALLUS-112
*Solid Section, elset=CALLUS-112, material=MAT-CALLUS-112
,
** Section: Section-113-CALLUS-113
*Solid Section, elset=CALLUS-113, material=MAT-CALLUS-113
,
** Section: Section-114-CALLUS-114
*Solid Section, elset=CALLUS-114, material=MAT-CALLUS-114
,
** Section: Section-115-CALLUS-115
*Solid Section, elset=CALLUS-115, material=MAT-CALLUS-115
,
** Section: Section-116-CALLUS-116
*Solid Section, elset=CALLUS-116, material=MAT-CALLUS-116
,
** Section: Section-117-CALLUS-117
*Solid Section, elset=CALLUS-117, material=MAT-CALLUS-117
,
** Section: Section-118-CALLUS-118
*Solid Section, elset=CALLUS-118, material=MAT-CALLUS-118
,
** Section: Section-119-CALLUS-119
*Solid Section, elset=CALLUS-119, material=MAT-CALLUS-119
,
** Section: Section-120-CALLUS-120
*Solid Section, elset=CALLUS-120, material=MAT-CALLUS-120
,
** Section: Section-121-CALLUS-121
*Solid Section, elset=CALLUS-121, material=MAT-CALLUS-121
,
** Section: Section-122-CALLUS-122
*Solid Section, elset=CALLUS-122, material=MAT-CALLUS-122
,
** Section: Section-123-CALLUS-123
*Solid Section, elset=CALLUS-123, material=MAT-CALLUS-123
,
** Section: Section-124-CALLUS-124
*Solid Section, elset=CALLUS-124, material=MAT-CALLUS-124
,
** Section: Section-125-CALLUS-125
*Solid Section, elset=CALLUS-125, material=MAT-CALLUS-125
,
** Section: Section-126-CALLUS-126
*Solid Section, elset=CALLUS-126, material=MAT-CALLUS-126
,
** Section: Section-127-CALLUS-127
*Solid Section, elset=CALLUS-127, material=MAT-CALLUS-127
,
** Section: Section-128-CALLUS-128
*Solid Section, elset=CALLUS-128, material=MAT-CALLUS-128
,
** Section: Section-129-CALLUS-129
*Solid Section, elset=CALLUS-129, material=MAT-CALLUS-129
,
** Section: Section-130-CALLUS-130
*Solid Section, elset=CALLUS-130, material=MAT-CALLUS-130
,
** Section: Section-131-CALLUS-131
*Solid Section, elset=CALLUS-131, material=MAT-CALLUS-131
,
** Section: Section-132-CALLUS-132
*Solid Section, elset=CALLUS-132, material=MAT-CALLUS-132
,
** Section: Section-133-CALLUS-133
*Solid Section, elset=CALLUS-133, material=MAT-CALLUS-133
,
** Section: Section-134-CALLUS-134
*Solid Section, elset=CALLUS-134, material=MAT-CALLUS-134
,
** Section: Section-135-CALLUS-135
*Solid Section, elset=CALLUS-135, material=MAT-CALLUS-135
,
** Section: Section-136-CALLUS-136
*Solid Section, elset=CALLUS-136, material=MAT-CALLUS-136
,
** Section: Section-137-CALLUS-137
*Solid Section, elset=CALLUS-137, material=MAT-CALLUS-137
,
** Section: Section-138-CALLUS-138
*Solid Section, elset=CALLUS-138, material=MAT-CALLUS-138
,
** Section: Section-139-CALLUS-139
*Solid Section, elset=CALLUS-139, material=MAT-CALLUS-139
,
** Section: Section-140-CALLUS-140
*Solid Section, elset=CALLUS-140, material=MAT-CALLUS-140
,
** Section: Section-141-CALLUS-141
*Solid Section, elset=CALLUS-141, material=MAT-CALLUS-141
,
** Section: Section-142-CALLUS-142
*Solid Section, elset=CALLUS-142, material=MAT-CALLUS-142
,
** Section: Section-143-CALLUS-143
*Solid Section, elset=CALLUS-143, material=MAT-CALLUS-143
,
** Section: Section-144-CALLUS-144
*Solid Section, elset=CALLUS-144, material=MAT-CALLUS-144
,
** Section: Section-145-CALLUS-145
*Solid Section, elset=CALLUS-145, material=MAT-CALLUS-145
,
** Section: Section-146-CALLUS-146
*Solid Section, elset=CALLUS-146, material=MAT-CALLUS-146
,
** Section: Section-147-CALLUS-147
*Solid Section, elset=CALLUS-147, material=MAT-CALLUS-147
,
** Section: Section-148-CALLUS-148
*Solid Section, elset=CALLUS-148, material=MAT-CALLUS-148
,
** Section: Section-149-CALLUS-149
*Solid Section, elset=CALLUS-149, material=MAT-CALLUS-149
,
** Section: Section-150-CALLUS-150
*Solid Section, elset=CALLUS-150, material=MAT-CALLUS-150
,
** Section: Section-151-CALLUS-151
*Solid Section, elset=CALLUS-151, material=MAT-CALLUS-151
,
** Section: Section-152-CALLUS-152
*Solid Section, elset=CALLUS-152, material=MAT-CALLUS-152
,
** Section: Section-153-CALLUS-153
*Solid Section, elset=CALLUS-153, material=MAT-CALLUS-153
,
** Section: Section-154-CALLUS-154
*Solid Section, elset=CALLUS-154, material=MAT-CALLUS-154
,
** Section: Section-155-CALLUS-155
*Solid Section, elset=CALLUS-155, material=MAT-CALLUS-155
,
** Section: Section-156-CALLUS-156
*Solid Section, elset=CALLUS-156, material=MAT-CALLUS-156
,
** Section: Section-157-CALLUS-157
*Solid Section, elset=CALLUS-157, material=MAT-CALLUS-157
,
** Section: Section-158-CALLUS-158
*Solid Section, elset=CALLUS-158, material=MAT-CALLUS-158
,
** Section: Section-159-CALLUS-159
*Solid Section, elset=CALLUS-159, material=MAT-CALLUS-159
,
** Section: Section-160-CALLUS-160
*Solid Section, elset=CALLUS-160, material=MAT-CALLUS-160
,
** Section: Section-161-CALLUS-161
*Solid Section, elset=CALLUS-161, material=MAT-CALLUS-161
,
** Section: Section-162-CALLUS-162
*Solid Section, elset=CALLUS-162, material=MAT-CALLUS-162
,
** Section: Section-163-CALLUS-163
*Solid Section, elset=CALLUS-163, material=MAT-CALLUS-163
,
** Section: Section-164-CALLUS-164
*Solid Section, elset=CALLUS-164, material=MAT-CALLUS-164
,
** Section: Section-165-CALLUS-165
*Solid Section, elset=CALLUS-165, material=MAT-CALLUS-165
,
** Section: Section-166-CALLUS-166
*Solid Section, elset=CALLUS-166, material=MAT-CALLUS-166
,
** Section: Section-167-CALLUS-167
*Solid Section, elset=CALLUS-167, material=MAT-CALLUS-167
,
** Section: Section-168-CALLUS-168
*Solid Section, elset=CALLUS-168, material=MAT-CALLUS-168
,
** Section: Section-169-CALLUS-169
*Solid Section, elset=CALLUS-169, material=MAT-CALLUS-169
,
** Section: Section-170-CALLUS-170
*Solid Section, elset=CALLUS-170, material=MAT-CALLUS-170
,
** Section: Section-171-CALLUS-171
*Solid Section, elset=CALLUS-171, material=MAT-CALLUS-171
,
** Section: Section-172-CALLUS-172
*Solid Section, elset=CALLUS-172, material=MAT-CALLUS-172
,
** Section: Section-173-CALLUS-173
*Solid Section, elset=CALLUS-173, material=MAT-CALLUS-173
,
** Section: Section-174-CALLUS-174
*Solid Section, elset=CALLUS-174, material=MAT-CALLUS-174
,
** Section: Section-175-CALLUS-175
*Solid Section, elset=CALLUS-175, material=MAT-CALLUS-175
,
** Section: Section-176-CALLUS-176
*Solid Section, elset=CALLUS-176, material=MAT-CALLUS-176
,
** Section: Section-177-CALLUS-177
*Solid Section, elset=CALLUS-177, material=MAT-CALLUS-177
,
** Section: Section-178-CALLUS-178
*Solid Section, elset=CALLUS-178, material=MAT-CALLUS-178
,
** Section: Section-179-CALLUS-179
*Solid Section, elset=CALLUS-179, material=MAT-CALLUS-179
,
** Section: Section-180-CALLUS-180
*Solid Section, elset=CALLUS-180, material=MAT-CALLUS-180
,
** Section: Section-181-CALLUS-181
*Solid Section, elset=CALLUS-181, material=MAT-CALLUS-181
,
** Section: Section-182-CALLUS-182
*Solid Section, elset=CALLUS-182, material=MAT-CALLUS-182
,
** Section: Section-183-CALLUS-183
*Solid Section, elset=CALLUS-183, material=MAT-CALLUS-183
,
** Section: Section-184-CALLUS-184
*Solid Section, elset=CALLUS-184, material=MAT-CALLUS-184
,
** Section: Section-185-CALLUS-185
*Solid Section, elset=CALLUS-185, material=MAT-CALLUS-185
,
** Section: Section-186-CALLUS-186
*Solid Section, elset=CALLUS-186, material=MAT-CALLUS-186
,
** Section: Section-187-CALLUS-187
*Solid Section, elset=CALLUS-187, material=MAT-CALLUS-187
,
** Section: Section-188-CALLUS-188
*Solid Section, elset=CALLUS-188, material=MAT-CALLUS-188
,
** Section: Section-189-CALLUS-189
*Solid Section, elset=CALLUS-189, material=MAT-CALLUS-189
,
** Section: Section-190-CALLUS-190
*Solid Section, elset=CALLUS-190, material=MAT-CALLUS-190
,
** Section: Section-191-CALLUS-191
*Solid Section, elset=CALLUS-191, material=MAT-CALLUS-191
,
** Section: Section-192-CALLUS-192
*Solid Section, elset=CALLUS-192, material=MAT-CALLUS-192
,
** Section: Section-193-CALLUS-193
*Solid Section, elset=CALLUS-193, material=MAT-CALLUS-193
,
** Section: Section-194-CALLUS-194
*Solid Section, elset=CALLUS-194, material=MAT-CALLUS-194
,
** Section: Section-195-CALLUS-195
*Solid Section, elset=CALLUS-195, material=MAT-CALLUS-195
,
** Section: Section-196-CALLUS-196
*Solid Section, elset=CALLUS-196, material=MAT-CALLUS-196
,
** Section: Section-197-CALLUS-197
*Solid Section, elset=CALLUS-197, material=MAT-CALLUS-197
,
** Section: Section-198-CALLUS-198
*Solid Section, elset=CALLUS-198, material=MAT-CALLUS-198
,
** Section: Section-199-CALLUS-199
*Solid Section, elset=CALLUS-199, material=MAT-CALLUS-199
,
** Section: Section-200-CALLUS-200
*Solid Section, elset=CALLUS-200, material=MAT-CALLUS-200
,
** Section: Section-201-CALLUS-201
*Solid Section, elset=CALLUS-201, material=MAT-CALLUS-201
,
** Section: Section-202-CALLUS-202
*Solid Section, elset=CALLUS-202, material=MAT-CALLUS-202
,
** Section: Section-203-CALLUS-203
*Solid Section, elset=CALLUS-203, material=MAT-CALLUS-203
,
** Section: Section-204-CALLUS-204
*Solid Section, elset=CALLUS-204, material=MAT-CALLUS-204
,
** Section: Section-205-CALLUS-205
*Solid Section, elset=CALLUS-205, material=MAT-CALLUS-205
,
** Section: Section-206-CALLUS-206
*Solid Section, elset=CALLUS-206, material=MAT-CALLUS-206
,
** Section: Section-207-CALLUS-207
*Solid Section, elset=CALLUS-207, material=MAT-CALLUS-207
,
** Section: Section-208-CALLUS-208
*Solid Section, elset=CALLUS-208, material=MAT-CALLUS-208
,
** Section: Section-209-CALLUS-209
*Solid Section, elset=CALLUS-209, material=MAT-CALLUS-209
,
** Section: Section-210-CALLUS-210
*Solid Section, elset=CALLUS-210, material=MAT-CALLUS-210
,
** Section: Section-211-CALLUS-211
*Solid Section, elset=CALLUS-211, material=MAT-CALLUS-211
,
** Section: Section-212-CALLUS-212
*Solid Section, elset=CALLUS-212, material=MAT-CALLUS-212
,
** Section: Section-213-CALLUS-213
*Solid Section, elset=CALLUS-213, material=MAT-CALLUS-213
,
** Section: Section-214-CALLUS-214
*Solid Section, elset=CALLUS-214, material=MAT-CALLUS-214
,
** Section: Section-215-CALLUS-215
*Solid Section, elset=CALLUS-215, material=MAT-CALLUS-215
,
** Section: Section-216-CALLUS-216
*Solid Section, elset=CALLUS-216, material=MAT-CALLUS-216
,
** Section: Section-217-CALLUS-217
*Solid Section, elset=CALLUS-217, material=MAT-CALLUS-217
,
** Section: Section-218-CALLUS-218
*Solid Section, elset=CALLUS-218, material=MAT-CALLUS-218
,
** Section: Section-219-CALLUS-219
*Solid Section, elset=CALLUS-219, material=MAT-CALLUS-219
,
** Section: Section-220-CALLUS-220
*Solid Section, elset=CALLUS-220, material=MAT-CALLUS-220
,
** Section: Section-221-CALLUS-221
*Solid Section, elset=CALLUS-221, material=MAT-CALLUS-221
,
** Section: Section-222-CALLUS-222
*Solid Section, elset=CALLUS-222, material=MAT-CALLUS-222
,
** Section: Section-223-CALLUS-223
*Solid Section, elset=CALLUS-223, material=MAT-CALLUS-223
,
** Section: Section-224-CALLUS-224
*Solid Section, elset=CALLUS-224, material=MAT-CALLUS-224
,
** Section: Section-225-CALLUS-225
*Solid Section, elset=CALLUS-225, material=MAT-CALLUS-225
,
** Section: Section-226-CALLUS-226
*Solid Section, elset=CALLUS-226, material=MAT-CALLUS-226
,
** Section: Section-227-CALLUS-227
*Solid Section, elset=CALLUS-227, material=MAT-CALLUS-227
,
** Section: Section-228-CALLUS-228
*Solid Section, elset=CALLUS-228, material=MAT-CALLUS-228
,
** Section: Section-229-CALLUS-229
*Solid Section, elset=CALLUS-229, material=MAT-CALLUS-229
,
** Section: Section-230-CALLUS-230
*Solid Section, elset=CALLUS-230, material=MAT-CALLUS-230
,
** Section: Section-231-CALLUS-231
*Solid Section, elset=CALLUS-231, material=MAT-CALLUS-231
,
** Section: Section-232-CALLUS-232
*Solid Section, elset=CALLUS-232, material=MAT-CALLUS-232
,
** Section: Section-233-CALLUS-233
*Solid Section, elset=CALLUS-233, material=MAT-CALLUS-233
,
** Section: Section-234-CALLUS-234
*Solid Section, elset=CALLUS-234, material=MAT-CALLUS-234
,
** Section: Section-235-CALLUS-235
*Solid Section, elset=CALLUS-235, material=MAT-CALLUS-235
,
** Section: Section-236-CALLUS-236
*Solid Section, elset=CALLUS-236, material=MAT-CALLUS-236
,
** Section: Section-237-CALLUS-237
*Solid Section, elset=CALLUS-237, material=MAT-CALLUS-237
,
** Section: Section-238-CALLUS-238
*Solid Section, elset=CALLUS-238, material=MAT-CALLUS-238
,
** Section: Section-239-CALLUS-239
*Solid Section, elset=CALLUS-239, material=MAT-CALLUS-239
,
** Section: Section-240-CALLUS-240
*Solid Section, elset=CALLUS-240, material=MAT-CALLUS-240
,
** Section: Section-241-CALLUS-241
*Solid Section, elset=CALLUS-241, material=MAT-CALLUS-241
,
** Section: Section-242-CALLUS-242
*Solid Section, elset=CALLUS-242, material=MAT-CALLUS-242
,
** Section: Section-243-CALLUS-243
*Solid Section, elset=CALLUS-243, material=MAT-CALLUS-243
,
** Section: Section-244-CALLUS-244
*Solid Section, elset=CALLUS-244, material=MAT-CALLUS-244
,
** Section: Section-245-CALLUS-245
*Solid Section, elset=CALLUS-245, material=MAT-CALLUS-245
,
** Section: Section-246-CALLUS-246
*Solid Section, elset=CALLUS-246, material=MAT-CALLUS-246
,
** Section: Section-247-CALLUS-247
*Solid Section, elset=CALLUS-247, material=MAT-CALLUS-247
,
** Section: Section-248-CALLUS-248
*Solid Section, elset=CALLUS-248, material=MAT-CALLUS-248
,
** Section: Section-249-CALLUS-249
*Solid Section, elset=CALLUS-249, material=MAT-CALLUS-249
,
** Section: Section-250-CALLUS-250
*Solid Section, elset=CALLUS-250, material=MAT-CALLUS-250
,
** Section: Section-251-CALLUS-251
*Solid Section, elset=CALLUS-251, material=MAT-CALLUS-251
,
** Section: Section-252-CALLUS-252
*Solid Section, elset=CALLUS-252, material=MAT-CALLUS-252
,
** Section: Section-253-CALLUS-253
*Solid Section, elset=CALLUS-253, material=MAT-CALLUS-253
,
** Section: Section-254-CALLUS-254
*Solid Section, elset=CALLUS-254, material=MAT-CALLUS-254
,
** Section: Section-255-CALLUS-255
*Solid Section, elset=CALLUS-255, material=MAT-CALLUS-255
,
** Section: Section-256-CALLUS-256
*Solid Section, elset=CALLUS-256, material=MAT-CALLUS-256
,
** Section: Section-257-CALLUS-257
*Solid Section, elset=CALLUS-257, material=MAT-CALLUS-257
,
** Section: Section-258-CALLUS-258
*Solid Section, elset=CALLUS-258, material=MAT-CALLUS-258
,
** Section: Section-259-CALLUS-259
*Solid Section, elset=CALLUS-259, material=MAT-CALLUS-259
,
** Section: Section-260-CALLUS-260
*Solid Section, elset=CALLUS-260, material=MAT-CALLUS-260
,
** Section: Section-261-CALLUS-261
*Solid Section, elset=CALLUS-261, material=MAT-CALLUS-261
,
** Section: Section-262-CALLUS-262
*Solid Section, elset=CALLUS-262, material=MAT-CALLUS-262
,
** Section: Section-263-CALLUS-263
*Solid Section, elset=CALLUS-263, material=MAT-CALLUS-263
,
** Section: Section-264-CALLUS-264
*Solid Section, elset=CALLUS-264, material=MAT-CALLUS-264
,
** Section: Section-265-CALLUS-265
*Solid Section, elset=CALLUS-265, material=MAT-CALLUS-265
,
** Section: Section-266-CALLUS-266
*Solid Section, elset=CALLUS-266, material=MAT-CALLUS-266
,
** Section: Section-267-CALLUS-267
*Solid Section, elset=CALLUS-267, material=MAT-CALLUS-267
,
** Section: Section-268-CALLUS-268
*Solid Section, elset=CALLUS-268, material=MAT-CALLUS-268
,
** Section: Section-269-CALLUS-269
*Solid Section, elset=CALLUS-269, material=MAT-CALLUS-269
,
** Section: Section-270-CALLUS-270
*Solid Section, elset=CALLUS-270, material=MAT-CALLUS-270
,
** Section: Section-271-CALLUS-271
*Solid Section, elset=CALLUS-271, material=MAT-CALLUS-271
,
** Section: Section-272-CALLUS-272
*Solid Section, elset=CALLUS-272, material=MAT-CALLUS-272
,
** Section: Section-273-CALLUS-273
*Solid Section, elset=CALLUS-273, material=MAT-CALLUS-273
,
** Section: Section-274-CALLUS-274
*Solid Section, elset=CALLUS-274, material=MAT-CALLUS-274
,
** Section: Section-275-CALLUS-275
*Solid Section, elset=CALLUS-275, material=MAT-CALLUS-275
,
** Section: Section-276-CALLUS-276
*Solid Section, elset=CALLUS-276, material=MAT-CALLUS-276
,
** Section: Section-277-CALLUS-277
*Solid Section, elset=CALLUS-277, material=MAT-CALLUS-277
,
** Section: Section-278-CALLUS-278
*Solid Section, elset=CALLUS-278, material=MAT-CALLUS-278
,
** Section: Section-279-CALLUS-279
*Solid Section, elset=CALLUS-279, material=MAT-CALLUS-279
,
** Section: Section-280-CALLUS-280
*Solid Section, elset=CALLUS-280, material=MAT-CALLUS-280
,
** Section: Section-281-CALLUS-281
*Solid Section, elset=CALLUS-281, material=MAT-CALLUS-281
,
** Section: Section-282-CALLUS-282
*Solid Section, elset=CALLUS-282, material=MAT-CALLUS-282
,
** Section: Section-283-CALLUS-283
*Solid Section, elset=CALLUS-283, material=MAT-CALLUS-283
,
** Section: Section-284-CALLUS-284
*Solid Section, elset=CALLUS-284, material=MAT-CALLUS-284
,
** Section: Section-285-CALLUS-285
*Solid Section, elset=CALLUS-285, material=MAT-CALLUS-285
,
** Section: Section-286-CALLUS-286
*Solid Section, elset=CALLUS-286, material=MAT-CALLUS-286
,
** Section: Section-287-CALLUS-287
*Solid Section, elset=CALLUS-287, material=MAT-CALLUS-287
,
** Section: Section-288-CALLUS-288
*Solid Section, elset=CALLUS-288, material=MAT-CALLUS-288
,
** Section: Section-289-CALLUS-289
*Solid Section, elset=CALLUS-289, material=MAT-CALLUS-289
,
** Section: Section-290-CALLUS-290
*Solid Section, elset=CALLUS-290, material=MAT-CALLUS-290
,
** Section: Section-291-CALLUS-291
*Solid Section, elset=CALLUS-291, material=MAT-CALLUS-291
,
** Section: Section-292-CALLUS-292
*Solid Section, elset=CALLUS-292, material=MAT-CALLUS-292
,
** Section: Section-293-CALLUS-293
*Solid Section, elset=CALLUS-293, material=MAT-CALLUS-293
,
** Section: Section-294-CALLUS-294
*Solid Section, elset=CALLUS-294, material=MAT-CALLUS-294
,
** Section: Section-295-CALLUS-295
*Solid Section, elset=CALLUS-295, material=MAT-CALLUS-295
,
** Section: Section-296-CALLUS-296
*Solid Section, elset=CALLUS-296, material=MAT-CALLUS-296
,
** Section: Section-297-CALLUS-297
*Solid Section, elset=CALLUS-297, material=MAT-CALLUS-297
,
** Section: Section-298-CALLUS-298
*Solid Section, elset=CALLUS-298, material=MAT-CALLUS-298
,
** Section: Section-299-CALLUS-299
*Solid Section, elset=CALLUS-299, material=MAT-CALLUS-299
,
** Section: Section-300-CALLUS-300
*Solid Section, elset=CALLUS-300, material=MAT-CALLUS-300
,
** Section: Section-301-CALLUS-301
*Solid Section, elset=CALLUS-301, material=MAT-CALLUS-301
,
** Section: Section-302-CALLUS-302
*Solid Section, elset=CALLUS-302, material=MAT-CALLUS-302
,
** Section: Section-303-CALLUS-303
*Solid Section, elset=CALLUS-303, material=MAT-CALLUS-303
,
** Section: Section-304-CALLUS-304
*Solid Section, elset=CALLUS-304, material=MAT-CALLUS-304
,
** Section: Section-305-CALLUS-305
*Solid Section, elset=CALLUS-305, material=MAT-CALLUS-305
,
** Section: Section-306-CALLUS-306
*Solid Section, elset=CALLUS-306, material=MAT-CALLUS-306
,
** Section: Section-307-CALLUS-307
*Solid Section, elset=CALLUS-307, material=MAT-CALLUS-307
,
** Section: Section-308-CALLUS-308
*Solid Section, elset=CALLUS-308, material=MAT-CALLUS-308
,
** Section: Section-309-CALLUS-309
*Solid Section, elset=CALLUS-309, material=MAT-CALLUS-309
,
** Section: Section-310-CALLUS-310
*Solid Section, elset=CALLUS-310, material=MAT-CALLUS-310
,
** Section: Section-311-CALLUS-311
*Solid Section, elset=CALLUS-311, material=MAT-CALLUS-311
,
** Section: Section-312-CALLUS-312
*Solid Section, elset=CALLUS-312, material=MAT-CALLUS-312
,
** Section: Section-313-CALLUS-313
*Solid Section, elset=CALLUS-313, material=MAT-CALLUS-313
,
** Section: Section-314-CALLUS-314
*Solid Section, elset=CALLUS-314, material=MAT-CALLUS-314
,
** Section: Section-315-CALLUS-315
*Solid Section, elset=CALLUS-315, material=MAT-CALLUS-315
,
** Section: Section-316-CALLUS-316
*Solid Section, elset=CALLUS-316, material=MAT-CALLUS-316
,
** Section: Section-317-CALLUS-317
*Solid Section, elset=CALLUS-317, material=MAT-CALLUS-317
,
** Section: Section-318-CALLUS-318
*Solid Section, elset=CALLUS-318, material=MAT-CALLUS-318
,
** Section: Section-319-CALLUS-319
*Solid Section, elset=CALLUS-319, material=MAT-CALLUS-319
,
** Section: Section-320-CALLUS-320
*Solid Section, elset=CALLUS-320, material=MAT-CALLUS-320
,
** Section: Section-321-CALLUS-321
*Solid Section, elset=CALLUS-321, material=MAT-CALLUS-321
,
** Section: Section-322-CALLUS-322
*Solid Section, elset=CALLUS-322, material=MAT-CALLUS-322
,
** Section: Section-323-CALLUS-323
*Solid Section, elset=CALLUS-323, material=MAT-CALLUS-323
,
** Section: Section-324-CALLUS-324
*Solid Section, elset=CALLUS-324, material=MAT-CALLUS-324
,
** Section: Section-325-CALLUS-325
*Solid Section, elset=CALLUS-325, material=MAT-CALLUS-325
,
** Section: Section-326-CALLUS-326
*Solid Section, elset=CALLUS-326, material=MAT-CALLUS-326
,
** Section: Section-327-CALLUS-327
*Solid Section, elset=CALLUS-327, material=MAT-CALLUS-327
,
** Section: Section-328-CALLUS-328
*Solid Section, elset=CALLUS-328, material=MAT-CALLUS-328
,
** Section: Section-329-CALLUS-329
*Solid Section, elset=CALLUS-329, material=MAT-CALLUS-329
,
** Section: Section-330-CALLUS-330
*Solid Section, elset=CALLUS-330, material=MAT-CALLUS-330
,
** Section: Section-331-CALLUS-331
*Solid Section, elset=CALLUS-331, material=MAT-CALLUS-331
,
** Section: Section-332-CALLUS-332
*Solid Section, elset=CALLUS-332, material=MAT-CALLUS-332
,
** Section: Section-333-CALLUS-333
*Solid Section, elset=CALLUS-333, material=MAT-CALLUS-333
,
** Section: Section-334-CALLUS-334
*Solid Section, elset=CALLUS-334, material=MAT-CALLUS-334
,
** Section: Section-335-CALLUS-335
*Solid Section, elset=CALLUS-335, material=MAT-CALLUS-335
,
** Section: Section-336-CALLUS-336
*Solid Section, elset=CALLUS-336, material=MAT-CALLUS-336
,
** Section: Section-337-CALLUS-337
*Solid Section, elset=CALLUS-337, material=MAT-CALLUS-337
,
** Section: Section-338-CALLUS-338
*Solid Section, elset=CALLUS-338, material=MAT-CALLUS-338
,
** Section: Section-339-CALLUS-339
*Solid Section, elset=CALLUS-339, material=MAT-CALLUS-339
,
** Section: Section-340-CALLUS-340
*Solid Section, elset=CALLUS-340, material=MAT-CALLUS-340
,
** Section: Section-341-CALLUS-341
*Solid Section, elset=CALLUS-341, material=MAT-CALLUS-341
,
** Section: Section-342-CALLUS-342
*Solid Section, elset=CALLUS-342, material=MAT-CALLUS-342
,
** Section: Section-343-CALLUS-343
*Solid Section, elset=CALLUS-343, material=MAT-CALLUS-343
,
** Section: Section-344-CALLUS-344
*Solid Section, elset=CALLUS-344, material=MAT-CALLUS-344
,
** Section: Section-345-CALLUS-345
*Solid Section, elset=CALLUS-345, material=MAT-CALLUS-345
,
** Section: Section-346-CALLUS-346
*Solid Section, elset=CALLUS-346, material=MAT-CALLUS-346
,
** Section: Section-347-CALLUS-347
*Solid Section, elset=CALLUS-347, material=MAT-CALLUS-347
,
** Section: Section-348-CALLUS-348
*Solid Section, elset=CALLUS-348, material=MAT-CALLUS-348
,
** Section: Section-349-CALLUS-349
*Solid Section, elset=CALLUS-349, material=MAT-CALLUS-349
,
** Section: Section-350-CALLUS-350
*Solid Section, elset=CALLUS-350, material=MAT-CALLUS-350
,
** Section: Section-351-CALLUS-351
*Solid Section, elset=CALLUS-351, material=MAT-CALLUS-351
,
** Section: Section-352-CALLUS-352
*Solid Section, elset=CALLUS-352, material=MAT-CALLUS-352
,
** Section: Section-353-CALLUS-353
*Solid Section, elset=CALLUS-353, material=MAT-CALLUS-353
,
** Section: Section-354-CALLUS-354
*Solid Section, elset=CALLUS-354, material=MAT-CALLUS-354
,
** Section: Section-355-CALLUS-355
*Solid Section, elset=CALLUS-355, material=MAT-CALLUS-355
,
** Section: Section-356-CALLUS-356
*Solid Section, elset=CALLUS-356, material=MAT-CALLUS-356
,
** Section: Section-357-CALLUS-357
*Solid Section, elset=CALLUS-357, material=MAT-CALLUS-357
,
** Section: Section-358-CALLUS-358
*Solid Section, elset=CALLUS-358, material=MAT-CALLUS-358
,
** Section: Section-359-CALLUS-359
*Solid Section, elset=CALLUS-359, material=MAT-CALLUS-359
,
** Section: Section-360-CALLUS-360
*Solid Section, elset=CALLUS-360, material=MAT-CALLUS-360
,
** Section: Section-361-CALLUS-361
*Solid Section, elset=CALLUS-361, material=MAT-CALLUS-361
,
** Section: Section-362-CALLUS-362
*Solid Section, elset=CALLUS-362, material=MAT-CALLUS-362
,
** Section: Section-363-CALLUS-363
*Solid Section, elset=CALLUS-363, material=MAT-CALLUS-363
,
** Section: Section-364-CALLUS-364
*Solid Section, elset=CALLUS-364, material=MAT-CALLUS-364
,
** Section: Section-365-CALLUS-365
*Solid Section, elset=CALLUS-365, material=MAT-CALLUS-365
,
** Section: Section-366-CALLUS-366
*Solid Section, elset=CALLUS-366, material=MAT-CALLUS-366
,
** Section: Section-367-CALLUS-367
*Solid Section, elset=CALLUS-367, material=MAT-CALLUS-367
,
** Section: Section-368-CALLUS-368
*Solid Section, elset=CALLUS-368, material=MAT-CALLUS-368
,
** Section: Section-369-CALLUS-369
*Solid Section, elset=CALLUS-369, material=MAT-CALLUS-369
,
** Section: Section-370-CALLUS-370
*Solid Section, elset=CALLUS-370, material=MAT-CALLUS-370
,
** Section: Section-371-CALLUS-371
*Solid Section, elset=CALLUS-371, material=MAT-CALLUS-371
,
** Section: Section-372-CALLUS-372
*Solid Section, elset=CALLUS-372, material=MAT-CALLUS-372
,
** Section: Section-373-CALLUS-373
*Solid Section, elset=CALLUS-373, material=MAT-CALLUS-373
,
** Section: Section-374-CALLUS-374
*Solid Section, elset=CALLUS-374, material=MAT-CALLUS-374
,
** Section: Section-375-CALLUS-375
*Solid Section, elset=CALLUS-375, material=MAT-CALLUS-375
,
** Section: Section-376-CALLUS-376
*Solid Section, elset=CALLUS-376, material=MAT-CALLUS-376
,
** Section: Section-377-CALLUS-377
*Solid Section, elset=CALLUS-377, material=MAT-CALLUS-377
,
** Section: Section-378-CALLUS-378
*Solid Section, elset=CALLUS-378, material=MAT-CALLUS-378
,
** Section: Section-379-CALLUS-379
*Solid Section, elset=CALLUS-379, material=MAT-CALLUS-379
,
** Section: Section-380-CALLUS-380
*Solid Section, elset=CALLUS-380, material=MAT-CALLUS-380
,
** Section: Section-381-CALLUS-381
*Solid Section, elset=CALLUS-381, material=MAT-CALLUS-381
,
** Section: Section-382-CALLUS-382
*Solid Section, elset=CALLUS-382, material=MAT-CALLUS-382
,
** Section: Section-383-CALLUS-383
*Solid Section, elset=CALLUS-383, material=MAT-CALLUS-383
,
** Section: Section-384-CALLUS-384
*Solid Section, elset=CALLUS-384, material=MAT-CALLUS-384
,
** Section: Section-385-CALLUS-385
*Solid Section, elset=CALLUS-385, material=MAT-CALLUS-385
,
** Section: Section-386-CALLUS-386
*Solid Section, elset=CALLUS-386, material=MAT-CALLUS-386
,
** Section: Section-387-CALLUS-387
*Solid Section, elset=CALLUS-387, material=MAT-CALLUS-387
,
** Section: Section-388-CALLUS-388
*Solid Section, elset=CALLUS-388, material=MAT-CALLUS-388
,
** Section: Section-389-CALLUS-389
*Solid Section, elset=CALLUS-389, material=MAT-CALLUS-389
,
** Section: Section-390-CALLUS-390
*Solid Section, elset=CALLUS-390, material=MAT-CALLUS-390
,
** Section: Section-391-CALLUS-391
*Solid Section, elset=CALLUS-391, material=MAT-CALLUS-391
,
** Section: Section-392-CALLUS-392
*Solid Section, elset=CALLUS-392, material=MAT-CALLUS-392
,
** Section: Section-393-CALLUS-393
*Solid Section, elset=CALLUS-393, material=MAT-CALLUS-393
,
** Section: Section-394-CALLUS-394
*Solid Section, elset=CALLUS-394, material=MAT-CALLUS-394
,
** Section: Section-395-CALLUS-395
*Solid Section, elset=CALLUS-395, material=MAT-CALLUS-395
,
** Section: Section-396-CALLUS-396
*Solid Section, elset=CALLUS-396, material=MAT-CALLUS-396
,
** Section: Section-397-CALLUS-397
*Solid Section, elset=CALLUS-397, material=MAT-CALLUS-397
,
** Section: Section-398-CALLUS-398
*Solid Section, elset=CALLUS-398, material=MAT-CALLUS-398
,
** Section: Section-399-CALLUS-399
*Solid Section, elset=CALLUS-399, material=MAT-CALLUS-399
,
** Section: Section-400-CALLUS-400
*Solid Section, elset=CALLUS-400, material=MAT-CALLUS-400
,
** Section: Section-401-CALLUS-401
*Solid Section, elset=CALLUS-401, material=MAT-CALLUS-401
,
** Section: Section-402-CALLUS-402
*Solid Section, elset=CALLUS-402, material=MAT-CALLUS-402
,
** Section: Section-403-CALLUS-403
*Solid Section, elset=CALLUS-403, material=MAT-CALLUS-403
,
** Section: Section-404-CALLUS-404
*Solid Section, elset=CALLUS-404, material=MAT-CALLUS-404
,
** Section: Section-405-CALLUS-405
*Solid Section, elset=CALLUS-405, material=MAT-CALLUS-405
,
** Section: Section-406-CALLUS-406
*Solid Section, elset=CALLUS-406, material=MAT-CALLUS-406
,
** Section: Section-407-CALLUS-407
*Solid Section, elset=CALLUS-407, material=MAT-CALLUS-407
,
** Section: Section-408-CALLUS-408
*Solid Section, elset=CALLUS-408, material=MAT-CALLUS-408
,
** Section: Section-409-CALLUS-409
*Solid Section, elset=CALLUS-409, material=MAT-CALLUS-409
,
** Section: Section-410-CALLUS-410
*Solid Section, elset=CALLUS-410, material=MAT-CALLUS-410
,
** Section: Section-411-CALLUS-411
*Solid Section, elset=CALLUS-411, material=MAT-CALLUS-411
,
** Section: Section-412-CALLUS-412
*Solid Section, elset=CALLUS-412, material=MAT-CALLUS-412
,
** Section: Section-413-CALLUS-413
*Solid Section, elset=CALLUS-413, material=MAT-CALLUS-413
,
** Section: Section-414-CALLUS-414
*Solid Section, elset=CALLUS-414, material=MAT-CALLUS-414
,
** Section: Section-415-CALLUS-415
*Solid Section, elset=CALLUS-415, material=MAT-CALLUS-415
,
** Section: Section-416-CALLUS-416
*Solid Section, elset=CALLUS-416, material=MAT-CALLUS-416
,
** Section: Section-417-CALLUS-417
*Solid Section, elset=CALLUS-417, material=MAT-CALLUS-417
,
** Section: Section-418-CALLUS-418
*Solid Section, elset=CALLUS-418, material=MAT-CALLUS-418
,
** Section: Section-419-CALLUS-419
*Solid Section, elset=CALLUS-419, material=MAT-CALLUS-419
,
** Section: Section-420-CALLUS-420
*Solid Section, elset=CALLUS-420, material=MAT-CALLUS-420
,
** Section: Section-421-CALLUS-421
*Solid Section, elset=CALLUS-421, material=MAT-CALLUS-421
,
** Section: Section-422-CALLUS-422
*Solid Section, elset=CALLUS-422, material=MAT-CALLUS-422
,
** Section: Section-423-CALLUS-423
*Solid Section, elset=CALLUS-423, material=MAT-CALLUS-423
,
** Section: Section-424-CALLUS-424
*Solid Section, elset=CALLUS-424, material=MAT-CALLUS-424
,
** Section: Section-425-CALLUS-425
*Solid Section, elset=CALLUS-425, material=MAT-CALLUS-425
,
** Section: Section-426-CALLUS-426
*Solid Section, elset=CALLUS-426, material=MAT-CALLUS-426
,
** Section: Section-427-CALLUS-427
*Solid Section, elset=CALLUS-427, material=MAT-CALLUS-427
,
** Section: Section-428-CALLUS-428
*Solid Section, elset=CALLUS-428, material=MAT-CALLUS-428
,
** Section: Section-429-CALLUS-429
*Solid Section, elset=CALLUS-429, material=MAT-CALLUS-429
,
** Section: Section-430-CALLUS-430
*Solid Section, elset=CALLUS-430, material=MAT-CALLUS-430
,
** Section: Section-431-CALLUS-431
*Solid Section, elset=CALLUS-431, material=MAT-CALLUS-431
,
** Section: Section-432-CALLUS-432
*Solid Section, elset=CALLUS-432, material=MAT-CALLUS-432
,
** Section: Section-433-CALLUS-433
*Solid Section, elset=CALLUS-433, material=MAT-CALLUS-433
,
** Section: Section-434-CALLUS-434
*Solid Section, elset=CALLUS-434, material=MAT-CALLUS-434
,
** Section: Section-435-CALLUS-435
*Solid Section, elset=CALLUS-435, material=MAT-CALLUS-435
,
** Section: Section-436-CALLUS-436
*Solid Section, elset=CALLUS-436, material=MAT-CALLUS-436
,
** Section: Section-437-CALLUS-437
*Solid Section, elset=CALLUS-437, material=MAT-CALLUS-437
,
** Section: Section-438-CALLUS-438
*Solid Section, elset=CALLUS-438, material=MAT-CALLUS-438
,
** Section: Section-439-CALLUS-439
*Solid Section, elset=CALLUS-439, material=MAT-CALLUS-439
,
** Section: Section-440-CALLUS-440
*Solid Section, elset=CALLUS-440, material=MAT-CALLUS-440
,
** Section: Section-441-CALLUS-441
*Solid Section, elset=CALLUS-441, material=MAT-CALLUS-441
,
** Section: Section-442-CALLUS-442
*Solid Section, elset=CALLUS-442, material=MAT-CALLUS-442
,
** Section: Section-443-CALLUS-443
*Solid Section, elset=CALLUS-443, material=MAT-CALLUS-443
,
** Section: Section-444-CALLUS-444
*Solid Section, elset=CALLUS-444, material=MAT-CALLUS-444
,
** Section: Section-445-CALLUS-445
*Solid Section, elset=CALLUS-445, material=MAT-CALLUS-445
,
** Section: Section-446-CALLUS-446
*Solid Section, elset=CALLUS-446, material=MAT-CALLUS-446
,
** Section: Section-447-CALLUS-447
*Solid Section, elset=CALLUS-447, material=MAT-CALLUS-447
,
** Section: Section-448-CALLUS-448
*Solid Section, elset=CALLUS-448, material=MAT-CALLUS-448
,
** Section: Section-449-CALLUS-449
*Solid Section, elset=CALLUS-449, material=MAT-CALLUS-449
,
** Section: Section-450-CALLUS-450
*Solid Section, elset=CALLUS-450, material=MAT-CALLUS-450
,
** Section: Section-451-CALLUS-451
*Solid Section, elset=CALLUS-451, material=MAT-CALLUS-451
,
** Section: Section-452-CALLUS-452
*Solid Section, elset=CALLUS-452, material=MAT-CALLUS-452
,
** Section: Section-453-CALLUS-453
*Solid Section, elset=CALLUS-453, material=MAT-CALLUS-453
,
** Section: Section-454-CALLUS-454
*Solid Section, elset=CALLUS-454, material=MAT-CALLUS-454
,
** Section: Section-455-CALLUS-455
*Solid Section, elset=CALLUS-455, material=MAT-CALLUS-455
,
** Section: Section-456-CALLUS-456
*Solid Section, elset=CALLUS-456, material=MAT-CALLUS-456
,
** Section: Section-457-CALLUS-457
*Solid Section, elset=CALLUS-457, material=MAT-CALLUS-457
,
** Section: Section-458-CALLUS-458
*Solid Section, elset=CALLUS-458, material=MAT-CALLUS-458
,
** Section: Section-459-CALLUS-459
*Solid Section, elset=CALLUS-459, material=MAT-CALLUS-459
,
** Section: Section-460-CALLUS-460
*Solid Section, elset=CALLUS-460, material=MAT-CALLUS-460
,
** Section: Section-461-CALLUS-461
*Solid Section, elset=CALLUS-461, material=MAT-CALLUS-461
,
** Section: Section-462-CALLUS-462
*Solid Section, elset=CALLUS-462, material=MAT-CALLUS-462
,
** Section: Section-463-CALLUS-463
*Solid Section, elset=CALLUS-463, material=MAT-CALLUS-463
,
** Section: Section-464-CALLUS-464
*Solid Section, elset=CALLUS-464, material=MAT-CALLUS-464
,
** Section: Section-465-CALLUS-465
*Solid Section, elset=CALLUS-465, material=MAT-CALLUS-465
,
** Section: Section-466-CALLUS-466
*Solid Section, elset=CALLUS-466, material=MAT-CALLUS-466
,
** Section: Section-467-CALLUS-467
*Solid Section, elset=CALLUS-467, material=MAT-CALLUS-467
,
** Section: Section-468-CALLUS-468
*Solid Section, elset=CALLUS-468, material=MAT-CALLUS-468
,
** Section: Section-469-CALLUS-469
*Solid Section, elset=CALLUS-469, material=MAT-CALLUS-469
,
** Section: Section-470-CALLUS-470
*Solid Section, elset=CALLUS-470, material=MAT-CALLUS-470
,
** Section: Section-471-CALLUS-471
*Solid Section, elset=CALLUS-471, material=MAT-CALLUS-471
,
** Section: Section-472-CALLUS-472
*Solid Section, elset=CALLUS-472, material=MAT-CALLUS-472
,
** Section: Section-473-CALLUS-473
*Solid Section, elset=CALLUS-473, material=MAT-CALLUS-473
,
** Section: Section-474-CALLUS-474
*Solid Section, elset=CALLUS-474, material=MAT-CALLUS-474
,
** Section: Section-475-CALLUS-475
*Solid Section, elset=CALLUS-475, material=MAT-CALLUS-475
,
** Section: Section-476-CALLUS-476
*Solid Section, elset=CALLUS-476, material=MAT-CALLUS-476
,
** Section: Section-477-CALLUS-477
*Solid Section, elset=CALLUS-477, material=MAT-CALLUS-477
,
** Section: Section-478-CALLUS-478
*Solid Section, elset=CALLUS-478, material=MAT-CALLUS-478
,
** Section: Section-479-CALLUS-479
*Solid Section, elset=CALLUS-479, material=MAT-CALLUS-479
,
** Section: Section-480-CALLUS-480
*Solid Section, elset=CALLUS-480, material=MAT-CALLUS-480
,
** Section: Section-481-CALLUS-481
*Solid Section, elset=CALLUS-481, material=MAT-CALLUS-481
,
** Section: Section-482-CALLUS-482
*Solid Section, elset=CALLUS-482, material=MAT-CALLUS-482
,
** Section: Section-483-CALLUS-483
*Solid Section, elset=CALLUS-483, material=MAT-CALLUS-483
,
** Section: Section-484-CALLUS-484
*Solid Section, elset=CALLUS-484, material=MAT-CALLUS-484
,
** Section: Section-485-CALLUS-485
*Solid Section, elset=CALLUS-485, material=MAT-CALLUS-485
,
** Section: Section-486-CALLUS-486
*Solid Section, elset=CALLUS-486, material=MAT-CALLUS-486
,
** Section: Section-487-CALLUS-487
*Solid Section, elset=CALLUS-487, material=MAT-CALLUS-487
,
** Section: Section-488-CALLUS-488
*Solid Section, elset=CALLUS-488, material=MAT-CALLUS-488
,
** Section: Section-489-CALLUS-489
*Solid Section, elset=CALLUS-489, material=MAT-CALLUS-489
,
** Section: Section-490-CALLUS-490
*Solid Section, elset=CALLUS-490, material=MAT-CALLUS-490
,
** Section: Section-491-CALLUS-491
*Solid Section, elset=CALLUS-491, material=MAT-CALLUS-491
,
** Section: Section-492-CALLUS-492
*Solid Section, elset=CALLUS-492, material=MAT-CALLUS-492
,
** Section: Section-493-CALLUS-493
*Solid Section, elset=CALLUS-493, material=MAT-CALLUS-493
,
** Section: Section-494-CALLUS-494
*Solid Section, elset=CALLUS-494, material=MAT-CALLUS-494
,
** Section: Section-495-CALLUS-495
*Solid Section, elset=CALLUS-495, material=MAT-CALLUS-495
,
** Section: Section-496-CALLUS-496
*Solid Section, elset=CALLUS-496, material=MAT-CALLUS-496
,
** Section: Section-497-CALLUS-497
*Solid Section, elset=CALLUS-497, material=MAT-CALLUS-497
,
** Section: Section-498-CALLUS-498
*Solid Section, elset=CALLUS-498, material=MAT-CALLUS-498
,
** Section: Section-499-CALLUS-499
*Solid Section, elset=CALLUS-499, material=MAT-CALLUS-499
,
** Section: Section-500-CALLUS-500
*Solid Section, elset=CALLUS-500, material=MAT-CALLUS-500
,
** Section: Section-501-CALLUS-501
*Solid Section, elset=CALLUS-501, material=MAT-CALLUS-501
,
** Section: Section-502-CALLUS-502
*Solid Section, elset=CALLUS-502, material=MAT-CALLUS-502
,
** Section: Section-503-CALLUS-503
*Solid Section, elset=CALLUS-503, material=MAT-CALLUS-503
,
** Section: Section-504-CALLUS-504
*Solid Section, elset=CALLUS-504, material=MAT-CALLUS-504
,
** Section: Section-505-CALLUS-505
*Solid Section, elset=CALLUS-505, material=MAT-CALLUS-505
,
** Section: Section-506-CALLUS-506
*Solid Section, elset=CALLUS-506, material=MAT-CALLUS-506
,
** Section: Section-507-CALLUS-507
*Solid Section, elset=CALLUS-507, material=MAT-CALLUS-507
,
** Section: Section-508-CALLUS-508
*Solid Section, elset=CALLUS-508, material=MAT-CALLUS-508
,
** Section: Section-509-CALLUS-509
*Solid Section, elset=CALLUS-509, material=MAT-CALLUS-509
,
** Section: Section-510-CALLUS-510
*Solid Section, elset=CALLUS-510, material=MAT-CALLUS-510
,
** Section: Section-511-CALLUS-511
*Solid Section, elset=CALLUS-511, material=MAT-CALLUS-511
,
** Section: Section-512-CALLUS-512
*Solid Section, elset=CALLUS-512, material=MAT-CALLUS-512
,
** Section: Section-513-CALLUS-513
*Solid Section, elset=CALLUS-513, material=MAT-CALLUS-513
,
** Section: Section-514-CALLUS-514
*Solid Section, elset=CALLUS-514, material=MAT-CALLUS-514
,
** Section: Section-515-CALLUS-515
*Solid Section, elset=CALLUS-515, material=MAT-CALLUS-515
,
** Section: Section-516-CALLUS-516
*Solid Section, elset=CALLUS-516, material=MAT-CALLUS-516
,
** Section: Section-517-CALLUS-517
*Solid Section, elset=CALLUS-517, material=MAT-CALLUS-517
,
** Section: Section-518-CALLUS-518
*Solid Section, elset=CALLUS-518, material=MAT-CALLUS-518
,
** Section: Section-519-CALLUS-519
*Solid Section, elset=CALLUS-519, material=MAT-CALLUS-519
,
** Section: Section-520-CALLUS-520
*Solid Section, elset=CALLUS-520, material=MAT-CALLUS-520
,
** Section: Section-521-CALLUS-521
*Solid Section, elset=CALLUS-521, material=MAT-CALLUS-521
,
** Section: Section-522-CALLUS-522
*Solid Section, elset=CALLUS-522, material=MAT-CALLUS-522
,
** Section: Section-523-CALLUS-523
*Solid Section, elset=CALLUS-523, material=MAT-CALLUS-523
,
** Section: Section-524-CALLUS-524
*Solid Section, elset=CALLUS-524, material=MAT-CALLUS-524
,
** Section: Section-525-CALLUS-525
*Solid Section, elset=CALLUS-525, material=MAT-CALLUS-525
,
** Section: Section-526-CALLUS-526
*Solid Section, elset=CALLUS-526, material=MAT-CALLUS-526
,
** Section: Section-527-CALLUS-527
*Solid Section, elset=CALLUS-527, material=MAT-CALLUS-527
,
** Section: Section-528-CALLUS-528
*Solid Section, elset=CALLUS-528, material=MAT-CALLUS-528
,
** Section: Section-529-CALLUS-529
*Solid Section, elset=CALLUS-529, material=MAT-CALLUS-529
,
** Section: Section-530-CALLUS-530
*Solid Section, elset=CALLUS-530, material=MAT-CALLUS-530
,
** Section: Section-531-CALLUS-531
*Solid Section, elset=CALLUS-531, material=MAT-CALLUS-531
,
** Section: Section-532-CALLUS-532
*Solid Section, elset=CALLUS-532, material=MAT-CALLUS-532
,
** Section: Section-533-CALLUS-533
*Solid Section, elset=CALLUS-533, material=MAT-CALLUS-533
,
** Section: Section-534-CALLUS-534
*Solid Section, elset=CALLUS-534, material=MAT-CALLUS-534
,
** Section: Section-535-CALLUS-535
*Solid Section, elset=CALLUS-535, material=MAT-CALLUS-535
,
** Section: Section-536-CALLUS-536
*Solid Section, elset=CALLUS-536, material=MAT-CALLUS-536
,
** Section: Section-537-CALLUS-537
*Solid Section, elset=CALLUS-537, material=MAT-CALLUS-537
,
** Section: Section-538-CALLUS-538
*Solid Section, elset=CALLUS-538, material=MAT-CALLUS-538
,
** Section: Section-539-CALLUS-539
*Solid Section, elset=CALLUS-539, material=MAT-CALLUS-539
,
** Section: Section-540-CALLUS-540
*Solid Section, elset=CALLUS-540, material=MAT-CALLUS-540
,
** Section: Section-541-CALLUS-541
*Solid Section, elset=CALLUS-541, material=MAT-CALLUS-541
,
** Section: Section-542-CALLUS-542
*Solid Section, elset=CALLUS-542, material=MAT-CALLUS-542
,
** Section: Section-543-CALLUS-543
*Solid Section, elset=CALLUS-543, material=MAT-CALLUS-543
,
** Section: Section-544-CALLUS-544
*Solid Section, elset=CALLUS-544, material=MAT-CALLUS-544
,
** Section: Section-545-CALLUS-545
*Solid Section, elset=CALLUS-545, material=MAT-CALLUS-545
,
** Section: Section-546-CALLUS-546
*Solid Section, elset=CALLUS-546, material=MAT-CALLUS-546
,
** Section: Section-547-CALLUS-547
*Solid Section, elset=CALLUS-547, material=MAT-CALLUS-547
,
** Section: Section-548-CALLUS-548
*Solid Section, elset=CALLUS-548, material=MAT-CALLUS-548
,
** Section: Section-549-CALLUS-549
*Solid Section, elset=CALLUS-549, material=MAT-CALLUS-549
,
** Section: Section-550-CALLUS-550
*Solid Section, elset=CALLUS-550, material=MAT-CALLUS-550
,
** Section: Section-551-CALLUS-551
*Solid Section, elset=CALLUS-551, material=MAT-CALLUS-551
,
** Section: Section-552-CALLUS-552
*Solid Section, elset=CALLUS-552, material=MAT-CALLUS-552
,
** Section: Section-553-CALLUS-553
*Solid Section, elset=CALLUS-553, material=MAT-CALLUS-553
,
** Section: Section-554-CALLUS-554
*Solid Section, elset=CALLUS-554, material=MAT-CALLUS-554
,
** Section: Section-555-CALLUS-555
*Solid Section, elset=CALLUS-555, material=MAT-CALLUS-555
,
** Section: Section-556-CALLUS-556
*Solid Section, elset=CALLUS-556, material=MAT-CALLUS-556
,
** Section: Section-557-CALLUS-557
*Solid Section, elset=CALLUS-557, material=MAT-CALLUS-557
,
** Section: Section-558-CALLUS-558
*Solid Section, elset=CALLUS-558, material=MAT-CALLUS-558
,
** Section: Section-559-CALLUS-559
*Solid Section, elset=CALLUS-559, material=MAT-CALLUS-559
,
** Section: Section-560-CALLUS-560
*Solid Section, elset=CALLUS-560, material=MAT-CALLUS-560
,
** Section: Section-561-CALLUS-561
*Solid Section, elset=CALLUS-561, material=MAT-CALLUS-561
,
** Section: Section-562-CALLUS-562
*Solid Section, elset=CALLUS-562, material=MAT-CALLUS-562
,
** Section: Section-563-CALLUS-563
*Solid Section, elset=CALLUS-563, material=MAT-CALLUS-563
,
** Section: Section-564-CALLUS-564
*Solid Section, elset=CALLUS-564, material=MAT-CALLUS-564
,
** Section: Section-565-CALLUS-565
*Solid Section, elset=CALLUS-565, material=MAT-CALLUS-565
,
** Section: Section-566-CALLUS-566
*Solid Section, elset=CALLUS-566, material=MAT-CALLUS-566
,
** Section: Section-567-CALLUS-567
*Solid Section, elset=CALLUS-567, material=MAT-CALLUS-567
,
** Section: Section-568-CALLUS-568
*Solid Section, elset=CALLUS-568, material=MAT-CALLUS-568
,
** Section: Section-569-CALLUS-569
*Solid Section, elset=CALLUS-569, material=MAT-CALLUS-569
,
** Section: Section-570-CALLUS-570
*Solid Section, elset=CALLUS-570, material=MAT-CALLUS-570
,
** Section: Section-571-CALLUS-571
*Solid Section, elset=CALLUS-571, material=MAT-CALLUS-571
,
** Section: Section-572-CALLUS-572
*Solid Section, elset=CALLUS-572, material=MAT-CALLUS-572
,
** Section: Section-573-CALLUS-573
*Solid Section, elset=CALLUS-573, material=MAT-CALLUS-573
,
** Section: Section-574-CALLUS-574
*Solid Section, elset=CALLUS-574, material=MAT-CALLUS-574
,
** Section: Section-575-CALLUS-575
*Solid Section, elset=CALLUS-575, material=MAT-CALLUS-575
,
** Section: Section-576-CALLUS-576
*Solid Section, elset=CALLUS-576, material=MAT-CALLUS-576
,
** Section: Section-577-CALLUS-577
*Solid Section, elset=CALLUS-577, material=MAT-CALLUS-577
,
** Section: Section-578-CALLUS-578
*Solid Section, elset=CALLUS-578, material=MAT-CALLUS-578
,
** Section: Section-579-CALLUS-579
*Solid Section, elset=CALLUS-579, material=MAT-CALLUS-579
,
** Section: Section-580-CALLUS-580
*Solid Section, elset=CALLUS-580, material=MAT-CALLUS-580
,
** Section: Section-581-CALLUS-581
*Solid Section, elset=CALLUS-581, material=MAT-CALLUS-581
,
** Section: Section-582-CALLUS-582
*Solid Section, elset=CALLUS-582, material=MAT-CALLUS-582
,
** Section: Section-583-CALLUS-583
*Solid Section, elset=CALLUS-583, material=MAT-CALLUS-583
,
** Section: Section-584-CALLUS-584
*Solid Section, elset=CALLUS-584, material=MAT-CALLUS-584
,
** Section: Section-585-CALLUS-585
*Solid Section, elset=CALLUS-585, material=MAT-CALLUS-585
,
** Section: Section-586-CALLUS-586
*Solid Section, elset=CALLUS-586, material=MAT-CALLUS-586
,
** Section: Section-587-CALLUS-587
*Solid Section, elset=CALLUS-587, material=MAT-CALLUS-587
,
** Section: Section-588-CALLUS-588
*Solid Section, elset=CALLUS-588, material=MAT-CALLUS-588
,
** Section: Section-589-CALLUS-589
*Solid Section, elset=CALLUS-589, material=MAT-CALLUS-589
,
** Section: Section-590-CALLUS-590
*Solid Section, elset=CALLUS-590, material=MAT-CALLUS-590
,
** Section: Section-591-CALLUS-591
*Solid Section, elset=CALLUS-591, material=MAT-CALLUS-591
,
** Section: Section-592-CALLUS-592
*Solid Section, elset=CALLUS-592, material=MAT-CALLUS-592
,
** Section: Section-593-CALLUS-593
*Solid Section, elset=CALLUS-593, material=MAT-CALLUS-593
,
** Section: Section-594-CALLUS-594
*Solid Section, elset=CALLUS-594, material=MAT-CALLUS-594
,
** Section: Section-595-CALLUS-595
*Solid Section, elset=CALLUS-595, material=MAT-CALLUS-595
,
** Section: Section-596-CALLUS-596
*Solid Section, elset=CALLUS-596, material=MAT-CALLUS-596
,
** Section: Section-597-CALLUS-597
*Solid Section, elset=CALLUS-597, material=MAT-CALLUS-597
,
** Section: Section-598-CALLUS-598
*Solid Section, elset=CALLUS-598, material=MAT-CALLUS-598
,
** Section: Section-599-CALLUS-599
*Solid Section, elset=CALLUS-599, material=MAT-CALLUS-599
,
** Section: Section-600-CALLUS-600
*Solid Section, elset=CALLUS-600, material=MAT-CALLUS-600
,
** Section: Section-601-CALLUS-601
*Solid Section, elset=CALLUS-601, material=MAT-CALLUS-601
,
** Section: Section-602-CALLUS-602
*Solid Section, elset=CALLUS-602, material=MAT-CALLUS-602
,
** Section: Section-603-CALLUS-603
*Solid Section, elset=CALLUS-603, material=MAT-CALLUS-603
,
** Section: Section-604-CALLUS-604
*Solid Section, elset=CALLUS-604, material=MAT-CALLUS-604
,
** Section: Section-605-CALLUS-605
*Solid Section, elset=CALLUS-605, material=MAT-CALLUS-605
,
** Section: Section-606-CALLUS-606
*Solid Section, elset=CALLUS-606, material=MAT-CALLUS-606
,
** Section: Section-607-CALLUS-607
*Solid Section, elset=CALLUS-607, material=MAT-CALLUS-607
,
** Section: Section-608-CALLUS-608
*Solid Section, elset=CALLUS-608, material=MAT-CALLUS-608
,
** Section: Section-609-CALLUS-609
*Solid Section, elset=CALLUS-609, material=MAT-CALLUS-609
,
** Section: Section-610-CALLUS-610
*Solid Section, elset=CALLUS-610, material=MAT-CALLUS-610
,
** Section: Section-611-CALLUS-611
*Solid Section, elset=CALLUS-611, material=MAT-CALLUS-611
,
** Section: Section-612-CALLUS-612
*Solid Section, elset=CALLUS-612, material=MAT-CALLUS-612
,
** Section: Section-613-CALLUS-613
*Solid Section, elset=CALLUS-613, material=MAT-CALLUS-613
,
** Section: Section-614-CALLUS-614
*Solid Section, elset=CALLUS-614, material=MAT-CALLUS-614
,
** Section: Section-615-CALLUS-615
*Solid Section, elset=CALLUS-615, material=MAT-CALLUS-615
,
** Section: Section-616-CALLUS-616
*Solid Section, elset=CALLUS-616, material=MAT-CALLUS-616
,
** Section: Section-617-CALLUS-617
*Solid Section, elset=CALLUS-617, material=MAT-CALLUS-617
,
** Section: Section-618-CALLUS-618
*Solid Section, elset=CALLUS-618, material=MAT-CALLUS-618
,
** Section: Section-619-CALLUS-619
*Solid Section, elset=CALLUS-619, material=MAT-CALLUS-619
,
** Section: Section-620-CALLUS-620
*Solid Section, elset=CALLUS-620, material=MAT-CALLUS-620
,
** Section: Section-621-CALLUS-621
*Solid Section, elset=CALLUS-621, material=MAT-CALLUS-621
,
** Section: Section-622-CALLUS-622
*Solid Section, elset=CALLUS-622, material=MAT-CALLUS-622
,
** Section: Section-623-CALLUS-623
*Solid Section, elset=CALLUS-623, material=MAT-CALLUS-623
,
** Section: Section-624-CALLUS-624
*Solid Section, elset=CALLUS-624, material=MAT-CALLUS-624
,
** Section: Section-625-CALLUS-625
*Solid Section, elset=CALLUS-625, material=MAT-CALLUS-625
,
** Section: Section-626-CALLUS-626
*Solid Section, elset=CALLUS-626, material=MAT-CALLUS-626
,
** Section: Section-627-CALLUS-627
*Solid Section, elset=CALLUS-627, material=MAT-CALLUS-627
,
** Section: Section-628-CALLUS-628
*Solid Section, elset=CALLUS-628, material=MAT-CALLUS-628
,
** Section: Section-629-CALLUS-629
*Solid Section, elset=CALLUS-629, material=MAT-CALLUS-629
,
** Section: Section-630-CALLUS-630
*Solid Section, elset=CALLUS-630, material=MAT-CALLUS-630
,
** Section: Section-631-CALLUS-631
*Solid Section, elset=CALLUS-631, material=MAT-CALLUS-631
,
** Section: Section-632-CALLUS-632
*Solid Section, elset=CALLUS-632, material=MAT-CALLUS-632
,
** Section: Section-633-CALLUS-633
*Solid Section, elset=CALLUS-633, material=MAT-CALLUS-633
,
** Section: Section-634-CALLUS-634
*Solid Section, elset=CALLUS-634, material=MAT-CALLUS-634
,
** Section: Section-635-CALLUS-635
*Solid Section, elset=CALLUS-635, material=MAT-CALLUS-635
,
** Section: Section-636-CALLUS-636
*Solid Section, elset=CALLUS-636, material=MAT-CALLUS-636
,
** Section: Section-637-CALLUS-637
*Solid Section, elset=CALLUS-637, material=MAT-CALLUS-637
,
** Section: Section-638-CALLUS-638
*Solid Section, elset=CALLUS-638, material=MAT-CALLUS-638
,
** Section: Section-639-CALLUS-639
*Solid Section, elset=CALLUS-639, material=MAT-CALLUS-639
,
** Section: Section-640-CALLUS-640
*Solid Section, elset=CALLUS-640, material=MAT-CALLUS-640
,
** Section: Section-641-CALLUS-641
*Solid Section, elset=CALLUS-641, material=MAT-CALLUS-641
,
** Section: Section-642-CALLUS-642
*Solid Section, elset=CALLUS-642, material=MAT-CALLUS-642
,
** Section: Section-643-CALLUS-643
*Solid Section, elset=CALLUS-643, material=MAT-CALLUS-643
,
** Section: Section-644-CALLUS-644
*Solid Section, elset=CALLUS-644, material=MAT-CALLUS-644
,
** Section: Section-645-CALLUS-645
*Solid Section, elset=CALLUS-645, material=MAT-CALLUS-645
,
** Section: Section-646-CALLUS-646
*Solid Section, elset=CALLUS-646, material=MAT-CALLUS-646
,
** Section: Section-647-CALLUS-647
*Solid Section, elset=CALLUS-647, material=MAT-CALLUS-647
,
** Section: Section-648-CALLUS-648
*Solid Section, elset=CALLUS-648, material=MAT-CALLUS-648
,
** Section: Section-649-CALLUS-649
*Solid Section, elset=CALLUS-649, material=MAT-CALLUS-649
,
** Section: Section-650-CALLUS-650
*Solid Section, elset=CALLUS-650, material=MAT-CALLUS-650
,
** Section: Section-651-CALLUS-651
*Solid Section, elset=CALLUS-651, material=MAT-CALLUS-651
,
** Section: Section-652-CALLUS-652
*Solid Section, elset=CALLUS-652, material=MAT-CALLUS-652
,
** Section: Section-653-CALLUS-653
*Solid Section, elset=CALLUS-653, material=MAT-CALLUS-653
,
** Section: Section-654-CALLUS-654
*Solid Section, elset=CALLUS-654, material=MAT-CALLUS-654
,
** Section: Section-655-CALLUS-655
*Solid Section, elset=CALLUS-655, material=MAT-CALLUS-655
,
** Section: Section-656-CALLUS-656
*Solid Section, elset=CALLUS-656, material=MAT-CALLUS-656
,
** Section: Section-657-CALLUS-657
*Solid Section, elset=CALLUS-657, material=MAT-CALLUS-657
,
** Section: Section-658-CALLUS-658
*Solid Section, elset=CALLUS-658, material=MAT-CALLUS-658
,
** Section: Section-659-CALLUS-659
*Solid Section, elset=CALLUS-659, material=MAT-CALLUS-659
,
** Section: Section-660-CALLUS-660
*Solid Section, elset=CALLUS-660, material=MAT-CALLUS-660
,
** Section: Section-661-CALLUS-661
*Solid Section, elset=CALLUS-661, material=MAT-CALLUS-661
,
** Section: Section-662-CALLUS-662
*Solid Section, elset=CALLUS-662, material=MAT-CALLUS-662
,
** Section: Section-663-CALLUS-663
*Solid Section, elset=CALLUS-663, material=MAT-CALLUS-663
,
** Section: Section-664-CALLUS-664
*Solid Section, elset=CALLUS-664, material=MAT-CALLUS-664
,
** Section: Section-665-CALLUS-665
*Solid Section, elset=CALLUS-665, material=MAT-CALLUS-665
,
** Section: Section-666-CALLUS-666
*Solid Section, elset=CALLUS-666, material=MAT-CALLUS-666
,
** Section: Section-667-CALLUS-667
*Solid Section, elset=CALLUS-667, material=MAT-CALLUS-667
,
** Section: Section-668-CALLUS-668
*Solid Section, elset=CALLUS-668, material=MAT-CALLUS-668
,
** Section: Section-669-CALLUS-669
*Solid Section, elset=CALLUS-669, material=MAT-CALLUS-669
,
** Section: Section-670-CALLUS-670
*Solid Section, elset=CALLUS-670, material=MAT-CALLUS-670
,
** Section: Section-671-CALLUS-671
*Solid Section, elset=CALLUS-671, material=MAT-CALLUS-671
,
** Section: Section-672-CALLUS-672
*Solid Section, elset=CALLUS-672, material=MAT-CALLUS-672
,
** Section: Section-673-CALLUS-673
*Solid Section, elset=CALLUS-673, material=MAT-CALLUS-673
,
** Section: Section-674-CALLUS-674
*Solid Section, elset=CALLUS-674, material=MAT-CALLUS-674
,
** Section: Section-675-CALLUS-675
*Solid Section, elset=CALLUS-675, material=MAT-CALLUS-675
,
** Section: Section-676-CALLUS-676
*Solid Section, elset=CALLUS-676, material=MAT-CALLUS-676
,
** Section: Section-677-CALLUS-677
*Solid Section, elset=CALLUS-677, material=MAT-CALLUS-677
,
** Section: Section-678-CALLUS-678
*Solid Section, elset=CALLUS-678, material=MAT-CALLUS-678
,
** Section: Section-679-CALLUS-679
*Solid Section, elset=CALLUS-679, material=MAT-CALLUS-679
,
** Section: Section-680-CALLUS-680
*Solid Section, elset=CALLUS-680, material=MAT-CALLUS-680
,
** Section: Section-681-CALLUS-681
*Solid Section, elset=CALLUS-681, material=MAT-CALLUS-681
,
** Section: Section-682-CALLUS-682
*Solid Section, elset=CALLUS-682, material=MAT-CALLUS-682
,
** Section: Section-683-CALLUS-683
*Solid Section, elset=CALLUS-683, material=MAT-CALLUS-683
,
** Section: Section-684-CALLUS-684
*Solid Section, elset=CALLUS-684, material=MAT-CALLUS-684
,
** Section: Section-685-CALLUS-685
*Solid Section, elset=CALLUS-685, material=MAT-CALLUS-685
,
** Section: Section-686-CALLUS-686
*Solid Section, elset=CALLUS-686, material=MAT-CALLUS-686
,
** Section: Section-687-CALLUS-687
*Solid Section, elset=CALLUS-687, material=MAT-CALLUS-687
,
** Section: Section-688-CALLUS-688
*Solid Section, elset=CALLUS-688, material=MAT-CALLUS-688
,
** Section: Section-689-CALLUS-689
*Solid Section, elset=CALLUS-689, material=MAT-CALLUS-689
,
** Section: Section-690-CALLUS-690
*Solid Section, elset=CALLUS-690, material=MAT-CALLUS-690
,
** Section: Section-691-CALLUS-691
*Solid Section, elset=CALLUS-691, material=MAT-CALLUS-691
,
** Section: Section-692-CALLUS-692
*Solid Section, elset=CALLUS-692, material=MAT-CALLUS-692
,
** Section: Section-693-CALLUS-693
*Solid Section, elset=CALLUS-693, material=MAT-CALLUS-693
,
** Section: Section-694-CALLUS-694
*Solid Section, elset=CALLUS-694, material=MAT-CALLUS-694
,
** Section: Section-695-CALLUS-695
*Solid Section, elset=CALLUS-695, material=MAT-CALLUS-695
,
** Section: Section-696-CALLUS-696
*Solid Section, elset=CALLUS-696, material=MAT-CALLUS-696
,
** Section: Section-697-CALLUS-697
*Solid Section, elset=CALLUS-697, material=MAT-CALLUS-697
,
** Section: Section-698-CALLUS-698
*Solid Section, elset=CALLUS-698, material=MAT-CALLUS-698
,
** Section: Section-699-CALLUS-699
*Solid Section, elset=CALLUS-699, material=MAT-CALLUS-699
,
** Section: Section-700-CALLUS-700
*Solid Section, elset=CALLUS-700, material=MAT-CALLUS-700
,
** Section: Section-701-CALLUS-701
*Solid Section, elset=CALLUS-701, material=MAT-CALLUS-701
,
** Section: Section-702-CALLUS-702
*Solid Section, elset=CALLUS-702, material=MAT-CALLUS-702
,
** Section: Section-703-CALLUS-703
*Solid Section, elset=CALLUS-703, material=MAT-CALLUS-703
,
** Section: Section-704-CALLUS-704
*Solid Section, elset=CALLUS-704, material=MAT-CALLUS-704
,
** Section: Section-705-CALLUS-705
*Solid Section, elset=CALLUS-705, material=MAT-CALLUS-705
,
** Section: Section-706-CALLUS-706
*Solid Section, elset=CALLUS-706, material=MAT-CALLUS-706
,
** Section: Section-707-CALLUS-707
*Solid Section, elset=CALLUS-707, material=MAT-CALLUS-707
,
** Section: Section-708-CALLUS-708
*Solid Section, elset=CALLUS-708, material=MAT-CALLUS-708
,
** Section: Section-709-CALLUS-709
*Solid Section, elset=CALLUS-709, material=MAT-CALLUS-709
,
** Section: Section-710-CALLUS-710
*Solid Section, elset=CALLUS-710, material=MAT-CALLUS-710
,
** Section: Section-711-CALLUS-711
*Solid Section, elset=CALLUS-711, material=MAT-CALLUS-711
,
** Section: Section-712-CALLUS-712
*Solid Section, elset=CALLUS-712, material=MAT-CALLUS-712
,
** Section: Section-713-CALLUS-713
*Solid Section, elset=CALLUS-713, material=MAT-CALLUS-713
,
** Section: Section-714-CALLUS-714
*Solid Section, elset=CALLUS-714, material=MAT-CALLUS-714
,
** Section: Section-715-CALLUS-715
*Solid Section, elset=CALLUS-715, material=MAT-CALLUS-715
,
** Section: Section-716-CALLUS-716
*Solid Section, elset=CALLUS-716, material=MAT-CALLUS-716
,
** Section: Section-717-CALLUS-717
*Solid Section, elset=CALLUS-717, material=MAT-CALLUS-717
,
** Section: Section-718-CALLUS-718
*Solid Section, elset=CALLUS-718, material=MAT-CALLUS-718
,
** Section: Section-719-CALLUS-719
*Solid Section, elset=CALLUS-719, material=MAT-CALLUS-719
,
** Section: Section-720-CALLUS-720
*Solid Section, elset=CALLUS-720, material=MAT-CALLUS-720
,
** Section: Section-721-CALLUS-721
*Solid Section, elset=CALLUS-721, material=MAT-CALLUS-721
,
** Section: Section-722-CALLUS-722
*Solid Section, elset=CALLUS-722, material=MAT-CALLUS-722
,
** Section: Section-723-CALLUS-723
*Solid Section, elset=CALLUS-723, material=MAT-CALLUS-723
,
** Section: Section-724-CALLUS-724
*Solid Section, elset=CALLUS-724, material=MAT-CALLUS-724
,
** Section: Section-725-CALLUS-725
*Solid Section, elset=CALLUS-725, material=MAT-CALLUS-725
,
** Section: Section-726-CALLUS-726
*Solid Section, elset=CALLUS-726, material=MAT-CALLUS-726
,
** Section: Section-727-CALLUS-727
*Solid Section, elset=CALLUS-727, material=MAT-CALLUS-727
,
** Section: Section-728-CALLUS-728
*Solid Section, elset=CALLUS-728, material=MAT-CALLUS-728
,
** Section: Section-729-CALLUS-729
*Solid Section, elset=CALLUS-729, material=MAT-CALLUS-729
,
** Section: Section-730-CALLUS-730
*Solid Section, elset=CALLUS-730, material=MAT-CALLUS-730
,
** Section: Section-731-CALLUS-731
*Solid Section, elset=CALLUS-731, material=MAT-CALLUS-731
,
** Section: Section-732-CALLUS-732
*Solid Section, elset=CALLUS-732, material=MAT-CALLUS-732
,
** Section: Section-733-CALLUS-733
*Solid Section, elset=CALLUS-733, material=MAT-CALLUS-733
,
** Section: Section-734-CALLUS-734
*Solid Section, elset=CALLUS-734, material=MAT-CALLUS-734
,
** Section: Section-735-CALLUS-735
*Solid Section, elset=CALLUS-735, material=MAT-CALLUS-735
,
** Section: Section-736-CALLUS-736
*Solid Section, elset=CALLUS-736, material=MAT-CALLUS-736
,
** Section: Section-737-CALLUS-737
*Solid Section, elset=CALLUS-737, material=MAT-CALLUS-737
,
** Section: Section-738-CALLUS-738
*Solid Section, elset=CALLUS-738, material=MAT-CALLUS-738
,
** Section: Section-739-CALLUS-739
*Solid Section, elset=CALLUS-739, material=MAT-CALLUS-739
,
** Section: Section-740-CALLUS-740
*Solid Section, elset=CALLUS-740, material=MAT-CALLUS-740
,
** Section: Section-741-CALLUS-741
*Solid Section, elset=CALLUS-741, material=MAT-CALLUS-741
,
** Section: Section-742-CALLUS-742
*Solid Section, elset=CALLUS-742, material=MAT-CALLUS-742
,
** Section: Section-743-CALLUS-743
*Solid Section, elset=CALLUS-743, material=MAT-CALLUS-743
,
** Section: Section-744-CALLUS-744
*Solid Section, elset=CALLUS-744, material=MAT-CALLUS-744
,
** Section: Section-745-CALLUS-745
*Solid Section, elset=CALLUS-745, material=MAT-CALLUS-745
,
** Section: Section-746-CALLUS-746
*Solid Section, elset=CALLUS-746, material=MAT-CALLUS-746
,
** Section: Section-747-CALLUS-747
*Solid Section, elset=CALLUS-747, material=MAT-CALLUS-747
,
** Section: Section-748-CALLUS-748
*Solid Section, elset=CALLUS-748, material=MAT-CALLUS-748
,
** Section: Section-749-CALLUS-749
*Solid Section, elset=CALLUS-749, material=MAT-CALLUS-749
,
** Section: Section-750-CALLUS-750
*Solid Section, elset=CALLUS-750, material=MAT-CALLUS-750
,
** Section: Section-751-CALLUS-751
*Solid Section, elset=CALLUS-751, material=MAT-CALLUS-751
,
** Section: Section-752-CALLUS-752
*Solid Section, elset=CALLUS-752, material=MAT-CALLUS-752
,
** Section: Section-753-CALLUS-753
*Solid Section, elset=CALLUS-753, material=MAT-CALLUS-753
,
** Section: Section-754-CALLUS-754
*Solid Section, elset=CALLUS-754, material=MAT-CALLUS-754
,
** Section: Section-755-CALLUS-755
*Solid Section, elset=CALLUS-755, material=MAT-CALLUS-755
,
** Section: Section-756-CALLUS-756
*Solid Section, elset=CALLUS-756, material=MAT-CALLUS-756
,
** Section: Section-757-CALLUS-757
*Solid Section, elset=CALLUS-757, material=MAT-CALLUS-757
,
** Section: Section-758-CALLUS-758
*Solid Section, elset=CALLUS-758, material=MAT-CALLUS-758
,
** Section: Section-759-CALLUS-759
*Solid Section, elset=CALLUS-759, material=MAT-CALLUS-759
,
** Section: Section-760-CALLUS-760
*Solid Section, elset=CALLUS-760, material=MAT-CALLUS-760
,
** Section: Section-761-CALLUS-761
*Solid Section, elset=CALLUS-761, material=MAT-CALLUS-761
,
** Section: Section-762-CALLUS-762
*Solid Section, elset=CALLUS-762, material=MAT-CALLUS-762
,
** Section: Section-763-CALLUS-763
*Solid Section, elset=CALLUS-763, material=MAT-CALLUS-763
,
** Section: Section-764-CALLUS-764
*Solid Section, elset=CALLUS-764, material=MAT-CALLUS-764
,
** Section: Section-765-CALLUS-765
*Solid Section, elset=CALLUS-765, material=MAT-CALLUS-765
,
** Section: Section-766-CALLUS-766
*Solid Section, elset=CALLUS-766, material=MAT-CALLUS-766
,
** Section: Section-767-CALLUS-767
*Solid Section, elset=CALLUS-767, material=MAT-CALLUS-767
,
** Section: Section-768-CALLUS-768
*Solid Section, elset=CALLUS-768, material=MAT-CALLUS-768
,
** Section: Section-769-CALLUS-769
*Solid Section, elset=CALLUS-769, material=MAT-CALLUS-769
,
** Section: Section-770-CALLUS-770
*Solid Section, elset=CALLUS-770, material=MAT-CALLUS-770
,
** Section: Section-771-CALLUS-771
*Solid Section, elset=CALLUS-771, material=MAT-CALLUS-771
,
** Section: Section-772-CALLUS-772
*Solid Section, elset=CALLUS-772, material=MAT-CALLUS-772
,
** Section: Section-773-CALLUS-773
*Solid Section, elset=CALLUS-773, material=MAT-CALLUS-773
,
** Section: Section-774-CALLUS-774
*Solid Section, elset=CALLUS-774, material=MAT-CALLUS-774
,
** Section: Section-775-CALLUS-775
*Solid Section, elset=CALLUS-775, material=MAT-CALLUS-775
,
** Section: Section-776-CALLUS-776
*Solid Section, elset=CALLUS-776, material=MAT-CALLUS-776
,
** Section: Section-777-CALLUS-777
*Solid Section, elset=CALLUS-777, material=MAT-CALLUS-777
,
** Section: Section-778-CALLUS-778
*Solid Section, elset=CALLUS-778, material=MAT-CALLUS-778
,
** Section: Section-779-CALLUS-779
*Solid Section, elset=CALLUS-779, material=MAT-CALLUS-779
,
** Section: Section-780-CALLUS-780
*Solid Section, elset=CALLUS-780, material=MAT-CALLUS-780
,
** Section: Section-781-CALLUS-781
*Solid Section, elset=CALLUS-781, material=MAT-CALLUS-781
,
** Section: Section-782-CALLUS-782
*Solid Section, elset=CALLUS-782, material=MAT-CALLUS-782
,
** Section: Section-783-CALLUS-783
*Solid Section, elset=CALLUS-783, material=MAT-CALLUS-783
,
** Section: Section-784-CALLUS-784
*Solid Section, elset=CALLUS-784, material=MAT-CALLUS-784
,
** Section: Section-785-CALLUS-785
*Solid Section, elset=CALLUS-785, material=MAT-CALLUS-785
,
** Section: Section-786-CALLUS-786
*Solid Section, elset=CALLUS-786, material=MAT-CALLUS-786
,
** Section: Section-787-CALLUS-787
*Solid Section, elset=CALLUS-787, material=MAT-CALLUS-787
,
** Section: Section-788-CALLUS-788
*Solid Section, elset=CALLUS-788, material=MAT-CALLUS-788
,
** Section: Section-789-CALLUS-789
*Solid Section, elset=CALLUS-789, material=MAT-CALLUS-789
,
** Section: Section-790-CALLUS-790
*Solid Section, elset=CALLUS-790, material=MAT-CALLUS-790
,
** Section: Section-791-CALLUS-791
*Solid Section, elset=CALLUS-791, material=MAT-CALLUS-791
,
** Section: Section-792-CALLUS-792
*Solid Section, elset=CALLUS-792, material=MAT-CALLUS-792
,
** Section: Section-793-CALLUS-793
*Solid Section, elset=CALLUS-793, material=MAT-CALLUS-793
,
** Section: Section-794-CALLUS-794
*Solid Section, elset=CALLUS-794, material=MAT-CALLUS-794
,
** Section: Section-795-CALLUS-795
*Solid Section, elset=CALLUS-795, material=MAT-CALLUS-795
,
** Section: Section-796-CALLUS-796
*Solid Section, elset=CALLUS-796, material=MAT-CALLUS-796
,
** Section: Section-797-CALLUS-797
*Solid Section, elset=CALLUS-797, material=MAT-CALLUS-797
,
** Section: Section-798-CALLUS-798
*Solid Section, elset=CALLUS-798, material=MAT-CALLUS-798
,
** Section: Section-799-CALLUS-799
*Solid Section, elset=CALLUS-799, material=MAT-CALLUS-799
,
** Section: Section-800-CALLUS-800
*Solid Section, elset=CALLUS-800, material=MAT-CALLUS-800
,
** Section: Section-801-CALLUS-801
*Solid Section, elset=CALLUS-801, material=MAT-CALLUS-801
,
** Section: Section-802-CALLUS-802
*Solid Section, elset=CALLUS-802, material=MAT-CALLUS-802
,
** Section: Section-803-CALLUS-803
*Solid Section, elset=CALLUS-803, material=MAT-CALLUS-803
,
** Section: Section-804-CALLUS-804
*Solid Section, elset=CALLUS-804, material=MAT-CALLUS-804
,
** Section: Section-805-CALLUS-805
*Solid Section, elset=CALLUS-805, material=MAT-CALLUS-805
,
** Section: Section-806-CALLUS-806
*Solid Section, elset=CALLUS-806, material=MAT-CALLUS-806
,
** Section: Section-807-CALLUS-807
*Solid Section, elset=CALLUS-807, material=MAT-CALLUS-807
,
** Section: Section-808-CALLUS-808
*Solid Section, elset=CALLUS-808, material=MAT-CALLUS-808
,
** Section: Section-809-CALLUS-809
*Solid Section, elset=CALLUS-809, material=MAT-CALLUS-809
,
** Section: Section-810-CALLUS-810
*Solid Section, elset=CALLUS-810, material=MAT-CALLUS-810
,
** Section: Section-811-CALLUS-811
*Solid Section, elset=CALLUS-811, material=MAT-CALLUS-811
,
** Section: Section-812-CALLUS-812
*Solid Section, elset=CALLUS-812, material=MAT-CALLUS-812
,
** Section: Section-813-CALLUS-813
*Solid Section, elset=CALLUS-813, material=MAT-CALLUS-813
,
** Section: Section-814-CALLUS-814
*Solid Section, elset=CALLUS-814, material=MAT-CALLUS-814
,
** Section: Section-815-CALLUS-815
*Solid Section, elset=CALLUS-815, material=MAT-CALLUS-815
,
** Section: Section-816-CALLUS-816
*Solid Section, elset=CALLUS-816, material=MAT-CALLUS-816
,
** Section: Section-817-CALLUS-817
*Solid Section, elset=CALLUS-817, material=MAT-CALLUS-817
,
** Section: Section-818-CALLUS-818
*Solid Section, elset=CALLUS-818, material=MAT-CALLUS-818
,
** Section: Section-819-CALLUS-819
*Solid Section, elset=CALLUS-819, material=MAT-CALLUS-819
,
** Section: Section-820-CALLUS-820
*Solid Section, elset=CALLUS-820, material=MAT-CALLUS-820
,
** Section: Section-821-CALLUS-821
*Solid Section, elset=CALLUS-821, material=MAT-CALLUS-821
,
** Section: Section-822-CALLUS-822
*Solid Section, elset=CALLUS-822, material=MAT-CALLUS-822
,
** Section: Section-823-CALLUS-823
*Solid Section, elset=CALLUS-823, material=MAT-CALLUS-823
,
** Section: Section-824-CALLUS-824
*Solid Section, elset=CALLUS-824, material=MAT-CALLUS-824
,
** Section: Section-825-CALLUS-825
*Solid Section, elset=CALLUS-825, material=MAT-CALLUS-825
,
** Section: Section-826-CALLUS-826
*Solid Section, elset=CALLUS-826, material=MAT-CALLUS-826
,
** Section: Section-827-CALLUS-827
*Solid Section, elset=CALLUS-827, material=MAT-CALLUS-827
,
** Section: Section-828-CALLUS-828
*Solid Section, elset=CALLUS-828, material=MAT-CALLUS-828
,
** Section: Section-829-CALLUS-829
*Solid Section, elset=CALLUS-829, material=MAT-CALLUS-829
,
** Section: Section-830-CALLUS-830
*Solid Section, elset=CALLUS-830, material=MAT-CALLUS-830
,
** Section: Section-831-CALLUS-831
*Solid Section, elset=CALLUS-831, material=MAT-CALLUS-831
,
** Section: Section-832-CALLUS-832
*Solid Section, elset=CALLUS-832, material=MAT-CALLUS-832
,
** Section: Section-833-CALLUS-833
*Solid Section, elset=CALLUS-833, material=MAT-CALLUS-833
,
** Section: Section-834-CALLUS-834
*Solid Section, elset=CALLUS-834, material=MAT-CALLUS-834
,
** Section: Section-835-CALLUS-835
*Solid Section, elset=CALLUS-835, material=MAT-CALLUS-835
,
** Section: Section-836-CALLUS-836
*Solid Section, elset=CALLUS-836, material=MAT-CALLUS-836
,
** Section: Section-837-CALLUS-837
*Solid Section, elset=CALLUS-837, material=MAT-CALLUS-837
,
** Section: Section-838-CALLUS-838
*Solid Section, elset=CALLUS-838, material=MAT-CALLUS-838
,
** Section: Section-839-CALLUS-839
*Solid Section, elset=CALLUS-839, material=MAT-CALLUS-839
,
** Section: Section-840-CALLUS-840
*Solid Section, elset=CALLUS-840, material=MAT-CALLUS-840
,
** Section: Section-841-CALLUS-841
*Solid Section, elset=CALLUS-841, material=MAT-CALLUS-841
,
** Section: Section-842-CALLUS-842
*Solid Section, elset=CALLUS-842, material=MAT-CALLUS-842
,
** Section: Section-843-CALLUS-843
*Solid Section, elset=CALLUS-843, material=MAT-CALLUS-843
,
** Section: Section-844-CALLUS-844
*Solid Section, elset=CALLUS-844, material=MAT-CALLUS-844
,
** Section: Section-845-CALLUS-845
*Solid Section, elset=CALLUS-845, material=MAT-CALLUS-845
,
** Section: Section-846-CALLUS-846
*Solid Section, elset=CALLUS-846, material=MAT-CALLUS-846
,
** Section: Section-847-CALLUS-847
*Solid Section, elset=CALLUS-847, material=MAT-CALLUS-847
,
** Section: Section-848-CALLUS-848
*Solid Section, elset=CALLUS-848, material=MAT-CALLUS-848
,
** Section: Section-849-CALLUS-849
*Solid Section, elset=CALLUS-849, material=MAT-CALLUS-849
,
** Section: Section-850-CALLUS-850
*Solid Section, elset=CALLUS-850, material=MAT-CALLUS-850
,
** Section: Section-851-CALLUS-851
*Solid Section, elset=CALLUS-851, material=MAT-CALLUS-851
,
** Section: Section-852-CALLUS-852
*Solid Section, elset=CALLUS-852, material=MAT-CALLUS-852
,
** Section: Section-853-CALLUS-853
*Solid Section, elset=CALLUS-853, material=MAT-CALLUS-853
,
** Section: Section-854-CALLUS-854
*Solid Section, elset=CALLUS-854, material=MAT-CALLUS-854
,
** Section: Section-855-CALLUS-855
*Solid Section, elset=CALLUS-855, material=MAT-CALLUS-855
,
** Section: Section-856-CALLUS-856
*Solid Section, elset=CALLUS-856, material=MAT-CALLUS-856
,
** Section: Section-857-CALLUS-857
*Solid Section, elset=CALLUS-857, material=MAT-CALLUS-857
,
** Section: Section-858-CALLUS-858
*Solid Section, elset=CALLUS-858, material=MAT-CALLUS-858
,
** Section: Section-859-CALLUS-859
*Solid Section, elset=CALLUS-859, material=MAT-CALLUS-859
,
** Section: Section-860-CALLUS-860
*Solid Section, elset=CALLUS-860, material=MAT-CALLUS-860
,
** Section: Section-861-CALLUS-861
*Solid Section, elset=CALLUS-861, material=MAT-CALLUS-861
,
** Section: Section-862-CALLUS-862
*Solid Section, elset=CALLUS-862, material=MAT-CALLUS-862
,
** Section: Section-863-CALLUS-863
*Solid Section, elset=CALLUS-863, material=MAT-CALLUS-863
,
** Section: Section-864-CALLUS-864
*Solid Section, elset=CALLUS-864, material=MAT-CALLUS-864
,
** Section: Section-865-CALLUS-865
*Solid Section, elset=CALLUS-865, material=MAT-CALLUS-865
,
** Section: Section-866-CALLUS-866
*Solid Section, elset=CALLUS-866, material=MAT-CALLUS-866
,
** Section: Section-867-CALLUS-867
*Solid Section, elset=CALLUS-867, material=MAT-CALLUS-867
,
** Section: Section-868-CALLUS-868
*Solid Section, elset=CALLUS-868, material=MAT-CALLUS-868
,
** Section: Section-869-CALLUS-869
*Solid Section, elset=CALLUS-869, material=MAT-CALLUS-869
,
** Section: Section-870-CALLUS-870
*Solid Section, elset=CALLUS-870, material=MAT-CALLUS-870
,
** Section: Section-871-CALLUS-871
*Solid Section, elset=CALLUS-871, material=MAT-CALLUS-871
,
** Section: Section-872-CALLUS-872
*Solid Section, elset=CALLUS-872, material=MAT-CALLUS-872
,
** Section: Section-873-CALLUS-873
*Solid Section, elset=CALLUS-873, material=MAT-CALLUS-873
,
** Section: Section-874-CALLUS-874
*Solid Section, elset=CALLUS-874, material=MAT-CALLUS-874
,
** Section: Section-875-CALLUS-875
*Solid Section, elset=CALLUS-875, material=MAT-CALLUS-875
,
** Section: Section-876-CALLUS-876
*Solid Section, elset=CALLUS-876, material=MAT-CALLUS-876
,
** Section: Section-877-CALLUS-877
*Solid Section, elset=CALLUS-877, material=MAT-CALLUS-877
,
** Section: Section-878-CALLUS-878
*Solid Section, elset=CALLUS-878, material=MAT-CALLUS-878
,
** Section: Section-879-CALLUS-879
*Solid Section, elset=CALLUS-879, material=MAT-CALLUS-879
,
** Section: Section-880-CALLUS-880
*Solid Section, elset=CALLUS-880, material=MAT-CALLUS-880
,
** Section: Section-881-CALLUS-881
*Solid Section, elset=CALLUS-881, material=MAT-CALLUS-881
,
** Section: Section-882-CALLUS-882
*Solid Section, elset=CALLUS-882, material=MAT-CALLUS-882
,
** Section: Section-883-CALLUS-883
*Solid Section, elset=CALLUS-883, material=MAT-CALLUS-883
,
** Section: Section-884-CALLUS-884
*Solid Section, elset=CALLUS-884, material=MAT-CALLUS-884
,
** Section: Section-885-CALLUS-885
*Solid Section, elset=CALLUS-885, material=MAT-CALLUS-885
,
** Section: Section-886-CALLUS-886
*Solid Section, elset=CALLUS-886, material=MAT-CALLUS-886
,
** Section: Section-887-CALLUS-887
*Solid Section, elset=CALLUS-887, material=MAT-CALLUS-887
,
** Section: Section-888-CALLUS-888
*Solid Section, elset=CALLUS-888, material=MAT-CALLUS-888
,
** Section: Section-889-CALLUS-889
*Solid Section, elset=CALLUS-889, material=MAT-CALLUS-889
,
** Section: Section-890-CALLUS-890
*Solid Section, elset=CALLUS-890, material=MAT-CALLUS-890
,
** Section: Section-891-CALLUS-891
*Solid Section, elset=CALLUS-891, material=MAT-CALLUS-891
,
** Section: Section-892-CALLUS-892
*Solid Section, elset=CALLUS-892, material=MAT-CALLUS-892
,
** Section: Section-893-CALLUS-893
*Solid Section, elset=CALLUS-893, material=MAT-CALLUS-893
,
** Section: Section-894-CALLUS-894
*Solid Section, elset=CALLUS-894, material=MAT-CALLUS-894
,
** Section: Section-895-CALLUS-895
*Solid Section, elset=CALLUS-895, material=MAT-CALLUS-895
,
** Section: Section-896-CALLUS-896
*Solid Section, elset=CALLUS-896, material=MAT-CALLUS-896
,
** Section: Section-897-CALLUS-897
*Solid Section, elset=CALLUS-897, material=MAT-CALLUS-897
,
** Section: Section-898-CALLUS-898
*Solid Section, elset=CALLUS-898, material=MAT-CALLUS-898
,
** Section: Section-899-CALLUS-899
*Solid Section, elset=CALLUS-899, material=MAT-CALLUS-899
,
** Section: Section-900-CALLUS-900
*Solid Section, elset=CALLUS-900, material=MAT-CALLUS-900
,
** Section: Section-901-CALLUS-901
*Solid Section, elset=CALLUS-901, material=MAT-CALLUS-901
,
** Section: Section-902-CALLUS-902
*Solid Section, elset=CALLUS-902, material=MAT-CALLUS-902
,
** Section: Section-903-CALLUS-903
*Solid Section, elset=CALLUS-903, material=MAT-CALLUS-903
,
** Section: Section-904-CALLUS-904
*Solid Section, elset=CALLUS-904, material=MAT-CALLUS-904
,
** Section: Section-905-CALLUS-905
*Solid Section, elset=CALLUS-905, material=MAT-CALLUS-905
,
** Section: Section-906-CALLUS-906
*Solid Section, elset=CALLUS-906, material=MAT-CALLUS-906
,
** Section: Section-907-CALLUS-907
*Solid Section, elset=CALLUS-907, material=MAT-CALLUS-907
,
** Section: Section-908-CALLUS-908
*Solid Section, elset=CALLUS-908, material=MAT-CALLUS-908
,
** Section: Section-909-CALLUS-909
*Solid Section, elset=CALLUS-909, material=MAT-CALLUS-909
,
** Section: Section-910-CALLUS-910
*Solid Section, elset=CALLUS-910, material=MAT-CALLUS-910
,
** Section: Section-911-CALLUS-911
*Solid Section, elset=CALLUS-911, material=MAT-CALLUS-911
,
** Section: Section-912-CALLUS-912
*Solid Section, elset=CALLUS-912, material=MAT-CALLUS-912
,
** Section: Section-913-CALLUS-913
*Solid Section, elset=CALLUS-913, material=MAT-CALLUS-913
,
** Section: Section-914-CALLUS-914
*Solid Section, elset=CALLUS-914, material=MAT-CALLUS-914
,
** Section: Section-915-CALLUS-915
*Solid Section, elset=CALLUS-915, material=MAT-CALLUS-915
,
** Section: Section-916-CALLUS-916
*Solid Section, elset=CALLUS-916, material=MAT-CALLUS-916
,
** Section: Section-917-CALLUS-917
*Solid Section, elset=CALLUS-917, material=MAT-CALLUS-917
,
** Section: Section-918-CALLUS-918
*Solid Section, elset=CALLUS-918, material=MAT-CALLUS-918
,
** Section: Section-919-CALLUS-919
*Solid Section, elset=CALLUS-919, material=MAT-CALLUS-919
,
** Section: Section-920-CALLUS-920
*Solid Section, elset=CALLUS-920, material=MAT-CALLUS-920
,
** Section: Section-921-CALLUS-921
*Solid Section, elset=CALLUS-921, material=MAT-CALLUS-921
,
** Section: Section-922-CALLUS-922
*Solid Section, elset=CALLUS-922, material=MAT-CALLUS-922
,
** Section: Section-923-CALLUS-923
*Solid Section, elset=CALLUS-923, material=MAT-CALLUS-923
,
** Section: Section-924-CALLUS-924
*Solid Section, elset=CALLUS-924, material=MAT-CALLUS-924
,
** Section: Section-925-CALLUS-925
*Solid Section, elset=CALLUS-925, material=MAT-CALLUS-925
,
** Section: Section-926-CALLUS-926
*Solid Section, elset=CALLUS-926, material=MAT-CALLUS-926
,
** Section: Section-927-CALLUS-927
*Solid Section, elset=CALLUS-927, material=MAT-CALLUS-927
,
** Section: Section-928-CALLUS-928
*Solid Section, elset=CALLUS-928, material=MAT-CALLUS-928
,
** Section: Section-929-CALLUS-929
*Solid Section, elset=CALLUS-929, material=MAT-CALLUS-929
,
** Section: Section-930-CALLUS-930
*Solid Section, elset=CALLUS-930, material=MAT-CALLUS-930
,
** Section: Section-931-CALLUS-931
*Solid Section, elset=CALLUS-931, material=MAT-CALLUS-931
,
** Section: Section-932-CALLUS-932
*Solid Section, elset=CALLUS-932, material=MAT-CALLUS-932
,
** Section: Section-933-CALLUS-933
*Solid Section, elset=CALLUS-933, material=MAT-CALLUS-933
,
** Section: Section-934-CALLUS-934
*Solid Section, elset=CALLUS-934, material=MAT-CALLUS-934
,
** Section: Section-935-CALLUS-935
*Solid Section, elset=CALLUS-935, material=MAT-CALLUS-935
,
** Section: Section-936-CALLUS-936
*Solid Section, elset=CALLUS-936, material=MAT-CALLUS-936
,
** Section: Section-937-CALLUS-937
*Solid Section, elset=CALLUS-937, material=MAT-CALLUS-937
,
** Section: Section-938-CALLUS-938
*Solid Section, elset=CALLUS-938, material=MAT-CALLUS-938
,
** Section: Section-939-CALLUS-939
*Solid Section, elset=CALLUS-939, material=MAT-CALLUS-939
,
** Section: Section-940-CALLUS-940
*Solid Section, elset=CALLUS-940, material=MAT-CALLUS-940
,
** Section: Section-941-CALLUS-941
*Solid Section, elset=CALLUS-941, material=MAT-CALLUS-941
,
** Section: Section-942-CALLUS-942
*Solid Section, elset=CALLUS-942, material=MAT-CALLUS-942
,
** Section: Section-943-CALLUS-943
*Solid Section, elset=CALLUS-943, material=MAT-CALLUS-943
,
** Section: Section-944-CALLUS-944
*Solid Section, elset=CALLUS-944, material=MAT-CALLUS-944
,
** Section: Section-945-CALLUS-945
*Solid Section, elset=CALLUS-945, material=MAT-CALLUS-945
,
** Section: Section-946-CALLUS-946
*Solid Section, elset=CALLUS-946, material=MAT-CALLUS-946
,
** Section: Section-947-CALLUS-947
*Solid Section, elset=CALLUS-947, material=MAT-CALLUS-947
,
** Section: Section-948-CALLUS-948
*Solid Section, elset=CALLUS-948, material=MAT-CALLUS-948
,
** Section: Section-949-CALLUS-949
*Solid Section, elset=CALLUS-949, material=MAT-CALLUS-949
,
** Section: Section-950-CALLUS-950
*Solid Section, elset=CALLUS-950, material=MAT-CALLUS-950
,
** Section: Section-951-CALLUS-951
*Solid Section, elset=CALLUS-951, material=MAT-CALLUS-951
,
** Section: Section-952-CALLUS-952
*Solid Section, elset=CALLUS-952, material=MAT-CALLUS-952
,
** Section: Section-953-CALLUS-953
*Solid Section, elset=CALLUS-953, material=MAT-CALLUS-953
,
** Section: Section-954-CALLUS-954
*Solid Section, elset=CALLUS-954, material=MAT-CALLUS-954
,
** Section: Section-955-CALLUS-955
*Solid Section, elset=CALLUS-955, material=MAT-CALLUS-955
,
** Section: Section-956-CALLUS-956
*Solid Section, elset=CALLUS-956, material=MAT-CALLUS-956
,
** Section: Section-957-CALLUS-957
*Solid Section, elset=CALLUS-957, material=MAT-CALLUS-957
,
** Section: Section-958-CALLUS-958
*Solid Section, elset=CALLUS-958, material=MAT-CALLUS-958
,
** Section: Section-959-CALLUS-959
*Solid Section, elset=CALLUS-959, material=MAT-CALLUS-959
,
** Section: Section-960-CALLUS-960
*Solid Section, elset=CALLUS-960, material=MAT-CALLUS-960
,
** Section: Section-961-CALLUS-961
*Solid Section, elset=CALLUS-961, material=MAT-CALLUS-961
,
** Section: Section-962-CALLUS-962
*Solid Section, elset=CALLUS-962, material=MAT-CALLUS-962
,
** Section: Section-963-CALLUS-963
*Solid Section, elset=CALLUS-963, material=MAT-CALLUS-963
,
** Section: Section-964-CALLUS-964
*Solid Section, elset=CALLUS-964, material=MAT-CALLUS-964
,
** Section: Section-965-CALLUS-965
*Solid Section, elset=CALLUS-965, material=MAT-CALLUS-965
,
** Section: Section-966-CALLUS-966
*Solid Section, elset=CALLUS-966, material=MAT-CALLUS-966
,
** Section: Section-967-CALLUS-967
*Solid Section, elset=CALLUS-967, material=MAT-CALLUS-967
,
** Section: Section-968-CALLUS-968
*Solid Section, elset=CALLUS-968, material=MAT-CALLUS-968
,
** Section: Section-969-CALLUS-969
*Solid Section, elset=CALLUS-969, material=MAT-CALLUS-969
,
** Section: Section-970-CALLUS-970
*Solid Section, elset=CALLUS-970, material=MAT-CALLUS-970
,
** Section: Section-971-CALLUS-971
*Solid Section, elset=CALLUS-971, material=MAT-CALLUS-971
,
** Section: Section-972-CALLUS-972
*Solid Section, elset=CALLUS-972, material=MAT-CALLUS-972
,
** Section: Section-973-CALLUS-973
*Solid Section, elset=CALLUS-973, material=MAT-CALLUS-973
,
** Section: Section-974-CALLUS-974
*Solid Section, elset=CALLUS-974, material=MAT-CALLUS-974
,
** Section: Section-975-CALLUS-975
*Solid Section, elset=CALLUS-975, material=MAT-CALLUS-975
,
** Section: Section-976-CALLUS-976
*Solid Section, elset=CALLUS-976, material=MAT-CALLUS-976
,
** Section: Section-977-CALLUS-977
*Solid Section, elset=CALLUS-977, material=MAT-CALLUS-977
,
** Section: Section-978-CALLUS-978
*Solid Section, elset=CALLUS-978, material=MAT-CALLUS-978
,
** Section: Section-979-CALLUS-979
*Solid Section, elset=CALLUS-979, material=MAT-CALLUS-979
,
** Section: Section-980-CALLUS-980
*Solid Section, elset=CALLUS-980, material=MAT-CALLUS-980
,
** Section: Section-981-CALLUS-981
*Solid Section, elset=CALLUS-981, material=MAT-CALLUS-981
,
** Section: Section-982-CALLUS-982
*Solid Section, elset=CALLUS-982, material=MAT-CALLUS-982
,
** Section: Section-983-CALLUS-983
*Solid Section, elset=CALLUS-983, material=MAT-CALLUS-983
,
** Section: Section-984-CALLUS-984
*Solid Section, elset=CALLUS-984, material=MAT-CALLUS-984
,
** Section: Section-985-CALLUS-985
*Solid Section, elset=CALLUS-985, material=MAT-CALLUS-985
,
** Section: Section-986-CALLUS-986
*Solid Section, elset=CALLUS-986, material=MAT-CALLUS-986
,
** Section: Section-987-CALLUS-987
*Solid Section, elset=CALLUS-987, material=MAT-CALLUS-987
,
** Section: Section-988-CALLUS-988
*Solid Section, elset=CALLUS-988, material=MAT-CALLUS-988
,
** Section: Section-989-CALLUS-989
*Solid Section, elset=CALLUS-989, material=MAT-CALLUS-989
,
** Section: Section-990-CALLUS-990
*Solid Section, elset=CALLUS-990, material=MAT-CALLUS-990
,
** Section: Section-991-CALLUS-991
*Solid Section, elset=CALLUS-991, material=MAT-CALLUS-991
,
** Section: Section-992-CALLUS-992
*Solid Section, elset=CALLUS-992, material=MAT-CALLUS-992
,
** Section: Section-993-CALLUS-993
*Solid Section, elset=CALLUS-993, material=MAT-CALLUS-993
,
** Section: Section-994-CALLUS-994
*Solid Section, elset=CALLUS-994, material=MAT-CALLUS-994
,
** Section: Section-995-CALLUS-995
*Solid Section, elset=CALLUS-995, material=MAT-CALLUS-995
,
** Section: Section-996-CALLUS-996
*Solid Section, elset=CALLUS-996, material=MAT-CALLUS-996
,
** Section: Section-997-CALLUS-997
*Solid Section, elset=CALLUS-997, material=MAT-CALLUS-997
,
** Section: Section-998-CALLUS-998
*Solid Section, elset=CALLUS-998, material=MAT-CALLUS-998
,
** Section: Section-999-CALLUS-999
*Solid Section, elset=CALLUS-999, material=MAT-CALLUS-999
,
** Section: Section-1000-CALLUS-1000
*Solid Section, elset=CALLUS-1000, material=MAT-CALLUS-1000
,
** Section: Section-1001-CALLUS-1001
*Solid Section, elset=CALLUS-1001, material=MAT-CALLUS-1001
,
** Section: Section-1002-CALLUS-1002
*Solid Section, elset=CALLUS-1002, material=MAT-CALLUS-1002
,
** Section: Section-1003-CALLUS-1003
*Solid Section, elset=CALLUS-1003, material=MAT-CALLUS-1003
,
** Section: Section-1004-CALLUS-1004
*Solid Section, elset=CALLUS-1004, material=MAT-CALLUS-1004
,
** Section: Section-1005-CALLUS-1005
*Solid Section, elset=CALLUS-1005, material=MAT-CALLUS-1005
,
** Section: Section-1006-CALLUS-1006
*Solid Section, elset=CALLUS-1006, material=MAT-CALLUS-1006
,
** Section: Section-1007-CALLUS-1007
*Solid Section, elset=CALLUS-1007, material=MAT-CALLUS-1007
,
** Section: Section-1008-CALLUS-1008
*Solid Section, elset=CALLUS-1008, material=MAT-CALLUS-1008
,
** Section: Section-1009-CALLUS-1009
*Solid Section, elset=CALLUS-1009, material=MAT-CALLUS-1009
,
** Section: Section-1010-CALLUS-1010
*Solid Section, elset=CALLUS-1010, material=MAT-CALLUS-1010
,
** Section: Section-1011-CALLUS-1011
*Solid Section, elset=CALLUS-1011, material=MAT-CALLUS-1011
,
** Section: Section-1012-CALLUS-1012
*Solid Section, elset=CALLUS-1012, material=MAT-CALLUS-1012
,
** Section: Section-1013-CALLUS-1013
*Solid Section, elset=CALLUS-1013, material=MAT-CALLUS-1013
,
** Section: Section-1014-CALLUS-1014
*Solid Section, elset=CALLUS-1014, material=MAT-CALLUS-1014
,
** Section: Section-1015-CALLUS-1015
*Solid Section, elset=CALLUS-1015, material=MAT-CALLUS-1015
,
** Section: Section-1016-CALLUS-1016
*Solid Section, elset=CALLUS-1016, material=MAT-CALLUS-1016
,
** Section: Section-1017-CALLUS-1017
*Solid Section, elset=CALLUS-1017, material=MAT-CALLUS-1017
,
** Section: Section-1018-CALLUS-1018
*Solid Section, elset=CALLUS-1018, material=MAT-CALLUS-1018
,
** Section: Section-1019-CALLUS-1019
*Solid Section, elset=CALLUS-1019, material=MAT-CALLUS-1019
,
** Section: Section-1020-CALLUS-1020
*Solid Section, elset=CALLUS-1020, material=MAT-CALLUS-1020
,
** Section: Section-1021-CALLUS-1021
*Solid Section, elset=CALLUS-1021, material=MAT-CALLUS-1021
,
** Section: Section-1022-CALLUS-1022
*Solid Section, elset=CALLUS-1022, material=MAT-CALLUS-1022
,
** Section: Section-1023-CALLUS-1023
*Solid Section, elset=CALLUS-1023, material=MAT-CALLUS-1023
,
** Section: Section-1024-CALLUS-1024
*Solid Section, elset=CALLUS-1024, material=MAT-CALLUS-1024
,
** Section: Section-1025-CALLUS-1025
*Solid Section, elset=CALLUS-1025, material=MAT-CALLUS-1025
,
** Section: Section-1026-CALLUS-1026
*Solid Section, elset=CALLUS-1026, material=MAT-CALLUS-1026
,
** Section: Section-1027-CALLUS-1027
*Solid Section, elset=CALLUS-1027, material=MAT-CALLUS-1027
,
** Section: Section-1028-CALLUS-1028
*Solid Section, elset=CALLUS-1028, material=MAT-CALLUS-1028
,
** Section: Section-1029-CALLUS-1029
*Solid Section, elset=CALLUS-1029, material=MAT-CALLUS-1029
,
** Section: Section-1030-CALLUS-1030
*Solid Section, elset=CALLUS-1030, material=MAT-CALLUS-1030
,
** Section: Section-1031-CALLUS-1031
*Solid Section, elset=CALLUS-1031, material=MAT-CALLUS-1031
,
** Section: Section-1032-CALLUS-1032
*Solid Section, elset=CALLUS-1032, material=MAT-CALLUS-1032
,
** Section: Section-1033-CALLUS-1033
*Solid Section, elset=CALLUS-1033, material=MAT-CALLUS-1033
,
** Section: Section-1034-CALLUS-1034
*Solid Section, elset=CALLUS-1034, material=MAT-CALLUS-1034
,
** Section: Section-1035-CALLUS-1035
*Solid Section, elset=CALLUS-1035, material=MAT-CALLUS-1035
,
** Section: Section-1036-CALLUS-1036
*Solid Section, elset=CALLUS-1036, material=MAT-CALLUS-1036
,
** Section: Section-1037-CALLUS-1037
*Solid Section, elset=CALLUS-1037, material=MAT-CALLUS-1037
,
** Section: Section-1038-CALLUS-1038
*Solid Section, elset=CALLUS-1038, material=MAT-CALLUS-1038
,
** Section: Section-1039-CALLUS-1039
*Solid Section, elset=CALLUS-1039, material=MAT-CALLUS-1039
,
** Section: Section-1040-CALLUS-1040
*Solid Section, elset=CALLUS-1040, material=MAT-CALLUS-1040
,
** Section: Section-1041-CALLUS-1041
*Solid Section, elset=CALLUS-1041, material=MAT-CALLUS-1041
,
** Section: Section-1042-CALLUS-1042
*Solid Section, elset=CALLUS-1042, material=MAT-CALLUS-1042
,
** Section: Section-1043-CALLUS-1043
*Solid Section, elset=CALLUS-1043, material=MAT-CALLUS-1043
,
** Section: Section-1044-CALLUS-1044
*Solid Section, elset=CALLUS-1044, material=MAT-CALLUS-1044
,
** Section: Section-1045-CALLUS-1045
*Solid Section, elset=CALLUS-1045, material=MAT-CALLUS-1045
,
** Section: Section-1046-CALLUS-1046
*Solid Section, elset=CALLUS-1046, material=MAT-CALLUS-1046
,
** Section: Section-1047-CALLUS-1047
*Solid Section, elset=CALLUS-1047, material=MAT-CALLUS-1047
,
** Section: Section-1048-CALLUS-1048
*Solid Section, elset=CALLUS-1048, material=MAT-CALLUS-1048
,
** Section: Section-1049-CALLUS-1049
*Solid Section, elset=CALLUS-1049, material=MAT-CALLUS-1049
,
** Section: Section-1050-CALLUS-1050
*Solid Section, elset=CALLUS-1050, material=MAT-CALLUS-1050
,
** Section: Section-1051-CALLUS-1051
*Solid Section, elset=CALLUS-1051, material=MAT-CALLUS-1051
,
** Section: Section-1052-CALLUS-1052
*Solid Section, elset=CALLUS-1052, material=MAT-CALLUS-1052
,
** Section: Section-1053-CALLUS-1053
*Solid Section, elset=CALLUS-1053, material=MAT-CALLUS-1053
,
** Section: Section-1054-CALLUS-1054
*Solid Section, elset=CALLUS-1054, material=MAT-CALLUS-1054
,
** Section: Section-1055-CALLUS-1055
*Solid Section, elset=CALLUS-1055, material=MAT-CALLUS-1055
,
** Section: Section-1056-CALLUS-1056
*Solid Section, elset=CALLUS-1056, material=MAT-CALLUS-1056
,
** Section: Section-1057-CALLUS-1057
*Solid Section, elset=CALLUS-1057, material=MAT-CALLUS-1057
,
** Section: Section-1058-CALLUS-1058
*Solid Section, elset=CALLUS-1058, material=MAT-CALLUS-1058
,
** Section: Section-1059-CALLUS-1059
*Solid Section, elset=CALLUS-1059, material=MAT-CALLUS-1059
,
** Section: Section-1060-CALLUS-1060
*Solid Section, elset=CALLUS-1060, material=MAT-CALLUS-1060
,
** Section: Section-1061-CALLUS-1061
*Solid Section, elset=CALLUS-1061, material=MAT-CALLUS-1061
,
** Section: Section-1062-CALLUS-1062
*Solid Section, elset=CALLUS-1062, material=MAT-CALLUS-1062
,
** Section: Section-1063-CALLUS-1063
*Solid Section, elset=CALLUS-1063, material=MAT-CALLUS-1063
,
** Section: Section-1064-CALLUS-1064
*Solid Section, elset=CALLUS-1064, material=MAT-CALLUS-1064
,
** Section: Section-1065-CALLUS-1065
*Solid Section, elset=CALLUS-1065, material=MAT-CALLUS-1065
,
** Section: Section-1066-CALLUS-1066
*Solid Section, elset=CALLUS-1066, material=MAT-CALLUS-1066
,
** Section: Section-1067-CALLUS-1067
*Solid Section, elset=CALLUS-1067, material=MAT-CALLUS-1067
,
** Section: Section-1068-CALLUS-1068
*Solid Section, elset=CALLUS-1068, material=MAT-CALLUS-1068
,
** Section: Section-1069-CALLUS-1069
*Solid Section, elset=CALLUS-1069, material=MAT-CALLUS-1069
,
** Section: Section-1070-CALLUS-1070
*Solid Section, elset=CALLUS-1070, material=MAT-CALLUS-1070
,
** Section: Section-1071-CALLUS-1071
*Solid Section, elset=CALLUS-1071, material=MAT-CALLUS-1071
,
** Section: Section-1072-CALLUS-1072
*Solid Section, elset=CALLUS-1072, material=MAT-CALLUS-1072
,
** Section: Section-1073-CALLUS-1073
*Solid Section, elset=CALLUS-1073, material=MAT-CALLUS-1073
,
** Section: Section-1074-CALLUS-1074
*Solid Section, elset=CALLUS-1074, material=MAT-CALLUS-1074
,
** Section: Section-1075-CALLUS-1075
*Solid Section, elset=CALLUS-1075, material=MAT-CALLUS-1075
,
** Section: Section-1076-CALLUS-1076
*Solid Section, elset=CALLUS-1076, material=MAT-CALLUS-1076
,
** Section: Section-1077-CALLUS-1077
*Solid Section, elset=CALLUS-1077, material=MAT-CALLUS-1077
,
** Section: Section-1078-CALLUS-1078
*Solid Section, elset=CALLUS-1078, material=MAT-CALLUS-1078
,
** Section: Section-1079-CALLUS-1079
*Solid Section, elset=CALLUS-1079, material=MAT-CALLUS-1079
,
** Section: Section-1080-CALLUS-1080
*Solid Section, elset=CALLUS-1080, material=MAT-CALLUS-1080
,
** Section: Section-1081-CALLUS-1081
*Solid Section, elset=CALLUS-1081, material=MAT-CALLUS-1081
,
** Section: Section-1082-CALLUS-1082
*Solid Section, elset=CALLUS-1082, material=MAT-CALLUS-1082
,
** Section: Section-1083-CALLUS-1083
*Solid Section, elset=CALLUS-1083, material=MAT-CALLUS-1083
,
** Section: Section-1084-CALLUS-1084
*Solid Section, elset=CALLUS-1084, material=MAT-CALLUS-1084
,
** Section: Section-1085-CALLUS-1085
*Solid Section, elset=CALLUS-1085, material=MAT-CALLUS-1085
,
** Section: Section-1086-CALLUS-1086
*Solid Section, elset=CALLUS-1086, material=MAT-CALLUS-1086
,
** Section: Section-1087-CALLUS-1087
*Solid Section, elset=CALLUS-1087, material=MAT-CALLUS-1087
,
** Section: Section-1088-CALLUS-1088
*Solid Section, elset=CALLUS-1088, material=MAT-CALLUS-1088
,
** Section: Section-1089-CALLUS-1089
*Solid Section, elset=CALLUS-1089, material=MAT-CALLUS-1089
,
** Section: Section-1090-CALLUS-1090
*Solid Section, elset=CALLUS-1090, material=MAT-CALLUS-1090
,
** Section: Section-1091-CALLUS-1091
*Solid Section, elset=CALLUS-1091, material=MAT-CALLUS-1091
,
** Section: Section-1092-CALLUS-1092
*Solid Section, elset=CALLUS-1092, material=MAT-CALLUS-1092
,
** Section: Section-1093-CALLUS-1093
*Solid Section, elset=CALLUS-1093, material=MAT-CALLUS-1093
,
** Section: Section-1094-CALLUS-1094
*Solid Section, elset=CALLUS-1094, material=MAT-CALLUS-1094
,
** Section: Section-1095-CALLUS-1095
*Solid Section, elset=CALLUS-1095, material=MAT-CALLUS-1095
,
** Section: Section-1096-CALLUS-1096
*Solid Section, elset=CALLUS-1096, material=MAT-CALLUS-1096
,
** Section: Section-1097-CALLUS-1097
*Solid Section, elset=CALLUS-1097, material=MAT-CALLUS-1097
,
** Section: Section-1098-CALLUS-1098
*Solid Section, elset=CALLUS-1098, material=MAT-CALLUS-1098
,
** Section: Section-1099-CALLUS-1099
*Solid Section, elset=CALLUS-1099, material=MAT-CALLUS-1099
,
** Section: Section-1100-CALLUS-1100
*Solid Section, elset=CALLUS-1100, material=MAT-CALLUS-1100
,
** Section: Section-1101-CALLUS-1101
*Solid Section, elset=CALLUS-1101, material=MAT-CALLUS-1101
,
** Section: Section-1102-CALLUS-1102
*Solid Section, elset=CALLUS-1102, material=MAT-CALLUS-1102
,
** Section: Section-1103-CALLUS-1103
*Solid Section, elset=CALLUS-1103, material=MAT-CALLUS-1103
,
** Section: Section-1104-CALLUS-1104
*Solid Section, elset=CALLUS-1104, material=MAT-CALLUS-1104
,
** Section: Section-1105-CALLUS-1105
*Solid Section, elset=CALLUS-1105, material=MAT-CALLUS-1105
,
** Section: Section-1106-CALLUS-1106
*Solid Section, elset=CALLUS-1106, material=MAT-CALLUS-1106
,
** Section: Section-1107-CALLUS-1107
*Solid Section, elset=CALLUS-1107, material=MAT-CALLUS-1107
,
** Section: Section-1108-CALLUS-1108
*Solid Section, elset=CALLUS-1108, material=MAT-CALLUS-1108
,
** Section: Section-1109-CALLUS-1109
*Solid Section, elset=CALLUS-1109, material=MAT-CALLUS-1109
,
** Section: Section-1110-CALLUS-1110
*Solid Section, elset=CALLUS-1110, material=MAT-CALLUS-1110
,
** Section: Section-1111-CALLUS-1111
*Solid Section, elset=CALLUS-1111, material=MAT-CALLUS-1111
,
** Section: Section-1112-CALLUS-1112
*Solid Section, elset=CALLUS-1112, material=MAT-CALLUS-1112
,
** Section: Section-1113-CALLUS-1113
*Solid Section, elset=CALLUS-1113, material=MAT-CALLUS-1113
,
** Section: Section-1114-CALLUS-1114
*Solid Section, elset=CALLUS-1114, material=MAT-CALLUS-1114
,
** Section: Section-1115-CALLUS-1115
*Solid Section, elset=CALLUS-1115, material=MAT-CALLUS-1115
,
** Section: Section-1116-CALLUS-1116
*Solid Section, elset=CALLUS-1116, material=MAT-CALLUS-1116
,
** Section: Section-1117-CALLUS-1117
*Solid Section, elset=CALLUS-1117, material=MAT-CALLUS-1117
,
** Section: Section-1118-CALLUS-1118
*Solid Section, elset=CALLUS-1118, material=MAT-CALLUS-1118
,
** Section: Section-1119-CALLUS-1119
*Solid Section, elset=CALLUS-1119, material=MAT-CALLUS-1119
,
** Section: Section-1120-CALLUS-1120
*Solid Section, elset=CALLUS-1120, material=MAT-CALLUS-1120
,
** Section: Section-1121-CALLUS-1121
*Solid Section, elset=CALLUS-1121, material=MAT-CALLUS-1121
,
** Section: Section-1122-CALLUS-1122
*Solid Section, elset=CALLUS-1122, material=MAT-CALLUS-1122
,
** Section: Section-1123-CALLUS-1123
*Solid Section, elset=CALLUS-1123, material=MAT-CALLUS-1123
,
** Section: Section-1124-CALLUS-1124
*Solid Section, elset=CALLUS-1124, material=MAT-CALLUS-1124
,
** Section: Section-1125-CALLUS-1125
*Solid Section, elset=CALLUS-1125, material=MAT-CALLUS-1125
,
** Section: Section-1126-CALLUS-1126
*Solid Section, elset=CALLUS-1126, material=MAT-CALLUS-1126
,
** Section: Section-1127-CALLUS-1127
*Solid Section, elset=CALLUS-1127, material=MAT-CALLUS-1127
,
** Section: Section-1128-CALLUS-1128
*Solid Section, elset=CALLUS-1128, material=MAT-CALLUS-1128
,
** Section: Section-1129-CALLUS-1129
*Solid Section, elset=CALLUS-1129, material=MAT-CALLUS-1129
,
** Section: Section-1130-CALLUS-1130
*Solid Section, elset=CALLUS-1130, material=MAT-CALLUS-1130
,
** Section: Section-1131-CALLUS-1131
*Solid Section, elset=CALLUS-1131, material=MAT-CALLUS-1131
,
** Section: Section-1132-CALLUS-1132
*Solid Section, elset=CALLUS-1132, material=MAT-CALLUS-1132
,
** Section: Section-1133-CALLUS-1133
*Solid Section, elset=CALLUS-1133, material=MAT-CALLUS-1133
,
** Section: Section-1134-CALLUS-1134
*Solid Section, elset=CALLUS-1134, material=MAT-CALLUS-1134
,
** Section: Section-1135-CALLUS-1135
*Solid Section, elset=CALLUS-1135, material=MAT-CALLUS-1135
,
** Section: Section-1136-CALLUS-1136
*Solid Section, elset=CALLUS-1136, material=MAT-CALLUS-1136
,
** Section: Section-1137-CALLUS-1137
*Solid Section, elset=CALLUS-1137, material=MAT-CALLUS-1137
,
** Section: Section-1138-CALLUS-1138
*Solid Section, elset=CALLUS-1138, material=MAT-CALLUS-1138
,
** Section: Section-1139-CALLUS-1139
*Solid Section, elset=CALLUS-1139, material=MAT-CALLUS-1139
,
** Section: Section-1140-CALLUS-1140
*Solid Section, elset=CALLUS-1140, material=MAT-CALLUS-1140
,
** Section: Section-1141-CALLUS-1141
*Solid Section, elset=CALLUS-1141, material=MAT-CALLUS-1141
,
** Section: Section-1142-CALLUS-1142
*Solid Section, elset=CALLUS-1142, material=MAT-CALLUS-1142
,
** Section: Section-1143-CALLUS-1143
*Solid Section, elset=CALLUS-1143, material=MAT-CALLUS-1143
,
** Section: Section-1144-CALLUS-1144
*Solid Section, elset=CALLUS-1144, material=MAT-CALLUS-1144
,
** Section: Section-1145-CALLUS-1145
*Solid Section, elset=CALLUS-1145, material=MAT-CALLUS-1145
,
** Section: Section-1146-CALLUS-1146
*Solid Section, elset=CALLUS-1146, material=MAT-CALLUS-1146
,
** Section: Section-1147-CALLUS-1147
*Solid Section, elset=CALLUS-1147, material=MAT-CALLUS-1147
,
** Section: Section-1148-CALLUS-1148
*Solid Section, elset=CALLUS-1148, material=MAT-CALLUS-1148
,
** Section: Section-1149-CALLUS-1149
*Solid Section, elset=CALLUS-1149, material=MAT-CALLUS-1149
,
** Section: Section-1150-CALLUS-1150
*Solid Section, elset=CALLUS-1150, material=MAT-CALLUS-1150
,
** Section: Section-1151-CALLUS-1151
*Solid Section, elset=CALLUS-1151, material=MAT-CALLUS-1151
,
** Section: Section-1152-CALLUS-1152
*Solid Section, elset=CALLUS-1152, material=MAT-CALLUS-1152
,
** Section: Section-1153-CALLUS-1153
*Solid Section, elset=CALLUS-1153, material=MAT-CALLUS-1153
,
** Section: Section-1154-CALLUS-1154
*Solid Section, elset=CALLUS-1154, material=MAT-CALLUS-1154
,
** Section: Section-1155-CALLUS-1155
*Solid Section, elset=CALLUS-1155, material=MAT-CALLUS-1155
,
** Section: Section-1156-CALLUS-1156
*Solid Section, elset=CALLUS-1156, material=MAT-CALLUS-1156
,
** Section: Section-1157-CALLUS-1157
*Solid Section, elset=CALLUS-1157, material=MAT-CALLUS-1157
,
** Section: Section-1158-CALLUS-1158
*Solid Section, elset=CALLUS-1158, material=MAT-CALLUS-1158
,
** Section: Section-1159-CALLUS-1159
*Solid Section, elset=CALLUS-1159, material=MAT-CALLUS-1159
,
** Section: Section-1160-CALLUS-1160
*Solid Section, elset=CALLUS-1160, material=MAT-CALLUS-1160
,
** Section: Section-1161-CALLUS-1161
*Solid Section, elset=CALLUS-1161, material=MAT-CALLUS-1161
,
** Section: Section-1162-CALLUS-1162
*Solid Section, elset=CALLUS-1162, material=MAT-CALLUS-1162
,
** Section: Section-1163-CALLUS-1163
*Solid Section, elset=CALLUS-1163, material=MAT-CALLUS-1163
,
** Section: Section-1164-CALLUS-1164
*Solid Section, elset=CALLUS-1164, material=MAT-CALLUS-1164
,
** Section: Section-1165-CALLUS-1165
*Solid Section, elset=CALLUS-1165, material=MAT-CALLUS-1165
,
** Section: Section-1166-CALLUS-1166
*Solid Section, elset=CALLUS-1166, material=MAT-CALLUS-1166
,
** Section: Section-1167-CALLUS-1167
*Solid Section, elset=CALLUS-1167, material=MAT-CALLUS-1167
,
** Section: Section-1168-CALLUS-1168
*Solid Section, elset=CALLUS-1168, material=MAT-CALLUS-1168
,
** Section: Section-1169-CALLUS-1169
*Solid Section, elset=CALLUS-1169, material=MAT-CALLUS-1169
,
** Section: Section-1170-CALLUS-1170
*Solid Section, elset=CALLUS-1170, material=MAT-CALLUS-1170
,
** Section: Section-1171-CALLUS-1171
*Solid Section, elset=CALLUS-1171, material=MAT-CALLUS-1171
,
** Section: Section-1172-CALLUS-1172
*Solid Section, elset=CALLUS-1172, material=MAT-CALLUS-1172
,
** Section: Section-1173-CALLUS-1173
*Solid Section, elset=CALLUS-1173, material=MAT-CALLUS-1173
,
** Section: Section-1174-CALLUS-1174
*Solid Section, elset=CALLUS-1174, material=MAT-CALLUS-1174
,
** Section: Section-1175-CALLUS-1175
*Solid Section, elset=CALLUS-1175, material=MAT-CALLUS-1175
,
** Section: Section-1176-CALLUS-1176
*Solid Section, elset=CALLUS-1176, material=MAT-CALLUS-1176
,
** Section: Section-1177-CALLUS-1177
*Solid Section, elset=CALLUS-1177, material=MAT-CALLUS-1177
,
** Section: Section-1178-CALLUS-1178
*Solid Section, elset=CALLUS-1178, material=MAT-CALLUS-1178
,
** Section: Section-1179-CALLUS-1179
*Solid Section, elset=CALLUS-1179, material=MAT-CALLUS-1179
,
** Section: Section-1180-CALLUS-1180
*Solid Section, elset=CALLUS-1180, material=MAT-CALLUS-1180
,
** Section: Section-1181-CALLUS-1181
*Solid Section, elset=CALLUS-1181, material=MAT-CALLUS-1181
,
** Section: Section-1182-CALLUS-1182
*Solid Section, elset=CALLUS-1182, material=MAT-CALLUS-1182
,
** Section: Section-1183-CALLUS-1183
*Solid Section, elset=CALLUS-1183, material=MAT-CALLUS-1183
,
** Section: Section-1184-CALLUS-1184
*Solid Section, elset=CALLUS-1184, material=MAT-CALLUS-1184
,
** Section: Section-1185-CALLUS-1185
*Solid Section, elset=CALLUS-1185, material=MAT-CALLUS-1185
,
** Section: Section-1186-CALLUS-1186
*Solid Section, elset=CALLUS-1186, material=MAT-CALLUS-1186
,
** Section: Section-1187-CALLUS-1187
*Solid Section, elset=CALLUS-1187, material=MAT-CALLUS-1187
,
** Section: Section-1188-CALLUS-1188
*Solid Section, elset=CALLUS-1188, material=MAT-CALLUS-1188
,
** Section: Section-1189-CALLUS-1189
*Solid Section, elset=CALLUS-1189, material=MAT-CALLUS-1189
,
** Section: Section-1190-CALLUS-1190
*Solid Section, elset=CALLUS-1190, material=MAT-CALLUS-1190
,
** Section: Section-1191-CALLUS-1191
*Solid Section, elset=CALLUS-1191, material=MAT-CALLUS-1191
,
** Section: Section-1192-CALLUS-1192
*Solid Section, elset=CALLUS-1192, material=MAT-CALLUS-1192
,
** Section: Section-1193-CALLUS-1193
*Solid Section, elset=CALLUS-1193, material=MAT-CALLUS-1193
,
** Section: Section-1194-CALLUS-1194
*Solid Section, elset=CALLUS-1194, material=MAT-CALLUS-1194
,
** Section: Section-1195-CALLUS-1195
*Solid Section, elset=CALLUS-1195, material=MAT-CALLUS-1195
,
** Section: Section-1196-CALLUS-1196
*Solid Section, elset=CALLUS-1196, material=MAT-CALLUS-1196
,
** Section: Section-1197-CALLUS-1197
*Solid Section, elset=CALLUS-1197, material=MAT-CALLUS-1197
,
** Section: Section-1198-CALLUS-1198
*Solid Section, elset=CALLUS-1198, material=MAT-CALLUS-1198
,
** Section: Section-1199-CALLUS-1199
*Solid Section, elset=CALLUS-1199, material=MAT-CALLUS-1199
,
** Section: Section-1200-CALLUS-1200
*Solid Section, elset=CALLUS-1200, material=MAT-CALLUS-1200
,
** Section: Section-1201-CALLUS-1201
*Solid Section, elset=CALLUS-1201, material=MAT-CALLUS-1201
,
** Section: Section-1202-CALLUS-1202
*Solid Section, elset=CALLUS-1202, material=MAT-CALLUS-1202
,
** Section: Section-1203-CALLUS-1203
*Solid Section, elset=CALLUS-1203, material=MAT-CALLUS-1203
,
** Section: Section-1204-CALLUS-1204
*Solid Section, elset=CALLUS-1204, material=MAT-CALLUS-1204
,
** Section: Section-1205-CALLUS-1205
*Solid Section, elset=CALLUS-1205, material=MAT-CALLUS-1205
,
** Section: Section-1206-CALLUS-1206
*Solid Section, elset=CALLUS-1206, material=MAT-CALLUS-1206
,
** Section: Section-1207-CALLUS-1207
*Solid Section, elset=CALLUS-1207, material=MAT-CALLUS-1207
,
** Section: Section-1208-CALLUS-1208
*Solid Section, elset=CALLUS-1208, material=MAT-CALLUS-1208
,
** Section: Section-1209-CALLUS-1209
*Solid Section, elset=CALLUS-1209, material=MAT-CALLUS-1209
,
** Section: Section-1210-CALLUS-1210
*Solid Section, elset=CALLUS-1210, material=MAT-CALLUS-1210
,
** Section: Section-1211-CALLUS-1211
*Solid Section, elset=CALLUS-1211, material=MAT-CALLUS-1211
,
** Section: Section-1212-CALLUS-1212
*Solid Section, elset=CALLUS-1212, material=MAT-CALLUS-1212
,
** Section: Section-1213-CALLUS-1213
*Solid Section, elset=CALLUS-1213, material=MAT-CALLUS-1213
,
** Section: Section-1214-CALLUS-1214
*Solid Section, elset=CALLUS-1214, material=MAT-CALLUS-1214
,
** Section: Section-1215-CALLUS-1215
*Solid Section, elset=CALLUS-1215, material=MAT-CALLUS-1215
,
** Section: Section-1216-CALLUS-1216
*Solid Section, elset=CALLUS-1216, material=MAT-CALLUS-1216
,
** Section: Section-1217-CALLUS-1217
*Solid Section, elset=CALLUS-1217, material=MAT-CALLUS-1217
,
** Section: Section-1218-CALLUS-1218
*Solid Section, elset=CALLUS-1218, material=MAT-CALLUS-1218
,
** Section: Section-1219-CALLUS-1219
*Solid Section, elset=CALLUS-1219, material=MAT-CALLUS-1219
,
** Section: Section-1220-CALLUS-1220
*Solid Section, elset=CALLUS-1220, material=MAT-CALLUS-1220
,
** Section: Section-1221-CALLUS-1221
*Solid Section, elset=CALLUS-1221, material=MAT-CALLUS-1221
,
** Section: Section-1222-CALLUS-1222
*Solid Section, elset=CALLUS-1222, material=MAT-CALLUS-1222
,
** Section: Section-1223-CALLUS-1223
*Solid Section, elset=CALLUS-1223, material=MAT-CALLUS-1223
,
** Section: Section-1224-CALLUS-1224
*Solid Section, elset=CALLUS-1224, material=MAT-CALLUS-1224
,
** Section: Section-1225-CALLUS-1225
*Solid Section, elset=CALLUS-1225, material=MAT-CALLUS-1225
,
** Section: Section-1226-CALLUS-1226
*Solid Section, elset=CALLUS-1226, material=MAT-CALLUS-1226
,
** Section: Section-1227-CALLUS-1227
*Solid Section, elset=CALLUS-1227, material=MAT-CALLUS-1227
,
** Section: Section-1228-CALLUS-1228
*Solid Section, elset=CALLUS-1228, material=MAT-CALLUS-1228
,
** Section: Section-1229-CALLUS-1229
*Solid Section, elset=CALLUS-1229, material=MAT-CALLUS-1229
,
** Section: Section-1230-CALLUS-1230
*Solid Section, elset=CALLUS-1230, material=MAT-CALLUS-1230
,
** Section: Section-1231-CALLUS-1231
*Solid Section, elset=CALLUS-1231, material=MAT-CALLUS-1231
,
** Section: Section-1232-CALLUS-1232
*Solid Section, elset=CALLUS-1232, material=MAT-CALLUS-1232
,
** Section: Section-1233-CALLUS-1233
*Solid Section, elset=CALLUS-1233, material=MAT-CALLUS-1233
,
** Section: Section-1234-CALLUS-1234
*Solid Section, elset=CALLUS-1234, material=MAT-CALLUS-1234
,
** Section: Section-1235-CALLUS-1235
*Solid Section, elset=CALLUS-1235, material=MAT-CALLUS-1235
,
** Section: Section-1236-CALLUS-1236
*Solid Section, elset=CALLUS-1236, material=MAT-CALLUS-1236
,
** Section: Section-1237-CALLUS-1237
*Solid Section, elset=CALLUS-1237, material=MAT-CALLUS-1237
,
** Section: Section-1238-CALLUS-1238
*Solid Section, elset=CALLUS-1238, material=MAT-CALLUS-1238
,
** Section: Section-1239-CALLUS-1239
*Solid Section, elset=CALLUS-1239, material=MAT-CALLUS-1239
,
** Section: Section-1240-CALLUS-1240
*Solid Section, elset=CALLUS-1240, material=MAT-CALLUS-1240
,
** Section: Section-1241-CALLUS-1241
*Solid Section, elset=CALLUS-1241, material=MAT-CALLUS-1241
,
** Section: Section-1242-CALLUS-1242
*Solid Section, elset=CALLUS-1242, material=MAT-CALLUS-1242
,
** Section: Section-1243-CALLUS-1243
*Solid Section, elset=CALLUS-1243, material=MAT-CALLUS-1243
,
** Section: Section-1244-CALLUS-1244
*Solid Section, elset=CALLUS-1244, material=MAT-CALLUS-1244
,
** Section: Section-1245-CALLUS-1245
*Solid Section, elset=CALLUS-1245, material=MAT-CALLUS-1245
,
** Section: Section-1246-CALLUS-1246
*Solid Section, elset=CALLUS-1246, material=MAT-CALLUS-1246
,
** Section: Section-1247-CALLUS-1247
*Solid Section, elset=CALLUS-1247, material=MAT-CALLUS-1247
,
** Section: Section-1248-CALLUS-1248
*Solid Section, elset=CALLUS-1248, material=MAT-CALLUS-1248
,
** Section: Section-1249-CALLUS-1249
*Solid Section, elset=CALLUS-1249, material=MAT-CALLUS-1249
,
** Section: Section-1250-CALLUS-1250
*Solid Section, elset=CALLUS-1250, material=MAT-CALLUS-1250
,
** Section: Section-1251-CALLUS-1251
*Solid Section, elset=CALLUS-1251, material=MAT-CALLUS-1251
,
** Section: Section-1252-CALLUS-1252
*Solid Section, elset=CALLUS-1252, material=MAT-CALLUS-1252
,
** Section: Section-1253-CALLUS-1253
*Solid Section, elset=CALLUS-1253, material=MAT-CALLUS-1253
,
** Section: Section-1254-CALLUS-1254
*Solid Section, elset=CALLUS-1254, material=MAT-CALLUS-1254
,
** Section: Section-1255-CALLUS-1255
*Solid Section, elset=CALLUS-1255, material=MAT-CALLUS-1255
,
** Section: Section-1256-CALLUS-1256
*Solid Section, elset=CALLUS-1256, material=MAT-CALLUS-1256
,
** Section: Section-1257-CALLUS-1257
*Solid Section, elset=CALLUS-1257, material=MAT-CALLUS-1257
,
** Section: Section-1258-CALLUS-1258
*Solid Section, elset=CALLUS-1258, material=MAT-CALLUS-1258
,
** Section: Section-1259-CALLUS-1259
*Solid Section, elset=CALLUS-1259, material=MAT-CALLUS-1259
,
** Section: Section-1260-CALLUS-1260
*Solid Section, elset=CALLUS-1260, material=MAT-CALLUS-1260
,
** Section: Section-1261-CALLUS-1261
*Solid Section, elset=CALLUS-1261, material=MAT-CALLUS-1261
,
** Section: Section-1262-CALLUS-1262
*Solid Section, elset=CALLUS-1262, material=MAT-CALLUS-1262
,
** Section: Section-1263-CALLUS-1263
*Solid Section, elset=CALLUS-1263, material=MAT-CALLUS-1263
,
** Section: Section-1264-CALLUS-1264
*Solid Section, elset=CALLUS-1264, material=MAT-CALLUS-1264
,
** Section: Section-1265-CALLUS-1265
*Solid Section, elset=CALLUS-1265, material=MAT-CALLUS-1265
,
** Section: Section-1266-CALLUS-1266
*Solid Section, elset=CALLUS-1266, material=MAT-CALLUS-1266
,
** Section: Section-1267-CALLUS-1267
*Solid Section, elset=CALLUS-1267, material=MAT-CALLUS-1267
,
** Section: Section-1268-CALLUS-1268
*Solid Section, elset=CALLUS-1268, material=MAT-CALLUS-1268
,
** Section: Section-1269-CALLUS-1269
*Solid Section, elset=CALLUS-1269, material=MAT-CALLUS-1269
,
** Section: Section-1270-CALLUS-1270
*Solid Section, elset=CALLUS-1270, material=MAT-CALLUS-1270
,
** Section: Section-1271-CALLUS-1271
*Solid Section, elset=CALLUS-1271, material=MAT-CALLUS-1271
,
** Section: Section-1272-CALLUS-1272
*Solid Section, elset=CALLUS-1272, material=MAT-CALLUS-1272
,
** Section: Section-1273-CALLUS-1273
*Solid Section, elset=CALLUS-1273, material=MAT-CALLUS-1273
,
** Section: Section-1274-CALLUS-1274
*Solid Section, elset=CALLUS-1274, material=MAT-CALLUS-1274
,
** Section: Section-1275-CALLUS-1275
*Solid Section, elset=CALLUS-1275, material=MAT-CALLUS-1275
,
** Section: Section-1276-CALLUS-1276
*Solid Section, elset=CALLUS-1276, material=MAT-CALLUS-1276
,
** Section: Section-1277-CALLUS-1277
*Solid Section, elset=CALLUS-1277, material=MAT-CALLUS-1277
,
** Section: Section-1278-CALLUS-1278
*Solid Section, elset=CALLUS-1278, material=MAT-CALLUS-1278
,
** Section: Section-1279-CALLUS-1279
*Solid Section, elset=CALLUS-1279, material=MAT-CALLUS-1279
,
** Section: Section-1280-CALLUS-1280
*Solid Section, elset=CALLUS-1280, material=MAT-CALLUS-1280
,
** Section: Section-1281-CALLUS-1281
*Solid Section, elset=CALLUS-1281, material=MAT-CALLUS-1281
,
** Section: Section-1282-CALLUS-1282
*Solid Section, elset=CALLUS-1282, material=MAT-CALLUS-1282
,
** Section: Section-1283-CALLUS-1283
*Solid Section, elset=CALLUS-1283, material=MAT-CALLUS-1283
,
** Section: Section-1284-CALLUS-1284
*Solid Section, elset=CALLUS-1284, material=MAT-CALLUS-1284
,
** Section: Section-1285-CALLUS-1285
*Solid Section, elset=CALLUS-1285, material=MAT-CALLUS-1285
,
** Section: Section-1286-CALLUS-1286
*Solid Section, elset=CALLUS-1286, material=MAT-CALLUS-1286
,
** Section: Section-1287-CALLUS-1287
*Solid Section, elset=CALLUS-1287, material=MAT-CALLUS-1287
,
** Section: Section-1288-CALLUS-1288
*Solid Section, elset=CALLUS-1288, material=MAT-CALLUS-1288
,
** Section: Section-1289-CALLUS-1289
*Solid Section, elset=CALLUS-1289, material=MAT-CALLUS-1289
,
** Section: Section-1290-CALLUS-1290
*Solid Section, elset=CALLUS-1290, material=MAT-CALLUS-1290
,
** Section: Section-1291-CALLUS-1291
*Solid Section, elset=CALLUS-1291, material=MAT-CALLUS-1291
,
** Section: Section-1292-CALLUS-1292
*Solid Section, elset=CALLUS-1292, material=MAT-CALLUS-1292
,
** Section: Section-1293-CALLUS-1293
*Solid Section, elset=CALLUS-1293, material=MAT-CALLUS-1293
,
** Section: Section-1294-CALLUS-1294
*Solid Section, elset=CALLUS-1294, material=MAT-CALLUS-1294
,
** Section: Section-1295-CALLUS-1295
*Solid Section, elset=CALLUS-1295, material=MAT-CALLUS-1295
,
** Section: Section-1296-CALLUS-1296
*Solid Section, elset=CALLUS-1296, material=MAT-CALLUS-1296
,
** Section: Section-1297-CALLUS-1297
*Solid Section, elset=CALLUS-1297, material=MAT-CALLUS-1297
,
** Section: Section-1298-CALLUS-1298
*Solid Section, elset=CALLUS-1298, material=MAT-CALLUS-1298
,
** Section: Section-1299-CALLUS-1299
*Solid Section, elset=CALLUS-1299, material=MAT-CALLUS-1299
,
** Section: Section-1300-CALLUS-1300
*Solid Section, elset=CALLUS-1300, material=MAT-CALLUS-1300
,
** Section: Section-1301-CALLUS-1301
*Solid Section, elset=CALLUS-1301, material=MAT-CALLUS-1301
,
** Section: Section-1302-CALLUS-1302
*Solid Section, elset=CALLUS-1302, material=MAT-CALLUS-1302
,
** Section: Section-1303-CALLUS-1303
*Solid Section, elset=CALLUS-1303, material=MAT-CALLUS-1303
,
** Section: Section-1304-CALLUS-1304
*Solid Section, elset=CALLUS-1304, material=MAT-CALLUS-1304
,
** Section: Section-1305-CALLUS-1305
*Solid Section, elset=CALLUS-1305, material=MAT-CALLUS-1305
,
** Section: Section-1306-CALLUS-1306
*Solid Section, elset=CALLUS-1306, material=MAT-CALLUS-1306
,
** Section: Section-1307-CALLUS-1307
*Solid Section, elset=CALLUS-1307, material=MAT-CALLUS-1307
,
** Section: Section-1308-CALLUS-1308
*Solid Section, elset=CALLUS-1308, material=MAT-CALLUS-1308
,
** Section: Section-1309-CALLUS-1309
*Solid Section, elset=CALLUS-1309, material=MAT-CALLUS-1309
,
** Section: Section-1310-CALLUS-1310
*Solid Section, elset=CALLUS-1310, material=MAT-CALLUS-1310
,
** Section: Section-1311-CALLUS-1311
*Solid Section, elset=CALLUS-1311, material=MAT-CALLUS-1311
,
** Section: Section-1312-CALLUS-1312
*Solid Section, elset=CALLUS-1312, material=MAT-CALLUS-1312
,
** Section: Section-1313-CALLUS-1313
*Solid Section, elset=CALLUS-1313, material=MAT-CALLUS-1313
,
** Section: Section-1314-CALLUS-1314
*Solid Section, elset=CALLUS-1314, material=MAT-CALLUS-1314
,
** Section: Section-1315-CALLUS-1315
*Solid Section, elset=CALLUS-1315, material=MAT-CALLUS-1315
,
** Section: Section-1316-CALLUS-1316
*Solid Section, elset=CALLUS-1316, material=MAT-CALLUS-1316
,
** Section: Section-1317-CALLUS-1317
*Solid Section, elset=CALLUS-1317, material=MAT-CALLUS-1317
,
** Section: Section-1318-CALLUS-1318
*Solid Section, elset=CALLUS-1318, material=MAT-CALLUS-1318
,
** Section: Section-1319-CALLUS-1319
*Solid Section, elset=CALLUS-1319, material=MAT-CALLUS-1319
,
** Section: Section-1320-CALLUS-1320
*Solid Section, elset=CALLUS-1320, material=MAT-CALLUS-1320
,
** Section: Section-1321-CALLUS-1321
*Solid Section, elset=CALLUS-1321, material=MAT-CALLUS-1321
,
** Section: Section-1322-CALLUS-1322
*Solid Section, elset=CALLUS-1322, material=MAT-CALLUS-1322
,
** Section: Section-1323-CALLUS-1323
*Solid Section, elset=CALLUS-1323, material=MAT-CALLUS-1323
,
** Section: Section-1324-CALLUS-1324
*Solid Section, elset=CALLUS-1324, material=MAT-CALLUS-1324
,
** Section: Section-1325-CALLUS-1325
*Solid Section, elset=CALLUS-1325, material=MAT-CALLUS-1325
,
** Section: Section-1326-CALLUS-1326
*Solid Section, elset=CALLUS-1326, material=MAT-CALLUS-1326
,
** Section: Section-1327-CALLUS-1327
*Solid Section, elset=CALLUS-1327, material=MAT-CALLUS-1327
,
** Section: Section-1328-CALLUS-1328
*Solid Section, elset=CALLUS-1328, material=MAT-CALLUS-1328
,
** Section: Section-1329-CALLUS-1329
*Solid Section, elset=CALLUS-1329, material=MAT-CALLUS-1329
,
** Section: Section-1330-CALLUS-1330
*Solid Section, elset=CALLUS-1330, material=MAT-CALLUS-1330
,
** Section: Section-1331-CALLUS-1331
*Solid Section, elset=CALLUS-1331, material=MAT-CALLUS-1331
,
** Section: Section-1332-CALLUS-1332
*Solid Section, elset=CALLUS-1332, material=MAT-CALLUS-1332
,
** Section: Section-1333-CALLUS-1333
*Solid Section, elset=CALLUS-1333, material=MAT-CALLUS-1333
,
** Section: Section-1334-CALLUS-1334
*Solid Section, elset=CALLUS-1334, material=MAT-CALLUS-1334
,
** Section: Section-1335-CALLUS-1335
*Solid Section, elset=CALLUS-1335, material=MAT-CALLUS-1335
,
** Section: Section-1336-CALLUS-1336
*Solid Section, elset=CALLUS-1336, material=MAT-CALLUS-1336
,
** Section: Section-1337-CALLUS-1337
*Solid Section, elset=CALLUS-1337, material=MAT-CALLUS-1337
,
** Section: Section-1338-CALLUS-1338
*Solid Section, elset=CALLUS-1338, material=MAT-CALLUS-1338
,
** Section: Section-1339-CALLUS-1339
*Solid Section, elset=CALLUS-1339, material=MAT-CALLUS-1339
,
** Section: Section-1340-CALLUS-1340
*Solid Section, elset=CALLUS-1340, material=MAT-CALLUS-1340
,
** Section: Section-1341-CALLUS-1341
*Solid Section, elset=CALLUS-1341, material=MAT-CALLUS-1341
,
** Section: Section-1342-CALLUS-1342
*Solid Section, elset=CALLUS-1342, material=MAT-CALLUS-1342
,
** Section: Section-1343-CALLUS-1343
*Solid Section, elset=CALLUS-1343, material=MAT-CALLUS-1343
,
** Section: Section-1344-CALLUS-1344
*Solid Section, elset=CALLUS-1344, material=MAT-CALLUS-1344
,
** Section: Section-1345-CALLUS-1345
*Solid Section, elset=CALLUS-1345, material=MAT-CALLUS-1345
,
** Section: Section-1346-CALLUS-1346
*Solid Section, elset=CALLUS-1346, material=MAT-CALLUS-1346
,
** Section: Section-1347-CALLUS-1347
*Solid Section, elset=CALLUS-1347, material=MAT-CALLUS-1347
,
** Section: Section-1348-CALLUS-1348
*Solid Section, elset=CALLUS-1348, material=MAT-CALLUS-1348
,
** Section: Section-1349-CALLUS-1349
*Solid Section, elset=CALLUS-1349, material=MAT-CALLUS-1349
,
** Section: Section-1350-CALLUS-1350
*Solid Section, elset=CALLUS-1350, material=MAT-CALLUS-1350
,
** Section: Section-1351-CALLUS-1351
*Solid Section, elset=CALLUS-1351, material=MAT-CALLUS-1351
,
** Section: Section-1352-CALLUS-1352
*Solid Section, elset=CALLUS-1352, material=MAT-CALLUS-1352
,
** Section: Section-1353-CALLUS-1353
*Solid Section, elset=CALLUS-1353, material=MAT-CALLUS-1353
,
** Section: Section-1354-CALLUS-1354
*Solid Section, elset=CALLUS-1354, material=MAT-CALLUS-1354
,
** Section: Section-1355-CALLUS-1355
*Solid Section, elset=CALLUS-1355, material=MAT-CALLUS-1355
,
** Section: Section-1356-CALLUS-1356
*Solid Section, elset=CALLUS-1356, material=MAT-CALLUS-1356
,
** Section: Section-1357-CALLUS-1357
*Solid Section, elset=CALLUS-1357, material=MAT-CALLUS-1357
,
** Section: Section-1358-CALLUS-1358
*Solid Section, elset=CALLUS-1358, material=MAT-CALLUS-1358
,
** Section: Section-1359-CALLUS-1359
*Solid Section, elset=CALLUS-1359, material=MAT-CALLUS-1359
,
** Section: Section-1360-CALLUS-1360
*Solid Section, elset=CALLUS-1360, material=MAT-CALLUS-1360
,
** Section: Section-1361-CALLUS-1361
*Solid Section, elset=CALLUS-1361, material=MAT-CALLUS-1361
,
** Section: Section-1362-CALLUS-1362
*Solid Section, elset=CALLUS-1362, material=MAT-CALLUS-1362
,
** Section: Section-1363-CALLUS-1363
*Solid Section, elset=CALLUS-1363, material=MAT-CALLUS-1363
,
** Section: Section-1364-CALLUS-1364
*Solid Section, elset=CALLUS-1364, material=MAT-CALLUS-1364
,
** Section: Section-1365-CALLUS-1365
*Solid Section, elset=CALLUS-1365, material=MAT-CALLUS-1365
,
** Section: Section-1366-CALLUS-1366
*Solid Section, elset=CALLUS-1366, material=MAT-CALLUS-1366
,
** Section: Section-1367-CALLUS-1367
*Solid Section, elset=CALLUS-1367, material=MAT-CALLUS-1367
,
** Section: Section-1368-CALLUS-1368
*Solid Section, elset=CALLUS-1368, material=MAT-CALLUS-1368
,
** Section: Section-1369-CALLUS-1369
*Solid Section, elset=CALLUS-1369, material=MAT-CALLUS-1369
,
** Section: Section-1370-CALLUS-1370
*Solid Section, elset=CALLUS-1370, material=MAT-CALLUS-1370
,
** Section: Section-1371-CALLUS-1371
*Solid Section, elset=CALLUS-1371, material=MAT-CALLUS-1371
,
** Section: Section-1372-CALLUS-1372
*Solid Section, elset=CALLUS-1372, material=MAT-CALLUS-1372
,
** Section: Section-1373-CALLUS-1373
*Solid Section, elset=CALLUS-1373, material=MAT-CALLUS-1373
,
** Section: Section-1374-CALLUS-1374
*Solid Section, elset=CALLUS-1374, material=MAT-CALLUS-1374
,
** Section: Section-1375-CALLUS-1375
*Solid Section, elset=CALLUS-1375, material=MAT-CALLUS-1375
,
** Section: Section-1376-CALLUS-1376
*Solid Section, elset=CALLUS-1376, material=MAT-CALLUS-1376
,
** Section: Section-1377-CALLUS-1377
*Solid Section, elset=CALLUS-1377, material=MAT-CALLUS-1377
,
** Section: Section-1378-CALLUS-1378
*Solid Section, elset=CALLUS-1378, material=MAT-CALLUS-1378
,
** Section: Section-1379-CALLUS-1379
*Solid Section, elset=CALLUS-1379, material=MAT-CALLUS-1379
,
** Section: Section-1380-CALLUS-1380
*Solid Section, elset=CALLUS-1380, material=MAT-CALLUS-1380
,
** Section: Section-1381-CALLUS-1381
*Solid Section, elset=CALLUS-1381, material=MAT-CALLUS-1381
,
** Section: Section-1382-CALLUS-1382
*Solid Section, elset=CALLUS-1382, material=MAT-CALLUS-1382
,
** Section: Section-1383-CALLUS-1383
*Solid Section, elset=CALLUS-1383, material=MAT-CALLUS-1383
,
** Section: Section-1384-CALLUS-1384
*Solid Section, elset=CALLUS-1384, material=MAT-CALLUS-1384
,
** Section: Section-1385-CALLUS-1385
*Solid Section, elset=CALLUS-1385, material=MAT-CALLUS-1385
,
** Section: Section-1386-CALLUS-1386
*Solid Section, elset=CALLUS-1386, material=MAT-CALLUS-1386
,
** Section: Section-1387-CALLUS-1387
*Solid Section, elset=CALLUS-1387, material=MAT-CALLUS-1387
,
** Section: Section-1388-CALLUS-1388
*Solid Section, elset=CALLUS-1388, material=MAT-CALLUS-1388
,
** Section: Section-1389-CALLUS-1389
*Solid Section, elset=CALLUS-1389, material=MAT-CALLUS-1389
,
** Section: Section-1390-CALLUS-1390
*Solid Section, elset=CALLUS-1390, material=MAT-CALLUS-1390
,
** Section: Section-1391-CALLUS-1391
*Solid Section, elset=CALLUS-1391, material=MAT-CALLUS-1391
,
** Section: Section-1392-CALLUS-1392
*Solid Section, elset=CALLUS-1392, material=MAT-CALLUS-1392
,
** Section: Section-1393-CALLUS-1393
*Solid Section, elset=CALLUS-1393, material=MAT-CALLUS-1393
,
** Section: Section-1394-CALLUS-1394
*Solid Section, elset=CALLUS-1394, material=MAT-CALLUS-1394
,
** Section: Section-1395-CALLUS-1395
*Solid Section, elset=CALLUS-1395, material=MAT-CALLUS-1395
,
** Section: Section-1396-CALLUS-1396
*Solid Section, elset=CALLUS-1396, material=MAT-CALLUS-1396
,
** Section: Section-1397-CALLUS-1397
*Solid Section, elset=CALLUS-1397, material=MAT-CALLUS-1397
,
** Section: Section-1398-CALLUS-1398
*Solid Section, elset=CALLUS-1398, material=MAT-CALLUS-1398
,
** Section: Section-1399-CALLUS-1399
*Solid Section, elset=CALLUS-1399, material=MAT-CALLUS-1399
,
** Section: Section-1400-CALLUS-1400
*Solid Section, elset=CALLUS-1400, material=MAT-CALLUS-1400
,
** Section: Section-1401-CALLUS-1401
*Solid Section, elset=CALLUS-1401, material=MAT-CALLUS-1401
,
** Section: Section-1402-CALLUS-1402
*Solid Section, elset=CALLUS-1402, material=MAT-CALLUS-1402
,
** Section: Section-1403-CALLUS-1403
*Solid Section, elset=CALLUS-1403, material=MAT-CALLUS-1403
,
** Section: Section-1404-CALLUS-1404
*Solid Section, elset=CALLUS-1404, material=MAT-CALLUS-1404
,
** Section: Section-1405-CALLUS-1405
*Solid Section, elset=CALLUS-1405, material=MAT-CALLUS-1405
,
** Section: Section-1406-CALLUS-1406
*Solid Section, elset=CALLUS-1406, material=MAT-CALLUS-1406
,
** Section: Section-1407-CALLUS-1407
*Solid Section, elset=CALLUS-1407, material=MAT-CALLUS-1407
,
** Section: Section-1408-CALLUS-1408
*Solid Section, elset=CALLUS-1408, material=MAT-CALLUS-1408
,
** Section: Section-1409-CALLUS-1409
*Solid Section, elset=CALLUS-1409, material=MAT-CALLUS-1409
,
** Section: Section-1410-CALLUS-1410
*Solid Section, elset=CALLUS-1410, material=MAT-CALLUS-1410
,
** Section: Section-1411-CALLUS-1411
*Solid Section, elset=CALLUS-1411, material=MAT-CALLUS-1411
,
** Section: Section-1412-CALLUS-1412
*Solid Section, elset=CALLUS-1412, material=MAT-CALLUS-1412
,
** Section: Section-1413-CALLUS-1413
*Solid Section, elset=CALLUS-1413, material=MAT-CALLUS-1413
,
** Section: Section-1414-CALLUS-1414
*Solid Section, elset=CALLUS-1414, material=MAT-CALLUS-1414
,
** Section: Section-1415-CALLUS-1415
*Solid Section, elset=CALLUS-1415, material=MAT-CALLUS-1415
,
** Section: Section-1416-CALLUS-1416
*Solid Section, elset=CALLUS-1416, material=MAT-CALLUS-1416
,
** Section: Section-1417-CALLUS-1417
*Solid Section, elset=CALLUS-1417, material=MAT-CALLUS-1417
,
** Section: Section-1418-CALLUS-1418
*Solid Section, elset=CALLUS-1418, material=MAT-CALLUS-1418
,
** Section: Section-1419-CALLUS-1419
*Solid Section, elset=CALLUS-1419, material=MAT-CALLUS-1419
,
** Section: Section-1420-CALLUS-1420
*Solid Section, elset=CALLUS-1420, material=MAT-CALLUS-1420
,
** Section: Section-1421-CALLUS-1421
*Solid Section, elset=CALLUS-1421, material=MAT-CALLUS-1421
,
** Section: Section-1422-CALLUS-1422
*Solid Section, elset=CALLUS-1422, material=MAT-CALLUS-1422
,
** Section: Section-1423-CALLUS-1423
*Solid Section, elset=CALLUS-1423, material=MAT-CALLUS-1423
,
** Section: Section-1424-CALLUS-1424
*Solid Section, elset=CALLUS-1424, material=MAT-CALLUS-1424
,
** Section: Section-1425-CALLUS-1425
*Solid Section, elset=CALLUS-1425, material=MAT-CALLUS-1425
,
** Section: Section-1426-CALLUS-1426
*Solid Section, elset=CALLUS-1426, material=MAT-CALLUS-1426
,
** Section: Section-1427-CALLUS-1427
*Solid Section, elset=CALLUS-1427, material=MAT-CALLUS-1427
,
** Section: Section-1428-CALLUS-1428
*Solid Section, elset=CALLUS-1428, material=MAT-CALLUS-1428
,
** Section: Section-1429-CALLUS-1429
*Solid Section, elset=CALLUS-1429, material=MAT-CALLUS-1429
,
** Section: Section-1430-CALLUS-1430
*Solid Section, elset=CALLUS-1430, material=MAT-CALLUS-1430
,
** Section: Section-1431-CALLUS-1431
*Solid Section, elset=CALLUS-1431, material=MAT-CALLUS-1431
,
** Section: Section-1432-CALLUS-1432
*Solid Section, elset=CALLUS-1432, material=MAT-CALLUS-1432
,
** Section: Section-1433-CALLUS-1433
*Solid Section, elset=CALLUS-1433, material=MAT-CALLUS-1433
,
** Section: Section-1434-CALLUS-1434
*Solid Section, elset=CALLUS-1434, material=MAT-CALLUS-1434
,
** Section: Section-1435-CALLUS-1435
*Solid Section, elset=CALLUS-1435, material=MAT-CALLUS-1435
,
** Section: Section-1436-CALLUS-1436
*Solid Section, elset=CALLUS-1436, material=MAT-CALLUS-1436
,
** Section: Section-1437-CALLUS-1437
*Solid Section, elset=CALLUS-1437, material=MAT-CALLUS-1437
,
** Section: Section-1438-CALLUS-1438
*Solid Section, elset=CALLUS-1438, material=MAT-CALLUS-1438
,
** Section: Section-1439-CALLUS-1439
*Solid Section, elset=CALLUS-1439, material=MAT-CALLUS-1439
,
** Section: Section-1440-CALLUS-1440
*Solid Section, elset=CALLUS-1440, material=MAT-CALLUS-1440
,
** Section: Section-1441-CALLUS-1441
*Solid Section, elset=CALLUS-1441, material=MAT-CALLUS-1441
,
** Section: Section-1442-CALLUS-1442
*Solid Section, elset=CALLUS-1442, material=MAT-CALLUS-1442
,
** Section: Section-1443-CALLUS-1443
*Solid Section, elset=CALLUS-1443, material=MAT-CALLUS-1443
,
** Section: Section-1444-CALLUS-1444
*Solid Section, elset=CALLUS-1444, material=MAT-CALLUS-1444
,
** Section: Section-1445-CALLUS-1445
*Solid Section, elset=CALLUS-1445, material=MAT-CALLUS-1445
,
** Section: Section-1446-CALLUS-1446
*Solid Section, elset=CALLUS-1446, material=MAT-CALLUS-1446
,
** Section: Section-1447-CALLUS-1447
*Solid Section, elset=CALLUS-1447, material=MAT-CALLUS-1447
,
** Section: Section-1448-CALLUS-1448
*Solid Section, elset=CALLUS-1448, material=MAT-CALLUS-1448
,
** Section: Section-1449-CALLUS-1449
*Solid Section, elset=CALLUS-1449, material=MAT-CALLUS-1449
,
** Section: Section-1450-CALLUS-1450
*Solid Section, elset=CALLUS-1450, material=MAT-CALLUS-1450
,
** Section: Section-1451-CALLUS-1451
*Solid Section, elset=CALLUS-1451, material=MAT-CALLUS-1451
,
** Section: Section-1452-CALLUS-1452
*Solid Section, elset=CALLUS-1452, material=MAT-CALLUS-1452
,
** Section: Section-1453-CALLUS-1453
*Solid Section, elset=CALLUS-1453, material=MAT-CALLUS-1453
,
** Section: Section-1454-CALLUS-1454
*Solid Section, elset=CALLUS-1454, material=MAT-CALLUS-1454
,
** Section: Section-1455-CALLUS-1455
*Solid Section, elset=CALLUS-1455, material=MAT-CALLUS-1455
,
** Section: Section-1456-CALLUS-1456
*Solid Section, elset=CALLUS-1456, material=MAT-CALLUS-1456
,
** Section: Section-1457-CALLUS-1457
*Solid Section, elset=CALLUS-1457, material=MAT-CALLUS-1457
,
** Section: Section-1458-CALLUS-1458
*Solid Section, elset=CALLUS-1458, material=MAT-CALLUS-1458
,
** Section: Section-1459-CALLUS-1459
*Solid Section, elset=CALLUS-1459, material=MAT-CALLUS-1459
,
** Section: Section-1460-CALLUS-1460
*Solid Section, elset=CALLUS-1460, material=MAT-CALLUS-1460
,
** Section: Section-1461-CALLUS-1461
*Solid Section, elset=CALLUS-1461, material=MAT-CALLUS-1461
,
** Section: Section-1462-CALLUS-1462
*Solid Section, elset=CALLUS-1462, material=MAT-CALLUS-1462
,
** Section: Section-1463-CALLUS-1463
*Solid Section, elset=CALLUS-1463, material=MAT-CALLUS-1463
,
** Section: Section-1464-CALLUS-1464
*Solid Section, elset=CALLUS-1464, material=MAT-CALLUS-1464
,
** Section: Section-1465-CALLUS-1465
*Solid Section, elset=CALLUS-1465, material=MAT-CALLUS-1465
,
** Section: Section-1466-CALLUS-1466
*Solid Section, elset=CALLUS-1466, material=MAT-CALLUS-1466
,
** Section: Section-1467-CALLUS-1467
*Solid Section, elset=CALLUS-1467, material=MAT-CALLUS-1467
,
** Section: Section-1468-CALLUS-1468
*Solid Section, elset=CALLUS-1468, material=MAT-CALLUS-1468
,
** Section: Section-1469-CALLUS-1469
*Solid Section, elset=CALLUS-1469, material=MAT-CALLUS-1469
,
** Section: Section-1470-CALLUS-1470
*Solid Section, elset=CALLUS-1470, material=MAT-CALLUS-1470
,
** Section: Section-1471-CALLUS-1471
*Solid Section, elset=CALLUS-1471, material=MAT-CALLUS-1471
,
** Section: Section-1472-CALLUS-1472
*Solid Section, elset=CALLUS-1472, material=MAT-CALLUS-1472
,
** Section: Section-1473-CALLUS-1473
*Solid Section, elset=CALLUS-1473, material=MAT-CALLUS-1473
,
** Section: Section-1474-CALLUS-1474
*Solid Section, elset=CALLUS-1474, material=MAT-CALLUS-1474
,
** Section: Section-1475-CALLUS-1475
*Solid Section, elset=CALLUS-1475, material=MAT-CALLUS-1475
,
** Section: Section-1476-CALLUS-1476
*Solid Section, elset=CALLUS-1476, material=MAT-CALLUS-1476
,
** Section: Section-1477-CALLUS-1477
*Solid Section, elset=CALLUS-1477, material=MAT-CALLUS-1477
,
** Section: Section-1478-CALLUS-1478
*Solid Section, elset=CALLUS-1478, material=MAT-CALLUS-1478
,
** Section: Section-1479-CALLUS-1479
*Solid Section, elset=CALLUS-1479, material=MAT-CALLUS-1479
,
** Section: Section-1480-CALLUS-1480
*Solid Section, elset=CALLUS-1480, material=MAT-CALLUS-1480
,
** Section: Section-1481-CALLUS-1481
*Solid Section, elset=CALLUS-1481, material=MAT-CALLUS-1481
,
** Section: Section-1482-CALLUS-1482
*Solid Section, elset=CALLUS-1482, material=MAT-CALLUS-1482
,
** Section: Section-1483-CALLUS-1483
*Solid Section, elset=CALLUS-1483, material=MAT-CALLUS-1483
,
** Section: Section-1484-CALLUS-1484
*Solid Section, elset=CALLUS-1484, material=MAT-CALLUS-1484
,
** Section: Section-1485-CALLUS-1485
*Solid Section, elset=CALLUS-1485, material=MAT-CALLUS-1485
,
** Section: Section-1486-CALLUS-1486
*Solid Section, elset=CALLUS-1486, material=MAT-CALLUS-1486
,
** Section: Section-1487-CALLUS-1487
*Solid Section, elset=CALLUS-1487, material=MAT-CALLUS-1487
,
** Section: Section-1488-CALLUS-1488
*Solid Section, elset=CALLUS-1488, material=MAT-CALLUS-1488
,
** Section: Section-1489-CALLUS-1489
*Solid Section, elset=CALLUS-1489, material=MAT-CALLUS-1489
,
** Section: Section-1490-CALLUS-1490
*Solid Section, elset=CALLUS-1490, material=MAT-CALLUS-1490
,
** Section: Section-1491-CALLUS-1491
*Solid Section, elset=CALLUS-1491, material=MAT-CALLUS-1491
,
** Section: Section-1492-CALLUS-1492
*Solid Section, elset=CALLUS-1492, material=MAT-CALLUS-1492
,
** Section: Section-1493-CALLUS-1493
*Solid Section, elset=CALLUS-1493, material=MAT-CALLUS-1493
,
** Section: Section-1494-CALLUS-1494
*Solid Section, elset=CALLUS-1494, material=MAT-CALLUS-1494
,
** Section: Section-1495-CALLUS-1495
*Solid Section, elset=CALLUS-1495, material=MAT-CALLUS-1495
,
** Section: Section-1496-CALLUS-1496
*Solid Section, elset=CALLUS-1496, material=MAT-CALLUS-1496
,
** Section: Section-1497-CALLUS-1497
*Solid Section, elset=CALLUS-1497, material=MAT-CALLUS-1497
,
** Section: Section-1498-CALLUS-1498
*Solid Section, elset=CALLUS-1498, material=MAT-CALLUS-1498
,
** Section: Section-1499-CALLUS-1499
*Solid Section, elset=CALLUS-1499, material=MAT-CALLUS-1499
,
** Section: Section-1500-CALLUS-1500
*Solid Section, elset=CALLUS-1500, material=MAT-CALLUS-1500
,
** Section: Section-1501-CALLUS-1501
*Solid Section, elset=CALLUS-1501, material=MAT-CALLUS-1501
,
** Section: Section-1502-CALLUS-1502
*Solid Section, elset=CALLUS-1502, material=MAT-CALLUS-1502
,
** Section: Section-1503-CALLUS-1503
*Solid Section, elset=CALLUS-1503, material=MAT-CALLUS-1503
,
** Section: Section-1504-CALLUS-1504
*Solid Section, elset=CALLUS-1504, material=MAT-CALLUS-1504
,
** Section: Section-1505-CALLUS-1505
*Solid Section, elset=CALLUS-1505, material=MAT-CALLUS-1505
,
** Section: Section-1506-CALLUS-1506
*Solid Section, elset=CALLUS-1506, material=MAT-CALLUS-1506
,
** Section: Section-1507-CALLUS-1507
*Solid Section, elset=CALLUS-1507, material=MAT-CALLUS-1507
,
** Section: Section-1508-CALLUS-1508
*Solid Section, elset=CALLUS-1508, material=MAT-CALLUS-1508
,
** Section: Section-1509-CALLUS-1509
*Solid Section, elset=CALLUS-1509, material=MAT-CALLUS-1509
,
** Section: Section-1510-CALLUS-1510
*Solid Section, elset=CALLUS-1510, material=MAT-CALLUS-1510
,
** Section: Section-1511-CALLUS-1511
*Solid Section, elset=CALLUS-1511, material=MAT-CALLUS-1511
,
** Section: Section-1512-CALLUS-1512
*Solid Section, elset=CALLUS-1512, material=MAT-CALLUS-1512
,
** Section: Section-1513-CALLUS-1513
*Solid Section, elset=CALLUS-1513, material=MAT-CALLUS-1513
,
** Section: Section-1514-CALLUS-1514
*Solid Section, elset=CALLUS-1514, material=MAT-CALLUS-1514
,
** Section: Section-1515-CALLUS-1515
*Solid Section, elset=CALLUS-1515, material=MAT-CALLUS-1515
,
** Section: Section-1516-CALLUS-1516
*Solid Section, elset=CALLUS-1516, material=MAT-CALLUS-1516
,
** Section: Section-1517-CALLUS-1517
*Solid Section, elset=CALLUS-1517, material=MAT-CALLUS-1517
,
** Section: Section-1518-CALLUS-1518
*Solid Section, elset=CALLUS-1518, material=MAT-CALLUS-1518
,
** Section: Section-1519-CALLUS-1519
*Solid Section, elset=CALLUS-1519, material=MAT-CALLUS-1519
,
** Section: Section-1520-CALLUS-1520
*Solid Section, elset=CALLUS-1520, material=MAT-CALLUS-1520
,
** Section: Section-1521-CALLUS-1521
*Solid Section, elset=CALLUS-1521, material=MAT-CALLUS-1521
,
** Section: Section-1522-CALLUS-1522
*Solid Section, elset=CALLUS-1522, material=MAT-CALLUS-1522
,
** Section: Section-1523-CALLUS-1523
*Solid Section, elset=CALLUS-1523, material=MAT-CALLUS-1523
,
** Section: Section-1524-CALLUS-1524
*Solid Section, elset=CALLUS-1524, material=MAT-CALLUS-1524
,
** Section: Section-1525-CALLUS-1525
*Solid Section, elset=CALLUS-1525, material=MAT-CALLUS-1525
,
** Section: Section-1526-CALLUS-1526
*Solid Section, elset=CALLUS-1526, material=MAT-CALLUS-1526
,
** Section: Section-1527-CALLUS-1527
*Solid Section, elset=CALLUS-1527, material=MAT-CALLUS-1527
,
** Section: Section-1528-CALLUS-1528
*Solid Section, elset=CALLUS-1528, material=MAT-CALLUS-1528
,
** Section: Section-1529-CALLUS-1529
*Solid Section, elset=CALLUS-1529, material=MAT-CALLUS-1529
,
** Section: Section-1530-CALLUS-1530
*Solid Section, elset=CALLUS-1530, material=MAT-CALLUS-1530
,
** Section: Section-1531-CALLUS-1531
*Solid Section, elset=CALLUS-1531, material=MAT-CALLUS-1531
,
*End Part
**  
**
** ASSEMBLY
**
*Assembly, name=Assembly
**  
*Instance, name=Part-1-1, part=Part-1
*End Instance
**  
*Nset, nset=BONE-ENDSIDE, instance=PART-1-1
   5,   8, 184, 185, 186, 187, 188, 189, 190, 191, 192, 193, 194, 195, 196, 197
*Nset, nset=CALLUS-INTERFACE, instance=PART-1-1
   6,   9, 274, 275, 276, 277, 278, 279, 280, 281, 282, 283, 284, 285, 286, 287
 288, 289, 290, 291, 292, 293, 294, 295, 296, 297, 298, 299, 300, 301, 302, 303
 304, 305, 306, 307, 308, 309, 310, 311, 312, 313, 314, 315, 316, 317, 318, 319
 320, 321, 322, 323, 324, 325, 326, 327, 328, 329, 330, 331, 332, 333, 334, 335
 336, 337, 338, 339
*Nset, nset=MARROW, instance=PART-1-1
  1,  2, 11, 12, 13, 14, 15, 16, 17, 18, 19, 20, 21, 22, 23, 24
 25, 26, 27, 28, 29, 30, 31, 32, 33, 34, 35, 36, 37, 38, 39, 40
 41, 42, 43, 44
*Nset, nset=PERIOSTEUM, instance=PART-1-1, generate
 105,  160,    1
*Nset, nset=ND_1, instance=PART-1-1
 1
*Nset, nset=ND_2, instance=PART-1-1
 2
*Nset, nset=ND_3, instance=PART-1-1
 3
*Nset, nset=ND_4, instance=PART-1-1
 4
*Nset, nset=ND_5, instance=PART-1-1
 5
*Nset, nset=ND_6, instance=PART-1-1
 6
*Nset, nset=ND_7, instance=PART-1-1
 7
*Nset, nset=ND_8, instance=PART-1-1
 8
*Nset, nset=ND_9, instance=PART-1-1
 9
*Nset, nset=ND_10, instance=PART-1-1
 10
*Nset, nset=ND_11, instance=PART-1-1
 11
*Nset, nset=ND_12, instance=PART-1-1
 12
*Nset, nset=ND_13, instance=PART-1-1
 13
*Nset, nset=ND_14, instance=PART-1-1
 14
*Nset, nset=ND_15, instance=PART-1-1
 15
*Nset, nset=ND_16, instance=PART-1-1
 16
*Nset, nset=ND_17, instance=PART-1-1
 17
*Nset, nset=ND_18, instance=PART-1-1
 18
*Nset, nset=ND_19, instance=PART-1-1
 19
*Nset, nset=ND_20, instance=PART-1-1
 20
*Nset, nset=ND_21, instance=PART-1-1
 21
*Nset, nset=ND_22, instance=PART-1-1
 22
*Nset, nset=ND_23, instance=PART-1-1
 23
*Nset, nset=ND_24, instance=PART-1-1
 24
*Nset, nset=ND_25, instance=PART-1-1
 25
*Nset, nset=ND_26, instance=PART-1-1
 26
*Nset, nset=ND_27, instance=PART-1-1
 27
*Nset, nset=ND_28, instance=PART-1-1
 28
*Nset, nset=ND_29, instance=PART-1-1
 29
*Nset, nset=ND_30, instance=PART-1-1
 30
*Nset, nset=ND_31, instance=PART-1-1
 31
*Nset, nset=ND_32, instance=PART-1-1
 32
*Nset, nset=ND_33, instance=PART-1-1
 33
*Nset, nset=ND_34, instance=PART-1-1
 34
*Nset, nset=ND_35, instance=PART-1-1
 35
*Nset, nset=ND_36, instance=PART-1-1
 36
*Nset, nset=ND_37, instance=PART-1-1
 37
*Nset, nset=ND_38, instance=PART-1-1
 38
*Nset, nset=ND_39, instance=PART-1-1
 39
*Nset, nset=ND_40, instance=PART-1-1
 40
*Nset, nset=ND_41, instance=PART-1-1
 41
*Nset, nset=ND_42, instance=PART-1-1
 42
*Nset, nset=ND_43, instance=PART-1-1
 43
*Nset, nset=ND_44, instance=PART-1-1
 44
*Nset, nset=ND_45, instance=PART-1-1
 45
*Nset, nset=ND_46, instance=PART-1-1
 46
*Nset, nset=ND_47, instance=PART-1-1
 47
*Nset, nset=ND_48, instance=PART-1-1
 48
*Nset, nset=ND_49, instance=PART-1-1
 49
*Nset, nset=ND_50, instance=PART-1-1
 50
*Nset, nset=ND_51, instance=PART-1-1
 51
*Nset, nset=ND_52, instance=PART-1-1
 52
*Nset, nset=ND_53, instance=PART-1-1
 53
*Nset, nset=ND_54, instance=PART-1-1
 54
*Nset, nset=ND_55, instance=PART-1-1
 55
*Nset, nset=ND_56, instance=PART-1-1
 56
*Nset, nset=ND_57, instance=PART-1-1
 57
*Nset, nset=ND_58, instance=PART-1-1
 58
*Nset, nset=ND_59, instance=PART-1-1
 59
*Nset, nset=ND_60, instance=PART-1-1
 60
*Nset, nset=ND_61, instance=PART-1-1
 61
*Nset, nset=ND_62, instance=PART-1-1
 62
*Nset, nset=ND_63, instance=PART-1-1
 63
*Nset, nset=ND_64, instance=PART-1-1
 64
*Nset, nset=ND_65, instance=PART-1-1
 65
*Nset, nset=ND_66, instance=PART-1-1
 66
*Nset, nset=ND_67, instance=PART-1-1
 67
*Nset, nset=ND_68, instance=PART-1-1
 68
*Nset, nset=ND_69, instance=PART-1-1
 69
*Nset, nset=ND_70, instance=PART-1-1
 70
*Nset, nset=ND_71, instance=PART-1-1
 71
*Nset, nset=ND_72, instance=PART-1-1
 72
*Nset, nset=ND_73, instance=PART-1-1
 73
*Nset, nset=ND_74, instance=PART-1-1
 74
*Nset, nset=ND_75, instance=PART-1-1
 75
*Nset, nset=ND_76, instance=PART-1-1
 76
*Nset, nset=ND_77, instance=PART-1-1
 77
*Nset, nset=ND_78, instance=PART-1-1
 78
*Nset, nset=ND_79, instance=PART-1-1
 79
*Nset, nset=ND_80, instance=PART-1-1
 80
*Nset, nset=ND_81, instance=PART-1-1
 81
*Nset, nset=ND_82, instance=PART-1-1
 82
*Nset, nset=ND_83, instance=PART-1-1
 83
*Nset, nset=ND_84, instance=PART-1-1
 84
*Nset, nset=ND_85, instance=PART-1-1
 85
*Nset, nset=ND_86, instance=PART-1-1
 86
*Nset, nset=ND_87, instance=PART-1-1
 87
*Nset, nset=ND_88, instance=PART-1-1
 88
*Nset, nset=ND_89, instance=PART-1-1
 89
*Nset, nset=ND_90, instance=PART-1-1
 90
*Nset, nset=ND_91, instance=PART-1-1
 91
*Nset, nset=ND_92, instance=PART-1-1
 92
*Nset, nset=ND_93, instance=PART-1-1
 93
*Nset, nset=ND_94, instance=PART-1-1
 94
*Nset, nset=ND_95, instance=PART-1-1
 95
*Nset, nset=ND_96, instance=PART-1-1
 96
*Nset, nset=ND_97, instance=PART-1-1
 97
*Nset, nset=ND_98, instance=PART-1-1
 98
*Nset, nset=ND_99, instance=PART-1-1
 99
*Nset, nset=ND_100, instance=PART-1-1
 100
*Nset, nset=ND_101, instance=PART-1-1
 101
*Nset, nset=ND_102, instance=PART-1-1
 102
*Nset, nset=ND_103, instance=PART-1-1
 103
*Nset, nset=ND_104, instance=PART-1-1
 104
*Nset, nset=ND_105, instance=PART-1-1
 105
*Nset, nset=ND_106, instance=PART-1-1
 106
*Nset, nset=ND_107, instance=PART-1-1
 107
*Nset, nset=ND_108, instance=PART-1-1
 108
*Nset, nset=ND_109, instance=PART-1-1
 109
*Nset, nset=ND_110, instance=PART-1-1
 110
*Nset, nset=ND_111, instance=PART-1-1
 111
*Nset, nset=ND_112, instance=PART-1-1
 112
*Nset, nset=ND_113, instance=PART-1-1
 113
*Nset, nset=ND_114, instance=PART-1-1
 114
*Nset, nset=ND_115, instance=PART-1-1
 115
*Nset, nset=ND_116, instance=PART-1-1
 116
*Nset, nset=ND_117, instance=PART-1-1
 117
*Nset, nset=ND_118, instance=PART-1-1
 118
*Nset, nset=ND_119, instance=PART-1-1
 119
*Nset, nset=ND_120, instance=PART-1-1
 120
*Nset, nset=ND_121, instance=PART-1-1
 121
*Nset, nset=ND_122, instance=PART-1-1
 122
*Nset, nset=ND_123, instance=PART-1-1
 123
*Nset, nset=ND_124, instance=PART-1-1
 124
*Nset, nset=ND_125, instance=PART-1-1
 125
*Nset, nset=ND_126, instance=PART-1-1
 126
*Nset, nset=ND_127, instance=PART-1-1
 127
*Nset, nset=ND_128, instance=PART-1-1
 128
*Nset, nset=ND_129, instance=PART-1-1
 129
*Nset, nset=ND_130, instance=PART-1-1
 130
*Nset, nset=ND_131, instance=PART-1-1
 131
*Nset, nset=ND_132, instance=PART-1-1
 132
*Nset, nset=ND_133, instance=PART-1-1
 133
*Nset, nset=ND_134, instance=PART-1-1
 134
*Nset, nset=ND_135, instance=PART-1-1
 135
*Nset, nset=ND_136, instance=PART-1-1
 136
*Nset, nset=ND_137, instance=PART-1-1
 137
*Nset, nset=ND_138, instance=PART-1-1
 138
*Nset, nset=ND_139, instance=PART-1-1
 139
*Nset, nset=ND_140, instance=PART-1-1
 140
*Nset, nset=ND_141, instance=PART-1-1
 141
*Nset, nset=ND_142, instance=PART-1-1
 142
*Nset, nset=ND_143, instance=PART-1-1
 143
*Nset, nset=ND_144, instance=PART-1-1
 144
*Nset, nset=ND_145, instance=PART-1-1
 145
*Nset, nset=ND_146, instance=PART-1-1
 146
*Nset, nset=ND_147, instance=PART-1-1
 147
*Nset, nset=ND_148, instance=PART-1-1
 148
*Nset, nset=ND_149, instance=PART-1-1
 149
*Nset, nset=ND_150, instance=PART-1-1
 150
*Nset, nset=ND_151, instance=PART-1-1
 151
*Nset, nset=ND_152, instance=PART-1-1
 152
*Nset, nset=ND_153, instance=PART-1-1
 153
*Nset, nset=ND_154, instance=PART-1-1
 154
*Nset, nset=ND_155, instance=PART-1-1
 155
*Nset, nset=ND_156, instance=PART-1-1
 156
*Nset, nset=ND_157, instance=PART-1-1
 157
*Nset, nset=ND_158, instance=PART-1-1
 158
*Nset, nset=ND_159, instance=PART-1-1
 159
*Nset, nset=ND_160, instance=PART-1-1
 160
*Nset, nset=ND_161, instance=PART-1-1
 161
*Nset, nset=ND_162, instance=PART-1-1
 162
*Nset, nset=ND_163, instance=PART-1-1
 163
*Nset, nset=ND_164, instance=PART-1-1
 164
*Nset, nset=ND_165, instance=PART-1-1
 165
*Nset, nset=ND_166, instance=PART-1-1
 166
*Nset, nset=ND_167, instance=PART-1-1
 167
*Nset, nset=ND_168, instance=PART-1-1
 168
*Nset, nset=ND_169, instance=PART-1-1
 169
*Nset, nset=ND_170, instance=PART-1-1
 170
*Nset, nset=ND_171, instance=PART-1-1
 171
*Nset, nset=ND_172, instance=PART-1-1
 172
*Nset, nset=ND_173, instance=PART-1-1
 173
*Nset, nset=ND_174, instance=PART-1-1
 174
*Nset, nset=ND_175, instance=PART-1-1
 175
*Nset, nset=ND_176, instance=PART-1-1
 176
*Nset, nset=ND_177, instance=PART-1-1
 177
*Nset, nset=ND_178, instance=PART-1-1
 178
*Nset, nset=ND_179, instance=PART-1-1
 179
*Nset, nset=ND_180, instance=PART-1-1
 180
*Nset, nset=ND_181, instance=PART-1-1
 181
*Nset, nset=ND_182, instance=PART-1-1
 182
*Nset, nset=ND_183, instance=PART-1-1
 183
*Nset, nset=ND_184, instance=PART-1-1
 184
*Nset, nset=ND_185, instance=PART-1-1
 185
*Nset, nset=ND_186, instance=PART-1-1
 186
*Nset, nset=ND_187, instance=PART-1-1
 187
*Nset, nset=ND_188, instance=PART-1-1
 188
*Nset, nset=ND_189, instance=PART-1-1
 189
*Nset, nset=ND_190, instance=PART-1-1
 190
*Nset, nset=ND_191, instance=PART-1-1
 191
*Nset, nset=ND_192, instance=PART-1-1
 192
*Nset, nset=ND_193, instance=PART-1-1
 193
*Nset, nset=ND_194, instance=PART-1-1
 194
*Nset, nset=ND_195, instance=PART-1-1
 195
*Nset, nset=ND_196, instance=PART-1-1
 196
*Nset, nset=ND_197, instance=PART-1-1
 197
*Nset, nset=ND_198, instance=PART-1-1
 198
*Nset, nset=ND_199, instance=PART-1-1
 199
*Nset, nset=ND_200, instance=PART-1-1
 200
*Nset, nset=ND_201, instance=PART-1-1
 201
*Nset, nset=ND_202, instance=PART-1-1
 202
*Nset, nset=ND_203, instance=PART-1-1
 203
*Nset, nset=ND_204, instance=PART-1-1
 204
*Nset, nset=ND_205, instance=PART-1-1
 205
*Nset, nset=ND_206, instance=PART-1-1
 206
*Nset, nset=ND_207, instance=PART-1-1
 207
*Nset, nset=ND_208, instance=PART-1-1
 208
*Nset, nset=ND_209, instance=PART-1-1
 209
*Nset, nset=ND_210, instance=PART-1-1
 210
*Nset, nset=ND_211, instance=PART-1-1
 211
*Nset, nset=ND_212, instance=PART-1-1
 212
*Nset, nset=ND_213, instance=PART-1-1
 213
*Nset, nset=ND_214, instance=PART-1-1
 214
*Nset, nset=ND_215, instance=PART-1-1
 215
*Nset, nset=ND_216, instance=PART-1-1
 216
*Nset, nset=ND_217, instance=PART-1-1
 217
*Nset, nset=ND_218, instance=PART-1-1
 218
*Nset, nset=ND_219, instance=PART-1-1
 219
*Nset, nset=ND_220, instance=PART-1-1
 220
*Nset, nset=ND_221, instance=PART-1-1
 221
*Nset, nset=ND_222, instance=PART-1-1
 222
*Nset, nset=ND_223, instance=PART-1-1
 223
*Nset, nset=ND_224, instance=PART-1-1
 224
*Nset, nset=ND_225, instance=PART-1-1
 225
*Nset, nset=ND_226, instance=PART-1-1
 226
*Nset, nset=ND_227, instance=PART-1-1
 227
*Nset, nset=ND_228, instance=PART-1-1
 228
*Nset, nset=ND_229, instance=PART-1-1
 229
*Nset, nset=ND_230, instance=PART-1-1
 230
*Nset, nset=ND_231, instance=PART-1-1
 231
*Nset, nset=ND_232, instance=PART-1-1
 232
*Nset, nset=ND_233, instance=PART-1-1
 233
*Nset, nset=ND_234, instance=PART-1-1
 234
*Nset, nset=ND_235, instance=PART-1-1
 235
*Nset, nset=ND_236, instance=PART-1-1
 236
*Nset, nset=ND_237, instance=PART-1-1
 237
*Nset, nset=ND_238, instance=PART-1-1
 238
*Nset, nset=ND_239, instance=PART-1-1
 239
*Nset, nset=ND_240, instance=PART-1-1
 240
*Nset, nset=ND_241, instance=PART-1-1
 241
*Nset, nset=ND_242, instance=PART-1-1
 242
*Nset, nset=ND_243, instance=PART-1-1
 243
*Nset, nset=ND_244, instance=PART-1-1
 244
*Nset, nset=ND_245, instance=PART-1-1
 245
*Nset, nset=ND_246, instance=PART-1-1
 246
*Nset, nset=ND_247, instance=PART-1-1
 247
*Nset, nset=ND_248, instance=PART-1-1
 248
*Nset, nset=ND_249, instance=PART-1-1
 249
*Nset, nset=ND_250, instance=PART-1-1
 250
*Nset, nset=ND_251, instance=PART-1-1
 251
*Nset, nset=ND_252, instance=PART-1-1
 252
*Nset, nset=ND_253, instance=PART-1-1
 253
*Nset, nset=ND_254, instance=PART-1-1
 254
*Nset, nset=ND_255, instance=PART-1-1
 255
*Nset, nset=ND_256, instance=PART-1-1
 256
*Nset, nset=ND_257, instance=PART-1-1
 257
*Nset, nset=ND_258, instance=PART-1-1
 258
*Nset, nset=ND_259, instance=PART-1-1
 259
*Nset, nset=ND_260, instance=PART-1-1
 260
*Nset, nset=ND_261, instance=PART-1-1
 261
*Nset, nset=ND_262, instance=PART-1-1
 262
*Nset, nset=ND_263, instance=PART-1-1
 263
*Nset, nset=ND_264, instance=PART-1-1
 264
*Nset, nset=ND_265, instance=PART-1-1
 265
*Nset, nset=ND_266, instance=PART-1-1
 266
*Nset, nset=ND_267, instance=PART-1-1
 267
*Nset, nset=ND_268, instance=PART-1-1
 268
*Nset, nset=ND_269, instance=PART-1-1
 269
*Nset, nset=ND_270, instance=PART-1-1
 270
*Nset, nset=ND_271, instance=PART-1-1
 271
*Nset, nset=ND_272, instance=PART-1-1
 272
*Nset, nset=ND_273, instance=PART-1-1
 273
*Nset, nset=ND_274, instance=PART-1-1
 274
*Nset, nset=ND_275, instance=PART-1-1
 275
*Nset, nset=ND_276, instance=PART-1-1
 276
*Nset, nset=ND_277, instance=PART-1-1
 277
*Nset, nset=ND_278, instance=PART-1-1
 278
*Nset, nset=ND_279, instance=PART-1-1
 279
*Nset, nset=ND_280, instance=PART-1-1
 280
*Nset, nset=ND_281, instance=PART-1-1
 281
*Nset, nset=ND_282, instance=PART-1-1
 282
*Nset, nset=ND_283, instance=PART-1-1
 283
*Nset, nset=ND_284, instance=PART-1-1
 284
*Nset, nset=ND_285, instance=PART-1-1
 285
*Nset, nset=ND_286, instance=PART-1-1
 286
*Nset, nset=ND_287, instance=PART-1-1
 287
*Nset, nset=ND_288, instance=PART-1-1
 288
*Nset, nset=ND_289, instance=PART-1-1
 289
*Nset, nset=ND_290, instance=PART-1-1
 290
*Nset, nset=ND_291, instance=PART-1-1
 291
*Nset, nset=ND_292, instance=PART-1-1
 292
*Nset, nset=ND_293, instance=PART-1-1
 293
*Nset, nset=ND_294, instance=PART-1-1
 294
*Nset, nset=ND_295, instance=PART-1-1
 295
*Nset, nset=ND_296, instance=PART-1-1
 296
*Nset, nset=ND_297, instance=PART-1-1
 297
*Nset, nset=ND_298, instance=PART-1-1
 298
*Nset, nset=ND_299, instance=PART-1-1
 299
*Nset, nset=ND_300, instance=PART-1-1
 300
*Nset, nset=ND_301, instance=PART-1-1
 301
*Nset, nset=ND_302, instance=PART-1-1
 302
*Nset, nset=ND_303, instance=PART-1-1
 303
*Nset, nset=ND_304, instance=PART-1-1
 304
*Nset, nset=ND_305, instance=PART-1-1
 305
*Nset, nset=ND_306, instance=PART-1-1
 306
*Nset, nset=ND_307, instance=PART-1-1
 307
*Nset, nset=ND_308, instance=PART-1-1
 308
*Nset, nset=ND_309, instance=PART-1-1
 309
*Nset, nset=ND_310, instance=PART-1-1
 310
*Nset, nset=ND_311, instance=PART-1-1
 311
*Nset, nset=ND_312, instance=PART-1-1
 312
*Nset, nset=ND_313, instance=PART-1-1
 313
*Nset, nset=ND_314, instance=PART-1-1
 314
*Nset, nset=ND_315, instance=PART-1-1
 315
*Nset, nset=ND_316, instance=PART-1-1
 316
*Nset, nset=ND_317, instance=PART-1-1
 317
*Nset, nset=ND_318, instance=PART-1-1
 318
*Nset, nset=ND_319, instance=PART-1-1
 319
*Nset, nset=ND_320, instance=PART-1-1
 320
*Nset, nset=ND_321, instance=PART-1-1
 321
*Nset, nset=ND_322, instance=PART-1-1
 322
*Nset, nset=ND_323, instance=PART-1-1
 323
*Nset, nset=ND_324, instance=PART-1-1
 324
*Nset, nset=ND_325, instance=PART-1-1
 325
*Nset, nset=ND_326, instance=PART-1-1
 326
*Nset, nset=ND_327, instance=PART-1-1
 327
*Nset, nset=ND_328, instance=PART-1-1
 328
*Nset, nset=ND_329, instance=PART-1-1
 329
*Nset, nset=ND_330, instance=PART-1-1
 330
*Nset, nset=ND_331, instance=PART-1-1
 331
*Nset, nset=ND_332, instance=PART-1-1
 332
*Nset, nset=ND_333, instance=PART-1-1
 333
*Nset, nset=ND_334, instance=PART-1-1
 334
*Nset, nset=ND_335, instance=PART-1-1
 335
*Nset, nset=ND_336, instance=PART-1-1
 336
*Nset, nset=ND_337, instance=PART-1-1
 337
*Nset, nset=ND_338, instance=PART-1-1
 338
*Nset, nset=ND_339, instance=PART-1-1
 339
*Nset, nset=ND_340, instance=PART-1-1
 340
*Nset, nset=ND_341, instance=PART-1-1
 341
*Nset, nset=ND_342, instance=PART-1-1
 342
*Nset, nset=ND_343, instance=PART-1-1
 343
*Nset, nset=ND_344, instance=PART-1-1
 344
*Nset, nset=ND_345, instance=PART-1-1
 345
*Nset, nset=ND_346, instance=PART-1-1
 346
*Nset, nset=ND_347, instance=PART-1-1
 347
*Nset, nset=ND_348, instance=PART-1-1
 348
*Nset, nset=ND_349, instance=PART-1-1
 349
*Nset, nset=ND_350, instance=PART-1-1
 350
*Nset, nset=ND_351, instance=PART-1-1
 351
*Nset, nset=ND_352, instance=PART-1-1
 352
*Nset, nset=ND_353, instance=PART-1-1
 353
*Nset, nset=ND_354, instance=PART-1-1
 354
*Nset, nset=ND_355, instance=PART-1-1
 355
*Nset, nset=ND_356, instance=PART-1-1
 356
*Nset, nset=ND_357, instance=PART-1-1
 357
*Nset, nset=ND_358, instance=PART-1-1
 358
*Nset, nset=ND_359, instance=PART-1-1
 359
*Nset, nset=ND_360, instance=PART-1-1
 360
*Nset, nset=ND_361, instance=PART-1-1
 361
*Nset, nset=ND_362, instance=PART-1-1
 362
*Nset, nset=ND_363, instance=PART-1-1
 363
*Nset, nset=ND_364, instance=PART-1-1
 364
*Nset, nset=ND_365, instance=PART-1-1
 365
*Nset, nset=ND_366, instance=PART-1-1
 366
*Nset, nset=ND_367, instance=PART-1-1
 367
*Nset, nset=ND_368, instance=PART-1-1
 368
*Nset, nset=ND_369, instance=PART-1-1
 369
*Nset, nset=ND_370, instance=PART-1-1
 370
*Nset, nset=ND_371, instance=PART-1-1
 371
*Nset, nset=ND_372, instance=PART-1-1
 372
*Nset, nset=ND_373, instance=PART-1-1
 373
*Nset, nset=ND_374, instance=PART-1-1
 374
*Nset, nset=ND_375, instance=PART-1-1
 375
*Nset, nset=ND_376, instance=PART-1-1
 376
*Nset, nset=ND_377, instance=PART-1-1
 377
*Nset, nset=ND_378, instance=PART-1-1
 378
*Nset, nset=ND_379, instance=PART-1-1
 379
*Nset, nset=ND_380, instance=PART-1-1
 380
*Nset, nset=ND_381, instance=PART-1-1
 381
*Nset, nset=ND_382, instance=PART-1-1
 382
*Nset, nset=ND_383, instance=PART-1-1
 383
*Nset, nset=ND_384, instance=PART-1-1
 384
*Nset, nset=ND_385, instance=PART-1-1
 385
*Nset, nset=ND_386, instance=PART-1-1
 386
*Nset, nset=ND_387, instance=PART-1-1
 387
*Nset, nset=ND_388, instance=PART-1-1
 388
*Nset, nset=ND_389, instance=PART-1-1
 389
*Nset, nset=ND_390, instance=PART-1-1
 390
*Nset, nset=ND_391, instance=PART-1-1
 391
*Nset, nset=ND_392, instance=PART-1-1
 392
*Nset, nset=ND_393, instance=PART-1-1
 393
*Nset, nset=ND_394, instance=PART-1-1
 394
*Nset, nset=ND_395, instance=PART-1-1
 395
*Nset, nset=ND_396, instance=PART-1-1
 396
*Nset, nset=ND_397, instance=PART-1-1
 397
*Nset, nset=ND_398, instance=PART-1-1
 398
*Nset, nset=ND_399, instance=PART-1-1
 399
*Nset, nset=ND_400, instance=PART-1-1
 400
*Nset, nset=ND_401, instance=PART-1-1
 401
*Nset, nset=ND_402, instance=PART-1-1
 402
*Nset, nset=ND_403, instance=PART-1-1
 403
*Nset, nset=ND_404, instance=PART-1-1
 404
*Nset, nset=ND_405, instance=PART-1-1
 405
*Nset, nset=ND_406, instance=PART-1-1
 406
*Nset, nset=ND_407, instance=PART-1-1
 407
*Nset, nset=ND_408, instance=PART-1-1
 408
*Nset, nset=ND_409, instance=PART-1-1
 409
*Nset, nset=ND_410, instance=PART-1-1
 410
*Nset, nset=ND_411, instance=PART-1-1
 411
*Nset, nset=ND_412, instance=PART-1-1
 412
*Nset, nset=ND_413, instance=PART-1-1
 413
*Nset, nset=ND_414, instance=PART-1-1
 414
*Nset, nset=ND_415, instance=PART-1-1
 415
*Nset, nset=ND_416, instance=PART-1-1
 416
*Nset, nset=ND_417, instance=PART-1-1
 417
*Nset, nset=ND_418, instance=PART-1-1
 418
*Nset, nset=ND_419, instance=PART-1-1
 419
*Nset, nset=ND_420, instance=PART-1-1
 420
*Nset, nset=ND_421, instance=PART-1-1
 421
*Nset, nset=ND_422, instance=PART-1-1
 422
*Nset, nset=ND_423, instance=PART-1-1
 423
*Nset, nset=ND_424, instance=PART-1-1
 424
*Nset, nset=ND_425, instance=PART-1-1
 425
*Nset, nset=ND_426, instance=PART-1-1
 426
*Nset, nset=ND_427, instance=PART-1-1
 427
*Nset, nset=ND_428, instance=PART-1-1
 428
*Nset, nset=ND_429, instance=PART-1-1
 429
*Nset, nset=ND_430, instance=PART-1-1
 430
*Nset, nset=ND_431, instance=PART-1-1
 431
*Nset, nset=ND_432, instance=PART-1-1
 432
*Nset, nset=ND_433, instance=PART-1-1
 433
*Nset, nset=ND_434, instance=PART-1-1
 434
*Nset, nset=ND_435, instance=PART-1-1
 435
*Nset, nset=ND_436, instance=PART-1-1
 436
*Nset, nset=ND_437, instance=PART-1-1
 437
*Nset, nset=ND_438, instance=PART-1-1
 438
*Nset, nset=ND_439, instance=PART-1-1
 439
*Nset, nset=ND_440, instance=PART-1-1
 440
*Nset, nset=ND_441, instance=PART-1-1
 441
*Nset, nset=ND_442, instance=PART-1-1
 442
*Nset, nset=ND_443, instance=PART-1-1
 443
*Nset, nset=ND_444, instance=PART-1-1
 444
*Nset, nset=ND_445, instance=PART-1-1
 445
*Nset, nset=ND_446, instance=PART-1-1
 446
*Nset, nset=ND_447, instance=PART-1-1
 447
*Nset, nset=ND_448, instance=PART-1-1
 448
*Nset, nset=ND_449, instance=PART-1-1
 449
*Nset, nset=ND_450, instance=PART-1-1
 450
*Nset, nset=ND_451, instance=PART-1-1
 451
*Nset, nset=ND_452, instance=PART-1-1
 452
*Nset, nset=ND_453, instance=PART-1-1
 453
*Nset, nset=ND_454, instance=PART-1-1
 454
*Nset, nset=ND_455, instance=PART-1-1
 455
*Nset, nset=ND_456, instance=PART-1-1
 456
*Nset, nset=ND_457, instance=PART-1-1
 457
*Nset, nset=ND_458, instance=PART-1-1
 458
*Nset, nset=ND_459, instance=PART-1-1
 459
*Nset, nset=ND_460, instance=PART-1-1
 460
*Nset, nset=ND_461, instance=PART-1-1
 461
*Nset, nset=ND_462, instance=PART-1-1
 462
*Nset, nset=ND_463, instance=PART-1-1
 463
*Nset, nset=ND_464, instance=PART-1-1
 464
*Nset, nset=ND_465, instance=PART-1-1
 465
*Nset, nset=ND_466, instance=PART-1-1
 466
*Nset, nset=ND_467, instance=PART-1-1
 467
*Nset, nset=ND_468, instance=PART-1-1
 468
*Nset, nset=ND_469, instance=PART-1-1
 469
*Nset, nset=ND_470, instance=PART-1-1
 470
*Nset, nset=ND_471, instance=PART-1-1
 471
*Nset, nset=ND_472, instance=PART-1-1
 472
*Nset, nset=ND_473, instance=PART-1-1
 473
*Nset, nset=ND_474, instance=PART-1-1
 474
*Nset, nset=ND_475, instance=PART-1-1
 475
*Nset, nset=ND_476, instance=PART-1-1
 476
*Nset, nset=ND_477, instance=PART-1-1
 477
*Nset, nset=ND_478, instance=PART-1-1
 478
*Nset, nset=ND_479, instance=PART-1-1
 479
*Nset, nset=ND_480, instance=PART-1-1
 480
*Nset, nset=ND_481, instance=PART-1-1
 481
*Nset, nset=ND_482, instance=PART-1-1
 482
*Nset, nset=ND_483, instance=PART-1-1
 483
*Nset, nset=ND_484, instance=PART-1-1
 484
*Nset, nset=ND_485, instance=PART-1-1
 485
*Nset, nset=ND_486, instance=PART-1-1
 486
*Nset, nset=ND_487, instance=PART-1-1
 487
*Nset, nset=ND_488, instance=PART-1-1
 488
*Nset, nset=ND_489, instance=PART-1-1
 489
*Nset, nset=ND_490, instance=PART-1-1
 490
*Nset, nset=ND_491, instance=PART-1-1
 491
*Nset, nset=ND_492, instance=PART-1-1
 492
*Nset, nset=ND_493, instance=PART-1-1
 493
*Nset, nset=ND_494, instance=PART-1-1
 494
*Nset, nset=ND_495, instance=PART-1-1
 495
*Nset, nset=ND_496, instance=PART-1-1
 496
*Nset, nset=ND_497, instance=PART-1-1
 497
*Nset, nset=ND_498, instance=PART-1-1
 498
*Nset, nset=ND_499, instance=PART-1-1
 499
*Nset, nset=ND_500, instance=PART-1-1
 500
*Nset, nset=ND_501, instance=PART-1-1
 501
*Nset, nset=ND_502, instance=PART-1-1
 502
*Nset, nset=ND_503, instance=PART-1-1
 503
*Nset, nset=ND_504, instance=PART-1-1
 504
*Nset, nset=ND_505, instance=PART-1-1
 505
*Nset, nset=ND_506, instance=PART-1-1
 506
*Nset, nset=ND_507, instance=PART-1-1
 507
*Nset, nset=ND_508, instance=PART-1-1
 508
*Nset, nset=ND_509, instance=PART-1-1
 509
*Nset, nset=ND_510, instance=PART-1-1
 510
*Nset, nset=ND_511, instance=PART-1-1
 511
*Nset, nset=ND_512, instance=PART-1-1
 512
*Nset, nset=ND_513, instance=PART-1-1
 513
*Nset, nset=ND_514, instance=PART-1-1
 514
*Nset, nset=ND_515, instance=PART-1-1
 515
*Nset, nset=ND_516, instance=PART-1-1
 516
*Nset, nset=ND_517, instance=PART-1-1
 517
*Nset, nset=ND_518, instance=PART-1-1
 518
*Nset, nset=ND_519, instance=PART-1-1
 519
*Nset, nset=ND_520, instance=PART-1-1
 520
*Nset, nset=ND_521, instance=PART-1-1
 521
*Nset, nset=ND_522, instance=PART-1-1
 522
*Nset, nset=ND_523, instance=PART-1-1
 523
*Nset, nset=ND_524, instance=PART-1-1
 524
*Nset, nset=ND_525, instance=PART-1-1
 525
*Nset, nset=ND_526, instance=PART-1-1
 526
*Nset, nset=ND_527, instance=PART-1-1
 527
*Nset, nset=ND_528, instance=PART-1-1
 528
*Nset, nset=ND_529, instance=PART-1-1
 529
*Nset, nset=ND_530, instance=PART-1-1
 530
*Nset, nset=ND_531, instance=PART-1-1
 531
*Nset, nset=ND_532, instance=PART-1-1
 532
*Nset, nset=ND_533, instance=PART-1-1
 533
*Nset, nset=ND_534, instance=PART-1-1
 534
*Nset, nset=ND_535, instance=PART-1-1
 535
*Nset, nset=ND_536, instance=PART-1-1
 536
*Nset, nset=ND_537, instance=PART-1-1
 537
*Nset, nset=ND_538, instance=PART-1-1
 538
*Nset, nset=ND_539, instance=PART-1-1
 539
*Nset, nset=ND_540, instance=PART-1-1
 540
*Nset, nset=ND_541, instance=PART-1-1
 541
*Nset, nset=ND_542, instance=PART-1-1
 542
*Nset, nset=ND_543, instance=PART-1-1
 543
*Nset, nset=ND_544, instance=PART-1-1
 544
*Nset, nset=ND_545, instance=PART-1-1
 545
*Nset, nset=ND_546, instance=PART-1-1
 546
*Nset, nset=ND_547, instance=PART-1-1
 547
*Nset, nset=ND_548, instance=PART-1-1
 548
*Nset, nset=ND_549, instance=PART-1-1
 549
*Nset, nset=ND_550, instance=PART-1-1
 550
*Nset, nset=ND_551, instance=PART-1-1
 551
*Nset, nset=ND_552, instance=PART-1-1
 552
*Nset, nset=ND_553, instance=PART-1-1
 553
*Nset, nset=ND_554, instance=PART-1-1
 554
*Nset, nset=ND_555, instance=PART-1-1
 555
*Nset, nset=ND_556, instance=PART-1-1
 556
*Nset, nset=ND_557, instance=PART-1-1
 557
*Nset, nset=ND_558, instance=PART-1-1
 558
*Nset, nset=ND_559, instance=PART-1-1
 559
*Nset, nset=ND_560, instance=PART-1-1
 560
*Nset, nset=ND_561, instance=PART-1-1
 561
*Nset, nset=ND_562, instance=PART-1-1
 562
*Nset, nset=ND_563, instance=PART-1-1
 563
*Nset, nset=ND_564, instance=PART-1-1
 564
*Nset, nset=ND_565, instance=PART-1-1
 565
*Nset, nset=ND_566, instance=PART-1-1
 566
*Nset, nset=ND_567, instance=PART-1-1
 567
*Nset, nset=ND_568, instance=PART-1-1
 568
*Nset, nset=ND_569, instance=PART-1-1
 569
*Nset, nset=ND_570, instance=PART-1-1
 570
*Nset, nset=ND_571, instance=PART-1-1
 571
*Nset, nset=ND_572, instance=PART-1-1
 572
*Nset, nset=ND_573, instance=PART-1-1
 573
*Nset, nset=ND_574, instance=PART-1-1
 574
*Nset, nset=ND_575, instance=PART-1-1
 575
*Nset, nset=ND_576, instance=PART-1-1
 576
*Nset, nset=ND_577, instance=PART-1-1
 577
*Nset, nset=ND_578, instance=PART-1-1
 578
*Nset, nset=ND_579, instance=PART-1-1
 579
*Nset, nset=ND_580, instance=PART-1-1
 580
*Nset, nset=ND_581, instance=PART-1-1
 581
*Nset, nset=ND_582, instance=PART-1-1
 582
*Nset, nset=ND_583, instance=PART-1-1
 583
*Nset, nset=ND_584, instance=PART-1-1
 584
*Nset, nset=ND_585, instance=PART-1-1
 585
*Nset, nset=ND_586, instance=PART-1-1
 586
*Nset, nset=ND_587, instance=PART-1-1
 587
*Nset, nset=ND_588, instance=PART-1-1
 588
*Nset, nset=ND_589, instance=PART-1-1
 589
*Nset, nset=ND_590, instance=PART-1-1
 590
*Nset, nset=ND_591, instance=PART-1-1
 591
*Nset, nset=ND_592, instance=PART-1-1
 592
*Nset, nset=ND_593, instance=PART-1-1
 593
*Nset, nset=ND_594, instance=PART-1-1
 594
*Nset, nset=ND_595, instance=PART-1-1
 595
*Nset, nset=ND_596, instance=PART-1-1
 596
*Nset, nset=ND_597, instance=PART-1-1
 597
*Nset, nset=ND_598, instance=PART-1-1
 598
*Nset, nset=ND_599, instance=PART-1-1
 599
*Nset, nset=ND_600, instance=PART-1-1
 600
*Nset, nset=ND_601, instance=PART-1-1
 601
*Nset, nset=ND_602, instance=PART-1-1
 602
*Nset, nset=ND_603, instance=PART-1-1
 603
*Nset, nset=ND_604, instance=PART-1-1
 604
*Nset, nset=ND_605, instance=PART-1-1
 605
*Nset, nset=ND_606, instance=PART-1-1
 606
*Nset, nset=ND_607, instance=PART-1-1
 607
*Nset, nset=ND_608, instance=PART-1-1
 608
*Nset, nset=ND_609, instance=PART-1-1
 609
*Nset, nset=ND_610, instance=PART-1-1
 610
*Nset, nset=ND_611, instance=PART-1-1
 611
*Nset, nset=ND_612, instance=PART-1-1
 612
*Nset, nset=ND_613, instance=PART-1-1
 613
*Nset, nset=ND_614, instance=PART-1-1
 614
*Nset, nset=ND_615, instance=PART-1-1
 615
*Nset, nset=ND_616, instance=PART-1-1
 616
*Nset, nset=ND_617, instance=PART-1-1
 617
*Nset, nset=ND_618, instance=PART-1-1
 618
*Nset, nset=ND_619, instance=PART-1-1
 619
*Nset, nset=ND_620, instance=PART-1-1
 620
*Nset, nset=ND_621, instance=PART-1-1
 621
*Nset, nset=ND_622, instance=PART-1-1
 622
*Nset, nset=ND_623, instance=PART-1-1
 623
*Nset, nset=ND_624, instance=PART-1-1
 624
*Nset, nset=ND_625, instance=PART-1-1
 625
*Nset, nset=ND_626, instance=PART-1-1
 626
*Nset, nset=ND_627, instance=PART-1-1
 627
*Nset, nset=ND_628, instance=PART-1-1
 628
*Nset, nset=ND_629, instance=PART-1-1
 629
*Nset, nset=ND_630, instance=PART-1-1
 630
*Nset, nset=ND_631, instance=PART-1-1
 631
*Nset, nset=ND_632, instance=PART-1-1
 632
*Nset, nset=ND_633, instance=PART-1-1
 633
*Nset, nset=ND_634, instance=PART-1-1
 634
*Nset, nset=ND_635, instance=PART-1-1
 635
*Nset, nset=ND_636, instance=PART-1-1
 636
*Nset, nset=ND_637, instance=PART-1-1
 637
*Nset, nset=ND_638, instance=PART-1-1
 638
*Nset, nset=ND_639, instance=PART-1-1
 639
*Nset, nset=ND_640, instance=PART-1-1
 640
*Nset, nset=ND_641, instance=PART-1-1
 641
*Nset, nset=ND_642, instance=PART-1-1
 642
*Nset, nset=ND_643, instance=PART-1-1
 643
*Nset, nset=ND_644, instance=PART-1-1
 644
*Nset, nset=ND_645, instance=PART-1-1
 645
*Nset, nset=ND_646, instance=PART-1-1
 646
*Nset, nset=ND_647, instance=PART-1-1
 647
*Nset, nset=ND_648, instance=PART-1-1
 648
*Nset, nset=ND_649, instance=PART-1-1
 649
*Nset, nset=ND_650, instance=PART-1-1
 650
*Nset, nset=ND_651, instance=PART-1-1
 651
*Nset, nset=ND_652, instance=PART-1-1
 652
*Nset, nset=ND_653, instance=PART-1-1
 653
*Nset, nset=ND_654, instance=PART-1-1
 654
*Nset, nset=ND_655, instance=PART-1-1
 655
*Nset, nset=ND_656, instance=PART-1-1
 656
*Nset, nset=ND_657, instance=PART-1-1
 657
*Nset, nset=ND_658, instance=PART-1-1
 658
*Nset, nset=ND_659, instance=PART-1-1
 659
*Nset, nset=ND_660, instance=PART-1-1
 660
*Nset, nset=ND_661, instance=PART-1-1
 661
*Nset, nset=ND_662, instance=PART-1-1
 662
*Nset, nset=ND_663, instance=PART-1-1
 663
*Nset, nset=ND_664, instance=PART-1-1
 664
*Nset, nset=ND_665, instance=PART-1-1
 665
*Nset, nset=ND_666, instance=PART-1-1
 666
*Nset, nset=ND_667, instance=PART-1-1
 667
*Nset, nset=ND_668, instance=PART-1-1
 668
*Nset, nset=ND_669, instance=PART-1-1
 669
*Nset, nset=ND_670, instance=PART-1-1
 670
*Nset, nset=ND_671, instance=PART-1-1
 671
*Nset, nset=ND_672, instance=PART-1-1
 672
*Nset, nset=ND_673, instance=PART-1-1
 673
*Nset, nset=ND_674, instance=PART-1-1
 674
*Nset, nset=ND_675, instance=PART-1-1
 675
*Nset, nset=ND_676, instance=PART-1-1
 676
*Nset, nset=ND_677, instance=PART-1-1
 677
*Nset, nset=ND_678, instance=PART-1-1
 678
*Nset, nset=ND_679, instance=PART-1-1
 679
*Nset, nset=ND_680, instance=PART-1-1
 680
*Nset, nset=ND_681, instance=PART-1-1
 681
*Nset, nset=ND_682, instance=PART-1-1
 682
*Nset, nset=ND_683, instance=PART-1-1
 683
*Nset, nset=ND_684, instance=PART-1-1
 684
*Nset, nset=ND_685, instance=PART-1-1
 685
*Nset, nset=ND_686, instance=PART-1-1
 686
*Nset, nset=ND_687, instance=PART-1-1
 687
*Nset, nset=ND_688, instance=PART-1-1
 688
*Nset, nset=ND_689, instance=PART-1-1
 689
*Nset, nset=ND_690, instance=PART-1-1
 690
*Nset, nset=ND_691, instance=PART-1-1
 691
*Nset, nset=ND_692, instance=PART-1-1
 692
*Nset, nset=ND_693, instance=PART-1-1
 693
*Nset, nset=ND_694, instance=PART-1-1
 694
*Nset, nset=ND_695, instance=PART-1-1
 695
*Nset, nset=ND_696, instance=PART-1-1
 696
*Nset, nset=ND_697, instance=PART-1-1
 697
*Nset, nset=ND_698, instance=PART-1-1
 698
*Nset, nset=ND_699, instance=PART-1-1
 699
*Nset, nset=ND_700, instance=PART-1-1
 700
*Nset, nset=ND_701, instance=PART-1-1
 701
*Nset, nset=ND_702, instance=PART-1-1
 702
*Nset, nset=ND_703, instance=PART-1-1
 703
*Nset, nset=ND_704, instance=PART-1-1
 704
*Nset, nset=ND_705, instance=PART-1-1
 705
*Nset, nset=ND_706, instance=PART-1-1
 706
*Nset, nset=ND_707, instance=PART-1-1
 707
*Nset, nset=ND_708, instance=PART-1-1
 708
*Nset, nset=ND_709, instance=PART-1-1
 709
*Nset, nset=ND_710, instance=PART-1-1
 710
*Nset, nset=ND_711, instance=PART-1-1
 711
*Nset, nset=ND_712, instance=PART-1-1
 712
*Nset, nset=ND_713, instance=PART-1-1
 713
*Nset, nset=ND_714, instance=PART-1-1
 714
*Nset, nset=ND_715, instance=PART-1-1
 715
*Nset, nset=ND_716, instance=PART-1-1
 716
*Nset, nset=ND_717, instance=PART-1-1
 717
*Nset, nset=ND_718, instance=PART-1-1
 718
*Nset, nset=ND_719, instance=PART-1-1
 719
*Nset, nset=ND_720, instance=PART-1-1
 720
*Nset, nset=ND_721, instance=PART-1-1
 721
*Nset, nset=ND_722, instance=PART-1-1
 722
*Nset, nset=ND_723, instance=PART-1-1
 723
*Nset, nset=ND_724, instance=PART-1-1
 724
*Nset, nset=ND_725, instance=PART-1-1
 725
*Nset, nset=ND_726, instance=PART-1-1
 726
*Nset, nset=ND_727, instance=PART-1-1
 727
*Nset, nset=ND_728, instance=PART-1-1
 728
*Nset, nset=ND_729, instance=PART-1-1
 729
*Nset, nset=ND_730, instance=PART-1-1
 730
*Nset, nset=ND_731, instance=PART-1-1
 731
*Nset, nset=ND_732, instance=PART-1-1
 732
*Nset, nset=ND_733, instance=PART-1-1
 733
*Nset, nset=ND_734, instance=PART-1-1
 734
*Nset, nset=ND_735, instance=PART-1-1
 735
*Nset, nset=ND_736, instance=PART-1-1
 736
*Nset, nset=ND_737, instance=PART-1-1
 737
*Nset, nset=ND_738, instance=PART-1-1
 738
*Nset, nset=ND_739, instance=PART-1-1
 739
*Nset, nset=ND_740, instance=PART-1-1
 740
*Nset, nset=ND_741, instance=PART-1-1
 741
*Nset, nset=ND_742, instance=PART-1-1
 742
*Nset, nset=ND_743, instance=PART-1-1
 743
*Nset, nset=ND_744, instance=PART-1-1
 744
*Nset, nset=ND_745, instance=PART-1-1
 745
*Nset, nset=ND_746, instance=PART-1-1
 746
*Nset, nset=ND_747, instance=PART-1-1
 747
*Nset, nset=ND_748, instance=PART-1-1
 748
*Nset, nset=ND_749, instance=PART-1-1
 749
*Nset, nset=ND_750, instance=PART-1-1
 750
*Nset, nset=ND_751, instance=PART-1-1
 751
*Nset, nset=ND_752, instance=PART-1-1
 752
*Nset, nset=ND_753, instance=PART-1-1
 753
*Nset, nset=ND_754, instance=PART-1-1
 754
*Nset, nset=ND_755, instance=PART-1-1
 755
*Nset, nset=ND_756, instance=PART-1-1
 756
*Nset, nset=ND_757, instance=PART-1-1
 757
*Nset, nset=ND_758, instance=PART-1-1
 758
*Nset, nset=ND_759, instance=PART-1-1
 759
*Nset, nset=ND_760, instance=PART-1-1
 760
*Nset, nset=ND_761, instance=PART-1-1
 761
*Nset, nset=ND_762, instance=PART-1-1
 762
*Nset, nset=ND_763, instance=PART-1-1
 763
*Nset, nset=ND_764, instance=PART-1-1
 764
*Nset, nset=ND_765, instance=PART-1-1
 765
*Nset, nset=ND_766, instance=PART-1-1
 766
*Nset, nset=ND_767, instance=PART-1-1
 767
*Nset, nset=ND_768, instance=PART-1-1
 768
*Nset, nset=ND_769, instance=PART-1-1
 769
*Nset, nset=ND_770, instance=PART-1-1
 770
*Nset, nset=ND_771, instance=PART-1-1
 771
*Nset, nset=ND_772, instance=PART-1-1
 772
*Nset, nset=ND_773, instance=PART-1-1
 773
*Nset, nset=ND_774, instance=PART-1-1
 774
*Nset, nset=ND_775, instance=PART-1-1
 775
*Nset, nset=ND_776, instance=PART-1-1
 776
*Nset, nset=ND_777, instance=PART-1-1
 777
*Nset, nset=ND_778, instance=PART-1-1
 778
*Nset, nset=ND_779, instance=PART-1-1
 779
*Nset, nset=ND_780, instance=PART-1-1
 780
*Nset, nset=ND_781, instance=PART-1-1
 781
*Nset, nset=ND_782, instance=PART-1-1
 782
*Nset, nset=ND_783, instance=PART-1-1
 783
*Nset, nset=ND_784, instance=PART-1-1
 784
*Nset, nset=ND_785, instance=PART-1-1
 785
*Nset, nset=ND_786, instance=PART-1-1
 786
*Nset, nset=ND_787, instance=PART-1-1
 787
*Nset, nset=ND_788, instance=PART-1-1
 788
*Nset, nset=ND_789, instance=PART-1-1
 789
*Nset, nset=ND_790, instance=PART-1-1
 790
*Nset, nset=ND_791, instance=PART-1-1
 791
*Nset, nset=ND_792, instance=PART-1-1
 792
*Nset, nset=ND_793, instance=PART-1-1
 793
*Nset, nset=ND_794, instance=PART-1-1
 794
*Nset, nset=ND_795, instance=PART-1-1
 795
*Nset, nset=ND_796, instance=PART-1-1
 796
*Nset, nset=ND_797, instance=PART-1-1
 797
*Nset, nset=ND_798, instance=PART-1-1
 798
*Nset, nset=ND_799, instance=PART-1-1
 799
*Nset, nset=ND_800, instance=PART-1-1
 800
*Nset, nset=ND_801, instance=PART-1-1
 801
*Nset, nset=ND_802, instance=PART-1-1
 802
*Nset, nset=ND_803, instance=PART-1-1
 803
*Nset, nset=ND_804, instance=PART-1-1
 804
*Nset, nset=ND_805, instance=PART-1-1
 805
*Nset, nset=ND_806, instance=PART-1-1
 806
*Nset, nset=ND_807, instance=PART-1-1
 807
*Nset, nset=ND_808, instance=PART-1-1
 808
*Nset, nset=ND_809, instance=PART-1-1
 809
*Nset, nset=ND_810, instance=PART-1-1
 810
*Nset, nset=ND_811, instance=PART-1-1
 811
*Nset, nset=ND_812, instance=PART-1-1
 812
*Nset, nset=ND_813, instance=PART-1-1
 813
*Nset, nset=ND_814, instance=PART-1-1
 814
*Nset, nset=ND_815, instance=PART-1-1
 815
*Nset, nset=ND_816, instance=PART-1-1
 816
*Nset, nset=ND_817, instance=PART-1-1
 817
*Nset, nset=ND_818, instance=PART-1-1
 818
*Nset, nset=ND_819, instance=PART-1-1
 819
*Nset, nset=ND_820, instance=PART-1-1
 820
*Nset, nset=ND_821, instance=PART-1-1
 821
*Nset, nset=ND_822, instance=PART-1-1
 822
*Nset, nset=ND_823, instance=PART-1-1
 823
*Nset, nset=ND_824, instance=PART-1-1
 824
*Nset, nset=ND_825, instance=PART-1-1
 825
*Nset, nset=ND_826, instance=PART-1-1
 826
*Nset, nset=ND_827, instance=PART-1-1
 827
*Nset, nset=ND_828, instance=PART-1-1
 828
*Nset, nset=ND_829, instance=PART-1-1
 829
*Nset, nset=ND_830, instance=PART-1-1
 830
*Nset, nset=ND_831, instance=PART-1-1
 831
*Nset, nset=ND_832, instance=PART-1-1
 832
*Nset, nset=ND_833, instance=PART-1-1
 833
*Nset, nset=ND_834, instance=PART-1-1
 834
*Nset, nset=ND_835, instance=PART-1-1
 835
*Nset, nset=ND_836, instance=PART-1-1
 836
*Nset, nset=ND_837, instance=PART-1-1
 837
*Nset, nset=ND_838, instance=PART-1-1
 838
*Nset, nset=ND_839, instance=PART-1-1
 839
*Nset, nset=ND_840, instance=PART-1-1
 840
*Nset, nset=ND_841, instance=PART-1-1
 841
*Nset, nset=ND_842, instance=PART-1-1
 842
*Nset, nset=ND_843, instance=PART-1-1
 843
*Nset, nset=ND_844, instance=PART-1-1
 844
*Nset, nset=ND_845, instance=PART-1-1
 845
*Nset, nset=ND_846, instance=PART-1-1
 846
*Nset, nset=ND_847, instance=PART-1-1
 847
*Nset, nset=ND_848, instance=PART-1-1
 848
*Nset, nset=ND_849, instance=PART-1-1
 849
*Nset, nset=ND_850, instance=PART-1-1
 850
*Nset, nset=ND_851, instance=PART-1-1
 851
*Nset, nset=ND_852, instance=PART-1-1
 852
*Nset, nset=ND_853, instance=PART-1-1
 853
*Nset, nset=ND_854, instance=PART-1-1
 854
*Nset, nset=ND_855, instance=PART-1-1
 855
*Nset, nset=ND_856, instance=PART-1-1
 856
*Nset, nset=ND_857, instance=PART-1-1
 857
*Nset, nset=ND_858, instance=PART-1-1
 858
*Nset, nset=ND_859, instance=PART-1-1
 859
*Nset, nset=ND_860, instance=PART-1-1
 860
*Nset, nset=ND_861, instance=PART-1-1
 861
*Nset, nset=ND_862, instance=PART-1-1
 862
*Nset, nset=ND_863, instance=PART-1-1
 863
*Nset, nset=ND_864, instance=PART-1-1
 864
*Nset, nset=ND_865, instance=PART-1-1
 865
*Nset, nset=ND_866, instance=PART-1-1
 866
*Nset, nset=ND_867, instance=PART-1-1
 867
*Nset, nset=ND_868, instance=PART-1-1
 868
*Nset, nset=ND_869, instance=PART-1-1
 869
*Nset, nset=ND_870, instance=PART-1-1
 870
*Nset, nset=ND_871, instance=PART-1-1
 871
*Nset, nset=ND_872, instance=PART-1-1
 872
*Nset, nset=ND_873, instance=PART-1-1
 873
*Nset, nset=ND_874, instance=PART-1-1
 874
*Nset, nset=ND_875, instance=PART-1-1
 875
*Nset, nset=ND_876, instance=PART-1-1
 876
*Nset, nset=ND_877, instance=PART-1-1
 877
*Nset, nset=ND_878, instance=PART-1-1
 878
*Nset, nset=ND_879, instance=PART-1-1
 879
*Nset, nset=ND_880, instance=PART-1-1
 880
*Nset, nset=ND_881, instance=PART-1-1
 881
*Nset, nset=ND_882, instance=PART-1-1
 882
*Nset, nset=ND_883, instance=PART-1-1
 883
*Nset, nset=ND_884, instance=PART-1-1
 884
*Nset, nset=ND_885, instance=PART-1-1
 885
*Nset, nset=ND_886, instance=PART-1-1
 886
*Nset, nset=ND_887, instance=PART-1-1
 887
*Nset, nset=ND_888, instance=PART-1-1
 888
*Nset, nset=ND_889, instance=PART-1-1
 889
*Nset, nset=ND_890, instance=PART-1-1
 890
*Nset, nset=ND_891, instance=PART-1-1
 891
*Nset, nset=ND_892, instance=PART-1-1
 892
*Nset, nset=ND_893, instance=PART-1-1
 893
*Nset, nset=ND_894, instance=PART-1-1
 894
*Nset, nset=ND_895, instance=PART-1-1
 895
*Nset, nset=ND_896, instance=PART-1-1
 896
*Nset, nset=ND_897, instance=PART-1-1
 897
*Nset, nset=ND_898, instance=PART-1-1
 898
*Nset, nset=ND_899, instance=PART-1-1
 899
*Nset, nset=ND_900, instance=PART-1-1
 900
*Nset, nset=ND_901, instance=PART-1-1
 901
*Nset, nset=ND_902, instance=PART-1-1
 902
*Nset, nset=ND_903, instance=PART-1-1
 903
*Nset, nset=ND_904, instance=PART-1-1
 904
*Nset, nset=ND_905, instance=PART-1-1
 905
*Nset, nset=ND_906, instance=PART-1-1
 906
*Nset, nset=ND_907, instance=PART-1-1
 907
*Nset, nset=ND_908, instance=PART-1-1
 908
*Nset, nset=ND_909, instance=PART-1-1
 909
*Nset, nset=ND_910, instance=PART-1-1
 910
*Nset, nset=ND_911, instance=PART-1-1
 911
*Nset, nset=ND_912, instance=PART-1-1
 912
*Nset, nset=ND_913, instance=PART-1-1
 913
*Nset, nset=ND_914, instance=PART-1-1
 914
*Nset, nset=ND_915, instance=PART-1-1
 915
*Nset, nset=ND_916, instance=PART-1-1
 916
*Nset, nset=ND_917, instance=PART-1-1
 917
*Nset, nset=ND_918, instance=PART-1-1
 918
*Nset, nset=ND_919, instance=PART-1-1
 919
*Nset, nset=ND_920, instance=PART-1-1
 920
*Nset, nset=ND_921, instance=PART-1-1
 921
*Nset, nset=ND_922, instance=PART-1-1
 922
*Nset, nset=ND_923, instance=PART-1-1
 923
*Nset, nset=ND_924, instance=PART-1-1
 924
*Nset, nset=ND_925, instance=PART-1-1
 925
*Nset, nset=ND_926, instance=PART-1-1
 926
*Nset, nset=ND_927, instance=PART-1-1
 927
*Nset, nset=ND_928, instance=PART-1-1
 928
*Nset, nset=ND_929, instance=PART-1-1
 929
*Nset, nset=ND_930, instance=PART-1-1
 930
*Nset, nset=ND_931, instance=PART-1-1
 931
*Nset, nset=ND_932, instance=PART-1-1
 932
*Nset, nset=ND_933, instance=PART-1-1
 933
*Nset, nset=ND_934, instance=PART-1-1
 934
*Nset, nset=ND_935, instance=PART-1-1
 935
*Nset, nset=ND_936, instance=PART-1-1
 936
*Nset, nset=ND_937, instance=PART-1-1
 937
*Nset, nset=ND_938, instance=PART-1-1
 938
*Nset, nset=ND_939, instance=PART-1-1
 939
*Nset, nset=ND_940, instance=PART-1-1
 940
*Nset, nset=ND_941, instance=PART-1-1
 941
*Nset, nset=ND_942, instance=PART-1-1
 942
*Nset, nset=ND_943, instance=PART-1-1
 943
*Nset, nset=ND_944, instance=PART-1-1
 944
*Nset, nset=ND_945, instance=PART-1-1
 945
*Nset, nset=ND_946, instance=PART-1-1
 946
*Nset, nset=ND_947, instance=PART-1-1
 947
*Nset, nset=ND_948, instance=PART-1-1
 948
*Nset, nset=ND_949, instance=PART-1-1
 949
*Nset, nset=ND_950, instance=PART-1-1
 950
*Nset, nset=ND_951, instance=PART-1-1
 951
*Nset, nset=ND_952, instance=PART-1-1
 952
*Nset, nset=ND_953, instance=PART-1-1
 953
*Nset, nset=ND_954, instance=PART-1-1
 954
*Nset, nset=ND_955, instance=PART-1-1
 955
*Nset, nset=ND_956, instance=PART-1-1
 956
*Nset, nset=ND_957, instance=PART-1-1
 957
*Nset, nset=ND_958, instance=PART-1-1
 958
*Nset, nset=ND_959, instance=PART-1-1
 959
*Nset, nset=ND_960, instance=PART-1-1
 960
*Nset, nset=ND_961, instance=PART-1-1
 961
*Nset, nset=ND_962, instance=PART-1-1
 962
*Nset, nset=ND_963, instance=PART-1-1
 963
*Nset, nset=ND_964, instance=PART-1-1
 964
*Nset, nset=ND_965, instance=PART-1-1
 965
*Nset, nset=ND_966, instance=PART-1-1
 966
*Nset, nset=ND_967, instance=PART-1-1
 967
*Nset, nset=ND_968, instance=PART-1-1
 968
*Nset, nset=ND_969, instance=PART-1-1
 969
*Nset, nset=ND_970, instance=PART-1-1
 970
*Nset, nset=ND_971, instance=PART-1-1
 971
*Nset, nset=ND_972, instance=PART-1-1
 972
*Nset, nset=ND_973, instance=PART-1-1
 973
*Nset, nset=ND_974, instance=PART-1-1
 974
*Nset, nset=ND_975, instance=PART-1-1
 975
*Nset, nset=ND_976, instance=PART-1-1
 976
*Nset, nset=ND_977, instance=PART-1-1
 977
*Nset, nset=ND_978, instance=PART-1-1
 978
*Nset, nset=ND_979, instance=PART-1-1
 979
*Nset, nset=ND_980, instance=PART-1-1
 980
*Nset, nset=ND_981, instance=PART-1-1
 981
*Nset, nset=ND_982, instance=PART-1-1
 982
*Nset, nset=ND_983, instance=PART-1-1
 983
*Nset, nset=ND_984, instance=PART-1-1
 984
*Nset, nset=ND_985, instance=PART-1-1
 985
*Nset, nset=ND_986, instance=PART-1-1
 986
*Nset, nset=ND_987, instance=PART-1-1
 987
*Nset, nset=ND_988, instance=PART-1-1
 988
*Nset, nset=ND_989, instance=PART-1-1
 989
*Nset, nset=ND_990, instance=PART-1-1
 990
*Nset, nset=ND_991, instance=PART-1-1
 991
*Nset, nset=ND_992, instance=PART-1-1
 992
*Nset, nset=ND_993, instance=PART-1-1
 993
*Nset, nset=ND_994, instance=PART-1-1
 994
*Nset, nset=ND_995, instance=PART-1-1
 995
*Nset, nset=ND_996, instance=PART-1-1
 996
*Nset, nset=ND_997, instance=PART-1-1
 997
*Nset, nset=ND_998, instance=PART-1-1
 998
*Nset, nset=ND_999, instance=PART-1-1
 999
*Nset, nset=ND_1000, instance=PART-1-1
 1000
*Nset, nset=ND_1001, instance=PART-1-1
 1001
*Nset, nset=ND_1002, instance=PART-1-1
 1002
*Nset, nset=ND_1003, instance=PART-1-1
 1003
*Nset, nset=ND_1004, instance=PART-1-1
 1004
*Nset, nset=ND_1005, instance=PART-1-1
 1005
*Nset, nset=ND_1006, instance=PART-1-1
 1006
*Nset, nset=ND_1007, instance=PART-1-1
 1007
*Nset, nset=ND_1008, instance=PART-1-1
 1008
*Nset, nset=ND_1009, instance=PART-1-1
 1009
*Nset, nset=ND_1010, instance=PART-1-1
 1010
*Nset, nset=ND_1011, instance=PART-1-1
 1011
*Nset, nset=ND_1012, instance=PART-1-1
 1012
*Nset, nset=ND_1013, instance=PART-1-1
 1013
*Nset, nset=ND_1014, instance=PART-1-1
 1014
*Nset, nset=ND_1015, instance=PART-1-1
 1015
*Nset, nset=ND_1016, instance=PART-1-1
 1016
*Nset, nset=ND_1017, instance=PART-1-1
 1017
*Nset, nset=ND_1018, instance=PART-1-1
 1018
*Nset, nset=ND_1019, instance=PART-1-1
 1019
*Nset, nset=ND_1020, instance=PART-1-1
 1020
*Nset, nset=ND_1021, instance=PART-1-1
 1021
*Nset, nset=ND_1022, instance=PART-1-1
 1022
*Nset, nset=ND_1023, instance=PART-1-1
 1023
*Nset, nset=ND_1024, instance=PART-1-1
 1024
*Nset, nset=ND_1025, instance=PART-1-1
 1025
*Nset, nset=ND_1026, instance=PART-1-1
 1026
*Nset, nset=ND_1027, instance=PART-1-1
 1027
*Nset, nset=ND_1028, instance=PART-1-1
 1028
*Nset, nset=ND_1029, instance=PART-1-1
 1029
*Nset, nset=ND_1030, instance=PART-1-1
 1030
*Nset, nset=ND_1031, instance=PART-1-1
 1031
*Nset, nset=ND_1032, instance=PART-1-1
 1032
*Nset, nset=ND_1033, instance=PART-1-1
 1033
*Nset, nset=ND_1034, instance=PART-1-1
 1034
*Nset, nset=ND_1035, instance=PART-1-1
 1035
*Nset, nset=ND_1036, instance=PART-1-1
 1036
*Nset, nset=ND_1037, instance=PART-1-1
 1037
*Nset, nset=ND_1038, instance=PART-1-1
 1038
*Nset, nset=ND_1039, instance=PART-1-1
 1039
*Nset, nset=ND_1040, instance=PART-1-1
 1040
*Nset, nset=ND_1041, instance=PART-1-1
 1041
*Nset, nset=ND_1042, instance=PART-1-1
 1042
*Nset, nset=ND_1043, instance=PART-1-1
 1043
*Nset, nset=ND_1044, instance=PART-1-1
 1044
*Nset, nset=ND_1045, instance=PART-1-1
 1045
*Nset, nset=ND_1046, instance=PART-1-1
 1046
*Nset, nset=ND_1047, instance=PART-1-1
 1047
*Nset, nset=ND_1048, instance=PART-1-1
 1048
*Nset, nset=ND_1049, instance=PART-1-1
 1049
*Nset, nset=ND_1050, instance=PART-1-1
 1050
*Nset, nset=ND_1051, instance=PART-1-1
 1051
*Nset, nset=ND_1052, instance=PART-1-1
 1052
*Nset, nset=ND_1053, instance=PART-1-1
 1053
*Nset, nset=ND_1054, instance=PART-1-1
 1054
*Nset, nset=ND_1055, instance=PART-1-1
 1055
*Nset, nset=ND_1056, instance=PART-1-1
 1056
*Nset, nset=ND_1057, instance=PART-1-1
 1057
*Nset, nset=ND_1058, instance=PART-1-1
 1058
*Nset, nset=ND_1059, instance=PART-1-1
 1059
*Nset, nset=ND_1060, instance=PART-1-1
 1060
*Nset, nset=ND_1061, instance=PART-1-1
 1061
*Nset, nset=ND_1062, instance=PART-1-1
 1062
*Nset, nset=ND_1063, instance=PART-1-1
 1063
*Nset, nset=ND_1064, instance=PART-1-1
 1064
*Nset, nset=ND_1065, instance=PART-1-1
 1065
*Nset, nset=ND_1066, instance=PART-1-1
 1066
*Nset, nset=ND_1067, instance=PART-1-1
 1067
*Nset, nset=ND_1068, instance=PART-1-1
 1068
*Nset, nset=ND_1069, instance=PART-1-1
 1069
*Nset, nset=ND_1070, instance=PART-1-1
 1070
*Nset, nset=ND_1071, instance=PART-1-1
 1071
*Nset, nset=ND_1072, instance=PART-1-1
 1072
*Nset, nset=ND_1073, instance=PART-1-1
 1073
*Nset, nset=ND_1074, instance=PART-1-1
 1074
*Nset, nset=ND_1075, instance=PART-1-1
 1075
*Nset, nset=ND_1076, instance=PART-1-1
 1076
*Nset, nset=ND_1077, instance=PART-1-1
 1077
*Nset, nset=ND_1078, instance=PART-1-1
 1078
*Nset, nset=ND_1079, instance=PART-1-1
 1079
*Nset, nset=ND_1080, instance=PART-1-1
 1080
*Nset, nset=ND_1081, instance=PART-1-1
 1081
*Nset, nset=ND_1082, instance=PART-1-1
 1082
*Nset, nset=ND_1083, instance=PART-1-1
 1083
*Nset, nset=ND_1084, instance=PART-1-1
 1084
*Nset, nset=ND_1085, instance=PART-1-1
 1085
*Nset, nset=ND_1086, instance=PART-1-1
 1086
*Nset, nset=ND_1087, instance=PART-1-1
 1087
*Nset, nset=ND_1088, instance=PART-1-1
 1088
*Nset, nset=ND_1089, instance=PART-1-1
 1089
*Nset, nset=ND_1090, instance=PART-1-1
 1090
*Nset, nset=ND_1091, instance=PART-1-1
 1091
*Nset, nset=ND_1092, instance=PART-1-1
 1092
*Nset, nset=ND_1093, instance=PART-1-1
 1093
*Nset, nset=ND_1094, instance=PART-1-1
 1094
*Nset, nset=ND_1095, instance=PART-1-1
 1095
*Nset, nset=ND_1096, instance=PART-1-1
 1096
*Nset, nset=ND_1097, instance=PART-1-1
 1097
*Nset, nset=ND_1098, instance=PART-1-1
 1098
*Nset, nset=ND_1099, instance=PART-1-1
 1099
*Nset, nset=ND_1100, instance=PART-1-1
 1100
*Nset, nset=ND_1101, instance=PART-1-1
 1101
*Nset, nset=ND_1102, instance=PART-1-1
 1102
*Nset, nset=ND_1103, instance=PART-1-1
 1103
*Nset, nset=ND_1104, instance=PART-1-1
 1104
*Nset, nset=ND_1105, instance=PART-1-1
 1105
*Nset, nset=ND_1106, instance=PART-1-1
 1106
*Nset, nset=ND_1107, instance=PART-1-1
 1107
*Nset, nset=ND_1108, instance=PART-1-1
 1108
*Nset, nset=ND_1109, instance=PART-1-1
 1109
*Nset, nset=ND_1110, instance=PART-1-1
 1110
*Nset, nset=ND_1111, instance=PART-1-1
 1111
*Nset, nset=ND_1112, instance=PART-1-1
 1112
*Nset, nset=ND_1113, instance=PART-1-1
 1113
*Nset, nset=ND_1114, instance=PART-1-1
 1114
*Nset, nset=ND_1115, instance=PART-1-1
 1115
*Nset, nset=ND_1116, instance=PART-1-1
 1116
*Nset, nset=ND_1117, instance=PART-1-1
 1117
*Nset, nset=ND_1118, instance=PART-1-1
 1118
*Nset, nset=ND_1119, instance=PART-1-1
 1119
*Nset, nset=ND_1120, instance=PART-1-1
 1120
*Nset, nset=ND_1121, instance=PART-1-1
 1121
*Nset, nset=ND_1122, instance=PART-1-1
 1122
*Nset, nset=ND_1123, instance=PART-1-1
 1123
*Nset, nset=ND_1124, instance=PART-1-1
 1124
*Nset, nset=ND_1125, instance=PART-1-1
 1125
*Nset, nset=ND_1126, instance=PART-1-1
 1126
*Nset, nset=ND_1127, instance=PART-1-1
 1127
*Nset, nset=ND_1128, instance=PART-1-1
 1128
*Nset, nset=ND_1129, instance=PART-1-1
 1129
*Nset, nset=ND_1130, instance=PART-1-1
 1130
*Nset, nset=ND_1131, instance=PART-1-1
 1131
*Nset, nset=ND_1132, instance=PART-1-1
 1132
*Nset, nset=ND_1133, instance=PART-1-1
 1133
*Nset, nset=ND_1134, instance=PART-1-1
 1134
*Nset, nset=ND_1135, instance=PART-1-1
 1135
*Nset, nset=ND_1136, instance=PART-1-1
 1136
*Nset, nset=ND_1137, instance=PART-1-1
 1137
*Nset, nset=ND_1138, instance=PART-1-1
 1138
*Nset, nset=ND_1139, instance=PART-1-1
 1139
*Nset, nset=ND_1140, instance=PART-1-1
 1140
*Nset, nset=ND_1141, instance=PART-1-1
 1141
*Nset, nset=ND_1142, instance=PART-1-1
 1142
*Nset, nset=ND_1143, instance=PART-1-1
 1143
*Nset, nset=ND_1144, instance=PART-1-1
 1144
*Nset, nset=ND_1145, instance=PART-1-1
 1145
*Nset, nset=ND_1146, instance=PART-1-1
 1146
*Nset, nset=ND_1147, instance=PART-1-1
 1147
*Nset, nset=ND_1148, instance=PART-1-1
 1148
*Nset, nset=ND_1149, instance=PART-1-1
 1149
*Nset, nset=ND_1150, instance=PART-1-1
 1150
*Nset, nset=ND_1151, instance=PART-1-1
 1151
*Nset, nset=ND_1152, instance=PART-1-1
 1152
*Nset, nset=ND_1153, instance=PART-1-1
 1153
*Nset, nset=ND_1154, instance=PART-1-1
 1154
*Nset, nset=ND_1155, instance=PART-1-1
 1155
*Nset, nset=ND_1156, instance=PART-1-1
 1156
*Nset, nset=ND_1157, instance=PART-1-1
 1157
*Nset, nset=ND_1158, instance=PART-1-1
 1158
*Nset, nset=ND_1159, instance=PART-1-1
 1159
*Nset, nset=ND_1160, instance=PART-1-1
 1160
*Nset, nset=ND_1161, instance=PART-1-1
 1161
*Nset, nset=ND_1162, instance=PART-1-1
 1162
*Nset, nset=ND_1163, instance=PART-1-1
 1163
*Nset, nset=ND_1164, instance=PART-1-1
 1164
*Nset, nset=ND_1165, instance=PART-1-1
 1165
*Nset, nset=ND_1166, instance=PART-1-1
 1166
*Nset, nset=ND_1167, instance=PART-1-1
 1167
*Nset, nset=ND_1168, instance=PART-1-1
 1168
*Nset, nset=ND_1169, instance=PART-1-1
 1169
*Nset, nset=ND_1170, instance=PART-1-1
 1170
*Nset, nset=ND_1171, instance=PART-1-1
 1171
*Nset, nset=ND_1172, instance=PART-1-1
 1172
*Nset, nset=ND_1173, instance=PART-1-1
 1173
*Nset, nset=ND_1174, instance=PART-1-1
 1174
*Nset, nset=ND_1175, instance=PART-1-1
 1175
*Nset, nset=ND_1176, instance=PART-1-1
 1176
*Nset, nset=ND_1177, instance=PART-1-1
 1177
*Nset, nset=ND_1178, instance=PART-1-1
 1178
*Nset, nset=ND_1179, instance=PART-1-1
 1179
*Nset, nset=ND_1180, instance=PART-1-1
 1180
*Nset, nset=ND_1181, instance=PART-1-1
 1181
*Nset, nset=ND_1182, instance=PART-1-1
 1182
*Nset, nset=ND_1183, instance=PART-1-1
 1183
*Nset, nset=ND_1184, instance=PART-1-1
 1184
*Nset, nset=ND_1185, instance=PART-1-1
 1185
*Nset, nset=ND_1186, instance=PART-1-1
 1186
*Nset, nset=ND_1187, instance=PART-1-1
 1187
*Nset, nset=ND_1188, instance=PART-1-1
 1188
*Nset, nset=ND_1189, instance=PART-1-1
 1189
*Nset, nset=ND_1190, instance=PART-1-1
 1190
*Nset, nset=ND_1191, instance=PART-1-1
 1191
*Nset, nset=ND_1192, instance=PART-1-1
 1192
*Nset, nset=ND_1193, instance=PART-1-1
 1193
*Nset, nset=ND_1194, instance=PART-1-1
 1194
*Nset, nset=ND_1195, instance=PART-1-1
 1195
*Nset, nset=ND_1196, instance=PART-1-1
 1196
*Nset, nset=ND_1197, instance=PART-1-1
 1197
*Nset, nset=ND_1198, instance=PART-1-1
 1198
*Nset, nset=ND_1199, instance=PART-1-1
 1199
*Nset, nset=ND_1200, instance=PART-1-1
 1200
*Nset, nset=ND_1201, instance=PART-1-1
 1201
*Nset, nset=ND_1202, instance=PART-1-1
 1202
*Nset, nset=ND_1203, instance=PART-1-1
 1203
*Nset, nset=ND_1204, instance=PART-1-1
 1204
*Nset, nset=ND_1205, instance=PART-1-1
 1205
*Nset, nset=ND_1206, instance=PART-1-1
 1206
*Nset, nset=ND_1207, instance=PART-1-1
 1207
*Nset, nset=ND_1208, instance=PART-1-1
 1208
*Nset, nset=ND_1209, instance=PART-1-1
 1209
*Nset, nset=ND_1210, instance=PART-1-1
 1210
*Nset, nset=ND_1211, instance=PART-1-1
 1211
*Nset, nset=ND_1212, instance=PART-1-1
 1212
*Nset, nset=ND_1213, instance=PART-1-1
 1213
*Nset, nset=ND_1214, instance=PART-1-1
 1214
*Nset, nset=ND_1215, instance=PART-1-1
 1215
*Nset, nset=ND_1216, instance=PART-1-1
 1216
*Nset, nset=ND_1217, instance=PART-1-1
 1217
*Nset, nset=ND_1218, instance=PART-1-1
 1218
*Nset, nset=ND_1219, instance=PART-1-1
 1219
*Nset, nset=ND_1220, instance=PART-1-1
 1220
*Nset, nset=ND_1221, instance=PART-1-1
 1221
*Nset, nset=ND_1222, instance=PART-1-1
 1222
*Nset, nset=ND_1223, instance=PART-1-1
 1223
*Nset, nset=ND_1224, instance=PART-1-1
 1224
*Nset, nset=ND_1225, instance=PART-1-1
 1225
*Nset, nset=ND_1226, instance=PART-1-1
 1226
*Nset, nset=ND_1227, instance=PART-1-1
 1227
*Nset, nset=ND_1228, instance=PART-1-1
 1228
*Nset, nset=ND_1229, instance=PART-1-1
 1229
*Nset, nset=ND_1230, instance=PART-1-1
 1230
*Nset, nset=ND_1231, instance=PART-1-1
 1231
*Nset, nset=ND_1232, instance=PART-1-1
 1232
*Nset, nset=ND_1233, instance=PART-1-1
 1233
*Nset, nset=ND_1234, instance=PART-1-1
 1234
*Nset, nset=ND_1235, instance=PART-1-1
 1235
*Nset, nset=ND_1236, instance=PART-1-1
 1236
*Nset, nset=ND_1237, instance=PART-1-1
 1237
*Nset, nset=ND_1238, instance=PART-1-1
 1238
*Nset, nset=ND_1239, instance=PART-1-1
 1239
*Nset, nset=ND_1240, instance=PART-1-1
 1240
*Nset, nset=ND_1241, instance=PART-1-1
 1241
*Nset, nset=ND_1242, instance=PART-1-1
 1242
*Nset, nset=ND_1243, instance=PART-1-1
 1243
*Nset, nset=ND_1244, instance=PART-1-1
 1244
*Nset, nset=ND_1245, instance=PART-1-1
 1245
*Nset, nset=ND_1246, instance=PART-1-1
 1246
*Nset, nset=ND_1247, instance=PART-1-1
 1247
*Nset, nset=ND_1248, instance=PART-1-1
 1248
*Nset, nset=ND_1249, instance=PART-1-1
 1249
*Nset, nset=ND_1250, instance=PART-1-1
 1250
*Nset, nset=ND_1251, instance=PART-1-1
 1251
*Nset, nset=ND_1252, instance=PART-1-1
 1252
*Nset, nset=ND_1253, instance=PART-1-1
 1253
*Nset, nset=ND_1254, instance=PART-1-1
 1254
*Nset, nset=ND_1255, instance=PART-1-1
 1255
*Nset, nset=ND_1256, instance=PART-1-1
 1256
*Nset, nset=ND_1257, instance=PART-1-1
 1257
*Nset, nset=ND_1258, instance=PART-1-1
 1258
*Nset, nset=ND_1259, instance=PART-1-1
 1259
*Nset, nset=ND_1260, instance=PART-1-1
 1260
*Nset, nset=ND_1261, instance=PART-1-1
 1261
*Nset, nset=ND_1262, instance=PART-1-1
 1262
*Nset, nset=ND_1263, instance=PART-1-1
 1263
*Nset, nset=ND_1264, instance=PART-1-1
 1264
*Nset, nset=ND_1265, instance=PART-1-1
 1265
*Nset, nset=ND_1266, instance=PART-1-1
 1266
*Nset, nset=ND_1267, instance=PART-1-1
 1267
*Nset, nset=ND_1268, instance=PART-1-1
 1268
*Nset, nset=ND_1269, instance=PART-1-1
 1269
*Nset, nset=ND_1270, instance=PART-1-1
 1270
*Nset, nset=ND_1271, instance=PART-1-1
 1271
*Nset, nset=ND_1272, instance=PART-1-1
 1272
*Nset, nset=ND_1273, instance=PART-1-1
 1273
*Nset, nset=ND_1274, instance=PART-1-1
 1274
*Nset, nset=ND_1275, instance=PART-1-1
 1275
*Nset, nset=ND_1276, instance=PART-1-1
 1276
*Nset, nset=ND_1277, instance=PART-1-1
 1277
*Nset, nset=ND_1278, instance=PART-1-1
 1278
*Nset, nset=ND_1279, instance=PART-1-1
 1279
*Nset, nset=ND_1280, instance=PART-1-1
 1280
*Nset, nset=ND_1281, instance=PART-1-1
 1281
*Nset, nset=ND_1282, instance=PART-1-1
 1282
*Nset, nset=ND_1283, instance=PART-1-1
 1283
*Nset, nset=ND_1284, instance=PART-1-1
 1284
*Nset, nset=ND_1285, instance=PART-1-1
 1285
*Nset, nset=ND_1286, instance=PART-1-1
 1286
*Nset, nset=ND_1287, instance=PART-1-1
 1287
*Nset, nset=ND_1288, instance=PART-1-1
 1288
*Nset, nset=ND_1289, instance=PART-1-1
 1289
*Nset, nset=ND_1290, instance=PART-1-1
 1290
*Nset, nset=ND_1291, instance=PART-1-1
 1291
*Nset, nset=ND_1292, instance=PART-1-1
 1292
*Nset, nset=ND_1293, instance=PART-1-1
 1293
*Nset, nset=ND_1294, instance=PART-1-1
 1294
*Nset, nset=ND_1295, instance=PART-1-1
 1295
*Nset, nset=ND_1296, instance=PART-1-1
 1296
*Nset, nset=ND_1297, instance=PART-1-1
 1297
*Nset, nset=ND_1298, instance=PART-1-1
 1298
*Nset, nset=ND_1299, instance=PART-1-1
 1299
*Nset, nset=ND_1300, instance=PART-1-1
 1300
*Nset, nset=ND_1301, instance=PART-1-1
 1301
*Nset, nset=ND_1302, instance=PART-1-1
 1302
*Nset, nset=ND_1303, instance=PART-1-1
 1303
*Nset, nset=ND_1304, instance=PART-1-1
 1304
*Nset, nset=ND_1305, instance=PART-1-1
 1305
*Nset, nset=ND_1306, instance=PART-1-1
 1306
*Nset, nset=ND_1307, instance=PART-1-1
 1307
*Nset, nset=ND_1308, instance=PART-1-1
 1308
*Nset, nset=ND_1309, instance=PART-1-1
 1309
*Nset, nset=ND_1310, instance=PART-1-1
 1310
*Nset, nset=ND_1311, instance=PART-1-1
 1311
*Nset, nset=ND_1312, instance=PART-1-1
 1312
*Nset, nset=ND_1313, instance=PART-1-1
 1313
*Nset, nset=ND_1314, instance=PART-1-1
 1314
*Nset, nset=ND_1315, instance=PART-1-1
 1315
*Nset, nset=ND_1316, instance=PART-1-1
 1316
*Nset, nset=ND_1317, instance=PART-1-1
 1317
*Nset, nset=ND_1318, instance=PART-1-1
 1318
*Nset, nset=ND_1319, instance=PART-1-1
 1319
*Nset, nset=ND_1320, instance=PART-1-1
 1320
*Nset, nset=ND_1321, instance=PART-1-1
 1321
*Nset, nset=ND_1322, instance=PART-1-1
 1322
*Nset, nset=ND_1323, instance=PART-1-1
 1323
*Nset, nset=ND_1324, instance=PART-1-1
 1324
*Nset, nset=ND_1325, instance=PART-1-1
 1325
*Nset, nset=ND_1326, instance=PART-1-1
 1326
*Nset, nset=ND_1327, instance=PART-1-1
 1327
*Nset, nset=ND_1328, instance=PART-1-1
 1328
*Nset, nset=ND_1329, instance=PART-1-1
 1329
*Nset, nset=ND_1330, instance=PART-1-1
 1330
*Nset, nset=ND_1331, instance=PART-1-1
 1331
*Nset, nset=ND_1332, instance=PART-1-1
 1332
*Nset, nset=ND_1333, instance=PART-1-1
 1333
*Nset, nset=ND_1334, instance=PART-1-1
 1334
*Nset, nset=ND_1335, instance=PART-1-1
 1335
*Nset, nset=ND_1336, instance=PART-1-1
 1336
*Nset, nset=ND_1337, instance=PART-1-1
 1337
*Nset, nset=ND_1338, instance=PART-1-1
 1338
*Nset, nset=ND_1339, instance=PART-1-1
 1339
*Nset, nset=ND_1340, instance=PART-1-1
 1340
*Nset, nset=ND_1341, instance=PART-1-1
 1341
*Nset, nset=ND_1342, instance=PART-1-1
 1342
*Nset, nset=ND_1343, instance=PART-1-1
 1343
*Nset, nset=ND_1344, instance=PART-1-1
 1344
*Nset, nset=ND_1345, instance=PART-1-1
 1345
*Nset, nset=ND_1346, instance=PART-1-1
 1346
*Nset, nset=ND_1347, instance=PART-1-1
 1347
*Nset, nset=ND_1348, instance=PART-1-1
 1348
*Nset, nset=ND_1349, instance=PART-1-1
 1349
*Nset, nset=ND_1350, instance=PART-1-1
 1350
*Nset, nset=ND_1351, instance=PART-1-1
 1351
*Nset, nset=ND_1352, instance=PART-1-1
 1352
*Nset, nset=ND_1353, instance=PART-1-1
 1353
*Nset, nset=ND_1354, instance=PART-1-1
 1354
*Nset, nset=ND_1355, instance=PART-1-1
 1355
*Nset, nset=ND_1356, instance=PART-1-1
 1356
*Nset, nset=ND_1357, instance=PART-1-1
 1357
*Nset, nset=ND_1358, instance=PART-1-1
 1358
*Nset, nset=ND_1359, instance=PART-1-1
 1359
*Nset, nset=ND_1360, instance=PART-1-1
 1360
*Nset, nset=ND_1361, instance=PART-1-1
 1361
*Nset, nset=ND_1362, instance=PART-1-1
 1362
*Nset, nset=ND_1363, instance=PART-1-1
 1363
*Nset, nset=ND_1364, instance=PART-1-1
 1364
*Nset, nset=ND_1365, instance=PART-1-1
 1365
*Nset, nset=ND_1366, instance=PART-1-1
 1366
*Nset, nset=ND_1367, instance=PART-1-1
 1367
*Nset, nset=ND_1368, instance=PART-1-1
 1368
*Nset, nset=ND_1369, instance=PART-1-1
 1369
*Nset, nset=ND_1370, instance=PART-1-1
 1370
*Nset, nset=ND_1371, instance=PART-1-1
 1371
*Nset, nset=ND_1372, instance=PART-1-1
 1372
*Nset, nset=ND_1373, instance=PART-1-1
 1373
*Nset, nset=ND_1374, instance=PART-1-1
 1374
*Nset, nset=ND_1375, instance=PART-1-1
 1375
*Nset, nset=ND_1376, instance=PART-1-1
 1376
*Nset, nset=ND_1377, instance=PART-1-1
 1377
*Nset, nset=ND_1378, instance=PART-1-1
 1378
*Nset, nset=ND_1379, instance=PART-1-1
 1379
*Nset, nset=ND_1380, instance=PART-1-1
 1380
*Nset, nset=ND_1381, instance=PART-1-1
 1381
*Nset, nset=ND_1382, instance=PART-1-1
 1382
*Nset, nset=ND_1383, instance=PART-1-1
 1383
*Nset, nset=ND_1384, instance=PART-1-1
 1384
*Nset, nset=ND_1385, instance=PART-1-1
 1385
*Nset, nset=ND_1386, instance=PART-1-1
 1386
*Nset, nset=ND_1387, instance=PART-1-1
 1387
*Nset, nset=ND_1388, instance=PART-1-1
 1388
*Nset, nset=ND_1389, instance=PART-1-1
 1389
*Nset, nset=ND_1390, instance=PART-1-1
 1390
*Nset, nset=ND_1391, instance=PART-1-1
 1391
*Nset, nset=ND_1392, instance=PART-1-1
 1392
*Nset, nset=ND_1393, instance=PART-1-1
 1393
*Nset, nset=ND_1394, instance=PART-1-1
 1394
*Nset, nset=ND_1395, instance=PART-1-1
 1395
*Nset, nset=ND_1396, instance=PART-1-1
 1396
*Nset, nset=ND_1397, instance=PART-1-1
 1397
*Nset, nset=ND_1398, instance=PART-1-1
 1398
*Nset, nset=ND_1399, instance=PART-1-1
 1399
*Nset, nset=ND_1400, instance=PART-1-1
 1400
*Nset, nset=ND_1401, instance=PART-1-1
 1401
*Nset, nset=ND_1402, instance=PART-1-1
 1402
*Nset, nset=ND_1403, instance=PART-1-1
 1403
*Nset, nset=ND_1404, instance=PART-1-1
 1404
*Nset, nset=ND_1405, instance=PART-1-1
 1405
*Nset, nset=ND_1406, instance=PART-1-1
 1406
*Nset, nset=ND_1407, instance=PART-1-1
 1407
*Nset, nset=ND_1408, instance=PART-1-1
 1408
*Nset, nset=ND_1409, instance=PART-1-1
 1409
*Nset, nset=ND_1410, instance=PART-1-1
 1410
*Nset, nset=ND_1411, instance=PART-1-1
 1411
*Nset, nset=ND_1412, instance=PART-1-1
 1412
*Nset, nset=ND_1413, instance=PART-1-1
 1413
*Nset, nset=ND_1414, instance=PART-1-1
 1414
*Nset, nset=ND_1415, instance=PART-1-1
 1415
*Nset, nset=ND_1416, instance=PART-1-1
 1416
*Nset, nset=ND_1417, instance=PART-1-1
 1417
*Nset, nset=ND_1418, instance=PART-1-1
 1418
*Nset, nset=ND_1419, instance=PART-1-1
 1419
*Nset, nset=ND_1420, instance=PART-1-1
 1420
*Nset, nset=ND_1421, instance=PART-1-1
 1421
*Nset, nset=ND_1422, instance=PART-1-1
 1422
*Nset, nset=ND_1423, instance=PART-1-1
 1423
*Nset, nset=ND_1424, instance=PART-1-1
 1424
*Nset, nset=ND_1425, instance=PART-1-1
 1425
*Nset, nset=ND_1426, instance=PART-1-1
 1426
*Nset, nset=ND_1427, instance=PART-1-1
 1427
*Nset, nset=ND_1428, instance=PART-1-1
 1428
*Nset, nset=ND_1429, instance=PART-1-1
 1429
*Nset, nset=ND_1430, instance=PART-1-1
 1430
*Nset, nset=ND_1431, instance=PART-1-1
 1431
*Nset, nset=ND_1432, instance=PART-1-1
 1432
*Nset, nset=ND_1433, instance=PART-1-1
 1433
*Nset, nset=ND_1434, instance=PART-1-1
 1434
*Nset, nset=ND_1435, instance=PART-1-1
 1435
*Nset, nset=ND_1436, instance=PART-1-1
 1436
*Nset, nset=ND_1437, instance=PART-1-1
 1437
*Nset, nset=ND_1438, instance=PART-1-1
 1438
*Nset, nset=ND_1439, instance=PART-1-1
 1439
*Nset, nset=ND_1440, instance=PART-1-1
 1440
*Nset, nset=ND_1441, instance=PART-1-1
 1441
*Nset, nset=ND_1442, instance=PART-1-1
 1442
*Nset, nset=ND_1443, instance=PART-1-1
 1443
*Nset, nset=ND_1444, instance=PART-1-1
 1444
*Nset, nset=ND_1445, instance=PART-1-1
 1445
*Nset, nset=ND_1446, instance=PART-1-1
 1446
*Nset, nset=ND_1447, instance=PART-1-1
 1447
*Nset, nset=ND_1448, instance=PART-1-1
 1448
*Nset, nset=ND_1449, instance=PART-1-1
 1449
*Nset, nset=ND_1450, instance=PART-1-1
 1450
*Nset, nset=ND_1451, instance=PART-1-1
 1451
*Nset, nset=ND_1452, instance=PART-1-1
 1452
*Nset, nset=ND_1453, instance=PART-1-1
 1453
*Nset, nset=ND_1454, instance=PART-1-1
 1454
*Nset, nset=ND_1455, instance=PART-1-1
 1455
*Nset, nset=ND_1456, instance=PART-1-1
 1456
*Nset, nset=ND_1457, instance=PART-1-1
 1457
*Nset, nset=ND_1458, instance=PART-1-1
 1458
*Nset, nset=ND_1459, instance=PART-1-1
 1459
*Nset, nset=ND_1460, instance=PART-1-1
 1460
*Nset, nset=ND_1461, instance=PART-1-1
 1461
*Nset, nset=ND_1462, instance=PART-1-1
 1462
*Nset, nset=ND_1463, instance=PART-1-1
 1463
*Nset, nset=ND_1464, instance=PART-1-1
 1464
*Nset, nset=ND_1465, instance=PART-1-1
 1465
*Nset, nset=ND_1466, instance=PART-1-1
 1466
*Nset, nset=ND_1467, instance=PART-1-1
 1467
*Nset, nset=ND_1468, instance=PART-1-1
 1468
*Nset, nset=ND_1469, instance=PART-1-1
 1469
*Nset, nset=ND_1470, instance=PART-1-1
 1470
*Nset, nset=ND_1471, instance=PART-1-1
 1471
*Nset, nset=ND_1472, instance=PART-1-1
 1472
*Nset, nset=ND_1473, instance=PART-1-1
 1473
*Nset, nset=ND_1474, instance=PART-1-1
 1474
*Nset, nset=ND_1475, instance=PART-1-1
 1475
*Nset, nset=ND_1476, instance=PART-1-1
 1476
*Nset, nset=ND_1477, instance=PART-1-1
 1477
*Nset, nset=ND_1478, instance=PART-1-1
 1478
*Nset, nset=ND_1479, instance=PART-1-1
 1479
*Nset, nset=ND_1480, instance=PART-1-1
 1480
*Nset, nset=ND_1481, instance=PART-1-1
 1481
*Nset, nset=ND_1482, instance=PART-1-1
 1482
*Nset, nset=ND_1483, instance=PART-1-1
 1483
*Nset, nset=ND_1484, instance=PART-1-1
 1484
*Nset, nset=ND_1485, instance=PART-1-1
 1485
*Nset, nset=ND_1486, instance=PART-1-1
 1486
*Nset, nset=ND_1487, instance=PART-1-1
 1487
*Nset, nset=ND_1488, instance=PART-1-1
 1488
*Nset, nset=ND_1489, instance=PART-1-1
 1489
*Nset, nset=ND_1490, instance=PART-1-1
 1490
*Nset, nset=ND_1491, instance=PART-1-1
 1491
*Nset, nset=ND_1492, instance=PART-1-1
 1492
*Nset, nset=ND_1493, instance=PART-1-1
 1493
*Nset, nset=ND_1494, instance=PART-1-1
 1494
*Nset, nset=ND_1495, instance=PART-1-1
 1495
*Nset, nset=ND_1496, instance=PART-1-1
 1496
*Nset, nset=ND_1497, instance=PART-1-1
 1497
*Nset, nset=ND_1498, instance=PART-1-1
 1498
*Nset, nset=ND_1499, instance=PART-1-1
 1499
*Nset, nset=ND_1500, instance=PART-1-1
 1500
*Nset, nset=ND_1501, instance=PART-1-1
 1501
*Nset, nset=ND_1502, instance=PART-1-1
 1502
*Nset, nset=ND_1503, instance=PART-1-1
 1503
*Nset, nset=ND_1504, instance=PART-1-1
 1504
*Nset, nset=ND_1505, instance=PART-1-1
 1505
*Nset, nset=ND_1506, instance=PART-1-1
 1506
*Nset, nset=ND_1507, instance=PART-1-1
 1507
*Nset, nset=ND_1508, instance=PART-1-1
 1508
*Nset, nset=ND_1509, instance=PART-1-1
 1509
*Nset, nset=ND_1510, instance=PART-1-1
 1510
*Nset, nset=ND_1511, instance=PART-1-1
 1511
*Nset, nset=ND_1512, instance=PART-1-1
 1512
*Nset, nset=ND_1513, instance=PART-1-1
 1513
*Nset, nset=ND_1514, instance=PART-1-1
 1514
*Nset, nset=ND_1515, instance=PART-1-1
 1515
*Nset, nset=ND_1516, instance=PART-1-1
 1516
*Nset, nset=ND_1517, instance=PART-1-1
 1517
*Nset, nset=ND_1518, instance=PART-1-1
 1518
*Nset, nset=ND_1519, instance=PART-1-1
 1519
*Nset, nset=ND_1520, instance=PART-1-1
 1520
*Nset, nset=ND_1521, instance=PART-1-1
 1521
*Nset, nset=ND_1522, instance=PART-1-1
 1522
*Nset, nset=ND_1523, instance=PART-1-1
 1523
*Nset, nset=ND_1524, instance=PART-1-1
 1524
*Nset, nset=ND_1525, instance=PART-1-1
 1525
*Nset, nset=ND_1526, instance=PART-1-1
 1526
*Nset, nset=ND_1527, instance=PART-1-1
 1527
*Nset, nset=ND_1528, instance=PART-1-1
 1528
*Nset, nset=ND_1529, instance=PART-1-1
 1529
*Nset, nset=ND_1530, instance=PART-1-1
 1530
*Nset, nset=ND_1531, instance=PART-1-1
 1531
*Nset, nset=ND_1532, instance=PART-1-1
 1532
*Nset, nset=ND_1533, instance=PART-1-1
 1533
*Nset, nset=ND_1534, instance=PART-1-1
 1534
*Nset, nset=ND_1535, instance=PART-1-1
 1535
*Nset, nset=ND_1536, instance=PART-1-1
 1536
*Nset, nset=ND_1537, instance=PART-1-1
 1537
*Nset, nset=ND_1538, instance=PART-1-1
 1538
*Nset, nset=ND_1539, instance=PART-1-1
 1539
*Nset, nset=ND_1540, instance=PART-1-1
 1540
*Nset, nset=ND_1541, instance=PART-1-1
 1541
*Nset, nset=ND_1542, instance=PART-1-1
 1542
*Nset, nset=ND_1543, instance=PART-1-1
 1543
*Nset, nset=ND_1544, instance=PART-1-1
 1544
*Nset, nset=ND_1545, instance=PART-1-1
 1545
*Nset, nset=ND_1546, instance=PART-1-1
 1546
*Nset, nset=ND_1547, instance=PART-1-1
 1547
*Nset, nset=ND_1548, instance=PART-1-1
 1548
*Nset, nset=ND_1549, instance=PART-1-1
 1549
*Nset, nset=ND_1550, instance=PART-1-1
 1550
*Nset, nset=ND_1551, instance=PART-1-1
 1551
*Nset, nset=ND_1552, instance=PART-1-1
 1552
*Nset, nset=ND_1553, instance=PART-1-1
 1553
*Nset, nset=ND_1554, instance=PART-1-1
 1554
*Nset, nset=ND_1555, instance=PART-1-1
 1555
*Nset, nset=ND_1556, instance=PART-1-1
 1556
*Nset, nset=ND_1557, instance=PART-1-1
 1557
*Nset, nset=ND_1558, instance=PART-1-1
 1558
*Nset, nset=ND_1559, instance=PART-1-1
 1559
*Nset, nset=ND_1560, instance=PART-1-1
 1560
*Nset, nset=ND_1561, instance=PART-1-1
 1561
*Nset, nset=ND_1562, instance=PART-1-1
 1562
*Nset, nset=ND_1563, instance=PART-1-1
 1563
*Nset, nset=ND_1564, instance=PART-1-1
 1564
*Nset, nset=ND_1565, instance=PART-1-1
 1565
*Nset, nset=ND_1566, instance=PART-1-1
 1566
*Nset, nset=ND_1567, instance=PART-1-1
 1567
*Nset, nset=ND_1568, instance=PART-1-1
 1568
*Nset, nset=ND_1569, instance=PART-1-1
 1569
*Nset, nset=ND_1570, instance=PART-1-1
 1570
*Nset, nset=ND_1571, instance=PART-1-1
 1571
*Nset, nset=ND_1572, instance=PART-1-1
 1572
*Nset, nset=ND_1573, instance=PART-1-1
 1573
*Nset, nset=ND_1574, instance=PART-1-1
 1574
*Nset, nset=ND_1575, instance=PART-1-1
 1575
*Nset, nset=ND_1576, instance=PART-1-1
 1576
*Nset, nset=ND_1577, instance=PART-1-1
 1577
*Nset, nset=ND_1578, instance=PART-1-1
 1578
*Nset, nset=ND_1579, instance=PART-1-1
 1579
*Nset, nset=ND_1580, instance=PART-1-1
 1580
*Nset, nset=ND_1581, instance=PART-1-1
 1581
*Nset, nset=ND_1582, instance=PART-1-1
 1582
*Nset, nset=ND_1583, instance=PART-1-1
 1583
*Nset, nset=ND_1584, instance=PART-1-1
 1584
*Nset, nset=ND_1585, instance=PART-1-1
 1585
*Nset, nset=ND_1586, instance=PART-1-1
 1586
*Nset, nset=ND_1587, instance=PART-1-1
 1587
*Nset, nset=ND_1588, instance=PART-1-1
 1588
*Nset, nset=ND_1589, instance=PART-1-1
 1589
*Nset, nset=ND_1590, instance=PART-1-1
 1590
*Nset, nset=ND_1591, instance=PART-1-1
 1591
*Nset, nset=ND_1592, instance=PART-1-1
 1592
*Nset, nset=ND_1593, instance=PART-1-1
 1593
*Nset, nset=ND_1594, instance=PART-1-1
 1594
*Nset, nset=ND_1595, instance=PART-1-1
 1595
*Nset, nset=ND_1596, instance=PART-1-1
 1596
*Nset, nset=ND_1597, instance=PART-1-1
 1597
*Nset, nset=ND_1598, instance=PART-1-1
 1598
*Nset, nset=ND_1599, instance=PART-1-1
 1599
*Nset, nset=ND_1600, instance=PART-1-1
 1600
*Nset, nset=ND_1601, instance=PART-1-1
 1601
*Nset, nset=ND_1602, instance=PART-1-1
 1602
*Nset, nset=ND_1603, instance=PART-1-1
 1603
*Nset, nset=ND_1604, instance=PART-1-1
 1604
*Nset, nset=ND_1605, instance=PART-1-1
 1605
*Nset, nset=ND_1606, instance=PART-1-1
 1606
*Nset, nset=ND_1607, instance=PART-1-1
 1607
*Nset, nset=ND_1608, instance=PART-1-1
 1608
*Nset, nset=ND_1609, instance=PART-1-1
 1609
*Nset, nset=ND_1610, instance=PART-1-1
 1610
*Nset, nset=ND_1611, instance=PART-1-1
 1611
*Nset, nset=ND_1612, instance=PART-1-1
 1612
*Nset, nset=ND_1613, instance=PART-1-1
 1613
*Nset, nset=ND_1614, instance=PART-1-1
 1614
*Nset, nset=ND_1615, instance=PART-1-1
 1615
*Nset, nset=ND_1616, instance=PART-1-1
 1616
*Nset, nset=ND_1617, instance=PART-1-1
 1617
*Nset, nset=ND_1618, instance=PART-1-1
 1618
*Nset, nset=ND_1619, instance=PART-1-1
 1619
*Nset, nset=ND_1620, instance=PART-1-1
 1620
*Nset, nset=ND_1621, instance=PART-1-1
 1621
*Nset, nset=ND_1622, instance=PART-1-1
 1622
*Nset, nset=ND_1623, instance=PART-1-1
 1623
*Nset, nset=ND_1624, instance=PART-1-1
 1624
*Nset, nset=ND_1625, instance=PART-1-1
 1625
*Nset, nset=ND_1626, instance=PART-1-1
 1626
*Nset, nset=ND_1627, instance=PART-1-1
 1627
*Nset, nset=ND_1628, instance=PART-1-1
 1628
*Nset, nset=ND_1629, instance=PART-1-1
 1629
*Nset, nset=ND_1630, instance=PART-1-1
 1630
*Nset, nset=ND_1631, instance=PART-1-1
 1631
*Nset, nset=ND_1632, instance=PART-1-1
 1632
*Nset, nset=ND_1633, instance=PART-1-1
 1633
*Nset, nset=ND_1634, instance=PART-1-1
 1634
*Nset, nset=ND_1635, instance=PART-1-1
 1635
*Nset, nset=ND_1636, instance=PART-1-1
 1636
*Nset, nset=ND_1637, instance=PART-1-1
 1637
*Nset, nset=ND_1638, instance=PART-1-1
 1638
*Nset, nset=ND_1639, instance=PART-1-1
 1639
*Nset, nset=ND_1640, instance=PART-1-1
 1640
*Nset, nset=ND_1641, instance=PART-1-1
 1641
*Nset, nset=ND_1642, instance=PART-1-1
 1642
*Nset, nset=ND_1643, instance=PART-1-1
 1643
*Nset, nset=ND_1644, instance=PART-1-1
 1644
*Nset, nset=ND_1645, instance=PART-1-1
 1645
*Nset, nset=ND_1646, instance=PART-1-1
 1646
*Nset, nset=ND_1647, instance=PART-1-1
 1647
*Nset, nset=ND_1648, instance=PART-1-1
 1648
*Nset, nset=ND_1649, instance=PART-1-1
 1649
*Nset, nset=ND_1650, instance=PART-1-1
 1650
*Nset, nset=ND_1651, instance=PART-1-1
 1651
*Nset, nset=ND_1652, instance=PART-1-1
 1652
*Nset, nset=ND_1653, instance=PART-1-1
 1653
*Nset, nset=ND_1654, instance=PART-1-1
 1654
*Nset, nset=ND_1655, instance=PART-1-1
 1655
*Nset, nset=ND_1656, instance=PART-1-1
 1656
*Nset, nset=ND_1657, instance=PART-1-1
 1657
*Nset, nset=ND_1658, instance=PART-1-1
 1658
*Nset, nset=ND_1659, instance=PART-1-1
 1659
*Nset, nset=ND_1660, instance=PART-1-1
 1660
*Nset, nset=ND_1661, instance=PART-1-1
 1661
*Nset, nset=ND_1662, instance=PART-1-1
 1662
*Nset, nset=ND_1663, instance=PART-1-1
 1663
*Nset, nset=ND_1664, instance=PART-1-1
 1664
*Nset, nset=ND_1665, instance=PART-1-1
 1665
*Nset, nset=ND_1666, instance=PART-1-1
 1666
*Nset, nset=ND_1667, instance=PART-1-1
 1667
*Nset, nset=ND_1668, instance=PART-1-1
 1668
*Nset, nset=ND_1669, instance=PART-1-1
 1669
*Nset, nset=ND_1670, instance=PART-1-1
 1670
*Nset, nset=ND_1671, instance=PART-1-1
 1671
*Nset, nset=ND_1672, instance=PART-1-1
 1672
*Nset, nset=ND_1673, instance=PART-1-1
 1673
*Nset, nset=ND_1674, instance=PART-1-1
 1674
*Nset, nset=ND_1675, instance=PART-1-1
 1675
*Nset, nset=ND_1676, instance=PART-1-1
 1676
*Nset, nset=ND_1677, instance=PART-1-1
 1677
*Nset, nset=ND_1678, instance=PART-1-1
 1678
*Nset, nset=ND_1679, instance=PART-1-1
 1679
*Nset, nset=ND_1680, instance=PART-1-1
 1680
*Nset, nset=ND_1681, instance=PART-1-1
 1681
*Nset, nset=ND_1682, instance=PART-1-1
 1682
*Nset, nset=ND_1683, instance=PART-1-1
 1683
*Nset, nset=ND_1684, instance=PART-1-1
 1684
*Nset, nset=ND_1685, instance=PART-1-1
 1685
*Nset, nset=ND_1686, instance=PART-1-1
 1686
*Nset, nset=ND_1687, instance=PART-1-1
 1687
*Nset, nset=ND_1688, instance=PART-1-1
 1688
*Nset, nset=ND_1689, instance=PART-1-1
 1689
*Nset, nset=ND_1690, instance=PART-1-1
 1690
*Nset, nset=ND_1691, instance=PART-1-1
 1691
*Nset, nset=ND_1692, instance=PART-1-1
 1692
*Nset, nset=ND_1693, instance=PART-1-1
 1693
*Nset, nset=ND_1694, instance=PART-1-1
 1694
*Nset, nset=ND_1695, instance=PART-1-1
 1695
*Nset, nset=ND_1696, instance=PART-1-1
 1696
*Nset, nset=ND_1697, instance=PART-1-1
 1697
*Nset, nset=ND_1698, instance=PART-1-1
 1698
*Nset, nset=ND_1699, instance=PART-1-1
 1699
*Nset, nset=ND_1700, instance=PART-1-1
 1700
*Nset, nset=ND_1701, instance=PART-1-1
 1701
*Nset, nset=ND_1702, instance=PART-1-1
 1702
*Nset, nset=ND_1703, instance=PART-1-1
 1703
*Nset, nset=ND_1704, instance=PART-1-1
 1704
*Nset, nset=ND_1705, instance=PART-1-1
 1705
*Nset, nset=ND_1706, instance=PART-1-1
 1706
*Nset, nset=ND_1707, instance=PART-1-1
 1707
*Nset, nset=ND_1708, instance=PART-1-1
 1708
*Nset, nset=ND_1709, instance=PART-1-1
 1709
*Nset, nset=ND_1710, instance=PART-1-1
 1710
*Nset, nset=ND_1711, instance=PART-1-1
 1711
*Nset, nset=ND_1712, instance=PART-1-1
 1712
*Nset, nset=ND_1713, instance=PART-1-1
 1713
*Nset, nset=ND_1714, instance=PART-1-1
 1714
*Nset, nset=ND_1715, instance=PART-1-1
 1715
*Nset, nset=ND_1716, instance=PART-1-1
 1716
*Nset, nset=ND_1717, instance=PART-1-1
 1717
*Nset, nset=ND_1718, instance=PART-1-1
 1718
*Nset, nset=ND_1719, instance=PART-1-1
 1719
*Nset, nset=ND_1720, instance=PART-1-1
 1720
*Nset, nset=ND_1721, instance=PART-1-1
 1721
*Nset, nset=ND_1722, instance=PART-1-1
 1722
*Nset, nset=ND_1723, instance=PART-1-1
 1723
*Nset, nset=ND_1724, instance=PART-1-1
 1724
*Nset, nset=ND_1725, instance=PART-1-1
 1725
*Nset, nset=ND_1726, instance=PART-1-1
 1726
*Nset, nset=ND_1727, instance=PART-1-1
 1727
*Nset, nset=ND_1728, instance=PART-1-1
 1728
*Nset, nset=ND_1729, instance=PART-1-1
 1729
*Nset, nset=ND_1730, instance=PART-1-1
 1730
*Nset, nset=ND_1731, instance=PART-1-1
 1731
*Nset, nset=ND_1732, instance=PART-1-1
 1732
*Nset, nset=ND_1733, instance=PART-1-1
 1733
*Nset, nset=ND_1734, instance=PART-1-1
 1734
*Nset, nset=ND_1735, instance=PART-1-1
 1735
*Nset, nset=ND_1736, instance=PART-1-1
 1736
*Nset, nset=ND_1737, instance=PART-1-1
 1737
*Nset, nset=ND_1738, instance=PART-1-1
 1738
*Nset, nset=ND_1739, instance=PART-1-1
 1739
*Nset, nset=ND_1740, instance=PART-1-1
 1740
*Nset, nset=ND_1741, instance=PART-1-1
 1741
*Nset, nset=ND_1742, instance=PART-1-1
 1742
*Nset, nset=ND_1743, instance=PART-1-1
 1743
*Nset, nset=ND_1744, instance=PART-1-1
 1744
*Nset, nset=ND_1745, instance=PART-1-1
 1745
*Nset, nset=ND_1746, instance=PART-1-1
 1746
*Nset, nset=ND_1747, instance=PART-1-1
 1747
*Nset, nset=ND_1748, instance=PART-1-1
 1748
*Nset, nset=ND_1749, instance=PART-1-1
 1749
*Nset, nset=ND_1750, instance=PART-1-1
 1750
*Nset, nset=ND_1751, instance=PART-1-1
 1751
*Nset, nset=ND_1752, instance=PART-1-1
 1752
*Nset, nset=ND_1753, instance=PART-1-1
 1753
*Nset, nset=ND_1754, instance=PART-1-1
 1754
*Nset, nset=ND_1755, instance=PART-1-1
 1755
*Nset, nset=ND_1756, instance=PART-1-1
 1756
*Nset, nset=ND_1757, instance=PART-1-1
 1757
*Nset, nset=ND_1758, instance=PART-1-1
 1758
*Nset, nset=ND_1759, instance=PART-1-1
 1759
*Nset, nset=ND_1760, instance=PART-1-1
 1760
*Nset, nset=ND_1761, instance=PART-1-1
 1761
*Nset, nset=ND_1762, instance=PART-1-1
 1762
*Nset, nset=ND_1763, instance=PART-1-1
 1763
*Nset, nset=ND_1764, instance=PART-1-1
 1764
*Nset, nset=ND_1765, instance=PART-1-1
 1765
*Nset, nset=ND_1766, instance=PART-1-1
 1766
*Nset, nset=ND_1767, instance=PART-1-1
 1767
*Nset, nset=ND_1768, instance=PART-1-1
 1768
*Nset, nset=ND_1769, instance=PART-1-1
 1769
*Nset, nset=ND_1770, instance=PART-1-1
 1770
*Nset, nset=ND_1771, instance=PART-1-1
 1771
*Nset, nset=ND_1772, instance=PART-1-1
 1772
*Nset, nset=ND_1773, instance=PART-1-1
 1773
*Nset, nset=ND_1774, instance=PART-1-1
 1774
*Nset, nset=ND_1775, instance=PART-1-1
 1775
*Nset, nset=ND_1776, instance=PART-1-1
 1776
*Nset, nset=ND_1777, instance=PART-1-1
 1777
*Nset, nset=ND_1778, instance=PART-1-1
 1778
*Nset, nset=ND_1779, instance=PART-1-1
 1779
*Nset, nset=ND_1780, instance=PART-1-1
 1780
*Nset, nset=ND_1781, instance=PART-1-1
 1781
*Nset, nset=ND_1782, instance=PART-1-1
 1782
*Nset, nset=ND_1783, instance=PART-1-1
 1783
*Nset, nset=ND_1784, instance=PART-1-1
 1784
*Nset, nset=ND_1785, instance=PART-1-1
 1785
*Nset, nset=ND_1786, instance=PART-1-1
 1786
*Nset, nset=ND_1787, instance=PART-1-1
 1787
*Nset, nset=ND_1788, instance=PART-1-1
 1788
*Nset, nset=ND_1789, instance=PART-1-1
 1789
*Nset, nset=ND_1790, instance=PART-1-1
 1790
*Nset, nset=ND_1791, instance=PART-1-1
 1791
*Nset, nset=ND_1792, instance=PART-1-1
 1792
*Nset, nset=ND_1793, instance=PART-1-1
 1793
*Nset, nset=ND_1794, instance=PART-1-1
 1794
*Nset, nset=ND_1795, instance=PART-1-1
 1795
*Nset, nset=ND_1796, instance=PART-1-1
 1796
*Nset, nset=ND_1797, instance=PART-1-1
 1797
*Nset, nset=ND_1798, instance=PART-1-1
 1798
*Nset, nset=ND_1799, instance=PART-1-1
 1799
*Nset, nset=ND_1800, instance=PART-1-1
 1800
*Nset, nset=ND_1801, instance=PART-1-1
 1801
*Nset, nset=ND_1802, instance=PART-1-1
 1802
*Nset, nset=ND_1803, instance=PART-1-1
 1803
*Nset, nset=ND_1804, instance=PART-1-1
 1804
*Nset, nset=ND_1805, instance=PART-1-1
 1805
*Nset, nset=ND_1806, instance=PART-1-1
 1806
*Nset, nset=ND_1807, instance=PART-1-1
 1807
*Nset, nset=ND_1808, instance=PART-1-1
 1808
*Nset, nset=ND_1809, instance=PART-1-1
 1809
*Nset, nset=ND_1810, instance=PART-1-1
 1810
*Nset, nset=ND_1811, instance=PART-1-1
 1811
*Nset, nset=ND_1812, instance=PART-1-1
 1812
*Nset, nset=ND_1813, instance=PART-1-1
 1813
*Nset, nset=ND_1814, instance=PART-1-1
 1814
*Nset, nset=ND_1815, instance=PART-1-1
 1815
*Nset, nset=ND_1816, instance=PART-1-1
 1816
*Nset, nset=ND_1817, instance=PART-1-1
 1817
*Nset, nset=ND_1818, instance=PART-1-1
 1818
*Nset, nset=ND_1819, instance=PART-1-1
 1819
*Nset, nset=ND_1820, instance=PART-1-1
 1820
*Nset, nset=ND_1821, instance=PART-1-1
 1821
*Nset, nset=ND_1822, instance=PART-1-1
 1822
*Nset, nset=ND_1823, instance=PART-1-1
 1823
*Nset, nset=ND_1824, instance=PART-1-1
 1824
*Nset, nset=ND_1825, instance=PART-1-1
 1825
*Nset, nset=ND_1826, instance=PART-1-1
 1826
*Nset, nset=ND_1827, instance=PART-1-1
 1827
*Nset, nset=ND_1828, instance=PART-1-1
 1828
*Nset, nset=ND_1829, instance=PART-1-1
 1829
*Nset, nset=ND_1830, instance=PART-1-1
 1830
*Nset, nset=ND_1831, instance=PART-1-1
 1831
*Nset, nset=ND_1832, instance=PART-1-1
 1832
*Nset, nset=ND_1833, instance=PART-1-1
 1833
*Nset, nset=ND_1834, instance=PART-1-1
 1834
*Nset, nset=ND_1835, instance=PART-1-1
 1835
*Nset, nset=ND_1836, instance=PART-1-1
 1836
*Nset, nset=ND_1837, instance=PART-1-1
 1837
*Nset, nset=ND_1838, instance=PART-1-1
 1838
*Nset, nset=ND_1839, instance=PART-1-1
 1839
*Nset, nset=ND_1840, instance=PART-1-1
 1840
*Nset, nset=ND_1841, instance=PART-1-1
 1841
*Nset, nset=ND_1842, instance=PART-1-1
 1842
*Nset, nset=ND_1843, instance=PART-1-1
 1843
*Nset, nset=ND_1844, instance=PART-1-1
 1844
*Nset, nset=ND_1845, instance=PART-1-1
 1845
*Nset, nset=ND_1846, instance=PART-1-1
 1846
*Nset, nset=ND_1847, instance=PART-1-1
 1847
*Nset, nset=ND_1848, instance=PART-1-1
 1848
*Nset, nset=ND_1849, instance=PART-1-1
 1849
*Nset, nset=ND_1850, instance=PART-1-1
 1850
*Nset, nset=ND_1851, instance=PART-1-1
 1851
*Nset, nset=ND_1852, instance=PART-1-1
 1852
*Nset, nset=ND_1853, instance=PART-1-1
 1853
*Nset, nset=ND_1854, instance=PART-1-1
 1854
*Nset, nset=ND_1855, instance=PART-1-1
 1855
*Nset, nset=ND_1856, instance=PART-1-1
 1856
*Nset, nset=ND_1857, instance=PART-1-1
 1857
*Nset, nset=ND_1858, instance=PART-1-1
 1858
*Nset, nset=ND_1859, instance=PART-1-1
 1859
*Nset, nset=ND_1860, instance=PART-1-1
 1860
*Nset, nset=ND_1861, instance=PART-1-1
 1861
*Nset, nset=ND_1862, instance=PART-1-1
 1862
*Nset, nset=ND_1863, instance=PART-1-1
 1863
*Nset, nset=ND_1864, instance=PART-1-1
 1864
*Nset, nset=ND_1865, instance=PART-1-1
 1865
*Nset, nset=ND_1866, instance=PART-1-1
 1866
*Nset, nset=ND_1867, instance=PART-1-1
 1867
*Nset, nset=ND_1868, instance=PART-1-1
 1868
*Nset, nset=ND_1869, instance=PART-1-1
 1869
*Nset, nset=ND_1870, instance=PART-1-1
 1870
*Nset, nset=ND_1871, instance=PART-1-1
 1871
*Nset, nset=ND_1872, instance=PART-1-1
 1872
*Nset, nset=ND_1873, instance=PART-1-1
 1873
*Nset, nset=ND_1874, instance=PART-1-1
 1874
*Nset, nset=ND_1875, instance=PART-1-1
 1875
*Nset, nset=ND_1876, instance=PART-1-1
 1876
*Nset, nset=ND_1877, instance=PART-1-1
 1877
*Nset, nset=ND_1878, instance=PART-1-1
 1878
*Nset, nset=ND_1879, instance=PART-1-1
 1879
*Nset, nset=ND_1880, instance=PART-1-1
 1880
*Nset, nset=ND_1881, instance=PART-1-1
 1881
*Nset, nset=ND_1882, instance=PART-1-1
 1882
*Nset, nset=ND_1883, instance=PART-1-1
 1883
*Nset, nset=ND_1884, instance=PART-1-1
 1884
*Nset, nset=ND_1885, instance=PART-1-1
 1885
*Nset, nset=ND_1886, instance=PART-1-1
 1886
*Nset, nset=ND_1887, instance=PART-1-1
 1887
*Nset, nset=ND_1888, instance=PART-1-1
 1888
*Nset, nset=ND_1889, instance=PART-1-1
 1889
*Nset, nset=ND_1890, instance=PART-1-1
 1890
*Nset, nset=ND_1891, instance=PART-1-1
 1891
*Nset, nset=ND_1892, instance=PART-1-1
 1892
*Nset, nset=ND_1893, instance=PART-1-1
 1893
*Nset, nset=ND_1894, instance=PART-1-1
 1894
*Nset, nset=ND_1895, instance=PART-1-1
 1895
*Nset, nset=ND_1896, instance=PART-1-1
 1896
*Nset, nset=ND_1897, instance=PART-1-1
 1897
*Nset, nset=ND_1898, instance=PART-1-1
 1898
*Nset, nset=ND_1899, instance=PART-1-1
 1899
*Nset, nset=ND_1900, instance=PART-1-1
 1900
*Nset, nset=ND_1901, instance=PART-1-1
 1901
*Nset, nset=ND_1902, instance=PART-1-1
 1902
*Nset, nset=ND_1903, instance=PART-1-1
 1903
*Nset, nset=ND_1904, instance=PART-1-1
 1904
*Nset, nset=ND_1905, instance=PART-1-1
 1905
*Nset, nset=ND_1906, instance=PART-1-1
 1906
*Nset, nset=ND_1907, instance=PART-1-1
 1907
*Nset, nset=ND_1908, instance=PART-1-1
 1908
*Nset, nset=ND_1909, instance=PART-1-1
 1909
*Nset, nset=ND_1910, instance=PART-1-1
 1910
*Nset, nset=ND_1911, instance=PART-1-1
 1911
*Nset, nset=ND_1912, instance=PART-1-1
 1912
*Nset, nset=ND_1913, instance=PART-1-1
 1913
*Nset, nset=ND_1914, instance=PART-1-1
 1914
*Nset, nset=ND_1915, instance=PART-1-1
 1915
*Nset, nset=ND_1916, instance=PART-1-1
 1916
*Nset, nset=ND_1917, instance=PART-1-1
 1917
*Nset, nset=ND_1918, instance=PART-1-1
 1918
*Nset, nset=ND_1919, instance=PART-1-1
 1919
*Nset, nset=ND_1920, instance=PART-1-1
 1920
*Nset, nset=ND_1921, instance=PART-1-1
 1921
*Nset, nset=ND_1922, instance=PART-1-1
 1922
*Nset, nset=ND_1923, instance=PART-1-1
 1923
*Nset, nset=ND_1924, instance=PART-1-1
 1924
*Nset, nset=ND_1925, instance=PART-1-1
 1925
*Nset, nset=ND_1926, instance=PART-1-1
 1926
*Nset, nset=ND_1927, instance=PART-1-1
 1927
*Nset, nset=ND_1928, instance=PART-1-1
 1928
*Nset, nset=ND_1929, instance=PART-1-1
 1929
*Nset, nset=ND_1930, instance=PART-1-1
 1930
*Nset, nset=ND_1931, instance=PART-1-1
 1931
*Nset, nset=ND_1932, instance=PART-1-1
 1932
*Nset, nset=ND_1933, instance=PART-1-1
 1933
*Nset, nset=ND_1934, instance=PART-1-1
 1934
*Nset, nset=ND_1935, instance=PART-1-1
 1935
*Nset, nset=ND_1936, instance=PART-1-1
 1936
*Nset, nset=ND_1937, instance=PART-1-1
 1937
*Nset, nset=ND_1938, instance=PART-1-1
 1938
*Nset, nset=ND_1939, instance=PART-1-1
 1939
*Nset, nset=ND_1940, instance=PART-1-1
 1940
*Nset, nset=ND_1941, instance=PART-1-1
 1941
*Nset, nset=ND_1942, instance=PART-1-1
 1942
*Nset, nset=ND_1943, instance=PART-1-1
 1943
*Nset, nset=ND_1944, instance=PART-1-1
 1944
*Nset, nset=ND_1945, instance=PART-1-1
 1945
*Nset, nset=ND_1946, instance=PART-1-1
 1946
*Nset, nset=ND_1947, instance=PART-1-1
 1947
*Nset, nset=ND_1948, instance=PART-1-1
 1948
*Nset, nset=ND_1949, instance=PART-1-1
 1949
*Nset, nset=ND_1950, instance=PART-1-1
 1950
*Nset, nset=ND_1951, instance=PART-1-1
 1951
*Nset, nset=ND_1952, instance=PART-1-1
 1952
*Nset, nset=ND_1953, instance=PART-1-1
 1953
*Nset, nset=ND_1954, instance=PART-1-1
 1954
*Nset, nset=ND_1955, instance=PART-1-1
 1955
*Nset, nset=ND_1956, instance=PART-1-1
 1956
*Nset, nset=ND_1957, instance=PART-1-1
 1957
*Nset, nset=ND_1958, instance=PART-1-1
 1958
*Nset, nset=ND_1959, instance=PART-1-1
 1959
*Nset, nset=ND_1960, instance=PART-1-1
 1960
*Nset, nset=ND_1961, instance=PART-1-1
 1961
*Nset, nset=ND_1962, instance=PART-1-1
 1962
*Nset, nset=ND_1963, instance=PART-1-1
 1963
*Nset, nset=ND_1964, instance=PART-1-1
 1964
*Nset, nset=ND_1965, instance=PART-1-1
 1965
*Nset, nset=ND_1966, instance=PART-1-1
 1966
*Nset, nset=ND_1967, instance=PART-1-1
 1967
*Nset, nset=ND_1968, instance=PART-1-1
 1968
*Nset, nset=ND_1969, instance=PART-1-1
 1969
*Nset, nset=ND_1970, instance=PART-1-1
 1970
*Nset, nset=ND_1971, instance=PART-1-1
 1971
*Nset, nset=ND_1972, instance=PART-1-1
 1972
*Nset, nset=ND_1973, instance=PART-1-1
 1973
*Nset, nset=ND_1974, instance=PART-1-1
 1974
*Nset, nset=ND_1975, instance=PART-1-1
 1975
*Nset, nset=ND_1976, instance=PART-1-1
 1976
*Nset, nset=ND_1977, instance=PART-1-1
 1977
*Nset, nset=ND_1978, instance=PART-1-1
 1978
*Nset, nset=ND_1979, instance=PART-1-1
 1979
*Nset, nset=ND_1980, instance=PART-1-1
 1980
*Nset, nset=ND_1981, instance=PART-1-1
 1981
*Nset, nset=ND_1982, instance=PART-1-1
 1982
*Nset, nset=ND_1983, instance=PART-1-1
 1983
*Nset, nset=ND_1984, instance=PART-1-1
 1984
*Nset, nset=ND_1985, instance=PART-1-1
 1985
*Nset, nset=ND_1986, instance=PART-1-1
 1986
*Nset, nset=ND_1987, instance=PART-1-1
 1987
*Nset, nset=ND_1988, instance=PART-1-1
 1988
*Nset, nset=ND_1989, instance=PART-1-1
 1989
*Nset, nset=ND_1990, instance=PART-1-1
 1990
*Nset, nset=ND_1991, instance=PART-1-1
 1991
*Nset, nset=ND_1992, instance=PART-1-1
 1992
*Nset, nset=ND_1993, instance=PART-1-1
 1993
*Nset, nset=ND_1994, instance=PART-1-1
 1994
*Nset, nset=ND_1995, instance=PART-1-1
 1995
*Nset, nset=ND_1996, instance=PART-1-1
 1996
*Nset, nset=ND_1997, instance=PART-1-1
 1997
*Nset, nset=ND_1998, instance=PART-1-1
 1998
*Nset, nset=ND_1999, instance=PART-1-1
 1999
*Nset, nset=ND_2000, instance=PART-1-1
 2000
*Nset, nset=ND_2001, instance=PART-1-1
 2001
*Nset, nset=ND_2002, instance=PART-1-1
 2002
*Nset, nset=ND_2003, instance=PART-1-1
 2003
*Nset, nset=ND_2004, instance=PART-1-1
 2004
*Nset, nset=ND_2005, instance=PART-1-1
 2005
*Nset, nset=ND_2006, instance=PART-1-1
 2006
*Nset, nset=ND_2007, instance=PART-1-1
 2007
*Nset, nset=ND_2008, instance=PART-1-1
 2008
*Nset, nset=ND_2009, instance=PART-1-1
 2009
*Nset, nset=ND_2010, instance=PART-1-1
 2010
*Nset, nset=ND_2011, instance=PART-1-1
 2011
*Nset, nset=ND_2012, instance=PART-1-1
 2012
*Nset, nset=ND_2013, instance=PART-1-1
 2013
*Nset, nset=ND_2014, instance=PART-1-1
 2014
*Nset, nset=ND_2015, instance=PART-1-1
 2015
*Nset, nset=ND_2016, instance=PART-1-1
 2016
*Nset, nset=ND_2017, instance=PART-1-1
 2017
*Nset, nset=ND_2018, instance=PART-1-1
 2018
*Nset, nset=ND_2019, instance=PART-1-1
 2019
*Nset, nset=ND_2020, instance=PART-1-1
 2020
*Nset, nset=ND_2021, instance=PART-1-1
 2021
*Nset, nset=ND_2022, instance=PART-1-1
 2022
*Nset, nset=ND_2023, instance=PART-1-1
 2023
*Nset, nset=ND_2024, instance=PART-1-1
 2024
*Nset, nset=ND_2025, instance=PART-1-1
 2025
*Nset, nset=ND_2026, instance=PART-1-1
 2026
*Nset, nset=ND_2027, instance=PART-1-1
 2027
*Nset, nset=ND_2028, instance=PART-1-1
 2028
*Nset, nset=ND_2029, instance=PART-1-1
 2029
*Nset, nset=ND_2030, instance=PART-1-1
 2030
*Nset, nset=ND_2031, instance=PART-1-1
 2031
*Nset, nset=ND_2032, instance=PART-1-1
 2032
*Nset, nset=ND_2033, instance=PART-1-1
 2033
*Nset, nset=ND_2034, instance=PART-1-1
 2034
*Nset, nset=ND_2035, instance=PART-1-1
 2035
*Nset, nset=ND_2036, instance=PART-1-1
 2036
*Nset, nset=ND_2037, instance=PART-1-1
 2037
*Nset, nset=ND_2038, instance=PART-1-1
 2038
*Nset, nset=ND_2039, instance=PART-1-1
 2039
*Nset, nset=ND_2040, instance=PART-1-1
 2040
*Nset, nset=ND_2041, instance=PART-1-1
 2041
*Nset, nset=ND_2042, instance=PART-1-1
 2042
*Nset, nset=ND_2043, instance=PART-1-1
 2043
*Nset, nset=ND_2044, instance=PART-1-1
 2044
*Nset, nset=ND_2045, instance=PART-1-1
 2045
*Nset, nset=ND_2046, instance=PART-1-1
 2046
*Nset, nset=ND_2047, instance=PART-1-1
 2047
*Nset, nset=ND_2048, instance=PART-1-1
 2048
*Nset, nset=ND_2049, instance=PART-1-1
 2049
*Nset, nset=ND_2050, instance=PART-1-1
 2050
*Nset, nset=ND_2051, instance=PART-1-1
 2051
*Nset, nset=ND_2052, instance=PART-1-1
 2052
*Nset, nset=ND_2053, instance=PART-1-1
 2053
*Nset, nset=ND_2054, instance=PART-1-1
 2054
*Nset, nset=ND_2055, instance=PART-1-1
 2055
*Nset, nset=ND_2056, instance=PART-1-1
 2056
*Nset, nset=ND_2057, instance=PART-1-1
 2057
*Nset, nset=ND_2058, instance=PART-1-1
 2058
*Nset, nset=ND_2059, instance=PART-1-1
 2059
*Nset, nset=ND_2060, instance=PART-1-1
 2060
*Nset, nset=ND_2061, instance=PART-1-1
 2061
*Nset, nset=ND_2062, instance=PART-1-1
 2062
*Nset, nset=ND_2063, instance=PART-1-1
 2063
*Nset, nset=ND_2064, instance=PART-1-1
 2064
*Nset, nset=ND_2065, instance=PART-1-1
 2065
*Nset, nset=ND_2066, instance=PART-1-1
 2066
*Nset, nset=ND_2067, instance=PART-1-1
 2067
*Nset, nset=ND_2068, instance=PART-1-1
 2068
*Nset, nset=ND_2069, instance=PART-1-1
 2069
*Nset, nset=ND_2070, instance=PART-1-1
 2070
*Nset, nset=ND_2071, instance=PART-1-1
 2071
*Nset, nset=ND_2072, instance=PART-1-1
 2072
*Nset, nset=ND_2073, instance=PART-1-1
 2073
*Nset, nset=ND_2074, instance=PART-1-1
 2074
*Nset, nset=ND_2075, instance=PART-1-1
 2075
*Nset, nset=ND_2076, instance=PART-1-1
 2076
*Nset, nset=ND_2077, instance=PART-1-1
 2077
*Nset, nset=ND_2078, instance=PART-1-1
 2078
*Nset, nset=ND_2079, instance=PART-1-1
 2079
*Nset, nset=ND_2080, instance=PART-1-1
 2080
*Nset, nset=ND_2081, instance=PART-1-1
 2081
*Nset, nset=ND_2082, instance=PART-1-1
 2082
*Nset, nset=ND_2083, instance=PART-1-1
 2083
*Nset, nset=ND_2084, instance=PART-1-1
 2084
*Nset, nset=ND_2085, instance=PART-1-1
 2085
*Nset, nset=ND_2086, instance=PART-1-1
 2086
*Nset, nset=ND_2087, instance=PART-1-1
 2087
*Nset, nset=ND_2088, instance=PART-1-1
 2088
*Nset, nset=ND_2089, instance=PART-1-1
 2089
*Nset, nset=ND_2090, instance=PART-1-1
 2090
*Nset, nset=ND_2091, instance=PART-1-1
 2091
*Nset, nset=ND_2092, instance=PART-1-1
 2092
*Nset, nset=ND_2093, instance=PART-1-1
 2093
*Nset, nset=ND_2094, instance=PART-1-1
 2094
*Nset, nset=ND_2095, instance=PART-1-1
 2095
*Nset, nset=ND_2096, instance=PART-1-1
 2096
*Nset, nset=ND_2097, instance=PART-1-1
 2097
*Nset, nset=ND_2098, instance=PART-1-1
 2098
*Nset, nset=ND_2099, instance=PART-1-1
 2099
*Nset, nset=ND_2100, instance=PART-1-1
 2100
*Nset, nset=ND_2101, instance=PART-1-1
 2101
*Nset, nset=ND_2102, instance=PART-1-1
 2102
*Nset, nset=ND_2103, instance=PART-1-1
 2103
*Nset, nset=ND_2104, instance=PART-1-1
 2104
*Nset, nset=ND_2105, instance=PART-1-1
 2105
*Nset, nset=ND_2106, instance=PART-1-1
 2106
*Nset, nset=ND_2107, instance=PART-1-1
 2107
*Nset, nset=ND_2108, instance=PART-1-1
 2108
*Nset, nset=ND_2109, instance=PART-1-1
 2109
*Nset, nset=ND_2110, instance=PART-1-1
 2110
*Nset, nset=ND_2111, instance=PART-1-1
 2111
*Nset, nset=ND_2112, instance=PART-1-1
 2112
*Nset, nset=ND_2113, instance=PART-1-1
 2113
*Nset, nset=ND_2114, instance=PART-1-1
 2114
*Nset, nset=ND_2115, instance=PART-1-1
 2115
*Nset, nset=ND_2116, instance=PART-1-1
 2116
*Nset, nset=ND_2117, instance=PART-1-1
 2117
*Nset, nset=ND_2118, instance=PART-1-1
 2118
*Nset, nset=ND_2119, instance=PART-1-1
 2119
*Nset, nset=ND_2120, instance=PART-1-1
 2120
*Nset, nset=ND_2121, instance=PART-1-1
 2121
*Nset, nset=ND_2122, instance=PART-1-1
 2122
*Nset, nset=ND_2123, instance=PART-1-1
 2123
*Nset, nset=ND_2124, instance=PART-1-1
 2124
*Nset, nset=ND_2125, instance=PART-1-1
 2125
*Nset, nset=ND_2126, instance=PART-1-1
 2126
*Nset, nset=ND_2127, instance=PART-1-1
 2127
*Nset, nset=ND_2128, instance=PART-1-1
 2128
*Nset, nset=ND_2129, instance=PART-1-1
 2129
*Nset, nset=ND_2130, instance=PART-1-1
 2130
*Nset, nset=ND_2131, instance=PART-1-1
 2131
*Nset, nset=ND_2132, instance=PART-1-1
 2132
*Nset, nset=ND_2133, instance=PART-1-1
 2133
*Nset, nset=ND_2134, instance=PART-1-1
 2134
*Nset, nset=ND_2135, instance=PART-1-1
 2135
*Nset, nset=ND_2136, instance=PART-1-1
 2136
*Nset, nset=ND_2137, instance=PART-1-1
 2137
*Nset, nset=ND_2138, instance=PART-1-1
 2138
*Nset, nset=ND_2139, instance=PART-1-1
 2139
*Nset, nset=ND_2140, instance=PART-1-1
 2140
*Nset, nset=ND_2141, instance=PART-1-1
 2141
*Nset, nset=ND_2142, instance=PART-1-1
 2142
*Nset, nset=ND_2143, instance=PART-1-1
 2143
*Nset, nset=ND_2144, instance=PART-1-1
 2144
*Nset, nset=ND_2145, instance=PART-1-1
 2145
*Nset, nset=ND_2146, instance=PART-1-1
 2146
*Nset, nset=ND_2147, instance=PART-1-1
 2147
*Nset, nset=ND_2148, instance=PART-1-1
 2148
*Nset, nset=ND_2149, instance=PART-1-1
 2149
*Nset, nset=ND_2150, instance=PART-1-1
 2150
*Nset, nset=ND_2151, instance=PART-1-1
 2151
*Nset, nset=ND_2152, instance=PART-1-1
 2152
*Nset, nset=ND_2153, instance=PART-1-1
 2153
*Nset, nset=ND_2154, instance=PART-1-1
 2154
*Nset, nset=ND_2155, instance=PART-1-1
 2155
*Nset, nset=ND_2156, instance=PART-1-1
 2156
*Nset, nset=ND_2157, instance=PART-1-1
 2157
*Nset, nset=ND_2158, instance=PART-1-1
 2158
*Nset, nset=ND_2159, instance=PART-1-1
 2159
*Nset, nset=ND_2160, instance=PART-1-1
 2160
*Nset, nset=ND_2161, instance=PART-1-1
 2161
*Nset, nset=ND_2162, instance=PART-1-1
 2162
*Nset, nset=ND_2163, instance=PART-1-1
 2163
*Nset, nset=ND_2164, instance=PART-1-1
 2164
*Nset, nset=ND_2165, instance=PART-1-1
 2165
*Nset, nset=ND_2166, instance=PART-1-1
 2166
*Nset, nset=ND_2167, instance=PART-1-1
 2167
*Nset, nset=ND_2168, instance=PART-1-1
 2168
*Nset, nset=ND_2169, instance=PART-1-1
 2169
*Nset, nset=ND_2170, instance=PART-1-1
 2170
*Nset, nset=ND_2171, instance=PART-1-1
 2171
*Nset, nset=ND_2172, instance=PART-1-1
 2172
*Nset, nset=ND_2173, instance=PART-1-1
 2173
*Nset, nset=ND_2174, instance=PART-1-1
 2174
*Nset, nset=ND_2175, instance=PART-1-1
 2175
*Nset, nset=ND_2176, instance=PART-1-1
 2176
*Nset, nset=ND_2177, instance=PART-1-1
 2177
*Nset, nset=ND_2178, instance=PART-1-1
 2178
*Nset, nset=ND_2179, instance=PART-1-1
 2179
*Nset, nset=ND_2180, instance=PART-1-1
 2180
*Nset, nset=ND_2181, instance=PART-1-1
 2181
*Nset, nset=ND_2182, instance=PART-1-1
 2182
*Nset, nset=ND_2183, instance=PART-1-1
 2183
*Nset, nset=ND_2184, instance=PART-1-1
 2184
*Nset, nset=ND_2185, instance=PART-1-1
 2185
*Nset, nset=ND_2186, instance=PART-1-1
 2186
*Nset, nset=ND_2187, instance=PART-1-1
 2187
*Nset, nset=ND_2188, instance=PART-1-1
 2188
*Nset, nset=ND_2189, instance=PART-1-1
 2189
*Nset, nset=ND_2190, instance=PART-1-1
 2190
*Nset, nset=ND_2191, instance=PART-1-1
 2191
*Nset, nset=ND_2192, instance=PART-1-1
 2192
*Nset, nset=ND_2193, instance=PART-1-1
 2193
*Nset, nset=ND_2194, instance=PART-1-1
 2194
*Nset, nset=ND_2195, instance=PART-1-1
 2195
*Nset, nset=ND_2196, instance=PART-1-1
 2196
*Nset, nset=ND_2197, instance=PART-1-1
 2197
*Nset, nset=ND_2198, instance=PART-1-1
 2198
*Nset, nset=ND_2199, instance=PART-1-1
 2199
*Nset, nset=ND_2200, instance=PART-1-1
 2200
*Nset, nset=ND_2201, instance=PART-1-1
 2201
*Nset, nset=ND_2202, instance=PART-1-1
 2202
*Nset, nset=ND_2203, instance=PART-1-1
 2203
*Nset, nset=ND_2204, instance=PART-1-1
 2204
*Nset, nset=ND_2205, instance=PART-1-1
 2205
*Nset, nset=ND_2206, instance=PART-1-1
 2206
*Nset, nset=ND_2207, instance=PART-1-1
 2207
*Nset, nset=ND_2208, instance=PART-1-1
 2208
*Nset, nset=ND_2209, instance=PART-1-1
 2209
*Nset, nset=ND_2210, instance=PART-1-1
 2210
*Nset, nset=ND_2211, instance=PART-1-1
 2211
*Nset, nset=ND_2212, instance=PART-1-1
 2212
*Nset, nset=ND_2213, instance=PART-1-1
 2213
*Nset, nset=ND_2214, instance=PART-1-1
 2214
*Nset, nset=ND_2215, instance=PART-1-1
 2215
*Nset, nset=ND_2216, instance=PART-1-1
 2216
*Nset, nset=ND_2217, instance=PART-1-1
 2217
*Nset, nset=ND_2218, instance=PART-1-1
 2218
*Nset, nset=ND_2219, instance=PART-1-1
 2219
*Nset, nset=ND_2220, instance=PART-1-1
 2220
*Nset, nset=ND_2221, instance=PART-1-1
 2221
*Nset, nset=ND_2222, instance=PART-1-1
 2222
*Nset, nset=ND_2223, instance=PART-1-1
 2223
*Nset, nset=ND_2224, instance=PART-1-1
 2224
*Nset, nset=ND_2225, instance=PART-1-1
 2225
*Nset, nset=ND_2226, instance=PART-1-1
 2226
*Nset, nset=ND_2227, instance=PART-1-1
 2227
*Nset, nset=ND_2228, instance=PART-1-1
 2228
*Nset, nset=ND_2229, instance=PART-1-1
 2229
*Nset, nset=ND_2230, instance=PART-1-1
 2230
*Nset, nset=ND_2231, instance=PART-1-1
 2231
*Nset, nset=ND_2232, instance=PART-1-1
 2232
*Nset, nset=ND_2233, instance=PART-1-1
 2233
*Nset, nset=ND_2234, instance=PART-1-1
 2234
*Nset, nset=ND_2235, instance=PART-1-1
 2235
*Nset, nset=ND_2236, instance=PART-1-1
 2236
*Nset, nset=ND_2237, instance=PART-1-1
 2237
*Nset, nset=ND_2238, instance=PART-1-1
 2238
*Nset, nset=ND_2239, instance=PART-1-1
 2239
*Nset, nset=ND_2240, instance=PART-1-1
 2240
*Nset, nset=ND_2241, instance=PART-1-1
 2241
*Nset, nset=ND_2242, instance=PART-1-1
 2242
*Nset, nset=ND_2243, instance=PART-1-1
 2243
*Nset, nset=ND_2244, instance=PART-1-1
 2244
*Nset, nset=ND_2245, instance=PART-1-1
 2245
*Nset, nset=ND_2246, instance=PART-1-1
 2246
*Nset, nset=ND_2247, instance=PART-1-1
 2247
*Nset, nset=ND_2248, instance=PART-1-1
 2248
*Nset, nset=ND_2249, instance=PART-1-1
 2249
*Nset, nset=ND_2250, instance=PART-1-1
 2250
*Nset, nset=ND_2251, instance=PART-1-1
 2251
*Nset, nset=ND_2252, instance=PART-1-1
 2252
*Nset, nset=ND_2253, instance=PART-1-1
 2253
*Nset, nset=ND_2254, instance=PART-1-1
 2254
[truncated: 118,145 more chars]
