# Supplementary material for: Computational modeling of human bone fracture healing affected by different conditions of initial healing stage
Source: BMC Musculoskelet Disord. 2019 Nov 25;20:562. doi: 10.1186/s12891-019-2854-z (PMC6878676; doi:10.1186/s12891-019-2854-z)
Supplement: Supplementary file 29 — Additional file 29. Job-2D-diffusion-d = 5-E.inp: an ABAQUS input file for final results presentation when callus thickness was 5 mm. (INP 898kb) [file 12891_2019_2854_MOESM29_ESM.inp]

*Heading
** Job name: Job-2D-stress-0 Model name: Model-1
** Generated by: Abaqus/CAE 6.13-2
*Preprint, echo=NO, model=NO, history=NO, contact=NO
**
** PARTS
**
*Part, name=Part-1
*Node
1, 00000000, 2.30000005e-03
2, 7.00000022e-03, 2.30000005e-03
5, 9.99999978e-03, 1.50000001e-03
6, 9.99999978e-03, 1.68819427e-02
8, 7.00000022e-03, 1.50000001e-03
9, 1.49999997e-02, 00000000
10, 00000000, 00000000
11, 2.40593130e-04, 2.30000005e-03
12, 4.22065408e-04, 2.30000005e-03
13, 5.96727245e-04, 2.30000005e-03
14, 7.83867668e-04, 2.30000005e-03
15, 9.99743468e-04, 2.30000005e-03
16, 1.20001822e-03, 2.30000005e-03
17, 1.39991543e-03, 2.30000005e-03
18, 1.61426759e-03, 2.30000005e-03
19, 1.81833946e-03, 2.30000005e-03
20, 2.01601232e-03, 2.30000005e-03
21, 2.20812811e-03, 2.30000005e-03
22, 2.39913142e-03, 2.30000005e-03
23, 2.60284543e-03, 2.30000005e-03
24, 2.81024352e-03, 2.30000005e-03
25, 3.00921593e-03, 2.30000005e-03
26, 3.19979805e-03, 2.30000005e-03
27, 3.39052943e-03, 2.30000005e-03
28, 3.58847668e-03, 2.30000005e-03
29, 3.77839431e-03, 2.30000005e-03
30, 3.96951940e-03, 2.30000005e-03
31, 4.16473951e-03, 2.30000005e-03
32, 4.37314762e-03, 2.30000005e-03
33, 4.59563220e-03, 2.30000005e-03
34, 4.82108444e-03, 2.30000005e-03
35, 5.02847228e-03, 2.30000005e-03
36, 5.21294679e-03, 2.30000005e-03
37, 5.40132960e-03, 2.30000005e-03
38, 5.60381263e-03, 2.30000005e-03
39, 5.80316735e-03, 2.30000005e-03
40, 6.00198889e-03, 2.30000005e-03
41, 6.18583476e-03, 2.30000005e-03
42, 6.36082562e-03, 2.30000005e-03
43, 6.54747384e-03, 2.30000005e-03
44, 6.76250085e-03, 2.30000005e-03
105, 9.99999978e-03, 1.66907324e-03
106, 9.99999978e-03, 1.83755206e-03
107, 9.99999978e-03, 2.00266810e-03
108, 9.99999978e-03, 2.16200901e-03
109, 9.99999978e-03, 2.32403260e-03
110, 9.99999978e-03, 2.48230086e-03
111, 9.99999978e-03, 2.63046217e-03
112, 9.99999978e-03, 2.78869900e-03
113, 9.99999978e-03, 2.96730502e-03
114, 9.99999978e-03, 3.15706921e-03
115, 9.99999978e-03, 3.34052020e-03
116, 9.99999978e-03, 3.50728910e-03
117, 9.99999978e-03, 3.65375471e-03
118, 9.99999978e-03, 3.80920013e-03
119, 9.99999978e-03, 3.95855587e-03
120, 9.99999978e-03, 4.12025116e-03
121, 9.99999978e-03, 4.29489231e-03
122, 9.99999978e-03, 4.46970668e-03
123, 9.99999978e-03, 4.65312693e-03
124, 9.99999978e-03, 4.82268073e-03
125, 9.99999978e-03, 4.99508344e-03
126, 9.99999978e-03, 5.15895709e-03
127, 9.99999978e-03, 5.32525685e-03
128, 9.99999978e-03, 5.48763201e-03
129, 9.99999978e-03, 5.65383863e-03
130, 9.99999978e-03, 5.81959728e-03
131, 9.99999978e-03, 5.98809123e-03
132, 9.99999978e-03, 6.15791045e-03
133, 9.99999978e-03, 6.34219730e-03
134, 9.99999978e-03, 6.52145734e-03
135, 9.99999978e-03, 6.69551082e-03
136, 9.99999978e-03, 6.86579011e-03
137, 9.99999978e-03, 7.06310757e-03
138, 9.99999978e-03, 7.27160182e-03
139, 9.99999978e-03, 7.47275772e-03
140, 9.99999978e-03, 7.68710161e-03
141, 9.99999978e-03, 7.89654814e-03
142, 9.99999978e-03, 8.09934270e-03
143, 9.99999978e-03, 8.29715934e-03
144, 9.99999978e-03, 8.49412568e-03
145, 9.99999978e-03, 8.68948177e-03
146, 9.99999978e-03, 8.88984464e-03
147, 9.99999978e-03, 9.08236578e-03
148, 9.99999978e-03, 9.27075278e-03
149, 9.99999978e-03, 9.45173763e-03
150, 9.99999978e-03, 9.63984337e-03
151, 9.99999978e-03, 9.82890837e-03
152, 9.99999978e-03, 1.00221261e-02
153, 9.99999978e-03, 1.02114696e-02
154, 9.99999978e-03, 1.04075149e-02
155, 9.99999978e-03, 1.05961347e-02
156, 9.99999978e-03, 1.07820919e-02
157, 9.99999978e-03, 1.09764514e-02
158, 9.99999978e-03, 1.11709852e-02
159, 9.99999978e-03, 1.13637205e-02
160, 9.99999978e-03, 1.15555432e-02
161, 9.99999978e-03, 1.17478138e-02
162, 9.99999978e-03, 1.19405799e-02
163, 9.99999978e-03, 1.21363485e-02
164, 9.99999978e-03, 1.23391766e-02
165, 9.99999978e-03, 1.25481840e-02
166, 9.99999978e-03, 1.27579002e-02
167, 9.99999978e-03, 1.29379658e-02
168, 9.99999978e-03, 1.31165907e-02
169, 9.99999978e-03, 1.33040128e-02
170, 9.99999978e-03, 1.34970685e-02
171, 9.99999978e-03, 1.36973243e-02
172, 9.99999978e-03, 1.39057031e-02
173, 9.99999978e-03, 1.41044948e-02
174, 9.99999978e-03, 1.42879914e-02
175, 9.99999978e-03, 1.44638978e-02
176, 9.99999978e-03, 1.46550052e-02
177, 9.99999978e-03, 1.48515273e-02
178, 9.99999978e-03, 1.50717339e-02
179, 9.99999978e-03, 1.52764106e-02
180, 9.99999978e-03, 1.54475709e-02
181, 9.99999978e-03, 1.56345889e-02
182, 9.99999978e-03, 1.58202108e-02
183, 9.99999978e-03, 1.60189644e-02
184, 9.99999978e-03, 1.62084848e-02
185, 9.99999978e-03, 1.64193120e-02
186, 9.99999978e-03, 1.66558996e-02
203, 7.00000022e-03, 2.13980279e-03
204, 7.00000022e-03, 1.93640497e-03
205, 7.00000022e-03, 1.72133837e-03
206, 7.21914321e-03, 1.50000001e-03
207, 7.43071781e-03, 1.50000001e-03
208, 7.64040649e-03, 1.50000001e-03
209, 7.84871727e-03, 1.50000001e-03
210, 8.04275833e-03, 1.50000001e-03
211, 8.22267402e-03, 1.50000001e-03
212, 8.42305087e-03, 1.50000001e-03
213, 8.62361304e-03, 1.50000001e-03
214, 8.81564431e-03, 1.50000001e-03
215, 9.00286809e-03, 1.50000001e-03
216, 9.19456873e-03, 1.50000001e-03
217, 9.40478593e-03, 1.50000001e-03
218, 9.60462168e-03, 1.50000001e-03
219, 9.80241597e-03, 1.50000001e-03
220, 00000000, 2.10808497e-03
221, 00000000, 1.91617163e-03
222, 00000000, 1.72429497e-03
223, 00000000, 1.53248617e-03
224, 00000000, 1.34076399e-03
225, 00000000, 1.14912807e-03
226, 00000000, 9.57557291e-04
227, 00000000, 7.66023237e-04
228, 00000000, 5.74504898e-04
229, 00000000, 3.82995378e-04
230, 00000000, 1.91493193e-04
231, 2.00000009e-04, 00000000
232, 3.99999990e-04, 00000000
233, 5.99999970e-04, 00000000
234, 8.00000038e-04, 00000000
235, 1.00000005e-03, 00000000
236, 1.19999994e-03, 00000000
237, 1.39999995e-03, 00000000
238, 1.60000008e-03, 00000000
239, 1.80000009e-03, 00000000
240, 2.00000009e-03, 00000000
241, 2.19999999e-03, 00000000
242, 2.39999988e-03, 00000000
243, 2.60000001e-03, 00000000
244, 2.79999990e-03, 00000000
245, 2.99999979e-03, 00000000
246, 3.19999992e-03, 00000000
247, 3.40000005e-03, 00000000
248, 3.60000017e-03, 00000000
249, 3.80000006e-03, 00000000
250, 4.00000019e-03, 00000000
251, 4.20000032e-03, 00000000
252, 4.39999998e-03, 00000000
253, 4.60000010e-03, 00000000
254, 4.79999976e-03, 00000000
255, 4.99999942e-03, 00000000
256, 5.20000001e-03, 00000000
257, 5.40000014e-03, 00000000
258, 5.59999980e-03, 00000000
259, 5.79999993e-03, 00000000
260, 5.99999959e-03, 00000000
261, 6.20000018e-03, 00000000
262, 6.40000030e-03, 00000000
263, 6.59999996e-03, 00000000
264, 6.80000102e-03, 00000000
265, 7.00000348e-03, 00000000
266, 7.20001059e-03, 00000000
267, 7.40002235e-03, 00000000
268, 7.60003552e-03, 00000000
269, 7.80004775e-03, 00000000
270, 8.00005440e-03, 00000000
271, 8.20005592e-03, 00000000
272, 8.40005372e-03, 00000000
273, 8.60004965e-03, 00000000
274, 8.80004372e-03, 00000000
275, 9.00003407e-03, 00000000
276, 9.20002535e-03, 00000000
277, 9.40001477e-03, 00000000
278, 9.59999952e-03, 00000000
279, 9.79996938e-03, 00000000
280, 9.99992620e-03, 00000000
281, 1.01998551e-02, 00000000
282, 1.03997746e-02, 00000000
283, 1.05996849e-02, 00000000
284, 1.07995896e-02, 00000000
285, 1.09994905e-02, 00000000
286, 1.11993887e-02, 00000000
287, 1.13992877e-02, 00000000
288, 1.15991859e-02, 00000000
289, 1.17990850e-02, 00000000
290, 1.19989840e-02, 00000000
291, 1.21988831e-02, 00000000
292, 1.23987803e-02, 00000000
293, 1.25986794e-02, 00000000
294, 1.27985775e-02, 00000000
295, 1.29984766e-02, 00000000
296, 1.31983757e-02, 00000000
297, 1.33982757e-02, 00000000
298, 1.35981767e-02, 00000000
299, 1.37980832e-02, 00000000
300, 1.39980009e-02, 00000000
301, 1.41979447e-02, 00000000
302, 1.43979685e-02, 00000000
303, 1.45981861e-02, 00000000
304, 1.47987837e-02, 00000000
305, 1.49993589e-02, 1.99339542e-04
306, 1.49974357e-02, 3.98741366e-04
307, 1.49942283e-02, 5.98154089e-04
308, 1.49897393e-02, 7.97546760e-04
309, 1.49839669e-02, 9.96887335e-04
310, 1.49769150e-02, 1.19612564e-03
311, 1.49685880e-02, 1.39518653e-03
312, 1.49589926e-02, 1.59398618e-03
313, 1.49481352e-02, 1.79246860e-03
314, 1.49360206e-02, 1.99064077e-03
315, 1.49226487e-02, 2.18856544e-03
316, 1.49080167e-02, 2.38631107e-03
317, 1.48921246e-02, 2.58391537e-03
318, 1.48749715e-02, 2.78139068e-03
319, 1.48565574e-02, 2.97873677e-03
320, 1.48368832e-02, 3.17594782e-03
321, 1.48159498e-02, 3.37301684e-03
322, 1.47937583e-02, 3.56993568e-03
323, 1.47703104e-02, 3.76669574e-03
324, 1.47456070e-02, 3.96328839e-03
325, 1.47196492e-02, 4.15970432e-03
326, 1.46924388e-02, 4.35593631e-03
327, 1.46639775e-02, 4.55197413e-03
328, 1.46342665e-02, 4.74781031e-03
329, 1.46033075e-02, 4.94343555e-03
330, 1.45711023e-02, 5.13884146e-03
331, 1.45376530e-02, 5.33401966e-03
332, 1.45029603e-02, 5.52896177e-03
333, 1.44670270e-02, 5.72365802e-03
334, 1.44298552e-02, 5.91810001e-03
335, 1.43914474e-02, 6.11227797e-03
336, 1.43518057e-02, 6.30617794e-03
337, 1.43109364e-02, 6.49977755e-03
338, 1.42688565e-02, 6.69300696e-03
339, 1.42255975e-02, 6.88572787e-03
340, 1.41812069e-02, 7.07776425e-03
341, 1.41357351e-02, 7.26893963e-03
342, 1.40891485e-02, 7.45943468e-03
343, 1.40414219e-02, 7.64937652e-03
344, 1.39925405e-02, 7.83884805e-03
345, 1.39424149e-02, 8.02818779e-03
346, 1.38910655e-02, 8.21731053e-03
347, 1.38376299e-02, 8.40927288e-03
348, 1.37836989e-02, 8.59832950e-03
349, 1.37267280e-02, 8.79327394e-03
350, 1.36667890e-02, 8.99342168e-03
351, 1.36094121e-02, 9.18056257e-03
352, 1.35502238e-02, 9.36932582e-03
353, 1.34897651e-02, 9.55791678e-03
354, 1.34280957e-02, 9.74613801e-03
355, 1.33652249e-02, 9.93396062e-03
356, 1.33011565e-02, 1.01213753e-02
357, 1.32358922e-02, 1.03083747e-02
358, 1.31694358e-02, 1.04949512e-02
359, 1.31017892e-02, 1.06810974e-02
360, 1.30329570e-02, 1.08668040e-02
361, 1.29629392e-02, 1.10520646e-02
362, 1.28917405e-02, 1.12368725e-02
363, 1.28193637e-02, 1.14212194e-02
364, 1.27458116e-02, 1.16050979e-02
365, 1.26710879e-02, 1.17885005e-02
366, 1.25951944e-02, 1.19714178e-02
367, 1.25181349e-02, 1.21538453e-02
368, 1.24399131e-02, 1.23357745e-02
369, 1.23605318e-02, 1.25171980e-02
370, 1.22799939e-02, 1.26981074e-02
371, 1.21983038e-02, 1.28784962e-02
372, 1.21154636e-02, 1.30583569e-02
373, 1.20314779e-02, 1.32376831e-02
374, 1.19463494e-02, 1.34164663e-02
375, 1.18600810e-02, 1.35947000e-02
376, 1.17726792e-02, 1.37723750e-02
377, 1.16841439e-02, 1.39494864e-02
378, 1.15944808e-02, 1.41260261e-02
379, 1.15036946e-02, 1.43019855e-02
380, 1.14117870e-02, 1.44773601e-02
381, 1.13187740e-02, 1.46521190e-02
382, 1.12246536e-02, 1.48262689e-02
383, 1.11294957e-02, 1.49996812e-02
384, 1.10332565e-02, 1.51724434e-02
385, 1.09359212e-02, 1.53445806e-02
386, 1.08374907e-02, 1.55160911e-02
387, 1.07379658e-02, 1.56869739e-02
388, 1.06373522e-02, 1.58572197e-02
389, 1.05356537e-02, 1.60268247e-02
390, 1.04328729e-02, 1.61957778e-02
391, 1.03290146e-02, 1.63640752e-02
392, 1.02240844e-02, 1.65317096e-02
393, 1.01180840e-02, 1.66986734e-02
1007, 1.40132746e-02, 7.03802239e-03
1008, 1.38460472e-02, 6.99831778e-03
1009, 1.36791933e-02, 6.95858477e-03
1010, 1.35124987e-02, 6.91884849e-03
1011, 1.33458655e-02, 6.87912107e-03
1012, 1.31792556e-02, 6.83940109e-03
1013, 1.30126541e-02, 6.79968717e-03
1014, 1.28460545e-02, 6.75998023e-03
1015, 1.26794502e-02, 6.72029238e-03
1016, 1.25128319e-02, 6.68065948e-03
1017, 1.23461625e-02, 6.64120819e-03
1018, 1.21793598e-02, 6.60223654e-03
1019, 1.20123215e-02, 6.56413473e-03
1020, 1.18450355e-02, 6.52702805e-03
1021, 1.16775064e-02, 6.49083499e-03
1022, 1.15098506e-02, 6.45516813e-03
1023, 1.13421306e-02, 6.41976763e-03
1024, 1.11743845e-02, 6.38447469e-03
1025, 1.10066310e-02, 6.34921947e-03
1026, 1.08388737e-02, 6.31399732e-03
1027, 1.06711155e-02, 6.27897820e-03
1028, 1.05033554e-02, 6.24503894e-03
1029, 1.03355888e-02, 6.21381495e-03
1030, 1.01678064e-02, 6.18625758e-03
1031, 9.99978464e-03, 1.31211663e-03
1032, 9.99962911e-03, 1.12525583e-03
1033, 9.99960117e-03, 9.38220765e-04
1034, 9.99965519e-03, 7.50882609e-04
1035, 9.99973807e-03, 5.63321461e-04
1036, 9.99981817e-03, 3.75621952e-04
1037, 9.99987498e-03, 1.87836908e-04
1038, 7.00239092e-03, 1.31331012e-03
1039, 7.00163981e-03, 1.12562836e-03
1040, 7.00082630e-03, 9.37979610e-04
1041, 7.00036390e-03, 7.50378938e-04
1042, 7.00014783e-03, 5.62786998e-04
1043, 7.00005656e-03, 3.75194999e-04
1044, 7.00002071e-03, 1.87600090e-04
1045, 1.40556954e-02, 6.84699323e-03
1046, 1.38864070e-02, 6.80863671e-03
1047, 1.37174670e-02, 6.77045807e-03
1048, 1.35486992e-02, 6.73236372e-03
1049, 1.33800125e-02, 6.69431034e-03
1050, 1.32113602e-02, 6.65627560e-03
1051, 1.30427219e-02, 6.61825016e-03
1052, 1.28740901e-02, 6.58022985e-03
1053, 1.27054574e-02, 6.54221792e-03
1054, 1.25368191e-02, 6.50422927e-03
1055, 1.23681566e-02, 6.46633375e-03
1056, 1.21994242e-02, 6.42868923e-03
1057, 1.20305754e-02, 6.39148150e-03
1058, 1.18615963e-02, 6.35478366e-03
1059, 1.16924969e-02, 6.31854869e-03
1060, 1.15233194e-02, 6.28262339e-03
1061, 1.13541000e-02, 6.24687131e-03
1062, 1.11848591e-02, 6.21120306e-03
1063, 1.10156098e-02, 6.17557205e-03
1064, 1.08463569e-02, 6.13996340e-03
1065, 1.06771030e-02, 6.10458944e-03
1066, 1.05078463e-02, 6.07051887e-03
1067, 1.03385840e-02, 6.03970373e-03
1068, 1.01693049e-02, 6.01341343e-03
1069, 1.40971076e-02, 6.65530842e-03
1070, 1.39259342e-02, 6.61816960e-03
1071, 1.37550943e-02, 6.58133533e-03
1072, 1.35844294e-02, 6.54465426e-03
1073, 1.34138521e-02, 6.50804583e-03
1074, 1.32433157e-02, 6.47146907e-03
1075, 1.30727980e-02, 6.43490814e-03
1076, 1.29022878e-02, 6.39835373e-03
1077, 1.27317794e-02, 6.36180304e-03
1078, 1.25612700e-02, 6.32526260e-03
1079, 1.23907495e-02, 6.28876500e-03
1080, 1.22201964e-02, 6.25238474e-03
1081, 1.20495893e-02, 6.21620845e-03
1082, 1.18789198e-02, 6.18027756e-03
1083, 1.17081907e-02, 6.14457577e-03
1084, 1.15374187e-02, 6.10904163e-03
1085, 1.13666207e-02, 6.07361039e-03
1086, 1.11958086e-02, 6.03823503e-03
1087, 1.10249901e-02, 6.00288715e-03
1088, 1.08541697e-02, 5.96755464e-03
1089, 1.06833465e-02, 5.93246100e-03
1090, 1.05125224e-02, 5.89874573e-03
1091, 1.03416936e-02, 5.86857554e-03
1092, 1.01708546e-02, 5.84346801e-03
1093, 1.41374506e-02, 6.46311324e-03
1094, 1.39645189e-02, 6.42712135e-03
1095, 1.37919104e-02, 6.39151782e-03
1096, 1.36194741e-02, 6.35611778e-03
1097, 1.34471292e-02, 6.32081646e-03
1098, 1.32748280e-02, 6.28556032e-03
1099, 1.31025454e-02, 6.25032466e-03
1100, 1.29302721e-02, 6.21509785e-03
1101, 1.27580026e-02, 6.17987476e-03
1102, 1.25857340e-02, 6.14465680e-03
1103, 1.24134617e-02, 6.10945653e-03
1104, 1.22411745e-02, 6.07430702e-03
1105, 1.20688649e-02, 6.03924738e-03
1106, 1.18965255e-02, 6.00429997e-03
1107, 1.17241591e-02, 5.96946152e-03
1108, 1.15517695e-02, 5.93470875e-03
1109, 1.13793649e-02, 5.90001233e-03
1110, 1.12069529e-02, 5.86534990e-03
1111, 1.10345371e-02, 5.83070517e-03
1112, 1.08621176e-02, 5.79607021e-03
1113, 1.06896982e-02, 5.76167088e-03
1114, 1.05172778e-02, 5.72868995e-03
1115, 1.03448555e-02, 5.69951441e-03
1116, 1.01724304e-02, 5.67533541e-03
1117, 1.41766705e-02, 6.27053203e-03
1118, 1.40020736e-02, 6.23565074e-03
1119, 1.38277896e-02, 6.20122347e-03
1120, 1.36536770e-02, 6.16703788e-03
1121, 1.34796528e-02, 6.13297243e-03
1122, 1.33056752e-02, 6.09896332e-03
1123, 1.31317172e-02, 6.06497936e-03
1124, 1.29577685e-02, 6.03100611e-03
1125, 1.27838245e-02, 5.99703798e-03
1126, 1.26098823e-02, 5.96307265e-03
1127, 1.24359382e-02, 5.92911430e-03
1128, 1.22619886e-02, 5.89517737e-03
1129, 1.20880306e-02, 5.86127769e-03
1130, 1.19140595e-02, 5.82742691e-03
1131, 1.17400754e-02, 5.79362642e-03
1132, 1.15660792e-02, 5.75986737e-03
1133, 1.13920774e-02, 5.72613720e-03
1134, 1.12180691e-02, 5.69242612e-03
1135, 1.10440589e-02, 5.65872528e-03
1136, 1.08700478e-02, 5.62503096e-03
1137, 1.06960367e-02, 5.59156993e-03
1138, 1.05220247e-02, 5.55957481e-03
1139, 1.03480136e-02, 5.53112151e-03
1140, 1.01740044e-02, 5.50772715e-03
1141, 1.42147327e-02, 6.07764162e-03
1142, 1.40385423e-02, 6.04385743e-03
1143, 1.38626564e-02, 6.01058360e-03
1144, 1.36869382e-02, 5.97758498e-03
1145, 1.35113085e-02, 5.94472373e-03
1146, 1.33357216e-02, 5.91192767e-03
1147, 1.31601579e-02, 5.87916188e-03
1148, 1.29846036e-02, 5.84640866e-03
1149, 1.28090549e-02, 5.81366103e-03
1150, 1.26335062e-02, 5.78091620e-03
1151, 1.24579575e-02, 5.74817415e-03
1152, 1.22824069e-02, 5.71544096e-03
1153, 1.21068545e-02, 5.68272267e-03
1154, 1.19312964e-02, 5.65002486e-03
1155, 1.17557310e-02, 5.61734894e-03
1156, 1.15801627e-02, 5.58469258e-03
1157, 1.14045897e-02, 5.55205066e-03
1158, 1.12290140e-02, 5.51941851e-03
1159, 1.10534364e-02, 5.48679149e-03
1160, 1.08778588e-02, 5.45416865e-03
1161, 1.07022803e-02, 5.42178378e-03
1162, 1.05267027e-02, 5.39083406e-03
1163, 1.03511270e-02, 5.36308112e-03
1164, 1.01755578e-02, 5.34222182e-03
1165, 1.42516177e-02, 5.88447973e-03
1166, 1.40738934e-02, 5.85179357e-03
1167, 1.38964672e-02, 5.81966853e-03
1168, 1.37192039e-02, 5.78784849e-03
1169, 1.35420281e-02, 5.75618260e-03
1170, 1.33648962e-02, 5.72458934e-03
1171, 1.31877847e-02, 5.69302961e-03
1172, 1.30106825e-02, 5.66148432e-03
1173, 1.28335869e-02, 5.62994555e-03
1174, 1.26564922e-02, 5.59840957e-03
1175, 1.24793984e-02, 5.56687545e-03
1176, 1.23023046e-02, 5.53534413e-03
1177, 1.21252090e-02, 5.50381979e-03
1178, 1.19481115e-02, 5.47230337e-03
1179, 1.17710121e-02, 5.44079579e-03
1180, 1.15939090e-02, 5.40929753e-03
1181, 1.14168050e-02, 5.37780579e-03
1182, 1.12397000e-02, 5.34631871e-03
1183, 1.10625941e-02, 5.31483535e-03
1184, 1.08854873e-02, 5.28335338e-03
1185, 1.07083805e-02, 5.25211869e-03
1186, 1.05312746e-02, 5.22229727e-03
1187, 1.03541724e-02, 5.19619137e-03
1188, 1.01770787e-02, 5.17596863e-03
1189, 1.42873190e-02, 5.69106732e-03
1190, 1.41081130e-02, 5.65948710e-03
1191, 1.39291985e-02, 5.62851597e-03
1192, 1.37504460e-02, 5.59787732e-03
1193, 1.35717792e-02, 5.56740630e-03
1194, 1.33931544e-02, 5.53701539e-03
1195, 1.32145509e-02, 5.50666172e-03
1196, 1.30359577e-02, 5.47632435e-03
1197, 1.28573682e-02, 5.44599351e-03
1198, 1.26787825e-02, 5.41566638e-03
1199, 1.25001967e-02, 5.38534019e-03
1200, 1.23216109e-02, 5.35501540e-03
1201, 1.21430242e-02, 5.32469340e-03
1202, 1.19644376e-02, 5.29437466e-03
1203, 1.17858499e-02, 5.26405964e-03
1204, 1.16072614e-02, 5.23374788e-03
1205, 1.14286719e-02, 5.20343985e-03
1206, 1.12500824e-02, 5.17313415e-03
1207, 1.10714920e-02, 5.14283031e-03
1208, 1.08929006e-02, 5.11252694e-03
1209, 1.07143102e-02, 5.08247782e-03
1210, 1.05357198e-02, 5.05389087e-03
1211, 1.03571340e-02, 5.02888393e-03
1212, 1.01785585e-02, 5.00957202e-03
1213, 1.43218283e-02, 5.49741648e-03
1214, 1.41411908e-02, 5.46695478e-03
1215, 1.39608420e-02, 5.43714594e-03
1216, 1.37806507e-02, 5.40769519e-03
1217, 1.36005431e-02, 5.37842512e-03
1218, 1.34204794e-02, 5.34924213e-03
1219, 1.32404361e-02, 5.32009918e-03
1220, 1.30604040e-02, 5.29097393e-03
1221, 1.28803737e-02, 5.26185613e-03
1222, 1.27003472e-02, 5.23274206e-03
1223, 1.25203207e-02, 5.20362938e-03
1224, 1.23402951e-02, 5.17451717e-03
1225, 1.21602695e-02, 5.14540635e-03
1226, 1.19802430e-02, 5.11629693e-03
1227, 1.18002165e-02, 5.08718845e-03
1228, 1.16201900e-02, 5.05808182e-03
1229, 1.14401635e-02, 5.02897659e-03
1230, 1.12601360e-02, 4.99987276e-03
1231, 1.10801086e-02, 4.97076940e-03
1232, 1.09000802e-02, 4.94166650e-03
1233, 1.07200537e-02, 4.91281599e-03
1234, 1.05400253e-02, 4.88533918e-03
1235, 1.03600044e-02, 4.86083049e-03
1236, 1.01799928e-02, 4.84049320e-03
1237, 1.43551454e-02, 5.30353747e-03
1238, 1.41731249e-02, 5.27420640e-03
1239, 1.39913894e-02, 5.24557102e-03
1240, 1.38098104e-02, 5.21731703e-03
1241, 1.36283152e-02, 5.18925581e-03
1242, 1.34468628e-02, 5.16128773e-03
1243, 1.32654291e-02, 5.13336295e-03
1244, 1.30840074e-02, 5.10545680e-03
1245, 1.29025886e-02, 5.07755950e-03
1246, 1.27211725e-02, 5.04966546e-03
1247, 1.25397574e-02, 5.02177328e-03
1248, 1.23583414e-02, 4.99388110e-03
1249, 1.21769262e-02, 4.96598985e-03
1250, 1.19955111e-02, 4.93809860e-03
1251, 1.18140960e-02, 4.91020828e-03
1252, 1.16326809e-02, 4.88231890e-03
1253, 1.14512658e-02, 4.85442951e-03
1254, 1.12698497e-02, 4.82654106e-03
1255, 1.10884346e-02, 4.79865307e-03
1256, 1.09070176e-02, 4.77076508e-03
1257, 1.07256034e-02, 4.74311505e-03
1258, 1.05441883e-02, 4.71653882e-03
1259, 1.03627779e-02, 4.69199196e-03
1260, 1.01813795e-02, 4.67055198e-03
1261, 1.43872648e-02, 5.10943914e-03
1262, 1.42039116e-02, 5.08125219e-03
1263, 1.40208406e-02, 5.05380100e-03
1264, 1.38379242e-02, 5.02675259e-03
1265, 1.36550907e-02, 4.99990862e-03
1266, 1.34722982e-02, 4.97316383e-03
1267, 1.32895261e-02, 4.94646467e-03
1268, 1.31067652e-02, 4.91978601e-03
1269, 1.29240071e-02, 4.89311665e-03
1270, 1.27412509e-02, 4.86645056e-03
1271, 1.25584975e-02, 4.83978633e-03
1272, 1.23757431e-02, 4.81312256e-03
1273, 1.21929888e-02, 4.78645880e-03
1274, 1.20102344e-02, 4.75979550e-03
1275, 1.18274800e-02, 4.73313266e-03
1276, 1.16447266e-02, 4.70646983e-03
1277, 1.14619723e-02, 4.67980746e-03
1278, 1.12792179e-02, 4.65314556e-03
1279, 1.10964635e-02, 4.62648319e-03
1280, 1.09137101e-02, 4.59982082e-03
1281, 1.07309567e-02, 4.57332935e-03
1282, 1.05482023e-02, 4.54743765e-03
1283, 1.03654545e-02, 4.52217087e-03
1284, 1.01827178e-02, 4.49690688e-03
1285, 1.44181866e-02, 4.91512939e-03
1286, 1.42335482e-02, 4.88809962e-03
1287, 1.40491910e-02, 4.86184284e-03
1288, 1.38649866e-02, 4.83600935e-03
1289, 1.36808641e-02, 4.81039193e-03
1290, 1.34967836e-02, 4.78487881e-03
1291, 1.33127235e-02, 4.75941412e-03
1292, 1.31286737e-02, 4.73397085e-03
1293, 1.29446266e-02, 4.70853690e-03
1294, 1.27605814e-02, 4.68310667e-03
1295, 1.25765381e-02, 4.65767831e-03
1296, 1.23924948e-02, 4.63225041e-03
1297, 1.22084524e-02, 4.60682297e-03
1298, 1.20244082e-02, 4.58139600e-03
1299, 1.18403668e-02, 4.55596903e-03
1300, 1.16563244e-02, 4.53054253e-03
1301, 1.14722811e-02, 4.50511556e-03
1302, 1.12882378e-02, 4.47968859e-03
1303, 1.11041944e-02, 4.45426209e-03
1304, 1.09201521e-02, 4.42883559e-03
1305, 1.07361097e-02, 4.40349570e-03
1306, 1.05520682e-02, 4.37823590e-03
1307, 1.03680314e-02, 4.35234280e-03
1308, 1.01840058e-02, 4.32478264e-03
1309, 1.44479088e-02, 4.72061615e-03
1310, 1.42620346e-02, 4.69475612e-03
1311, 1.40764397e-02, 4.66970447e-03
1312, 1.38909975e-02, 4.64509521e-03
1313, 1.37056364e-02, 4.62071272e-03
1314, 1.35203172e-02, 4.59643919e-03
1315, 1.33350184e-02, 4.57221642e-03
1316, 1.31497290e-02, 4.54801694e-03
1317, 1.29644442e-02, 4.52382676e-03
1318, 1.27791613e-02, 4.49964078e-03
1319, 1.25938794e-02, 4.47545620e-03
1320, 1.24085974e-02, 4.45127254e-03
1321, 1.22233164e-02, 4.42708936e-03
1322, 1.20380344e-02, 4.40290663e-03
1323, 1.18527524e-02, 4.37872345e-03
1324, 1.16674714e-02, 4.35454026e-03
1325, 1.14821894e-02, 4.33035754e-03
1326, 1.12969074e-02, 4.30617481e-03
1327, 1.11116264e-02, 4.28199209e-03
1328, 1.09263454e-02, 4.25780937e-03
1329, 1.07410643e-02, 4.23362153e-03
1330, 1.05557842e-02, 4.20905976e-03
1331, 1.03705078e-02, 4.18314990e-03
1332, 1.01852436e-02, 4.15445399e-03
1333, 1.44764315e-02, 4.52590827e-03
1334, 1.42893698e-02, 4.50123008e-03
1335, 1.41025856e-02, 4.47739288e-03
1336, 1.39159551e-02, 4.45401715e-03
1337, 1.37294065e-02, 4.43087751e-03
1338, 1.35428980e-02, 4.40785196e-03
1339, 1.33564109e-02, 4.38487902e-03
1340, 1.31699331e-02, 4.36193030e-03
1341, 1.29834600e-02, 4.33899183e-03
1342, 1.27969887e-02, 4.31605754e-03
1343, 1.26105174e-02, 4.29312512e-03
1344, 1.24240471e-02, 4.27019317e-03
1345, 1.22375768e-02, 4.24726168e-03
1346, 1.20511074e-02, 4.22433065e-03
1347, 1.18646380e-02, 4.20139916e-03
1348, 1.16781676e-02, 4.17846814e-03
1349, 1.14916973e-02, 4.15553711e-03
1350, 1.13052269e-02, 4.13260609e-03
1351, 1.11187566e-02, 4.10967506e-03
1352, 1.09322872e-02, 4.08674404e-03
1353, 1.07458178e-02, 4.06374130e-03
1354, 1.05593484e-02, 4.04028827e-03
1355, 1.03728846e-02, 4.01578750e-03
1356, 1.01864319e-02, 3.98934679e-03
1357, 1.45037519e-02, 4.33101319e-03
1358, 1.43155502e-02, 4.30752803e-03
1359, 1.41276270e-02, 4.28491505e-03
1360, 1.39398593e-02, 4.26278170e-03
1361, 1.37521727e-02, 4.24089329e-03
1362, 1.35645261e-02, 4.21912316e-03
1363, 1.33768991e-02, 4.19740751e-03
1364, 1.31892841e-02, 4.17571701e-03
1365, 1.30016729e-02, 4.15403722e-03
1366, 1.28140626e-02, 4.13236208e-03
1367, 1.26264542e-02, 4.11068881e-03
1368, 1.24388458e-02, 4.08901647e-03
1369, 1.22512365e-02, 4.06734413e-03
1370, 1.20636281e-02, 4.04567271e-03
1371, 1.18760196e-02, 4.02400084e-03
1372, 1.16884122e-02, 4.00232896e-03
1373, 1.15008028e-02, 3.98065709e-03
1374, 1.13131944e-02, 3.95898521e-03
1375, 1.11255860e-02, 3.93731333e-03
1376, 1.09379776e-02, 3.91564146e-03
1377, 1.07503701e-02, 3.89390998e-03
1378, 1.05627635e-02, 3.87199782e-03
1379, 1.03751607e-02, 3.85012245e-03
1380, 1.01875700e-02, 3.82869644e-03
1381, 1.45298690e-02, 4.13593883e-03
1382, 1.43405758e-02, 4.11365833e-03
1383, 1.41515648e-02, 4.09227889e-03
1384, 1.39627075e-02, 4.07139584e-03
1385, 1.37739321e-02, 4.05076519e-03
1386, 1.35851987e-02, 4.03025793e-03
1387, 1.33964848e-02, 4.00980748e-03
1388, 1.32077802e-02, 3.98938265e-03
1389, 1.30190793e-02, 3.96896899e-03
1390, 1.28303822e-02, 3.94855998e-03
1391, 1.26416851e-02, 3.92815331e-03
1392, 1.24529889e-02, 3.90774710e-03
1393, 1.22642927e-02, 3.88734136e-03
1394, 1.20755965e-02, 3.86693608e-03
1395, 1.18869003e-02, 3.84653057e-03
1396, 1.16982041e-02, 3.82612506e-03
1397, 1.15095079e-02, 3.80571978e-03
1398, 1.13208108e-02, 3.78531427e-03
1399, 1.11321155e-02, 3.76490876e-03
1400, 1.09434184e-02, 3.74450325e-03
1401, 1.07547231e-02, 3.72408470e-03
1402, 1.05660278e-02, 3.70390178e-03
1403, 1.03773372e-02, 3.68461059e-03
1404, 1.01886578e-02, 3.66848800e-03
1405, 1.45547818e-02, 3.94069357e-03
1406, 1.43644474e-02, 3.91962798e-03
1407, 1.41743952e-02, 3.89949162e-03
1408, 1.39844995e-02, 3.87986586e-03
1409, 1.37946848e-02, 3.86050134e-03
1410, 1.36049138e-02, 3.84126371e-03
1411, 1.34151625e-02, 3.82208521e-03
1412, 1.32254204e-02, 3.80293280e-03
1413, 1.30356820e-02, 3.78379226e-03
1414, 1.28459474e-02, 3.76465637e-03
1415, 1.26562128e-02, 3.74552258e-03
1416, 1.24664791e-02, 3.72638972e-03
1417, 1.22767445e-02, 3.70725710e-03
1418, 1.20870117e-02, 3.68812471e-03
1419, 1.18972771e-02, 3.66899255e-03
1420, 1.17075434e-02, 3.64986015e-03
1421, 1.15178097e-02, 3.63072800e-03
1422, 1.13280751e-02, 3.61159584e-03
1423, 1.11383414e-02, 3.59246344e-03
1424, 1.09486068e-02, 3.57333105e-03
1425, 1.07588731e-02, 3.55427852e-03
1426, 1.05691403e-02, 3.53581621e-03
1427, 1.03794131e-02, 3.51969153e-03
1428, 1.01896962e-02, 3.50917224e-03
1429, 1.45784877e-02, 3.74528533e-03
1430, 1.43871605e-02, 3.72544536e-03
1431, 1.41961183e-02, 3.70655977e-03
1432, 1.40052345e-02, 3.68819921e-03
1433, 1.38144325e-02, 3.67010757e-03
1434, 1.36236735e-02, 3.65214632e-03
1435, 1.34329349e-02, 3.63424583e-03
1436, 1.32422056e-02, 3.61637259e-03
1437, 1.30514810e-02, 3.59851145e-03
1438, 1.28607582e-02, 3.58065520e-03
1439, 1.26700364e-02, 3.56280105e-03
1440, 1.24793146e-02, 3.54494806e-03
1441, 1.22885937e-02, 3.52709508e-03
1442, 1.20978728e-02, 3.50924232e-03
1443, 1.19071510e-02, 3.49138980e-03
1444, 1.17164291e-02, 3.47353728e-03
1445, 1.15257073e-02, 3.45568452e-03
1446, 1.13349855e-02, 3.43783200e-03
1447, 1.11442655e-02, 3.41997924e-03
1448, 1.09535437e-02, 3.40212672e-03
1449, 1.07628219e-02, 3.38438130e-03
1450, 1.05721029e-02, 3.36741563e-03
1451, 1.03813875e-02, 3.35275754e-03
1452, 1.01906834e-02, 3.34275165e-03
1453, 1.46009875e-02, 3.54972202e-03
1454, 1.44087169e-02, 3.53111723e-03
1455, 1.42167341e-02, 3.51349032e-03
1456, 1.40249114e-02, 3.49640218e-03
1457, 1.38331726e-02, 3.47959017e-03
1458, 1.36414766e-02, 3.46291182e-03
1459, 1.34497993e-02, 3.44629586e-03
1460, 1.32581331e-02, 3.42970807e-03
1461, 1.30664716e-02, 3.41313239e-03
1462, 1.28748119e-02, 3.39656160e-03
1463, 1.26831532e-02, 3.37999361e-03
1464, 1.24914944e-02, 3.36342608e-03
1465, 1.22998357e-02, 3.34685901e-03
1466, 1.21081788e-02, 3.33029218e-03
1467, 1.19165201e-02, 3.31372535e-03
1468, 1.17248623e-02, 3.29715852e-03
1469, 1.15332026e-02, 3.28059169e-03
1470, 1.13415457e-02, 3.26402485e-03
1471, 1.11498879e-02, 3.24745825e-03
1472, 1.09582283e-02, 3.23089142e-03
1473, 1.07665695e-02, 3.21441377e-03
1474, 1.05749136e-02, 3.19840154e-03
1475, 1.03832614e-02, 3.18313623e-03
1476, 1.01916203e-02, 3.16899270e-03
1477, 1.46222785e-02, 3.35401157e-03
1478, 1.44291138e-02, 3.33665172e-03
1479, 1.42362416e-02, 3.32029141e-03
1480, 1.40435304e-02, 3.30448220e-03
1481, 1.38509041e-02, 3.28895566e-03
1482, 1.36583205e-02, 3.27356625e-03
1483, 1.34657575e-02, 3.25824087e-03
1484, 1.32732047e-02, 3.24294390e-03
1485, 1.30806565e-02, 3.22765950e-03
1486, 1.28881102e-02, 3.21238069e-03
1487, 1.26955649e-02, 3.19710420e-03
1488, 1.25030195e-02, 3.18182819e-03
1489, 1.23104751e-02, 3.16655287e-03
1490, 1.21179307e-02, 3.15127755e-03
1491, 1.19253863e-02, 3.13600246e-03
1492, 1.17328409e-02, 3.12072737e-03
1493, 1.15402956e-02, 3.10545228e-03
1494, 1.13477502e-02, 3.09017720e-03
1495, 1.11552067e-02, 3.07490211e-03
1496, 1.09626614e-02, 3.05962702e-03
1497, 1.07701160e-02, 3.04437103e-03
1498, 1.05775725e-02, 3.02890828e-03
1499, 1.03850346e-02, 3.01206554e-03
1500, 1.01925069e-02, 2.99231336e-03
1501, 1.46423606e-02, 3.15816235e-03
1502, 1.44483512e-02, 3.14205559e-03
1503, 1.42546389e-02, 3.12696933e-03
1504, 1.40610896e-02, 3.11244559e-03
1505, 1.38676260e-02, 3.09821055e-03
1506, 1.36742052e-02, 3.08411568e-03
1507, 1.34808067e-02, 3.07008624e-03
1508, 1.32874176e-02, 3.05608613e-03
1509, 1.30940331e-02, 3.04209883e-03
1510, 1.29006505e-02, 3.02811689e-03
1511, 1.27072698e-02, 3.01413727e-03
1512, 1.25138881e-02, 3.00015882e-03
1513, 1.23205073e-02, 2.98618060e-03
1514, 1.21271256e-02, 2.97220238e-03
1515, 1.19337458e-02, 2.95822462e-03
1516, 1.17403641e-02, 2.94424687e-03
1517, 1.15469843e-02, 2.93026865e-03
1518, 1.13536036e-02, 2.91629089e-03
1519, 1.11602237e-02, 2.90231267e-03
1520, 1.09668421e-02, 2.88833492e-03
1521, 1.07734594e-02, 2.87427241e-03
1522, 1.05800806e-02, 2.85937497e-03
1523, 1.03867063e-02, 2.84198578e-03
1524, 1.01933433e-02, 2.81977840e-03
1525, 1.46612329e-02, 2.96218204e-03
1526, 1.44664282e-02, 2.94733699e-03
1527, 1.42719261e-02, 2.93353153e-03
1528, 1.40775889e-02, 2.92029930e-03
1529, 1.38833383e-02, 2.90736184e-03
1530, 1.36891324e-02, 2.89456663e-03
1531, 1.34949479e-02, 2.88183824e-03
1532, 1.33007728e-02, 2.86914036e-03
1533, 1.31066022e-02, 2.85645528e-03
1534, 1.29124345e-02, 2.84377532e-03
1535, 1.27182677e-02, 2.83109816e-03
1536, 1.25241000e-02, 2.81842193e-03
1537, 1.23299342e-02, 2.80574616e-03
1538, 1.21357674e-02, 2.79307063e-03
1539, 1.19416025e-02, 2.78039486e-03
1540, 1.17474347e-02, 2.76771933e-03
1541, 1.15532689e-02, 2.75504380e-03
1542, 1.13591030e-02, 2.74236826e-03
1543, 1.11649372e-02, 2.72969250e-03
1544, 1.09707695e-02, 2.71701696e-03
1545, 1.07766027e-02, 2.70418031e-03
1546, 1.05824377e-02, 2.69042351e-03
1547, 1.03882775e-02, 2.67451350e-03
1548, 1.01941284e-02, 2.65503838e-03
1549, 1.46788927e-02, 2.76607811e-03
1550, 1.44833438e-02, 2.75250315e-03
1551, 1.42881013e-02, 2.73998501e-03
1552, 1.40930265e-02, 2.72805034e-03
1553, 1.38980402e-02, 2.71641510e-03
1554, 1.37030985e-02, 2.70492514e-03
1555, 1.35081783e-02, 2.69350293e-03
1556, 1.33132674e-02, 2.68211146e-03
1557, 1.31183630e-02, 2.67073372e-03
1558, 1.29234605e-02, 2.65936111e-03
1559, 1.27285579e-02, 2.64799106e-03
1560, 1.25336563e-02, 2.63662194e-03
1561, 1.23387547e-02, 2.62525352e-03
1562, 1.21438531e-02, 2.61388486e-03
1563, 1.19489515e-02, 2.60251644e-03
1564, 1.17540499e-02, 2.59114802e-03
1565, 1.15591493e-02, 2.57977983e-03
1566, 1.13642476e-02, 2.56841164e-03
1567, 1.11693470e-02, 2.55704299e-03
1568, 1.09744444e-02, 2.54567480e-03
1569, 1.07795428e-02, 2.53416109e-03
1570, 1.05846431e-02, 2.52202572e-03
1571, 1.03897471e-02, 2.50882120e-03
1572, 1.01948632e-02, 2.49476405e-03
1573, 1.46953426e-02, 2.56985729e-03
1574, 1.44990981e-02, 2.55756057e-03
1575, 1.43031646e-02, 2.54633673e-03
1576, 1.41074033e-02, 2.53570499e-03
1577, 1.39117315e-02, 2.52537709e-03
1578, 1.37161035e-02, 2.51519680e-03
1579, 1.35204978e-02, 2.50508566e-03
1580, 1.33249033e-02, 2.49500549e-03
1581, 1.31293144e-02, 2.48493906e-03
1582, 1.29337274e-02, 2.47487845e-03
1583, 1.27381403e-02, 2.46482017e-03
1584, 1.25425542e-02, 2.45476281e-03
1585, 1.23469681e-02, 2.44470593e-03
1586, 1.21513829e-02, 2.43464927e-03
1587, 1.19557958e-02, 2.42459262e-03
1588, 1.17602097e-02, 2.41453596e-03
1589, 1.15646245e-02, 2.40447931e-03
1590, 1.13690384e-02, 2.39442289e-03
1591, 1.11734532e-02, 2.38436623e-03
1592, 1.09778671e-02, 2.37430958e-03
1593, 1.07822809e-02, 2.36416282e-03
1594, 1.05866957e-02, 2.35373387e-03
1595, 1.03911161e-02, 2.34306324e-03
1596, 1.01955477e-02, 2.33272277e-03
1597, 1.47105791e-02, 2.37352168e-03
1598, 1.45136882e-02, 2.36251252e-03
1599, 1.43171158e-02, 2.35258741e-03
1600, 1.41207185e-02, 2.34326068e-03
1601, 1.39244106e-02, 2.33424152e-03
1602, 1.37281483e-02, 2.32537207e-03
1603, 1.35319084e-02, 2.31657224e-03
1604, 1.33356797e-02, 2.30780407e-03
1605, 1.31394574e-02, 2.29904987e-03
1606, 1.29432352e-02, 2.29030126e-03
1607, 1.27470149e-02, 2.28155544e-03
1608, 1.25507955e-02, 2.27281032e-03
1609, 1.23545751e-02, 2.26406567e-03
1610, 1.21583547e-02, 2.25532125e-03
1611, 1.19621344e-02, 2.24657683e-03
1612, 1.17659140e-02, 2.23783264e-03
1613, 1.15696955e-02, 2.22908799e-03
1614, 1.13734761e-02, 2.22034380e-03
1615, 1.11772567e-02, 2.21159961e-03
1616, 1.09810364e-02, 2.20285519e-03
1617, 1.07848160e-02, 2.19407631e-03
1618, 1.05885975e-02, 2.18528672e-03
1619, 1.03923846e-02, 2.17680587e-03
1620, 1.01961819e-02, 2.16909219e-03
1621, 1.47246029e-02, 2.17705755e-03
1622, 1.45271160e-02, 2.16733315e-03
1623, 1.43299531e-02, 2.15869513e-03
1624, 1.41329682e-02, 2.15065689e-03
1625, 1.39360763e-02, 2.14292738e-03
1626, 1.37392310e-02, 2.13534827e-03
1627, 1.35424081e-02, 2.12783925e-03
1628, 1.33455964e-02, 2.12036213e-03
1629, 1.31487893e-02, 2.11289898e-03
1630, 1.29519850e-02, 2.10544164e-03
1631, 1.27551807e-02, 2.09798687e-03
1632, 1.25583764e-02, 2.09053303e-03
1633, 1.23615749e-02, 2.08307966e-03
1634, 1.21647716e-02, 2.07562651e-03
1635, 1.19679682e-02, 2.06817337e-03
1636, 1.17711639e-02, 2.06072023e-03
1637, 1.15743615e-02, 2.05326732e-03
1638, 1.13775581e-02, 2.04581418e-03
1639, 1.11807566e-02, 2.03836104e-03
1640, 1.09839533e-02, 2.03090790e-03
1641, 1.07871499e-02, 2.02346733e-03
1642, 1.05903475e-02, 2.01623002e-03
1643, 1.03935506e-02, 2.00974685e-03
1644, 1.01967650e-02, 2.00484763e-03
1645, 1.47374161e-02, 1.98040321e-03
1646, 1.45393806e-02, 1.97192584e-03
1647, 1.43416766e-02, 1.96452020e-03
1648, 1.41441561e-02, 1.95770711e-03
1649, 1.39467306e-02, 1.95119926e-03
1650, 1.37493517e-02, 1.94484065e-03
1651, 1.35519961e-02, 1.93855190e-03
1652, 1.33546516e-02, 1.93229492e-03
1653, 1.31573118e-02, 1.92605169e-03
1654, 1.29599739e-02, 1.91981450e-03
1655, 1.27626378e-02, 1.91357988e-03
1656, 1.25653017e-02, 1.90734619e-03
1657, 1.23679657e-02, 1.90111273e-03
1658, 1.21706296e-02, 1.89487974e-03
1659, 1.19732944e-02, 1.88864686e-03
1660, 1.17759574e-02, 1.88241387e-03
1661, 1.15786232e-02, 1.87618088e-03
1662, 1.13812871e-02, 1.86994788e-03
1663, 1.11839511e-02, 1.86371489e-03
1664, 1.09866168e-02, 1.85748190e-03
1665, 1.07892798e-02, 1.85129116e-03
1666, 1.05919456e-02, 1.84540870e-03
1667, 1.03946161e-02, 1.84052379e-03
1668, 1.01972967e-02, 1.83758663e-03
1669, 1.47490166e-02, 1.78345200e-03
1670, 1.45504829e-02, 1.77613529e-03
1671, 1.43522881e-02, 1.76985271e-03
1672, 1.41542815e-02, 1.76414300e-03
1673, 1.39563708e-02, 1.75872946e-03
1674, 1.37585094e-02, 1.75346108e-03
1675, 1.35606723e-02, 1.74826104e-03
1676, 1.33628454e-02, 1.74309220e-03
1677, 1.31650232e-02, 1.73793687e-03
1678, 1.29672037e-02, 1.73278735e-03
1679, 1.27693852e-02, 1.72764051e-03
1680, 1.25715667e-02, 1.72249461e-03
1681, 1.23737492e-02, 1.71734917e-03
1682, 1.21759307e-02, 1.71220372e-03
1683, 1.19781140e-02, 1.70705863e-03
1684, 1.17802955e-02, 1.70191331e-03
1685, 1.15824789e-02, 1.69676822e-03
1686, 1.13846604e-02, 1.69162289e-03
1687, 1.11868428e-02, 1.68647780e-03
1688, 1.09890252e-02, 1.68133248e-03
1689, 1.07912067e-02, 1.67623954e-03
1690, 1.05933901e-02, 1.67153031e-03
1691, 1.03955753e-02, 1.66802108e-03
1692, 1.01977699e-02, 1.66687183e-03
1693, 1.47594055e-02, 1.58612127e-03
1694, 1.45604201e-02, 1.57985114e-03
1695, 1.43617857e-02, 1.57455099e-03
1696, 1.41633423e-02, 1.56978995e-03
1697, 1.39649985e-02, 1.56530878e-03
1698, 1.37667060e-02, 1.56096555e-03
1699, 1.35684358e-02, 1.55668764e-03
1700, 1.33701768e-02, 1.55243929e-03
1701, 1.31719243e-02, 1.54820434e-03
1702, 1.29736736e-02, 1.54397509e-03
1703, 1.27754230e-02, 1.53974816e-03
1704, 1.25771742e-02, 1.53552240e-03
1705, 1.23789245e-02, 1.53129699e-03
1706, 1.21806767e-02, 1.52707170e-03
1707, 1.19824270e-02, 1.52284652e-03
1708, 1.17841773e-02, 1.51862134e-03
1709, 1.15859285e-02, 1.51439616e-03
1710, 1.13876788e-02, 1.51017099e-03
1711, 1.11894300e-02, 1.50594581e-03
1712, 1.09911812e-02, 1.50172086e-03
1713, 1.07929325e-02, 1.49756204e-03
1714, 1.05946809e-02, 1.49383757e-03
1715, 1.03964210e-02, 1.49147213e-03
1716, 1.01981722e-02, 1.49222382e-03
1717, 1.47685818e-02, 1.38841395e-03
1718, 1.45691950e-02, 1.38308364e-03
1719, 1.43701676e-02, 1.37863238e-03
1720, 1.41713396e-02, 1.37467193e-03
1721, 1.39726121e-02, 1.37096818e-03
1722, 1.37739368e-02, 1.36739179e-03
1723, 1.35752857e-02, 1.36387593e-03
1724, 1.33766476e-02, 1.36038777e-03
1725, 1.31780133e-02, 1.35691231e-03
1726, 1.29793826e-02, 1.35344220e-03
1727, 1.27807511e-02, 1.34997442e-03
1728, 1.25821214e-02, 1.34650769e-03
1729, 1.23834927e-02, 1.34304143e-03
1730, 1.21848620e-02, 1.33957504e-03
1731, 1.19862314e-02, 1.33610878e-03
1732, 1.17876027e-02, 1.33264263e-03
1733, 1.15889739e-02, 1.32917648e-03
1734, 1.13903433e-02, 1.32571033e-03
1735, 1.11917146e-02, 1.32224429e-03
1736, 1.09930849e-02, 1.31877838e-03
1737, 1.07944533e-02, 1.31537183e-03
1738, 1.05958125e-02, 1.31231500e-03
1739, 1.03971483e-02, 1.31024560e-03
1740, 1.01984683e-02, 1.31000450e-03
1741, 1.47765409e-02, 1.19040464e-03
1742, 1.45768030e-02, 1.18593336e-03
1743, 1.43774357e-02, 1.18222786e-03
1744, 1.41782714e-02, 1.17895310e-03
1745, 1.39792114e-02, 1.17590558e-03
1746, 1.37802046e-02, 1.17297191e-03
1747, 1.35812238e-02, 1.17009273e-03
1748, 1.33822542e-02, 1.16723892e-03
1749, 1.31832901e-02, 1.16439653e-03
1750, 1.29843298e-02, 1.16155925e-03
1751, 1.27853695e-02, 1.15872396e-03
1752, 1.25864092e-02, 1.15588971e-03
1753, 1.23874499e-02, 1.15305581e-03
1754, 1.21884905e-02, 1.15022203e-03
1755, 1.19895302e-02, 1.14738825e-03
1756, 1.17905717e-02, 1.14455458e-03
1757, 1.15916124e-02, 1.14172092e-03
1758, 1.13926530e-02, 1.13888725e-03
1759, 1.11936936e-02, 1.13605370e-03
1760, 1.09947342e-02, 1.13322004e-03
1761, 1.07957721e-02, 1.13042933e-03
1762, 1.05967950e-02, 1.12787541e-03
1763, 1.03977835e-02, 1.12594396e-03
1764, 1.01987310e-02, 1.12502812e-03
1765, 1.47832781e-02, 9.92188347e-04
1766, 1.45832412e-02, 9.88521730e-04
1767, 1.43835852e-02, 9.85492836e-04
1768, 1.41841369e-02, 9.82826692e-04
1769, 1.39847957e-02, 9.80353681e-04
1770, 1.37855094e-02, 9.77978692e-04
1771, 1.35862492e-02, 9.75651084e-04
1772, 1.33870002e-02, 9.73345770e-04
1773, 1.31877568e-02, 9.71050642e-04
1774, 1.29885171e-02, 9.68760054e-04
1775, 1.27892783e-02, 9.66471387e-04
1776, 1.25900377e-02, 9.64183535e-04
1777, 1.23907989e-02, 9.61896032e-04
1778, 1.21915611e-02, 9.59608587e-04
1779, 1.19923213e-02, 9.57321259e-04
1780, 1.17930844e-02, 9.55033931e-04
1781, 1.15938466e-02, 9.52746719e-04
1782, 1.13946078e-02, 9.50459449e-04
1783, 1.11953691e-02, 9.48172179e-04
1784, 1.09961303e-02, 9.45884967e-04
1785, 1.07968878e-02, 9.43625579e-04
1786, 1.05976304e-02, 9.41516948e-04
1787, 1.03983367e-02, 9.39792721e-04
1788, 1.01989917e-02, 9.38667799e-04
1789, 1.47887934e-02, 7.93845335e-04
1790, 1.45885125e-02, 7.90948689e-04
1791, 1.43886181e-02, 7.88554549e-04
1792, 1.41889369e-02, 7.86450109e-04
1793, 1.39893666e-02, 7.84502132e-04
1794, 1.37898503e-02, 7.82634714e-04
1795, 1.35903610e-02, 7.80806819e-04
1796, 1.33908829e-02, 7.78997783e-04
1797, 1.31914113e-02, 7.77197420e-04
1798, 1.29919434e-02, 7.75400957e-04
1799, 1.27924755e-02, 7.73606240e-04
1800, 1.25930076e-02, 7.71812280e-04
1801, 1.23935416e-02, 7.70018611e-04
1802, 1.21940738e-02, 7.68225000e-04
1803, 1.19946059e-02, 7.66431447e-04
1804, 1.17951399e-02, 7.64637894e-04
1805, 1.15956739e-02, 7.62844458e-04
1806, 1.13962069e-02, 7.61050964e-04
1807, 1.11967400e-02, 7.59257528e-04
1808, 1.09972721e-02, 7.57464033e-04
1809, 1.07978014e-02, 7.55688408e-04
1810, 1.05983177e-02, 7.54009234e-04
1811, 1.03988033e-02, 7.52574415e-04
1812, 1.01992423e-02, 7.51518470e-04
1813, 1.47930812e-02, 5.95431309e-04
1814, 1.45926094e-02, 5.93282748e-04
1815, 1.43925324e-02, 5.91499032e-04
1816, 1.41926706e-02, 5.89929870e-04
1817, 1.39929214e-02, 5.88479277e-04
1818, 1.37932282e-02, 5.87090966e-04
1819, 1.35935601e-02, 5.85733738e-04
1820, 1.33939050e-02, 5.84391644e-04
1821, 1.31942574e-02, 5.83056652e-04
1822, 1.29946116e-02, 5.81724918e-04
1823, 1.27949649e-02, 5.80394582e-04
1824, 1.25953201e-02, 5.79064887e-04
1825, 1.23956744e-02, 5.77735482e-04
1826, 1.21960295e-02, 5.76406135e-04
1827, 1.19963847e-02, 5.75076905e-04
1828, 1.17967408e-02, 5.73747617e-04
1829, 1.15970960e-02, 5.72418387e-04
1830, 1.13974512e-02, 5.71089098e-04
1831, 1.11978073e-02, 5.69759868e-04
1832, 1.09981615e-02, 5.68430638e-04
1833, 1.07985139e-02, 5.67113166e-04
1834, 1.05988570e-02, 5.65859315e-04
1835, 1.03991758e-02, 5.64765069e-04
1836, 1.01994611e-02, 5.63916226e-04
1837, 1.47961406e-02, 3.96980788e-04
1838, 1.45955309e-02, 3.95564130e-04
1839, 1.43953236e-02, 3.94376664e-04
1840, 1.41953379e-02, 3.93329567e-04
1841, 1.39954640e-02, 3.92362621e-04
1842, 1.37956450e-02, 3.91439011e-04
1843, 1.35958521e-02, 3.90537723e-04
1844, 1.33960703e-02, 3.89647495e-04
1845, 1.31962942e-02, 3.88762535e-04
1846, 1.29965218e-02, 3.87880078e-04
1847, 1.27967494e-02, 3.86998727e-04
1848, 1.25969779e-02, 3.86117841e-04
1849, 1.23972055e-02, 3.85237247e-04
1850, 1.21974330e-02, 3.84356710e-04
1851, 1.19976606e-02, 3.83476174e-04
1852, 1.17978891e-02, 3.82595696e-04
1853, 1.15981176e-02, 3.81715217e-04
1854, 1.13983471e-02, 3.80834710e-04
1855, 1.11985747e-02, 3.79954203e-04
1856, 1.09988041e-02, 3.79073725e-04
1857, 1.07990298e-02, 3.78201192e-04
1858, 1.05992490e-02, 3.77370918e-04
1859, 1.03994533e-02, 3.76640412e-04
1860, 1.01996325e-02, 3.76059441e-04
1861, 1.47979744e-02, 1.98508802e-04
1862, 1.45972790e-02, 1.97807516e-04
1863, 1.43969953e-02, 1.97210175e-04
1864, 1.41969388e-02, 1.96681882e-04
1865, 1.39969960e-02, 1.96195033e-04
1866, 1.37971044e-02, 1.95731423e-04
1867, 1.35972379e-02, 1.95280183e-04
1868, 1.33973807e-02, 1.94835244e-04
1869, 1.31975291e-02, 1.94393389e-04
1870, 1.29976803e-02, 1.93953019e-04
1871, 1.27978316e-02, 1.93513348e-04
1872, 1.25979837e-02, 1.93073967e-04
1873, 1.23981349e-02, 1.92634747e-04
1874, 1.21982880e-02, 1.92195585e-04
1875, 1.19984401e-02, 1.91756437e-04
1876, 1.17985923e-02, 1.91317289e-04
1877, 1.15987444e-02, 1.90878171e-04
1878, 1.13988975e-02, 1.90439023e-04
1879, 1.11990487e-02, 1.89999890e-04
1880, 1.09992009e-02, 1.89560757e-04
1881, 1.07993511e-02, 1.89126935e-04
1882, 1.05994958e-02, 1.88715931e-04
1883, 1.03996303e-02, 1.88353864e-04
1884, 1.01997480e-02, 1.88062550e-04
1885, 1.09819910e-02, 1.31451981e-02
1886, 1.19955763e-02, 6.73253601e-03
1887, 1.19796805e-02, 6.89800829e-03
1888, 1.19644515e-02, 7.06056412e-03
1889, 1.19502256e-02, 7.21862493e-03
1890, 1.19388178e-02, 7.36629823e-03
1891, 1.19225103e-02, 7.52724614e-03
1892, 1.19055388e-02, 7.68862199e-03
1893, 1.18889976e-02, 7.84676149e-03
1894, 1.18729752e-02, 8.00104905e-03
1895, 1.18551208e-02, 8.15932918e-03
1896, 1.18367486e-02, 8.31725262e-03
1897, 1.18177813e-02, 8.47507827e-03
1898, 1.17982160e-02, 8.63282569e-03
1899, 1.17780548e-02, 8.79049674e-03
1900, 1.17572993e-02, 8.94808676e-03
1901, 1.17382165e-02, 9.09741875e-03
1902, 1.17164189e-02, 9.25434660e-03
1903, 1.16940336e-02, 9.41119250e-03
1904, 1.16710644e-02, 9.56795551e-03
1905, 1.16475131e-02, 9.72463284e-03
1906, 1.16233816e-02, 9.88123380e-03
1907, 1.15986727e-02, 1.00377370e-02
1908, 1.15733854e-02, 1.01941489e-02
1909, 1.15475170e-02, 1.03504676e-02
1910, 1.15210656e-02, 1.05066895e-02
1911, 1.14940293e-02, 1.06628118e-02
1912, 1.14664054e-02, 1.08188307e-02
1913, 1.14381928e-02, 1.09747443e-02
1914, 1.14093898e-02, 1.11305490e-02
1915, 1.13799935e-02, 1.12862401e-02
1916, 1.13500021e-02, 1.14418175e-02
1917, 1.13194147e-02, 1.15972757e-02
1918, 1.12882322e-02, 1.17526148e-02
1919, 1.12564629e-02, 1.19078327e-02
1920, 1.12241125e-02, 1.20629305e-02
1921, 1.11911893e-02, 1.22179072e-02
1922, 1.11576989e-02, 1.23727620e-02
1923, 1.11236488e-02, 1.25274956e-02
1924, 1.10890465e-02, 1.26821073e-02
1925, 1.10538974e-02, 1.28365969e-02
1926, 1.10182092e-02, 1.29909636e-02
1927, 1.09043112e-02, 1.32427132e-02
1928, 1.08287707e-02, 1.33391405e-02
1929, 1.07499035e-02, 1.34373829e-02
1930, 1.06719760e-02, 1.35352854e-02
1931, 1.05941705e-02, 1.36330780e-02
1932, 1.05116349e-02, 1.37328152e-02
1933, 1.04273688e-02, 1.38331447e-02
1934, 1.03423931e-02, 1.39333494e-02
1935, 1.02570951e-02, 1.40312305e-02
1936, 1.01715978e-02, 1.41234901e-02
1937, 1.00859143e-02, 1.42078679e-02
1938, 1.12001989e-02, 1.46980528e-02
1939, 1.11775817e-02, 1.45684993e-02
1940, 1.11564891e-02, 1.44376867e-02
1941, 1.11361826e-02, 1.43059138e-02
1942, 1.11160874e-02, 1.41737070e-02
1943, 1.10959793e-02, 1.40412459e-02
1944, 1.10758394e-02, 1.39086694e-02
1945, 1.10556958e-02, 1.37760574e-02
1946, 1.10355858e-02, 1.36434752e-02
1947, 1.10212397e-02, 1.35176452e-02
1948, 1.10061970e-02, 1.33910030e-02
1949, 1.09932246e-02, 1.32668726e-02
1950, 1.00867637e-02, 1.40215158e-02
1951, 1.00886375e-02, 1.38289537e-02
1952, 1.00910552e-02, 1.36325248e-02
1953, 1.00937160e-02, 1.34378951e-02
1954, 1.00964624e-02, 1.32465456e-02
1955, 1.00992164e-02, 1.30586093e-02
1956, 1.01019451e-02, 1.28737045e-02
1957, 1.01046357e-02, 1.26868831e-02
1958, 1.01072807e-02, 1.24909990e-02
1959, 1.01098772e-02, 1.22931078e-02
1960, 1.01124262e-02, 1.20969694e-02
1961, 1.01149250e-02, 1.19036566e-02
1962, 1.01173744e-02, 1.17121423e-02
1963, 1.01197753e-02, 1.15213692e-02
1964, 1.01221260e-02, 1.13308579e-02
1965, 1.01244291e-02, 1.11399200e-02
1966, 1.01266820e-02, 1.09483860e-02
1967, 1.01288864e-02, 1.07574733e-02
1968, 1.01310425e-02, 1.05693648e-02
1969, 1.01331500e-02, 1.03803426e-02
1970, 1.01352092e-02, 1.01893097e-02
1971, 1.01372199e-02, 9.99936275e-03
1972, 1.01391822e-02, 9.80904140e-03
1973, 1.01410961e-02, 9.62005369e-03
1974, 1.01429606e-02, 9.43226181e-03
1975, 1.01447776e-02, 9.24620777e-03
1976, 1.01465452e-02, 9.05758701e-03
1977, 1.01482626e-02, 8.86706170e-03
1978, 1.01499306e-02, 8.67390539e-03
1979, 1.01515492e-02, 8.48119333e-03
1980, 1.01531176e-02, 8.28800909e-03
1981, 1.01546366e-02, 8.09389632e-03
1982, 1.01561062e-02, 7.89741520e-03
1983, 1.01575265e-02, 7.69807398e-03
1984, 1.01588983e-02, 7.49730645e-03
1985, 1.01602208e-02, 7.29943300e-03
1986, 1.01614967e-02, 7.10166804e-03
1987, 1.01627260e-02, 6.90939184e-03
1988, 1.01639237e-02, 6.72664447e-03
1989, 1.01651326e-02, 6.54634601e-03
1990, 1.01664253e-02, 6.36671670e-03
1991, 1.01735843e-02, 1.39362607e-02
1992, 1.01773683e-02, 1.37474686e-02
1993, 1.01821739e-02, 1.35572497e-02
1994, 1.01874638e-02, 1.33673428e-02
1995, 1.01929344e-02, 1.31787565e-02
1996, 1.01984311e-02, 1.29918111e-02
1997, 1.02038840e-02, 1.28060132e-02
1998, 1.02092624e-02, 1.26192924e-02
1999, 1.02145504e-02, 1.24295317e-02
2000, 1.02197444e-02, 1.22384131e-02
2001, 1.02248406e-02, 1.20475926e-02
2002, 1.02298381e-02, 1.18577965e-02
2003, 1.02347378e-02, 1.16688767e-02
2004, 1.02395387e-02, 1.14804497e-02
2005, 1.02442419e-02, 1.12922098e-02
2006, 1.02488464e-02, 1.11038061e-02
2007, 1.02533530e-02, 1.09152021e-02
2008, 1.02577619e-02, 1.07269427e-02
2009, 1.02620739e-02, 1.05396453e-02
2010, 1.02662882e-02, 1.03521524e-02
2011, 1.02704074e-02, 1.01640560e-02
2012, 1.02744289e-02, 9.97604430e-03
2013, 1.02783535e-02, 9.78806429e-03
2014, 1.02821803e-02, 9.60060023e-03
2015, 1.02859112e-02, 9.41377785e-03
2016, 1.02895433e-02, 9.22743790e-03
2017, 1.02930777e-02, 9.04017594e-03
2018, 1.02965133e-02, 8.85201804e-03
2019, 1.02998503e-02, 8.66286457e-03
2020, 1.03030875e-02, 8.47349223e-03
2021, 1.03062252e-02, 8.28384422e-03
2022, 1.03092631e-02, 8.09363741e-03
2023, 1.03122015e-02, 7.90233817e-03
2024, 1.03150420e-02, 7.70980958e-03
2025, 1.03177847e-02, 7.51666632e-03
2026, 1.03204316e-02, 7.32415356e-03
2027, 1.03229824e-02, 7.13233650e-03
2028, 1.03254430e-02, 6.94306754e-03
2029, 1.03278421e-02, 6.75776368e-03
2030, 1.03302691e-02, 6.57516532e-03
2031, 1.03328563e-02, 6.39478536e-03
2032, 1.02603566e-02, 1.38463955e-02
2033, 1.02661075e-02, 1.36612635e-02
2034, 1.02733113e-02, 1.34755205e-02
2035, 1.02812247e-02, 1.32897003e-02
2036, 1.02894120e-02, 1.31043196e-02
2037, 1.02976458e-02, 1.29196187e-02
2038, 1.03058191e-02, 1.27353687e-02
2039, 1.03138825e-02, 1.25507582e-02
2040, 1.03218146e-02, 1.23650655e-02
2041, 1.03296041e-02, 1.21786688e-02
2042, 1.03372484e-02, 1.19922049e-02
2043, 1.03447456e-02, 1.18060559e-02
2044, 1.03520947e-02, 1.16202701e-02
2045, 1.03592966e-02, 1.14347357e-02
2046, 1.03663504e-02, 1.12493085e-02
2047, 1.03732571e-02, 1.10638216e-02
2048, 1.03800166e-02, 1.08782575e-02
2049, 1.03866309e-02, 1.06928274e-02
2050, 1.03930989e-02, 1.05077261e-02
2051, 1.03994217e-02, 1.03226090e-02
2052, 1.04055991e-02, 1.01373009e-02
2053, 1.04116313e-02, 9.95194074e-03
2054, 1.04175182e-02, 9.76660103e-03
2055, 1.04232598e-02, 9.58145782e-03
2056, 1.04288552e-02, 9.39659495e-03
2057, 1.04343034e-02, 9.21188574e-03
2058, 1.04396045e-02, 9.02684033e-03
2059, 1.04447575e-02, 8.84138234e-03
2060, 1.04497625e-02, 8.65550246e-03
2061, 1.04546184e-02, 8.46941397e-03
2062, 1.04593253e-02, 8.28314945e-03
2063, 1.04638822e-02, 8.09659064e-03
2064, 1.04682902e-02, 7.90953729e-03
2065, 1.04725501e-02, 7.72194332e-03
2066, 1.04766656e-02, 7.53403641e-03
2067, 1.04806349e-02, 7.34623242e-03
2068, 1.04844617e-02, 7.15881912e-03
2069, 1.04881534e-02, 6.97253924e-03
2070, 1.04917567e-02, 6.78812061e-03
2071, 1.04954056e-02, 6.60573412e-03
2072, 1.04992837e-02, 6.42553251e-03
2073, 1.03470273e-02, 1.37529224e-02
2074, 1.03548067e-02, 1.35718007e-02
2075, 1.03644375e-02, 1.33900670e-02
2076, 1.03749838e-02, 1.32080475e-02
2077, 1.03858896e-02, 1.30260596e-02
2078, 1.03968596e-02, 1.28442822e-02
2079, 1.04077524e-02, 1.26626547e-02
2080, 1.04185008e-02, 1.24808839e-02
2081, 1.04290750e-02, 1.22987004e-02
2082, 1.04394611e-02, 1.21161742e-02
2083, 1.04496535e-02, 1.19335279e-02
2084, 1.04596484e-02, 1.17509412e-02
2085, 1.04694478e-02, 1.15684709e-02
2086, 1.04790498e-02, 1.13860965e-02
2087, 1.04884552e-02, 1.12037612e-02
2088, 1.04976641e-02, 1.10213961e-02
2089, 1.05066784e-02, 1.08389836e-02
2090, 1.05154961e-02, 1.06566017e-02
2091, 1.05241202e-02, 1.04743177e-02
2092, 1.05325505e-02, 1.02920346e-02
2093, 1.05407871e-02, 1.01096788e-02
2094, 1.05488300e-02, 9.92727000e-03
2095, 1.05566792e-02, 9.74484906e-03
2096, 1.05643356e-02, 9.56248678e-03
2097, 1.05717955e-02, 9.38022509e-03
2098, 1.05790589e-02, 9.19800904e-03
2099, 1.05861276e-02, 9.01566166e-03
2100, 1.05929980e-02, 8.83312337e-03
2101, 1.05996709e-02, 8.65038764e-03
2102, 1.06061464e-02, 8.46751872e-03
2103, 1.06124207e-02, 8.28453712e-03
2104, 1.06184967e-02, 8.10140371e-03
2105, 1.06243743e-02, 7.91804120e-03
2106, 1.06300553e-02, 7.73443375e-03
2107, 1.06355418e-02, 7.55065680e-03
2108, 1.06408354e-02, 7.36686215e-03
2109, 1.06459390e-02, 7.18322163e-03
2110, 1.06508620e-02, 7.00006913e-03
2111, 1.06556704e-02, 6.81786891e-03
2112, 1.06605394e-02, 6.63706567e-03
2113, 1.06657092e-02, 6.45798072e-03
2114, 1.04334867e-02, 1.36575438e-02
2115, 1.04433913e-02, 1.34805329e-02
2116, 1.04555106e-02, 1.33026484e-02
2117, 1.04687214e-02, 1.31242992e-02
2118, 1.04823578e-02, 1.29457712e-02
2119, 1.04960697e-02, 1.27672274e-02
2120, 1.05096838e-02, 1.25886863e-02
2121, 1.05231181e-02, 1.24100614e-02
2122, 1.05363345e-02, 1.22312550e-02
2123, 1.05493162e-02, 1.20522678e-02
2124, 1.05620567e-02, 1.18731773e-02
2125, 1.05745513e-02, 1.16940569e-02
2126, 1.05868001e-02, 1.15149450e-02
2127, 1.05988029e-02, 1.13358442e-02
2128, 1.06105600e-02, 1.11567369e-02
2129, 1.06220711e-02, 1.09775960e-02
2130, 1.06333382e-02, 1.07984114e-02
2131, 1.06443604e-02, 1.06192091e-02
2132, 1.06551405e-02, 1.04400152e-02
2133, 1.06656784e-02, 1.02608036e-02
2134, 1.06759742e-02, 1.00815473e-02
2135, 1.06860278e-02, 9.90224443e-03
2136, 1.06958393e-02, 9.72291082e-03
2137, 1.07054086e-02, 9.54357442e-03
2138, 1.07147340e-02, 9.36425664e-03
2139, 1.07238144e-02, 9.18493606e-03
2140, 1.07326489e-02, 9.00555216e-03
2141, 1.07412376e-02, 8.82606953e-03
2142, 1.07495803e-02, 8.64648353e-03
2143, 1.07576717e-02, 8.46681092e-03
2144, 1.07655162e-02, 8.28706287e-03
2145, 1.07731102e-02, 8.10722727e-03
2146, 1.07804574e-02, 7.92727619e-03
2147, 1.07875587e-02, 7.74720404e-03
2148, 1.07944179e-02, 7.56703503e-03
2149, 1.08010350e-02, 7.38682505e-03
2150, 1.08074127e-02, 7.20665418e-03
2151, 1.08135678e-02, 7.02668633e-03
2152, 1.08195823e-02, 6.84722606e-03
2153, 1.08256713e-02, 6.66865427e-03
2154, 1.08321309e-02, 6.49123266e-03
2155, 1.05195027e-02, 1.35615580e-02
2156, 1.05317421e-02, 1.33884717e-02
2157, 1.05464710e-02, 1.32142985e-02
2158, 1.05624087e-02, 1.30395340e-02
2159, 1.05788074e-02, 1.28644761e-02
2160, 1.05952732e-02, 1.26892887e-02
2161, 1.06116123e-02, 1.25140287e-02
2162, 1.06277335e-02, 1.23386877e-02
2163, 1.06435930e-02, 1.21632377e-02
2164, 1.06591713e-02, 1.19876731e-02
2165, 1.06744580e-02, 1.18120182e-02
2166, 1.06894523e-02, 1.16363056e-02
2167, 1.07041514e-02, 1.14605529e-02
2168, 1.07185543e-02, 1.12847686e-02
2169, 1.07326629e-02, 1.11089488e-02
2170, 1.07464753e-02, 1.09330826e-02
2171, 1.07599963e-02, 1.07571650e-02
2172, 1.07732238e-02, 1.05812084e-02
2173, 1.07861599e-02, 1.04052201e-02
2174, 1.07988045e-02, 1.02291964e-02
2175, 1.08111594e-02, 1.00531280e-02
2176, 1.08232237e-02, 9.87701211e-03
2177, 1.08349994e-02, 9.70085524e-03
2178, 1.08464807e-02, 9.52466764e-03
2179, 1.08576715e-02, 9.34845954e-03
2180, 1.08685689e-02, 9.17222444e-03
2181, 1.08791720e-02, 8.99594277e-03
2182, 1.08894780e-02, 8.81959591e-03
2183, 1.08994870e-02, 8.64318199e-03
2184, 1.09091979e-02, 8.46670475e-03
2185, 1.09186098e-02, 8.29016790e-03
2186, 1.09277247e-02, 8.11357051e-03
2187, 1.09365415e-02, 7.93690421e-03
2188, 1.09450631e-02, 7.76016526e-03
2189, 1.09532923e-02, 7.58336205e-03
2190, 1.09612327e-02, 7.40651647e-03
2191, 1.09688863e-02, 7.22966250e-03
2192, 1.09762736e-02, 7.05288257e-03
2193, 1.09834932e-02, 6.87635783e-03
2194, 1.09908041e-02, 6.70028944e-03
2195, 1.09985527e-02, 6.52475888e-03
2196, 1.06045082e-02, 1.34656886e-02
2197, 1.06196068e-02, 1.32962232e-02
2198, 1.06372200e-02, 1.31255919e-02
2199, 1.06560085e-02, 1.29543226e-02
2200, 1.06752198e-02, 1.27827134e-02
2201, 1.06944609e-02, 1.26109216e-02
2202, 1.07135344e-02, 1.24390181e-02
2203, 1.07323471e-02, 1.22670233e-02
2204, 1.07508497e-02, 1.20949354e-02
2205, 1.07690254e-02, 1.19227534e-02
2206, 1.07868612e-02, 1.17504876e-02
2207, 1.08043533e-02, 1.15781501e-02
2208, 1.08215027e-02, 1.14057511e-02
2209, 1.08383056e-02, 1.12332953e-02
2210, 1.08547658e-02, 1.10607836e-02
2211, 1.08708814e-02, 1.08882142e-02
2212, 1.08866543e-02, 1.07155852e-02
2213, 1.09020863e-02, 1.05429031e-02
2214, 1.09171774e-02, 1.03701707e-02
2215, 1.09319305e-02, 1.01973880e-02
2216, 1.09463446e-02, 1.00245532e-02
2217, 1.09604206e-02, 9.85166710e-03
2218, 1.09741576e-02, 9.67873074e-03
2219, 1.09875547e-02, 9.50574875e-03
2220, 1.10006090e-02, 9.33272671e-03
2221, 1.10133216e-02, 9.15966369e-03
2222, 1.10256914e-02, 8.98655131e-03
2223, 1.10377166e-02, 8.81338492e-03
2224, 1.10493936e-02, 8.64016265e-03
2225, 1.10607231e-02, 8.46688543e-03
2226, 1.10717043e-02, 8.29355419e-03
2227, 1.10823382e-02, 8.12016986e-03
2228, 1.10926237e-02, 7.94673245e-03
2229, 1.11025646e-02, 7.77323963e-03
2230, 1.11121666e-02, 7.59969559e-03
2231, 1.11214304e-02, 7.42611010e-03
2232, 1.11303609e-02, 7.25249574e-03
2233, 1.11389793e-02, 7.07889302e-03
2234, 1.11474041e-02, 6.90536993e-03
2235, 1.11559359e-02, 6.73191343e-03
2236, 1.11649726e-02, 6.55836239e-03
2237, 1.06877973e-02, 1.33704254e-02
2238, 1.07068140e-02, 1.32040903e-02
2239, 1.07277054e-02, 1.30368005e-02
2240, 1.07495002e-02, 1.28689408e-02
2241, 1.07715894e-02, 1.27007496e-02
2242, 1.07936319e-02, 1.25323590e-02
2243, 1.08154500e-02, 1.23638390e-02
2244, 1.08369570e-02, 1.21952156e-02
2245, 1.08581064e-02, 1.20264972e-02
2246, 1.08788786e-02, 1.18576875e-02
2247, 1.08992634e-02, 1.16887903e-02
2248, 1.09192552e-02, 1.15198120e-02
2249, 1.09388521e-02, 1.13507602e-02
2250, 1.09580560e-02, 1.11816358e-02
2251, 1.09768678e-02, 1.10124424e-02
2252, 1.09952856e-02, 1.08431801e-02
2253, 1.10133123e-02, 1.06738498e-02
2254, 1.10309478e-02, 1.05044544e-02
2255, 1.10481959e-02, 1.03349965e-02
2256, 1.10650556e-02, 1.01654781e-02
2257, 1.10815288e-02, 9.99589916e-03
2258, 1.10976165e-02, 9.82626155e-03
2259, 1.11133158e-02, 9.65656713e-03
2260, 1.11286268e-02, 9.48681682e-03
2261, 1.11435466e-02, 9.31701437e-03
2262, 1.11580752e-02, 9.14716069e-03
2263, 1.11722033e-02, 8.97728279e-03
2264, 1.11859376e-02, 8.80734809e-03
2265, 1.11992788e-02, 8.63734446e-03
2266, 1.12122260e-02, 8.46727565e-03
2267, 1.12247765e-02, 8.29714537e-03
2268, 1.12369303e-02, 8.12696107e-03
2269, 1.12486873e-02, 7.95672275e-03
2270, 1.12600559e-02, 7.78641831e-03
2271, 1.12710353e-02, 7.61606777e-03
2272, 1.12816254e-02, 7.44568184e-03
2273, 1.12918336e-02, 7.27526471e-03
2274, 1.13016758e-02, 7.10485363e-03
2275, 1.13113001e-02, 6.93437271e-03
2276, 1.13210529e-02, 6.76357001e-03
2277, 1.13313794e-02, 6.59202738e-03
2278, 1.07706860e-02, 1.32752899e-02
2279, 1.07937194e-02, 1.31120263e-02
2280, 1.08180307e-02, 1.29480036e-02
2281, 1.08429203e-02, 1.27835050e-02
2282, 1.08679319e-02, 1.26187075e-02
2283, 1.08927973e-02, 1.24537153e-02
2284, 1.09173693e-02, 1.22885853e-02
2285, 1.09415743e-02, 1.21233417e-02
2286, 1.09653715e-02, 1.19579975e-02
2287, 1.09887421e-02, 1.17925573e-02
2288, 1.10116750e-02, 1.16270222e-02
2289, 1.10341655e-02, 1.14613986e-02
2290, 1.10562127e-02, 1.12956893e-02
2291, 1.10778175e-02, 1.11298971e-02
2292, 1.10989790e-02, 1.09640239e-02
2293, 1.11196991e-02, 1.07980724e-02
2294, 1.11399796e-02, 1.06320437e-02
2295, 1.11598205e-02, 1.04659414e-02
2296, 1.11792237e-02, 1.02997664e-02
2297, 1.11981919e-02, 1.01335216e-02
2298, 1.12167243e-02, 9.96720791e-03
2299, 1.12348218e-02, 9.80082899e-03
2300, 1.12524843e-02, 9.63438489e-03
2301, 1.12697091e-02, 9.46787745e-03
2302, 1.12864934e-02, 9.30130947e-03
2303, 1.13028139e-02, 9.13477130e-03
2304, 1.13186548e-02, 8.96830857e-03
2305, 1.13340719e-02, 8.80171359e-03
2306, 1.13490680e-02, 8.63496773e-03
2307, 1.13636330e-02, 8.46810546e-03
2308, 1.13777593e-02, 8.30115750e-03
2309, 1.13914413e-02, 8.13413691e-03
2310, 1.14046931e-02, 7.96700735e-03
2311, 1.14175007e-02, 7.79982843e-03
2312, 1.14298826e-02, 7.63256336e-03
2313, 1.14418175e-02, 7.46529642e-03
2314, 1.14532858e-02, 7.29811285e-03
2315, 1.14643062e-02, 7.13103451e-03
2316, 1.14751076e-02, 6.96367072e-03
2317, 1.14861000e-02, 6.79547992e-03
2318, 1.14977388e-02, 6.62588933e-03
2319, 1.08536612e-02, 1.31801488e-02
2320, 1.08805466e-02, 1.30200125e-02
2321, 1.09083019e-02, 1.28592383e-02
2322, 1.09363338e-02, 1.26980748e-02
2323, 1.09643023e-02, 1.25366542e-02
2324, 1.09920101e-02, 1.23750530e-02
2325, 1.10193472e-02, 1.22133121e-02
2326, 1.10462569e-02, 1.20514529e-02
2327, 1.10727046e-02, 1.18894856e-02
2328, 1.10986736e-02, 1.17274132e-02
2329, 1.11241564e-02, 1.15652382e-02
2330, 1.11491466e-02, 1.14029655e-02
2331, 1.11736450e-02, 1.12405978e-02
2332, 1.11976489e-02, 1.10781360e-02
2333, 1.12211620e-02, 1.09155849e-02
2334, 1.12441843e-02, 1.07529443e-02
2335, 1.12667177e-02, 1.05902189e-02
2336, 1.12887630e-02, 1.04274116e-02
2337, 1.13103222e-02, 1.02645224e-02
2338, 1.13313980e-02, 1.01015549e-02
2339, 1.13519896e-02, 9.93851107e-03
2340, 1.13720978e-02, 9.77539271e-03
2341, 1.13917217e-02, 9.61220264e-03
2342, 1.14108603e-02, 9.44894366e-03
2343, 1.14294849e-02, 9.28570516e-03
2344, 1.14475414e-02, 9.12269205e-03
2345, 1.14649823e-02, 8.96005798e-03
2346, 1.14820497e-02, 8.79692938e-03
2347, 1.14987027e-02, 8.63343664e-03
2348, 1.15149003e-02, 8.46973527e-03
2349, 1.15306182e-02, 8.30590446e-03
2350, 1.15458611e-02, 8.14193022e-03
2351, 1.15606189e-02, 7.97785819e-03
2352, 1.15748383e-02, 7.81387743e-03
2353, 1.15886526e-02, 7.64957024e-03
2354, 1.16019901e-02, 7.48521043e-03
2355, 1.16146896e-02, 7.32133910e-03
2356, 1.16267391e-02, 7.15804612e-03
2357, 1.16386935e-02, 6.99386233e-03
2358, 1.16509823e-02, 6.82808738e-03
2359, 1.16639882e-02, 6.66023511e-03
2360, 1.09357564e-02, 1.30855553e-02
2361, 1.09671522e-02, 1.29282195e-02
2362, 1.09985732e-02, 1.27705904e-02
2363, 1.10298488e-02, 1.26127172e-02
2364, 1.10608274e-02, 1.24546513e-02
2365, 1.10914074e-02, 1.22964289e-02
2366, 1.11215254e-02, 1.21380743e-02
2367, 1.11511480e-02, 1.19795967e-02
2368, 1.11802518e-02, 1.18210055e-02
2369, 1.12088239e-02, 1.16623007e-02
2370, 1.12368576e-02, 1.15034860e-02
2371, 1.12643484e-02, 1.13445623e-02
2372, 1.12912962e-02, 1.11855334e-02
2373, 1.13177001e-02, 1.10264011e-02
2374, 1.13435639e-02, 1.08671701e-02
2375, 1.13688866e-02, 1.07078413e-02
2376, 1.13936719e-02, 1.05484184e-02
2377, 1.14179216e-02, 1.03889052e-02
2378, 1.14416359e-02, 1.02293016e-02
2379, 1.14648184e-02, 1.00696124e-02
2380, 1.14874691e-02, 9.90983937e-03
2381, 1.15095880e-02, 9.74998251e-03
2382, 1.15311742e-02, 9.59004834e-03
2383, 1.15522193e-02, 9.43006761e-03
2384, 1.15726832e-02, 9.27017350e-03
2385, 1.15924571e-02, 9.11074970e-03
2386, 1.16112186e-02, 8.95296130e-03
2387, 1.16299540e-02, 8.79323483e-03
2388, 1.16483066e-02, 8.63284990e-03
2389, 1.16661675e-02, 8.47219676e-03
2390, 1.16835060e-02, 8.31137970e-03
2391, 1.17003154e-02, 8.15043040e-03
2392, 1.17165446e-02, 7.98951555e-03
2393, 1.17320046e-02, 7.82927033e-03
2394, 1.17471814e-02, 7.66810495e-03
2395, 1.17620323e-02, 7.50624761e-03
2396, 1.17761577e-02, 7.34502822e-03
2397, 1.17887929e-02, 7.18679093e-03
2398, 1.18018612e-02, 7.02583510e-03
2399, 1.18155628e-02, 6.86201453e-03
2400, 1.18300412e-02, 6.69545354e-03
2401, 1.21607604e-02, 6.77117519e-03
2402, 1.23254973e-02, 6.81137759e-03
2403, 1.24899829e-02, 6.85247453e-03
2404, 1.26543492e-02, 6.89400686e-03
2405, 1.28186624e-02, 6.93572871e-03
2406, 1.29829552e-02, 6.97752833e-03
2407, 1.31472424e-02, 7.01935915e-03
2408, 1.33115295e-02, 7.06120301e-03
2409, 1.34758279e-02, 7.10305385e-03
2410, 1.36401718e-02, 7.14488514e-03
2411, 1.38047030e-02, 7.18656648e-03
2412, 1.39697623e-02, 7.22782314e-03
2413, 1.21428445e-02, 6.93731010e-03
2414, 1.23053463e-02, 6.97895791e-03
2415, 1.24674784e-02, 7.02194218e-03
2416, 1.26294270e-02, 7.06560165e-03
2417, 1.27912918e-02, 7.10957404e-03
2418, 1.29531212e-02, 7.15368148e-03
2419, 1.31149348e-02, 7.19784526e-03
2420, 1.32767446e-02, 7.24203279e-03
2421, 1.34385601e-02, 7.28622405e-03
2422, 1.36004239e-02, 7.33034266e-03
2423, 1.37625281e-02, 7.37410551e-03
2424, 1.39253093e-02, 7.41700083e-03
2425, 1.21253543e-02, 7.10095325e-03
2426, 1.22853890e-02, 7.14450795e-03
2427, 1.24449832e-02, 7.18971249e-03
2428, 1.26043661e-02, 7.23572541e-03
2429, 1.27636502e-02, 7.28211645e-03
2430, 1.29228905e-02, 7.32867606e-03
2431, 1.30821113e-02, 7.37530924e-03
2432, 1.32413255e-02, 7.42197223e-03
2433, 1.34005435e-02, 7.46863335e-03
2434, 1.35598239e-02, 7.51515198e-03
2435, 1.37194116e-02, 7.56107084e-03
2436, 1.38798263e-02, 7.60563416e-03
2437, 1.21082813e-02, 7.26172468e-03
2438, 1.22654438e-02, 7.30825961e-03
2439, 1.24222646e-02, 7.35621806e-03
2440, 1.25789288e-02, 7.40484707e-03
2441, 1.27355177e-02, 7.45380111e-03
2442, 1.28920693e-02, 7.50290835e-03
2443, 1.30486051e-02, 7.55208544e-03
2444, 1.32051334e-02, 7.60129374e-03
2445, 1.33616664e-02, 7.65048992e-03
2446, 1.35182813e-02, 7.69946352e-03
2447, 1.36752808e-02, 7.74757145e-03
2448, 1.38332620e-02, 7.79380323e-03
2449, 1.20916562e-02, 7.41931051e-03
2450, 1.22453151e-02, 7.47061335e-03
2451, 1.23991296e-02, 7.52186636e-03
2452, 1.25529487e-02, 7.57331587e-03
2453, 1.27067491e-02, 7.62492698e-03
2454, 1.28605329e-02, 7.67663401e-03
2455, 1.30143072e-02, 7.72839179e-03
2456, 1.31680779e-02, 7.78017379e-03
2457, 1.33218560e-02, 7.83193018e-03
2458, 1.34757403e-02, 7.88337644e-03
2459, 1.36300903e-02, 7.93367997e-03
2460, 1.37855317e-02, 7.98175950e-03
2461, 1.20734498e-02, 7.57987332e-03
2462, 1.22243669e-02, 7.63343461e-03
2463, 1.23753194e-02, 7.68735353e-03
2464, 1.25262830e-02, 7.74147268e-03
2465, 1.26772448e-02, 7.79571012e-03
2466, 1.28282020e-02, 7.85001460e-03
2467, 1.29791554e-02, 7.90435448e-03
2468, 1.31301060e-02, 7.95871299e-03
2469, 1.32810678e-02, 8.01303145e-03
2470, 1.34321637e-02, 8.06694850e-03
2471, 1.35837495e-02, 8.11965950e-03
2472, 1.37366336e-02, 8.16947035e-03
2473, 1.20542850e-02, 7.74149876e-03
2474, 1.22025944e-02, 7.79669126e-03
2475, 1.23507539e-02, 7.85287563e-03
2476, 1.24988612e-02, 7.90948141e-03
2477, 1.26469508e-02, 7.96626881e-03
2478, 1.27950320e-02, 8.02313816e-03
2479, 1.29431114e-02, 8.08004383e-03
2480, 1.30911879e-02, 8.13696627e-03
2481, 1.32392813e-02, 8.19383375e-03
2482, 1.33874984e-02, 8.25033803e-03
2483, 1.35363061e-02, 8.30531400e-03
2484, 1.36863422e-02, 8.35771486e-03
2485, 1.20347673e-02, 7.90217984e-03
2486, 1.21801943e-02, 7.95970298e-03
2487, 1.23254675e-02, 8.01827107e-03
2488, 1.24706700e-02, 8.07734020e-03
2489, 1.26158418e-02, 8.13664123e-03
2490, 1.27610005e-02, 8.19604378e-03
2491, 1.29061546e-02, 8.25549103e-03
2492, 1.30513078e-02, 8.31495784e-03
2493, 1.31964721e-02, 8.37438647e-03
2494, 1.33417845e-02, 8.43337923e-03
2495, 1.34877246e-02, 8.49074498e-03
2496, 1.36348428e-02, 8.54576845e-03
2497, 1.20149450e-02, 8.06165859e-03
2498, 1.21572092e-02, 8.12228583e-03
2499, 1.22994762e-02, 8.18345137e-03
2500, 1.24417078e-02, 8.24502390e-03
2501, 1.25839105e-02, 8.30682553e-03
2502, 1.27260974e-02, 8.36873986e-03
2503, 1.28682796e-02, 8.43070634e-03
2504, 1.30104581e-02, 8.49269610e-03
2505, 1.31526496e-02, 8.55464581e-03
2506, 1.32949837e-02, 8.61618668e-03
2507, 1.34378048e-02, 8.67660996e-03
2508, 1.35815367e-02, 8.73564929e-03
2509, 1.19942492e-02, 8.22179951e-03
2510, 1.21335015e-02, 8.28486215e-03
2511, 1.22727510e-02, 8.34849942e-03
2512, 1.24119651e-02, 8.41254368e-03
2513, 1.25511494e-02, 8.47682543e-03
2514, 1.26903178e-02, 8.54123011e-03
2515, 1.28294788e-02, 8.60569254e-03
2516, 1.29686352e-02, 8.67018290e-03
2517, 1.31077999e-02, 8.73464812e-03
2518, 1.32470569e-02, 8.79888516e-03
2519, 1.33866146e-02, 8.86264443e-03
2520, 1.35266474e-02, 8.92650429e-03
2521, 1.19728716e-02, 8.38196278e-03
2522, 1.21090859e-02, 8.44737515e-03
2523, 1.22452825e-02, 8.51341896e-03
2524, 1.23814363e-02, 8.57990142e-03
2525, 1.25175565e-02, 8.64663813e-03
2526, 1.26536582e-02, 8.71350989e-03
2527, 1.27897505e-02, 8.78044590e-03
2528, 1.29258372e-02, 8.84741358e-03
2529, 1.30619276e-02, 8.91437382e-03
2530, 1.31980842e-02, 8.98119714e-03
2531, 1.33345090e-02, 9.04766936e-03
2532, 1.34715028e-02, 9.11393948e-03
2533, 1.19508412e-02, 8.54204968e-03
2534, 1.20839747e-02, 8.60978104e-03
2535, 1.22170746e-02, 8.67819972e-03
2536, 1.23501224e-02, 8.74709152e-03
2537, 1.24831330e-02, 8.81626084e-03
2538, 1.26161193e-02, 8.88557639e-03
2539, 1.27490945e-02, 8.95496365e-03
2540, 1.28820650e-02, 9.02438443e-03
2541, 1.30150346e-02, 9.09381080e-03
2542, 1.31480629e-02, 9.16312914e-03
2543, 1.32813649e-02, 9.23208892e-03
2544, 1.34152928e-02, 9.30067524e-03
2545, 1.19281728e-02, 8.70200619e-03
2546, 1.20581808e-02, 8.77203327e-03
2547, 1.21881338e-02, 8.84281378e-03
2548, 1.23180272e-02, 8.91410187e-03
2549, 1.24478769e-02, 8.98568518e-03
2550, 1.25777014e-02, 9.05742310e-03
2551, 1.27075138e-02, 9.12923831e-03
2552, 1.28373187e-02, 9.20108985e-03
2553, 1.29671227e-02, 9.27295350e-03
2554, 1.30969845e-02, 9.34471283e-03
2555, 1.32271340e-02, 9.41608101e-03
2556, 1.33579392e-02, 9.48699377e-03
2557, 1.19049121e-02, 8.86168238e-03
2558, 1.20317368e-02, 8.93401448e-03
2559, 1.21584805e-02, 9.00719687e-03
2560, 1.22851590e-02, 9.08089895e-03
2561, 1.24117965e-02, 9.15489439e-03
2562, 1.25384079e-02, 9.22904164e-03
2563, 1.26650091e-02, 9.30326432e-03
2564, 1.27916019e-02, 9.37752426e-03
2565, 1.29181929e-02, 9.45179909e-03
2566, 1.30448444e-02, 9.52596404e-03
2567, 1.31717995e-02, 9.59970243e-03
2568, 1.32994335e-02, 9.67292674e-03
2569, 1.18811782e-02, 9.02064703e-03
2570, 1.20047033e-02, 9.09551140e-03
2571, 1.21281371e-02, 9.17126052e-03
2572, 1.22515289e-02, 9.24744830e-03
2573, 1.23748947e-02, 9.32387169e-03
2574, 1.24982437e-02, 9.40042175e-03
2575, 1.26215825e-02, 9.47703607e-03
2576, 1.27449157e-02, 9.55368206e-03
2577, 1.28682461e-02, 9.63034295e-03
2578, 1.29916426e-02, 9.70688462e-03
2579, 1.31153567e-02, 9.78296343e-03
2580, 1.32397711e-02, 9.85847786e-03
2581, 1.18573392e-02, 9.17758420e-03
2582, 1.19771305e-02, 9.25635174e-03
2583, 1.20971100e-02, 9.33499634e-03
2584, 1.22171380e-02, 9.41375084e-03
2585, 1.23371743e-02, 9.49261710e-03
2586, 1.24572078e-02, 9.57155973e-03
2587, 1.25772357e-02, 9.65054706e-03
2588, 1.26972618e-02, 9.72955674e-03
2589, 1.28172860e-02, 9.80857946e-03
2590, 1.29373800e-02, 9.88747180e-03
2591, 1.30578075e-02, 9.96586308e-03
2592, 1.31789576e-02, 1.00436443e-02
2593, 1.18324067e-02, 9.33606178e-03
2594, 1.19487755e-02, 9.41741839e-03
2595, 1.20653324e-02, 9.49864648e-03
2596, 1.21819684e-02, 9.57987830e-03
2597, 1.22986306e-02, 9.66115110e-03
2598, 1.24153011e-02, 9.74246021e-03
2599, 1.25319734e-02, 9.82379541e-03
2600, 1.26486439e-02, 9.90514457e-03
2601, 1.27653135e-02, 9.98650305e-03
2602, 1.28820585e-02, 1.00677200e-02
2603, 1.29991546e-02, 1.01483995e-02
2604, 1.31169949e-02, 1.02284215e-02
2605, 1.18066985e-02, 9.49494634e-03
2606, 1.19196642e-02, 9.57862288e-03
2607, 1.20327976e-02, 9.66224633e-03
2608, 1.21460129e-02, 9.74585954e-03
2609, 1.22592617e-02, 9.82948579e-03
2610, 1.23725263e-02, 9.91312601e-03
2611, 1.24857947e-02, 9.99677926e-03
2612, 1.25990640e-02, 1.00804418e-02
2613, 1.27123334e-02, 1.01641091e-02
2614, 1.28256818e-02, 1.02476235e-02
2615, 1.29394000e-02, 1.03305653e-02
2616, 1.30538857e-02, 1.04128011e-02
2617, 1.17803114e-02, 9.65389330e-03
2618, 1.18898358e-02, 9.73983295e-03
2619, 1.19995158e-02, 9.82576236e-03
2620, 1.21092740e-02, 9.91168804e-03
2621, 1.22190714e-02, 9.99761838e-03
2622, 1.23288836e-02, 1.00835543e-02
2623, 1.24387033e-02, 1.01694958e-02
2624, 1.25485240e-02, 1.02554429e-02
2625, 1.26583464e-02, 1.03413928e-02
2626, 1.27682537e-02, 1.04271788e-02
2627, 1.28785465e-02, 1.05123539e-02
2628, 1.29896309e-02, 1.05967764e-02
2629, 1.17532779e-02, 9.81278904e-03
2630, 1.18593127e-02, 9.90096945e-03
2631, 1.19654983e-02, 9.98915732e-03
2632, 1.20717604e-02, 1.00773480e-02
2633, 1.21780597e-02, 1.01655424e-02
2634, 1.22843757e-02, 1.02537395e-02
2635, 1.23906992e-02, 1.03419395e-02
2636, 1.24970265e-02, 1.04301423e-02
2637, 1.26033556e-02, 1.05183478e-02
2638, 1.27097722e-02, 1.06063765e-02
2639, 1.28165949e-02, 1.06937597e-02
2640, 1.29242344e-02, 1.07803410e-02
2641, 1.17256101e-02, 9.97159444e-03
2642, 1.18281078e-02, 1.00619933e-02
2643, 1.19307525e-02, 1.01524070e-02
2644, 1.20334737e-02, 1.02428272e-02
2645, 1.21362312e-02, 1.03332512e-02
2646, 1.22390054e-02, 1.04236770e-02
2647, 1.23417880e-02, 1.05141066e-02
2648, 1.24445744e-02, 1.06045352e-02
2649, 1.25473626e-02, 1.06949667e-02
2650, 1.26502439e-02, 1.07852127e-02
2651, 1.27535500e-02, 1.08747743e-02
2652, 1.28576979e-02, 1.09634874e-02
2653, 1.16973165e-02, 1.01302909e-02
2654, 1.17962267e-02, 1.02228820e-02
2655, 1.18952841e-02, 1.03154927e-02
2656, 1.19944178e-02, 1.04081118e-02
2657, 1.20935887e-02, 1.05007347e-02
2658, 1.21927764e-02, 1.05933603e-02
2659, 1.22919697e-02, 1.06859887e-02
2660, 1.23911686e-02, 1.07786171e-02
2661, 1.24903694e-02, 1.08712455e-02
2662, 1.25896689e-02, 1.09636784e-02
2663, 1.26894135e-02, 1.10553913e-02
2664, 1.27900252e-02, 1.11462083e-02
2665, 1.16683953e-02, 1.02888681e-02
2666, 1.17636714e-02, 1.03836264e-02
2667, 1.18590957e-02, 1.04784053e-02
2668, 1.19545953e-02, 1.05731953e-02
2669, 1.20501313e-02, 1.06679881e-02
2670, 1.21456850e-02, 1.07627846e-02
2671, 1.22412462e-02, 1.08575821e-02
2672, 1.23368111e-02, 1.09523796e-02
2673, 1.24323787e-02, 1.10471779e-02
2674, 1.25280507e-02, 1.11417696e-02
2675, 1.26241874e-02, 1.12356050e-02
2676, 1.27212182e-02, 1.13284970e-02
2677, 1.16388444e-02, 1.04473252e-02
2678, 1.17304418e-02, 1.05442218e-02
2679, 1.18221864e-02, 1.06411399e-02
2680, 1.19140064e-02, 1.07380701e-02
2681, 1.20058628e-02, 1.08350050e-02
2682, 1.20977378e-02, 1.09319417e-02
2683, 1.21896202e-02, 1.10288803e-02
2684, 1.22815054e-02, 1.11258179e-02
2685, 1.23733934e-02, 1.12227574e-02
2686, 1.24653913e-02, 1.13194808e-02
2687, 1.25578744e-02, 1.14154099e-02
2688, 1.26512805e-02, 1.15103479e-02
2689, 1.16086658e-02, 1.06056556e-02
2690, 1.16965370e-02, 1.07046627e-02
2691, 1.17845563e-02, 1.08036920e-02
2692, 1.18726520e-02, 1.09027335e-02
2693, 1.19607830e-02, 1.10017788e-02
2694, 1.20489327e-02, 1.11008277e-02
2695, 1.21370908e-02, 1.11998776e-02
2696, 1.22252507e-02, 1.12989275e-02
2697, 1.23134125e-02, 1.13979783e-02
2698, 1.24016916e-02, 1.14968028e-02
2699, 1.24904765e-02, 1.15947966e-02
2700, 1.25802131e-02, 1.16917510e-02
2701, 1.15778577e-02, 1.07638575e-02
2702, 1.16619570e-02, 1.08649451e-02
2703, 1.17462054e-02, 1.09660551e-02
2704, 1.18305301e-02, 1.10671772e-02
2705, 1.19148912e-02, 1.11683067e-02
2706, 1.19992709e-02, 1.12694371e-02
2707, 1.20836571e-02, 1.13705695e-02
2708, 1.21680479e-02, 1.14717018e-02
2709, 1.22524388e-02, 1.15728341e-02
2710, 1.23369535e-02, 1.16737299e-02
2711, 1.24219973e-02, 1.17737586e-02
2712, 1.25080217e-02, 1.18726995e-02
2713, 1.15464162e-02, 1.09219262e-02
2714, 1.16266999e-02, 1.10250656e-02
2715, 1.17071318e-02, 1.11282263e-02
2716, 1.17876409e-02, 1.12314001e-02
2717, 1.18681872e-02, 1.13345813e-02
2718, 1.19487513e-02, 1.14377644e-02
2719, 1.20293228e-02, 1.15409493e-02
2720, 1.21098980e-02, 1.16441334e-02
2721, 1.21904742e-02, 1.17473174e-02
2722, 1.22711798e-02, 1.18502565e-02
2723, 1.23524368e-02, 1.19522884e-02
2724, 1.24347061e-02, 1.20531861e-02
2725, 1.15143415e-02, 1.10798590e-02
2726, 1.15907639e-02, 1.11850174e-02
2727, 1.16673354e-02, 1.12902010e-02
2728, 1.17439851e-02, 1.13953967e-02
2729, 1.18206721e-02, 1.15005989e-02
2730, 1.18973758e-02, 1.16058048e-02
2731, 1.19740870e-02, 1.17110107e-02
2732, 1.20508038e-02, 1.18162185e-02
2733, 1.21275205e-02, 1.19214244e-02
2734, 1.22043733e-02, 1.20263761e-02
2735, 1.22817997e-02, 1.21303825e-02
2736, 1.23602692e-02, 1.22332070e-02
2737, 1.14816315e-02, 1.12376511e-02
2738, 1.15541499e-02, 1.13447998e-02
2739, 1.16268173e-02, 1.14519745e-02
2740, 1.16995629e-02, 1.15591623e-02
2741, 1.17723448e-02, 1.16663557e-02
2742, 1.18451454e-02, 1.17735537e-02
2743, 1.19179534e-02, 1.18807517e-02
2744, 1.19907651e-02, 1.19879507e-02
2745, 1.20635778e-02, 1.20951496e-02
2746, 1.21365339e-02, 1.22020813e-02
2747, 1.22100879e-02, 1.23080323e-02
2748, 1.22847166e-02, 1.24127530e-02
2749, 1.14482865e-02, 1.13953007e-02
2750, 1.15168551e-02, 1.15044089e-02
2751, 1.15855746e-02, 1.16135441e-02
2752, 1.16543733e-02, 1.17226923e-02
2753, 1.17232092e-02, 1.18318470e-02
2754, 1.17920609e-02, 1.19410045e-02
2755, 1.18609210e-02, 1.20501639e-02
2756, 1.19297849e-02, 1.21593233e-02
2757, 1.19986515e-02, 1.22684836e-02
2758, 1.20676653e-02, 1.23773646e-02
2759, 1.21373041e-02, 1.24852303e-02
2760, 1.22080483e-02, 1.25918156e-02
2761, 1.14143025e-02, 1.15528051e-02
2762, 1.14788804e-02, 1.16638420e-02
2763, 1.15436092e-02, 1.17749069e-02
2764, 1.16084162e-02, 1.18859839e-02
2765, 1.16732605e-02, 1.19970683e-02
2766, 1.17381215e-02, 1.21081546e-02
2767, 1.18029919e-02, 1.22192428e-02
2768, 1.18678650e-02, 1.23303328e-02
2769, 1.19327400e-02, 1.24414219e-02
2770, 1.19977705e-02, 1.25522232e-02
2771, 1.20634492e-02, 1.26619693e-02
2772, 1.21302698e-02, 1.27703883e-02
2773, 1.13796834e-02, 1.17101604e-02
2774, 1.14402268e-02, 1.18230954e-02
2775, 1.15009220e-02, 1.19360555e-02
2776, 1.15616936e-02, 1.20490305e-02
2777, 1.16225043e-02, 1.21620139e-02
2778, 1.16833318e-02, 1.22749992e-02
2779, 1.17441677e-02, 1.23879854e-02
2780, 1.18050072e-02, 1.25009725e-02
2781, 1.18658487e-02, 1.26139596e-02
2782, 1.19268512e-02, 1.27266496e-02
2783, 1.19885281e-02, 1.28382454e-02
2784, 1.20513812e-02, 1.29484646e-02
2785, 1.13444282e-02, 1.18673639e-02
2786, 1.14008971e-02, 1.19821634e-02
2787, 1.14575149e-02, 1.20969899e-02
2788, 1.15142111e-02, 1.22118313e-02
2789, 1.15709445e-02, 1.23266801e-02
2790, 1.16276937e-02, 1.24415318e-02
2791, 1.16844513e-02, 1.25563852e-02
2792, 1.17412135e-02, 1.26712378e-02
2793, 1.17979776e-02, 1.27860913e-02
2794, 1.18549094e-02, 1.29006356e-02
2795, 1.19125433e-02, 1.30140502e-02
2796, 1.19713889e-02, 1.31260399e-02
2797, 1.13085443e-02, 1.20244157e-02
2798, 1.13608958e-02, 1.21410480e-02
2799, 1.14133954e-02, 1.22577082e-02
2800, 1.14659704e-02, 1.23743825e-02
2801, 1.15185827e-02, 1.24910641e-02
2802, 1.15712117e-02, 1.26077505e-02
2803, 1.16238492e-02, 1.27244368e-02
2804, 1.16764903e-02, 1.28411222e-02
2805, 1.17291324e-02, 1.29578104e-02
2806, 1.17819514e-02, 1.30741782e-02
2807, 1.18355006e-02, 1.31893782e-02
2808, 1.18902959e-02, 1.33031039e-02
2809, 1.12720374e-02, 1.21813137e-02
2810, 1.13202278e-02, 1.22997463e-02
2811, 1.13685653e-02, 1.24182068e-02
2812, 1.14169763e-02, 1.25366813e-02
2813, 1.14654237e-02, 1.26551632e-02
2814, 1.15138898e-02, 1.27736498e-02
2815, 1.15623623e-02, 1.28921364e-02
2816, 1.16108395e-02, 1.30106229e-02
2817, 1.16593167e-02, 1.31291114e-02
2818, 1.17079793e-02, 1.32472701e-02
2819, 1.17573999e-02, 1.33642228e-02
2820, 1.18081048e-02, 1.34796519e-02
2821, 1.12349130e-02, 1.23380572e-02
2822, 1.12788994e-02, 1.24582564e-02
2823, 1.13230301e-02, 1.25784837e-02
2824, 1.13672344e-02, 1.26987249e-02
2825, 1.14114750e-02, 1.28189744e-02
2826, 1.14557333e-02, 1.29392277e-02
2827, 1.14999982e-02, 1.30594810e-02
2828, 1.15442667e-02, 1.31797353e-02
2829, 1.15885371e-02, 1.32999904e-02
2830, 1.16329994e-02, 1.34199057e-02
2831, 1.16782486e-02, 1.35385767e-02
2832, 1.17248194e-02, 1.36556756e-02
2833, 1.11971777e-02, 1.24946442e-02
2834, 1.12369154e-02, 1.26165776e-02
2835, 1.12767965e-02, 1.27385370e-02
2836, 1.13167511e-02, 1.28605124e-02
2837, 1.13567412e-02, 1.29824951e-02
2838, 1.13967462e-02, 1.31044798e-02
2839, 1.14367604e-02, 1.32264663e-02
2840, 1.14767766e-02, 1.33484527e-02
2841, 1.15167946e-02, 1.34704411e-02
2842, 1.15570137e-02, 1.35920784e-02
2843, 1.15980487e-02, 1.37124341e-02
2844, 1.16404453e-02, 1.38311693e-02
2845, 1.11588240e-02, 1.26510579e-02
2846, 1.11942561e-02, 1.27746742e-02
2847, 1.12298364e-02, 1.28983241e-02
2848, 1.12654939e-02, 1.30219953e-02
2849, 1.13011897e-02, 1.31456768e-02
2850, 1.13369031e-02, 1.32693639e-02
2851, 1.13726249e-02, 1.33930519e-02
2852, 1.14083495e-02, 1.35167427e-02
2853, 1.14440750e-02, 1.36404317e-02
2854, 1.14799999e-02, 1.37637518e-02
2855, 1.15167741e-02, 1.38857551e-02
2856, 1.15549583e-02, 1.40060969e-02
2857, 1.11197736e-02, 1.28071932e-02
2858, 1.11507531e-02, 1.29323276e-02
2859, 1.11819403e-02, 1.30575746e-02
2860, 1.12132505e-02, 1.31828990e-02
2861, 1.12446230e-02, 1.33082643e-02
2862, 1.12760235e-02, 1.34336464e-02
2863, 1.13074360e-02, 1.35590360e-02
2864, 1.13388505e-02, 1.36844255e-02
2865, 1.13702351e-02, 1.38097797e-02
2866, 1.14018023e-02, 1.39347231e-02
2867, 1.14342924e-02, 1.40583478e-02
2868, 1.14683127e-02, 1.41802989e-02
2869, 1.10795759e-02, 1.29624642e-02
2870, 1.11057181e-02, 1.30886640e-02
2871, 1.11319963e-02, 1.32149104e-02
2872, 1.11588007e-02, 1.33417193e-02
2873, 1.11858780e-02, 1.34688225e-02
2874, 1.12130642e-02, 1.35960411e-02
2875, 1.12402858e-02, 1.37232933e-02
2876, 1.12674795e-02, 1.38505083e-02
2877, 1.12945829e-02, 1.39776077e-02
2878, 1.13219460e-02, 1.41043104e-02
2879, 1.13503933e-02, 1.42296115e-02
2880, 1.13803903e-02, 1.43535379e-02
2881, 1.10375453e-02, 1.31159518e-02
2882, 1.10573526e-02, 1.32414140e-02
2883, 1.10782739e-02, 1.33681493e-02
2884, 1.10995490e-02, 1.34952776e-02
2885, 1.11224549e-02, 1.36243002e-02
2886, 1.11458078e-02, 1.37538388e-02
2887, 1.11692660e-02, 1.38834864e-02
2888, 1.11926887e-02, 1.40130594e-02
2889, 1.12160975e-02, 1.41425040e-02
2890, 1.12398909e-02, 1.42713804e-02
2891, 1.12647330e-02, 1.43990936e-02
2892, 1.12910233e-02, 1.45257004e-02
2893, 1.11073004e-02, 1.48672936e-02
2894, 1.10127013e-02, 1.50352344e-02
2895, 1.09167201e-02, 1.52022354e-02
2896, 1.08195534e-02, 1.53684849e-02
2897, 1.07213017e-02, 1.55340768e-02
2898, 1.06220115e-02, 1.56990476e-02
2899, 1.05217053e-02, 1.58634111e-02
2900, 1.04203951e-02, 1.60271656e-02
2901, 1.03180930e-02, 1.61903147e-02
2902, 1.02146165e-02, 1.63502041e-02
2903, 1.01092737e-02, 1.65030807e-02
2904, 1.10868663e-02, 1.47333378e-02
2905, 1.09938756e-02, 1.48963267e-02
2906, 1.08992737e-02, 1.50581002e-02
2907, 1.08034220e-02, 1.52190160e-02
2908, 1.07065048e-02, 1.53792491e-02
2909, 1.06086023e-02, 1.55388769e-02
2910, 1.05097536e-02, 1.56979319e-02
2911, 1.04099782e-02, 1.58564225e-02
2912, 1.03092957e-02, 1.60131343e-02
2913, 1.02075888e-02, 1.61633790e-02
2914, 1.01045612e-02, 1.62983164e-02
2915, 1.10677909e-02, 1.45981032e-02
2916, 1.09763425e-02, 1.47560481e-02
2917, 1.08831124e-02, 1.49125103e-02
2918, 1.07886028e-02, 1.50680188e-02
2919, 1.06930565e-02, 1.52228288e-02
2920, 1.05965864e-02, 1.53770559e-02
2921, 1.04992446e-02, 1.55307446e-02
2922, 1.04010543e-02, 1.56837534e-02
2923, 1.03020398e-02, 1.58342645e-02
2924, 1.02021806e-02, 1.59751736e-02
2925, 1.01014469e-02, 1.60996299e-02
2926, 1.10494504e-02, 1.44620072e-02
2927, 1.09595442e-02, 1.46149117e-02
2928, 1.08676925e-02, 1.47660300e-02
2929, 1.07745398e-02, 1.49160940e-02
2930, 1.06803896e-02, 1.50654428e-02
2931, 1.05853798e-02, 1.52142309e-02
2932, 1.04895737e-02, 1.53625207e-02
2933, 1.03929974e-02, 1.55101037e-02
2934, 1.02956807e-02, 1.56543590e-02
2935, 1.01976581e-02, 1.57891996e-02
2936, 1.00990217e-02, 1.59086175e-02
2937, 1.10313967e-02, 1.43254362e-02
2938, 1.09430803e-02, 1.44733023e-02
2939, 1.08526386e-02, 1.46190738e-02
2940, 1.07608614e-02, 1.47636775e-02
2941, 1.06681222e-02, 1.49075501e-02
2942, 1.05745867e-02, 1.50508815e-02
2943, 1.04803313e-02, 1.51937529e-02
2944, 1.03853866e-02, 1.53358597e-02
2945, 1.02897808e-02, 1.54746957e-02
2946, 1.01935752e-02, 1.56043842e-02
2947, 1.00969058e-02, 1.57181975e-02
2948, 1.10134166e-02, 1.41886082e-02
2949, 1.09267421e-02, 1.43314479e-02
2950, 1.08377412e-02, 1.44718792e-02
2951, 1.07473591e-02, 1.46110244e-02
2952, 1.06560420e-02, 1.47494134e-02
2953, 1.05639910e-02, 1.48872808e-02
2954, 1.04712928e-02, 1.50247253e-02
2955, 1.03779864e-02, 1.51614752e-02
2956, 1.02840997e-02, 1.52953230e-02
2957, 1.01897009e-02, 1.54205225e-02
2958, 1.00949304e-02, 1.55317923e-02
2959, 1.09954430e-02, 1.40516581e-02
2960, 1.09104421e-02, 1.41894752e-02
2961, 1.08229034e-02, 1.43245719e-02
2962, 1.07339285e-02, 1.44582596e-02
2963, 1.06440429e-02, 1.45911649e-02
2964, 1.05534811e-02, 1.47235654e-02
2965, 1.04623465e-02, 1.48555804e-02
2966, 1.03706811e-02, 1.49870142e-02
2967, 1.02785174e-02, 1.51158767e-02
2968, 1.01859188e-02, 1.52374282e-02
2969, 1.00930175e-02, 1.53469294e-02
2970, 1.09774675e-02, 1.39146540e-02
2971, 1.08941514e-02, 1.40474457e-02
2972, 1.08080860e-02, 1.41772097e-02
2973, 1.07205268e-02, 1.43054435e-02
2974, 1.06320772e-02, 1.44328652e-02
2975, 1.05430083e-02, 1.45597998e-02
2976, 1.04534393e-02, 1.46863833e-02
2977, 1.03634177e-02, 1.48124918e-02
2978, 1.02729779e-02, 1.49365356e-02
2979, 1.01821776e-02, 1.50545835e-02
2980, 1.00911316e-02, 1.51636386e-02
2981, 1.09595153e-02, 1.37776341e-02
2982, 1.08778961e-02, 1.39053827e-02
2983, 1.07933152e-02, 1.40298083e-02
2984, 1.07071791e-02, 1.41525865e-02
2985, 1.06201898e-02, 1.42745189e-02
2986, 1.05326399e-02, 1.43959783e-02
2987, 1.04446467e-02, 1.45171275e-02
2988, 1.03562679e-02, 1.46378484e-02
2989, 1.02675427e-02, 1.47564150e-02
2990, 1.01785241e-02, 1.48681914e-02
2991, 1.00893108e-02, 1.49705205e-02
2992, 1.09436456e-02, 1.36428643e-02
2993, 1.08625293e-02, 1.37639698e-02
2994, 1.07790604e-02, 1.38825160e-02
2995, 1.06944088e-02, 1.39995925e-02
2996, 1.06089963e-02, 1.41159203e-02
2997, 1.05230045e-02, 1.42318700e-02
2998, 1.04365572e-02, 1.43475952e-02
2999, 1.03497431e-02, 1.44628584e-02
3000, 1.02626253e-02, 1.45753101e-02
3001, 1.01752672e-02, 1.46798100e-02
3002, 1.00877173e-02, 1.47715099e-02
3003, 1.09286904e-02, 1.35084717e-02
3004, 1.08483247e-02, 1.36227068e-02
3005, 1.07663888e-02, 1.37349023e-02
3006, 1.06835943e-02, 1.38459494e-02
3007, 1.06000053e-02, 1.39564984e-02
3008, 1.05155604e-02, 1.40669197e-02
3009, 1.04304552e-02, 1.41772963e-02
3010, 1.03448993e-02, 1.42871719e-02
3011, 1.02590322e-02, 1.43935708e-02
3012, 1.01729250e-02, 1.44918729e-02
3013, 1.00865876e-02, 1.45780658e-02
3014, 1.09155793e-02, 1.33751044e-02
3015, 1.08370390e-02, 1.34811224e-02
3016, 1.07570319e-02, 1.35863544e-02
3017, 1.06764492e-02, 1.36910174e-02
3018, 1.05951633e-02, 1.37954932e-02
3019, 1.05120614e-02, 1.39004346e-02
3020, 1.04277786e-02, 1.40056442e-02
3021, 1.03428364e-02, 1.41101861e-02
3022, 1.02575179e-02, 1.42112281e-02
3023, 1.01719368e-02, 1.43051166e-02
3024, 1.00861099e-02, 1.43887363e-02
3025, 7.20959017e-03, 1.31276762e-03
3026, 7.20459223e-03, 1.12529215e-03
3027, 7.20207021e-03, 9.37754812e-04
3028, 7.20088324e-03, 7.50209729e-04
3029, 7.20035937e-03, 5.62662666e-04
3030, 7.20014004e-03, 3.75113217e-04
3031, 7.20005389e-03, 1.87559781e-04
3032, 7.41595868e-03, 1.31259230e-03
3033, 7.40767084e-03, 1.12512521e-03
3034, 7.40347151e-03, 9.37622972e-04
3035, 7.40149571e-03, 7.50107341e-04
3036, 7.40061840e-03, 5.62586298e-04
3037, 7.40024680e-03, 3.75061849e-04
3038, 7.40009826e-03, 1.87533617e-04
3039, 7.62096606e-03, 1.31253258e-03
3040, 7.61011383e-03, 1.12505117e-03
3041, 7.60462368e-03, 9.37555567e-04
3042, 7.60202389e-03, 7.50051579e-04
3043, 7.60085322e-03, 5.62543166e-04
3044, 7.60034891e-03, 3.75031988e-04
3045, 7.60014262e-03, 1.87517930e-04
3046, 7.82371871e-03, 1.31251162e-03
3047, 7.81127159e-03, 1.12502021e-03
3048, 7.80518679e-03, 9.37523902e-04
3049, 7.80230854e-03, 7.50023522e-04
3050, 7.80099491e-03, 5.62520523e-04
3051, 7.80041702e-03, 3.75015778e-04
3052, 7.80017534e-03, 1.87509126e-04
3053, 8.02136213e-03, 1.31250406e-03
3054, 8.01048428e-03, 1.12500775e-03
3055, 8.00498109e-03, 9.37509874e-04
3056, 8.00228585e-03, 7.50010251e-04
3057, 8.00101459e-03, 5.62509405e-04
3058, 8.00043717e-03, 3.75007454e-04
3059, 8.00019037e-03, 1.87504455e-04
3060, 8.21519550e-03, 1.31250126e-03
3061, 8.20846297e-03, 1.12500298e-03
3062, 8.20430368e-03, 9.37503937e-04
3063, 8.20206478e-03, 7.50004256e-04
3064, 8.20094813e-03, 5.62504109e-04
3065, 8.20042100e-03, 3.75003379e-04
3066, 8.20018817e-03, 1.87502083e-04
3067, 8.41350295e-03, 1.31250033e-03
3068, 8.40734132e-03, 1.12500100e-03
3069, 8.40375386e-03, 9.37501492e-04
3070, 8.40182696e-03, 7.50001753e-04
3071, 8.40085372e-03, 5.62501722e-04
3072, 8.40038620e-03, 3.75001488e-04
3073, 8.40017665e-03, 1.87500948e-04
3074, 8.61228071e-03, 1.31250010e-03
3075, 8.60634446e-03, 1.12500042e-03
3076, 8.60319473e-03, 9.37500561e-04
3077, 8.60155839e-03, 7.50000705e-04
3078, 8.60073604e-03, 5.62500732e-04
3079, 8.60033836e-03, 3.75000644e-04
3080, 8.60015769e-03, 1.87500424e-04
3081, 8.80843680e-03, 1.31249998e-03
3082, 8.80451687e-03, 1.12500007e-03
3083, 8.80235434e-03, 9.37500212e-04
3084, 8.80118646e-03, 7.50000239e-04
3085, 8.80057737e-03, 5.62500267e-04
3086, 8.80027376e-03, 3.75000265e-04
3087, 8.80013220e-03, 1.87500176e-04
3088, 9.00308602e-03, 1.31249998e-03
3089, 9.00223292e-03, 1.12499995e-03
3090, 9.00136866e-03, 9.37500037e-04
3091, 9.00076143e-03, 7.50000123e-04
3092, 9.00039636e-03, 5.62500092e-04
3093, 9.00019705e-03, 3.75000120e-04
3094, 9.00010020e-03, 1.87500089e-04
3095, 9.19988565e-03, 1.31250068e-03
3096, 9.20079183e-03, 1.12500263e-03
3097, 9.20068566e-03, 9.37504810e-04
3098, 9.20043886e-03, 7.50006060e-04
3099, 9.20024700e-03, 5.62506262e-04
3100, 9.20012966e-03, 3.75005533e-04
3101, 9.20006912e-03, 1.87504309e-04
3102, 9.40179080e-03, 1.31250743e-03
3103, 9.40090884e-03, 1.12502393e-03
3104, 9.40051023e-03, 9.37539910e-04
3105, 9.40028392e-03, 7.50048144e-04
3106, 9.40015167e-03, 5.62547706e-04
3107, 9.40007716e-03, 3.75040720e-04
3108, 9.40003991e-03, 1.87526253e-04
3109, 9.60204192e-03, 1.31252082e-03
3110, 9.60089266e-03, 1.12508819e-03
3111, 9.60038695e-03, 9.37652192e-04
3112, 9.60016157e-03, 7.50182720e-04
3113, 9.60006192e-03, 5.62677451e-04
3114, 9.60001908e-03, 3.75143456e-04
3115, 9.60000418e-03, 1.87584083e-04
3116, 9.80114657e-03, 1.31245842e-03
3117, 9.80042852e-03, 1.12516386e-03
3118, 9.80008952e-03, 9.37861623e-04
3119, 9.79995821e-03, 7.50452047e-04
3120, 9.79992375e-03, 5.62936650e-04
3121, 9.79992934e-03, 3.75342177e-04
3122, 9.79994424e-03, 1.87690806e-04
3123, 6.80000708e-03, 1.87666737e-04
3124, 6.80002198e-03, 3.75335192e-04
3125, 6.80005969e-03, 5.63003006e-04
3126, 6.80015096e-03, 7.50669627e-04
3127, 6.80034887e-03, 9.38382058e-04
3128, 6.80066412e-03, 1.12649030e-03
3129, 6.80084620e-03, 1.31599139e-03
3130, 6.80015236e-03, 1.50923838e-03
3131, 6.79920148e-03, 1.71372341e-03
3132, 6.79557491e-03, 1.91839039e-03
3133, 6.78495131e-03, 2.11617397e-03
3134, 6.60000229e-03, 1.87759273e-04
3135, 6.60000788e-03, 3.75521078e-04
3136, 6.60002278e-03, 5.63283334e-04
3137, 6.60005864e-03, 7.51044950e-04
3138, 6.60013780e-03, 9.38897487e-04
3139, 6.60025608e-03, 1.12736202e-03
3140, 6.60031289e-03, 1.31760852e-03
3141, 6.59999810e-03, 1.51133037e-03
3142, 6.59848610e-03, 1.71008089e-03
3143, 6.59274217e-03, 1.91006879e-03
3144, 6.57723006e-03, 2.10741255e-03
3145, 6.40000077e-03, 1.87866026e-04
3146, 6.40000310e-03, 3.75733827e-04
3147, 6.40000869e-03, 5.63602312e-04
3148, 6.40002219e-03, 7.51470623e-04
3149, 6.40005153e-03, 9.39457677e-04
3150, 6.40009530e-03, 1.12814340e-03
3151, 6.40011672e-03, 1.31862820e-03
3152, 6.39986107e-03, 1.51201314e-03
3153, 6.39824197e-03, 1.70856621e-03
3154, 6.39292412e-03, 1.90660520e-03
3155, 6.38069259e-03, 2.10409914e-03
3156, 6.20000018e-03, 1.87979735e-04
3157, 6.20000064e-03, 3.75960488e-04
3158, 6.20000251e-03, 5.63941721e-04
3159, 6.20000809e-03, 7.51923013e-04
3160, 6.20001834e-03, 9.40035097e-04
3161, 6.20003417e-03, 1.12886622e-03
3162, 6.20004348e-03, 1.31943275e-03
3163, 6.19983766e-03, 1.51254202e-03
3164, 6.19869679e-03, 1.70817599e-03
3165, 6.19559502e-03, 1.90536422e-03
3166, 6.19016308e-03, 2.10289867e-03
3167, 5.99999959e-03, 1.88096601e-04
3168, 5.99999959e-03, 3.76193726e-04
3169, 6.00000052e-03, 5.64291084e-04
3170, 6.00000238e-03, 7.52388558e-04
3171, 6.00000657e-03, 9.40619619e-04
3172, 6.00001216e-03, 1.12956273e-03
3173, 6.00001588e-03, 1.32017257e-03
3174, 5.99990040e-03, 1.51312340e-03
3175, 5.99937700e-03, 1.70833105e-03
3176, 5.99837536e-03, 1.90509087e-03
3177, 5.99780772e-03, 2.10254174e-03
3178, 5.79999993e-03, 1.88214777e-04
3179, 5.79999993e-03, 3.76429816e-04
3180, 5.79999993e-03, 5.64644986e-04
3181, 5.80000086e-03, 7.52860215e-04
3182, 5.80000225e-03, 9.41207516e-04
3183, 5.80000412e-03, 1.13024935e-03
3184, 5.80000598e-03, 1.32089539e-03
3185, 5.79996221e-03, 1.51375541e-03
3186, 5.79984579e-03, 1.70873012e-03
3187, 5.79979643e-03, 1.90522359e-03
3188, 5.80048049e-03, 2.10252427e-03
3189, 5.59999980e-03, 1.88333506e-04
3190, 5.59999980e-03, 3.76667129e-04
3191, 5.59999980e-03, 5.65000810e-04
3192, 5.60000027e-03, 7.53334491e-04
3193, 5.60000073e-03, 9.41796985e-04
3194, 5.60000120e-03, 1.13093248e-03
3195, 5.60000213e-03, 1.32161414e-03
3196, 5.60000213e-03, 1.51441456e-03
3197, 5.60002960e-03, 1.70923152e-03
3198, 5.60028711e-03, 1.90552103e-03
3199, 5.60146617e-03, 2.10264302e-03
3200, 5.40000014e-03, 1.88452424e-04
3201, 5.40000014e-03, 3.76904907e-04
3202, 5.40000014e-03, 5.65357390e-04
3203, 5.40000014e-03, 7.53809989e-04
3204, 5.40000061e-03, 9.42387211e-04
3205, 5.40000061e-03, 1.13161467e-03
3206, 5.40000107e-03, 1.32233219e-03
3207, 5.40000340e-03, 1.51508558e-03
3208, 5.40006580e-03, 1.70977367e-03
3209, 5.40072238e-03, 1.90588366e-03
3210, 5.40230703e-03, 2.10281555e-03
3211, 5.20000048e-03, 1.88571445e-04
3212, 5.20000048e-03, 3.77142918e-04
3213, 5.20000048e-03, 5.65714377e-04
3214, 5.20000048e-03, 7.54285895e-04
3215, 5.20000048e-03, 9.42977844e-04
3216, 5.20000048e-03, 1.13229675e-03
3217, 5.20000048e-03, 1.32305035e-03
3218, 5.20001538e-03, 1.51576148e-03
3219, 5.20041492e-03, 1.71033177e-03
3220, 5.20246103e-03, 1.90627109e-03
3221, 5.20715956e-03, 2.10300880e-03
3222, 4.99999989e-03, 1.88690479e-04
3223, 4.99999989e-03, 3.77380959e-04
3224, 4.99999989e-03, 5.66071423e-04
3225, 4.99999989e-03, 7.54761975e-04
3226, 4.99999989e-03, 9.43568535e-04
3227, 4.99999989e-03, 1.13297871e-03
3228, 4.99999989e-03, 1.32376852e-03
3229, 5.00008557e-03, 1.51643902e-03
3230, 5.00099827e-03, 1.71089533e-03
3231, 5.00434358e-03, 1.90666772e-03
3232, 5.01231337e-03, 2.10321043e-03
3233, 4.80000023e-03, 1.88809528e-04
3234, 4.80000023e-03, 3.77619057e-04
3235, 4.80000023e-03, 5.66428585e-04
3236, 4.80000023e-03, 7.55238114e-04
3237, 4.80000023e-03, 9.44159343e-04
3238, 4.80000023e-03, 1.13366067e-03
3239, 4.80000023e-03, 1.32448669e-03
3240, 4.80014551e-03, 1.51711737e-03
3241, 4.80110850e-03, 1.71146123e-03
3242, 4.80404403e-03, 1.90706796e-03
3243, 4.80969157e-03, 2.10341485e-03
3244, 4.60000010e-03, 1.88928563e-04
3245, 4.60000010e-03, 3.77857126e-04
3246, 4.60000010e-03, 5.66785689e-04
3247, 4.60000010e-03, 7.55714253e-04
3248, 4.60000010e-03, 9.44750209e-04
3249, 4.60000010e-03, 1.13434263e-03
3250, 4.60000010e-03, 1.32520485e-03
3251, 4.60011140e-03, 1.51779596e-03
3252, 4.60070092e-03, 1.71202770e-03
3253, 4.60133189e-03, 1.90746936e-03
3254, 4.59990930e-03, 2.10362021e-03
3255, 4.39999998e-03, 1.89047627e-04
3256, 4.39999998e-03, 3.78095254e-04
3257, 4.39999998e-03, 5.67142852e-04
3258, 4.39999998e-03, 7.56190508e-04
3259, 4.39999998e-03, 9.45341075e-04
3260, 4.39999998e-03, 1.13502459e-03
3261, 4.39999998e-03, 1.32592302e-03
3262, 4.40006237e-03, 1.51847454e-03
3263, 4.39994317e-03, 1.71259453e-03
3264, 4.39789332e-03, 1.90787110e-03
3265, 4.38973354e-03, 2.10382603e-03
3266, 4.20000032e-03, 1.89166676e-04
3267, 4.20000032e-03, 3.78333352e-04
3268, 4.20000032e-03, 5.67500014e-04
3269, 4.20000032e-03, 7.56666705e-04
3270, 4.20000032e-03, 9.45931883e-04
3271, 4.20000032e-03, 1.13570644e-03
3272, 4.20000032e-03, 1.32664130e-03
3273, 4.19995375e-03, 1.51915336e-03
3274, 4.19921242e-03, 1.71316159e-03
3275, 4.19557234e-03, 1.90827320e-03
3276, 4.18465585e-03, 2.10403209e-03
3277, 4.00000066e-03, 1.89285711e-04
3278, 4.00000066e-03, 3.78571422e-04
3279, 4.00000066e-03, 5.67857176e-04
3280, 4.00000066e-03, 7.57142901e-04
3281, 4.00000066e-03, 9.46522690e-04
3282, 4.00000066e-03, 1.13638840e-03
3283, 4.00000066e-03, 1.32735935e-03
3284, 3.99989774e-03, 1.51983195e-03
3285, 3.99900647e-03, 1.71372853e-03
3286, 3.99518665e-03, 1.90867530e-03
3287, 3.98501568e-03, 2.10423814e-03
3288, 3.80000006e-03, 1.89404760e-04
3289, 3.80000006e-03, 3.78809520e-04
3290, 3.80000006e-03, 5.68214280e-04
3291, 3.80000006e-03, 7.57619040e-04
3292, 3.80000006e-03, 9.47113498e-04
3293, 3.80000006e-03, 1.13707036e-03
3294, 3.80000006e-03, 1.32807763e-03
3295, 3.79990321e-03, 1.52051065e-03
3296, 3.79907573e-03, 1.71429536e-03
3297, 3.79575067e-03, 1.90907717e-03
3298, 3.78818926e-03, 2.10444420e-03
3299, 3.59999994e-03, 1.89523809e-04
3300, 3.59999994e-03, 3.79047589e-04
3301, 3.59999994e-03, 5.68571384e-04
3302, 3.59999994e-03, 7.58095179e-04
3303, 3.59999994e-03, 9.47704248e-04
3304, 3.59999994e-03, 1.13775232e-03
3305, 3.59999994e-03, 1.32879568e-03
3306, 3.59992636e-03, 1.52118923e-03
3307, 3.59919807e-03, 1.71486218e-03
3308, 3.59671679e-03, 1.90947927e-03
3309, 3.59220384e-03, 2.10465025e-03
3310, 3.40000005e-03, 1.89642858e-04
3311, 3.40000005e-03, 3.79285717e-04
3312, 3.40000005e-03, 5.68928546e-04
3313, 3.40000005e-03, 7.58571434e-04
3314, 3.40000005e-03, 9.48295114e-04
3315, 3.40000005e-03, 1.13843428e-03
3316, 3.40000005e-03, 1.32951397e-03
3317, 3.39991972e-03, 1.52186793e-03
3318, 3.39931203e-03, 1.71542913e-03
3319, 3.39772645e-03, 1.90988125e-03
3320, 3.39496043e-03, 2.10485654e-03
3321, 3.19999992e-03, 1.89761908e-04
3322, 3.19999992e-03, 3.79523815e-04
3323, 3.19999992e-03, 5.69285708e-04
3324, 3.19999992e-03, 7.59047631e-04
3325, 3.19999992e-03, 9.48885921e-04
3326, 3.19999992e-03, 1.13911624e-03
3327, 3.19999992e-03, 1.33023225e-03
3328, 3.19993217e-03, 1.52254663e-03
3329, 3.19968327e-03, 1.71599607e-03
3330, 3.19939316e-03, 1.91028335e-03
3331, 3.19935381e-03, 2.10506259e-03
3332, 2.99999979e-03, 1.89880942e-04
3333, 2.99999979e-03, 3.79761885e-04
3334, 2.99999979e-03, 5.69642812e-04
3335, 2.99999979e-03, 7.59523769e-04
3336, 2.99999979e-03, 9.49476787e-04
3337, 2.99999979e-03, 1.13979820e-03
3338, 2.99999979e-03, 1.33095041e-03
3339, 2.99999397e-03, 1.52322534e-03
3340, 3.00016417e-03, 1.71656301e-03
3341, 3.00102774e-03, 1.91068533e-03
3342, 3.00340774e-03, 2.10526865e-03
3343, 2.79999990e-03, 1.89999992e-04
3344, 2.79999990e-03, 3.79999983e-04
3345, 2.79999990e-03, 5.69999975e-04
3346, 2.79999990e-03, 7.59999966e-04
3347, 2.79999990e-03, 9.50067653e-04
3348, 2.79999990e-03, 1.14048016e-03
3349, 2.79999990e-03, 1.33166870e-03
3350, 2.80004833e-03, 1.52390404e-03
3351, 2.80041900e-03, 1.71712996e-03
3352, 2.80155707e-03, 1.91108743e-03
3353, 2.80426559e-03, 2.10547470e-03
3354, 2.60000024e-03, 1.90119055e-04
3355, 2.60000024e-03, 3.80238111e-04
3356, 2.60000024e-03, 5.70357137e-04
3357, 2.60000024e-03, 7.60476221e-04
3358, 2.60000024e-03, 9.50658461e-04
3359, 2.60000024e-03, 1.14116212e-03
3360, 2.60000024e-03, 1.33238686e-03
3361, 2.60005565e-03, 1.52458262e-03
3362, 2.60031829e-03, 1.71769690e-03
3363, 2.60099932e-03, 1.91148953e-03
3364, 2.60217884e-03, 2.10568076e-03
3365, 2.40000011e-03, 1.90238105e-04
3366, 2.40000011e-03, 3.80476209e-04
3367, 2.40000011e-03, 5.70714299e-04
3368, 2.40000011e-03, 7.60952418e-04
3369, 2.40000011e-03, 9.51249269e-04
3370, 2.40000011e-03, 1.14184408e-03
3371, 2.40000011e-03, 1.33310515e-03
3372, 2.40002642e-03, 1.52526144e-03
3373, 2.40016938e-03, 1.71826384e-03
3374, 2.40059965e-03, 1.91189162e-03
3375, 2.40120944e-03, 2.10588705e-03
3376, 2.19999999e-03, 1.90357139e-04
3377, 2.19999999e-03, 3.80714278e-04
3378, 2.19999999e-03, 5.71071403e-04
3379, 2.19999999e-03, 7.61428615e-04
3380, 2.19999999e-03, 9.51840135e-04
3381, 2.19999999e-03, 1.14252605e-03
3382, 2.19999999e-03, 1.33382331e-03
3383, 2.20002281e-03, 1.52594014e-03
3384, 2.20023422e-03, 1.71883078e-03
3385, 2.20127264e-03, 1.91229372e-03
3386, 2.20406358e-03, 2.10609310e-03
3387, 2.00000009e-03, 1.90476188e-04
3388, 2.00000009e-03, 3.80952377e-04
3389, 2.00000009e-03, 5.71428565e-04
3390, 2.00000009e-03, 7.61904754e-04
3391, 2.00000009e-03, 9.52430884e-04
3392, 2.00000009e-03, 1.14320801e-03
3393, 2.00000009e-03, 1.33454148e-03
3394, 2.00003572e-03, 1.52661884e-03
3395, 2.00046180e-03, 1.71939761e-03
3396, 2.00231373e-03, 1.91269570e-03
3397, 2.00732797e-03, 2.10629916e-03
3398, 1.79999997e-03, 1.90595223e-04
3399, 1.79999997e-03, 3.81190446e-04
3400, 1.79999997e-03, 5.71785728e-04
3401, 1.79999997e-03, 7.62380892e-04
3402, 1.79999997e-03, 9.53021692e-04
3403, 1.79999997e-03, 1.14388997e-03
3404, 1.79999997e-03, 1.33525964e-03
3405, 1.80007110e-03, 1.52729743e-03
3406, 1.80066423e-03, 1.71996467e-03
3407, 1.80284912e-03, 1.91309780e-03
3408, 1.80842751e-03, 2.10650545e-03
3409, 1.59999996e-03, 1.90714287e-04
3410, 1.59999996e-03, 3.81428574e-04
3411, 1.59999996e-03, 5.72142890e-04
3412, 1.59999996e-03, 7.62857147e-04
3413, 1.59999996e-03, 9.53612558e-04
3414, 1.59999996e-03, 1.14457193e-03
3415, 1.59999996e-03, 1.33597793e-03
3416, 1.60007959e-03, 1.52797613e-03
3417, 1.60058471e-03, 1.72053161e-03
3418, 1.60227972e-03, 1.91349979e-03
3419, 1.60655798e-03, 2.10671127e-03
3420, 1.39999995e-03, 1.90833336e-04
3421, 1.39999995e-03, 3.81666672e-04
3422, 1.39999995e-03, 5.72500052e-04
3423, 1.39999995e-03, 7.63333344e-04
3424, 1.39999995e-03, 9.54203424e-04
3425, 1.39999995e-03, 1.14525389e-03
3426, 1.39999995e-03, 1.33669609e-03
3427, 1.40004465e-03, 1.52865495e-03
3428, 1.40028459e-03, 1.72109844e-03
3429, 1.40101369e-03, 1.91390177e-03
3430, 1.40198669e-03, 2.10691756e-03
3431, 1.19999994e-03, 1.90952385e-04
3432, 1.19999994e-03, 3.81904771e-04
3433, 1.19999994e-03, 5.72857156e-04
3434, 1.19999994e-03, 7.63809541e-04
3435, 1.19999994e-03, 9.54794290e-04
3436, 1.19999994e-03, 1.14593573e-03
3437, 1.19999994e-03, 1.33741414e-03
3438, 1.20001554e-03, 1.52933353e-03
3439, 1.20014488e-03, 1.72166550e-03
3440, 1.20042171e-03, 1.91430387e-03
3441, 1.20049436e-03, 2.10712361e-03
3442, 1.00000005e-03, 1.91071420e-04
3443, 1.00000005e-03, 3.82142840e-04
3444, 1.00000005e-03, 5.73214260e-04
3445, 1.00000005e-03, 7.64285680e-04
3446, 1.00000005e-03, 9.55385040e-04
3447, 1.00000005e-03, 1.14661758e-03
3448, 1.00000005e-03, 1.33813231e-03
3449, 1.00001553e-03, 1.53001212e-03
3450, 1.00004254e-03, 1.72223221e-03
3451, 9.99778858e-04, 1.91470585e-03
3452, 9.98945674e-04, 2.10732967e-03
3453, 8.00000038e-04, 1.91190135e-04
3454, 8.00000038e-04, 3.82380036e-04
3455, 8.00000038e-04, 5.73569851e-04
3456, 8.00000038e-04, 7.64759607e-04
3457, 8.00000038e-04, 9.55972821e-04
3458, 8.00000038e-04, 1.14729581e-03
3459, 8.00000038e-04, 1.33884617e-03
3460, 7.99989037e-04, 1.53068593e-03
3461, 7.99746893e-04, 1.72279449e-03
3462, 7.98670691e-04, 1.91510411e-03
3463, 7.95245112e-04, 2.10753316e-03
3464, 5.99999970e-04, 1.91305051e-04
3465, 5.99999970e-04, 3.82608559e-04
3466, 5.99999970e-04, 5.73911588e-04
3467, 5.99999970e-04, 7.65214616e-04
3468, 5.99999970e-04, 9.56536853e-04
3469, 5.99999970e-04, 1.14794576e-03
3470, 5.99999970e-04, 1.33952848e-03
3471, 5.99961146e-04, 1.53132796e-03
3472, 5.99786872e-04, 1.72332849e-03
3473, 6.00005907e-04, 1.91548036e-03
3474, 6.00152533e-04, 2.10772385e-03
3475, 3.99999990e-04, 1.91403815e-04
3476, 3.99999990e-04, 3.82803992e-04
3477, 3.99999990e-04, 5.74203674e-04
3478, 3.99999990e-04, 7.65604083e-04
3479, 3.99999990e-04, 9.57020617e-04
3480, 3.99999990e-04, 1.14850386e-03
3481, 3.99999990e-04, 1.34011265e-03
3482, 4.00002289e-04, 1.53187511e-03
3483, 4.00613528e-04, 1.72378181e-03
3484, 4.03221551e-04, 1.91579864e-03
3485, 4.09629516e-04, 2.10788450e-03
3486, 2.00000009e-04, 1.91465762e-04
3487, 2.00000009e-04, 3.82928702e-04
3488, 2.00000009e-04, 5.74393314e-04
3489, 2.00000009e-04, 7.65861711e-04
3490, 2.00000009e-04, 9.57347977e-04
3491, 2.00000009e-04, 1.14888663e-03
3492, 2.00000009e-04, 1.34051463e-03
3493, 2.00149385e-04, 1.53225218e-03
3494, 2.01099465e-04, 1.72409485e-03
3495, 2.04349897e-04, 1.91602006e-03
3496, 2.13643129e-04, 2.10799742e-03
*Element, type=DCAX4
 735,  340, 1007, 1045,  339
 736, 1007, 1008, 1046, 1045
 737, 1008, 1009, 1047, 1046
 738, 1009, 1010, 1048, 1047
 739, 1010, 1011, 1049, 1048
 740, 1011, 1012, 1050, 1049
 741, 1012, 1013, 1051, 1050
 742, 1013, 1014, 1052, 1051
 743, 1014, 1015, 1053, 1052
 744, 1015, 1016, 1054, 1053
 745, 1016, 1017, 1055, 1054
 746, 1017, 1018, 1056, 1055
 747, 1018, 1019, 1057, 1056
 748, 1019, 1020, 1058, 1057
 749, 1020, 1021, 1059, 1058
 750, 1021, 1022, 1060, 1059
 751, 1022, 1023, 1061, 1060
 752, 1023, 1024, 1062, 1061
 753, 1024, 1025, 1063, 1062
 754, 1025, 1026, 1064, 1063
 755, 1026, 1027, 1065, 1064
 756, 1027, 1028, 1066, 1065
 757, 1028, 1029, 1067, 1066
 758, 1029, 1030, 1068, 1067
 759, 1030,  132,  131, 1068
 760,  339, 1045, 1069,  338
 761, 1045, 1046, 1070, 1069
 762, 1046, 1047, 1071, 1070
 763, 1047, 1048, 1072, 1071
 764, 1048, 1049, 1073, 1072
 765, 1049, 1050, 1074, 1073
 766, 1050, 1051, 1075, 1074
 767, 1051, 1052, 1076, 1075
 768, 1052, 1053, 1077, 1076
 769, 1053, 1054, 1078, 1077
 770, 1054, 1055, 1079, 1078
 771, 1055, 1056, 1080, 1079
 772, 1056, 1057, 1081, 1080
 773, 1057, 1058, 1082, 1081
 774, 1058, 1059, 1083, 1082
 775, 1059, 1060, 1084, 1083
 776, 1060, 1061, 1085, 1084
 777, 1061, 1062, 1086, 1085
 778, 1062, 1063, 1087, 1086
 779, 1063, 1064, 1088, 1087
 780, 1064, 1065, 1089, 1088
 781, 1065, 1066, 1090, 1089
 782, 1066, 1067, 1091, 1090
 783, 1067, 1068, 1092, 1091
 784, 1068,  131,  130, 1092
 785,  338, 1069, 1093,  337
 786, 1069, 1070, 1094, 1093
 787, 1070, 1071, 1095, 1094
 788, 1071, 1072, 1096, 1095
 789, 1072, 1073, 1097, 1096
 790, 1073, 1074, 1098, 1097
 791, 1074, 1075, 1099, 1098
 792, 1075, 1076, 1100, 1099
 793, 1076, 1077, 1101, 1100
 794, 1077, 1078, 1102, 1101
 795, 1078, 1079, 1103, 1102
 796, 1079, 1080, 1104, 1103
 797, 1080, 1081, 1105, 1104
 798, 1081, 1082, 1106, 1105
 799, 1082, 1083, 1107, 1106
 800, 1083, 1084, 1108, 1107
 801, 1084, 1085, 1109, 1108
 802, 1085, 1086, 1110, 1109
 803, 1086, 1087, 1111, 1110
 804, 1087, 1088, 1112, 1111
 805, 1088, 1089, 1113, 1112
 806, 1089, 1090, 1114, 1113
 807, 1090, 1091, 1115, 1114
 808, 1091, 1092, 1116, 1115
 809, 1092,  130,  129, 1116
 810,  337, 1093, 1117,  336
 811, 1093, 1094, 1118, 1117
 812, 1094, 1095, 1119, 1118
 813, 1095, 1096, 1120, 1119
 814, 1096, 1097, 1121, 1120
 815, 1097, 1098, 1122, 1121
 816, 1098, 1099, 1123, 1122
 817, 1099, 1100, 1124, 1123
 818, 1100, 1101, 1125, 1124
 819, 1101, 1102, 1126, 1125
 820, 1102, 1103, 1127, 1126
 821, 1103, 1104, 1128, 1127
 822, 1104, 1105, 1129, 1128
 823, 1105, 1106, 1130, 1129
 824, 1106, 1107, 1131, 1130
 825, 1107, 1108, 1132, 1131
 826, 1108, 1109, 1133, 1132
 827, 1109, 1110, 1134, 1133
 828, 1110, 1111, 1135, 1134
 829, 1111, 1112, 1136, 1135
 830, 1112, 1113, 1137, 1136
 831, 1113, 1114, 1138, 1137
 832, 1114, 1115, 1139, 1138
 833, 1115, 1116, 1140, 1139
 834, 1116,  129,  128, 1140
 835,  336, 1117, 1141,  335
 836, 1117, 1118, 1142, 1141
 837, 1118, 1119, 1143, 1142
 838, 1119, 1120, 1144, 1143
 839, 1120, 1121, 1145, 1144
 840, 1121, 1122, 1146, 1145
 841, 1122, 1123, 1147, 1146
 842, 1123, 1124, 1148, 1147
 843, 1124, 1125, 1149, 1148
 844, 1125, 1126, 1150, 1149
 845, 1126, 1127, 1151, 1150
 846, 1127, 1128, 1152, 1151
 847, 1128, 1129, 1153, 1152
 848, 1129, 1130, 1154, 1153
 849, 1130, 1131, 1155, 1154
 850, 1131, 1132, 1156, 1155
 851, 1132, 1133, 1157, 1156
 852, 1133, 1134, 1158, 1157
 853, 1134, 1135, 1159, 1158
 854, 1135, 1136, 1160, 1159
 855, 1136, 1137, 1161, 1160
 856, 1137, 1138, 1162, 1161
 857, 1138, 1139, 1163, 1162
 858, 1139, 1140, 1164, 1163
 859, 1140,  128,  127, 1164
 860,  335, 1141, 1165,  334
 861, 1141, 1142, 1166, 1165
 862, 1142, 1143, 1167, 1166
 863, 1143, 1144, 1168, 1167
 864, 1144, 1145, 1169, 1168
 865, 1145, 1146, 1170, 1169
 866, 1146, 1147, 1171, 1170
 867, 1147, 1148, 1172, 1171
 868, 1148, 1149, 1173, 1172
 869, 1149, 1150, 1174, 1173
 870, 1150, 1151, 1175, 1174
 871, 1151, 1152, 1176, 1175
 872, 1152, 1153, 1177, 1176
 873, 1153, 1154, 1178, 1177
 874, 1154, 1155, 1179, 1178
 875, 1155, 1156, 1180, 1179
 876, 1156, 1157, 1181, 1180
 877, 1157, 1158, 1182, 1181
 878, 1158, 1159, 1183, 1182
 879, 1159, 1160, 1184, 1183
 880, 1160, 1161, 1185, 1184
 881, 1161, 1162, 1186, 1185
 882, 1162, 1163, 1187, 1186
 883, 1163, 1164, 1188, 1187
 884, 1164,  127,  126, 1188
 885,  334, 1165, 1189,  333
 886, 1165, 1166, 1190, 1189
 887, 1166, 1167, 1191, 1190
 888, 1167, 1168, 1192, 1191
 889, 1168, 1169, 1193, 1192
 890, 1169, 1170, 1194, 1193
 891, 1170, 1171, 1195, 1194
 892, 1171, 1172, 1196, 1195
 893, 1172, 1173, 1197, 1196
 894, 1173, 1174, 1198, 1197
 895, 1174, 1175, 1199, 1198
 896, 1175, 1176, 1200, 1199
 897, 1176, 1177, 1201, 1200
 898, 1177, 1178, 1202, 1201
 899, 1178, 1179, 1203, 1202
 900, 1179, 1180, 1204, 1203
 901, 1180, 1181, 1205, 1204
 902, 1181, 1182, 1206, 1205
 903, 1182, 1183, 1207, 1206
 904, 1183, 1184, 1208, 1207
 905, 1184, 1185, 1209, 1208
 906, 1185, 1186, 1210, 1209
 907, 1186, 1187, 1211, 1210
 908, 1187, 1188, 1212, 1211
 909, 1188,  126,  125, 1212
 910,  333, 1189, 1213,  332
 911, 1189, 1190, 1214, 1213
 912, 1190, 1191, 1215, 1214
 913, 1191, 1192, 1216, 1215
 914, 1192, 1193, 1217, 1216
 915, 1193, 1194, 1218, 1217
 916, 1194, 1195, 1219, 1218
 917, 1195, 1196, 1220, 1219
 918, 1196, 1197, 1221, 1220
 919, 1197, 1198, 1222, 1221
 920, 1198, 1199, 1223, 1222
 921, 1199, 1200, 1224, 1223
 922, 1200, 1201, 1225, 1224
 923, 1201, 1202, 1226, 1225
 924, 1202, 1203, 1227, 1226
 925, 1203, 1204, 1228, 1227
 926, 1204, 1205, 1229, 1228
 927, 1205, 1206, 1230, 1229
 928, 1206, 1207, 1231, 1230
 929, 1207, 1208, 1232, 1231
 930, 1208, 1209, 1233, 1232
 931, 1209, 1210, 1234, 1233
 932, 1210, 1211, 1235, 1234
 933, 1211, 1212, 1236, 1235
 934, 1212,  125,  124, 1236
 935,  332, 1213, 1237,  331
 936, 1213, 1214, 1238, 1237
 937, 1214, 1215, 1239, 1238
 938, 1215, 1216, 1240, 1239
 939, 1216, 1217, 1241, 1240
 940, 1217, 1218, 1242, 1241
 941, 1218, 1219, 1243, 1242
 942, 1219, 1220, 1244, 1243
 943, 1220, 1221, 1245, 1244
 944, 1221, 1222, 1246, 1245
 945, 1222, 1223, 1247, 1246
 946, 1223, 1224, 1248, 1247
 947, 1224, 1225, 1249, 1248
 948, 1225, 1226, 1250, 1249
 949, 1226, 1227, 1251, 1250
 950, 1227, 1228, 1252, 1251
 951, 1228, 1229, 1253, 1252
 952, 1229, 1230, 1254, 1253
 953, 1230, 1231, 1255, 1254
 954, 1231, 1232, 1256, 1255
 955, 1232, 1233, 1257, 1256
 956, 1233, 1234, 1258, 1257
 957, 1234, 1235, 1259, 1258
 958, 1235, 1236, 1260, 1259
 959, 1236,  124,  123, 1260
 960,  331, 1237, 1261,  330
 961, 1237, 1238, 1262, 1261
 962, 1238, 1239, 1263, 1262
 963, 1239, 1240, 1264, 1263
 964, 1240, 1241, 1265, 1264
 965, 1241, 1242, 1266, 1265
 966, 1242, 1243, 1267, 1266
 967, 1243, 1244, 1268, 1267
 968, 1244, 1245, 1269, 1268
 969, 1245, 1246, 1270, 1269
 970, 1246, 1247, 1271, 1270
 971, 1247, 1248, 1272, 1271
 972, 1248, 1249, 1273, 1272
 973, 1249, 1250, 1274, 1273
 974, 1250, 1251, 1275, 1274
 975, 1251, 1252, 1276, 1275
 976, 1252, 1253, 1277, 1276
 977, 1253, 1254, 1278, 1277
 978, 1254, 1255, 1279, 1278
 979, 1255, 1256, 1280, 1279
 980, 1256, 1257, 1281, 1280
 981, 1257, 1258, 1282, 1281
 982, 1258, 1259, 1283, 1282
 983, 1259, 1260, 1284, 1283
 984, 1260,  123,  122, 1284
 985,  330, 1261, 1285,  329
 986, 1261, 1262, 1286, 1285
 987, 1262, 1263, 1287, 1286
 988, 1263, 1264, 1288, 1287
 989, 1264, 1265, 1289, 1288
 990, 1265, 1266, 1290, 1289
 991, 1266, 1267, 1291, 1290
 992, 1267, 1268, 1292, 1291
 993, 1268, 1269, 1293, 1292
 994, 1269, 1270, 1294, 1293
 995, 1270, 1271, 1295, 1294
 996, 1271, 1272, 1296, 1295
 997, 1272, 1273, 1297, 1296
 998, 1273, 1274, 1298, 1297
 999, 1274, 1275, 1299, 1298
1000, 1275, 1276, 1300, 1299
1001, 1276, 1277, 1301, 1300
1002, 1277, 1278, 1302, 1301
1003, 1278, 1279, 1303, 1302
1004, 1279, 1280, 1304, 1303
1005, 1280, 1281, 1305, 1304
1006, 1281, 1282, 1306, 1305
1007, 1282, 1283, 1307, 1306
1008, 1283, 1284, 1308, 1307
1009, 1284,  122,  121, 1308
1010,  329, 1285, 1309,  328
1011, 1285, 1286, 1310, 1309
1012, 1286, 1287, 1311, 1310
1013, 1287, 1288, 1312, 1311
1014, 1288, 1289, 1313, 1312
1015, 1289, 1290, 1314, 1313
1016, 1290, 1291, 1315, 1314
1017, 1291, 1292, 1316, 1315
1018, 1292, 1293, 1317, 1316
1019, 1293, 1294, 1318, 1317
1020, 1294, 1295, 1319, 1318
1021, 1295, 1296, 1320, 1319
1022, 1296, 1297, 1321, 1320
1023, 1297, 1298, 1322, 1321
1024, 1298, 1299, 1323, 1322
1025, 1299, 1300, 1324, 1323
1026, 1300, 1301, 1325, 1324
1027, 1301, 1302, 1326, 1325
1028, 1302, 1303, 1327, 1326
1029, 1303, 1304, 1328, 1327
1030, 1304, 1305, 1329, 1328
1031, 1305, 1306, 1330, 1329
1032, 1306, 1307, 1331, 1330
1033, 1307, 1308, 1332, 1331
1034, 1308,  121,  120, 1332
1035,  328, 1309, 1333,  327
1036, 1309, 1310, 1334, 1333
1037, 1310, 1311, 1335, 1334
1038, 1311, 1312, 1336, 1335
1039, 1312, 1313, 1337, 1336
1040, 1313, 1314, 1338, 1337
1041, 1314, 1315, 1339, 1338
1042, 1315, 1316, 1340, 1339
1043, 1316, 1317, 1341, 1340
1044, 1317, 1318, 1342, 1341
1045, 1318, 1319, 1343, 1342
1046, 1319, 1320, 1344, 1343
1047, 1320, 1321, 1345, 1344
1048, 1321, 1322, 1346, 1345
1049, 1322, 1323, 1347, 1346
1050, 1323, 1324, 1348, 1347
1051, 1324, 1325, 1349, 1348
1052, 1325, 1326, 1350, 1349
1053, 1326, 1327, 1351, 1350
1054, 1327, 1328, 1352, 1351
1055, 1328, 1329, 1353, 1352
1056, 1329, 1330, 1354, 1353
1057, 1330, 1331, 1355, 1354
1058, 1331, 1332, 1356, 1355
1059, 1332,  120,  119, 1356
1060,  327, 1333, 1357,  326
1061, 1333, 1334, 1358, 1357
1062, 1334, 1335, 1359, 1358
1063, 1335, 1336, 1360, 1359
1064, 1336, 1337, 1361, 1360
1065, 1337, 1338, 1362, 1361
1066, 1338, 1339, 1363, 1362
1067, 1339, 1340, 1364, 1363
1068, 1340, 1341, 1365, 1364
1069, 1341, 1342, 1366, 1365
1070, 1342, 1343, 1367, 1366
1071, 1343, 1344, 1368, 1367
1072, 1344, 1345, 1369, 1368
1073, 1345, 1346, 1370, 1369
1074, 1346, 1347, 1371, 1370
1075, 1347, 1348, 1372, 1371
1076, 1348, 1349, 1373, 1372
1077, 1349, 1350, 1374, 1373
1078, 1350, 1351, 1375, 1374
1079, 1351, 1352, 1376, 1375
1080, 1352, 1353, 1377, 1376
1081, 1353, 1354, 1378, 1377
1082, 1354, 1355, 1379, 1378
1083, 1355, 1356, 1380, 1379
1084, 1356,  119,  118, 1380
1085,  326, 1357, 1381,  325
1086, 1357, 1358, 1382, 1381
1087, 1358, 1359, 1383, 1382
1088, 1359, 1360, 1384, 1383
1089, 1360, 1361, 1385, 1384
1090, 1361, 1362, 1386, 1385
1091, 1362, 1363, 1387, 1386
1092, 1363, 1364, 1388, 1387
1093, 1364, 1365, 1389, 1388
1094, 1365, 1366, 1390, 1389
1095, 1366, 1367, 1391, 1390
1096, 1367, 1368, 1392, 1391
1097, 1368, 1369, 1393, 1392
1098, 1369, 1370, 1394, 1393
1099, 1370, 1371, 1395, 1394
1100, 1371, 1372, 1396, 1395
1101, 1372, 1373, 1397, 1396
1102, 1373, 1374, 1398, 1397
1103, 1374, 1375, 1399, 1398
1104, 1375, 1376, 1400, 1399
1105, 1376, 1377, 1401, 1400
1106, 1377, 1378, 1402, 1401
1107, 1378, 1379, 1403, 1402
1108, 1379, 1380, 1404, 1403
1109, 1380,  118,  117, 1404
1110,  325, 1381, 1405,  324
1111, 1381, 1382, 1406, 1405
1112, 1382, 1383, 1407, 1406
1113, 1383, 1384, 1408, 1407
1114, 1384, 1385, 1409, 1408
1115, 1385, 1386, 1410, 1409
1116, 1386, 1387, 1411, 1410
1117, 1387, 1388, 1412, 1411
1118, 1388, 1389, 1413, 1412
1119, 1389, 1390, 1414, 1413
1120, 1390, 1391, 1415, 1414
1121, 1391, 1392, 1416, 1415
1122, 1392, 1393, 1417, 1416
1123, 1393, 1394, 1418, 1417
1124, 1394, 1395, 1419, 1418
1125, 1395, 1396, 1420, 1419
1126, 1396, 1397, 1421, 1420
1127, 1397, 1398, 1422, 1421
1128, 1398, 1399, 1423, 1422
1129, 1399, 1400, 1424, 1423
1130, 1400, 1401, 1425, 1424
1131, 1401, 1402, 1426, 1425
1132, 1402, 1403, 1427, 1426
1133, 1403, 1404, 1428, 1427
1134, 1404,  117,  116, 1428
1135,  324, 1405, 1429,  323
1136, 1405, 1406, 1430, 1429
1137, 1406, 1407, 1431, 1430
1138, 1407, 1408, 1432, 1431
1139, 1408, 1409, 1433, 1432
1140, 1409, 1410, 1434, 1433
1141, 1410, 1411, 1435, 1434
1142, 1411, 1412, 1436, 1435
1143, 1412, 1413, 1437, 1436
1144, 1413, 1414, 1438, 1437
1145, 1414, 1415, 1439, 1438
1146, 1415, 1416, 1440, 1439
1147, 1416, 1417, 1441, 1440
1148, 1417, 1418, 1442, 1441
1149, 1418, 1419, 1443, 1442
1150, 1419, 1420, 1444, 1443
1151, 1420, 1421, 1445, 1444
1152, 1421, 1422, 1446, 1445
1153, 1422, 1423, 1447, 1446
1154, 1423, 1424, 1448, 1447
1155, 1424, 1425, 1449, 1448
1156, 1425, 1426, 1450, 1449
1157, 1426, 1427, 1451, 1450
1158, 1427, 1428, 1452, 1451
1159, 1428,  116,  115, 1452
1160,  323, 1429, 1453,  322
1161, 1429, 1430, 1454, 1453
1162, 1430, 1431, 1455, 1454
1163, 1431, 1432, 1456, 1455
1164, 1432, 1433, 1457, 1456
1165, 1433, 1434, 1458, 1457
1166, 1434, 1435, 1459, 1458
1167, 1435, 1436, 1460, 1459
1168, 1436, 1437, 1461, 1460
1169, 1437, 1438, 1462, 1461
1170, 1438, 1439, 1463, 1462
1171, 1439, 1440, 1464, 1463
1172, 1440, 1441, 1465, 1464
1173, 1441, 1442, 1466, 1465
1174, 1442, 1443, 1467, 1466
1175, 1443, 1444, 1468, 1467
1176, 1444, 1445, 1469, 1468
1177, 1445, 1446, 1470, 1469
1178, 1446, 1447, 1471, 1470
1179, 1447, 1448, 1472, 1471
1180, 1448, 1449, 1473, 1472
1181, 1449, 1450, 1474, 1473
1182, 1450, 1451, 1475, 1474
1183, 1451, 1452, 1476, 1475
1184, 1452,  115,  114, 1476
1185,  322, 1453, 1477,  321
1186, 1453, 1454, 1478, 1477
1187, 1454, 1455, 1479, 1478
1188, 1455, 1456, 1480, 1479
1189, 1456, 1457, 1481, 1480
1190, 1457, 1458, 1482, 1481
1191, 1458, 1459, 1483, 1482
1192, 1459, 1460, 1484, 1483
1193, 1460, 1461, 1485, 1484
1194, 1461, 1462, 1486, 1485
1195, 1462, 1463, 1487, 1486
1196, 1463, 1464, 1488, 1487
1197, 1464, 1465, 1489, 1488
1198, 1465, 1466, 1490, 1489
1199, 1466, 1467, 1491, 1490
1200, 1467, 1468, 1492, 1491
1201, 1468, 1469, 1493, 1492
1202, 1469, 1470, 1494, 1493
1203, 1470, 1471, 1495, 1494
1204, 1471, 1472, 1496, 1495
1205, 1472, 1473, 1497, 1496
1206, 1473, 1474, 1498, 1497
1207, 1474, 1475, 1499, 1498
1208, 1475, 1476, 1500, 1499
1209, 1476,  114,  113, 1500
1210,  321, 1477, 1501,  320
1211, 1477, 1478, 1502, 1501
1212, 1478, 1479, 1503, 1502
1213, 1479, 1480, 1504, 1503
1214, 1480, 1481, 1505, 1504
1215, 1481, 1482, 1506, 1505
1216, 1482, 1483, 1507, 1506
1217, 1483, 1484, 1508, 1507
1218, 1484, 1485, 1509, 1508
1219, 1485, 1486, 1510, 1509
1220, 1486, 1487, 1511, 1510
1221, 1487, 1488, 1512, 1511
1222, 1488, 1489, 1513, 1512
1223, 1489, 1490, 1514, 1513
1224, 1490, 1491, 1515, 1514
1225, 1491, 1492, 1516, 1515
1226, 1492, 1493, 1517, 1516
1227, 1493, 1494, 1518, 1517
1228, 1494, 1495, 1519, 1518
1229, 1495, 1496, 1520, 1519
1230, 1496, 1497, 1521, 1520
1231, 1497, 1498, 1522, 1521
1232, 1498, 1499, 1523, 1522
1233, 1499, 1500, 1524, 1523
1234, 1500,  113,  112, 1524
1235,  320, 1501, 1525,  319
1236, 1501, 1502, 1526, 1525
1237, 1502, 1503, 1527, 1526
1238, 1503, 1504, 1528, 1527
1239, 1504, 1505, 1529, 1528
1240, 1505, 1506, 1530, 1529
1241, 1506, 1507, 1531, 1530
1242, 1507, 1508, 1532, 1531
1243, 1508, 1509, 1533, 1532
1244, 1509, 1510, 1534, 1533
1245, 1510, 1511, 1535, 1534
1246, 1511, 1512, 1536, 1535
1247, 1512, 1513, 1537, 1536
1248, 1513, 1514, 1538, 1537
1249, 1514, 1515, 1539, 1538
1250, 1515, 1516, 1540, 1539
1251, 1516, 1517, 1541, 1540
1252, 1517, 1518, 1542, 1541
1253, 1518, 1519, 1543, 1542
1254, 1519, 1520, 1544, 1543
1255, 1520, 1521, 1545, 1544
1256, 1521, 1522, 1546, 1545
1257, 1522, 1523, 1547, 1546
1258, 1523, 1524, 1548, 1547
1259, 1524,  112,  111, 1548
1260,  319, 1525, 1549,  318
1261, 1525, 1526, 1550, 1549
1262, 1526, 1527, 1551, 1550
1263, 1527, 1528, 1552, 1551
1264, 1528, 1529, 1553, 1552
1265, 1529, 1530, 1554, 1553
1266, 1530, 1531, 1555, 1554
1267, 1531, 1532, 1556, 1555
1268, 1532, 1533, 1557, 1556
1269, 1533, 1534, 1558, 1557
1270, 1534, 1535, 1559, 1558
1271, 1535, 1536, 1560, 1559
1272, 1536, 1537, 1561, 1560
1273, 1537, 1538, 1562, 1561
1274, 1538, 1539, 1563, 1562
1275, 1539, 1540, 1564, 1563
1276, 1540, 1541, 1565, 1564
1277, 1541, 1542, 1566, 1565
1278, 1542, 1543, 1567, 1566
1279, 1543, 1544, 1568, 1567
1280, 1544, 1545, 1569, 1568
1281, 1545, 1546, 1570, 1569
1282, 1546, 1547, 1571, 1570
1283, 1547, 1548, 1572, 1571
1284, 1548,  111,  110, 1572
1285,  318, 1549, 1573,  317
1286, 1549, 1550, 1574, 1573
1287, 1550, 1551, 1575, 1574
1288, 1551, 1552, 1576, 1575
1289, 1552, 1553, 1577, 1576
1290, 1553, 1554, 1578, 1577
1291, 1554, 1555, 1579, 1578
1292, 1555, 1556, 1580, 1579
1293, 1556, 1557, 1581, 1580
1294, 1557, 1558, 1582, 1581
1295, 1558, 1559, 1583, 1582
1296, 1559, 1560, 1584, 1583
1297, 1560, 1561, 1585, 1584
1298, 1561, 1562, 1586, 1585
1299, 1562, 1563, 1587, 1586
1300, 1563, 1564, 1588, 1587
1301, 1564, 1565, 1589, 1588
1302, 1565, 1566, 1590, 1589
1303, 1566, 1567, 1591, 1590
1304, 1567, 1568, 1592, 1591
1305, 1568, 1569, 1593, 1592
1306, 1569, 1570, 1594, 1593
1307, 1570, 1571, 1595, 1594
1308, 1571, 1572, 1596, 1595
1309, 1572,  110,  109, 1596
1310,  317, 1573, 1597,  316
1311, 1573, 1574, 1598, 1597
1312, 1574, 1575, 1599, 1598
1313, 1575, 1576, 1600, 1599
1314, 1576, 1577, 1601, 1600
1315, 1577, 1578, 1602, 1601
1316, 1578, 1579, 1603, 1602
1317, 1579, 1580, 1604, 1603
1318, 1580, 1581, 1605, 1604
1319, 1581, 1582, 1606, 1605
1320, 1582, 1583, 1607, 1606
1321, 1583, 1584, 1608, 1607
1322, 1584, 1585, 1609, 1608
1323, 1585, 1586, 1610, 1609
1324, 1586, 1587, 1611, 1610
1325, 1587, 1588, 1612, 1611
1326, 1588, 1589, 1613, 1612
1327, 1589, 1590, 1614, 1613
1328, 1590, 1591, 1615, 1614
1329, 1591, 1592, 1616, 1615
1330, 1592, 1593, 1617, 1616
1331, 1593, 1594, 1618, 1617
1332, 1594, 1595, 1619, 1618
1333, 1595, 1596, 1620, 1619
1334, 1596,  109,  108, 1620
1335,  316, 1597, 1621,  315
1336, 1597, 1598, 1622, 1621
1337, 1598, 1599, 1623, 1622
1338, 1599, 1600, 1624, 1623
1339, 1600, 1601, 1625, 1624
1340, 1601, 1602, 1626, 1625
1341, 1602, 1603, 1627, 1626
1342, 1603, 1604, 1628, 1627
1343, 1604, 1605, 1629, 1628
1344, 1605, 1606, 1630, 1629
1345, 1606, 1607, 1631, 1630
1346, 1607, 1608, 1632, 1631
1347, 1608, 1609, 1633, 1632
1348, 1609, 1610, 1634, 1633
1349, 1610, 1611, 1635, 1634
1350, 1611, 1612, 1636, 1635
1351, 1612, 1613, 1637, 1636
1352, 1613, 1614, 1638, 1637
1353, 1614, 1615, 1639, 1638
1354, 1615, 1616, 1640, 1639
1355, 1616, 1617, 1641, 1640
1356, 1617, 1618, 1642, 1641
1357, 1618, 1619, 1643, 1642
1358, 1619, 1620, 1644, 1643
1359, 1620,  108,  107, 1644
1360,  315, 1621, 1645,  314
1361, 1621, 1622, 1646, 1645
1362, 1622, 1623, 1647, 1646
1363, 1623, 1624, 1648, 1647
1364, 1624, 1625, 1649, 1648
1365, 1625, 1626, 1650, 1649
1366, 1626, 1627, 1651, 1650
1367, 1627, 1628, 1652, 1651
1368, 1628, 1629, 1653, 1652
1369, 1629, 1630, 1654, 1653
1370, 1630, 1631, 1655, 1654
1371, 1631, 1632, 1656, 1655
1372, 1632, 1633, 1657, 1656
1373, 1633, 1634, 1658, 1657
1374, 1634, 1635, 1659, 1658
1375, 1635, 1636, 1660, 1659
1376, 1636, 1637, 1661, 1660
1377, 1637, 1638, 1662, 1661
1378, 1638, 1639, 1663, 1662
1379, 1639, 1640, 1664, 1663
1380, 1640, 1641, 1665, 1664
1381, 1641, 1642, 1666, 1665
1382, 1642, 1643, 1667, 1666
1383, 1643, 1644, 1668, 1667
1384, 1644,  107,  106, 1668
1385,  314, 1645, 1669,  313
1386, 1645, 1646, 1670, 1669
1387, 1646, 1647, 1671, 1670
1388, 1647, 1648, 1672, 1671
1389, 1648, 1649, 1673, 1672
1390, 1649, 1650, 1674, 1673
1391, 1650, 1651, 1675, 1674
1392, 1651, 1652, 1676, 1675
1393, 1652, 1653, 1677, 1676
1394, 1653, 1654, 1678, 1677
1395, 1654, 1655, 1679, 1678
1396, 1655, 1656, 1680, 1679
1397, 1656, 1657, 1681, 1680
1398, 1657, 1658, 1682, 1681
1399, 1658, 1659, 1683, 1682
1400, 1659, 1660, 1684, 1683
1401, 1660, 1661, 1685, 1684
1402, 1661, 1662, 1686, 1685
1403, 1662, 1663, 1687, 1686
1404, 1663, 1664, 1688, 1687
1405, 1664, 1665, 1689, 1688
1406, 1665, 1666, 1690, 1689
1407, 1666, 1667, 1691, 1690
1408, 1667, 1668, 1692, 1691
1409, 1668,  106,  105, 1692
1410,  313, 1669, 1693,  312
1411, 1669, 1670, 1694, 1693
1412, 1670, 1671, 1695, 1694
1413, 1671, 1672, 1696, 1695
1414, 1672, 1673, 1697, 1696
1415, 1673, 1674, 1698, 1697
1416, 1674, 1675, 1699, 1698
1417, 1675, 1676, 1700, 1699
1418, 1676, 1677, 1701, 1700
1419, 1677, 1678, 1702, 1701
1420, 1678, 1679, 1703, 1702
1421, 1679, 1680, 1704, 1703
1422, 1680, 1681, 1705, 1704
1423, 1681, 1682, 1706, 1705
1424, 1682, 1683, 1707, 1706
1425, 1683, 1684, 1708, 1707
1426, 1684, 1685, 1709, 1708
1427, 1685, 1686, 1710, 1709
1428, 1686, 1687, 1711, 1710
1429, 1687, 1688, 1712, 1711
1430, 1688, 1689, 1713, 1712
1431, 1689, 1690, 1714, 1713
1432, 1690, 1691, 1715, 1714
1433, 1691, 1692, 1716, 1715
1434, 1692,  105,    5, 1716
1435,  312, 1693, 1717,  311
1436, 1693, 1694, 1718, 1717
1437, 1694, 1695, 1719, 1718
1438, 1695, 1696, 1720, 1719
1439, 1696, 1697, 1721, 1720
1440, 1697, 1698, 1722, 1721
1441, 1698, 1699, 1723, 1722
1442, 1699, 1700, 1724, 1723
1443, 1700, 1701, 1725, 1724
1444, 1701, 1702, 1726, 1725
1445, 1702, 1703, 1727, 1726
1446, 1703, 1704, 1728, 1727
1447, 1704, 1705, 1729, 1728
1448, 1705, 1706, 1730, 1729
1449, 1706, 1707, 1731, 1730
1450, 1707, 1708, 1732, 1731
1451, 1708, 1709, 1733, 1732
1452, 1709, 1710, 1734, 1733
1453, 1710, 1711, 1735, 1734
1454, 1711, 1712, 1736, 1735
1455, 1712, 1713, 1737, 1736
1456, 1713, 1714, 1738, 1737
1457, 1714, 1715, 1739, 1738
1458, 1715, 1716, 1740, 1739
1459, 1716,    5, 1031, 1740
1460,  311, 1717, 1741,  310
1461, 1717, 1718, 1742, 1741
1462, 1718, 1719, 1743, 1742
1463, 1719, 1720, 1744, 1743
1464, 1720, 1721, 1745, 1744
1465, 1721, 1722, 1746, 1745
1466, 1722, 1723, 1747, 1746
1467, 1723, 1724, 1748, 1747
1468, 1724, 1725, 1749, 1748
1469, 1725, 1726, 1750, 1749
1470, 1726, 1727, 1751, 1750
1471, 1727, 1728, 1752, 1751
1472, 1728, 1729, 1753, 1752
1473, 1729, 1730, 1754, 1753
1474, 1730, 1731, 1755, 1754
1475, 1731, 1732, 1756, 1755
1476, 1732, 1733, 1757, 1756
1477, 1733, 1734, 1758, 1757
1478, 1734, 1735, 1759, 1758
1479, 1735, 1736, 1760, 1759
1480, 1736, 1737, 1761, 1760
1481, 1737, 1738, 1762, 1761
1482, 1738, 1739, 1763, 1762
1483, 1739, 1740, 1764, 1763
1484, 1740, 1031, 1032, 1764
1485,  310, 1741, 1765,  309
1486, 1741, 1742, 1766, 1765
1487, 1742, 1743, 1767, 1766
1488, 1743, 1744, 1768, 1767
1489, 1744, 1745, 1769, 1768
1490, 1745, 1746, 1770, 1769
1491, 1746, 1747, 1771, 1770
1492, 1747, 1748, 1772, 1771
1493, 1748, 1749, 1773, 1772
1494, 1749, 1750, 1774, 1773
1495, 1750, 1751, 1775, 1774
1496, 1751, 1752, 1776, 1775
1497, 1752, 1753, 1777, 1776
1498, 1753, 1754, 1778, 1777
1499, 1754, 1755, 1779, 1778
1500, 1755, 1756, 1780, 1779
1501, 1756, 1757, 1781, 1780
1502, 1757, 1758, 1782, 1781
1503, 1758, 1759, 1783, 1782
1504, 1759, 1760, 1784, 1783
1505, 1760, 1761, 1785, 1784
1506, 1761, 1762, 1786, 1785
1507, 1762, 1763, 1787, 1786
1508, 1763, 1764, 1788, 1787
1509, 1764, 1032, 1033, 1788
1510,  309, 1765, 1789,  308
1511, 1765, 1766, 1790, 1789
1512, 1766, 1767, 1791, 1790
1513, 1767, 1768, 1792, 1791
1514, 1768, 1769, 1793, 1792
1515, 1769, 1770, 1794, 1793
1516, 1770, 1771, 1795, 1794
1517, 1771, 1772, 1796, 1795
1518, 1772, 1773, 1797, 1796
1519, 1773, 1774, 1798, 1797
1520, 1774, 1775, 1799, 1798
1521, 1775, 1776, 1800, 1799
1522, 1776, 1777, 1801, 1800
1523, 1777, 1778, 1802, 1801
1524, 1778, 1779, 1803, 1802
1525, 1779, 1780, 1804, 1803
1526, 1780, 1781, 1805, 1804
1527, 1781, 1782, 1806, 1805
1528, 1782, 1783, 1807, 1806
1529, 1783, 1784, 1808, 1807
1530, 1784, 1785, 1809, 1808
1531, 1785, 1786, 1810, 1809
1532, 1786, 1787, 1811, 1810
1533, 1787, 1788, 1812, 1811
1534, 1788, 1033, 1034, 1812
1535,  308, 1789, 1813,  307
1536, 1789, 1790, 1814, 1813
1537, 1790, 1791, 1815, 1814
1538, 1791, 1792, 1816, 1815
1539, 1792, 1793, 1817, 1816
1540, 1793, 1794, 1818, 1817
1541, 1794, 1795, 1819, 1818
1542, 1795, 1796, 1820, 1819
1543, 1796, 1797, 1821, 1820
1544, 1797, 1798, 1822, 1821
1545, 1798, 1799, 1823, 1822
1546, 1799, 1800, 1824, 1823
1547, 1800, 1801, 1825, 1824
1548, 1801, 1802, 1826, 1825
1549, 1802, 1803, 1827, 1826
1550, 1803, 1804, 1828, 1827
1551, 1804, 1805, 1829, 1828
1552, 1805, 1806, 1830, 1829
1553, 1806, 1807, 1831, 1830
1554, 1807, 1808, 1832, 1831
1555, 1808, 1809, 1833, 1832
1556, 1809, 1810, 1834, 1833
1557, 1810, 1811, 1835, 1834
1558, 1811, 1812, 1836, 1835
1559, 1812, 1034, 1035, 1836
1560,  307, 1813, 1837,  306
1561, 1813, 1814, 1838, 1837
1562, 1814, 1815, 1839, 1838
1563, 1815, 1816, 1840, 1839
1564, 1816, 1817, 1841, 1840
1565, 1817, 1818, 1842, 1841
1566, 1818, 1819, 1843, 1842
1567, 1819, 1820, 1844, 1843
1568, 1820, 1821, 1845, 1844
1569, 1821, 1822, 1846, 1845
1570, 1822, 1823, 1847, 1846
1571, 1823, 1824, 1848, 1847
1572, 1824, 1825, 1849, 1848
1573, 1825, 1826, 1850, 1849
1574, 1826, 1827, 1851, 1850
1575, 1827, 1828, 1852, 1851
1576, 1828, 1829, 1853, 1852
1577, 1829, 1830, 1854, 1853
1578, 1830, 1831, 1855, 1854
1579, 1831, 1832, 1856, 1855
1580, 1832, 1833, 1857, 1856
1581, 1833, 1834, 1858, 1857
1582, 1834, 1835, 1859, 1858
1583, 1835, 1836, 1860, 1859
1584, 1836, 1035, 1036, 1860
1585,  306, 1837, 1861,  305
1586, 1837, 1838, 1862, 1861
1587, 1838, 1839, 1863, 1862
1588, 1839, 1840, 1864, 1863
1589, 1840, 1841, 1865, 1864
1590, 1841, 1842, 1866, 1865
1591, 1842, 1843, 1867, 1866
1592, 1843, 1844, 1868, 1867
1593, 1844, 1845, 1869, 1868
1594, 1845, 1846, 1870, 1869
1595, 1846, 1847, 1871, 1870
1596, 1847, 1848, 1872, 1871
1597, 1848, 1849, 1873, 1872
1598, 1849, 1850, 1874, 1873
1599, 1850, 1851, 1875, 1874
1600, 1851, 1852, 1876, 1875
1601, 1852, 1853, 1877, 1876
1602, 1853, 1854, 1878, 1877
1603, 1854, 1855, 1879, 1878
1604, 1855, 1856, 1880, 1879
1605, 1856, 1857, 1881, 1880
1606, 1857, 1858, 1882, 1881
1607, 1858, 1859, 1883, 1882
1608, 1859, 1860, 1884, 1883
1609, 1860, 1036, 1037, 1884
1610,  305, 1861,  304,    9
1611, 1861, 1862,  303,  304
1612, 1862, 1863,  302,  303
1613, 1863, 1864,  301,  302
1614, 1864, 1865,  300,  301
1615, 1865, 1866,  299,  300
1616, 1866, 1867,  298,  299
1617, 1867, 1868,  297,  298
1618, 1868, 1869,  296,  297
1619, 1869, 1870,  295,  296
1620, 1870, 1871,  294,  295
1621, 1871, 1872,  293,  294
1622, 1872, 1873,  292,  293
1623, 1873, 1874,  291,  292
1624, 1874, 1875,  290,  291
1625, 1875, 1876,  289,  290
1626, 1876, 1877,  288,  289
1627, 1877, 1878,  287,  288
1628, 1878, 1879,  286,  287
1629, 1879, 1880,  285,  286
1630, 1880, 1881,  284,  285
1631, 1881, 1882,  283,  284
1632, 1882, 1883,  282,  283
1633, 1883, 1884,  281,  282
1634, 1884, 1037,  280,  281
1635,  174,  173, 1950, 1937
1636,  173,  172, 1951, 1950
1637,  172,  171, 1952, 1951
1638,  171,  170, 1953, 1952
1639,  170,  169, 1954, 1953
1640,  169,  168, 1955, 1954
1641,  168,  167, 1956, 1955
1642,  167,  166, 1957, 1956
1643,  166,  165, 1958, 1957
1644,  165,  164, 1959, 1958
1645,  164,  163, 1960, 1959
1646,  163,  162, 1961, 1960
1647,  162,  161, 1962, 1961
1648,  161,  160, 1963, 1962
1649,  160,  159, 1964, 1963
1650,  159,  158, 1965, 1964
1651,  158,  157, 1966, 1965
1652,  157,  156, 1967, 1966
1653,  156,  155, 1968, 1967
1654,  155,  154, 1969, 1968
1655,  154,  153, 1970, 1969
1656,  153,  152, 1971, 1970
1657,  152,  151, 1972, 1971
1658,  151,  150, 1973, 1972
1659,  150,  149, 1974, 1973
1660,  149,  148, 1975, 1974
1661,  148,  147, 1976, 1975
1662,  147,  146, 1977, 1976
1663,  146,  145, 1978, 1977
1664,  145,  144, 1979, 1978
1665,  144,  143, 1980, 1979
1666,  143,  142, 1981, 1980
1667,  142,  141, 1982, 1981
1668,  141,  140, 1983, 1982
1669,  140,  139, 1984, 1983
1670,  139,  138, 1985, 1984
1671,  138,  137, 1986, 1985
1672,  137,  136, 1987, 1986
1673,  136,  135, 1988, 1987
1674,  135,  134, 1989, 1988
1675,  134,  133, 1990, 1989
1676,  133,  132, 1030, 1990
1677, 1937, 1950, 1991, 1936
1678, 1950, 1951, 1992, 1991
1679, 1951, 1952, 1993, 1992
1680, 1952, 1953, 1994, 1993
1681, 1953, 1954, 1995, 1994
1682, 1954, 1955, 1996, 1995
1683, 1955, 1956, 1997, 1996
1684, 1956, 1957, 1998, 1997
1685, 1957, 1958, 1999, 1998
1686, 1958, 1959, 2000, 1999
1687, 1959, 1960, 2001, 2000
1688, 1960, 1961, 2002, 2001
1689, 1961, 1962, 2003, 2002
1690, 1962, 1963, 2004, 2003
1691, 1963, 1964, 2005, 2004
1692, 1964, 1965, 2006, 2005
1693, 1965, 1966, 2007, 2006
1694, 1966, 1967, 2008, 2007
1695, 1967, 1968, 2009, 2008
1696, 1968, 1969, 2010, 2009
1697, 1969, 1970, 2011, 2010
1698, 1970, 1971, 2012, 2011
1699, 1971, 1972, 2013, 2012
1700, 1972, 1973, 2014, 2013
1701, 1973, 1974, 2015, 2014
1702, 1974, 1975, 2016, 2015
1703, 1975, 1976, 2017, 2016
1704, 1976, 1977, 2018, 2017
1705, 1977, 1978, 2019, 2018
1706, 1978, 1979, 2020, 2019
1707, 1979, 1980, 2021, 2020
1708, 1980, 1981, 2022, 2021
1709, 1981, 1982, 2023, 2022
1710, 1982, 1983, 2024, 2023
1711, 1983, 1984, 2025, 2024
1712, 1984, 1985, 2026, 2025
1713, 1985, 1986, 2027, 2026
1714, 1986, 1987, 2028, 2027
1715, 1987, 1988, 2029, 2028
1716, 1988, 1989, 2030, 2029
1717, 1989, 1990, 2031, 2030
1718, 1990, 1030, 1029, 2031
1719, 1936, 1991, 2032, 1935
1720, 1991, 1992, 2033, 2032
1721, 1992, 1993, 2034, 2033
1722, 1993, 1994, 2035, 2034
1723, 1994, 1995, 2036, 2035
1724, 1995, 1996, 2037, 2036
1725, 1996, 1997, 2038, 2037
1726, 1997, 1998, 2039, 2038
1727, 1998, 1999, 2040, 2039
1728, 1999, 2000, 2041, 2040
1729, 2000, 2001, 2042, 2041
1730, 2001, 2002, 2043, 2042
1731, 2002, 2003, 2044, 2043
1732, 2003, 2004, 2045, 2044
1733, 2004, 2005, 2046, 2045
1734, 2005, 2006, 2047, 2046
1735, 2006, 2007, 2048, 2047
1736, 2007, 2008, 2049, 2048
1737, 2008, 2009, 2050, 2049
1738, 2009, 2010, 2051, 2050
1739, 2010, 2011, 2052, 2051
1740, 2011, 2012, 2053, 2052
1741, 2012, 2013, 2054, 2053
1742, 2013, 2014, 2055, 2054
1743, 2014, 2015, 2056, 2055
1744, 2015, 2016, 2057, 2056
1745, 2016, 2017, 2058, 2057
1746, 2017, 2018, 2059, 2058
1747, 2018, 2019, 2060, 2059
1748, 2019, 2020, 2061, 2060
1749, 2020, 2021, 2062, 2061
1750, 2021, 2022, 2063, 2062
1751, 2022, 2023, 2064, 2063
1752, 2023, 2024, 2065, 2064
1753, 2024, 2025, 2066, 2065
1754, 2025, 2026, 2067, 2066
1755, 2026, 2027, 2068, 2067
1756, 2027, 2028, 2069, 2068
1757, 2028, 2029, 2070, 2069
1758, 2029, 2030, 2071, 2070
1759, 2030, 2031, 2072, 2071
1760, 2031, 1029, 1028, 2072
1761, 1935, 2032, 2073, 1934
1762, 2032, 2033, 2074, 2073
1763, 2033, 2034, 2075, 2074
1764, 2034, 2035, 2076, 2075
1765, 2035, 2036, 2077, 2076
1766, 2036, 2037, 2078, 2077
1767, 2037, 2038, 2079, 2078
1768, 2038, 2039, 2080, 2079
1769, 2039, 2040, 2081, 2080
1770, 2040, 2041, 2082, 2081
1771, 2041, 2042, 2083, 2082
1772, 2042, 2043, 2084, 2083
1773, 2043, 2044, 2085, 2084
1774, 2044, 2045, 2086, 2085
1775, 2045, 2046, 2087, 2086
1776, 2046, 2047, 2088, 2087
1777, 2047, 2048, 2089, 2088
1778, 2048, 2049, 2090, 2089
1779, 2049, 2050, 2091, 2090
1780, 2050, 2051, 2092, 2091
1781, 2051, 2052, 2093, 2092
1782, 2052, 2053, 2094, 2093
1783, 2053, 2054, 2095, 2094
1784, 2054, 2055, 2096, 2095
1785, 2055, 2056, 2097, 2096
1786, 2056, 2057, 2098, 2097
1787, 2057, 2058, 2099, 2098
1788, 2058, 2059, 2100, 2099
1789, 2059, 2060, 2101, 2100
1790, 2060, 2061, 2102, 2101
1791, 2061, 2062, 2103, 2102
1792, 2062, 2063, 2104, 2103
1793, 2063, 2064, 2105, 2104
1794, 2064, 2065, 2106, 2105
1795, 2065, 2066, 2107, 2106
1796, 2066, 2067, 2108, 2107
1797, 2067, 2068, 2109, 2108
1798, 2068, 2069, 2110, 2109
1799, 2069, 2070, 2111, 2110
1800, 2070, 2071, 2112, 2111
1801, 2071, 2072, 2113, 2112
1802, 2072, 1028, 1027, 2113
1803, 1934, 2073, 2114, 1933
1804, 2073, 2074, 2115, 2114
1805, 2074, 2075, 2116, 2115
1806, 2075, 2076, 2117, 2116
1807, 2076, 2077, 2118, 2117
1808, 2077, 2078, 2119, 2118
1809, 2078, 2079, 2120, 2119
1810, 2079, 2080, 2121, 2120
1811, 2080, 2081, 2122, 2121
1812, 2081, 2082, 2123, 2122
1813, 2082, 2083, 2124, 2123
1814, 2083, 2084, 2125, 2124
1815, 2084, 2085, 2126, 2125
1816, 2085, 2086, 2127, 2126
1817, 2086, 2087, 2128, 2127
1818, 2087, 2088, 2129, 2128
1819, 2088, 2089, 2130, 2129
1820, 2089, 2090, 2131, 2130
1821, 2090, 2091, 2132, 2131
1822, 2091, 2092, 2133, 2132
1823, 2092, 2093, 2134, 2133
1824, 2093, 2094, 2135, 2134
1825, 2094, 2095, 2136, 2135
1826, 2095, 2096, 2137, 2136
1827, 2096, 2097, 2138, 2137
1828, 2097, 2098, 2139, 2138
1829, 2098, 2099, 2140, 2139
1830, 2099, 2100, 2141, 2140
1831, 2100, 2101, 2142, 2141
1832, 2101, 2102, 2143, 2142
1833, 2102, 2103, 2144, 2143
1834, 2103, 2104, 2145, 2144
1835, 2104, 2105, 2146, 2145
1836, 2105, 2106, 2147, 2146
1837, 2106, 2107, 2148, 2147
1838, 2107, 2108, 2149, 2148
1839, 2108, 2109, 2150, 2149
1840, 2109, 2110, 2151, 2150
1841, 2110, 2111, 2152, 2151
1842, 2111, 2112, 2153, 2152
1843, 2112, 2113, 2154, 2153
1844, 2113, 1027, 1026, 2154
1845, 1933, 2114, 2155, 1932
1846, 2114, 2115, 2156, 2155
1847, 2115, 2116, 2157, 2156
1848, 2116, 2117, 2158, 2157
1849, 2117, 2118, 2159, 2158
1850, 2118, 2119, 2160, 2159
1851, 2119, 2120, 2161, 2160
1852, 2120, 2121, 2162, 2161
1853, 2121, 2122, 2163, 2162
1854, 2122, 2123, 2164, 2163
1855, 2123, 2124, 2165, 2164
1856, 2124, 2125, 2166, 2165
1857, 2125, 2126, 2167, 2166
1858, 2126, 2127, 2168, 2167
1859, 2127, 2128, 2169, 2168
1860, 2128, 2129, 2170, 2169
1861, 2129, 2130, 2171, 2170
1862, 2130, 2131, 2172, 2171
1863, 2131, 2132, 2173, 2172
1864, 2132, 2133, 2174, 2173
1865, 2133, 2134, 2175, 2174
1866, 2134, 2135, 2176, 2175
1867, 2135, 2136, 2177, 2176
1868, 2136, 2137, 2178, 2177
1869, 2137, 2138, 2179, 2178
1870, 2138, 2139, 2180, 2179
1871, 2139, 2140, 2181, 2180
1872, 2140, 2141, 2182, 2181
1873, 2141, 2142, 2183, 2182
1874, 2142, 2143, 2184, 2183
1875, 2143, 2144, 2185, 2184
1876, 2144, 2145, 2186, 2185
1877, 2145, 2146, 2187, 2186
1878, 2146, 2147, 2188, 2187
1879, 2147, 2148, 2189, 2188
1880, 2148, 2149, 2190, 2189
1881, 2149, 2150, 2191, 2190
1882, 2150, 2151, 2192, 2191
1883, 2151, 2152, 2193, 2192
1884, 2152, 2153, 2194, 2193
1885, 2153, 2154, 2195, 2194
1886, 2154, 1026, 1025, 2195
1887, 1932, 2155, 2196, 1931
1888, 2155, 2156, 2197, 2196
1889, 2156, 2157, 2198, 2197
1890, 2157, 2158, 2199, 2198
1891, 2158, 2159, 2200, 2199
1892, 2159, 2160, 2201, 2200
1893, 2160, 2161, 2202, 2201
1894, 2161, 2162, 2203, 2202
1895, 2162, 2163, 2204, 2203
1896, 2163, 2164, 2205, 2204
1897, 2164, 2165, 2206, 2205
1898, 2165, 2166, 2207, 2206
1899, 2166, 2167, 2208, 2207
1900, 2167, 2168, 2209, 2208
1901, 2168, 2169, 2210, 2209
1902, 2169, 2170, 2211, 2210
1903, 2170, 2171, 2212, 2211
1904, 2171, 2172, 2213, 2212
1905, 2172, 2173, 2214, 2213
1906, 2173, 2174, 2215, 2214
1907, 2174, 2175, 2216, 2215
1908, 2175, 2176, 2217, 2216
1909, 2176, 2177, 2218, 2217
1910, 2177, 2178, 2219, 2218
1911, 2178, 2179, 2220, 2219
1912, 2179, 2180, 2221, 2220
1913, 2180, 2181, 2222, 2221
1914, 2181, 2182, 2223, 2222
1915, 2182, 2183, 2224, 2223
1916, 2183, 2184, 2225, 2224
1917, 2184, 2185, 2226, 2225
1918, 2185, 2186, 2227, 2226
1919, 2186, 2187, 2228, 2227
1920, 2187, 2188, 2229, 2228
1921, 2188, 2189, 2230, 2229
1922, 2189, 2190, 2231, 2230
1923, 2190, 2191, 2232, 2231
1924, 2191, 2192, 2233, 2232
1925, 2192, 2193, 2234, 2233
1926, 2193, 2194, 2235, 2234
1927, 2194, 2195, 2236, 2235
1928, 2195, 1025, 1024, 2236
1929, 1931, 2196, 2237, 1930
1930, 2196, 2197, 2238, 2237
1931, 2197, 2198, 2239, 2238
1932, 2198, 2199, 2240, 2239
1933, 2199, 2200, 2241, 2240
1934, 2200, 2201, 2242, 2241
1935, 2201, 2202, 2243, 2242
1936, 2202, 2203, 2244, 2243
1937, 2203, 2204, 2245, 2244
1938, 2204, 2205, 2246, 2245
1939, 2205, 2206, 2247, 2246
1940, 2206, 2207, 2248, 2247
1941, 2207, 2208, 2249, 2248
1942, 2208, 2209, 2250, 2249
1943, 2209, 2210, 2251, 2250
1944, 2210, 2211, 2252, 2251
1945, 2211, 2212, 2253, 2252
1946, 2212, 2213, 2254, 2253
1947, 2213, 2214, 2255, 2254
1948, 2214, 2215, 2256, 2255
1949, 2215, 2216, 2257, 2256
1950, 2216, 2217, 2258, 2257
1951, 2217, 2218, 2259, 2258
1952, 2218, 2219, 2260, 2259
1953, 2219, 2220, 2261, 2260
1954, 2220, 2221, 2262, 2261
1955, 2221, 2222, 2263, 2262
1956, 2222, 2223, 2264, 2263
1957, 2223, 2224, 2265, 2264
1958, 2224, 2225, 2266, 2265
1959, 2225, 2226, 2267, 2266
1960, 2226, 2227, 2268, 2267
1961, 2227, 2228, 2269, 2268
1962, 2228, 2229, 2270, 2269
1963, 2229, 2230, 2271, 2270
1964, 2230, 2231, 2272, 2271
1965, 2231, 2232, 2273, 2272
1966, 2232, 2233, 2274, 2273
1967, 2233, 2234, 2275, 2274
1968, 2234, 2235, 2276, 2275
1969, 2235, 2236, 2277, 2276
1970, 2236, 1024, 1023, 2277
1971, 1930, 2237, 2278, 1929
1972, 2237, 2238, 2279, 2278
1973, 2238, 2239, 2280, 2279
1974, 2239, 2240, 2281, 2280
1975, 2240, 2241, 2282, 2281
1976, 2241, 2242, 2283, 2282
1977, 2242, 2243, 2284, 2283
1978, 2243, 2244, 2285, 2284
1979, 2244, 2245, 2286, 2285
1980, 2245, 2246, 2287, 2286
1981, 2246, 2247, 2288, 2287
1982, 2247, 2248, 2289, 2288
1983, 2248, 2249, 2290, 2289
1984, 2249, 2250, 2291, 2290
1985, 2250, 2251, 2292, 2291
1986, 2251, 2252, 2293, 2292
1987, 2252, 2253, 2294, 2293
1988, 2253, 2254, 2295, 2294
1989, 2254, 2255, 2296, 2295
1990, 2255, 2256, 2297, 2296
1991, 2256, 2257, 2298, 2297
1992, 2257, 2258, 2299, 2298
1993, 2258, 2259, 2300, 2299
1994, 2259, 2260, 2301, 2300
1995, 2260, 2261, 2302, 2301
1996, 2261, 2262, 2303, 2302
1997, 2262, 2263, 2304, 2303
1998, 2263, 2264, 2305, 2304
1999, 2264, 2265, 2306, 2305
2000, 2265, 2266, 2307, 2306
2001, 2266, 2267, 2308, 2307
2002, 2267, 2268, 2309, 2308
2003, 2268, 2269, 2310, 2309
2004, 2269, 2270, 2311, 2310
2005, 2270, 2271, 2312, 2311
2006, 2271, 2272, 2313, 2312
2007, 2272, 2273, 2314, 2313
2008, 2273, 2274, 2315, 2314
2009, 2274, 2275, 2316, 2315
2010, 2275, 2276, 2317, 2316
2011, 2276, 2277, 2318, 2317
2012, 2277, 1023, 1022, 2318
2013, 1929, 2278, 2319, 1928
2014, 2278, 2279, 2320, 2319
2015, 2279, 2280, 2321, 2320
2016, 2280, 2281, 2322, 2321
2017, 2281, 2282, 2323, 2322
2018, 2282, 2283, 2324, 2323
2019, 2283, 2284, 2325, 2324
2020, 2284, 2285, 2326, 2325
2021, 2285, 2286, 2327, 2326
2022, 2286, 2287, 2328, 2327
2023, 2287, 2288, 2329, 2328
2024, 2288, 2289, 2330, 2329
2025, 2289, 2290, 2331, 2330
2026, 2290, 2291, 2332, 2331
2027, 2291, 2292, 2333, 2332
2028, 2292, 2293, 2334, 2333
2029, 2293, 2294, 2335, 2334
2030, 2294, 2295, 2336, 2335
2031, 2295, 2296, 2337, 2336
2032, 2296, 2297, 2338, 2337
2033, 2297, 2298, 2339, 2338
2034, 2298, 2299, 2340, 2339
2035, 2299, 2300, 2341, 2340
2036, 2300, 2301, 2342, 2341
2037, 2301, 2302, 2343, 2342
2038, 2302, 2303, 2344, 2343
2039, 2303, 2304, 2345, 2344
2040, 2304, 2305, 2346, 2345
2041, 2305, 2306, 2347, 2346
2042, 2306, 2307, 2348, 2347
2043, 2307, 2308, 2349, 2348
2044, 2308, 2309, 2350, 2349
2045, 2309, 2310, 2351, 2350
2046, 2310, 2311, 2352, 2351
2047, 2311, 2312, 2353, 2352
2048, 2312, 2313, 2354, 2353
2049, 2313, 2314, 2355, 2354
2050, 2314, 2315, 2356, 2355
2051, 2315, 2316, 2357, 2356
2052, 2316, 2317, 2358, 2357
2053, 2317, 2318, 2359, 2358
2054, 2318, 1022, 1021, 2359
2055, 1928, 2319, 2360, 1927
2056, 2319, 2320, 2361, 2360
2057, 2320, 2321, 2362, 2361
2058, 2321, 2322, 2363, 2362
2059, 2322, 2323, 2364, 2363
2060, 2323, 2324, 2365, 2364
2061, 2324, 2325, 2366, 2365
2062, 2325, 2326, 2367, 2366
2063, 2326, 2327, 2368, 2367
2064, 2327, 2328, 2369, 2368
2065, 2328, 2329, 2370, 2369
2066, 2329, 2330, 2371, 2370
2067, 2330, 2331, 2372, 2371
2068, 2331, 2332, 2373, 2372
2069, 2332, 2333, 2374, 2373
2070, 2333, 2334, 2375, 2374
2071, 2334, 2335, 2376, 2375
2072, 2335, 2336, 2377, 2376
2073, 2336, 2337, 2378, 2377
2074, 2337, 2338, 2379, 2378
2075, 2338, 2339, 2380, 2379
2076, 2339, 2340, 2381, 2380
2077, 2340, 2341, 2382, 2381
2078, 2341, 2342, 2383, 2382
2079, 2342, 2343, 2384, 2383
2080, 2343, 2344, 2385, 2384
2081, 2344, 2345, 2386, 2385
2082, 2345, 2346, 2387, 2386
2083, 2346, 2347, 2388, 2387
2084, 2347, 2348, 2389, 2388
2085, 2348, 2349, 2390, 2389
2086, 2349, 2350, 2391, 2390
2087, 2350, 2351, 2392, 2391
2088, 2351, 2352, 2393, 2392
2089, 2352, 2353, 2394, 2393
2090, 2353, 2354, 2395, 2394
2091, 2354, 2355, 2396, 2395
2092, 2355, 2356, 2397, 2396
2093, 2356, 2357, 2398, 2397
2094, 2357, 2358, 2399, 2398
2095, 2358, 2359, 2400, 2399
2096, 2359, 1021, 1020, 2400
2097, 1927, 2360, 1926, 1885
2098, 2360, 2361, 1925, 1926
2099, 2361, 2362, 1924, 1925
2100, 2362, 2363, 1923, 1924
2101, 2363, 2364, 1922, 1923
2102, 2364, 2365, 1921, 1922
2103, 2365, 2366, 1920, 1921
2104, 2366, 2367, 1919, 1920
2105, 2367, 2368, 1918, 1919
2106, 2368, 2369, 1917, 1918
2107, 2369, 2370, 1916, 1917
2108, 2370, 2371, 1915, 1916
2109, 2371, 2372, 1914, 1915
2110, 2372, 2373, 1913, 1914
2111, 2373, 2374, 1912, 1913
2112, 2374, 2375, 1911, 1912
2113, 2375, 2376, 1910, 1911
2114, 2376, 2377, 1909, 1910
2115, 2377, 2378, 1908, 1909
2116, 2378, 2379, 1907, 1908
2117, 2379, 2380, 1906, 1907
2118, 2380, 2381, 1905, 1906
2119, 2381, 2382, 1904, 1905
2120, 2382, 2383, 1903, 1904
2121, 2383, 2384, 1902, 1903
2122, 2384, 2385, 1901, 1902
2123, 2385, 2386, 1900, 1901
2124, 2386, 2387, 1899, 1900
2125, 2387, 2388, 1898, 1899
2126, 2388, 2389, 1897, 1898
2127, 2389, 2390, 1896, 1897
2128, 2390, 2391, 1895, 1896
2129, 2391, 2392, 1894, 1895
2130, 2392, 2393, 1893, 1894
2131, 2393, 2394, 1892, 1893
2132, 2394, 2395, 1891, 1892
2133, 2395, 2396, 1890, 1891
2134, 2396, 2397, 1889, 1890
2135, 2397, 2398, 1888, 1889
2136, 2398, 2399, 1887, 1888
2137, 2399, 2400, 1886, 1887
2138, 2400, 1020, 1019, 1886
2139, 1019, 1018, 2401, 1886
2140, 1018, 1017, 2402, 2401
2141, 1017, 1016, 2403, 2402
2142, 1016, 1015, 2404, 2403
2143, 1015, 1014, 2405, 2404
2144, 1014, 1013, 2406, 2405
2145, 1013, 1012, 2407, 2406
2146, 1012, 1011, 2408, 2407
2147, 1011, 1010, 2409, 2408
2148, 1010, 1009, 2410, 2409
2149, 1009, 1008, 2411, 2410
2150, 1008, 1007, 2412, 2411
2151, 1007,  340,  341, 2412
2152, 1886, 2401, 2413, 1887
2153, 2401, 2402, 2414, 2413
2154, 2402, 2403, 2415, 2414
2155, 2403, 2404, 2416, 2415
2156, 2404, 2405, 2417, 2416
2157, 2405, 2406, 2418, 2417
2158, 2406, 2407, 2419, 2418
2159, 2407, 2408, 2420, 2419
2160, 2408, 2409, 2421, 2420
2161, 2409, 2410, 2422, 2421
2162, 2410, 2411, 2423, 2422
2163, 2411, 2412, 2424, 2423
2164, 2412,  341,  342, 2424
2165, 1887, 2413, 2425, 1888
2166, 2413, 2414, 2426, 2425
2167, 2414, 2415, 2427, 2426
2168, 2415, 2416, 2428, 2427
2169, 2416, 2417, 2429, 2428
2170, 2417, 2418, 2430, 2429
2171, 2418, 2419, 2431, 2430
2172, 2419, 2420, 2432, 2431
2173, 2420, 2421, 2433, 2432
2174, 2421, 2422, 2434, 2433
2175, 2422, 2423, 2435, 2434
2176, 2423, 2424, 2436, 2435
2177, 2424,  342,  343, 2436
2178, 1888, 2425, 2437, 1889
2179, 2425, 2426, 2438, 2437
2180, 2426, 2427, 2439, 2438
2181, 2427, 2428, 2440, 2439
2182, 2428, 2429, 2441, 2440
2183, 2429, 2430, 2442, 2441
2184, 2430, 2431, 2443, 2442
2185, 2431, 2432, 2444, 2443
2186, 2432, 2433, 2445, 2444
2187, 2433, 2434, 2446, 2445
2188, 2434, 2435, 2447, 2446
2189, 2435, 2436, 2448, 2447
2190, 2436,  343,  344, 2448
2191, 1889, 2437, 2449, 1890
2192, 2437, 2438, 2450, 2449
2193, 2438, 2439, 2451, 2450
2194, 2439, 2440, 2452, 2451
2195, 2440, 2441, 2453, 2452
2196, 2441, 2442, 2454, 2453
2197, 2442, 2443, 2455, 2454
2198, 2443, 2444, 2456, 2455
2199, 2444, 2445, 2457, 2456
2200, 2445, 2446, 2458, 2457
2201, 2446, 2447, 2459, 2458
2202, 2447, 2448, 2460, 2459
2203, 2448,  344,  345, 2460
2204, 1890, 2449, 2461, 1891
2205, 2449, 2450, 2462, 2461
2206, 2450, 2451, 2463, 2462
2207, 2451, 2452, 2464, 2463
2208, 2452, 2453, 2465, 2464
2209, 2453, 2454, 2466, 2465
2210, 2454, 2455, 2467, 2466
2211, 2455, 2456, 2468, 2467
2212, 2456, 2457, 2469, 2468
2213, 2457, 2458, 2470, 2469
2214, 2458, 2459, 2471, 2470
2215, 2459, 2460, 2472, 2471
2216, 2460,  345,  346, 2472
2217, 1891, 2461, 2473, 1892
2218, 2461, 2462, 2474, 2473
2219, 2462, 2463, 2475, 2474
2220, 2463, 2464, 2476, 2475
2221, 2464, 2465, 2477, 2476
2222, 2465, 2466, 2478, 2477
2223, 2466, 2467, 2479, 2478
2224, 2467, 2468, 2480, 2479
2225, 2468, 2469, 2481, 2480
2226, 2469, 2470, 2482, 2481
2227, 2470, 2471, 2483, 2482
2228, 2471, 2472, 2484, 2483
2229, 2472,  346,  347, 2484
2230, 1892, 2473, 2485, 1893
2231, 2473, 2474, 2486, 2485
2232, 2474, 2475, 2487, 2486
2233, 2475, 2476, 2488, 2487
2234, 2476, 2477, 2489, 2488
2235, 2477, 2478, 2490, 2489
2236, 2478, 2479, 2491, 2490
2237, 2479, 2480, 2492, 2491
2238, 2480, 2481, 2493, 2492
2239, 2481, 2482, 2494, 2493
2240, 2482, 2483, 2495, 2494
2241, 2483, 2484, 2496, 2495
2242, 2484,  347,  348, 2496
2243, 1893, 2485, 2497, 1894
2244, 2485, 2486, 2498, 2497
2245, 2486, 2487, 2499, 2498
2246, 2487, 2488, 2500, 2499
2247, 2488, 2489, 2501, 2500
2248, 2489, 2490, 2502, 2501
2249, 2490, 2491, 2503, 2502
2250, 2491, 2492, 2504, 2503
2251, 2492, 2493, 2505, 2504
2252, 2493, 2494, 2506, 2505
2253, 2494, 2495, 2507, 2506
2254, 2495, 2496, 2508, 2507
2255, 2496,  348,  349, 2508
2256, 1894, 2497, 2509, 1895
2257, 2497, 2498, 2510, 2509
2258, 2498, 2499, 2511, 2510
2259, 2499, 2500, 2512, 2511
2260, 2500, 2501, 2513, 2512
2261, 2501, 2502, 2514, 2513
2262, 2502, 2503, 2515, 2514
2263, 2503, 2504, 2516, 2515
2264, 2504, 2505, 2517, 2516
2265, 2505, 2506, 2518, 2517
2266, 2506, 2507, 2519, 2518
2267, 2507, 2508, 2520, 2519
2268, 2508,  349,  350, 2520
2269, 1895, 2509, 2521, 1896
2270, 2509, 2510, 2522, 2521
2271, 2510, 2511, 2523, 2522
2272, 2511, 2512, 2524, 2523
2273, 2512, 2513, 2525, 2524
2274, 2513, 2514, 2526, 2525
2275, 2514, 2515, 2527, 2526
2276, 2515, 2516, 2528, 2527
2277, 2516, 2517, 2529, 2528
2278, 2517, 2518, 2530, 2529
2279, 2518, 2519, 2531, 2530
2280, 2519, 2520, 2532, 2531
2281, 2520,  350,  351, 2532
2282, 1896, 2521, 2533, 1897
2283, 2521, 2522, 2534, 2533
2284, 2522, 2523, 2535, 2534
2285, 2523, 2524, 2536, 2535
2286, 2524, 2525, 2537, 2536
2287, 2525, 2526, 2538, 2537
2288, 2526, 2527, 2539, 2538
2289, 2527, 2528, 2540, 2539
2290, 2528, 2529, 2541, 2540
2291, 2529, 2530, 2542, 2541
2292, 2530, 2531, 2543, 2542
2293, 2531, 2532, 2544, 2543
2294, 2532,  351,  352, 2544
2295, 1897, 2533, 2545, 1898
2296, 2533, 2534, 2546, 2545
2297, 2534, 2535, 2547, 2546
2298, 2535, 2536, 2548, 2547
2299, 2536, 2537, 2549, 2548
2300, 2537, 2538, 2550, 2549
2301, 2538, 2539, 2551, 2550
2302, 2539, 2540, 2552, 2551
2303, 2540, 2541, 2553, 2552
2304, 2541, 2542, 2554, 2553
2305, 2542, 2543, 2555, 2554
2306, 2543, 2544, 2556, 2555
2307, 2544,  352,  353, 2556
2308, 1898, 2545, 2557, 1899
2309, 2545, 2546, 2558, 2557
2310, 2546, 2547, 2559, 2558
2311, 2547, 2548, 2560, 2559
2312, 2548, 2549, 2561, 2560
2313, 2549, 2550, 2562, 2561
2314, 2550, 2551, 2563, 2562
2315, 2551, 2552, 2564, 2563
2316, 2552, 2553, 2565, 2564
2317, 2553, 2554, 2566, 2565
2318, 2554, 2555, 2567, 2566
2319, 2555, 2556, 2568, 2567
2320, 2556,  353,  354, 2568
2321, 1899, 2557, 2569, 1900
2322, 2557, 2558, 2570, 2569
2323, 2558, 2559, 2571, 2570
2324, 2559, 2560, 2572, 2571
2325, 2560, 2561, 2573, 2572
2326, 2561, 2562, 2574, 2573
2327, 2562, 2563, 2575, 2574
2328, 2563, 2564, 2576, 2575
2329, 2564, 2565, 2577, 2576
2330, 2565, 2566, 2578, 2577
2331, 2566, 2567, 2579, 2578
2332, 2567, 2568, 2580, 2579
2333, 2568,  354,  355, 2580
2334, 1900, 2569, 2581, 1901
2335, 2569, 2570, 2582, 2581
2336, 2570, 2571, 2583, 2582
2337, 2571, 2572, 2584, 2583
2338, 2572, 2573, 2585, 2584
2339, 2573, 2574, 2586, 2585
2340, 2574, 2575, 2587, 2586
2341, 2575, 2576, 2588, 2587
2342, 2576, 2577, 2589, 2588
2343, 2577, 2578, 2590, 2589
2344, 2578, 2579, 2591, 2590
2345, 2579, 2580, 2592, 2591
2346, 2580,  355,  356, 2592
2347, 1901, 2581, 2593, 1902
2348, 2581, 2582, 2594, 2593
2349, 2582, 2583, 2595, 2594
2350, 2583, 2584, 2596, 2595
2351, 2584, 2585, 2597, 2596
2352, 2585, 2586, 2598, 2597
2353, 2586, 2587, 2599, 2598
2354, 2587, 2588, 2600, 2599
2355, 2588, 2589, 2601, 2600
2356, 2589, 2590, 2602, 2601
2357, 2590, 2591, 2603, 2602
2358, 2591, 2592, 2604, 2603
2359, 2592,  356,  357, 2604
2360, 1902, 2593, 2605, 1903
2361, 2593, 2594, 2606, 2605
2362, 2594, 2595, 2607, 2606
2363, 2595, 2596, 2608, 2607
2364, 2596, 2597, 2609, 2608
2365, 2597, 2598, 2610, 2609
2366, 2598, 2599, 2611, 2610
2367, 2599, 2600, 2612, 2611
2368, 2600, 2601, 2613, 2612
2369, 2601, 2602, 2614, 2613
2370, 2602, 2603, 2615, 2614
2371, 2603, 2604, 2616, 2615
2372, 2604,  357,  358, 2616
2373, 1903, 2605, 2617, 1904
2374, 2605, 2606, 2618, 2617
2375, 2606, 2607, 2619, 2618
2376, 2607, 2608, 2620, 2619
2377, 2608, 2609, 2621, 2620
2378, 2609, 2610, 2622, 2621
2379, 2610, 2611, 2623, 2622
2380, 2611, 2612, 2624, 2623
2381, 2612, 2613, 2625, 2624
2382, 2613, 2614, 2626, 2625
2383, 2614, 2615, 2627, 2626
2384, 2615, 2616, 2628, 2627
2385, 2616,  358,  359, 2628
2386, 1904, 2617, 2629, 1905
2387, 2617, 2618, 2630, 2629
2388, 2618, 2619, 2631, 2630
2389, 2619, 2620, 2632, 2631
2390, 2620, 2621, 2633, 2632
2391, 2621, 2622, 2634, 2633
2392, 2622, 2623, 2635, 2634
2393, 2623, 2624, 2636, 2635
2394, 2624, 2625, 2637, 2636
2395, 2625, 2626, 2638, 2637
2396, 2626, 2627, 2639, 2638
2397, 2627, 2628, 2640, 2639
2398, 2628,  359,  360, 2640
2399, 1905, 2629, 2641, 1906
2400, 2629, 2630, 2642, 2641
2401, 2630, 2631, 2643, 2642
2402, 2631, 2632, 2644, 2643
2403, 2632, 2633, 2645, 2644
2404, 2633, 2634, 2646, 2645
2405, 2634, 2635, 2647, 2646
2406, 2635, 2636, 2648, 2647
2407, 2636, 2637, 2649, 2648
2408, 2637, 2638, 2650, 2649
2409, 2638, 2639, 2651, 2650
2410, 2639, 2640, 2652, 2651
2411, 2640,  360,  361, 2652
2412, 1906, 2641, 2653, 1907
2413, 2641, 2642, 2654, 2653
2414, 2642, 2643, 2655, 2654
2415, 2643, 2644, 2656, 2655
2416, 2644, 2645, 2657, 2656
2417, 2645, 2646, 2658, 2657
2418, 2646, 2647, 2659, 2658
2419, 2647, 2648, 2660, 2659
2420, 2648, 2649, 2661, 2660
2421, 2649, 2650, 2662, 2661
2422, 2650, 2651, 2663, 2662
2423, 2651, 2652, 2664, 2663
2424, 2652,  361,  362, 2664
2425, 1907, 2653, 2665, 1908
2426, 2653, 2654, 2666, 2665
2427, 2654, 2655, 2667, 2666
2428, 2655, 2656, 2668, 2667
2429, 2656, 2657, 2669, 2668
2430, 2657, 2658, 2670, 2669
2431, 2658, 2659, 2671, 2670
2432, 2659, 2660, 2672, 2671
2433, 2660, 2661, 2673, 2672
2434, 2661, 2662, 2674, 2673
2435, 2662, 2663, 2675, 2674
2436, 2663, 2664, 2676, 2675
2437, 2664,  362,  363, 2676
2438, 1908, 2665, 2677, 1909
2439, 2665, 2666, 2678, 2677
2440, 2666, 2667, 2679, 2678
2441, 2667, 2668, 2680, 2679
2442, 2668, 2669, 2681, 2680
2443, 2669, 2670, 2682, 2681
2444, 2670, 2671, 2683, 2682
2445, 2671, 2672, 2684, 2683
2446, 2672, 2673, 2685, 2684
2447, 2673, 2674, 2686, 2685
2448, 2674, 2675, 2687, 2686
2449, 2675, 2676, 2688, 2687
2450, 2676,  363,  364, 2688
2451, 1909, 2677, 2689, 1910
2452, 2677, 2678, 2690, 2689
2453, 2678, 2679, 2691, 2690
2454, 2679, 2680, 2692, 2691
2455, 2680, 2681, 2693, 2692
2456, 2681, 2682, 2694, 2693
2457, 2682, 2683, 2695, 2694
2458, 2683, 2684, 2696, 2695
2459, 2684, 2685, 2697, 2696
2460, 2685, 2686, 2698, 2697
2461, 2686, 2687, 2699, 2698
2462, 2687, 2688, 2700, 2699
2463, 2688,  364,  365, 2700
2464, 1910, 2689, 2701, 1911
2465, 2689, 2690, 2702, 2701
2466, 2690, 2691, 2703, 2702
2467, 2691, 2692, 2704, 2703
2468, 2692, 2693, 2705, 2704
2469, 2693, 2694, 2706, 2705
2470, 2694, 2695, 2707, 2706
2471, 2695, 2696, 2708, 2707
2472, 2696, 2697, 2709, 2708
2473, 2697, 2698, 2710, 2709
2474, 2698, 2699, 2711, 2710
2475, 2699, 2700, 2712, 2711
2476, 2700,  365,  366, 2712
2477, 1911, 2701, 2713, 1912
2478, 2701, 2702, 2714, 2713
2479, 2702, 2703, 2715, 2714
2480, 2703, 2704, 2716, 2715
2481, 2704, 2705, 2717, 2716
2482, 2705, 2706, 2718, 2717
2483, 2706, 2707, 2719, 2718
2484, 2707, 2708, 2720, 2719
2485, 2708, 2709, 2721, 2720
2486, 2709, 2710, 2722, 2721
2487, 2710, 2711, 2723, 2722
2488, 2711, 2712, 2724, 2723
2489, 2712,  366,  367, 2724
2490, 1912, 2713, 2725, 1913
2491, 2713, 2714, 2726, 2725
2492, 2714, 2715, 2727, 2726
2493, 2715, 2716, 2728, 2727
2494, 2716, 2717, 2729, 2728
2495, 2717, 2718, 2730, 2729
2496, 2718, 2719, 2731, 2730
2497, 2719, 2720, 2732, 2731
2498, 2720, 2721, 2733, 2732
2499, 2721, 2722, 2734, 2733
2500, 2722, 2723, 2735, 2734
2501, 2723, 2724, 2736, 2735
2502, 2724,  367,  368, 2736
2503, 1913, 2725, 2737, 1914
2504, 2725, 2726, 2738, 2737
2505, 2726, 2727, 2739, 2738
2506, 2727, 2728, 2740, 2739
2507, 2728, 2729, 2741, 2740
2508, 2729, 2730, 2742, 2741
2509, 2730, 2731, 2743, 2742
2510, 2731, 2732, 2744, 2743
2511, 2732, 2733, 2745, 2744
2512, 2733, 2734, 2746, 2745
2513, 2734, 2735, 2747, 2746
2514, 2735, 2736, 2748, 2747
2515, 2736,  368,  369, 2748
2516, 1914, 2737, 2749, 1915
2517, 2737, 2738, 2750, 2749
2518, 2738, 2739, 2751, 2750
2519, 2739, 2740, 2752, 2751
2520, 2740, 2741, 2753, 2752
2521, 2741, 2742, 2754, 2753
2522, 2742, 2743, 2755, 2754
2523, 2743, 2744, 2756, 2755
2524, 2744, 2745, 2757, 2756
2525, 2745, 2746, 2758, 2757
2526, 2746, 2747, 2759, 2758
2527, 2747, 2748, 2760, 2759
2528, 2748,  369,  370, 2760
2529, 1915, 2749, 2761, 1916
2530, 2749, 2750, 2762, 2761
2531, 2750, 2751, 2763, 2762
2532, 2751, 2752, 2764, 2763
2533, 2752, 2753, 2765, 2764
2534, 2753, 2754, 2766, 2765
2535, 2754, 2755, 2767, 2766
2536, 2755, 2756, 2768, 2767
2537, 2756, 2757, 2769, 2768
2538, 2757, 2758, 2770, 2769
2539, 2758, 2759, 2771, 2770
2540, 2759, 2760, 2772, 2771
2541, 2760,  370,  371, 2772
2542, 1916, 2761, 2773, 1917
2543, 2761, 2762, 2774, 2773
2544, 2762, 2763, 2775, 2774
2545, 2763, 2764, 2776, 2775
2546, 2764, 2765, 2777, 2776
2547, 2765, 2766, 2778, 2777
2548, 2766, 2767, 2779, 2778
2549, 2767, 2768, 2780, 2779
2550, 2768, 2769, 2781, 2780
2551, 2769, 2770, 2782, 2781
2552, 2770, 2771, 2783, 2782
2553, 2771, 2772, 2784, 2783
2554, 2772,  371,  372, 2784
2555, 1917, 2773, 2785, 1918
2556, 2773, 2774, 2786, 2785
2557, 2774, 2775, 2787, 2786
2558, 2775, 2776, 2788, 2787
2559, 2776, 2777, 2789, 2788
2560, 2777, 2778, 2790, 2789
2561, 2778, 2779, 2791, 2790
2562, 2779, 2780, 2792, 2791
2563, 2780, 2781, 2793, 2792
2564, 2781, 2782, 2794, 2793
2565, 2782, 2783, 2795, 2794
2566, 2783, 2784, 2796, 2795
2567, 2784,  372,  373, 2796
2568, 1918, 2785, 2797, 1919
2569, 2785, 2786, 2798, 2797
2570, 2786, 2787, 2799, 2798
2571, 2787, 2788, 2800, 2799
2572, 2788, 2789, 2801, 2800
2573, 2789, 2790, 2802, 2801
2574, 2790, 2791, 2803, 2802
2575, 2791, 2792, 2804, 2803
2576, 2792, 2793, 2805, 2804
2577, 2793, 2794, 2806, 2805
2578, 2794, 2795, 2807, 2806
2579, 2795, 2796, 2808, 2807
2580, 2796,  373,  374, 2808
2581, 1919, 2797, 2809, 1920
2582, 2797, 2798, 2810, 2809
2583, 2798, 2799, 2811, 2810
2584, 2799, 2800, 2812, 2811
2585, 2800, 2801, 2813, 2812
2586, 2801, 2802, 2814, 2813
2587, 2802, 2803, 2815, 2814
2588, 2803, 2804, 2816, 2815
2589, 2804, 2805, 2817, 2816
2590, 2805, 2806, 2818, 2817
2591, 2806, 2807, 2819, 2818
2592, 2807, 2808, 2820, 2819
2593, 2808,  374,  375, 2820
2594, 1920, 2809, 2821, 1921
2595, 2809, 2810, 2822, 2821
2596, 2810, 2811, 2823, 2822
2597, 2811, 2812, 2824, 2823
2598, 2812, 2813, 2825, 2824
2599, 2813, 2814, 2826, 2825
2600, 2814, 2815, 2827, 2826
2601, 2815, 2816, 2828, 2827
2602, 2816, 2817, 2829, 2828
2603, 2817, 2818, 2830, 2829
2604, 2818, 2819, 2831, 2830
2605, 2819, 2820, 2832, 2831
2606, 2820,  375,  376, 2832
2607, 1921, 2821, 2833, 1922
2608, 2821, 2822, 2834, 2833
2609, 2822, 2823, 2835, 2834
2610, 2823, 2824, 2836, 2835
2611, 2824, 2825, 2837, 2836
2612, 2825, 2826, 2838, 2837
2613, 2826, 2827, 2839, 2838
2614, 2827, 2828, 2840, 2839
2615, 2828, 2829, 2841, 2840
2616, 2829, 2830, 2842, 2841
2617, 2830, 2831, 2843, 2842
2618, 2831, 2832, 2844, 2843
2619, 2832,  376,  377, 2844
2620, 1922, 2833, 2845, 1923
2621, 2833, 2834, 2846, 2845
2622, 2834, 2835, 2847, 2846
2623, 2835, 2836, 2848, 2847
2624, 2836, 2837, 2849, 2848
2625, 2837, 2838, 2850, 2849
2626, 2838, 2839, 2851, 2850
2627, 2839, 2840, 2852, 2851
2628, 2840, 2841, 2853, 2852
2629, 2841, 2842, 2854, 2853
2630, 2842, 2843, 2855, 2854
2631, 2843, 2844, 2856, 2855
2632, 2844,  377,  378, 2856
2633, 1923, 2845, 2857, 1924
2634, 2845, 2846, 2858, 2857
2635, 2846, 2847, 2859, 2858
2636, 2847, 2848, 2860, 2859
2637, 2848, 2849, 2861, 2860
2638, 2849, 2850, 2862, 2861
2639, 2850, 2851, 2863, 2862
2640, 2851, 2852, 2864, 2863
2641, 2852, 2853, 2865, 2864
2642, 2853, 2854, 2866, 2865
2643, 2854, 2855, 2867, 2866
2644, 2855, 2856, 2868, 2867
2645, 2856,  378,  379, 2868
2646, 1924, 2857, 2869, 1925
2647, 2857, 2858, 2870, 2869
2648, 2858, 2859, 2871, 2870
2649, 2859, 2860, 2872, 2871
2650, 2860, 2861, 2873, 2872
2651, 2861, 2862, 2874, 2873
2652, 2862, 2863, 2875, 2874
2653, 2863, 2864, 2876, 2875
2654, 2864, 2865, 2877, 2876
2655, 2865, 2866, 2878, 2877
2656, 2866, 2867, 2879, 2878
2657, 2867, 2868, 2880, 2879
2658, 2868,  379,  380, 2880
2659, 1925, 2869, 2881, 1926
2660, 2869, 2870, 2882, 2881
2661, 2870, 2871, 2883, 2882
2662, 2871, 2872, 2884, 2883
2663, 2872, 2873, 2885, 2884
2664, 2873, 2874, 2886, 2885
2665, 2874, 2875, 2887, 2886
2666, 2875, 2876, 2888, 2887
2667, 2876, 2877, 2889, 2888
2668, 2877, 2878, 2890, 2889
2669, 2878, 2879, 2891, 2890
2670, 2879, 2880, 2892, 2891
2671, 2880,  380,  381, 2892
2672, 1926, 2881, 1949, 1885
2673, 2881, 2882, 1948, 1949
2674, 2882, 2883, 1947, 1948
2675, 2883, 2884, 1946, 1947
2676, 2884, 2885, 1945, 1946
2677, 2885, 2886, 1944, 1945
2678, 2886, 2887, 1943, 1944
2679, 2887, 2888, 1942, 1943
2680, 2888, 2889, 1941, 1942
2681, 2889, 2890, 1940, 1941
2682, 2890, 2891, 1939, 1940
2683, 2891, 2892, 1938, 1939
2684, 2892,  381,  382, 1938
2685,  382,  383, 2893, 1938
2686,  383,  384, 2894, 2893
2687,  384,  385, 2895, 2894
2688,  385,  386, 2896, 2895
2689,  386,  387, 2897, 2896
2690,  387,  388, 2898, 2897
2691,  388,  389, 2899, 2898
2692,  389,  390, 2900, 2899
2693,  390,  391, 2901, 2900
2694,  391,  392, 2902, 2901
2695,  392,  393, 2903, 2902
2696,  393,    6,  186, 2903
2697, 1938, 2893, 2904, 1939
2698, 2893, 2894, 2905, 2904
2699, 2894, 2895, 2906, 2905
2700, 2895, 2896, 2907, 2906
2701, 2896, 2897, 2908, 2907
2702, 2897, 2898, 2909, 2908
2703, 2898, 2899, 2910, 2909
2704, 2899, 2900, 2911, 2910
2705, 2900, 2901, 2912, 2911
2706, 2901, 2902, 2913, 2912
2707, 2902, 2903, 2914, 2913
2708, 2903,  186,  185, 2914
2709, 1939, 2904, 2915, 1940
2710, 2904, 2905, 2916, 2915
2711, 2905, 2906, 2917, 2916
2712, 2906, 2907, 2918, 2917
2713, 2907, 2908, 2919, 2918
2714, 2908, 2909, 2920, 2919
2715, 2909, 2910, 2921, 2920
2716, 2910, 2911, 2922, 2921
2717, 2911, 2912, 2923, 2922
2718, 2912, 2913, 2924, 2923
2719, 2913, 2914, 2925, 2924
2720, 2914,  185,  184, 2925
2721, 1940, 2915, 2926, 1941
2722, 2915, 2916, 2927, 2926
2723, 2916, 2917, 2928, 2927
2724, 2917, 2918, 2929, 2928
2725, 2918, 2919, 2930, 2929
2726, 2919, 2920, 2931, 2930
2727, 2920, 2921, 2932, 2931
2728, 2921, 2922, 2933, 2932
2729, 2922, 2923, 2934, 2933
2730, 2923, 2924, 2935, 2934
2731, 2924, 2925, 2936, 2935
2732, 2925,  184,  183, 2936
2733, 1941, 2926, 2937, 1942
2734, 2926, 2927, 2938, 2937
2735, 2927, 2928, 2939, 2938
2736, 2928, 2929, 2940, 2939
2737, 2929, 2930, 2941, 2940
2738, 2930, 2931, 2942, 2941
2739, 2931, 2932, 2943, 2942
2740, 2932, 2933, 2944, 2943
2741, 2933, 2934, 2945, 2944
2742, 2934, 2935, 2946, 2945
2743, 2935, 2936, 2947, 2946
2744, 2936,  183,  182, 2947
2745, 1942, 2937, 2948, 1943
2746, 2937, 2938, 2949, 2948
2747, 2938, 2939, 2950, 2949
2748, 2939, 2940, 2951, 2950
2749, 2940, 2941, 2952, 2951
2750, 2941, 2942, 2953, 2952
2751, 2942, 2943, 2954, 2953
2752, 2943, 2944, 2955, 2954
2753, 2944, 2945, 2956, 2955
2754, 2945, 2946, 2957, 2956
2755, 2946, 2947, 2958, 2957
2756, 2947,  182,  181, 2958
2757, 1943, 2948, 2959, 1944
2758, 2948, 2949, 2960, 2959
2759, 2949, 2950, 2961, 2960
2760, 2950, 2951, 2962, 2961
2761, 2951, 2952, 2963, 2962
2762, 2952, 2953, 2964, 2963
2763, 2953, 2954, 2965, 2964
2764, 2954, 2955, 2966, 2965
2765, 2955, 2956, 2967, 2966
2766, 2956, 2957, 2968, 2967
2767, 2957, 2958, 2969, 2968
2768, 2958,  181,  180, 2969
2769, 1944, 2959, 2970, 1945
2770, 2959, 2960, 2971, 2970
2771, 2960, 2961, 2972, 2971
2772, 2961, 2962, 2973, 2972
2773, 2962, 2963, 2974, 2973
2774, 2963, 2964, 2975, 2974
2775, 2964, 2965, 2976, 2975
2776, 2965, 2966, 2977, 2976
2777, 2966, 2967, 2978, 2977
2778, 2967, 2968, 2979, 2978
2779, 2968, 2969, 2980, 2979
2780, 2969,  180,  179, 2980
2781, 1945, 2970, 2981, 1946
2782, 2970, 2971, 2982, 2981
2783, 2971, 2972, 2983, 2982
2784, 2972, 2973, 2984, 2983
2785, 2973, 2974, 2985, 2984
2786, 2974, 2975, 2986, 2985
2787, 2975, 2976, 2987, 2986
2788, 2976, 2977, 2988, 2987
2789, 2977, 2978, 2989, 2988
2790, 2978, 2979, 2990, 2989
2791, 2979, 2980, 2991, 2990
2792, 2980,  179,  178, 2991
2793, 1946, 2981, 2992, 1947
2794, 2981, 2982, 2993, 2992
2795, 2982, 2983, 2994, 2993
2796, 2983, 2984, 2995, 2994
2797, 2984, 2985, 2996, 2995
2798, 2985, 2986, 2997, 2996
2799, 2986, 2987, 2998, 2997
2800, 2987, 2988, 2999, 2998
2801, 2988, 2989, 3000, 2999
2802, 2989, 2990, 3001, 3000
2803, 2990, 2991, 3002, 3001
2804, 2991,  178,  177, 3002
2805, 1947, 2992, 3003, 1948
2806, 2992, 2993, 3004, 3003
2807, 2993, 2994, 3005, 3004
2808, 2994, 2995, 3006, 3005
2809, 2995, 2996, 3007, 3006
2810, 2996, 2997, 3008, 3007
2811, 2997, 2998, 3009, 3008
2812, 2998, 2999, 3010, 3009
2813, 2999, 3000, 3011, 3010
2814, 3000, 3001, 3012, 3011
2815, 3001, 3002, 3013, 3012
2816, 3002,  177,  176, 3013
2817, 1948, 3003, 3014, 1949
2818, 3003, 3004, 3015, 3014
2819, 3004, 3005, 3016, 3015
2820, 3005, 3006, 3017, 3016
2821, 3006, 3007, 3018, 3017
2822, 3007, 3008, 3019, 3018
2823, 3008, 3009, 3020, 3019
2824, 3009, 3010, 3021, 3020
2825, 3010, 3011, 3022, 3021
2826, 3011, 3012, 3023, 3022
2827, 3012, 3013, 3024, 3023
2828, 3013,  176,  175, 3024
2829, 1949, 3014, 1927, 1885
2830, 3014, 3015, 1928, 1927
2831, 3015, 3016, 1929, 1928
2832, 3016, 3017, 1930, 1929
2833, 3017, 3018, 1931, 1930
2834, 3018, 3019, 1932, 1931
2835, 3019, 3020, 1933, 1932
2836, 3020, 3021, 1934, 1933
2837, 3021, 3022, 1935, 1934
2838, 3022, 3023, 1936, 1935
2839, 3023, 3024, 1937, 1936
2840, 3024,  175,  174, 1937
2841,    8, 1038, 3025,  206
2842, 1038, 1039, 3026, 3025
2843, 1039, 1040, 3027, 3026
2844, 1040, 1041, 3028, 3027
2845, 1041, 1042, 3029, 3028
2846, 1042, 1043, 3030, 3029
2847, 1043, 1044, 3031, 3030
2848, 1044,  265,  266, 3031
2849,  206, 3025, 3032,  207
2850, 3025, 3026, 3033, 3032
2851, 3026, 3027, 3034, 3033
2852, 3027, 3028, 3035, 3034
2853, 3028, 3029, 3036, 3035
2854, 3029, 3030, 3037, 3036
2855, 3030, 3031, 3038, 3037
2856, 3031,  266,  267, 3038
2857,  207, 3032, 3039,  208
2858, 3032, 3033, 3040, 3039
2859, 3033, 3034, 3041, 3040
2860, 3034, 3035, 3042, 3041
2861, 3035, 3036, 3043, 3042
2862, 3036, 3037, 3044, 3043
2863, 3037, 3038, 3045, 3044
2864, 3038,  267,  268, 3045
2865,  208, 3039, 3046,  209
2866, 3039, 3040, 3047, 3046
2867, 3040, 3041, 3048, 3047
2868, 3041, 3042, 3049, 3048
2869, 3042, 3043, 3050, 3049
2870, 3043, 3044, 3051, 3050
2871, 3044, 3045, 3052, 3051
2872, 3045,  268,  269, 3052
2873,  209, 3046, 3053,  210
2874, 3046, 3047, 3054, 3053
2875, 3047, 3048, 3055, 3054
2876, 3048, 3049, 3056, 3055
2877, 3049, 3050, 3057, 3056
2878, 3050, 3051, 3058, 3057
2879, 3051, 3052, 3059, 3058
2880, 3052,  269,  270, 3059
2881,  210, 3053, 3060,  211
2882, 3053, 3054, 3061, 3060
2883, 3054, 3055, 3062, 3061
2884, 3055, 3056, 3063, 3062
2885, 3056, 3057, 3064, 3063
2886, 3057, 3058, 3065, 3064
2887, 3058, 3059, 3066, 3065
2888, 3059,  270,  271, 3066
2889,  211, 3060, 3067,  212
2890, 3060, 3061, 3068, 3067
2891, 3061, 3062, 3069, 3068
2892, 3062, 3063, 3070, 3069
2893, 3063, 3064, 3071, 3070
2894, 3064, 3065, 3072, 3071
2895, 3065, 3066, 3073, 3072
2896, 3066,  271,  272, 3073
2897,  212, 3067, 3074,  213
2898, 3067, 3068, 3075, 3074
2899, 3068, 3069, 3076, 3075
2900, 3069, 3070, 3077, 3076
2901, 3070, 3071, 3078, 3077
2902, 3071, 3072, 3079, 3078
2903, 3072, 3073, 3080, 3079
2904, 3073,  272,  273, 3080
2905,  213, 3074, 3081,  214
2906, 3074, 3075, 3082, 3081
2907, 3075, 3076, 3083, 3082
2908, 3076, 3077, 3084, 3083
2909, 3077, 3078, 3085, 3084
2910, 3078, 3079, 3086, 3085
2911, 3079, 3080, 3087, 3086
2912, 3080,  273,  274, 3087
2913,  214, 3081, 3088,  215
2914, 3081, 3082, 3089, 3088
2915, 3082, 3083, 3090, 3089
2916, 3083, 3084, 3091, 3090
2917, 3084, 3085, 3092, 3091
2918, 3085, 3086, 3093, 3092
2919, 3086, 3087, 3094, 3093
2920, 3087,  274,  275, 3094
2921,  215, 3088, 3095,  216
2922, 3088, 3089, 3096, 3095
2923, 3089, 3090, 3097, 3096
2924, 3090, 3091, 3098, 3097
2925, 3091, 3092, 3099, 3098
2926, 3092, 3093, 3100, 3099
2927, 3093, 3094, 3101, 3100
2928, 3094,  275,  276, 3101
2929,  216, 3095, 3102,  217
2930, 3095, 3096, 3103, 3102
2931, 3096, 3097, 3104, 3103
2932, 3097, 3098, 3105, 3104
2933, 3098, 3099, 3106, 3105
2934, 3099, 3100, 3107, 3106
2935, 3100, 3101, 3108, 3107
2936, 3101,  276,  277, 3108
2937,  217, 3102, 3109,  218
2938, 3102, 3103, 3110, 3109
2939, 3103, 3104, 3111, 3110
2940, 3104, 3105, 3112, 3111
2941, 3105, 3106, 3113, 3112
2942, 3106, 3107, 3114, 3113
2943, 3107, 3108, 3115, 3114
2944, 3108,  277,  278, 3115
2945,  218, 3109, 3116,  219
2946, 3109, 3110, 3117, 3116
2947, 3110, 3111, 3118, 3117
2948, 3111, 3112, 3119, 3118
2949, 3112, 3113, 3120, 3119
2950, 3113, 3114, 3121, 3120
2951, 3114, 3115, 3122, 3121
2952, 3115,  278,  279, 3122
2953,  219, 3116, 1031,    5
2954, 3116, 3117, 1032, 1031
2955, 3117, 3118, 1033, 1032
2956, 3118, 3119, 1034, 1033
2957, 3119, 3120, 1035, 1034
2958, 3120, 3121, 1036, 1035
2959, 3121, 3122, 1037, 1036
2960, 3122,  279,  280, 1037
2961,  265, 1044, 3123,  264
2962, 1044, 1043, 3124, 3123
2963, 1043, 1042, 3125, 3124
2964, 1042, 1041, 3126, 3125
2965, 1041, 1040, 3127, 3126
2966, 1040, 1039, 3128, 3127
2967, 1039, 1038, 3129, 3128
2968, 1038,    8, 3130, 3129
2969,    8,  205, 3131, 3130
2970,  205,  204, 3132, 3131
2971,  204,  203, 3133, 3132
2972,  203,    2,   44, 3133
2973,  264, 3123, 3134,  263
2974, 3123, 3124, 3135, 3134
2975, 3124, 3125, 3136, 3135
2976, 3125, 3126, 3137, 3136
2977, 3126, 3127, 3138, 3137
2978, 3127, 3128, 3139, 3138
2979, 3128, 3129, 3140, 3139
2980, 3129, 3130, 3141, 3140
2981, 3130, 3131, 3142, 3141
2982, 3131, 3132, 3143, 3142
2983, 3132, 3133, 3144, 3143
2984, 3133,   44,   43, 3144
2985,  263, 3134, 3145,  262
2986, 3134, 3135, 3146, 3145
2987, 3135, 3136, 3147, 3146
2988, 3136, 3137, 3148, 3147
2989, 3137, 3138, 3149, 3148
2990, 3138, 3139, 3150, 3149
2991, 3139, 3140, 3151, 3150
2992, 3140, 3141, 3152, 3151
2993, 3141, 3142, 3153, 3152
2994, 3142, 3143, 3154, 3153
2995, 3143, 3144, 3155, 3154
2996, 3144,   43,   42, 3155
2997,  262, 3145, 3156,  261
2998, 3145, 3146, 3157, 3156
2999, 3146, 3147, 3158, 3157
3000, 3147, 3148, 3159, 3158
3001, 3148, 3149, 3160, 3159
3002, 3149, 3150, 3161, 3160
3003, 3150, 3151, 3162, 3161
3004, 3151, 3152, 3163, 3162
3005, 3152, 3153, 3164, 3163
3006, 3153, 3154, 3165, 3164
3007, 3154, 3155, 3166, 3165
3008, 3155,   42,   41, 3166
3009,  261, 3156, 3167,  260
3010, 3156, 3157, 3168, 3167
3011, 3157, 3158, 3169, 3168
3012, 3158, 3159, 3170, 3169
3013, 3159, 3160, 3171, 3170
3014, 3160, 3161, 3172, 3171
3015, 3161, 3162, 3173, 3172
3016, 3162, 3163, 3174, 3173
3017, 3163, 3164, 3175, 3174
3018, 3164, 3165, 3176, 3175
3019, 3165, 3166, 3177, 3176
3020, 3166,   41,   40, 3177
3021,  260, 3167, 3178,  259
3022, 3167, 3168, 3179, 3178
3023, 3168, 3169, 3180, 3179
3024, 3169, 3170, 3181, 3180
3025, 3170, 3171, 3182, 3181
3026, 3171, 3172, 3183, 3182
3027, 3172, 3173, 3184, 3183
3028, 3173, 3174, 3185, 3184
3029, 3174, 3175, 3186, 3185
3030, 3175, 3176, 3187, 3186
3031, 3176, 3177, 3188, 3187
3032, 3177,   40,   39, 3188
3033,  259, 3178, 3189,  258
3034, 3178, 3179, 3190, 3189
3035, 3179, 3180, 3191, 3190
3036, 3180, 3181, 3192, 3191
3037, 3181, 3182, 3193, 3192
3038, 3182, 3183, 3194, 3193
3039, 3183, 3184, 3195, 3194
3040, 3184, 3185, 3196, 3195
3041, 3185, 3186, 3197, 3196
3042, 3186, 3187, 3198, 3197
3043, 3187, 3188, 3199, 3198
3044, 3188,   39,   38, 3199
3045,  258, 3189, 3200,  257
3046, 3189, 3190, 3201, 3200
3047, 3190, 3191, 3202, 3201
3048, 3191, 3192, 3203, 3202
3049, 3192, 3193, 3204, 3203
3050, 3193, 3194, 3205, 3204
3051, 3194, 3195, 3206, 3205
3052, 3195, 3196, 3207, 3206
3053, 3196, 3197, 3208, 3207
3054, 3197, 3198, 3209, 3208
3055, 3198, 3199, 3210, 3209
3056, 3199,   38,   37, 3210
3057,  257, 3200, 3211,  256
3058, 3200, 3201, 3212, 3211
3059, 3201, 3202, 3213, 3212
3060, 3202, 3203, 3214, 3213
3061, 3203, 3204, 3215, 3214
3062, 3204, 3205, 3216, 3215
3063, 3205, 3206, 3217, 3216
3064, 3206, 3207, 3218, 3217
3065, 3207, 3208, 3219, 3218
3066, 3208, 3209, 3220, 3219
3067, 3209, 3210, 3221, 3220
3068, 3210,   37,   36, 3221
3069,  256, 3211, 3222,  255
3070, 3211, 3212, 3223, 3222
3071, 3212, 3213, 3224, 3223
3072, 3213, 3214, 3225, 3224
3073, 3214, 3215, 3226, 3225
3074, 3215, 3216, 3227, 3226
3075, 3216, 3217, 3228, 3227
3076, 3217, 3218, 3229, 3228
3077, 3218, 3219, 3230, 3229
3078, 3219, 3220, 3231, 3230
3079, 3220, 3221, 3232, 3231
3080, 3221,   36,   35, 3232
3081,  255, 3222, 3233,  254
3082, 3222, 3223, 3234, 3233
3083, 3223, 3224, 3235, 3234
3084, 3224, 3225, 3236, 3235
3085, 3225, 3226, 3237, 3236
3086, 3226, 3227, 3238, 3237
3087, 3227, 3228, 3239, 3238
3088, 3228, 3229, 3240, 3239
3089, 3229, 3230, 3241, 3240
3090, 3230, 3231, 3242, 3241
3091, 3231, 3232, 3243, 3242
3092, 3232,   35,   34, 3243
3093,  254, 3233, 3244,  253
3094, 3233, 3234, 3245, 3244
3095, 3234, 3235, 3246, 3245
3096, 3235, 3236, 3247, 3246
3097, 3236, 3237, 3248, 3247
3098, 3237, 3238, 3249, 3248
3099, 3238, 3239, 3250, 3249
3100, 3239, 3240, 3251, 3250
3101, 3240, 3241, 3252, 3251
3102, 3241, 3242, 3253, 3252
3103, 3242, 3243, 3254, 3253
3104, 3243,   34,   33, 3254
3105,  253, 3244, 3255,  252
3106, 3244, 3245, 3256, 3255
3107, 3245, 3246, 3257, 3256
3108, 3246, 3247, 3258, 3257
3109, 3247, 3248, 3259, 3258
3110, 3248, 3249, 3260, 3259
3111, 3249, 3250, 3261, 3260
3112, 3250, 3251, 3262, 3261
3113, 3251, 3252, 3263, 3262
3114, 3252, 3253, 3264, 3263
3115, 3253, 3254, 3265, 3264
3116, 3254,   33,   32, 3265
3117,  252, 3255, 3266,  251
3118, 3255, 3256, 3267, 3266
3119, 3256, 3257, 3268, 3267
3120, 3257, 3258, 3269, 3268
3121, 3258, 3259, 3270, 3269
3122, 3259, 3260, 3271, 3270
3123, 3260, 3261, 3272, 3271
3124, 3261, 3262, 3273, 3272
3125, 3262, 3263, 3274, 3273
3126, 3263, 3264, 3275, 3274
3127, 3264, 3265, 3276, 3275
3128, 3265,   32,   31, 3276
3129,  251, 3266, 3277,  250
3130, 3266, 3267, 3278, 3277
3131, 3267, 3268, 3279, 3278
3132, 3268, 3269, 3280, 3279
3133, 3269, 3270, 3281, 3280
3134, 3270, 3271, 3282, 3281
3135, 3271, 3272, 3283, 3282
3136, 3272, 3273, 3284, 3283
3137, 3273, 3274, 3285, 3284
3138, 3274, 3275, 3286, 3285
3139, 3275, 3276, 3287, 3286
3140, 3276,   31,   30, 3287
3141,  250, 3277, 3288,  249
3142, 3277, 3278, 3289, 3288
3143, 3278, 3279, 3290, 3289
3144, 3279, 3280, 3291, 3290
3145, 3280, 3281, 3292, 3291
3146, 3281, 3282, 3293, 3292
3147, 3282, 3283, 3294, 3293
3148, 3283, 3284, 3295, 3294
3149, 3284, 3285, 3296, 3295
3150, 3285, 3286, 3297, 3296
3151, 3286, 3287, 3298, 3297
3152, 3287,   30,   29, 3298
3153,  249, 3288, 3299,  248
3154, 3288, 3289, 3300, 3299
3155, 3289, 3290, 3301, 3300
3156, 3290, 3291, 3302, 3301
3157, 3291, 3292, 3303, 3302
3158, 3292, 3293, 3304, 3303
3159, 3293, 3294, 3305, 3304
3160, 3294, 3295, 3306, 3305
3161, 3295, 3296, 3307, 3306
3162, 3296, 3297, 3308, 3307
3163, 3297, 3298, 3309, 3308
3164, 3298,   29,   28, 3309
3165,  248, 3299, 3310,  247
3166, 3299, 3300, 3311, 3310
3167, 3300, 3301, 3312, 3311
3168, 3301, 3302, 3313, 3312
3169, 3302, 3303, 3314, 3313
3170, 3303, 3304, 3315, 3314
3171, 3304, 3305, 3316, 3315
3172, 3305, 3306, 3317, 3316
3173, 3306, 3307, 3318, 3317
3174, 3307, 3308, 3319, 3318
3175, 3308, 3309, 3320, 3319
3176, 3309,   28,   27, 3320
3177,  247, 3310, 3321,  246
3178, 3310, 3311, 3322, 3321
3179, 3311, 3312, 3323, 3322
3180, 3312, 3313, 3324, 3323
3181, 3313, 3314, 3325, 3324
3182, 3314, 3315, 3326, 3325
3183, 3315, 3316, 3327, 3326
3184, 3316, 3317, 3328, 3327
3185, 3317, 3318, 3329, 3328
3186, 3318, 3319, 3330, 3329
3187, 3319, 3320, 3331, 3330
3188, 3320,   27,   26, 3331
3189,  246, 3321, 3332,  245
3190, 3321, 3322, 3333, 3332
3191, 3322, 3323, 3334, 3333
3192, 3323, 3324, 3335, 3334
3193, 3324, 3325, 3336, 3335
3194, 3325, 3326, 3337, 3336
3195, 3326, 3327, 3338, 3337
3196, 3327, 3328, 3339, 3338
3197, 3328, 3329, 3340, 3339
3198, 3329, 3330, 3341, 3340
3199, 3330, 3331, 3342, 3341
3200, 3331,   26,   25, 3342
3201,  245, 3332, 3343,  244
3202, 3332, 3333, 3344, 3343
3203, 3333, 3334, 3345, 3344
3204, 3334, 3335, 3346, 3345
3205, 3335, 3336, 3347, 3346
3206, 3336, 3337, 3348, 3347
3207, 3337, 3338, 3349, 3348
3208, 3338, 3339, 3350, 3349
3209, 3339, 3340, 3351, 3350
3210, 3340, 3341, 3352, 3351
3211, 3341, 3342, 3353, 3352
3212, 3342,   25,   24, 3353
3213,  244, 3343, 3354,  243
3214, 3343, 3344, 3355, 3354
3215, 3344, 3345, 3356, 3355
3216, 3345, 3346, 3357, 3356
3217, 3346, 3347, 3358, 3357
3218, 3347, 3348, 3359, 3358
3219, 3348, 3349, 3360, 3359
3220, 3349, 3350, 3361, 3360
3221, 3350, 3351, 3362, 3361
3222, 3351, 3352, 3363, 3362
3223, 3352, 3353, 3364, 3363
3224, 3353,   24,   23, 3364
3225,  243, 3354, 3365,  242
3226, 3354, 3355, 3366, 3365
3227, 3355, 3356, 3367, 3366
3228, 3356, 3357, 3368, 3367
3229, 3357, 3358, 3369, 3368
3230, 3358, 3359, 3370, 3369
3231, 3359, 3360, 3371, 3370
3232, 3360, 3361, 3372, 3371
3233, 3361, 3362, 3373, 3372
3234, 3362, 3363, 3374, 3373
3235, 3363, 3364, 3375, 3374
3236, 3364,   23,   22, 3375
3237,  242, 3365, 3376,  241
3238, 3365, 3366, 3377, 3376
3239, 3366, 3367, 3378, 3377
3240, 3367, 3368, 3379, 3378
3241, 3368, 3369, 3380, 3379
3242, 3369, 3370, 3381, 3380
3243, 3370, 3371, 3382, 3381
3244, 3371, 3372, 3383, 3382
3245, 3372, 3373, 3384, 3383
3246, 3373, 3374, 3385, 3384
3247, 3374, 3375, 3386, 3385
3248, 3375,   22,   21, 3386
3249,  241, 3376, 3387,  240
3250, 3376, 3377, 3388, 3387
3251, 3377, 3378, 3389, 3388
3252, 3378, 3379, 3390, 3389
3253, 3379, 3380, 3391, 3390
3254, 3380, 3381, 3392, 3391
3255, 3381, 3382, 3393, 3392
3256, 3382, 3383, 3394, 3393
3257, 3383, 3384, 3395, 3394
3258, 3384, 3385, 3396, 3395
3259, 3385, 3386, 3397, 3396
3260, 3386,   21,   20, 3397
3261,  240, 3387, 3398,  239
3262, 3387, 3388, 3399, 3398
3263, 3388, 3389, 3400, 3399
3264, 3389, 3390, 3401, 3400
3265, 3390, 3391, 3402, 3401
3266, 3391, 3392, 3403, 3402
3267, 3392, 3393, 3404, 3403
3268, 3393, 3394, 3405, 3404
3269, 3394, 3395, 3406, 3405
3270, 3395, 3396, 3407, 3406
3271, 3396, 3397, 3408, 3407
3272, 3397,   20,   19, 3408
3273,  239, 3398, 3409,  238
3274, 3398, 3399, 3410, 3409
3275, 3399, 3400, 3411, 3410
3276, 3400, 3401, 3412, 3411
3277, 3401, 3402, 3413, 3412
3278, 3402, 3403, 3414, 3413
3279, 3403, 3404, 3415, 3414
3280, 3404, 3405, 3416, 3415
3281, 3405, 3406, 3417, 3416
3282, 3406, 3407, 3418, 3417
3283, 3407, 3408, 3419, 3418
3284, 3408,   19,   18, 3419
3285,  238, 3409, 3420,  237
3286, 3409, 3410, 3421, 3420
3287, 3410, 3411, 3422, 3421
3288, 3411, 3412, 3423, 3422
3289, 3412, 3413, 3424, 3423
3290, 3413, 3414, 3425, 3424
3291, 3414, 3415, 3426, 3425
3292, 3415, 3416, 3427, 3426
3293, 3416, 3417, 3428, 3427
3294, 3417, 3418, 3429, 3428
3295, 3418, 3419, 3430, 3429
3296, 3419,   18,   17, 3430
3297,  237, 3420, 3431,  236
3298, 3420, 3421, 3432, 3431
3299, 3421, 3422, 3433, 3432
3300, 3422, 3423, 3434, 3433
3301, 3423, 3424, 3435, 3434
3302, 3424, 3425, 3436, 3435
3303, 3425, 3426, 3437, 3436
3304, 3426, 3427, 3438, 3437
3305, 3427, 3428, 3439, 3438
3306, 3428, 3429, 3440, 3439
3307, 3429, 3430, 3441, 3440
3308, 3430,   17,   16, 3441
3309,  236, 3431, 3442,  235
3310, 3431, 3432, 3443, 3442
3311, 3432, 3433, 3444, 3443
3312, 3433, 3434, 3445, 3444
3313, 3434, 3435, 3446, 3445
3314, 3435, 3436, 3447, 3446
3315, 3436, 3437, 3448, 3447
3316, 3437, 3438, 3449, 3448
3317, 3438, 3439, 3450, 3449
3318, 3439, 3440, 3451, 3450
3319, 3440, 3441, 3452, 3451
3320, 3441,   16,   15, 3452
3321,  235, 3442, 3453,  234
3322, 3442, 3443, 3454, 3453
3323, 3443, 3444, 3455, 3454
3324, 3444, 3445, 3456, 3455
3325, 3445, 3446, 3457, 3456
3326, 3446, 3447, 3458, 3457
3327, 3447, 3448, 3459, 3458
3328, 3448, 3449, 3460, 3459
3329, 3449, 3450, 3461, 3460
3330, 3450, 3451, 3462, 3461
3331, 3451, 3452, 3463, 3462
3332, 3452,   15,   14, 3463
3333,  234, 3453, 3464,  233
3334, 3453, 3454, 3465, 3464
3335, 3454, 3455, 3466, 3465
3336, 3455, 3456, 3467, 3466
3337, 3456, 3457, 3468, 3467
3338, 3457, 3458, 3469, 3468
3339, 3458, 3459, 3470, 3469
3340, 3459, 3460, 3471, 3470
3341, 3460, 3461, 3472, 3471
3342, 3461, 3462, 3473, 3472
3343, 3462, 3463, 3474, 3473
3344, 3463,   14,   13, 3474
3345,  233, 3464, 3475,  232
3346, 3464, 3465, 3476, 3475
3347, 3465, 3466, 3477, 3476
3348, 3466, 3467, 3478, 3477
3349, 3467, 3468, 3479, 3478
3350, 3468, 3469, 3480, 3479
3351, 3469, 3470, 3481, 3480
3352, 3470, 3471, 3482, 3481
3353, 3471, 3472, 3483, 3482
3354, 3472, 3473, 3484, 3483
3355, 3473, 3474, 3485, 3484
3356, 3474,   13,   12, 3485
3357,  232, 3475, 3486,  231
3358, 3475, 3476, 3487, 3486
3359, 3476, 3477, 3488, 3487
3360, 3477, 3478, 3489, 3488
3361, 3478, 3479, 3490, 3489
3362, 3479, 3480, 3491, 3490
3363, 3480, 3481, 3492, 3491
3364, 3481, 3482, 3493, 3492
3365, 3482, 3483, 3494, 3493
3366, 3483, 3484, 3495, 3494
3367, 3484, 3485, 3496, 3495
3368, 3485,   12,   11, 3496
3369,  231, 3486,  230,   10
3370, 3486, 3487,  229,  230
3371, 3487, 3488,  228,  229
3372, 3488, 3489,  227,  228
3373, 3489, 3490,  226,  227
3374, 3490, 3491,  225,  226
3375, 3491, 3492,  224,  225
3376, 3492, 3493,  223,  224
3377, 3493, 3494,  222,  223
3378, 3494, 3495,  221,  222
3379, 3495, 3496,  220,  221
3380, 3496,   11,    1,  220
*Elset, elset=Whole_Callus, generate
  735,  3380,     1
*Elset, elset=CALLUS-1
 735
*Elset, elset=CALLUS-2
 736
*Elset, elset=CALLUS-3
 737
*Elset, elset=CALLUS-4
 738
*Elset, elset=CALLUS-5
 739
*Elset, elset=CALLUS-6
 740
*Elset, elset=CALLUS-7
 741
*Elset, elset=CALLUS-8
 742
*Elset, elset=CALLUS-9
 743
*Elset, elset=CALLUS-10
 744
*Elset, elset=CALLUS-11
 745
*Elset, elset=CALLUS-12
 746
*Elset, elset=CALLUS-13
 747
*Elset, elset=CALLUS-14
 748
*Elset, elset=CALLUS-15
 749
*Elset, elset=CALLUS-16
 750
*Elset, elset=CALLUS-17
 751
*Elset, elset=CALLUS-18
 752
*Elset, elset=CALLUS-19
 753
*Elset, elset=CALLUS-20
 754
*Elset, elset=CALLUS-21
 755
*Elset, elset=CALLUS-22
 756
*Elset, elset=CALLUS-23
 757
*Elset, elset=CALLUS-24
 758
*Elset, elset=CALLUS-25
 759
*Elset, elset=CALLUS-26
 760
*Elset, elset=CALLUS-27
 761
*Elset, elset=CALLUS-28
 762
*Elset, elset=CALLUS-29
 763
*Elset, elset=CALLUS-30
 764
*Elset, elset=CALLUS-31
 765
*Elset, elset=CALLUS-32
 766
*Elset, elset=CALLUS-33
 767
*Elset, elset=CALLUS-34
 768
*Elset, elset=CALLUS-35
 769
*Elset, elset=CALLUS-36
 770
*Elset, elset=CALLUS-37
 771
*Elset, elset=CALLUS-38
 772
*Elset, elset=CALLUS-39
 773
*Elset, elset=CALLUS-40
 774
*Elset, elset=CALLUS-41
 775
*Elset, elset=CALLUS-42
 776
*Elset, elset=CALLUS-43
 777
*Elset, elset=CALLUS-44
 778
*Elset, elset=CALLUS-45
 779
*Elset, elset=CALLUS-46
 780
*Elset, elset=CALLUS-47
 781
*Elset, elset=CALLUS-48
 782
*Elset, elset=CALLUS-49
 783
*Elset, elset=CALLUS-50
 784
*Elset, elset=CALLUS-51
 785
*Elset, elset=CALLUS-52
 786
*Elset, elset=CALLUS-53
 787
*Elset, elset=CALLUS-54
 788
*Elset, elset=CALLUS-55
 789
*Elset, elset=CALLUS-56
 790
*Elset, elset=CALLUS-57
 791
*Elset, elset=CALLUS-58
 792
*Elset, elset=CALLUS-59
 793
*Elset, elset=CALLUS-60
 794
*Elset, elset=CALLUS-61
 795
*Elset, elset=CALLUS-62
 796
*Elset, elset=CALLUS-63
 797
*Elset, elset=CALLUS-64
 798
*Elset, elset=CALLUS-65
 799
*Elset, elset=CALLUS-66
 800
*Elset, elset=CALLUS-67
 801
*Elset, elset=CALLUS-68
 802
*Elset, elset=CALLUS-69
 803
*Elset, elset=CALLUS-70
 804
*Elset, elset=CALLUS-71
 805
*Elset, elset=CALLUS-72
 806
*Elset, elset=CALLUS-73
 807
*Elset, elset=CALLUS-74
 808
*Elset, elset=CALLUS-75
 809
*Elset, elset=CALLUS-76
 810
*Elset, elset=CALLUS-77
 811
*Elset, elset=CALLUS-78
 812
*Elset, elset=CALLUS-79
 813
*Elset, elset=CALLUS-80
 814
*Elset, elset=CALLUS-81
 815
*Elset, elset=CALLUS-82
 816
*Elset, elset=CALLUS-83
 817
*Elset, elset=CALLUS-84
 818
*Elset, elset=CALLUS-85
 819
*Elset, elset=CALLUS-86
 820
*Elset, elset=CALLUS-87
 821
*Elset, elset=CALLUS-88
 822
*Elset, elset=CALLUS-89
 823
*Elset, elset=CALLUS-90
 824
*Elset, elset=CALLUS-91
 825
*Elset, elset=CALLUS-92
 826
*Elset, elset=CALLUS-93
 827
*Elset, elset=CALLUS-94
 828
*Elset, elset=CALLUS-95
 829
*Elset, elset=CALLUS-96
 830
*Elset, elset=CALLUS-97
 831
*Elset, elset=CALLUS-98
 832
*Elset, elset=CALLUS-99
 833
*Elset, elset=CALLUS-100
 834
*Elset, elset=CALLUS-101
 835
*Elset, elset=CALLUS-102
 836
*Elset, elset=CALLUS-103
 837
*Elset, elset=CALLUS-104
 838
*Elset, elset=CALLUS-105
 839
*Elset, elset=CALLUS-106
 840
*Elset, elset=CALLUS-107
 841
*Elset, elset=CALLUS-108
 842
*Elset, elset=CALLUS-109
 843
*Elset, elset=CALLUS-110
 844
*Elset, elset=CALLUS-111
 845
*Elset, elset=CALLUS-112
 846
*Elset, elset=CALLUS-113
 847
*Elset, elset=CALLUS-114
 848
*Elset, elset=CALLUS-115
 849
*Elset, elset=CALLUS-116
 850
*Elset, elset=CALLUS-117
 851
*Elset, elset=CALLUS-118
 852
*Elset, elset=CALLUS-119
 853
*Elset, elset=CALLUS-120
 854
*Elset, elset=CALLUS-121
 855
*Elset, elset=CALLUS-122
 856
*Elset, elset=CALLUS-123
 857
*Elset, elset=CALLUS-124
 858
*Elset, elset=CALLUS-125
 859
*Elset, elset=CALLUS-126
 860
*Elset, elset=CALLUS-127
 861
*Elset, elset=CALLUS-128
 862
*Elset, elset=CALLUS-129
 863
*Elset, elset=CALLUS-130
 864
*Elset, elset=CALLUS-131
 865
*Elset, elset=CALLUS-132
 866
*Elset, elset=CALLUS-133
 867
*Elset, elset=CALLUS-134
 868
*Elset, elset=CALLUS-135
 869
*Elset, elset=CALLUS-136
 870
*Elset, elset=CALLUS-137
 871
*Elset, elset=CALLUS-138
 872
*Elset, elset=CALLUS-139
 873
*Elset, elset=CALLUS-140
 874
*Elset, elset=CALLUS-141
 875
*Elset, elset=CALLUS-142
 876
*Elset, elset=CALLUS-143
 877
*Elset, elset=CALLUS-144
 878
*Elset, elset=CALLUS-145
 879
*Elset, elset=CALLUS-146
 880
*Elset, elset=CALLUS-147
 881
*Elset, elset=CALLUS-148
 882
*Elset, elset=CALLUS-149
 883
*Elset, elset=CALLUS-150
 884
*Elset, elset=CALLUS-151
 885
*Elset, elset=CALLUS-152
 886
*Elset, elset=CALLUS-153
 887
*Elset, elset=CALLUS-154
 888
*Elset, elset=CALLUS-155
 889
*Elset, elset=CALLUS-156
 890
*Elset, elset=CALLUS-157
 891
*Elset, elset=CALLUS-158
 892
*Elset, elset=CALLUS-159
 893
*Elset, elset=CALLUS-160
 894
*Elset, elset=CALLUS-161
 895
*Elset, elset=CALLUS-162
 896
*Elset, elset=CALLUS-163
 897
*Elset, elset=CALLUS-164
 898
*Elset, elset=CALLUS-165
 899
*Elset, elset=CALLUS-166
 900
*Elset, elset=CALLUS-167
 901
*Elset, elset=CALLUS-168
 902
*Elset, elset=CALLUS-169
 903
*Elset, elset=CALLUS-170
 904
*Elset, elset=CALLUS-171
 905
*Elset, elset=CALLUS-172
 906
*Elset, elset=CALLUS-173
 907
*Elset, elset=CALLUS-174
 908
*Elset, elset=CALLUS-175
 909
*Elset, elset=CALLUS-176
 910
*Elset, elset=CALLUS-177
 911
*Elset, elset=CALLUS-178
 912
*Elset, elset=CALLUS-179
 913
*Elset, elset=CALLUS-180
 914
*Elset, elset=CALLUS-181
 915
*Elset, elset=CALLUS-182
 916
*Elset, elset=CALLUS-183
 917
*Elset, elset=CALLUS-184
 918
*Elset, elset=CALLUS-185
 919
*Elset, elset=CALLUS-186
 920
*Elset, elset=CALLUS-187
 921
*Elset, elset=CALLUS-188
 922
*Elset, elset=CALLUS-189
 923
*Elset, elset=CALLUS-190
 924
*Elset, elset=CALLUS-191
 925
*Elset, elset=CALLUS-192
 926
*Elset, elset=CALLUS-193
 927
*Elset, elset=CALLUS-194
 928
*Elset, elset=CALLUS-195
 929
*Elset, elset=CALLUS-196
 930
*Elset, elset=CALLUS-197
 931
*Elset, elset=CALLUS-198
 932
*Elset, elset=CALLUS-199
 933
*Elset, elset=CALLUS-200
 934
*Elset, elset=CALLUS-201
 935
*Elset, elset=CALLUS-202
 936
*Elset, elset=CALLUS-203
 937
*Elset, elset=CALLUS-204
 938
*Elset, elset=CALLUS-205
 939
*Elset, elset=CALLUS-206
 940
*Elset, elset=CALLUS-207
 941
*Elset, elset=CALLUS-208
 942
*Elset, elset=CALLUS-209
 943
*Elset, elset=CALLUS-210
 944
*Elset, elset=CALLUS-211
 945
*Elset, elset=CALLUS-212
 946
*Elset, elset=CALLUS-213
 947
*Elset, elset=CALLUS-214
 948
*Elset, elset=CALLUS-215
 949
*Elset, elset=CALLUS-216
 950
*Elset, elset=CALLUS-217
 951
*Elset, elset=CALLUS-218
 952
*Elset, elset=CALLUS-219
 953
*Elset, elset=CALLUS-220
 954
*Elset, elset=CALLUS-221
 955
*Elset, elset=CALLUS-222
 956
*Elset, elset=CALLUS-223
 957
*Elset, elset=CALLUS-224
 958
*Elset, elset=CALLUS-225
 959
*Elset, elset=CALLUS-226
 960
*Elset, elset=CALLUS-227
 961
*Elset, elset=CALLUS-228
 962
*Elset, elset=CALLUS-229
 963
*Elset, elset=CALLUS-230
 964
*Elset, elset=CALLUS-231
 965
*Elset, elset=CALLUS-232
 966
*Elset, elset=CALLUS-233
 967
*Elset, elset=CALLUS-234
 968
*Elset, elset=CALLUS-235
 969
*Elset, elset=CALLUS-236
 970
*Elset, elset=CALLUS-237
 971
*Elset, elset=CALLUS-238
 972
*Elset, elset=CALLUS-239
 973
*Elset, elset=CALLUS-240
 974
*Elset, elset=CALLUS-241
 975
*Elset, elset=CALLUS-242
 976
*Elset, elset=CALLUS-243
 977
*Elset, elset=CALLUS-244
 978
*Elset, elset=CALLUS-245
 979
*Elset, elset=CALLUS-246
 980
*Elset, elset=CALLUS-247
 981
*Elset, elset=CALLUS-248
 982
*Elset, elset=CALLUS-249
 983
*Elset, elset=CALLUS-250
 984
*Elset, elset=CALLUS-251
 985
*Elset, elset=CALLUS-252
 986
*Elset, elset=CALLUS-253
 987
*Elset, elset=CALLUS-254
 988
*Elset, elset=CALLUS-255
 989
*Elset, elset=CALLUS-256
 990
*Elset, elset=CALLUS-257
 991
*Elset, elset=CALLUS-258
 992
*Elset, elset=CALLUS-259
 993
*Elset, elset=CALLUS-260
 994
*Elset, elset=CALLUS-261
 995
*Elset, elset=CALLUS-262
 996
*Elset, elset=CALLUS-263
 997
*Elset, elset=CALLUS-264
 998
*Elset, elset=CALLUS-265
 999
*Elset, elset=CALLUS-266
 1000
*Elset, elset=CALLUS-267
 1001
*Elset, elset=CALLUS-268
 1002
*Elset, elset=CALLUS-269
 1003
*Elset, elset=CALLUS-270
 1004
*Elset, elset=CALLUS-271
 1005
*Elset, elset=CALLUS-272
 1006
*Elset, elset=CALLUS-273
 1007
*Elset, elset=CALLUS-274
 1008
*Elset, elset=CALLUS-275
 1009
*Elset, elset=CALLUS-276
 1010
*Elset, elset=CALLUS-277
 1011
*Elset, elset=CALLUS-278
 1012
*Elset, elset=CALLUS-279
 1013
*Elset, elset=CALLUS-280
 1014
*Elset, elset=CALLUS-281
 1015
*Elset, elset=CALLUS-282
 1016
*Elset, elset=CALLUS-283
 1017
*Elset, elset=CALLUS-284
 1018
*Elset, elset=CALLUS-285
 1019
*Elset, elset=CALLUS-286
 1020
*Elset, elset=CALLUS-287
 1021
*Elset, elset=CALLUS-288
 1022
*Elset, elset=CALLUS-289
 1023
*Elset, elset=CALLUS-290
 1024
*Elset, elset=CALLUS-291
 1025
*Elset, elset=CALLUS-292
 1026
*Elset, elset=CALLUS-293
 1027
*Elset, elset=CALLUS-294
 1028
*Elset, elset=CALLUS-295
 1029
*Elset, elset=CALLUS-296
 1030
*Elset, elset=CALLUS-297
 1031
*Elset, elset=CALLUS-298
 1032
*Elset, elset=CALLUS-299
 1033
*Elset, elset=CALLUS-300
 1034
*Elset, elset=CALLUS-301
 1035
*Elset, elset=CALLUS-302
 1036
*Elset, elset=CALLUS-303
 1037
*Elset, elset=CALLUS-304
 1038
*Elset, elset=CALLUS-305
 1039
*Elset, elset=CALLUS-306
 1040
*Elset, elset=CALLUS-307
 1041
*Elset, elset=CALLUS-308
 1042
*Elset, elset=CALLUS-309
 1043
*Elset, elset=CALLUS-310
 1044
*Elset, elset=CALLUS-311
 1045
*Elset, elset=CALLUS-312
 1046
*Elset, elset=CALLUS-313
 1047
*Elset, elset=CALLUS-314
 1048
*Elset, elset=CALLUS-315
 1049
*Elset, elset=CALLUS-316
 1050
*Elset, elset=CALLUS-317
 1051
*Elset, elset=CALLUS-318
 1052
*Elset, elset=CALLUS-319
 1053
*Elset, elset=CALLUS-320
 1054
*Elset, elset=CALLUS-321
 1055
*Elset, elset=CALLUS-322
 1056
*Elset, elset=CALLUS-323
 1057
*Elset, elset=CALLUS-324
 1058
*Elset, elset=CALLUS-325
 1059
*Elset, elset=CALLUS-326
 1060
*Elset, elset=CALLUS-327
 1061
*Elset, elset=CALLUS-328
 1062
*Elset, elset=CALLUS-329
 1063
*Elset, elset=CALLUS-330
 1064
*Elset, elset=CALLUS-331
 1065
*Elset, elset=CALLUS-332
 1066
*Elset, elset=CALLUS-333
 1067
*Elset, elset=CALLUS-334
 1068
*Elset, elset=CALLUS-335
 1069
*Elset, elset=CALLUS-336
 1070
*Elset, elset=CALLUS-337
 1071
*Elset, elset=CALLUS-338
 1072
*Elset, elset=CALLUS-339
 1073
*Elset, elset=CALLUS-340
 1074
*Elset, elset=CALLUS-341
 1075
*Elset, elset=CALLUS-342
 1076
*Elset, elset=CALLUS-343
 1077
*Elset, elset=CALLUS-344
 1078
*Elset, elset=CALLUS-345
 1079
*Elset, elset=CALLUS-346
 1080
*Elset, elset=CALLUS-347
 1081
*Elset, elset=CALLUS-348
 1082
*Elset, elset=CALLUS-349
 1083
*Elset, elset=CALLUS-350
 1084
*Elset, elset=CALLUS-351
 1085
*Elset, elset=CALLUS-352
 1086
*Elset, elset=CALLUS-353
 1087
*Elset, elset=CALLUS-354
 1088
*Elset, elset=CALLUS-355
 1089
*Elset, elset=CALLUS-356
 1090
*Elset, elset=CALLUS-357
 1091
*Elset, elset=CALLUS-358
 1092
*Elset, elset=CALLUS-359
 1093
*Elset, elset=CALLUS-360
 1094
*Elset, elset=CALLUS-361
 1095
*Elset, elset=CALLUS-362
 1096
*Elset, elset=CALLUS-363
 1097
*Elset, elset=CALLUS-364
 1098
*Elset, elset=CALLUS-365
 1099
*Elset, elset=CALLUS-366
 1100
*Elset, elset=CALLUS-367
 1101
*Elset, elset=CALLUS-368
 1102
*Elset, elset=CALLUS-369
 1103
*Elset, elset=CALLUS-370
 1104
*Elset, elset=CALLUS-371
 1105
*Elset, elset=CALLUS-372
 1106
*Elset, elset=CALLUS-373
 1107
*Elset, elset=CALLUS-374
 1108
*Elset, elset=CALLUS-375
 1109
*Elset, elset=CALLUS-376
 1110
*Elset, elset=CALLUS-377
 1111
*Elset, elset=CALLUS-378
 1112
*Elset, elset=CALLUS-379
 1113
*Elset, elset=CALLUS-380
 1114
*Elset, elset=CALLUS-381
 1115
*Elset, elset=CALLUS-382
 1116
*Elset, elset=CALLUS-383
 1117
*Elset, elset=CALLUS-384
 1118
*Elset, elset=CALLUS-385
 1119
*Elset, elset=CALLUS-386
 1120
*Elset, elset=CALLUS-387
 1121
*Elset, elset=CALLUS-388
 1122
*Elset, elset=CALLUS-389
 1123
*Elset, elset=CALLUS-390
 1124
*Elset, elset=CALLUS-391
 1125
*Elset, elset=CALLUS-392
 1126
*Elset, elset=CALLUS-393
 1127
*Elset, elset=CALLUS-394
 1128
*Elset, elset=CALLUS-395
 1129
*Elset, elset=CALLUS-396
 1130
*Elset, elset=CALLUS-397
 1131
*Elset, elset=CALLUS-398
 1132
*Elset, elset=CALLUS-399
 1133
*Elset, elset=CALLUS-400
 1134
*Elset, elset=CALLUS-401
 1135
*Elset, elset=CALLUS-402
 1136
*Elset, elset=CALLUS-403
 1137
*Elset, elset=CALLUS-404
 1138
*Elset, elset=CALLUS-405
 1139
*Elset, elset=CALLUS-406
 1140
*Elset, elset=CALLUS-407
 1141
*Elset, elset=CALLUS-408
 1142
*Elset, elset=CALLUS-409
 1143
*Elset, elset=CALLUS-410
 1144
*Elset, elset=CALLUS-411
 1145
*Elset, elset=CALLUS-412
 1146
*Elset, elset=CALLUS-413
 1147
*Elset, elset=CALLUS-414
 1148
*Elset, elset=CALLUS-415
 1149
*Elset, elset=CALLUS-416
 1150
*Elset, elset=CALLUS-417
 1151
*Elset, elset=CALLUS-418
 1152
*Elset, elset=CALLUS-419
 1153
*Elset, elset=CALLUS-420
 1154
*Elset, elset=CALLUS-421
 1155
*Elset, elset=CALLUS-422
 1156
*Elset, elset=CALLUS-423
 1157
*Elset, elset=CALLUS-424
 1158
*Elset, elset=CALLUS-425
 1159
*Elset, elset=CALLUS-426
 1160
*Elset, elset=CALLUS-427
 1161
*Elset, elset=CALLUS-428
 1162
*Elset, elset=CALLUS-429
 1163
*Elset, elset=CALLUS-430
 1164
*Elset, elset=CALLUS-431
 1165
*Elset, elset=CALLUS-432
 1166
*Elset, elset=CALLUS-433
 1167
*Elset, elset=CALLUS-434
 1168
*Elset, elset=CALLUS-435
 1169
*Elset, elset=CALLUS-436
 1170
*Elset, elset=CALLUS-437
 1171
*Elset, elset=CALLUS-438
 1172
*Elset, elset=CALLUS-439
 1173
*Elset, elset=CALLUS-440
 1174
*Elset, elset=CALLUS-441
 1175
*Elset, elset=CALLUS-442
 1176
*Elset, elset=CALLUS-443
 1177
*Elset, elset=CALLUS-444
 1178
*Elset, elset=CALLUS-445
 1179
*Elset, elset=CALLUS-446
 1180
*Elset, elset=CALLUS-447
 1181
*Elset, elset=CALLUS-448
 1182
*Elset, elset=CALLUS-449
 1183
*Elset, elset=CALLUS-450
 1184
*Elset, elset=CALLUS-451
 1185
*Elset, elset=CALLUS-452
 1186
*Elset, elset=CALLUS-453
 1187
*Elset, elset=CALLUS-454
 1188
*Elset, elset=CALLUS-455
 1189
*Elset, elset=CALLUS-456
 1190
*Elset, elset=CALLUS-457
 1191
*Elset, elset=CALLUS-458
 1192
*Elset, elset=CALLUS-459
 1193
*Elset, elset=CALLUS-460
 1194
*Elset, elset=CALLUS-461
 1195
*Elset, elset=CALLUS-462
 1196
*Elset, elset=CALLUS-463
 1197
*Elset, elset=CALLUS-464
 1198
*Elset, elset=CALLUS-465
 1199
*Elset, elset=CALLUS-466
 1200
*Elset, elset=CALLUS-467
 1201
*Elset, elset=CALLUS-468
 1202
*Elset, elset=CALLUS-469
 1203
*Elset, elset=CALLUS-470
 1204
*Elset, elset=CALLUS-471
 1205
*Elset, elset=CALLUS-472
 1206
*Elset, elset=CALLUS-473
 1207
*Elset, elset=CALLUS-474
 1208
*Elset, elset=CALLUS-475
 1209
*Elset, elset=CALLUS-476
 1210
*Elset, elset=CALLUS-477
 1211
*Elset, elset=CALLUS-478
 1212
*Elset, elset=CALLUS-479
 1213
*Elset, elset=CALLUS-480
 1214
*Elset, elset=CALLUS-481
 1215
*Elset, elset=CALLUS-482
 1216
*Elset, elset=CALLUS-483
 1217
*Elset, elset=CALLUS-484
 1218
*Elset, elset=CALLUS-485
 1219
*Elset, elset=CALLUS-486
 1220
*Elset, elset=CALLUS-487
 1221
*Elset, elset=CALLUS-488
 1222
*Elset, elset=CALLUS-489
 1223
*Elset, elset=CALLUS-490
 1224
*Elset, elset=CALLUS-491
 1225
*Elset, elset=CALLUS-492
 1226
*Elset, elset=CALLUS-493
 1227
*Elset, elset=CALLUS-494
 1228
*Elset, elset=CALLUS-495
 1229
*Elset, elset=CALLUS-496
 1230
*Elset, elset=CALLUS-497
 1231
*Elset, elset=CALLUS-498
 1232
*Elset, elset=CALLUS-499
 1233
*Elset, elset=CALLUS-500
 1234
*Elset, elset=CALLUS-501
 1235
*Elset, elset=CALLUS-502
 1236
*Elset, elset=CALLUS-503
 1237
*Elset, elset=CALLUS-504
 1238
*Elset, elset=CALLUS-505
 1239
*Elset, elset=CALLUS-506
 1240
*Elset, elset=CALLUS-507
 1241
*Elset, elset=CALLUS-508
 1242
*Elset, elset=CALLUS-509
 1243
*Elset, elset=CALLUS-510
 1244
*Elset, elset=CALLUS-511
 1245
*Elset, elset=CALLUS-512
 1246
*Elset, elset=CALLUS-513
 1247
*Elset, elset=CALLUS-514
 1248
*Elset, elset=CALLUS-515
 1249
*Elset, elset=CALLUS-516
 1250
*Elset, elset=CALLUS-517
 1251
*Elset, elset=CALLUS-518
 1252
*Elset, elset=CALLUS-519
 1253
*Elset, elset=CALLUS-520
 1254
*Elset, elset=CALLUS-521
 1255
*Elset, elset=CALLUS-522
 1256
*Elset, elset=CALLUS-523
 1257
*Elset, elset=CALLUS-524
 1258
*Elset, elset=CALLUS-525
 1259
*Elset, elset=CALLUS-526
 1260
*Elset, elset=CALLUS-527
 1261
*Elset, elset=CALLUS-528
 1262
*Elset, elset=CALLUS-529
 1263
*Elset, elset=CALLUS-530
 1264
*Elset, elset=CALLUS-531
 1265
*Elset, elset=CALLUS-532
 1266
*Elset, elset=CALLUS-533
 1267
*Elset, elset=CALLUS-534
 1268
*Elset, elset=CALLUS-535
 1269
*Elset, elset=CALLUS-536
 1270
*Elset, elset=CALLUS-537
 1271
*Elset, elset=CALLUS-538
 1272
*Elset, elset=CALLUS-539
 1273
*Elset, elset=CALLUS-540
 1274
*Elset, elset=CALLUS-541
 1275
*Elset, elset=CALLUS-542
 1276
*Elset, elset=CALLUS-543
 1277
*Elset, elset=CALLUS-544
 1278
*Elset, elset=CALLUS-545
 1279
*Elset, elset=CALLUS-546
 1280
*Elset, elset=CALLUS-547
 1281
*Elset, elset=CALLUS-548
 1282
*Elset, elset=CALLUS-549
 1283
*Elset, elset=CALLUS-550
 1284
*Elset, elset=CALLUS-551
 1285
*Elset, elset=CALLUS-552
 1286
*Elset, elset=CALLUS-553
 1287
*Elset, elset=CALLUS-554
 1288
*Elset, elset=CALLUS-555
 1289
*Elset, elset=CALLUS-556
 1290
*Elset, elset=CALLUS-557
 1291
*Elset, elset=CALLUS-558
 1292
*Elset, elset=CALLUS-559
 1293
*Elset, elset=CALLUS-560
 1294
*Elset, elset=CALLUS-561
 1295
*Elset, elset=CALLUS-562
 1296
*Elset, elset=CALLUS-563
 1297
*Elset, elset=CALLUS-564
 1298
*Elset, elset=CALLUS-565
 1299
*Elset, elset=CALLUS-566
 1300
*Elset, elset=CALLUS-567
 1301
*Elset, elset=CALLUS-568
 1302
*Elset, elset=CALLUS-569
 1303
*Elset, elset=CALLUS-570
 1304
*Elset, elset=CALLUS-571
 1305
*Elset, elset=CALLUS-572
 1306
*Elset, elset=CALLUS-573
 1307
*Elset, elset=CALLUS-574
 1308
*Elset, elset=CALLUS-575
 1309
*Elset, elset=CALLUS-576
 1310
*Elset, elset=CALLUS-577
 1311
*Elset, elset=CALLUS-578
 1312
*Elset, elset=CALLUS-579
 1313
*Elset, elset=CALLUS-580
 1314
*Elset, elset=CALLUS-581
 1315
*Elset, elset=CALLUS-582
 1316
*Elset, elset=CALLUS-583
 1317
*Elset, elset=CALLUS-584
 1318
*Elset, elset=CALLUS-585
 1319
*Elset, elset=CALLUS-586
 1320
*Elset, elset=CALLUS-587
 1321
*Elset, elset=CALLUS-588
 1322
*Elset, elset=CALLUS-589
 1323
*Elset, elset=CALLUS-590
 1324
*Elset, elset=CALLUS-591
 1325
*Elset, elset=CALLUS-592
 1326
*Elset, elset=CALLUS-593
 1327
*Elset, elset=CALLUS-594
 1328
*Elset, elset=CALLUS-595
 1329
*Elset, elset=CALLUS-596
 1330
*Elset, elset=CALLUS-597
 1331
*Elset, elset=CALLUS-598
 1332
*Elset, elset=CALLUS-599
 1333
*Elset, elset=CALLUS-600
 1334
*Elset, elset=CALLUS-601
 1335
*Elset, elset=CALLUS-602
 1336
*Elset, elset=CALLUS-603
 1337
*Elset, elset=CALLUS-604
 1338
*Elset, elset=CALLUS-605
 1339
*Elset, elset=CALLUS-606
 1340
*Elset, elset=CALLUS-607
 1341
*Elset, elset=CALLUS-608
 1342
*Elset, elset=CALLUS-609
 1343
*Elset, elset=CALLUS-610
 1344
*Elset, elset=CALLUS-611
 1345
*Elset, elset=CALLUS-612
 1346
*Elset, elset=CALLUS-613
 1347
*Elset, elset=CALLUS-614
 1348
*Elset, elset=CALLUS-615
 1349
*Elset, elset=CALLUS-616
 1350
*Elset, elset=CALLUS-617
 1351
*Elset, elset=CALLUS-618
 1352
*Elset, elset=CALLUS-619
 1353
*Elset, elset=CALLUS-620
 1354
*Elset, elset=CALLUS-621
 1355
*Elset, elset=CALLUS-622
 1356
*Elset, elset=CALLUS-623
 1357
*Elset, elset=CALLUS-624
 1358
*Elset, elset=CALLUS-625
 1359
*Elset, elset=CALLUS-626
 1360
*Elset, elset=CALLUS-627
 1361
*Elset, elset=CALLUS-628
 1362
*Elset, elset=CALLUS-629
 1363
*Elset, elset=CALLUS-630
 1364
*Elset, elset=CALLUS-631
 1365
*Elset, elset=CALLUS-632
 1366
*Elset, elset=CALLUS-633
 1367
*Elset, elset=CALLUS-634
 1368
*Elset, elset=CALLUS-635
 1369
*Elset, elset=CALLUS-636
 1370
*Elset, elset=CALLUS-637
 1371
*Elset, elset=CALLUS-638
 1372
*Elset, elset=CALLUS-639
 1373
*Elset, elset=CALLUS-640
 1374
*Elset, elset=CALLUS-641
 1375
*Elset, elset=CALLUS-642
 1376
*Elset, elset=CALLUS-643
 1377
*Elset, elset=CALLUS-644
 1378
*Elset, elset=CALLUS-645
 1379
*Elset, elset=CALLUS-646
 1380
*Elset, elset=CALLUS-647
 1381
*Elset, elset=CALLUS-648
 1382
*Elset, elset=CALLUS-649
 1383
*Elset, elset=CALLUS-650
 1384
*Elset, elset=CALLUS-651
 1385
*Elset, elset=CALLUS-652
 1386
*Elset, elset=CALLUS-653
 1387
*Elset, elset=CALLUS-654
 1388
*Elset, elset=CALLUS-655
 1389
*Elset, elset=CALLUS-656
 1390
*Elset, elset=CALLUS-657
 1391
*Elset, elset=CALLUS-658
 1392
*Elset, elset=CALLUS-659
 1393
*Elset, elset=CALLUS-660
 1394
*Elset, elset=CALLUS-661
 1395
*Elset, elset=CALLUS-662
 1396
*Elset, elset=CALLUS-663
 1397
*Elset, elset=CALLUS-664
 1398
*Elset, elset=CALLUS-665
 1399
*Elset, elset=CALLUS-666
 1400
*Elset, elset=CALLUS-667
 1401
*Elset, elset=CALLUS-668
 1402
*Elset, elset=CALLUS-669
 1403
*Elset, elset=CALLUS-670
 1404
*Elset, elset=CALLUS-671
 1405
*Elset, elset=CALLUS-672
 1406
*Elset, elset=CALLUS-673
 1407
*Elset, elset=CALLUS-674
 1408
*Elset, elset=CALLUS-675
 1409
*Elset, elset=CALLUS-676
 1410
*Elset, elset=CALLUS-677
 1411
*Elset, elset=CALLUS-678
 1412
*Elset, elset=CALLUS-679
 1413
*Elset, elset=CALLUS-680
 1414
*Elset, elset=CALLUS-681
 1415
*Elset, elset=CALLUS-682
 1416
*Elset, elset=CALLUS-683
 1417
*Elset, elset=CALLUS-684
 1418
*Elset, elset=CALLUS-685
 1419
*Elset, elset=CALLUS-686
 1420
*Elset, elset=CALLUS-687
 1421
*Elset, elset=CALLUS-688
 1422
*Elset, elset=CALLUS-689
 1423
*Elset, elset=CALLUS-690
 1424
*Elset, elset=CALLUS-691
 1425
*Elset, elset=CALLUS-692
 1426
*Elset, elset=CALLUS-693
 1427
*Elset, elset=CALLUS-694
 1428
*Elset, elset=CALLUS-695
 1429
*Elset, elset=CALLUS-696
 1430
*Elset, elset=CALLUS-697
 1431
*Elset, elset=CALLUS-698
 1432
*Elset, elset=CALLUS-699
 1433
*Elset, elset=CALLUS-700
 1434
*Elset, elset=CALLUS-701
 1435
*Elset, elset=CALLUS-702
 1436
*Elset, elset=CALLUS-703
 1437
*Elset, elset=CALLUS-704
 1438
*Elset, elset=CALLUS-705
 1439
*Elset, elset=CALLUS-706
 1440
*Elset, elset=CALLUS-707
 1441
*Elset, elset=CALLUS-708
 1442
*Elset, elset=CALLUS-709
 1443
*Elset, elset=CALLUS-710
 1444
*Elset, elset=CALLUS-711
 1445
*Elset, elset=CALLUS-712
 1446
*Elset, elset=CALLUS-713
 1447
*Elset, elset=CALLUS-714
 1448
*Elset, elset=CALLUS-715
 1449
*Elset, elset=CALLUS-716
 1450
*Elset, elset=CALLUS-717
 1451
*Elset, elset=CALLUS-718
 1452
*Elset, elset=CALLUS-719
 1453
*Elset, elset=CALLUS-720
 1454
*Elset, elset=CALLUS-721
 1455
*Elset, elset=CALLUS-722
 1456
*Elset, elset=CALLUS-723
 1457
*Elset, elset=CALLUS-724
 1458
*Elset, elset=CALLUS-725
 1459
*Elset, elset=CALLUS-726
 1460
*Elset, elset=CALLUS-727
 1461
*Elset, elset=CALLUS-728
 1462
*Elset, elset=CALLUS-729
 1463
*Elset, elset=CALLUS-730
 1464
*Elset, elset=CALLUS-731
 1465
*Elset, elset=CALLUS-732
 1466
*Elset, elset=CALLUS-733
 1467
*Elset, elset=CALLUS-734
 1468
*Elset, elset=CALLUS-735
 1469
*Elset, elset=CALLUS-736
 1470
*Elset, elset=CALLUS-737
 1471
*Elset, elset=CALLUS-738
 1472
*Elset, elset=CALLUS-739
 1473
*Elset, elset=CALLUS-740
 1474
*Elset, elset=CALLUS-741
 1475
*Elset, elset=CALLUS-742
 1476
*Elset, elset=CALLUS-743
 1477
*Elset, elset=CALLUS-744
 1478
*Elset, elset=CALLUS-745
 1479
*Elset, elset=CALLUS-746
 1480
*Elset, elset=CALLUS-747
 1481
*Elset, elset=CALLUS-748
 1482
*Elset, elset=CALLUS-749
 1483
*Elset, elset=CALLUS-750
 1484
*Elset, elset=CALLUS-751
 1485
*Elset, elset=CALLUS-752
 1486
*Elset, elset=CALLUS-753
 1487
*Elset, elset=CALLUS-754
 1488
*Elset, elset=CALLUS-755
 1489
*Elset, elset=CALLUS-756
 1490
*Elset, elset=CALLUS-757
 1491
*Elset, elset=CALLUS-758
 1492
*Elset, elset=CALLUS-759
 1493
*Elset, elset=CALLUS-760
 1494
*Elset, elset=CALLUS-761
 1495
*Elset, elset=CALLUS-762
 1496
*Elset, elset=CALLUS-763
 1497
*Elset, elset=CALLUS-764
 1498
*Elset, elset=CALLUS-765
 1499
*Elset, elset=CALLUS-766
 1500
*Elset, elset=CALLUS-767
 1501
*Elset, elset=CALLUS-768
 1502
*Elset, elset=CALLUS-769
 1503
*Elset, elset=CALLUS-770
 1504
*Elset, elset=CALLUS-771
 1505
*Elset, elset=CALLUS-772
 1506
*Elset, elset=CALLUS-773
 1507
*Elset, elset=CALLUS-774
 1508
*Elset, elset=CALLUS-775
 1509
*Elset, elset=CALLUS-776
 1510
*Elset, elset=CALLUS-777
 1511
*Elset, elset=CALLUS-778
 1512
*Elset, elset=CALLUS-779
 1513
*Elset, elset=CALLUS-780
 1514
*Elset, elset=CALLUS-781
 1515
*Elset, elset=CALLUS-782
 1516
*Elset, elset=CALLUS-783
 1517
*Elset, elset=CALLUS-784
 1518
*Elset, elset=CALLUS-785
 1519
*Elset, elset=CALLUS-786
 1520
*Elset, elset=CALLUS-787
 1521
*Elset, elset=CALLUS-788
 1522
*Elset, elset=CALLUS-789
 1523
*Elset, elset=CALLUS-790
 1524
*Elset, elset=CALLUS-791
 1525
*Elset, elset=CALLUS-792
 1526
*Elset, elset=CALLUS-793
 1527
*Elset, elset=CALLUS-794
 1528
*Elset, elset=CALLUS-795
 1529
*Elset, elset=CALLUS-796
 1530
*Elset, elset=CALLUS-797
 1531
*Elset, elset=CALLUS-798
 1532
*Elset, elset=CALLUS-799
 1533
*Elset, elset=CALLUS-800
 1534
*Elset, elset=CALLUS-801
 1535
*Elset, elset=CALLUS-802
 1536
*Elset, elset=CALLUS-803
 1537
*Elset, elset=CALLUS-804
 1538
*Elset, elset=CALLUS-805
 1539
*Elset, elset=CALLUS-806
 1540
*Elset, elset=CALLUS-807
 1541
*Elset, elset=CALLUS-808
 1542
*Elset, elset=CALLUS-809
 1543
*Elset, elset=CALLUS-810
 1544
*Elset, elset=CALLUS-811
 1545
*Elset, elset=CALLUS-812
 1546
*Elset, elset=CALLUS-813
 1547
*Elset, elset=CALLUS-814
 1548
*Elset, elset=CALLUS-815
 1549
*Elset, elset=CALLUS-816
 1550
*Elset, elset=CALLUS-817
 1551
*Elset, elset=CALLUS-818
 1552
*Elset, elset=CALLUS-819
 1553
*Elset, elset=CALLUS-820
 1554
*Elset, elset=CALLUS-821
 1555
*Elset, elset=CALLUS-822
 1556
*Elset, elset=CALLUS-823
 1557
*Elset, elset=CALLUS-824
 1558
*Elset, elset=CALLUS-825
 1559
*Elset, elset=CALLUS-826
 1560
*Elset, elset=CALLUS-827
 1561
*Elset, elset=CALLUS-828
 1562
*Elset, elset=CALLUS-829
 1563
*Elset, elset=CALLUS-830
 1564
*Elset, elset=CALLUS-831
 1565
*Elset, elset=CALLUS-832
 1566
*Elset, elset=CALLUS-833
 1567
*Elset, elset=CALLUS-834
 1568
*Elset, elset=CALLUS-835
 1569
*Elset, elset=CALLUS-836
 1570
*Elset, elset=CALLUS-837
 1571
*Elset, elset=CALLUS-838
 1572
*Elset, elset=CALLUS-839
 1573
*Elset, elset=CALLUS-840
 1574
*Elset, elset=CALLUS-841
 1575
*Elset, elset=CALLUS-842
 1576
*Elset, elset=CALLUS-843
 1577
*Elset, elset=CALLUS-844
 1578
*Elset, elset=CALLUS-845
 1579
*Elset, elset=CALLUS-846
 1580
*Elset, elset=CALLUS-847
 1581
*Elset, elset=CALLUS-848
 1582
*Elset, elset=CALLUS-849
 1583
*Elset, elset=CALLUS-850
 1584
*Elset, elset=CALLUS-851
 1585
*Elset, elset=CALLUS-852
 1586
*Elset, elset=CALLUS-853
 1587
*Elset, elset=CALLUS-854
 1588
*Elset, elset=CALLUS-855
 1589
*Elset, elset=CALLUS-856
 1590
*Elset, elset=CALLUS-857
 1591
*Elset, elset=CALLUS-858
 1592
*Elset, elset=CALLUS-859
 1593
*Elset, elset=CALLUS-860
 1594
*Elset, elset=CALLUS-861
 1595
*Elset, elset=CALLUS-862
 1596
*Elset, elset=CALLUS-863
 1597
*Elset, elset=CALLUS-864
 1598
*Elset, elset=CALLUS-865
 1599
*Elset, elset=CALLUS-866
 1600
*Elset, elset=CALLUS-867
 1601
*Elset, elset=CALLUS-868
 1602
*Elset, elset=CALLUS-869
 1603
*Elset, elset=CALLUS-870
 1604
*Elset, elset=CALLUS-871
 1605
*Elset, elset=CALLUS-872
 1606
*Elset, elset=CALLUS-873
 1607
*Elset, elset=CALLUS-874
 1608
*Elset, elset=CALLUS-875
 1609
*Elset, elset=CALLUS-876
 1610
*Elset, elset=CALLUS-877
 1611
*Elset, elset=CALLUS-878
 1612
*Elset, elset=CALLUS-879
 1613
*Elset, elset=CALLUS-880
 1614
*Elset, elset=CALLUS-881
 1615
*Elset, elset=CALLUS-882
 1616
*Elset, elset=CALLUS-883
 1617
*Elset, elset=CALLUS-884
 1618
*Elset, elset=CALLUS-885
 1619
*Elset, elset=CALLUS-886
 1620
*Elset, elset=CALLUS-887
 1621
*Elset, elset=CALLUS-888
 1622
*Elset, elset=CALLUS-889
 1623
*Elset, elset=CALLUS-890
 1624
*Elset, elset=CALLUS-891
 1625
*Elset, elset=CALLUS-892
 1626
*Elset, elset=CALLUS-893
 1627
*Elset, elset=CALLUS-894
 1628
*Elset, elset=CALLUS-895
 1629
*Elset, elset=CALLUS-896
 1630
*Elset, elset=CALLUS-897
 1631
*Elset, elset=CALLUS-898
 1632
*Elset, elset=CALLUS-899
 1633
*Elset, elset=CALLUS-900
 1634
*Elset, elset=CALLUS-901
 1635
*Elset, elset=CALLUS-902
 1636
*Elset, elset=CALLUS-903
 1637
*Elset, elset=CALLUS-904
 1638
*Elset, elset=CALLUS-905
 1639
*Elset, elset=CALLUS-906
 1640
*Elset, elset=CALLUS-907
 1641
*Elset, elset=CALLUS-908
 1642
*Elset, elset=CALLUS-909
 1643
*Elset, elset=CALLUS-910
 1644
*Elset, elset=CALLUS-911
 1645
*Elset, elset=CALLUS-912
 1646
*Elset, elset=CALLUS-913
 1647
*Elset, elset=CALLUS-914
 1648
*Elset, elset=CALLUS-915
 1649
*Elset, elset=CALLUS-916
 1650
*Elset, elset=CALLUS-917
 1651
*Elset, elset=CALLUS-918
 1652
*Elset, elset=CALLUS-919
 1653
*Elset, elset=CALLUS-920
 1654
*Elset, elset=CALLUS-921
 1655
*Elset, elset=CALLUS-922
 1656
*Elset, elset=CALLUS-923
 1657
*Elset, elset=CALLUS-924
 1658
*Elset, elset=CALLUS-925
 1659
*Elset, elset=CALLUS-926
 1660
*Elset, elset=CALLUS-927
 1661
*Elset, elset=CALLUS-928
 1662
*Elset, elset=CALLUS-929
 1663
*Elset, elset=CALLUS-930
 1664
*Elset, elset=CALLUS-931
 1665
*Elset, elset=CALLUS-932
 1666
*Elset, elset=CALLUS-933
 1667
*Elset, elset=CALLUS-934
 1668
*Elset, elset=CALLUS-935
 1669
*Elset, elset=CALLUS-936
 1670
*Elset, elset=CALLUS-937
 1671
*Elset, elset=CALLUS-938
 1672
*Elset, elset=CALLUS-939
 1673
*Elset, elset=CALLUS-940
 1674
*Elset, elset=CALLUS-941
 1675
*Elset, elset=CALLUS-942
 1676
*Elset, elset=CALLUS-943
 1677
*Elset, elset=CALLUS-944
 1678
*Elset, elset=CALLUS-945
 1679
*Elset, elset=CALLUS-946
 1680
*Elset, elset=CALLUS-947
 1681
*Elset, elset=CALLUS-948
 1682
*Elset, elset=CALLUS-949
 1683
*Elset, elset=CALLUS-950
 1684
*Elset, elset=CALLUS-951
 1685
*Elset, elset=CALLUS-952
 1686
*Elset, elset=CALLUS-953
 1687
*Elset, elset=CALLUS-954
 1688
*Elset, elset=CALLUS-955
 1689
*Elset, elset=CALLUS-956
 1690
*Elset, elset=CALLUS-957
 1691
*Elset, elset=CALLUS-958
 1692
*Elset, elset=CALLUS-959
 1693
*Elset, elset=CALLUS-960
 1694
*Elset, elset=CALLUS-961
 1695
*Elset, elset=CALLUS-962
 1696
*Elset, elset=CALLUS-963
 1697
*Elset, elset=CALLUS-964
 1698
*Elset, elset=CALLUS-965
 1699
*Elset, elset=CALLUS-966
 1700
*Elset, elset=CALLUS-967
 1701
*Elset, elset=CALLUS-968
 1702
*Elset, elset=CALLUS-969
 1703
*Elset, elset=CALLUS-970
 1704
*Elset, elset=CALLUS-971
 1705
*Elset, elset=CALLUS-972
 1706
*Elset, elset=CALLUS-973
 1707
*Elset, elset=CALLUS-974
 1708
*Elset, elset=CALLUS-975
 1709
*Elset, elset=CALLUS-976
 1710
*Elset, elset=CALLUS-977
 1711
*Elset, elset=CALLUS-978
 1712
*Elset, elset=CALLUS-979
 1713
*Elset, elset=CALLUS-980
 1714
*Elset, elset=CALLUS-981
 1715
*Elset, elset=CALLUS-982
 1716
*Elset, elset=CALLUS-983
 1717
*Elset, elset=CALLUS-984
 1718
*Elset, elset=CALLUS-985
 1719
*Elset, elset=CALLUS-986
 1720
*Elset, elset=CALLUS-987
 1721
*Elset, elset=CALLUS-988
 1722
*Elset, elset=CALLUS-989
 1723
*Elset, elset=CALLUS-990
 1724
*Elset, elset=CALLUS-991
 1725
*Elset, elset=CALLUS-992
 1726
*Elset, elset=CALLUS-993
 1727
*Elset, elset=CALLUS-994
 1728
*Elset, elset=CALLUS-995
 1729
*Elset, elset=CALLUS-996
 1730
*Elset, elset=CALLUS-997
 1731
*Elset, elset=CALLUS-998
 1732
*Elset, elset=CALLUS-999
 1733
*Elset, elset=CALLUS-1000
 1734
*Elset, elset=CALLUS-1001
 1735
*Elset, elset=CALLUS-1002
 1736
*Elset, elset=CALLUS-1003
 1737
*Elset, elset=CALLUS-1004
 1738
*Elset, elset=CALLUS-1005
 1739
*Elset, elset=CALLUS-1006
 1740
*Elset, elset=CALLUS-1007
 1741
*Elset, elset=CALLUS-1008
 1742
*Elset, elset=CALLUS-1009
 1743
*Elset, elset=CALLUS-1010
 1744
*Elset, elset=CALLUS-1011
 1745
*Elset, elset=CALLUS-1012
 1746
*Elset, elset=CALLUS-1013
 1747
*Elset, elset=CALLUS-1014
 1748
*Elset, elset=CALLUS-1015
 1749
*Elset, elset=CALLUS-1016
 1750
*Elset, elset=CALLUS-1017
 1751
*Elset, elset=CALLUS-1018
 1752
*Elset, elset=CALLUS-1019
 1753
*Elset, elset=CALLUS-1020
 1754
*Elset, elset=CALLUS-1021
 1755
*Elset, elset=CALLUS-1022
 1756
*Elset, elset=CALLUS-1023
 1757
*Elset, elset=CALLUS-1024
 1758
*Elset, elset=CALLUS-1025
 1759
*Elset, elset=CALLUS-1026
 1760
*Elset, elset=CALLUS-1027
 1761
*Elset, elset=CALLUS-1028
 1762
*Elset, elset=CALLUS-1029
 1763
*Elset, elset=CALLUS-1030
 1764
*Elset, elset=CALLUS-1031
 1765
*Elset, elset=CALLUS-1032
 1766
*Elset, elset=CALLUS-1033
 1767
*Elset, elset=CALLUS-1034
 1768
*Elset, elset=CALLUS-1035
 1769
*Elset, elset=CALLUS-1036
 1770
*Elset, elset=CALLUS-1037
 1771
*Elset, elset=CALLUS-1038
 1772
*Elset, elset=CALLUS-1039
 1773
*Elset, elset=CALLUS-1040
 1774
*Elset, elset=CALLUS-1041
 1775
*Elset, elset=CALLUS-1042
 1776
*Elset, elset=CALLUS-1043
 1777
*Elset, elset=CALLUS-1044
 1778
*Elset, elset=CALLUS-1045
 1779
*Elset, elset=CALLUS-1046
 1780
*Elset, elset=CALLUS-1047
 1781
*Elset, elset=CALLUS-1048
 1782
*Elset, elset=CALLUS-1049
 1783
*Elset, elset=CALLUS-1050
 1784
*Elset, elset=CALLUS-1051
 1785
*Elset, elset=CALLUS-1052
 1786
*Elset, elset=CALLUS-1053
 1787
*Elset, elset=CALLUS-1054
 1788
*Elset, elset=CALLUS-1055
 1789
*Elset, elset=CALLUS-1056
 1790
*Elset, elset=CALLUS-1057
 1791
*Elset, elset=CALLUS-1058
 1792
*Elset, elset=CALLUS-1059
 1793
*Elset, elset=CALLUS-1060
 1794
*Elset, elset=CALLUS-1061
 1795
*Elset, elset=CALLUS-1062
 1796
*Elset, elset=CALLUS-1063
 1797
*Elset, elset=CALLUS-1064
 1798
*Elset, elset=CALLUS-1065
 1799
*Elset, elset=CALLUS-1066
 1800
*Elset, elset=CALLUS-1067
 1801
*Elset, elset=CALLUS-1068
 1802
*Elset, elset=CALLUS-1069
 1803
*Elset, elset=CALLUS-1070
 1804
*Elset, elset=CALLUS-1071
 1805
*Elset, elset=CALLUS-1072
 1806
*Elset, elset=CALLUS-1073
 1807
*Elset, elset=CALLUS-1074
 1808
*Elset, elset=CALLUS-1075
 1809
*Elset, elset=CALLUS-1076
 1810
*Elset, elset=CALLUS-1077
 1811
*Elset, elset=CALLUS-1078
 1812
*Elset, elset=CALLUS-1079
 1813
*Elset, elset=CALLUS-1080
 1814
*Elset, elset=CALLUS-1081
 1815
*Elset, elset=CALLUS-1082
 1816
*Elset, elset=CALLUS-1083
 1817
*Elset, elset=CALLUS-1084
 1818
*Elset, elset=CALLUS-1085
 1819
*Elset, elset=CALLUS-1086
 1820
*Elset, elset=CALLUS-1087
 1821
*Elset, elset=CALLUS-1088
 1822
*Elset, elset=CALLUS-1089
 1823
*Elset, elset=CALLUS-1090
 1824
*Elset, elset=CALLUS-1091
 1825
*Elset, elset=CALLUS-1092
 1826
*Elset, elset=CALLUS-1093
 1827
*Elset, elset=CALLUS-1094
 1828
*Elset, elset=CALLUS-1095
 1829
*Elset, elset=CALLUS-1096
 1830
*Elset, elset=CALLUS-1097
 1831
*Elset, elset=CALLUS-1098
 1832
*Elset, elset=CALLUS-1099
 1833
*Elset, elset=CALLUS-1100
 1834
*Elset, elset=CALLUS-1101
 1835
*Elset, elset=CALLUS-1102
 1836
*Elset, elset=CALLUS-1103
 1837
*Elset, elset=CALLUS-1104
 1838
*Elset, elset=CALLUS-1105
 1839
*Elset, elset=CALLUS-1106
 1840
*Elset, elset=CALLUS-1107
 1841
*Elset, elset=CALLUS-1108
 1842
*Elset, elset=CALLUS-1109
 1843
*Elset, elset=CALLUS-1110
 1844
*Elset, elset=CALLUS-1111
 1845
*Elset, elset=CALLUS-1112
 1846
*Elset, elset=CALLUS-1113
 1847
*Elset, elset=CALLUS-1114
 1848
*Elset, elset=CALLUS-1115
 1849
*Elset, elset=CALLUS-1116
 1850
*Elset, elset=CALLUS-1117
 1851
*Elset, elset=CALLUS-1118
 1852
*Elset, elset=CALLUS-1119
 1853
*Elset, elset=CALLUS-1120
 1854
*Elset, elset=CALLUS-1121
 1855
*Elset, elset=CALLUS-1122
 1856
*Elset, elset=CALLUS-1123
 1857
*Elset, elset=CALLUS-1124
 1858
*Elset, elset=CALLUS-1125
 1859
*Elset, elset=CALLUS-1126
 1860
*Elset, elset=CALLUS-1127
 1861
*Elset, elset=CALLUS-1128
 1862
*Elset, elset=CALLUS-1129
 1863
*Elset, elset=CALLUS-1130
 1864
*Elset, elset=CALLUS-1131
 1865
*Elset, elset=CALLUS-1132
 1866
*Elset, elset=CALLUS-1133
 1867
*Elset, elset=CALLUS-1134
 1868
*Elset, elset=CALLUS-1135
 1869
*Elset, elset=CALLUS-1136
 1870
*Elset, elset=CALLUS-1137
 1871
*Elset, elset=CALLUS-1138
 1872
*Elset, elset=CALLUS-1139
 1873
*Elset, elset=CALLUS-1140
 1874
*Elset, elset=CALLUS-1141
 1875
*Elset, elset=CALLUS-1142
 1876
*Elset, elset=CALLUS-1143
 1877
*Elset, elset=CALLUS-1144
 1878
*Elset, elset=CALLUS-1145
 1879
*Elset, elset=CALLUS-1146
 1880
*Elset, elset=CALLUS-1147
 1881
*Elset, elset=CALLUS-1148
 1882
*Elset, elset=CALLUS-1149
 1883
*Elset, elset=CALLUS-1150
 1884
*Elset, elset=CALLUS-1151
 1885
*Elset, elset=CALLUS-1152
 1886
*Elset, elset=CALLUS-1153
 1887
*Elset, elset=CALLUS-1154
 1888
*Elset, elset=CALLUS-1155
 1889
*Elset, elset=CALLUS-1156
 1890
*Elset, elset=CALLUS-1157
 1891
*Elset, elset=CALLUS-1158
 1892
*Elset, elset=CALLUS-1159
 1893
*Elset, elset=CALLUS-1160
 1894
*Elset, elset=CALLUS-1161
 1895
*Elset, elset=CALLUS-1162
 1896
*Elset, elset=CALLUS-1163
 1897
*Elset, elset=CALLUS-1164
 1898
*Elset, elset=CALLUS-1165
 1899
*Elset, elset=CALLUS-1166
 1900
*Elset, elset=CALLUS-1167
 1901
*Elset, elset=CALLUS-1168
 1902
*Elset, elset=CALLUS-1169
 1903
*Elset, elset=CALLUS-1170
 1904
*Elset, elset=CALLUS-1171
 1905
*Elset, elset=CALLUS-1172
 1906
*Elset, elset=CALLUS-1173
 1907
*Elset, elset=CALLUS-1174
 1908
*Elset, elset=CALLUS-1175
 1909
*Elset, elset=CALLUS-1176
 1910
*Elset, elset=CALLUS-1177
 1911
*Elset, elset=CALLUS-1178
 1912
*Elset, elset=CALLUS-1179
 1913
*Elset, elset=CALLUS-1180
 1914
*Elset, elset=CALLUS-1181
 1915
*Elset, elset=CALLUS-1182
 1916
*Elset, elset=CALLUS-1183
 1917
*Elset, elset=CALLUS-1184
 1918
*Elset, elset=CALLUS-1185
 1919
*Elset, elset=CALLUS-1186
 1920
*Elset, elset=CALLUS-1187
 1921
*Elset, elset=CALLUS-1188
 1922
*Elset, elset=CALLUS-1189
 1923
*Elset, elset=CALLUS-1190
 1924
*Elset, elset=CALLUS-1191
 1925
*Elset, elset=CALLUS-1192
 1926
*Elset, elset=CALLUS-1193
 1927
*Elset, elset=CALLUS-1194
 1928
*Elset, elset=CALLUS-1195
 1929
*Elset, elset=CALLUS-1196
 1930
*Elset, elset=CALLUS-1197
 1931
*Elset, elset=CALLUS-1198
 1932
*Elset, elset=CALLUS-1199
 1933
*Elset, elset=CALLUS-1200
 1934
*Elset, elset=CALLUS-1201
 1935
*Elset, elset=CALLUS-1202
 1936
*Elset, elset=CALLUS-1203
 1937
*Elset, elset=CALLUS-1204
 1938
*Elset, elset=CALLUS-1205
 1939
*Elset, elset=CALLUS-1206
 1940
*Elset, elset=CALLUS-1207
 1941
*Elset, elset=CALLUS-1208
 1942
*Elset, elset=CALLUS-1209
 1943
*Elset, elset=CALLUS-1210
 1944
*Elset, elset=CALLUS-1211
 1945
*Elset, elset=CALLUS-1212
 1946
*Elset, elset=CALLUS-1213
 1947
*Elset, elset=CALLUS-1214
 1948
*Elset, elset=CALLUS-1215
 1949
*Elset, elset=CALLUS-1216
 1950
*Elset, elset=CALLUS-1217
 1951
*Elset, elset=CALLUS-1218
 1952
*Elset, elset=CALLUS-1219
 1953
*Elset, elset=CALLUS-1220
 1954
*Elset, elset=CALLUS-1221
 1955
*Elset, elset=CALLUS-1222
 1956
*Elset, elset=CALLUS-1223
 1957
*Elset, elset=CALLUS-1224
 1958
*Elset, elset=CALLUS-1225
 1959
*Elset, elset=CALLUS-1226
 1960
*Elset, elset=CALLUS-1227
 1961
*Elset, elset=CALLUS-1228
 1962
*Elset, elset=CALLUS-1229
 1963
*Elset, elset=CALLUS-1230
 1964
*Elset, elset=CALLUS-1231
 1965
*Elset, elset=CALLUS-1232
 1966
*Elset, elset=CALLUS-1233
 1967
*Elset, elset=CALLUS-1234
 1968
*Elset, elset=CALLUS-1235
 1969
*Elset, elset=CALLUS-1236
 1970
*Elset, elset=CALLUS-1237
 1971
*Elset, elset=CALLUS-1238
 1972
*Elset, elset=CALLUS-1239
 1973
*Elset, elset=CALLUS-1240
 1974
*Elset, elset=CALLUS-1241
 1975
*Elset, elset=CALLUS-1242
 1976
*Elset, elset=CALLUS-1243
 1977
*Elset, elset=CALLUS-1244
 1978
*Elset, elset=CALLUS-1245
 1979
*Elset, elset=CALLUS-1246
 1980
*Elset, elset=CALLUS-1247
 1981
*Elset, elset=CALLUS-1248
 1982
*Elset, elset=CALLUS-1249
 1983
*Elset, elset=CALLUS-1250
 1984
*Elset, elset=CALLUS-1251
 1985
*Elset, elset=CALLUS-1252
 1986
*Elset, elset=CALLUS-1253
 1987
*Elset, elset=CALLUS-1254
 1988
*Elset, elset=CALLUS-1255
 1989
*Elset, elset=CALLUS-1256
 1990
*Elset, elset=CALLUS-1257
 1991
*Elset, elset=CALLUS-1258
 1992
*Elset, elset=CALLUS-1259
 1993
*Elset, elset=CALLUS-1260
 1994
*Elset, elset=CALLUS-1261
 1995
*Elset, elset=CALLUS-1262
 1996
*Elset, elset=CALLUS-1263
 1997
*Elset, elset=CALLUS-1264
 1998
*Elset, elset=CALLUS-1265
 1999
*Elset, elset=CALLUS-1266
 2000
*Elset, elset=CALLUS-1267
 2001
*Elset, elset=CALLUS-1268
 2002
*Elset, elset=CALLUS-1269
 2003
*Elset, elset=CALLUS-1270
 2004
*Elset, elset=CALLUS-1271
 2005
*Elset, elset=CALLUS-1272
 2006
*Elset, elset=CALLUS-1273
 2007
*Elset, elset=CALLUS-1274
 2008
*Elset, elset=CALLUS-1275
 2009
*Elset, elset=CALLUS-1276
 2010
*Elset, elset=CALLUS-1277
 2011
*Elset, elset=CALLUS-1278
 2012
*Elset, elset=CALLUS-1279
 2013
*Elset, elset=CALLUS-1280
 2014
*Elset, elset=CALLUS-1281
 2015
*Elset, elset=CALLUS-1282
 2016
*Elset, elset=CALLUS-1283
 2017
*Elset, elset=CALLUS-1284
 2018
*Elset, elset=CALLUS-1285
 2019
*Elset, elset=CALLUS-1286
 2020
*Elset, elset=CALLUS-1287
 2021
*Elset, elset=CALLUS-1288
 2022
*Elset, elset=CALLUS-1289
 2023
*Elset, elset=CALLUS-1290
 2024
*Elset, elset=CALLUS-1291
 2025
*Elset, elset=CALLUS-1292
 2026
*Elset, elset=CALLUS-1293
 2027
*Elset, elset=CALLUS-1294
 2028
*Elset, elset=CALLUS-1295
 2029
*Elset, elset=CALLUS-1296
 2030
*Elset, elset=CALLUS-1297
 2031
*Elset, elset=CALLUS-1298
 2032
*Elset, elset=CALLUS-1299
 2033
*Elset, elset=CALLUS-1300
 2034
*Elset, elset=CALLUS-1301
 2035
*Elset, elset=CALLUS-1302
 2036
*Elset, elset=CALLUS-1303
 2037
*Elset, elset=CALLUS-1304
 2038
*Elset, elset=CALLUS-1305
 2039
*Elset, elset=CALLUS-1306
 2040
*Elset, elset=CALLUS-1307
 2041
*Elset, elset=CALLUS-1308
 2042
*Elset, elset=CALLUS-1309
 2043
*Elset, elset=CALLUS-1310
 2044
*Elset, elset=CALLUS-1311
 2045
*Elset, elset=CALLUS-1312
 2046
*Elset, elset=CALLUS-1313
 2047
*Elset, elset=CALLUS-1314
 2048
*Elset, elset=CALLUS-1315
 2049
*Elset, elset=CALLUS-1316
 2050
*Elset, elset=CALLUS-1317
 2051
*Elset, elset=CALLUS-1318
 2052
*Elset, elset=CALLUS-1319
 2053
*Elset, elset=CALLUS-1320
 2054
*Elset, elset=CALLUS-1321
 2055
*Elset, elset=CALLUS-1322
 2056
*Elset, elset=CALLUS-1323
 2057
*Elset, elset=CALLUS-1324
 2058
*Elset, elset=CALLUS-1325
 2059
*Elset, elset=CALLUS-1326
 2060
*Elset, elset=CALLUS-1327
 2061
*Elset, elset=CALLUS-1328
 2062
*Elset, elset=CALLUS-1329
 2063
*Elset, elset=CALLUS-1330
 2064
*Elset, elset=CALLUS-1331
 2065
*Elset, elset=CALLUS-1332
 2066
*Elset, elset=CALLUS-1333
 2067
*Elset, elset=CALLUS-1334
 2068
*Elset, elset=CALLUS-1335
 2069
*Elset, elset=CALLUS-1336
 2070
*Elset, elset=CALLUS-1337
 2071
*Elset, elset=CALLUS-1338
 2072
*Elset, elset=CALLUS-1339
 2073
*Elset, elset=CALLUS-1340
 2074
*Elset, elset=CALLUS-1341
 2075
*Elset, elset=CALLUS-1342
 2076
*Elset, elset=CALLUS-1343
 2077
*Elset, elset=CALLUS-1344
 2078
*Elset, elset=CALLUS-1345
 2079
*Elset, elset=CALLUS-1346
 2080
*Elset, elset=CALLUS-1347
 2081
*Elset, elset=CALLUS-1348
 2082
*Elset, elset=CALLUS-1349
 2083
*Elset, elset=CALLUS-1350
 2084
*Elset, elset=CALLUS-1351
 2085
*Elset, elset=CALLUS-1352
 2086
*Elset, elset=CALLUS-1353
 2087
*Elset, elset=CALLUS-1354
 2088
*Elset, elset=CALLUS-1355
 2089
*Elset, elset=CALLUS-1356
 2090
*Elset, elset=CALLUS-1357
 2091
*Elset, elset=CALLUS-1358
 2092
*Elset, elset=CALLUS-1359
 2093
*Elset, elset=CALLUS-1360
 2094
*Elset, elset=CALLUS-1361
 2095
*Elset, elset=CALLUS-1362
 2096
*Elset, elset=CALLUS-1363
 2097
*Elset, elset=CALLUS-1364
 2098
*Elset, elset=CALLUS-1365
 2099
*Elset, elset=CALLUS-1366
 2100
*Elset, elset=CALLUS-1367
 2101
*Elset, elset=CALLUS-1368
 2102
*Elset, elset=CALLUS-1369
 2103
*Elset, elset=CALLUS-1370
 2104
*Elset, elset=CALLUS-1371
 2105
*Elset, elset=CALLUS-1372
 2106
*Elset, elset=CALLUS-1373
 2107
*Elset, elset=CALLUS-1374
 2108
*Elset, elset=CALLUS-1375
 2109
*Elset, elset=CALLUS-1376
 2110
*Elset, elset=CALLUS-1377
 2111
*Elset, elset=CALLUS-1378
 2112
*Elset, elset=CALLUS-1379
 2113
*Elset, elset=CALLUS-1380
 2114
*Elset, elset=CALLUS-1381
 2115
*Elset, elset=CALLUS-1382
 2116
*Elset, elset=CALLUS-1383
 2117
*Elset, elset=CALLUS-1384
 2118
*Elset, elset=CALLUS-1385
 2119
*Elset, elset=CALLUS-1386
 2120
*Elset, elset=CALLUS-1387
 2121
*Elset, elset=CALLUS-1388
 2122
*Elset, elset=CALLUS-1389
 2123
*Elset, elset=CALLUS-1390
 2124
*Elset, elset=CALLUS-1391
 2125
*Elset, elset=CALLUS-1392
 2126
*Elset, elset=CALLUS-1393
 2127
*Elset, elset=CALLUS-1394
 2128
*Elset, elset=CALLUS-1395
 2129
*Elset, elset=CALLUS-1396
 2130
*Elset, elset=CALLUS-1397
 2131
*Elset, elset=CALLUS-1398
 2132
*Elset, elset=CALLUS-1399
 2133
*Elset, elset=CALLUS-1400
 2134
*Elset, elset=CALLUS-1401
 2135
*Elset, elset=CALLUS-1402
 2136
*Elset, elset=CALLUS-1403
 2137
*Elset, elset=CALLUS-1404
 2138
*Elset, elset=CALLUS-1405
 2139
*Elset, elset=CALLUS-1406
 2140
*Elset, elset=CALLUS-1407
 2141
*Elset, elset=CALLUS-1408
 2142
*Elset, elset=CALLUS-1409
 2143
*Elset, elset=CALLUS-1410
 2144
*Elset, elset=CALLUS-1411
 2145
*Elset, elset=CALLUS-1412
 2146
*Elset, elset=CALLUS-1413
 2147
*Elset, elset=CALLUS-1414
 2148
*Elset, elset=CALLUS-1415
 2149
*Elset, elset=CALLUS-1416
 2150
*Elset, elset=CALLUS-1417
 2151
*Elset, elset=CALLUS-1418
 2152
*Elset, elset=CALLUS-1419
 2153
*Elset, elset=CALLUS-1420
 2154
*Elset, elset=CALLUS-1421
 2155
*Elset, elset=CALLUS-1422
 2156
*Elset, elset=CALLUS-1423
 2157
*Elset, elset=CALLUS-1424
 2158
*Elset, elset=CALLUS-1425
 2159
*Elset, elset=CALLUS-1426
 2160
*Elset, elset=CALLUS-1427
 2161
*Elset, elset=CALLUS-1428
 2162
*Elset, elset=CALLUS-1429
 2163
*Elset, elset=CALLUS-1430
 2164
*Elset, elset=CALLUS-1431
 2165
*Elset, elset=CALLUS-1432
 2166
*Elset, elset=CALLUS-1433
 2167
*Elset, elset=CALLUS-1434
 2168
*Elset, elset=CALLUS-1435
 2169
*Elset, elset=CALLUS-1436
 2170
*Elset, elset=CALLUS-1437
 2171
*Elset, elset=CALLUS-1438
 2172
*Elset, elset=CALLUS-1439
 2173
*Elset, elset=CALLUS-1440
 2174
*Elset, elset=CALLUS-1441
 2175
*Elset, elset=CALLUS-1442
 2176
*Elset, elset=CALLUS-1443
 2177
*Elset, elset=CALLUS-1444
 2178
*Elset, elset=CALLUS-1445
 2179
*Elset, elset=CALLUS-1446
 2180
*Elset, elset=CALLUS-1447
 2181
*Elset, elset=CALLUS-1448
 2182
*Elset, elset=CALLUS-1449
 2183
*Elset, elset=CALLUS-1450
 2184
*Elset, elset=CALLUS-1451
 2185
*Elset, elset=CALLUS-1452
 2186
*Elset, elset=CALLUS-1453
 2187
*Elset, elset=CALLUS-1454
 2188
*Elset, elset=CALLUS-1455
 2189
*Elset, elset=CALLUS-1456
 2190
*Elset, elset=CALLUS-1457
 2191
*Elset, elset=CALLUS-1458
 2192
*Elset, elset=CALLUS-1459
 2193
*Elset, elset=CALLUS-1460
 2194
*Elset, elset=CALLUS-1461
 2195
*Elset, elset=CALLUS-1462
 2196
*Elset, elset=CALLUS-1463
 2197
*Elset, elset=CALLUS-1464
 2198
*Elset, elset=CALLUS-1465
 2199
*Elset, elset=CALLUS-1466
 2200
*Elset, elset=CALLUS-1467
 2201
*Elset, elset=CALLUS-1468
 2202
*Elset, elset=CALLUS-1469
 2203
*Elset, elset=CALLUS-1470
 2204
*Elset, elset=CALLUS-1471
 2205
*Elset, elset=CALLUS-1472
 2206
*Elset, elset=CALLUS-1473
 2207
*Elset, elset=CALLUS-1474
 2208
*Elset, elset=CALLUS-1475
 2209
*Elset, elset=CALLUS-1476
 2210
*Elset, elset=CALLUS-1477
 2211
*Elset, elset=CALLUS-1478
 2212
*Elset, elset=CALLUS-1479
 2213
*Elset, elset=CALLUS-1480
 2214
*Elset, elset=CALLUS-1481
 2215
*Elset, elset=CALLUS-1482
 2216
*Elset, elset=CALLUS-1483
 2217
*Elset, elset=CALLUS-1484
 2218
*Elset, elset=CALLUS-1485
 2219
*Elset, elset=CALLUS-1486
 2220
*Elset, elset=CALLUS-1487
 2221
*Elset, elset=CALLUS-1488
 2222
*Elset, elset=CALLUS-1489
 2223
*Elset, elset=CALLUS-1490
 2224
*Elset, elset=CALLUS-1491
 2225
*Elset, elset=CALLUS-1492
 2226
*Elset, elset=CALLUS-1493
 2227
*Elset, elset=CALLUS-1494
 2228
*Elset, elset=CALLUS-1495
 2229
*Elset, elset=CALLUS-1496
 2230
*Elset, elset=CALLUS-1497
 2231
*Elset, elset=CALLUS-1498
 2232
*Elset, elset=CALLUS-1499
 2233
*Elset, elset=CALLUS-1500
 2234
*Elset, elset=CALLUS-1501
 2235
*Elset, elset=CALLUS-1502
 2236
*Elset, elset=CALLUS-1503
 2237
*Elset, elset=CALLUS-1504
 2238
*Elset, elset=CALLUS-1505
 2239
*Elset, elset=CALLUS-1506
 2240
*Elset, elset=CALLUS-1507
 2241
*Elset, elset=CALLUS-1508
 2242
*Elset, elset=CALLUS-1509
 2243
*Elset, elset=CALLUS-1510
 2244
*Elset, elset=CALLUS-1511
 2245
*Elset, elset=CALLUS-1512
 2246
*Elset, elset=CALLUS-1513
 2247
*Elset, elset=CALLUS-1514
 2248
*Elset, elset=CALLUS-1515
 2249
*Elset, elset=CALLUS-1516
 2250
*Elset, elset=CALLUS-1517
 2251
*Elset, elset=CALLUS-1518
 2252
*Elset, elset=CALLUS-1519
 2253
*Elset, elset=CALLUS-1520
 2254
*Elset, elset=CALLUS-1521
 2255
*Elset, elset=CALLUS-1522
 2256
*Elset, elset=CALLUS-1523
 2257
*Elset, elset=CALLUS-1524
 2258
*Elset, elset=CALLUS-1525
 2259
*Elset, elset=CALLUS-1526
 2260
*Elset, elset=CALLUS-1527
 2261
*Elset, elset=CALLUS-1528
 2262
*Elset, elset=CALLUS-1529
 2263
*Elset, elset=CALLUS-1530
 2264
*Elset, elset=CALLUS-1531
 2265
*Elset, elset=CALLUS-1532
 2266
*Elset, elset=CALLUS-1533
 2267
*Elset, elset=CALLUS-1534
 2268
*Elset, elset=CALLUS-1535
 2269
*Elset, elset=CALLUS-1536
 2270
*Elset, elset=CALLUS-1537
 2271
*Elset, elset=CALLUS-1538
 2272
*Elset, elset=CALLUS-1539
 2273
*Elset, elset=CALLUS-1540
 2274
*Elset, elset=CALLUS-1541
 2275
*Elset, elset=CALLUS-1542
 2276
*Elset, elset=CALLUS-1543
 2277
*Elset, elset=CALLUS-1544
 2278
*Elset, elset=CALLUS-1545
 2279
*Elset, elset=CALLUS-1546
 2280
*Elset, elset=CALLUS-1547
 2281
*Elset, elset=CALLUS-1548
 2282
*Elset, elset=CALLUS-1549
 2283
*Elset, elset=CALLUS-1550
 2284
*Elset, elset=CALLUS-1551
 2285
*Elset, elset=CALLUS-1552
 2286
*Elset, elset=CALLUS-1553
 2287
*Elset, elset=CALLUS-1554
 2288
*Elset, elset=CALLUS-1555
 2289
*Elset, elset=CALLUS-1556
 2290
*Elset, elset=CALLUS-1557
 2291
*Elset, elset=CALLUS-1558
 2292
*Elset, elset=CALLUS-1559
 2293
*Elset, elset=CALLUS-1560
 2294
*Elset, elset=CALLUS-1561
 2295
*Elset, elset=CALLUS-1562
 2296
*Elset, elset=CALLUS-1563
 2297
*Elset, elset=CALLUS-1564
 2298
*Elset, elset=CALLUS-1565
 2299
*Elset, elset=CALLUS-1566
 2300
*Elset, elset=CALLUS-1567
 2301
*Elset, elset=CALLUS-1568
 2302
*Elset, elset=CALLUS-1569
 2303
*Elset, elset=CALLUS-1570
 2304
*Elset, elset=CALLUS-1571
 2305
*Elset, elset=CALLUS-1572
 2306
*Elset, elset=CALLUS-1573
 2307
*Elset, elset=CALLUS-1574
 2308
*Elset, elset=CALLUS-1575
 2309
*Elset, elset=CALLUS-1576
 2310
*Elset, elset=CALLUS-1577
 2311
*Elset, elset=CALLUS-1578
 2312
*Elset, elset=CALLUS-1579
 2313
*Elset, elset=CALLUS-1580
 2314
*Elset, elset=CALLUS-1581
 2315
*Elset, elset=CALLUS-1582
 2316
*Elset, elset=CALLUS-1583
 2317
*Elset, elset=CALLUS-1584
 2318
*Elset, elset=CALLUS-1585
 2319
*Elset, elset=CALLUS-1586
 2320
*Elset, elset=CALLUS-1587
 2321
*Elset, elset=CALLUS-1588
 2322
*Elset, elset=CALLUS-1589
 2323
*Elset, elset=CALLUS-1590
 2324
*Elset, elset=CALLUS-1591
 2325
*Elset, elset=CALLUS-1592
 2326
*Elset, elset=CALLUS-1593
 2327
*Elset, elset=CALLUS-1594
 2328
*Elset, elset=CALLUS-1595
 2329
*Elset, elset=CALLUS-1596
 2330
*Elset, elset=CALLUS-1597
 2331
*Elset, elset=CALLUS-1598
 2332
*Elset, elset=CALLUS-1599
 2333
*Elset, elset=CALLUS-1600
 2334
*Elset, elset=CALLUS-1601
 2335
*Elset, elset=CALLUS-1602
 2336
*Elset, elset=CALLUS-1603
 2337
*Elset, elset=CALLUS-1604
 2338
*Elset, elset=CALLUS-1605
 2339
*Elset, elset=CALLUS-1606
 2340
*Elset, elset=CALLUS-1607
 2341
*Elset, elset=CALLUS-1608
 2342
*Elset, elset=CALLUS-1609
 2343
*Elset, elset=CALLUS-1610
 2344
*Elset, elset=CALLUS-1611
 2345
*Elset, elset=CALLUS-1612
 2346
*Elset, elset=CALLUS-1613
 2347
*Elset, elset=CALLUS-1614
 2348
*Elset, elset=CALLUS-1615
 2349
*Elset, elset=CALLUS-1616
 2350
*Elset, elset=CALLUS-1617
 2351
*Elset, elset=CALLUS-1618
 2352
*Elset, elset=CALLUS-1619
 2353
*Elset, elset=CALLUS-1620
 2354
*Elset, elset=CALLUS-1621
 2355
*Elset, elset=CALLUS-1622
 2356
*Elset, elset=CALLUS-1623
 2357
*Elset, elset=CALLUS-1624
 2358
*Elset, elset=CALLUS-1625
 2359
*Elset, elset=CALLUS-1626
 2360
*Elset, elset=CALLUS-1627
 2361
*Elset, elset=CALLUS-1628
 2362
*Elset, elset=CALLUS-1629
 2363
*Elset, elset=CALLUS-1630
 2364
*Elset, elset=CALLUS-1631
 2365
*Elset, elset=CALLUS-1632
 2366
*Elset, elset=CALLUS-1633
 2367
*Elset, elset=CALLUS-1634
 2368
*Elset, elset=CALLUS-1635
 2369
*Elset, elset=CALLUS-1636
 2370
*Elset, elset=CALLUS-1637
 2371
*Elset, elset=CALLUS-1638
 2372
*Elset, elset=CALLUS-1639
 2373
*Elset, elset=CALLUS-1640
 2374
*Elset, elset=CALLUS-1641
 2375
*Elset, elset=CALLUS-1642
 2376
*Elset, elset=CALLUS-1643
 2377
*Elset, elset=CALLUS-1644
 2378
*Elset, elset=CALLUS-1645
 2379
*Elset, elset=CALLUS-1646
 2380
*Elset, elset=CALLUS-1647
 2381
*Elset, elset=CALLUS-1648
 2382
*Elset, elset=CALLUS-1649
 2383
*Elset, elset=CALLUS-1650
 2384
*Elset, elset=CALLUS-1651
 2385
*Elset, elset=CALLUS-1652
 2386
*Elset, elset=CALLUS-1653
 2387
*Elset, elset=CALLUS-1654
 2388
*Elset, elset=CALLUS-1655
 2389
*Elset, elset=CALLUS-1656
 2390
*Elset, elset=CALLUS-1657
 2391
*Elset, elset=CALLUS-1658
 2392
*Elset, elset=CALLUS-1659
 2393
*Elset, elset=CALLUS-1660
 2394
*Elset, elset=CALLUS-1661
 2395
*Elset, elset=CALLUS-1662
 2396
*Elset, elset=CALLUS-1663
 2397
*Elset, elset=CALLUS-1664
 2398
*Elset, elset=CALLUS-1665
 2399
*Elset, elset=CALLUS-1666
 2400
*Elset, elset=CALLUS-1667
 2401
*Elset, elset=CALLUS-1668
 2402
*Elset, elset=CALLUS-1669
 2403
*Elset, elset=CALLUS-1670
 2404
*Elset, elset=CALLUS-1671
 2405
*Elset, elset=CALLUS-1672
 2406
*Elset, elset=CALLUS-1673
 2407
*Elset, elset=CALLUS-1674
 2408
*Elset, elset=CALLUS-1675
 2409
*Elset, elset=CALLUS-1676
 2410
*Elset, elset=CALLUS-1677
 2411
*Elset, elset=CALLUS-1678
 2412
*Elset, elset=CALLUS-1679
 2413
*Elset, elset=CALLUS-1680
 2414
*Elset, elset=CALLUS-1681
 2415
*Elset, elset=CALLUS-1682
 2416
*Elset, elset=CALLUS-1683
 2417
*Elset, elset=CALLUS-1684
 2418
*Elset, elset=CALLUS-1685
 2419
*Elset, elset=CALLUS-1686
 2420
*Elset, elset=CALLUS-1687
 2421
*Elset, elset=CALLUS-1688
 2422
*Elset, elset=CALLUS-1689
 2423
*Elset, elset=CALLUS-1690
 2424
*Elset, elset=CALLUS-1691
 2425
*Elset, elset=CALLUS-1692
 2426
*Elset, elset=CALLUS-1693
 2427
*Elset, elset=CALLUS-1694
 2428
*Elset, elset=CALLUS-1695
 2429
*Elset, elset=CALLUS-1696
 2430
*Elset, elset=CALLUS-1697
 2431
*Elset, elset=CALLUS-1698
 2432
*Elset, elset=CALLUS-1699
 2433
*Elset, elset=CALLUS-1700
 2434
*Elset, elset=CALLUS-1701
 2435
*Elset, elset=CALLUS-1702
 2436
*Elset, elset=CALLUS-1703
 2437
*Elset, elset=CALLUS-1704
 2438
*Elset, elset=CALLUS-1705
 2439
*Elset, elset=CALLUS-1706
 2440
*Elset, elset=CALLUS-1707
 2441
*Elset, elset=CALLUS-1708
 2442
*Elset, elset=CALLUS-1709
 2443
*Elset, elset=CALLUS-1710
 2444
*Elset, elset=CALLUS-1711
 2445
*Elset, elset=CALLUS-1712
 2446
*Elset, elset=CALLUS-1713
 2447
*Elset, elset=CALLUS-1714
 2448
*Elset, elset=CALLUS-1715
 2449
*Elset, elset=CALLUS-1716
 2450
*Elset, elset=CALLUS-1717
 2451
*Elset, elset=CALLUS-1718
 2452
*Elset, elset=CALLUS-1719
 2453
*Elset, elset=CALLUS-1720
 2454
*Elset, elset=CALLUS-1721
 2455
*Elset, elset=CALLUS-1722
 2456
*Elset, elset=CALLUS-1723
 2457
*Elset, elset=CALLUS-1724
 2458
*Elset, elset=CALLUS-1725
 2459
*Elset, elset=CALLUS-1726
 2460
*Elset, elset=CALLUS-1727
 2461
*Elset, elset=CALLUS-1728
 2462
*Elset, elset=CALLUS-1729
 2463
*Elset, elset=CALLUS-1730
 2464
*Elset, elset=CALLUS-1731
 2465
*Elset, elset=CALLUS-1732
 2466
*Elset, elset=CALLUS-1733
 2467
*Elset, elset=CALLUS-1734
 2468
*Elset, elset=CALLUS-1735
 2469
*Elset, elset=CALLUS-1736
 2470
*Elset, elset=CALLUS-1737
 2471
*Elset, elset=CALLUS-1738
 2472
*Elset, elset=CALLUS-1739
 2473
*Elset, elset=CALLUS-1740
 2474
*Elset, elset=CALLUS-1741
 2475
*Elset, elset=CALLUS-1742
 2476
*Elset, elset=CALLUS-1743
 2477
*Elset, elset=CALLUS-1744
 2478
*Elset, elset=CALLUS-1745
 2479
*Elset, elset=CALLUS-1746
 2480
*Elset, elset=CALLUS-1747
 2481
*Elset, elset=CALLUS-1748
 2482
*Elset, elset=CALLUS-1749
 2483
*Elset, elset=CALLUS-1750
 2484
*Elset, elset=CALLUS-1751
 2485
*Elset, elset=CALLUS-1752
 2486
*Elset, elset=CALLUS-1753
 2487
*Elset, elset=CALLUS-1754
 2488
*Elset, elset=CALLUS-1755
 2489
*Elset, elset=CALLUS-1756
 2490
*Elset, elset=CALLUS-1757
 2491
*Elset, elset=CALLUS-1758
 2492
*Elset, elset=CALLUS-1759
 2493
*Elset, elset=CALLUS-1760
 2494
*Elset, elset=CALLUS-1761
 2495
*Elset, elset=CALLUS-1762
 2496
*Elset, elset=CALLUS-1763
 2497
*Elset, elset=CALLUS-1764
 2498
*Elset, elset=CALLUS-1765
 2499
*Elset, elset=CALLUS-1766
 2500
*Elset, elset=CALLUS-1767
 2501
*Elset, elset=CALLUS-1768
 2502
*Elset, elset=CALLUS-1769
 2503
*Elset, elset=CALLUS-1770
 2504
*Elset, elset=CALLUS-1771
 2505
*Elset, elset=CALLUS-1772
 2506
*Elset, elset=CALLUS-1773
 2507
*Elset, elset=CALLUS-1774
 2508
*Elset, elset=CALLUS-1775
 2509
*Elset, elset=CALLUS-1776
 2510
*Elset, elset=CALLUS-1777
 2511
*Elset, elset=CALLUS-1778
 2512
*Elset, elset=CALLUS-1779
 2513
*Elset, elset=CALLUS-1780
 2514
*Elset, elset=CALLUS-1781
 2515
*Elset, elset=CALLUS-1782
 2516
*Elset, elset=CALLUS-1783
 2517
*Elset, elset=CALLUS-1784
 2518
*Elset, elset=CALLUS-1785
 2519
*Elset, elset=CALLUS-1786
 2520
*Elset, elset=CALLUS-1787
 2521
*Elset, elset=CALLUS-1788
 2522
*Elset, elset=CALLUS-1789
 2523
*Elset, elset=CALLUS-1790
 2524
*Elset, elset=CALLUS-1791
 2525
*Elset, elset=CALLUS-1792
 2526
*Elset, elset=CALLUS-1793
 2527
*Elset, elset=CALLUS-1794
 2528
*Elset, elset=CALLUS-1795
 2529
*Elset, elset=CALLUS-1796
 2530
*Elset, elset=CALLUS-1797
 2531
*Elset, elset=CALLUS-1798
 2532
*Elset, elset=CALLUS-1799
 2533
*Elset, elset=CALLUS-1800
 2534
*Elset, elset=CALLUS-1801
 2535
*Elset, elset=CALLUS-1802
 2536
*Elset, elset=CALLUS-1803
 2537
*Elset, elset=CALLUS-1804
 2538
*Elset, elset=CALLUS-1805
 2539
*Elset, elset=CALLUS-1806
 2540
*Elset, elset=CALLUS-1807
 2541
*Elset, elset=CALLUS-1808
 2542
*Elset, elset=CALLUS-1809
 2543
*Elset, elset=CALLUS-1810
 2544
*Elset, elset=CALLUS-1811
 2545
*Elset, elset=CALLUS-1812
 2546
*Elset, elset=CALLUS-1813
 2547
*Elset, elset=CALLUS-1814
 2548
*Elset, elset=CALLUS-1815
 2549
*Elset, elset=CALLUS-1816
 2550
*Elset, elset=CALLUS-1817
 2551
*Elset, elset=CALLUS-1818
 2552
*Elset, elset=CALLUS-1819
 2553
*Elset, elset=CALLUS-1820
 2554
*Elset, elset=CALLUS-1821
 2555
*Elset, elset=CALLUS-1822
 2556
*Elset, elset=CALLUS-1823
 2557
*Elset, elset=CALLUS-1824
 2558
*Elset, elset=CALLUS-1825
 2559
*Elset, elset=CALLUS-1826
 2560
*Elset, elset=CALLUS-1827
 2561
*Elset, elset=CALLUS-1828
 2562
*Elset, elset=CALLUS-1829
 2563
*Elset, elset=CALLUS-1830
 2564
*Elset, elset=CALLUS-1831
 2565
*Elset, elset=CALLUS-1832
 2566
*Elset, elset=CALLUS-1833
 2567
*Elset, elset=CALLUS-1834
 2568
*Elset, elset=CALLUS-1835
 2569
*Elset, elset=CALLUS-1836
 2570
*Elset, elset=CALLUS-1837
 2571
*Elset, elset=CALLUS-1838
 2572
*Elset, elset=CALLUS-1839
 2573
*Elset, elset=CALLUS-1840
 2574
*Elset, elset=CALLUS-1841
 2575
*Elset, elset=CALLUS-1842
 2576
*Elset, elset=CALLUS-1843
 2577
*Elset, elset=CALLUS-1844
 2578
*Elset, elset=CALLUS-1845
 2579
*Elset, elset=CALLUS-1846
 2580
*Elset, elset=CALLUS-1847
 2581
*Elset, elset=CALLUS-1848
 2582
*Elset, elset=CALLUS-1849
 2583
*Elset, elset=CALLUS-1850
 2584
*Elset, elset=CALLUS-1851
 2585
*Elset, elset=CALLUS-1852
 2586
*Elset, elset=CALLUS-1853
 2587
*Elset, elset=CALLUS-1854
 2588
*Elset, elset=CALLUS-1855
 2589
*Elset, elset=CALLUS-1856
 2590
*Elset, elset=CALLUS-1857
 2591
*Elset, elset=CALLUS-1858
 2592
*Elset, elset=CALLUS-1859
 2593
*Elset, elset=CALLUS-1860
 2594
*Elset, elset=CALLUS-1861
 2595
*Elset, elset=CALLUS-1862
 2596
*Elset, elset=CALLUS-1863
 2597
*Elset, elset=CALLUS-1864
 2598
*Elset, elset=CALLUS-1865
 2599
*Elset, elset=CALLUS-1866
 2600
*Elset, elset=CALLUS-1867
 2601
*Elset, elset=CALLUS-1868
 2602
*Elset, elset=CALLUS-1869
 2603
*Elset, elset=CALLUS-1870
 2604
*Elset, elset=CALLUS-1871
 2605
*Elset, elset=CALLUS-1872
 2606
*Elset, elset=CALLUS-1873
 2607
*Elset, elset=CALLUS-1874
 2608
*Elset, elset=CALLUS-1875
 2609
*Elset, elset=CALLUS-1876
 2610
*Elset, elset=CALLUS-1877
 2611
*Elset, elset=CALLUS-1878
 2612
*Elset, elset=CALLUS-1879
 2613
*Elset, elset=CALLUS-1880
 2614
*Elset, elset=CALLUS-1881
 2615
*Elset, elset=CALLUS-1882
 2616
*Elset, elset=CALLUS-1883
 2617
*Elset, elset=CALLUS-1884
 2618
*Elset, elset=CALLUS-1885
 2619
*Elset, elset=CALLUS-1886
 2620
*Elset, elset=CALLUS-1887
 2621
*Elset, elset=CALLUS-1888
 2622
*Elset, elset=CALLUS-1889
 2623
*Elset, elset=CALLUS-1890
 2624
*Elset, elset=CALLUS-1891
 2625
*Elset, elset=CALLUS-1892
 2626
*Elset, elset=CALLUS-1893
 2627
*Elset, elset=CALLUS-1894
 2628
*Elset, elset=CALLUS-1895
 2629
*Elset, elset=CALLUS-1896
 2630
*Elset, elset=CALLUS-1897
 2631
*Elset, elset=CALLUS-1898
 2632
*Elset, elset=CALLUS-1899
 2633
*Elset, elset=CALLUS-1900
 2634
*Elset, elset=CALLUS-1901
 2635
*Elset, elset=CALLUS-1902
 2636
*Elset, elset=CALLUS-1903
 2637
*Elset, elset=CALLUS-1904
 2638
*Elset, elset=CALLUS-1905
 2639
*Elset, elset=CALLUS-1906
 2640
*Elset, elset=CALLUS-1907
 2641
*Elset, elset=CALLUS-1908
 2642
*Elset, elset=CALLUS-1909
 2643
*Elset, elset=CALLUS-1910
 2644
*Elset, elset=CALLUS-1911
 2645
*Elset, elset=CALLUS-1912
 2646
*Elset, elset=CALLUS-1913
 2647
*Elset, elset=CALLUS-1914
 2648
*Elset, elset=CALLUS-1915
 2649
*Elset, elset=CALLUS-1916
 2650
*Elset, elset=CALLUS-1917
 2651
*Elset, elset=CALLUS-1918
 2652
*Elset, elset=CALLUS-1919
 2653
*Elset, elset=CALLUS-1920
 2654
*Elset, elset=CALLUS-1921
 2655
*Elset, elset=CALLUS-1922
 2656
*Elset, elset=CALLUS-1923
 2657
*Elset, elset=CALLUS-1924
 2658
*Elset, elset=CALLUS-1925
 2659
*Elset, elset=CALLUS-1926
 2660
*Elset, elset=CALLUS-1927
 2661
*Elset, elset=CALLUS-1928
 2662
*Elset, elset=CALLUS-1929
 2663
*Elset, elset=CALLUS-1930
 2664
*Elset, elset=CALLUS-1931
 2665
*Elset, elset=CALLUS-1932
 2666
*Elset, elset=CALLUS-1933
 2667
*Elset, elset=CALLUS-1934
 2668
*Elset, elset=CALLUS-1935
 2669
*Elset, elset=CALLUS-1936
 2670
*Elset, elset=CALLUS-1937
 2671
*Elset, elset=CALLUS-1938
 2672
*Elset, elset=CALLUS-1939
 2673
*Elset, elset=CALLUS-1940
 2674
*Elset, elset=CALLUS-1941
 2675
*Elset, elset=CALLUS-1942
 2676
*Elset, elset=CALLUS-1943
 2677
*Elset, elset=CALLUS-1944
 2678
*Elset, elset=CALLUS-1945
 2679
*Elset, elset=CALLUS-1946
 2680
*Elset, elset=CALLUS-1947
 2681
*Elset, elset=CALLUS-1948
 2682
*Elset, elset=CALLUS-1949
 2683
*Elset, elset=CALLUS-1950
 2684
*Elset, elset=CALLUS-1951
 2685
*Elset, elset=CALLUS-1952
 2686
*Elset, elset=CALLUS-1953
 2687
*Elset, elset=CALLUS-1954
 2688
*Elset, elset=CALLUS-1955
 2689
*Elset, elset=CALLUS-1956
 2690
*Elset, elset=CALLUS-1957
 2691
*Elset, elset=CALLUS-1958
 2692
*Elset, elset=CALLUS-1959
 2693
*Elset, elset=CALLUS-1960
 2694
*Elset, elset=CALLUS-1961
 2695
*Elset, elset=CALLUS-1962
 2696
*Elset, elset=CALLUS-1963
 2697
*Elset, elset=CALLUS-1964
 2698
*Elset, elset=CALLUS-1965
 2699
*Elset, elset=CALLUS-1966
 2700
*Elset, elset=CALLUS-1967
 2701
*Elset, elset=CALLUS-1968
 2702
*Elset, elset=CALLUS-1969
 2703
*Elset, elset=CALLUS-1970
 2704
*Elset, elset=CALLUS-1971
 2705
*Elset, elset=CALLUS-1972
 2706
*Elset, elset=CALLUS-1973
 2707
*Elset, elset=CALLUS-1974
 2708
*Elset, elset=CALLUS-1975
 2709
*Elset, elset=CALLUS-1976
 2710
*Elset, elset=CALLUS-1977
 2711
*Elset, elset=CALLUS-1978
 2712
*Elset, elset=CALLUS-1979
 2713
*Elset, elset=CALLUS-1980
 2714
*Elset, elset=CALLUS-1981
 2715
*Elset, elset=CALLUS-1982
 2716
*Elset, elset=CALLUS-1983
 2717
*Elset, elset=CALLUS-1984
 2718
*Elset, elset=CALLUS-1985
 2719
*Elset, elset=CALLUS-1986
 2720
*Elset, elset=CALLUS-1987
 2721
*Elset, elset=CALLUS-1988
 2722
*Elset, elset=CALLUS-1989
 2723
*Elset, elset=CALLUS-1990
 2724
*Elset, elset=CALLUS-1991
 2725
*Elset, elset=CALLUS-1992
 2726
*Elset, elset=CALLUS-1993
 2727
*Elset, elset=CALLUS-1994
 2728
*Elset, elset=CALLUS-1995
 2729
*Elset, elset=CALLUS-1996
 2730
*Elset, elset=CALLUS-1997
 2731
*Elset, elset=CALLUS-1998
 2732
*Elset, elset=CALLUS-1999
 2733
*Elset, elset=CALLUS-2000
 2734
*Elset, elset=CALLUS-2001
 2735
*Elset, elset=CALLUS-2002
 2736
*Elset, elset=CALLUS-2003
 2737
*Elset, elset=CALLUS-2004
 2738
*Elset, elset=CALLUS-2005
 2739
*Elset, elset=CALLUS-2006
 2740
*Elset, elset=CALLUS-2007
 2741
*Elset, elset=CALLUS-2008
 2742
*Elset, elset=CALLUS-2009
 2743
*Elset, elset=CALLUS-2010
 2744
*Elset, elset=CALLUS-2011
 2745
*Elset, elset=CALLUS-2012
 2746
*Elset, elset=CALLUS-2013
 2747
*Elset, elset=CALLUS-2014
 2748
*Elset, elset=CALLUS-2015
 2749
*Elset, elset=CALLUS-2016
 2750
*Elset, elset=CALLUS-2017
 2751
*Elset, elset=CALLUS-2018
 2752
*Elset, elset=CALLUS-2019
 2753
*Elset, elset=CALLUS-2020
 2754
*Elset, elset=CALLUS-2021
 2755
*Elset, elset=CALLUS-2022
 2756
*Elset, elset=CALLUS-2023
 2757
*Elset, elset=CALLUS-2024
 2758
*Elset, elset=CALLUS-2025
 2759
*Elset, elset=CALLUS-2026
 2760
*Elset, elset=CALLUS-2027
 2761
*Elset, elset=CALLUS-2028
 2762
*Elset, elset=CALLUS-2029
 2763
*Elset, elset=CALLUS-2030
 2764
*Elset, elset=CALLUS-2031
 2765
*Elset, elset=CALLUS-2032
 2766
*Elset, elset=CALLUS-2033
 2767
*Elset, elset=CALLUS-2034
 2768
*Elset, elset=CALLUS-2035
 2769
*Elset, elset=CALLUS-2036
 2770
*Elset, elset=CALLUS-2037
 2771
*Elset, elset=CALLUS-2038
 2772
*Elset, elset=CALLUS-2039
 2773
*Elset, elset=CALLUS-2040
 2774
*Elset, elset=CALLUS-2041
 2775
*Elset, elset=CALLUS-2042
 2776
*Elset, elset=CALLUS-2043
 2777
*Elset, elset=CALLUS-2044
 2778
*Elset, elset=CALLUS-2045
 2779
*Elset, elset=CALLUS-2046
 2780
*Elset, elset=CALLUS-2047
 2781
*Elset, elset=CALLUS-2048
 2782
*Elset, elset=CALLUS-2049
 2783
*Elset, elset=CALLUS-2050
 2784
*Elset, elset=CALLUS-2051
 2785
*Elset, elset=CALLUS-2052
 2786
*Elset, elset=CALLUS-2053
 2787
*Elset, elset=CALLUS-2054
 2788
*Elset, elset=CALLUS-2055
 2789
*Elset, elset=CALLUS-2056
 2790
*Elset, elset=CALLUS-2057
 2791
*Elset, elset=CALLUS-2058
 2792
*Elset, elset=CALLUS-2059
 2793
*Elset, elset=CALLUS-2060
 2794
*Elset, elset=CALLUS-2061
 2795
*Elset, elset=CALLUS-2062
 2796
*Elset, elset=CALLUS-2063
 2797
*Elset, elset=CALLUS-2064
 2798
*Elset, elset=CALLUS-2065
 2799
*Elset, elset=CALLUS-2066
 2800
*Elset, elset=CALLUS-2067
 2801
*Elset, elset=CALLUS-2068
 2802
*Elset, elset=CALLUS-2069
 2803
*Elset, elset=CALLUS-2070
 2804
*Elset, elset=CALLUS-2071
 2805
*Elset, elset=CALLUS-2072
 2806
*Elset, elset=CALLUS-2073
 2807
*Elset, elset=CALLUS-2074
 2808
*Elset, elset=CALLUS-2075
 2809
*Elset, elset=CALLUS-2076
 2810
*Elset, elset=CALLUS-2077
 2811
*Elset, elset=CALLUS-2078
 2812
*Elset, elset=CALLUS-2079
 2813
*Elset, elset=CALLUS-2080
 2814
*Elset, elset=CALLUS-2081
 2815
*Elset, elset=CALLUS-2082
 2816
*Elset, elset=CALLUS-2083
 2817
*Elset, elset=CALLUS-2084
 2818
*Elset, elset=CALLUS-2085
 2819
*Elset, elset=CALLUS-2086
 2820
*Elset, elset=CALLUS-2087
 2821
*Elset, elset=CALLUS-2088
 2822
*Elset, elset=CALLUS-2089
 2823
*Elset, elset=CALLUS-2090
 2824
*Elset, elset=CALLUS-2091
 2825
*Elset, elset=CALLUS-2092
 2826
*Elset, elset=CALLUS-2093
 2827
*Elset, elset=CALLUS-2094
 2828
*Elset, elset=CALLUS-2095
 2829
*Elset, elset=CALLUS-2096
 2830
*Elset, elset=CALLUS-2097
 2831
*Elset, elset=CALLUS-2098
 2832
*Elset, elset=CALLUS-2099
 2833
*Elset, elset=CALLUS-2100
 2834
*Elset, elset=CALLUS-2101
 2835
*Elset, elset=CALLUS-2102
 2836
*Elset, elset=CALLUS-2103
 2837
*Elset, elset=CALLUS-2104
 2838
*Elset, elset=CALLUS-2105
 2839
*Elset, elset=CALLUS-2106
 2840
*Elset, elset=CALLUS-2107
 2841
*Elset, elset=CALLUS-2108
 2842
*Elset, elset=CALLUS-2109
 2843
*Elset, elset=CALLUS-2110
 2844
*Elset, elset=CALLUS-2111
 2845
*Elset, elset=CALLUS-2112
 2846
*Elset, elset=CALLUS-2113
 2847
*Elset, elset=CALLUS-2114
 2848
*Elset, elset=CALLUS-2115
 2849
*Elset, elset=CALLUS-2116
 2850
*Elset, elset=CALLUS-2117
 2851
*Elset, elset=CALLUS-2118
 2852
*Elset, elset=CALLUS-2119
 2853
*Elset, elset=CALLUS-2120
 2854
*Elset, elset=CALLUS-2121
 2855
*Elset, elset=CALLUS-2122
 2856
*Elset, elset=CALLUS-2123
 2857
*Elset, elset=CALLUS-2124
 2858
*Elset, elset=CALLUS-2125
 2859
*Elset, elset=CALLUS-2126
 2860
*Elset, elset=CALLUS-2127
 2861
*Elset, elset=CALLUS-2128
 2862
*Elset, elset=CALLUS-2129
 2863
*Elset, elset=CALLUS-2130
 2864
*Elset, elset=CALLUS-2131
 2865
*Elset, elset=CALLUS-2132
 2866
*Elset, elset=CALLUS-2133
 2867
*Elset, elset=CALLUS-2134
 2868
*Elset, elset=CALLUS-2135
 2869
*Elset, elset=CALLUS-2136
 2870
*Elset, elset=CALLUS-2137
 2871
*Elset, elset=CALLUS-2138
 2872
*Elset, elset=CALLUS-2139
 2873
*Elset, elset=CALLUS-2140
 2874
*Elset, elset=CALLUS-2141
 2875
*Elset, elset=CALLUS-2142
 2876
*Elset, elset=CALLUS-2143
 2877
*Elset, elset=CALLUS-2144
 2878
*Elset, elset=CALLUS-2145
 2879
*Elset, elset=CALLUS-2146
 2880
*Elset, elset=CALLUS-2147
 2881
*Elset, elset=CALLUS-2148
 2882
*Elset, elset=CALLUS-2149
 2883
*Elset, elset=CALLUS-2150
 2884
*Elset, elset=CALLUS-2151
 2885
*Elset, elset=CALLUS-2152
 2886
*Elset, elset=CALLUS-2153
 2887
*Elset, elset=CALLUS-2154
 2888
*Elset, elset=CALLUS-2155
 2889
*Elset, elset=CALLUS-2156
 2890
*Elset, elset=CALLUS-2157
 2891
*Elset, elset=CALLUS-2158
 2892
*Elset, elset=CALLUS-2159
 2893
*Elset, elset=CALLUS-2160
 2894
*Elset, elset=CALLUS-2161
 2895
*Elset, elset=CALLUS-2162
 2896
*Elset, elset=CALLUS-2163
 2897
*Elset, elset=CALLUS-2164
 2898
*Elset, elset=CALLUS-2165
 2899
*Elset, elset=CALLUS-2166
 2900
*Elset, elset=CALLUS-2167
 2901
*Elset, elset=CALLUS-2168
 2902
*Elset, elset=CALLUS-2169
 2903
*Elset, elset=CALLUS-2170
 2904
*Elset, elset=CALLUS-2171
 2905
*Elset, elset=CALLUS-2172
 2906
*Elset, elset=CALLUS-2173
 2907
*Elset, elset=CALLUS-2174
 2908
*Elset, elset=CALLUS-2175
 2909
*Elset, elset=CALLUS-2176
 2910
*Elset, elset=CALLUS-2177
 2911
*Elset, elset=CALLUS-2178
 2912
*Elset, elset=CALLUS-2179
 2913
*Elset, elset=CALLUS-2180
 2914
*Elset, elset=CALLUS-2181
 2915
*Elset, elset=CALLUS-2182
 2916
*Elset, elset=CALLUS-2183
 2917
*Elset, elset=CALLUS-2184
 2918
*Elset, elset=CALLUS-2185
 2919
*Elset, elset=CALLUS-2186
 2920
*Elset, elset=CALLUS-2187
 2921
*Elset, elset=CALLUS-2188
 2922
*Elset, elset=CALLUS-2189
 2923
*Elset, elset=CALLUS-2190
 2924
*Elset, elset=CALLUS-2191
 2925
*Elset, elset=CALLUS-2192
 2926
*Elset, elset=CALLUS-2193
 2927
*Elset, elset=CALLUS-2194
 2928
*Elset, elset=CALLUS-2195
 2929
*Elset, elset=CALLUS-2196
 2930
*Elset, elset=CALLUS-2197
 2931
*Elset, elset=CALLUS-2198
 2932
*Elset, elset=CALLUS-2199
 2933
*Elset, elset=CALLUS-2200
 2934
*Elset, elset=CALLUS-2201
 2935
*Elset, elset=CALLUS-2202
 2936
*Elset, elset=CALLUS-2203
 2937
*Elset, elset=CALLUS-2204
 2938
*Elset, elset=CALLUS-2205
 2939
*Elset, elset=CALLUS-2206
 2940
*Elset, elset=CALLUS-2207
 2941
*Elset, elset=CALLUS-2208
 2942
*Elset, elset=CALLUS-2209
 2943
*Elset, elset=CALLUS-2210
 2944
*Elset, elset=CALLUS-2211
 2945
*Elset, elset=CALLUS-2212
 2946
*Elset, elset=CALLUS-2213
 2947
*Elset, elset=CALLUS-2214
 2948
*Elset, elset=CALLUS-2215
 2949
*Elset, elset=CALLUS-2216
 2950
*Elset, elset=CALLUS-2217
 2951
*Elset, elset=CALLUS-2218
 2952
*Elset, elset=CALLUS-2219
 2953
*Elset, elset=CALLUS-2220
 2954
*Elset, elset=CALLUS-2221
 2955
*Elset, elset=CALLUS-2222
 2956
*Elset, elset=CALLUS-2223
 2957
*Elset, elset=CALLUS-2224
 2958
*Elset, elset=CALLUS-2225
 2959
*Elset, elset=CALLUS-2226
 2960
*Elset, elset=CALLUS-2227
 2961
*Elset, elset=CALLUS-2228
 2962
*Elset, elset=CALLUS-2229
 2963
*Elset, elset=CALLUS-2230
 2964
*Elset, elset=CALLUS-2231
 2965
*Elset, elset=CALLUS-2232
 2966
*Elset, elset=CALLUS-2233
 2967
*Elset, elset=CALLUS-2234
 2968
*Elset, elset=CALLUS-2235
 2969
*Elset, elset=CALLUS-2236
 2970
*Elset, elset=CALLUS-2237
 2971
*Elset, elset=CALLUS-2238
 2972
*Elset, elset=CALLUS-2239
 2973
*Elset, elset=CALLUS-2240
 2974
*Elset, elset=CALLUS-2241
 2975
*Elset, elset=CALLUS-2242
 2976
*Elset, elset=CALLUS-2243
 2977
*Elset, elset=CALLUS-2244
 2978
*Elset, elset=CALLUS-2245
 2979
*Elset, elset=CALLUS-2246
 2980
*Elset, elset=CALLUS-2247
 2981
*Elset, elset=CALLUS-2248
 2982
*Elset, elset=CALLUS-2249
 2983
*Elset, elset=CALLUS-2250
 2984
*Elset, elset=CALLUS-2251
 2985
*Elset, elset=CALLUS-2252
 2986
*Elset, elset=CALLUS-2253
 2987
*Elset, elset=CALLUS-2254
 2988
*Elset, elset=CALLUS-2255
 2989
*Elset, elset=CALLUS-2256
 2990
*Elset, elset=CALLUS-2257
 2991
*Elset, elset=CALLUS-2258
 2992
*Elset, elset=CALLUS-2259
 2993
*Elset, elset=CALLUS-2260
 2994
*Elset, elset=CALLUS-2261
 2995
*Elset, elset=CALLUS-2262
 2996
*Elset, elset=CALLUS-2263
 2997
*Elset, elset=CALLUS-2264
 2998
*Elset, elset=CALLUS-2265
 2999
*Elset, elset=CALLUS-2266
 3000
*Elset, elset=CALLUS-2267
 3001
*Elset, elset=CALLUS-2268
 3002
*Elset, elset=CALLUS-2269
 3003
*Elset, elset=CALLUS-2270
 3004
*Elset, elset=CALLUS-2271
 3005
*Elset, elset=CALLUS-2272
 3006
*Elset, elset=CALLUS-2273
 3007
*Elset, elset=CALLUS-2274
 3008
*Elset, elset=CALLUS-2275
 3009
*Elset, elset=CALLUS-2276
 3010
*Elset, elset=CALLUS-2277
 3011
*Elset, elset=CALLUS-2278
 3012
*Elset, elset=CALLUS-2279
 3013
*Elset, elset=CALLUS-2280
 3014
*Elset, elset=CALLUS-2281
 3015
*Elset, elset=CALLUS-2282
 3016
*Elset, elset=CALLUS-2283
 3017
*Elset, elset=CALLUS-2284
 3018
*Elset, elset=CALLUS-2285
 3019
*Elset, elset=CALLUS-2286
 3020
*Elset, elset=CALLUS-2287
 3021
*Elset, elset=CALLUS-2288
 3022
*Elset, elset=CALLUS-2289
 3023
*Elset, elset=CALLUS-2290
 3024
*Elset, elset=CALLUS-2291
 3025
*Elset, elset=CALLUS-2292
 3026
*Elset, elset=CALLUS-2293
 3027
*Elset, elset=CALLUS-2294
 3028
*Elset, elset=CALLUS-2295
 3029
*Elset, elset=CALLUS-2296
 3030
*Elset, elset=CALLUS-2297
 3031
*Elset, elset=CALLUS-2298
 3032
*Elset, elset=CALLUS-2299
 3033
*Elset, elset=CALLUS-2300
 3034
*Elset, elset=CALLUS-2301
 3035
*Elset, elset=CALLUS-2302
 3036
*Elset, elset=CALLUS-2303
 3037
*Elset, elset=CALLUS-2304
 3038
*Elset, elset=CALLUS-2305
 3039
*Elset, elset=CALLUS-2306
 3040
*Elset, elset=CALLUS-2307
 3041
*Elset, elset=CALLUS-2308
 3042
*Elset, elset=CALLUS-2309
 3043
*Elset, elset=CALLUS-2310
 3044
*Elset, elset=CALLUS-2311
 3045
*Elset, elset=CALLUS-2312
 3046
*Elset, elset=CALLUS-2313
 3047
*Elset, elset=CALLUS-2314
 3048
*Elset, elset=CALLUS-2315
 3049
*Elset, elset=CALLUS-2316
 3050
*Elset, elset=CALLUS-2317
 3051
*Elset, elset=CALLUS-2318
 3052
*Elset, elset=CALLUS-2319
 3053
*Elset, elset=CALLUS-2320
 3054
*Elset, elset=CALLUS-2321
 3055
*Elset, elset=CALLUS-2322
 3056
*Elset, elset=CALLUS-2323
 3057
*Elset, elset=CALLUS-2324
 3058
*Elset, elset=CALLUS-2325
 3059
*Elset, elset=CALLUS-2326
 3060
*Elset, elset=CALLUS-2327
 3061
*Elset, elset=CALLUS-2328
 3062
*Elset, elset=CALLUS-2329
 3063
*Elset, elset=CALLUS-2330
 3064
*Elset, elset=CALLUS-2331
 3065
*Elset, elset=CALLUS-2332
 3066
*Elset, elset=CALLUS-2333
 3067
*Elset, elset=CALLUS-2334
 3068
*Elset, elset=CALLUS-2335
 3069
*Elset, elset=CALLUS-2336
 3070
*Elset, elset=CALLUS-2337
 3071
*Elset, elset=CALLUS-2338
 3072
*Elset, elset=CALLUS-2339
 3073
*Elset, elset=CALLUS-2340
 3074
*Elset, elset=CALLUS-2341
 3075
*Elset, elset=CALLUS-2342
 3076
*Elset, elset=CALLUS-2343
 3077
*Elset, elset=CALLUS-2344
 3078
*Elset, elset=CALLUS-2345
 3079
*Elset, elset=CALLUS-2346
 3080
*Elset, elset=CALLUS-2347
 3081
*Elset, elset=CALLUS-2348
 3082
*Elset, elset=CALLUS-2349
 3083
*Elset, elset=CALLUS-2350
 3084
*Elset, elset=CALLUS-2351
 3085
*Elset, elset=CALLUS-2352
 3086
*Elset, elset=CALLUS-2353
 3087
*Elset, elset=CALLUS-2354
 3088
*Elset, elset=CALLUS-2355
 3089
*Elset, elset=CALLUS-2356
 3090
*Elset, elset=CALLUS-2357
 3091
*Elset, elset=CALLUS-2358
 3092
*Elset, elset=CALLUS-2359
 3093
*Elset, elset=CALLUS-2360
 3094
*Elset, elset=CALLUS-2361
 3095
*Elset, elset=CALLUS-2362
 3096
*Elset, elset=CALLUS-2363
 3097
*Elset, elset=CALLUS-2364
 3098
*Elset, elset=CALLUS-2365
 3099
*Elset, elset=CALLUS-2366
 3100
*Elset, elset=CALLUS-2367
 3101
*Elset, elset=CALLUS-2368
 3102
*Elset, elset=CALLUS-2369
 3103
*Elset, elset=CALLUS-2370
 3104
*Elset, elset=CALLUS-2371
 3105
*Elset, elset=CALLUS-2372
 3106
*Elset, elset=CALLUS-2373
 3107
*Elset, elset=CALLUS-2374
 3108
*Elset, elset=CALLUS-2375
 3109
*Elset, elset=CALLUS-2376
 3110
*Elset, elset=CALLUS-2377
 3111
*Elset, elset=CALLUS-2378
 3112
*Elset, elset=CALLUS-2379
 3113
*Elset, elset=CALLUS-2380
 3114
*Elset, elset=CALLUS-2381
 3115
*Elset, elset=CALLUS-2382
 3116
*Elset, elset=CALLUS-2383
 3117
*Elset, elset=CALLUS-2384
 3118
*Elset, elset=CALLUS-2385
 3119
*Elset, elset=CALLUS-2386
 3120
*Elset, elset=CALLUS-2387
 3121
*Elset, elset=CALLUS-2388
 3122
*Elset, elset=CALLUS-2389
 3123
*Elset, elset=CALLUS-2390
 3124
*Elset, elset=CALLUS-2391
 3125
*Elset, elset=CALLUS-2392
 3126
*Elset, elset=CALLUS-2393
 3127
*Elset, elset=CALLUS-2394
 3128
*Elset, elset=CALLUS-2395
 3129
*Elset, elset=CALLUS-2396
 3130
*Elset, elset=CALLUS-2397
 3131
*Elset, elset=CALLUS-2398
 3132
*Elset, elset=CALLUS-2399
 3133
*Elset, elset=CALLUS-2400
 3134
*Elset, elset=CALLUS-2401
 3135
*Elset, elset=CALLUS-2402
 3136
*Elset, elset=CALLUS-2403
 3137
*Elset, elset=CALLUS-2404
 3138
*Elset, elset=CALLUS-2405
 3139
*Elset, elset=CALLUS-2406
 3140
*Elset, elset=CALLUS-2407
 3141
*Elset, elset=CALLUS-2408
 3142
*Elset, elset=CALLUS-2409
 3143
*Elset, elset=CALLUS-2410
 3144
*Elset, elset=CALLUS-2411
 3145
*Elset, elset=CALLUS-2412
 3146
*Elset, elset=CALLUS-2413
 3147
*Elset, elset=CALLUS-2414
 3148
*Elset, elset=CALLUS-2415
 3149
*Elset, elset=CALLUS-2416
 3150
*Elset, elset=CALLUS-2417
 3151
*Elset, elset=CALLUS-2418
 3152
*Elset, elset=CALLUS-2419
 3153
*Elset, elset=CALLUS-2420
 3154
*Elset, elset=CALLUS-2421
 3155
*Elset, elset=CALLUS-2422
 3156
*Elset, elset=CALLUS-2423
 3157
*Elset, elset=CALLUS-2424
 3158
*Elset, elset=CALLUS-2425
 3159
*Elset, elset=CALLUS-2426
 3160
*Elset, elset=CALLUS-2427
 3161
*Elset, elset=CALLUS-2428
 3162
*Elset, elset=CALLUS-2429
 3163
*Elset, elset=CALLUS-2430
 3164
*Elset, elset=CALLUS-2431
 3165
*Elset, elset=CALLUS-2432
 3166
*Elset, elset=CALLUS-2433
 3167
*Elset, elset=CALLUS-2434
 3168
*Elset, elset=CALLUS-2435
 3169
*Elset, elset=CALLUS-2436
 3170
*Elset, elset=CALLUS-2437
 3171
*Elset, elset=CALLUS-2438
 3172
*Elset, elset=CALLUS-2439
 3173
*Elset, elset=CALLUS-2440
 3174
*Elset, elset=CALLUS-2441
 3175
*Elset, elset=CALLUS-2442
 3176
*Elset, elset=CALLUS-2443
 3177
*Elset, elset=CALLUS-2444
 3178
*Elset, elset=CALLUS-2445
 3179
*Elset, elset=CALLUS-2446
 3180
*Elset, elset=CALLUS-2447
 3181
*Elset, elset=CALLUS-2448
 3182
*Elset, elset=CALLUS-2449
 3183
*Elset, elset=CALLUS-2450
 3184
*Elset, elset=CALLUS-2451
 3185
*Elset, elset=CALLUS-2452
 3186
*Elset, elset=CALLUS-2453
 3187
*Elset, elset=CALLUS-2454
 3188
*Elset, elset=CALLUS-2455
 3189
*Elset, elset=CALLUS-2456
 3190
*Elset, elset=CALLUS-2457
 3191
*Elset, elset=CALLUS-2458
 3192
*Elset, elset=CALLUS-2459
 3193
*Elset, elset=CALLUS-2460
 3194
*Elset, elset=CALLUS-2461
 3195
*Elset, elset=CALLUS-2462
 3196
*Elset, elset=CALLUS-2463
 3197
*Elset, elset=CALLUS-2464
 3198
*Elset, elset=CALLUS-2465
 3199
*Elset, elset=CALLUS-2466
 3200
*Elset, elset=CALLUS-2467
 3201
*Elset, elset=CALLUS-2468
 3202
*Elset, elset=CALLUS-2469
 3203
*Elset, elset=CALLUS-2470
 3204
*Elset, elset=CALLUS-2471
 3205
*Elset, elset=CALLUS-2472
 3206
*Elset, elset=CALLUS-2473
 3207
*Elset, elset=CALLUS-2474
 3208
*Elset, elset=CALLUS-2475
 3209
*Elset, elset=CALLUS-2476
 3210
*Elset, elset=CALLUS-2477
 3211
*Elset, elset=CALLUS-2478
 3212
*Elset, elset=CALLUS-2479
 3213
*Elset, elset=CALLUS-2480
 3214
*Elset, elset=CALLUS-2481
 3215
*Elset, elset=CALLUS-2482
 3216
*Elset, elset=CALLUS-2483
 3217
*Elset, elset=CALLUS-2484
 3218
*Elset, elset=CALLUS-2485
 3219
*Elset, elset=CALLUS-2486
 3220
*Elset, elset=CALLUS-2487
 3221
*Elset, elset=CALLUS-2488
 3222
*Elset, elset=CALLUS-2489
 3223
*Elset, elset=CALLUS-2490
 3224
*Elset, elset=CALLUS-2491
 3225
*Elset, elset=CALLUS-2492
 3226
*Elset, elset=CALLUS-2493
 3227
*Elset, elset=CALLUS-2494
 3228
*Elset, elset=CALLUS-2495
 3229
*Elset, elset=CALLUS-2496
 3230
*Elset, elset=CALLUS-2497
 3231
*Elset, elset=CALLUS-2498
 3232
*Elset, elset=CALLUS-2499
 3233
*Elset, elset=CALLUS-2500
 3234
*Elset, elset=CALLUS-2501
 3235
*Elset, elset=CALLUS-2502
 3236
*Elset, elset=CALLUS-2503
 3237
*Elset, elset=CALLUS-2504
 3238
*Elset, elset=CALLUS-2505
 3239
*Elset, elset=CALLUS-2506
 3240
*Elset, elset=CALLUS-2507
 3241
*Elset, elset=CALLUS-2508
 3242
*Elset, elset=CALLUS-2509
 3243
*Elset, elset=CALLUS-2510
 3244
*Elset, elset=CALLUS-2511
 3245
*Elset, elset=CALLUS-2512
 3246
*Elset, elset=CALLUS-2513
 3247
*Elset, elset=CALLUS-2514
 3248
*Elset, elset=CALLUS-2515
 3249
*Elset, elset=CALLUS-2516
 3250
*Elset, elset=CALLUS-2517
 3251
*Elset, elset=CALLUS-2518
 3252
*Elset, elset=CALLUS-2519
 3253
*Elset, elset=CALLUS-2520
 3254
*Elset, elset=CALLUS-2521
 3255
*Elset, elset=CALLUS-2522
 3256
*Elset, elset=CALLUS-2523
 3257
*Elset, elset=CALLUS-2524
 3258
*Elset, elset=CALLUS-2525
 3259
*Elset, elset=CALLUS-2526
 3260
*Elset, elset=CALLUS-2527
 3261
*Elset, elset=CALLUS-2528
 3262
*Elset, elset=CALLUS-2529
 3263
*Elset, elset=CALLUS-2530
 3264
*Elset, elset=CALLUS-2531
 3265
*Elset, elset=CALLUS-2532
 3266
*Elset, elset=CALLUS-2533
 3267
*Elset, elset=CALLUS-2534
 3268
*Elset, elset=CALLUS-2535
 3269
*Elset, elset=CALLUS-2536
 3270
*Elset, elset=CALLUS-2537
 3271
*Elset, elset=CALLUS-2538
 3272
*Elset, elset=CALLUS-2539
 3273
*Elset, elset=CALLUS-2540
 3274
*Elset, elset=CALLUS-2541
 3275
*Elset, elset=CALLUS-2542
 3276
*Elset, elset=CALLUS-2543
 3277
*Elset, elset=CALLUS-2544
 3278
*Elset, elset=CALLUS-2545
 3279
*Elset, elset=CALLUS-2546
 3280
*Elset, elset=CALLUS-2547
 3281
*Elset, elset=CALLUS-2548
 3282
*Elset, elset=CALLUS-2549
 3283
*Elset, elset=CALLUS-2550
 3284
*Elset, elset=CALLUS-2551
 3285
*Elset, elset=CALLUS-2552
 3286
*Elset, elset=CALLUS-2553
 3287
*Elset, elset=CALLUS-2554
 3288
*Elset, elset=CALLUS-2555
 3289
*Elset, elset=CALLUS-2556
 3290
*Elset, elset=CALLUS-2557
 3291
*Elset, elset=CALLUS-2558
 3292
*Elset, elset=CALLUS-2559
 3293
*Elset, elset=CALLUS-2560
 3294
*Elset, elset=CALLUS-2561
 3295
*Elset, elset=CALLUS-2562
 3296
*Elset, elset=CALLUS-2563
 3297
*Elset, elset=CALLUS-2564
 3298
*Elset, elset=CALLUS-2565
 3299
*Elset, elset=CALLUS-2566
 3300
*Elset, elset=CALLUS-2567
 3301
*Elset, elset=CALLUS-2568
 3302
*Elset, elset=CALLUS-2569
 3303
*Elset, elset=CALLUS-2570
 3304
*Elset, elset=CALLUS-2571
 3305
*Elset, elset=CALLUS-2572
 3306
*Elset, elset=CALLUS-2573
 3307
*Elset, elset=CALLUS-2574
 3308
*Elset, elset=CALLUS-2575
 3309
*Elset, elset=CALLUS-2576
 3310
*Elset, elset=CALLUS-2577
 3311
*Elset, elset=CALLUS-2578
 3312
*Elset, elset=CALLUS-2579
 3313
*Elset, elset=CALLUS-2580
 3314
*Elset, elset=CALLUS-2581
 3315
*Elset, elset=CALLUS-2582
 3316
*Elset, elset=CALLUS-2583
 3317
*Elset, elset=CALLUS-2584
 3318
*Elset, elset=CALLUS-2585
 3319
*Elset, elset=CALLUS-2586
 3320
*Elset, elset=CALLUS-2587
 3321
*Elset, elset=CALLUS-2588
 3322
*Elset, elset=CALLUS-2589
 3323
*Elset, elset=CALLUS-2590
 3324
*Elset, elset=CALLUS-2591
 3325
*Elset, elset=CALLUS-2592
 3326
*Elset, elset=CALLUS-2593
 3327
*Elset, elset=CALLUS-2594
 3328
*Elset, elset=CALLUS-2595
 3329
*Elset, elset=CALLUS-2596
 3330
*Elset, elset=CALLUS-2597
 3331
*Elset, elset=CALLUS-2598
 3332
*Elset, elset=CALLUS-2599
 3333
*Elset, elset=CALLUS-2600
 3334
*Elset, elset=CALLUS-2601
 3335
*Elset, elset=CALLUS-2602
 3336
*Elset, elset=CALLUS-2603
 3337
*Elset, elset=CALLUS-2604
 3338
*Elset, elset=CALLUS-2605
 3339
*Elset, elset=CALLUS-2606
 3340
*Elset, elset=CALLUS-2607
 3341
*Elset, elset=CALLUS-2608
 3342
*Elset, elset=CALLUS-2609
 3343
*Elset, elset=CALLUS-2610
 3344
*Elset, elset=CALLUS-2611
 3345
*Elset, elset=CALLUS-2612
 3346
*Elset, elset=CALLUS-2613
 3347
*Elset, elset=CALLUS-2614
 3348
*Elset, elset=CALLUS-2615
 3349
*Elset, elset=CALLUS-2616
 3350
*Elset, elset=CALLUS-2617
 3351
*Elset, elset=CALLUS-2618
 3352
*Elset, elset=CALLUS-2619
 3353
*Elset, elset=CALLUS-2620
 3354
*Elset, elset=CALLUS-2621
 3355
*Elset, elset=CALLUS-2622
 3356
*Elset, elset=CALLUS-2623
 3357
*Elset, elset=CALLUS-2624
 3358
*Elset, elset=CALLUS-2625
 3359
*Elset, elset=CALLUS-2626
 3360
*Elset, elset=CALLUS-2627
 3361
*Elset, elset=CALLUS-2628
 3362
*Elset, elset=CALLUS-2629
 3363
*Elset, elset=CALLUS-2630
 3364
*Elset, elset=CALLUS-2631
 3365
*Elset, elset=CALLUS-2632
 3366
*Elset, elset=CALLUS-2633
 3367
*Elset, elset=CALLUS-2634
 3368
*Elset, elset=CALLUS-2635
 3369
*Elset, elset=CALLUS-2636
 3370
*Elset, elset=CALLUS-2637
 3371
*Elset, elset=CALLUS-2638
 3372
*Elset, elset=CALLUS-2639
 3373
*Elset, elset=CALLUS-2640
 3374
*Elset, elset=CALLUS-2641
 3375
*Elset, elset=CALLUS-2642
 3376
*Elset, elset=CALLUS-2643
 3377
*Elset, elset=CALLUS-2644
 3378
*Elset, elset=CALLUS-2645
 3379
*Elset, elset=CALLUS-2646
 3380

** Section: Section-3-CALLUS-1
*Solid Section, elset=CALLUS-1, material=MAT-CALLUS-1
,
** Section: Section-4-CALLUS-2
*Solid Section, elset=CALLUS-2, material=MAT-CALLUS-2
,
** Section: Section-5-CALLUS-3
*Solid Section, elset=CALLUS-3, material=MAT-CALLUS-3
,
** Section: Section-6-CALLUS-4
*Solid Section, elset=CALLUS-4, material=MAT-CALLUS-4
,
** Section: Section-7-CALLUS-5
*Solid Section, elset=CALLUS-5, material=MAT-CALLUS-5
,
** Section: Section-8-CALLUS-6
*Solid Section, elset=CALLUS-6, material=MAT-CALLUS-6
,
** Section: Section-9-CALLUS-7
*Solid Section, elset=CALLUS-7, material=MAT-CALLUS-7
,
** Section: Section-10-CALLUS-8
*Solid Section, elset=CALLUS-8, material=MAT-CALLUS-8
,
** Section: Section-11-CALLUS-9
*Solid Section, elset=CALLUS-9, material=MAT-CALLUS-9
,
** Section: Section-12-CALLUS-10
*Solid Section, elset=CALLUS-10, material=MAT-CALLUS-10
,
** Section: Section-13-CALLUS-11
*Solid Section, elset=CALLUS-11, material=MAT-CALLUS-11
,
** Section: Section-14-CALLUS-12
*Solid Section, elset=CALLUS-12, material=MAT-CALLUS-12
,
** Section: Section-15-CALLUS-13
*Solid Section, elset=CALLUS-13, material=MAT-CALLUS-13
,
** Section: Section-16-CALLUS-14
*Solid Section, elset=CALLUS-14, material=MAT-CALLUS-14
,
** Section: Section-17-CALLUS-15
*Solid Section, elset=CALLUS-15, material=MAT-CALLUS-15
,
** Section: Section-18-CALLUS-16
*Solid Section, elset=CALLUS-16, material=MAT-CALLUS-16
,
** Section: Section-19-CALLUS-17
*Solid Section, elset=CALLUS-17, material=MAT-CALLUS-17
,
** Section: Section-20-CALLUS-18
*Solid Section, elset=CALLUS-18, material=MAT-CALLUS-18
,
** Section: Section-21-CALLUS-19
*Solid Section, elset=CALLUS-19, material=MAT-CALLUS-19
,
** Section: Section-22-CALLUS-20
*Solid Section, elset=CALLUS-20, material=MAT-CALLUS-20
,
** Section: Section-23-CALLUS-21
*Solid Section, elset=CALLUS-21, material=MAT-CALLUS-21
,
** Section: Section-24-CALLUS-22
*Solid Section, elset=CALLUS-22, material=MAT-CALLUS-22
,
** Section: Section-25-CALLUS-23
*Solid Section, elset=CALLUS-23, material=MAT-CALLUS-23
,
** Section: Section-26-CALLUS-24
*Solid Section, elset=CALLUS-24, material=MAT-CALLUS-24
,
** Section: Section-27-CALLUS-25
*Solid Section, elset=CALLUS-25, material=MAT-CALLUS-25
,
** Section: Section-28-CALLUS-26
*Solid Section, elset=CALLUS-26, material=MAT-CALLUS-26
,
** Section: Section-29-CALLUS-27
*Solid Section, elset=CALLUS-27, material=MAT-CALLUS-27
,
** Section: Section-30-CALLUS-28
*Solid Section, elset=CALLUS-28, material=MAT-CALLUS-28
,
** Section: Section-31-CALLUS-29
*Solid Section, elset=CALLUS-29, material=MAT-CALLUS-29
,
** Section: Section-32-CALLUS-30
*Solid Section, elset=CALLUS-30, material=MAT-CALLUS-30
,
** Section: Section-33-CALLUS-31
*Solid Section, elset=CALLUS-31, material=MAT-CALLUS-31
,
** Section: Section-34-CALLUS-32
*Solid Section, elset=CALLUS-32, material=MAT-CALLUS-32
,
** Section: Section-35-CALLUS-33
*Solid Section, elset=CALLUS-33, material=MAT-CALLUS-33
,
** Section: Section-36-CALLUS-34
*Solid Section, elset=CALLUS-34, material=MAT-CALLUS-34
,
** Section: Section-37-CALLUS-35
*Solid Section, elset=CALLUS-35, material=MAT-CALLUS-35
,
** Section: Section-38-CALLUS-36
*Solid Section, elset=CALLUS-36, material=MAT-CALLUS-36
,
** Section: Section-39-CALLUS-37
*Solid Section, elset=CALLUS-37, material=MAT-CALLUS-37
,
** Section: Section-40-CALLUS-38
*Solid Section, elset=CALLUS-38, material=MAT-CALLUS-38
,
** Section: Section-41-CALLUS-39
*Solid Section, elset=CALLUS-39, material=MAT-CALLUS-39
,
** Section: Section-42-CALLUS-40
*Solid Section, elset=CALLUS-40, material=MAT-CALLUS-40
,
** Section: Section-43-CALLUS-41
*Solid Section, elset=CALLUS-41, material=MAT-CALLUS-41
,
** Section: Section-44-CALLUS-42
*Solid Section, elset=CALLUS-42, material=MAT-CALLUS-42
,
** Section: Section-45-CALLUS-43
*Solid Section, elset=CALLUS-43, material=MAT-CALLUS-43
,
** Section: Section-46-CALLUS-44
*Solid Section, elset=CALLUS-44, material=MAT-CALLUS-44
,
** Section: Section-47-CALLUS-45
*Solid Section, elset=CALLUS-45, material=MAT-CALLUS-45
,
** Section: Section-48-CALLUS-46
*Solid Section, elset=CALLUS-46, material=MAT-CALLUS-46
,
** Section: Section-49-CALLUS-47
*Solid Section, elset=CALLUS-47, material=MAT-CALLUS-47
,
** Section: Section-50-CALLUS-48
*Solid Section, elset=CALLUS-48, material=MAT-CALLUS-48
,
** Section: Section-51-CALLUS-49
*Solid Section, elset=CALLUS-49, material=MAT-CALLUS-49
,
** Section: Section-52-CALLUS-50
*Solid Section, elset=CALLUS-50, material=MAT-CALLUS-50
,
** Section: Section-53-CALLUS-51
*Solid Section, elset=CALLUS-51, material=MAT-CALLUS-51
,
** Section: Section-54-CALLUS-52
*Solid Section, elset=CALLUS-52, material=MAT-CALLUS-52
,
** Section: Section-55-CALLUS-53
*Solid Section, elset=CALLUS-53, material=MAT-CALLUS-53
,
** Section: Section-56-CALLUS-54
*Solid Section, elset=CALLUS-54, material=MAT-CALLUS-54
,
** Section: Section-57-CALLUS-55
*Solid Section, elset=CALLUS-55, material=MAT-CALLUS-55
,
** Section: Section-58-CALLUS-56
*Solid Section, elset=CALLUS-56, material=MAT-CALLUS-56
,
** Section: Section-59-CALLUS-57
*Solid Section, elset=CALLUS-57, material=MAT-CALLUS-57
,
** Section: Section-60-CALLUS-58
*Solid Section, elset=CALLUS-58, material=MAT-CALLUS-58
,
** Section: Section-61-CALLUS-59
*Solid Section, elset=CALLUS-59, material=MAT-CALLUS-59
,
** Section: Section-62-CALLUS-60
*Solid Section, elset=CALLUS-60, material=MAT-CALLUS-60
,
** Section: Section-63-CALLUS-61
*Solid Section, elset=CALLUS-61, material=MAT-CALLUS-61
,
** Section: Section-64-CALLUS-62
*Solid Section, elset=CALLUS-62, material=MAT-CALLUS-62
,
** Section: Section-65-CALLUS-63
*Solid Section, elset=CALLUS-63, material=MAT-CALLUS-63
,
** Section: Section-66-CALLUS-64
*Solid Section, elset=CALLUS-64, material=MAT-CALLUS-64
,
** Section: Section-67-CALLUS-65
*Solid Section, elset=CALLUS-65, material=MAT-CALLUS-65
,
** Section: Section-68-CALLUS-66
*Solid Section, elset=CALLUS-66, material=MAT-CALLUS-66
,
** Section: Section-69-CALLUS-67
*Solid Section, elset=CALLUS-67, material=MAT-CALLUS-67
,
** Section: Section-70-CALLUS-68
*Solid Section, elset=CALLUS-68, material=MAT-CALLUS-68
,
** Section: Section-71-CALLUS-69
*Solid Section, elset=CALLUS-69, material=MAT-CALLUS-69
,
** Section: Section-72-CALLUS-70
*Solid Section, elset=CALLUS-70, material=MAT-CALLUS-70
,
** Section: Section-73-CALLUS-71
*Solid Section, elset=CALLUS-71, material=MAT-CALLUS-71
,
** Section: Section-74-CALLUS-72
*Solid Section, elset=CALLUS-72, material=MAT-CALLUS-72
,
** Section: Section-75-CALLUS-73
*Solid Section, elset=CALLUS-73, material=MAT-CALLUS-73
,
** Section: Section-76-CALLUS-74
*Solid Section, elset=CALLUS-74, material=MAT-CALLUS-74
,
** Section: Section-77-CALLUS-75
*Solid Section, elset=CALLUS-75, material=MAT-CALLUS-75
,
** Section: Section-78-CALLUS-76
*Solid Section, elset=CALLUS-76, material=MAT-CALLUS-76
,
** Section: Section-79-CALLUS-77
*Solid Section, elset=CALLUS-77, material=MAT-CALLUS-77
,
** Section: Section-80-CALLUS-78
*Solid Section, elset=CALLUS-78, material=MAT-CALLUS-78
,
** Section: Section-81-CALLUS-79
*Solid Section, elset=CALLUS-79, material=MAT-CALLUS-79
,
** Section: Section-82-CALLUS-80
*Solid Section, elset=CALLUS-80, material=MAT-CALLUS-80
,
** Section: Section-83-CALLUS-81
*Solid Section, elset=CALLUS-81, material=MAT-CALLUS-81
,
** Section: Section-84-CALLUS-82
*Solid Section, elset=CALLUS-82, material=MAT-CALLUS-82
,
** Section: Section-85-CALLUS-83
*Solid Section, elset=CALLUS-83, material=MAT-CALLUS-83
,
** Section: Section-86-CALLUS-84
*Solid Section, elset=CALLUS-84, material=MAT-CALLUS-84
,
** Section: Section-87-CALLUS-85
*Solid Section, elset=CALLUS-85, material=MAT-CALLUS-85
,
** Section: Section-88-CALLUS-86
*Solid Section, elset=CALLUS-86, material=MAT-CALLUS-86
,
** Section: Section-89-CALLUS-87
*Solid Section, elset=CALLUS-87, material=MAT-CALLUS-87
,
** Section: Section-90-CALLUS-88
*Solid Section, elset=CALLUS-88, material=MAT-CALLUS-88
,
** Section: Section-91-CALLUS-89
*Solid Section, elset=CALLUS-89, material=MAT-CALLUS-89
,
** Section: Section-92-CALLUS-90
*Solid Section, elset=CALLUS-90, material=MAT-CALLUS-90
,
** Section: Section-93-CALLUS-91
*Solid Section, elset=CALLUS-91, material=MAT-CALLUS-91
,
** Section: Section-94-CALLUS-92
*Solid Section, elset=CALLUS-92, material=MAT-CALLUS-92
,
** Section: Section-95-CALLUS-93
*Solid Section, elset=CALLUS-93, material=MAT-CALLUS-93
,
** Section: Section-96-CALLUS-94
*Solid Section, elset=CALLUS-94, material=MAT-CALLUS-94
,
** Section: Section-97-CALLUS-95
*Solid Section, elset=CALLUS-95, material=MAT-CALLUS-95
,
** Section: Section-98-CALLUS-96
*Solid Section, elset=CALLUS-96, material=MAT-CALLUS-96
,
** Section: Section-99-CALLUS-97
*Solid Section, elset=CALLUS-97, material=MAT-CALLUS-97
,
** Section: Section-100-CALLUS-98
*Solid Section, elset=CALLUS-98, material=MAT-CALLUS-98
,
** Section: Section-101-CALLUS-99
*Solid Section, elset=CALLUS-99, material=MAT-CALLUS-99
,
** Section: Section-102-CALLUS-100
*Solid Section, elset=CALLUS-100, material=MAT-CALLUS-100
,
** Section: Section-103-CALLUS-101
*Solid Section, elset=CALLUS-101, material=MAT-CALLUS-101
,
** Section: Section-104-CALLUS-102
*Solid Section, elset=CALLUS-102, material=MAT-CALLUS-102
,
** Section: Section-105-CALLUS-103
*Solid Section, elset=CALLUS-103, material=MAT-CALLUS-103
,
** Section: Section-106-CALLUS-104
*Solid Section, elset=CALLUS-104, material=MAT-CALLUS-104
,
** Section: Section-107-CALLUS-105
*Solid Section, elset=CALLUS-105, material=MAT-CALLUS-105
,
** Section: Section-108-CALLUS-106
*Solid Section, elset=CALLUS-106, material=MAT-CALLUS-106
,
** Section: Section-109-CALLUS-107
*Solid Section, elset=CALLUS-107, material=MAT-CALLUS-107
,
** Section: Section-110-CALLUS-108
*Solid Section, elset=CALLUS-108, material=MAT-CALLUS-108
,
** Section: Section-111-CALLUS-109
*Solid Section, elset=CALLUS-109, material=MAT-CALLUS-109
,
** Section: Section-112-CALLUS-110
*Solid Section, elset=CALLUS-110, material=MAT-CALLUS-110
,
** Section: Section-113-CALLUS-111
*Solid Section, elset=CALLUS-111, material=MAT-CALLUS-111
,
** Section: Section-114-CALLUS-112
*Solid Section, elset=CALLUS-112, material=MAT-CALLUS-112
,
** Section: Section-115-CALLUS-113
*Solid Section, elset=CALLUS-113, material=MAT-CALLUS-113
,
** Section: Section-116-CALLUS-114
*Solid Section, elset=CALLUS-114, material=MAT-CALLUS-114
,
** Section: Section-117-CALLUS-115
*Solid Section, elset=CALLUS-115, material=MAT-CALLUS-115
,
** Section: Section-118-CALLUS-116
*Solid Section, elset=CALLUS-116, material=MAT-CALLUS-116
,
** Section: Section-119-CALLUS-117
*Solid Section, elset=CALLUS-117, material=MAT-CALLUS-117
,
** Section: Section-120-CALLUS-118
*Solid Section, elset=CALLUS-118, material=MAT-CALLUS-118
,
** Section: Section-121-CALLUS-119
*Solid Section, elset=CALLUS-119, material=MAT-CALLUS-119
,
** Section: Section-122-CALLUS-120
*Solid Section, elset=CALLUS-120, material=MAT-CALLUS-120
,
** Section: Section-123-CALLUS-121
*Solid Section, elset=CALLUS-121, material=MAT-CALLUS-121
,
** Section: Section-124-CALLUS-122
*Solid Section, elset=CALLUS-122, material=MAT-CALLUS-122
,
** Section: Section-125-CALLUS-123
*Solid Section, elset=CALLUS-123, material=MAT-CALLUS-123
,
** Section: Section-126-CALLUS-124
*Solid Section, elset=CALLUS-124, material=MAT-CALLUS-124
,
** Section: Section-127-CALLUS-125
*Solid Section, elset=CALLUS-125, material=MAT-CALLUS-125
,
** Section: Section-128-CALLUS-126
*Solid Section, elset=CALLUS-126, material=MAT-CALLUS-126
,
** Section: Section-129-CALLUS-127
*Solid Section, elset=CALLUS-127, material=MAT-CALLUS-127
,
** Section: Section-130-CALLUS-128
*Solid Section, elset=CALLUS-128, material=MAT-CALLUS-128
,
** Section: Section-131-CALLUS-129
*Solid Section, elset=CALLUS-129, material=MAT-CALLUS-129
,
** Section: Section-132-CALLUS-130
*Solid Section, elset=CALLUS-130, material=MAT-CALLUS-130
,
** Section: Section-133-CALLUS-131
*Solid Section, elset=CALLUS-131, material=MAT-CALLUS-131
,
** Section: Section-134-CALLUS-132
*Solid Section, elset=CALLUS-132, material=MAT-CALLUS-132
,
** Section: Section-135-CALLUS-133
*Solid Section, elset=CALLUS-133, material=MAT-CALLUS-133
,
** Section: Section-136-CALLUS-134
*Solid Section, elset=CALLUS-134, material=MAT-CALLUS-134
,
** Section: Section-137-CALLUS-135
*Solid Section, elset=CALLUS-135, material=MAT-CALLUS-135
,
** Section: Section-138-CALLUS-136
*Solid Section, elset=CALLUS-136, material=MAT-CALLUS-136
,
** Section: Section-139-CALLUS-137
*Solid Section, elset=CALLUS-137, material=MAT-CALLUS-137
,
** Section: Section-140-CALLUS-138
*Solid Section, elset=CALLUS-138, material=MAT-CALLUS-138
,
** Section: Section-141-CALLUS-139
*Solid Section, elset=CALLUS-139, material=MAT-CALLUS-139
,
** Section: Section-142-CALLUS-140
*Solid Section, elset=CALLUS-140, material=MAT-CALLUS-140
,
** Section: Section-143-CALLUS-141
*Solid Section, elset=CALLUS-141, material=MAT-CALLUS-141
,
** Section: Section-144-CALLUS-142
*Solid Section, elset=CALLUS-142, material=MAT-CALLUS-142
,
** Section: Section-145-CALLUS-143
*Solid Section, elset=CALLUS-143, material=MAT-CALLUS-143
,
** Section: Section-146-CALLUS-144
*Solid Section, elset=CALLUS-144, material=MAT-CALLUS-144
,
** Section: Section-147-CALLUS-145
*Solid Section, elset=CALLUS-145, material=MAT-CALLUS-145
,
** Section: Section-148-CALLUS-146
*Solid Section, elset=CALLUS-146, material=MAT-CALLUS-146
,
** Section: Section-149-CALLUS-147
*Solid Section, elset=CALLUS-147, material=MAT-CALLUS-147
,
** Section: Section-150-CALLUS-148
*Solid Section, elset=CALLUS-148, material=MAT-CALLUS-148
,
** Section: Section-151-CALLUS-149
*Solid Section, elset=CALLUS-149, material=MAT-CALLUS-149
,
** Section: Section-152-CALLUS-150
*Solid Section, elset=CALLUS-150, material=MAT-CALLUS-150
,
** Section: Section-153-CALLUS-151
*Solid Section, elset=CALLUS-151, material=MAT-CALLUS-151
,
** Section: Section-154-CALLUS-152
*Solid Section, elset=CALLUS-152, material=MAT-CALLUS-152
,
** Section: Section-155-CALLUS-153
*Solid Section, elset=CALLUS-153, material=MAT-CALLUS-153
,
** Section: Section-156-CALLUS-154
*Solid Section, elset=CALLUS-154, material=MAT-CALLUS-154
,
** Section: Section-157-CALLUS-155
*Solid Section, elset=CALLUS-155, material=MAT-CALLUS-155
,
** Section: Section-158-CALLUS-156
*Solid Section, elset=CALLUS-156, material=MAT-CALLUS-156
,
** Section: Section-159-CALLUS-157
*Solid Section, elset=CALLUS-157, material=MAT-CALLUS-157
,
** Section: Section-160-CALLUS-158
*Solid Section, elset=CALLUS-158, material=MAT-CALLUS-158
,
** Section: Section-161-CALLUS-159
*Solid Section, elset=CALLUS-159, material=MAT-CALLUS-159
,
** Section: Section-162-CALLUS-160
*Solid Section, elset=CALLUS-160, material=MAT-CALLUS-160
,
** Section: Section-163-CALLUS-161
*Solid Section, elset=CALLUS-161, material=MAT-CALLUS-161
,
** Section: Section-164-CALLUS-162
*Solid Section, elset=CALLUS-162, material=MAT-CALLUS-162
,
** Section: Section-165-CALLUS-163
*Solid Section, elset=CALLUS-163, material=MAT-CALLUS-163
,
** Section: Section-166-CALLUS-164
*Solid Section, elset=CALLUS-164, material=MAT-CALLUS-164
,
** Section: Section-167-CALLUS-165
*Solid Section, elset=CALLUS-165, material=MAT-CALLUS-165
,
** Section: Section-168-CALLUS-166
*Solid Section, elset=CALLUS-166, material=MAT-CALLUS-166
,
** Section: Section-169-CALLUS-167
*Solid Section, elset=CALLUS-167, material=MAT-CALLUS-167
,
** Section: Section-170-CALLUS-168
*Solid Section, elset=CALLUS-168, material=MAT-CALLUS-168
,
** Section: Section-171-CALLUS-169
*Solid Section, elset=CALLUS-169, material=MAT-CALLUS-169
,
** Section: Section-172-CALLUS-170
*Solid Section, elset=CALLUS-170, material=MAT-CALLUS-170
,
** Section: Section-173-CALLUS-171
*Solid Section, elset=CALLUS-171, material=MAT-CALLUS-171
,
** Section: Section-174-CALLUS-172
*Solid Section, elset=CALLUS-172, material=MAT-CALLUS-172
,
** Section: Section-175-CALLUS-173
*Solid Section, elset=CALLUS-173, material=MAT-CALLUS-173
,
** Section: Section-176-CALLUS-174
*Solid Section, elset=CALLUS-174, material=MAT-CALLUS-174
,
** Section: Section-177-CALLUS-175
*Solid Section, elset=CALLUS-175, material=MAT-CALLUS-175
,
** Section: Section-178-CALLUS-176
*Solid Section, elset=CALLUS-176, material=MAT-CALLUS-176
,
** Section: Section-179-CALLUS-177
*Solid Section, elset=CALLUS-177, material=MAT-CALLUS-177
,
** Section: Section-180-CALLUS-178
*Solid Section, elset=CALLUS-178, material=MAT-CALLUS-178
,
** Section: Section-181-CALLUS-179
*Solid Section, elset=CALLUS-179, material=MAT-CALLUS-179
,
** Section: Section-182-CALLUS-180
*Solid Section, elset=CALLUS-180, material=MAT-CALLUS-180
,
** Section: Section-183-CALLUS-181
*Solid Section, elset=CALLUS-181, material=MAT-CALLUS-181
,
** Section: Section-184-CALLUS-182
*Solid Section, elset=CALLUS-182, material=MAT-CALLUS-182
,
** Section: Section-185-CALLUS-183
*Solid Section, elset=CALLUS-183, material=MAT-CALLUS-183
,
** Section: Section-186-CALLUS-184
*Solid Section, elset=CALLUS-184, material=MAT-CALLUS-184
,
** Section: Section-187-CALLUS-185
*Solid Section, elset=CALLUS-185, material=MAT-CALLUS-185
,
** Section: Section-188-CALLUS-186
*Solid Section, elset=CALLUS-186, material=MAT-CALLUS-186
,
** Section: Section-189-CALLUS-187
*Solid Section, elset=CALLUS-187, material=MAT-CALLUS-187
,
** Section: Section-190-CALLUS-188
*Solid Section, elset=CALLUS-188, material=MAT-CALLUS-188
,
** Section: Section-191-CALLUS-189
*Solid Section, elset=CALLUS-189, material=MAT-CALLUS-189
,
** Section: Section-192-CALLUS-190
*Solid Section, elset=CALLUS-190, material=MAT-CALLUS-190
,
** Section: Section-193-CALLUS-191
*Solid Section, elset=CALLUS-191, material=MAT-CALLUS-191
,
** Section: Section-194-CALLUS-192
*Solid Section, elset=CALLUS-192, material=MAT-CALLUS-192
,
** Section: Section-195-CALLUS-193
*Solid Section, elset=CALLUS-193, material=MAT-CALLUS-193
,
** Section: Section-196-CALLUS-194
*Solid Section, elset=CALLUS-194, material=MAT-CALLUS-194
,
** Section: Section-197-CALLUS-195
*Solid Section, elset=CALLUS-195, material=MAT-CALLUS-195
,
** Section: Section-198-CALLUS-196
*Solid Section, elset=CALLUS-196, material=MAT-CALLUS-196
,
** Section: Section-199-CALLUS-197
*Solid Section, elset=CALLUS-197, material=MAT-CALLUS-197
,
** Section: Section-200-CALLUS-198
*Solid Section, elset=CALLUS-198, material=MAT-CALLUS-198
,
** Section: Section-201-CALLUS-199
*Solid Section, elset=CALLUS-199, material=MAT-CALLUS-199
,
** Section: Section-202-CALLUS-200
*Solid Section, elset=CALLUS-200, material=MAT-CALLUS-200
,
** Section: Section-203-CALLUS-201
*Solid Section, elset=CALLUS-201, material=MAT-CALLUS-201
,
** Section: Section-204-CALLUS-202
*Solid Section, elset=CALLUS-202, material=MAT-CALLUS-202
,
** Section: Section-205-CALLUS-203
*Solid Section, elset=CALLUS-203, material=MAT-CALLUS-203
,
** Section: Section-206-CALLUS-204
*Solid Section, elset=CALLUS-204, material=MAT-CALLUS-204
,
** Section: Section-207-CALLUS-205
*Solid Section, elset=CALLUS-205, material=MAT-CALLUS-205
,
** Section: Section-208-CALLUS-206
*Solid Section, elset=CALLUS-206, material=MAT-CALLUS-206
,
** Section: Section-209-CALLUS-207
*Solid Section, elset=CALLUS-207, material=MAT-CALLUS-207
,
** Section: Section-210-CALLUS-208
*Solid Section, elset=CALLUS-208, material=MAT-CALLUS-208
,
** Section: Section-211-CALLUS-209
*Solid Section, elset=CALLUS-209, material=MAT-CALLUS-209
,
** Section: Section-212-CALLUS-210
*Solid Section, elset=CALLUS-210, material=MAT-CALLUS-210
,
** Section: Section-213-CALLUS-211
*Solid Section, elset=CALLUS-211, material=MAT-CALLUS-211
,
** Section: Section-214-CALLUS-212
*Solid Section, elset=CALLUS-212, material=MAT-CALLUS-212
,
** Section: Section-215-CALLUS-213
*Solid Section, elset=CALLUS-213, material=MAT-CALLUS-213
,
** Section: Section-216-CALLUS-214
*Solid Section, elset=CALLUS-214, material=MAT-CALLUS-214
,
** Section: Section-217-CALLUS-215
*Solid Section, elset=CALLUS-215, material=MAT-CALLUS-215
,
** Section: Section-218-CALLUS-216
*Solid Section, elset=CALLUS-216, material=MAT-CALLUS-216
,
** Section: Section-219-CALLUS-217
*Solid Section, elset=CALLUS-217, material=MAT-CALLUS-217
,
** Section: Section-220-CALLUS-218
*Solid Section, elset=CALLUS-218, material=MAT-CALLUS-218
,
** Section: Section-221-CALLUS-219
*Solid Section, elset=CALLUS-219, material=MAT-CALLUS-219
,
** Section: Section-222-CALLUS-220
*Solid Section, elset=CALLUS-220, material=MAT-CALLUS-220
,
** Section: Section-223-CALLUS-221
*Solid Section, elset=CALLUS-221, material=MAT-CALLUS-221
,
** Section: Section-224-CALLUS-222
*Solid Section, elset=CALLUS-222, material=MAT-CALLUS-222
,
** Section: Section-225-CALLUS-223
*Solid Section, elset=CALLUS-223, material=MAT-CALLUS-223
,
** Section: Section-226-CALLUS-224
*Solid Section, elset=CALLUS-224, material=MAT-CALLUS-224
,
** Section: Section-227-CALLUS-225
*Solid Section, elset=CALLUS-225, material=MAT-CALLUS-225
,
** Section: Section-228-CALLUS-226
*Solid Section, elset=CALLUS-226, material=MAT-CALLUS-226
,
** Section: Section-229-CALLUS-227
*Solid Section, elset=CALLUS-227, material=MAT-CALLUS-227
,
** Section: Section-230-CALLUS-228
*Solid Section, elset=CALLUS-228, material=MAT-CALLUS-228
,
** Section: Section-231-CALLUS-229
*Solid Section, elset=CALLUS-229, material=MAT-CALLUS-229
,
** Section: Section-232-CALLUS-230
*Solid Section, elset=CALLUS-230, material=MAT-CALLUS-230
,
** Section: Section-233-CALLUS-231
*Solid Section, elset=CALLUS-231, material=MAT-CALLUS-231
,
** Section: Section-234-CALLUS-232
*Solid Section, elset=CALLUS-232, material=MAT-CALLUS-232
,
** Section: Section-235-CALLUS-233
*Solid Section, elset=CALLUS-233, material=MAT-CALLUS-233
,
** Section: Section-236-CALLUS-234
*Solid Section, elset=CALLUS-234, material=MAT-CALLUS-234
,
** Section: Section-237-CALLUS-235
*Solid Section, elset=CALLUS-235, material=MAT-CALLUS-235
,
** Section: Section-238-CALLUS-236
*Solid Section, elset=CALLUS-236, material=MAT-CALLUS-236
,
** Section: Section-239-CALLUS-237
*Solid Section, elset=CALLUS-237, material=MAT-CALLUS-237
,
** Section: Section-240-CALLUS-238
*Solid Section, elset=CALLUS-238, material=MAT-CALLUS-238
,
** Section: Section-241-CALLUS-239
*Solid Section, elset=CALLUS-239, material=MAT-CALLUS-239
,
** Section: Section-242-CALLUS-240
*Solid Section, elset=CALLUS-240, material=MAT-CALLUS-240
,
** Section: Section-243-CALLUS-241
*Solid Section, elset=CALLUS-241, material=MAT-CALLUS-241
,
** Section: Section-244-CALLUS-242
*Solid Section, elset=CALLUS-242, material=MAT-CALLUS-242
,
** Section: Section-245-CALLUS-243
*Solid Section, elset=CALLUS-243, material=MAT-CALLUS-243
,
** Section: Section-246-CALLUS-244
*Solid Section, elset=CALLUS-244, material=MAT-CALLUS-244
,
** Section: Section-247-CALLUS-245
*Solid Section, elset=CALLUS-245, material=MAT-CALLUS-245
,
** Section: Section-248-CALLUS-246
*Solid Section, elset=CALLUS-246, material=MAT-CALLUS-246
,
** Section: Section-249-CALLUS-247
*Solid Section, elset=CALLUS-247, material=MAT-CALLUS-247
,
** Section: Section-250-CALLUS-248
*Solid Section, elset=CALLUS-248, material=MAT-CALLUS-248
,
** Section: Section-251-CALLUS-249
*Solid Section, elset=CALLUS-249, material=MAT-CALLUS-249
,
** Section: Section-252-CALLUS-250
*Solid Section, elset=CALLUS-250, material=MAT-CALLUS-250
,
** Section: Section-253-CALLUS-251
*Solid Section, elset=CALLUS-251, material=MAT-CALLUS-251
,
** Section: Section-254-CALLUS-252
*Solid Section, elset=CALLUS-252, material=MAT-CALLUS-252
,
** Section: Section-255-CALLUS-253
*Solid Section, elset=CALLUS-253, material=MAT-CALLUS-253
,
** Section: Section-256-CALLUS-254
*Solid Section, elset=CALLUS-254, material=MAT-CALLUS-254
,
** Section: Section-257-CALLUS-255
*Solid Section, elset=CALLUS-255, material=MAT-CALLUS-255
,
** Section: Section-258-CALLUS-256
*Solid Section, elset=CALLUS-256, material=MAT-CALLUS-256
,
** Section: Section-259-CALLUS-257
*Solid Section, elset=CALLUS-257, material=MAT-CALLUS-257
,
** Section: Section-260-CALLUS-258
*Solid Section, elset=CALLUS-258, material=MAT-CALLUS-258
,
** Section: Section-261-CALLUS-259
*Solid Section, elset=CALLUS-259, material=MAT-CALLUS-259
,
** Section: Section-262-CALLUS-260
*Solid Section, elset=CALLUS-260, material=MAT-CALLUS-260
,
** Section: Section-263-CALLUS-261
*Solid Section, elset=CALLUS-261, material=MAT-CALLUS-261
,
** Section: Section-264-CALLUS-262
*Solid Section, elset=CALLUS-262, material=MAT-CALLUS-262
,
** Section: Section-265-CALLUS-263
*Solid Section, elset=CALLUS-263, material=MAT-CALLUS-263
,
** Section: Section-266-CALLUS-264
*Solid Section, elset=CALLUS-264, material=MAT-CALLUS-264
,
** Section: Section-267-CALLUS-265
*Solid Section, elset=CALLUS-265, material=MAT-CALLUS-265
,
** Section: Section-268-CALLUS-266
*Solid Section, elset=CALLUS-266, material=MAT-CALLUS-266
,
** Section: Section-269-CALLUS-267
*Solid Section, elset=CALLUS-267, material=MAT-CALLUS-267
,
** Section: Section-270-CALLUS-268
*Solid Section, elset=CALLUS-268, material=MAT-CALLUS-268
,
** Section: Section-271-CALLUS-269
*Solid Section, elset=CALLUS-269, material=MAT-CALLUS-269
,
** Section: Section-272-CALLUS-270
*Solid Section, elset=CALLUS-270, material=MAT-CALLUS-270
,
** Section: Section-273-CALLUS-271
*Solid Section, elset=CALLUS-271, material=MAT-CALLUS-271
,
** Section: Section-274-CALLUS-272
*Solid Section, elset=CALLUS-272, material=MAT-CALLUS-272
,
** Section: Section-275-CALLUS-273
*Solid Section, elset=CALLUS-273, material=MAT-CALLUS-273
,
** Section: Section-276-CALLUS-274
*Solid Section, elset=CALLUS-274, material=MAT-CALLUS-274
,
** Section: Section-277-CALLUS-275
*Solid Section, elset=CALLUS-275, material=MAT-CALLUS-275
,
** Section: Section-278-CALLUS-276
*Solid Section, elset=CALLUS-276, material=MAT-CALLUS-276
,
** Section: Section-279-CALLUS-277
*Solid Section, elset=CALLUS-277, material=MAT-CALLUS-277
,
** Section: Section-280-CALLUS-278
*Solid Section, elset=CALLUS-278, material=MAT-CALLUS-278
,
** Section: Section-281-CALLUS-279
*Solid Section, elset=CALLUS-279, material=MAT-CALLUS-279
,
** Section: Section-282-CALLUS-280
*Solid Section, elset=CALLUS-280, material=MAT-CALLUS-280
,
** Section: Section-283-CALLUS-281
*Solid Section, elset=CALLUS-281, material=MAT-CALLUS-281
,
** Section: Section-284-CALLUS-282
*Solid Section, elset=CALLUS-282, material=MAT-CALLUS-282
,
** Section: Section-285-CALLUS-283
*Solid Section, elset=CALLUS-283, material=MAT-CALLUS-283
,
** Section: Section-286-CALLUS-284
*Solid Section, elset=CALLUS-284, material=MAT-CALLUS-284
,
** Section: Section-287-CALLUS-285
*Solid Section, elset=CALLUS-285, material=MAT-CALLUS-285
,
** Section: Section-288-CALLUS-286
*Solid Section, elset=CALLUS-286, material=MAT-CALLUS-286
,
** Section: Section-289-CALLUS-287
*Solid Section, elset=CALLUS-287, material=MAT-CALLUS-287
,
** Section: Section-290-CALLUS-288
*Solid Section, elset=CALLUS-288, material=MAT-CALLUS-288
,
** Section: Section-291-CALLUS-289
*Solid Section, elset=CALLUS-289, material=MAT-CALLUS-289
,
** Section: Section-292-CALLUS-290
*Solid Section, elset=CALLUS-290, material=MAT-CALLUS-290
,
** Section: Section-293-CALLUS-291
*Solid Section, elset=CALLUS-291, material=MAT-CALLUS-291
,
** Section: Section-294-CALLUS-292
*Solid Section, elset=CALLUS-292, material=MAT-CALLUS-292
,
** Section: Section-295-CALLUS-293
*Solid Section, elset=CALLUS-293, material=MAT-CALLUS-293
,
** Section: Section-296-CALLUS-294
*Solid Section, elset=CALLUS-294, material=MAT-CALLUS-294
,
** Section: Section-297-CALLUS-295
*Solid Section, elset=CALLUS-295, material=MAT-CALLUS-295
,
** Section: Section-298-CALLUS-296
*Solid Section, elset=CALLUS-296, material=MAT-CALLUS-296
,
** Section: Section-299-CALLUS-297
*Solid Section, elset=CALLUS-297, material=MAT-CALLUS-297
,
** Section: Section-300-CALLUS-298
*Solid Section, elset=CALLUS-298, material=MAT-CALLUS-298
,
** Section: Section-301-CALLUS-299
*Solid Section, elset=CALLUS-299, material=MAT-CALLUS-299
,
** Section: Section-302-CALLUS-300
*Solid Section, elset=CALLUS-300, material=MAT-CALLUS-300
,
** Section: Section-303-CALLUS-301
*Solid Section, elset=CALLUS-301, material=MAT-CALLUS-301
,
** Section: Section-304-CALLUS-302
*Solid Section, elset=CALLUS-302, material=MAT-CALLUS-302
,
** Section: Section-305-CALLUS-303
*Solid Section, elset=CALLUS-303, material=MAT-CALLUS-303
,
** Section: Section-306-CALLUS-304
*Solid Section, elset=CALLUS-304, material=MAT-CALLUS-304
,
** Section: Section-307-CALLUS-305
*Solid Section, elset=CALLUS-305, material=MAT-CALLUS-305
,
** Section: Section-308-CALLUS-306
*Solid Section, elset=CALLUS-306, material=MAT-CALLUS-306
,
** Section: Section-309-CALLUS-307
*Solid Section, elset=CALLUS-307, material=MAT-CALLUS-307
,
** Section: Section-310-CALLUS-308
*Solid Section, elset=CALLUS-308, material=MAT-CALLUS-308
,
** Section: Section-311-CALLUS-309
*Solid Section, elset=CALLUS-309, material=MAT-CALLUS-309
,
** Section: Section-312-CALLUS-310
*Solid Section, elset=CALLUS-310, material=MAT-CALLUS-310
,
** Section: Section-313-CALLUS-311
*Solid Section, elset=CALLUS-311, material=MAT-CALLUS-311
,
** Section: Section-314-CALLUS-312
*Solid Section, elset=CALLUS-312, material=MAT-CALLUS-312
,
** Section: Section-315-CALLUS-313
*Solid Section, elset=CALLUS-313, material=MAT-CALLUS-313
,
** Section: Section-316-CALLUS-314
*Solid Section, elset=CALLUS-314, material=MAT-CALLUS-314
,
** Section: Section-317-CALLUS-315
*Solid Section, elset=CALLUS-315, material=MAT-CALLUS-315
,
** Section: Section-318-CALLUS-316
*Solid Section, elset=CALLUS-316, material=MAT-CALLUS-316
,
** Section: Section-319-CALLUS-317
*Solid Section, elset=CALLUS-317, material=MAT-CALLUS-317
,
** Section: Section-320-CALLUS-318
*Solid Section, elset=CALLUS-318, material=MAT-CALLUS-318
,
** Section: Section-321-CALLUS-319
*Solid Section, elset=CALLUS-319, material=MAT-CALLUS-319
,
** Section: Section-322-CALLUS-320
*Solid Section, elset=CALLUS-320, material=MAT-CALLUS-320
,
** Section: Section-323-CALLUS-321
*Solid Section, elset=CALLUS-321, material=MAT-CALLUS-321
,
** Section: Section-324-CALLUS-322
*Solid Section, elset=CALLUS-322, material=MAT-CALLUS-322
,
** Section: Section-325-CALLUS-323
*Solid Section, elset=CALLUS-323, material=MAT-CALLUS-323
,
** Section: Section-326-CALLUS-324
*Solid Section, elset=CALLUS-324, material=MAT-CALLUS-324
,
** Section: Section-327-CALLUS-325
*Solid Section, elset=CALLUS-325, material=MAT-CALLUS-325
,
** Section: Section-328-CALLUS-326
*Solid Section, elset=CALLUS-326, material=MAT-CALLUS-326
,
** Section: Section-329-CALLUS-327
*Solid Section, elset=CALLUS-327, material=MAT-CALLUS-327
,
** Section: Section-330-CALLUS-328
*Solid Section, elset=CALLUS-328, material=MAT-CALLUS-328
,
** Section: Section-331-CALLUS-329
*Solid Section, elset=CALLUS-329, material=MAT-CALLUS-329
,
** Section: Section-332-CALLUS-330
*Solid Section, elset=CALLUS-330, material=MAT-CALLUS-330
,
** Section: Section-333-CALLUS-331
*Solid Section, elset=CALLUS-331, material=MAT-CALLUS-331
,
** Section: Section-334-CALLUS-332
*Solid Section, elset=CALLUS-332, material=MAT-CALLUS-332
,
** Section: Section-335-CALLUS-333
*Solid Section, elset=CALLUS-333, material=MAT-CALLUS-333
,
** Section: Section-336-CALLUS-334
*Solid Section, elset=CALLUS-334, material=MAT-CALLUS-334
,
** Section: Section-337-CALLUS-335
*Solid Section, elset=CALLUS-335, material=MAT-CALLUS-335
,
** Section: Section-338-CALLUS-336
*Solid Section, elset=CALLUS-336, material=MAT-CALLUS-336
,
** Section: Section-339-CALLUS-337
*Solid Section, elset=CALLUS-337, material=MAT-CALLUS-337
,
** Section: Section-340-CALLUS-338
*Solid Section, elset=CALLUS-338, material=MAT-CALLUS-338
,
** Section: Section-341-CALLUS-339
*Solid Section, elset=CALLUS-339, material=MAT-CALLUS-339
,
** Section: Section-342-CALLUS-340
*Solid Section, elset=CALLUS-340, material=MAT-CALLUS-340
,
** Section: Section-343-CALLUS-341
*Solid Section, elset=CALLUS-341, material=MAT-CALLUS-341
,
** Section: Section-344-CALLUS-342
*Solid Section, elset=CALLUS-342, material=MAT-CALLUS-342
,
** Section: Section-345-CALLUS-343
*Solid Section, elset=CALLUS-343, material=MAT-CALLUS-343
,
** Section: Section-346-CALLUS-344
*Solid Section, elset=CALLUS-344, material=MAT-CALLUS-344
,
** Section: Section-347-CALLUS-345
*Solid Section, elset=CALLUS-345, material=MAT-CALLUS-345
,
** Section: Section-348-CALLUS-346
*Solid Section, elset=CALLUS-346, material=MAT-CALLUS-346
,
** Section: Section-349-CALLUS-347
*Solid Section, elset=CALLUS-347, material=MAT-CALLUS-347
,
** Section: Section-350-CALLUS-348
*Solid Section, elset=CALLUS-348, material=MAT-CALLUS-348
,
** Section: Section-351-CALLUS-349
*Solid Section, elset=CALLUS-349, material=MAT-CALLUS-349
,
** Section: Section-352-CALLUS-350
*Solid Section, elset=CALLUS-350, material=MAT-CALLUS-350
,
** Section: Section-353-CALLUS-351
*Solid Section, elset=CALLUS-351, material=MAT-CALLUS-351
,
** Section: Section-354-CALLUS-352
*Solid Section, elset=CALLUS-352, material=MAT-CALLUS-352
,
** Section: Section-355-CALLUS-353
*Solid Section, elset=CALLUS-353, material=MAT-CALLUS-353
,
** Section: Section-356-CALLUS-354
*Solid Section, elset=CALLUS-354, material=MAT-CALLUS-354
,
** Section: Section-357-CALLUS-355
*Solid Section, elset=CALLUS-355, material=MAT-CALLUS-355
,
** Section: Section-358-CALLUS-356
*Solid Section, elset=CALLUS-356, material=MAT-CALLUS-356
,
** Section: Section-359-CALLUS-357
*Solid Section, elset=CALLUS-357, material=MAT-CALLUS-357
,
** Section: Section-360-CALLUS-358
*Solid Section, elset=CALLUS-358, material=MAT-CALLUS-358
,
** Section: Section-361-CALLUS-359
*Solid Section, elset=CALLUS-359, material=MAT-CALLUS-359
,
** Section: Section-362-CALLUS-360
*Solid Section, elset=CALLUS-360, material=MAT-CALLUS-360
,
** Section: Section-363-CALLUS-361
*Solid Section, elset=CALLUS-361, material=MAT-CALLUS-361
,
** Section: Section-364-CALLUS-362
*Solid Section, elset=CALLUS-362, material=MAT-CALLUS-362
,
** Section: Section-365-CALLUS-363
*Solid Section, elset=CALLUS-363, material=MAT-CALLUS-363
,
** Section: Section-366-CALLUS-364
*Solid Section, elset=CALLUS-364, material=MAT-CALLUS-364
,
** Section: Section-367-CALLUS-365
*Solid Section, elset=CALLUS-365, material=MAT-CALLUS-365
,
** Section: Section-368-CALLUS-366
*Solid Section, elset=CALLUS-366, material=MAT-CALLUS-366
,
** Section: Section-369-CALLUS-367
*Solid Section, elset=CALLUS-367, material=MAT-CALLUS-367
,
** Section: Section-370-CALLUS-368
*Solid Section, elset=CALLUS-368, material=MAT-CALLUS-368
,
** Section: Section-371-CALLUS-369
*Solid Section, elset=CALLUS-369, material=MAT-CALLUS-369
,
** Section: Section-372-CALLUS-370
*Solid Section, elset=CALLUS-370, material=MAT-CALLUS-370
,
** Section: Section-373-CALLUS-371
*Solid Section, elset=CALLUS-371, material=MAT-CALLUS-371
,
** Section: Section-374-CALLUS-372
*Solid Section, elset=CALLUS-372, material=MAT-CALLUS-372
,
** Section: Section-375-CALLUS-373
*Solid Section, elset=CALLUS-373, material=MAT-CALLUS-373
,
** Section: Section-376-CALLUS-374
*Solid Section, elset=CALLUS-374, material=MAT-CALLUS-374
,
** Section: Section-377-CALLUS-375
*Solid Section, elset=CALLUS-375, material=MAT-CALLUS-375
,
** Section: Section-378-CALLUS-376
*Solid Section, elset=CALLUS-376, material=MAT-CALLUS-376
,
** Section: Section-379-CALLUS-377
*Solid Section, elset=CALLUS-377, material=MAT-CALLUS-377
,
** Section: Section-380-CALLUS-378
*Solid Section, elset=CALLUS-378, material=MAT-CALLUS-378
,
** Section: Section-381-CALLUS-379
*Solid Section, elset=CALLUS-379, material=MAT-CALLUS-379
,
** Section: Section-382-CALLUS-380
*Solid Section, elset=CALLUS-380, material=MAT-CALLUS-380
,
** Section: Section-383-CALLUS-381
*Solid Section, elset=CALLUS-381, material=MAT-CALLUS-381
,
** Section: Section-384-CALLUS-382
*Solid Section, elset=CALLUS-382, material=MAT-CALLUS-382
,
** Section: Section-385-CALLUS-383
*Solid Section, elset=CALLUS-383, material=MAT-CALLUS-383
,
** Section: Section-386-CALLUS-384
*Solid Section, elset=CALLUS-384, material=MAT-CALLUS-384
,
** Section: Section-387-CALLUS-385
*Solid Section, elset=CALLUS-385, material=MAT-CALLUS-385
,
** Section: Section-388-CALLUS-386
*Solid Section, elset=CALLUS-386, material=MAT-CALLUS-386
,
** Section: Section-389-CALLUS-387
*Solid Section, elset=CALLUS-387, material=MAT-CALLUS-387
,
** Section: Section-390-CALLUS-388
*Solid Section, elset=CALLUS-388, material=MAT-CALLUS-388
,
** Section: Section-391-CALLUS-389
*Solid Section, elset=CALLUS-389, material=MAT-CALLUS-389
,
** Section: Section-392-CALLUS-390
*Solid Section, elset=CALLUS-390, material=MAT-CALLUS-390
,
** Section: Section-393-CALLUS-391
*Solid Section, elset=CALLUS-391, material=MAT-CALLUS-391
,
** Section: Section-394-CALLUS-392
*Solid Section, elset=CALLUS-392, material=MAT-CALLUS-392
,
** Section: Section-395-CALLUS-393
*Solid Section, elset=CALLUS-393, material=MAT-CALLUS-393
,
** Section: Section-396-CALLUS-394
*Solid Section, elset=CALLUS-394, material=MAT-CALLUS-394
,
** Section: Section-397-CALLUS-395
*Solid Section, elset=CALLUS-395, material=MAT-CALLUS-395
,
** Section: Section-398-CALLUS-396
*Solid Section, elset=CALLUS-396, material=MAT-CALLUS-396
,
** Section: Section-399-CALLUS-397
*Solid Section, elset=CALLUS-397, material=MAT-CALLUS-397
,
** Section: Section-400-CALLUS-398
*Solid Section, elset=CALLUS-398, material=MAT-CALLUS-398
,
** Section: Section-401-CALLUS-399
*Solid Section, elset=CALLUS-399, material=MAT-CALLUS-399
,
** Section: Section-402-CALLUS-400
*Solid Section, elset=CALLUS-400, material=MAT-CALLUS-400
,
** Section: Section-403-CALLUS-401
*Solid Section, elset=CALLUS-401, material=MAT-CALLUS-401
,
** Section: Section-404-CALLUS-402
*Solid Section, elset=CALLUS-402, material=MAT-CALLUS-402
,
** Section: Section-405-CALLUS-403
*Solid Section, elset=CALLUS-403, material=MAT-CALLUS-403
,
** Section: Section-406-CALLUS-404
*Solid Section, elset=CALLUS-404, material=MAT-CALLUS-404
,
** Section: Section-407-CALLUS-405
*Solid Section, elset=CALLUS-405, material=MAT-CALLUS-405
,
** Section: Section-408-CALLUS-406
*Solid Section, elset=CALLUS-406, material=MAT-CALLUS-406
,
** Section: Section-409-CALLUS-407
*Solid Section, elset=CALLUS-407, material=MAT-CALLUS-407
,
** Section: Section-410-CALLUS-408
*Solid Section, elset=CALLUS-408, material=MAT-CALLUS-408
,
** Section: Section-411-CALLUS-409
*Solid Section, elset=CALLUS-409, material=MAT-CALLUS-409
,
** Section: Section-412-CALLUS-410
*Solid Section, elset=CALLUS-410, material=MAT-CALLUS-410
,
** Section: Section-413-CALLUS-411
*Solid Section, elset=CALLUS-411, material=MAT-CALLUS-411
,
** Section: Section-414-CALLUS-412
*Solid Section, elset=CALLUS-412, material=MAT-CALLUS-412
,
** Section: Section-415-CALLUS-413
*Solid Section, elset=CALLUS-413, material=MAT-CALLUS-413
,
** Section: Section-416-CALLUS-414
*Solid Section, elset=CALLUS-414, material=MAT-CALLUS-414
,
** Section: Section-417-CALLUS-415
*Solid Section, elset=CALLUS-415, material=MAT-CALLUS-415
,
** Section: Section-418-CALLUS-416
*Solid Section, elset=CALLUS-416, material=MAT-CALLUS-416
,
** Section: Section-419-CALLUS-417
*Solid Section, elset=CALLUS-417, material=MAT-CALLUS-417
,
** Section: Section-420-CALLUS-418
*Solid Section, elset=CALLUS-418, material=MAT-CALLUS-418
,
** Section: Section-421-CALLUS-419
*Solid Section, elset=CALLUS-419, material=MAT-CALLUS-419
,
** Section: Section-422-CALLUS-420
*Solid Section, elset=CALLUS-420, material=MAT-CALLUS-420
,
** Section: Section-423-CALLUS-421
*Solid Section, elset=CALLUS-421, material=MAT-CALLUS-421
,
** Section: Section-424-CALLUS-422
*Solid Section, elset=CALLUS-422, material=MAT-CALLUS-422
,
** Section: Section-425-CALLUS-423
*Solid Section, elset=CALLUS-423, material=MAT-CALLUS-423
,
** Section: Section-426-CALLUS-424
*Solid Section, elset=CALLUS-424, material=MAT-CALLUS-424
,
** Section: Section-427-CALLUS-425
*Solid Section, elset=CALLUS-425, material=MAT-CALLUS-425
,
** Section: Section-428-CALLUS-426
*Solid Section, elset=CALLUS-426, material=MAT-CALLUS-426
,
** Section: Section-429-CALLUS-427
*Solid Section, elset=CALLUS-427, material=MAT-CALLUS-427
,
** Section: Section-430-CALLUS-428
*Solid Section, elset=CALLUS-428, material=MAT-CALLUS-428
,
** Section: Section-431-CALLUS-429
*Solid Section, elset=CALLUS-429, material=MAT-CALLUS-429
,
** Section: Section-432-CALLUS-430
*Solid Section, elset=CALLUS-430, material=MAT-CALLUS-430
,
** Section: Section-433-CALLUS-431
*Solid Section, elset=CALLUS-431, material=MAT-CALLUS-431
,
** Section: Section-434-CALLUS-432
*Solid Section, elset=CALLUS-432, material=MAT-CALLUS-432
,
** Section: Section-435-CALLUS-433
*Solid Section, elset=CALLUS-433, material=MAT-CALLUS-433
,
** Section: Section-436-CALLUS-434
*Solid Section, elset=CALLUS-434, material=MAT-CALLUS-434
,
** Section: Section-437-CALLUS-435
*Solid Section, elset=CALLUS-435, material=MAT-CALLUS-435
,
** Section: Section-438-CALLUS-436
*Solid Section, elset=CALLUS-436, material=MAT-CALLUS-436
,
** Section: Section-439-CALLUS-437
*Solid Section, elset=CALLUS-437, material=MAT-CALLUS-437
,
** Section: Section-440-CALLUS-438
*Solid Section, elset=CALLUS-438, material=MAT-CALLUS-438
,
** Section: Section-441-CALLUS-439
*Solid Section, elset=CALLUS-439, material=MAT-CALLUS-439
,
** Section: Section-442-CALLUS-440
*Solid Section, elset=CALLUS-440, material=MAT-CALLUS-440
,
** Section: Section-443-CALLUS-441
*Solid Section, elset=CALLUS-441, material=MAT-CALLUS-441
,
** Section: Section-444-CALLUS-442
*Solid Section, elset=CALLUS-442, material=MAT-CALLUS-442
,
** Section: Section-445-CALLUS-443
*Solid Section, elset=CALLUS-443, material=MAT-CALLUS-443
,
** Section: Section-446-CALLUS-444
*Solid Section, elset=CALLUS-444, material=MAT-CALLUS-444
,
** Section: Section-447-CALLUS-445
*Solid Section, elset=CALLUS-445, material=MAT-CALLUS-445
,
** Section: Section-448-CALLUS-446
*Solid Section, elset=CALLUS-446, material=MAT-CALLUS-446
,
** Section: Section-449-CALLUS-447
*Solid Section, elset=CALLUS-447, material=MAT-CALLUS-447
,
** Section: Section-450-CALLUS-448
*Solid Section, elset=CALLUS-448, material=MAT-CALLUS-448
,
** Section: Section-451-CALLUS-449
*Solid Section, elset=CALLUS-449, material=MAT-CALLUS-449
,
** Section: Section-452-CALLUS-450
*Solid Section, elset=CALLUS-450, material=MAT-CALLUS-450
,
** Section: Section-453-CALLUS-451
*Solid Section, elset=CALLUS-451, material=MAT-CALLUS-451
,
** Section: Section-454-CALLUS-452
*Solid Section, elset=CALLUS-452, material=MAT-CALLUS-452
,
** Section: Section-455-CALLUS-453
*Solid Section, elset=CALLUS-453, material=MAT-CALLUS-453
,
** Section: Section-456-CALLUS-454
*Solid Section, elset=CALLUS-454, material=MAT-CALLUS-454
,
** Section: Section-457-CALLUS-455
*Solid Section, elset=CALLUS-455, material=MAT-CALLUS-455
,
** Section: Section-458-CALLUS-456
*Solid Section, elset=CALLUS-456, material=MAT-CALLUS-456
,
** Section: Section-459-CALLUS-457
*Solid Section, elset=CALLUS-457, material=MAT-CALLUS-457
,
** Section: Section-460-CALLUS-458
*Solid Section, elset=CALLUS-458, material=MAT-CALLUS-458
,
** Section: Section-461-CALLUS-459
*Solid Section, elset=CALLUS-459, material=MAT-CALLUS-459
,
** Section: Section-462-CALLUS-460
*Solid Section, elset=CALLUS-460, material=MAT-CALLUS-460
,
** Section: Section-463-CALLUS-461
*Solid Section, elset=CALLUS-461, material=MAT-CALLUS-461
,
** Section: Section-464-CALLUS-462
*Solid Section, elset=CALLUS-462, material=MAT-CALLUS-462
,
** Section: Section-465-CALLUS-463
*Solid Section, elset=CALLUS-463, material=MAT-CALLUS-463
,
** Section: Section-466-CALLUS-464
*Solid Section, elset=CALLUS-464, material=MAT-CALLUS-464
,
** Section: Section-467-CALLUS-465
*Solid Section, elset=CALLUS-465, material=MAT-CALLUS-465
,
** Section: Section-468-CALLUS-466
*Solid Section, elset=CALLUS-466, material=MAT-CALLUS-466
,
** Section: Section-469-CALLUS-467
*Solid Section, elset=CALLUS-467, material=MAT-CALLUS-467
,
** Section: Section-470-CALLUS-468
*Solid Section, elset=CALLUS-468, material=MAT-CALLUS-468
,
** Section: Section-471-CALLUS-469
*Solid Section, elset=CALLUS-469, material=MAT-CALLUS-469
,
** Section: Section-472-CALLUS-470
*Solid Section, elset=CALLUS-470, material=MAT-CALLUS-470
,
** Section: Section-473-CALLUS-471
*Solid Section, elset=CALLUS-471, material=MAT-CALLUS-471
,
** Section: Section-474-CALLUS-472
*Solid Section, elset=CALLUS-472, material=MAT-CALLUS-472
,
** Section: Section-475-CALLUS-473
*Solid Section, elset=CALLUS-473, material=MAT-CALLUS-473
,
** Section: Section-476-CALLUS-474
*Solid Section, elset=CALLUS-474, material=MAT-CALLUS-474
,
** Section: Section-477-CALLUS-475
*Solid Section, elset=CALLUS-475, material=MAT-CALLUS-475
,
** Section: Section-478-CALLUS-476
*Solid Section, elset=CALLUS-476, material=MAT-CALLUS-476
,
** Section: Section-479-CALLUS-477
*Solid Section, elset=CALLUS-477, material=MAT-CALLUS-477
,
** Section: Section-480-CALLUS-478
*Solid Section, elset=CALLUS-478, material=MAT-CALLUS-478
,
** Section: Section-481-CALLUS-479
*Solid Section, elset=CALLUS-479, material=MAT-CALLUS-479
,
** Section: Section-482-CALLUS-480
*Solid Section, elset=CALLUS-480, material=MAT-CALLUS-480
,
** Section: Section-483-CALLUS-481
*Solid Section, elset=CALLUS-481, material=MAT-CALLUS-481
,
** Section: Section-484-CALLUS-482
*Solid Section, elset=CALLUS-482, material=MAT-CALLUS-482
,
** Section: Section-485-CALLUS-483
*Solid Section, elset=CALLUS-483, material=MAT-CALLUS-483
,
** Section: Section-486-CALLUS-484
*Solid Section, elset=CALLUS-484, material=MAT-CALLUS-484
,
** Section: Section-487-CALLUS-485
*Solid Section, elset=CALLUS-485, material=MAT-CALLUS-485
,
** Section: Section-488-CALLUS-486
*Solid Section, elset=CALLUS-486, material=MAT-CALLUS-486
,
** Section: Section-489-CALLUS-487
*Solid Section, elset=CALLUS-487, material=MAT-CALLUS-487
,
** Section: Section-490-CALLUS-488
*Solid Section, elset=CALLUS-488, material=MAT-CALLUS-488
,
** Section: Section-491-CALLUS-489
*Solid Section, elset=CALLUS-489, material=MAT-CALLUS-489
,
** Section: Section-492-CALLUS-490
*Solid Section, elset=CALLUS-490, material=MAT-CALLUS-490
,
** Section: Section-493-CALLUS-491
*Solid Section, elset=CALLUS-491, material=MAT-CALLUS-491
,
** Section: Section-494-CALLUS-492
*Solid Section, elset=CALLUS-492, material=MAT-CALLUS-492
,
** Section: Section-495-CALLUS-493
*Solid Section, elset=CALLUS-493, material=MAT-CALLUS-493
,
** Section: Section-496-CALLUS-494
*Solid Section, elset=CALLUS-494, material=MAT-CALLUS-494
,
** Section: Section-497-CALLUS-495
*Solid Section, elset=CALLUS-495, material=MAT-CALLUS-495
,
** Section: Section-498-CALLUS-496
*Solid Section, elset=CALLUS-496, material=MAT-CALLUS-496
,
** Section: Section-499-CALLUS-497
*Solid Section, elset=CALLUS-497, material=MAT-CALLUS-497
,
** Section: Section-500-CALLUS-498
*Solid Section, elset=CALLUS-498, material=MAT-CALLUS-498
,
** Section: Section-501-CALLUS-499
*Solid Section, elset=CALLUS-499, material=MAT-CALLUS-499
,
** Section: Section-502-CALLUS-500
*Solid Section, elset=CALLUS-500, material=MAT-CALLUS-500
,
** Section: Section-503-CALLUS-501
*Solid Section, elset=CALLUS-501, material=MAT-CALLUS-501
,
** Section: Section-504-CALLUS-502
*Solid Section, elset=CALLUS-502, material=MAT-CALLUS-502
,
** Section: Section-505-CALLUS-503
*Solid Section, elset=CALLUS-503, material=MAT-CALLUS-503
,
** Section: Section-506-CALLUS-504
*Solid Section, elset=CALLUS-504, material=MAT-CALLUS-504
,
** Section: Section-507-CALLUS-505
*Solid Section, elset=CALLUS-505, material=MAT-CALLUS-505
,
** Section: Section-508-CALLUS-506
*Solid Section, elset=CALLUS-506, material=MAT-CALLUS-506
,
** Section: Section-509-CALLUS-507
*Solid Section, elset=CALLUS-507, material=MAT-CALLUS-507
,
** Section: Section-510-CALLUS-508
*Solid Section, elset=CALLUS-508, material=MAT-CALLUS-508
,
** Section: Section-511-CALLUS-509
*Solid Section, elset=CALLUS-509, material=MAT-CALLUS-509
,
** Section: Section-512-CALLUS-510
*Solid Section, elset=CALLUS-510, material=MAT-CALLUS-510
,
** Section: Section-513-CALLUS-511
*Solid Section, elset=CALLUS-511, material=MAT-CALLUS-511
,
** Section: Section-514-CALLUS-512
*Solid Section, elset=CALLUS-512, material=MAT-CALLUS-512
,
** Section: Section-515-CALLUS-513
*Solid Section, elset=CALLUS-513, material=MAT-CALLUS-513
,
** Section: Section-516-CALLUS-514
*Solid Section, elset=CALLUS-514, material=MAT-CALLUS-514
,
** Section: Section-517-CALLUS-515
*Solid Section, elset=CALLUS-515, material=MAT-CALLUS-515
,
** Section: Section-518-CALLUS-516
*Solid Section, elset=CALLUS-516, material=MAT-CALLUS-516
,
** Section: Section-519-CALLUS-517
*Solid Section, elset=CALLUS-517, material=MAT-CALLUS-517
,
** Section: Section-520-CALLUS-518
*Solid Section, elset=CALLUS-518, material=MAT-CALLUS-518
,
** Section: Section-521-CALLUS-519
*Solid Section, elset=CALLUS-519, material=MAT-CALLUS-519
,
** Section: Section-522-CALLUS-520
*Solid Section, elset=CALLUS-520, material=MAT-CALLUS-520
,
** Section: Section-523-CALLUS-521
*Solid Section, elset=CALLUS-521, material=MAT-CALLUS-521
,
** Section: Section-524-CALLUS-522
*Solid Section, elset=CALLUS-522, material=MAT-CALLUS-522
,
** Section: Section-525-CALLUS-523
*Solid Section, elset=CALLUS-523, material=MAT-CALLUS-523
,
** Section: Section-526-CALLUS-524
*Solid Section, elset=CALLUS-524, material=MAT-CALLUS-524
,
** Section: Section-527-CALLUS-525
*Solid Section, elset=CALLUS-525, material=MAT-CALLUS-525
,
** Section: Section-528-CALLUS-526
*Solid Section, elset=CALLUS-526, material=MAT-CALLUS-526
,
** Section: Section-529-CALLUS-527
*Solid Section, elset=CALLUS-527, material=MAT-CALLUS-527
,
** Section: Section-530-CALLUS-528
*Solid Section, elset=CALLUS-528, material=MAT-CALLUS-528
,
** Section: Section-531-CALLUS-529
*Solid Section, elset=CALLUS-529, material=MAT-CALLUS-529
,
** Section: Section-532-CALLUS-530
*Solid Section, elset=CALLUS-530, material=MAT-CALLUS-530
,
** Section: Section-533-CALLUS-531
*Solid Section, elset=CALLUS-531, material=MAT-CALLUS-531
,
** Section: Section-534-CALLUS-532
*Solid Section, elset=CALLUS-532, material=MAT-CALLUS-532
,
** Section: Section-535-CALLUS-533
*Solid Section, elset=CALLUS-533, material=MAT-CALLUS-533
,
** Section: Section-536-CALLUS-534
*Solid Section, elset=CALLUS-534, material=MAT-CALLUS-534
,
** Section: Section-537-CALLUS-535
*Solid Section, elset=CALLUS-535, material=MAT-CALLUS-535
,
** Section: Section-538-CALLUS-536
*Solid Section, elset=CALLUS-536, material=MAT-CALLUS-536
,
** Section: Section-539-CALLUS-537
*Solid Section, elset=CALLUS-537, material=MAT-CALLUS-537
,
** Section: Section-540-CALLUS-538
*Solid Section, elset=CALLUS-538, material=MAT-CALLUS-538
,
** Section: Section-541-CALLUS-539
*Solid Section, elset=CALLUS-539, material=MAT-CALLUS-539
,
** Section: Section-542-CALLUS-540
*Solid Section, elset=CALLUS-540, material=MAT-CALLUS-540
,
** Section: Section-543-CALLUS-541
*Solid Section, elset=CALLUS-541, material=MAT-CALLUS-541
,
** Section: Section-544-CALLUS-542
*Solid Section, elset=CALLUS-542, material=MAT-CALLUS-542
,
** Section: Section-545-CALLUS-543
*Solid Section, elset=CALLUS-543, material=MAT-CALLUS-543
,
** Section: Section-546-CALLUS-544
*Solid Section, elset=CALLUS-544, material=MAT-CALLUS-544
,
** Section: Section-547-CALLUS-545
*Solid Section, elset=CALLUS-545, material=MAT-CALLUS-545
,
** Section: Section-548-CALLUS-546
*Solid Section, elset=CALLUS-546, material=MAT-CALLUS-546
,
** Section: Section-549-CALLUS-547
*Solid Section, elset=CALLUS-547, material=MAT-CALLUS-547
,
** Section: Section-550-CALLUS-548
*Solid Section, elset=CALLUS-548, material=MAT-CALLUS-548
,
** Section: Section-551-CALLUS-549
*Solid Section, elset=CALLUS-549, material=MAT-CALLUS-549
,
** Section: Section-552-CALLUS-550
*Solid Section, elset=CALLUS-550, material=MAT-CALLUS-550
,
** Section: Section-553-CALLUS-551
*Solid Section, elset=CALLUS-551, material=MAT-CALLUS-551
,
** Section: Section-554-CALLUS-552
*Solid Section, elset=CALLUS-552, material=MAT-CALLUS-552
,
** Section: Section-555-CALLUS-553
*Solid Section, elset=CALLUS-553, material=MAT-CALLUS-553
,
** Section: Section-556-CALLUS-554
*Solid Section, elset=CALLUS-554, material=MAT-CALLUS-554
,
** Section: Section-557-CALLUS-555
*Solid Section, elset=CALLUS-555, material=MAT-CALLUS-555
,
** Section: Section-558-CALLUS-556
*Solid Section, elset=CALLUS-556, material=MAT-CALLUS-556
,
** Section: Section-559-CALLUS-557
*Solid Section, elset=CALLUS-557, material=MAT-CALLUS-557
,
** Section: Section-560-CALLUS-558
*Solid Section, elset=CALLUS-558, material=MAT-CALLUS-558
,
** Section: Section-561-CALLUS-559
*Solid Section, elset=CALLUS-559, material=MAT-CALLUS-559
,
** Section: Section-562-CALLUS-560
*Solid Section, elset=CALLUS-560, material=MAT-CALLUS-560
,
** Section: Section-563-CALLUS-561
*Solid Section, elset=CALLUS-561, material=MAT-CALLUS-561
,
** Section: Section-564-CALLUS-562
*Solid Section, elset=CALLUS-562, material=MAT-CALLUS-562
,
** Section: Section-565-CALLUS-563
*Solid Section, elset=CALLUS-563, material=MAT-CALLUS-563
,
** Section: Section-566-CALLUS-564
*Solid Section, elset=CALLUS-564, material=MAT-CALLUS-564
,
** Section: Section-567-CALLUS-565
*Solid Section, elset=CALLUS-565, material=MAT-CALLUS-565
,
** Section: Section-568-CALLUS-566
*Solid Section, elset=CALLUS-566, material=MAT-CALLUS-566
,
** Section: Section-569-CALLUS-567
*Solid Section, elset=CALLUS-567, material=MAT-CALLUS-567
,
** Section: Section-570-CALLUS-568
*Solid Section, elset=CALLUS-568, material=MAT-CALLUS-568
,
** Section: Section-571-CALLUS-569
*Solid Section, elset=CALLUS-569, material=MAT-CALLUS-569
,
** Section: Section-572-CALLUS-570
*Solid Section, elset=CALLUS-570, material=MAT-CALLUS-570
,
** Section: Section-573-CALLUS-571
*Solid Section, elset=CALLUS-571, material=MAT-CALLUS-571
,
** Section: Section-574-CALLUS-572
*Solid Section, elset=CALLUS-572, material=MAT-CALLUS-572
,
** Section: Section-575-CALLUS-573
*Solid Section, elset=CALLUS-573, material=MAT-CALLUS-573
,
** Section: Section-576-CALLUS-574
*Solid Section, elset=CALLUS-574, material=MAT-CALLUS-574
,
** Section: Section-577-CALLUS-575
*Solid Section, elset=CALLUS-575, material=MAT-CALLUS-575
,
** Section: Section-578-CALLUS-576
*Solid Section, elset=CALLUS-576, material=MAT-CALLUS-576
,
** Section: Section-579-CALLUS-577
*Solid Section, elset=CALLUS-577, material=MAT-CALLUS-577
,
** Section: Section-580-CALLUS-578
*Solid Section, elset=CALLUS-578, material=MAT-CALLUS-578
,
** Section: Section-581-CALLUS-579
*Solid Section, elset=CALLUS-579, material=MAT-CALLUS-579
,
** Section: Section-582-CALLUS-580
*Solid Section, elset=CALLUS-580, material=MAT-CALLUS-580
,
** Section: Section-583-CALLUS-581
*Solid Section, elset=CALLUS-581, material=MAT-CALLUS-581
,
** Section: Section-584-CALLUS-582
*Solid Section, elset=CALLUS-582, material=MAT-CALLUS-582
,
** Section: Section-585-CALLUS-583
*Solid Section, elset=CALLUS-583, material=MAT-CALLUS-583
,
** Section: Section-586-CALLUS-584
*Solid Section, elset=CALLUS-584, material=MAT-CALLUS-584
,
** Section: Section-587-CALLUS-585
*Solid Section, elset=CALLUS-585, material=MAT-CALLUS-585
,
** Section: Section-588-CALLUS-586
*Solid Section, elset=CALLUS-586, material=MAT-CALLUS-586
,
** Section: Section-589-CALLUS-587
*Solid Section, elset=CALLUS-587, material=MAT-CALLUS-587
,
** Section: Section-590-CALLUS-588
*Solid Section, elset=CALLUS-588, material=MAT-CALLUS-588
,
** Section: Section-591-CALLUS-589
*Solid Section, elset=CALLUS-589, material=MAT-CALLUS-589
,
** Section: Section-592-CALLUS-590
*Solid Section, elset=CALLUS-590, material=MAT-CALLUS-590
,
** Section: Section-593-CALLUS-591
*Solid Section, elset=CALLUS-591, material=MAT-CALLUS-591
,
** Section: Section-594-CALLUS-592
*Solid Section, elset=CALLUS-592, material=MAT-CALLUS-592
,
** Section: Section-595-CALLUS-593
*Solid Section, elset=CALLUS-593, material=MAT-CALLUS-593
,
** Section: Section-596-CALLUS-594
*Solid Section, elset=CALLUS-594, material=MAT-CALLUS-594
,
** Section: Section-597-CALLUS-595
*Solid Section, elset=CALLUS-595, material=MAT-CALLUS-595
,
** Section: Section-598-CALLUS-596
*Solid Section, elset=CALLUS-596, material=MAT-CALLUS-596
,
** Section: Section-599-CALLUS-597
*Solid Section, elset=CALLUS-597, material=MAT-CALLUS-597
,
** Section: Section-600-CALLUS-598
*Solid Section, elset=CALLUS-598, material=MAT-CALLUS-598
,
** Section: Section-601-CALLUS-599
*Solid Section, elset=CALLUS-599, material=MAT-CALLUS-599
,
** Section: Section-602-CALLUS-600
*Solid Section, elset=CALLUS-600, material=MAT-CALLUS-600
,
** Section: Section-603-CALLUS-601
*Solid Section, elset=CALLUS-601, material=MAT-CALLUS-601
,
** Section: Section-604-CALLUS-602
*Solid Section, elset=CALLUS-602, material=MAT-CALLUS-602
,
** Section: Section-605-CALLUS-603
*Solid Section, elset=CALLUS-603, material=MAT-CALLUS-603
,
** Section: Section-606-CALLUS-604
*Solid Section, elset=CALLUS-604, material=MAT-CALLUS-604
,
** Section: Section-607-CALLUS-605
*Solid Section, elset=CALLUS-605, material=MAT-CALLUS-605
,
** Section: Section-608-CALLUS-606
*Solid Section, elset=CALLUS-606, material=MAT-CALLUS-606
,
** Section: Section-609-CALLUS-607
*Solid Section, elset=CALLUS-607, material=MAT-CALLUS-607
,
** Section: Section-610-CALLUS-608
*Solid Section, elset=CALLUS-608, material=MAT-CALLUS-608
,
** Section: Section-611-CALLUS-609
*Solid Section, elset=CALLUS-609, material=MAT-CALLUS-609
,
** Section: Section-612-CALLUS-610
*Solid Section, elset=CALLUS-610, material=MAT-CALLUS-610
,
** Section: Section-613-CALLUS-611
*Solid Section, elset=CALLUS-611, material=MAT-CALLUS-611
,
** Section: Section-614-CALLUS-612
*Solid Section, elset=CALLUS-612, material=MAT-CALLUS-612
,
** Section: Section-615-CALLUS-613
*Solid Section, elset=CALLUS-613, material=MAT-CALLUS-613
,
** Section: Section-616-CALLUS-614
*Solid Section, elset=CALLUS-614, material=MAT-CALLUS-614
,
** Section: Section-617-CALLUS-615
*Solid Section, elset=CALLUS-615, material=MAT-CALLUS-615
,
** Section: Section-618-CALLUS-616
*Solid Section, elset=CALLUS-616, material=MAT-CALLUS-616
,
** Section: Section-619-CALLUS-617
*Solid Section, elset=CALLUS-617, material=MAT-CALLUS-617
,
** Section: Section-620-CALLUS-618
*Solid Section, elset=CALLUS-618, material=MAT-CALLUS-618
,
** Section: Section-621-CALLUS-619
*Solid Section, elset=CALLUS-619, material=MAT-CALLUS-619
,
** Section: Section-622-CALLUS-620
*Solid Section, elset=CALLUS-620, material=MAT-CALLUS-620
,
** Section: Section-623-CALLUS-621
*Solid Section, elset=CALLUS-621, material=MAT-CALLUS-621
,
** Section: Section-624-CALLUS-622
*Solid Section, elset=CALLUS-622, material=MAT-CALLUS-622
,
** Section: Section-625-CALLUS-623
*Solid Section, elset=CALLUS-623, material=MAT-CALLUS-623
,
** Section: Section-626-CALLUS-624
*Solid Section, elset=CALLUS-624, material=MAT-CALLUS-624
,
** Section: Section-627-CALLUS-625
*Solid Section, elset=CALLUS-625, material=MAT-CALLUS-625
,
** Section: Section-628-CALLUS-626
*Solid Section, elset=CALLUS-626, material=MAT-CALLUS-626
,
** Section: Section-629-CALLUS-627
*Solid Section, elset=CALLUS-627, material=MAT-CALLUS-627
,
** Section: Section-630-CALLUS-628
*Solid Section, elset=CALLUS-628, material=MAT-CALLUS-628
,
** Section: Section-631-CALLUS-629
*Solid Section, elset=CALLUS-629, material=MAT-CALLUS-629
,
** Section: Section-632-CALLUS-630
*Solid Section, elset=CALLUS-630, material=MAT-CALLUS-630
,
** Section: Section-633-CALLUS-631
*Solid Section, elset=CALLUS-631, material=MAT-CALLUS-631
,
** Section: Section-634-CALLUS-632
*Solid Section, elset=CALLUS-632, material=MAT-CALLUS-632
,
** Section: Section-635-CALLUS-633
*Solid Section, elset=CALLUS-633, material=MAT-CALLUS-633
,
** Section: Section-636-CALLUS-634
*Solid Section, elset=CALLUS-634, material=MAT-CALLUS-634
,
** Section: Section-637-CALLUS-635
*Solid Section, elset=CALLUS-635, material=MAT-CALLUS-635
,
** Section: Section-638-CALLUS-636
*Solid Section, elset=CALLUS-636, material=MAT-CALLUS-636
,
** Section: Section-639-CALLUS-637
*Solid Section, elset=CALLUS-637, material=MAT-CALLUS-637
,
** Section: Section-640-CALLUS-638
*Solid Section, elset=CALLUS-638, material=MAT-CALLUS-638
,
** Section: Section-641-CALLUS-639
*Solid Section, elset=CALLUS-639, material=MAT-CALLUS-639
,
** Section: Section-642-CALLUS-640
*Solid Section, elset=CALLUS-640, material=MAT-CALLUS-640
,
** Section: Section-643-CALLUS-641
*Solid Section, elset=CALLUS-641, material=MAT-CALLUS-641
,
** Section: Section-644-CALLUS-642
*Solid Section, elset=CALLUS-642, material=MAT-CALLUS-642
,
** Section: Section-645-CALLUS-643
*Solid Section, elset=CALLUS-643, material=MAT-CALLUS-643
,
** Section: Section-646-CALLUS-644
*Solid Section, elset=CALLUS-644, material=MAT-CALLUS-644
,
** Section: Section-647-CALLUS-645
*Solid Section, elset=CALLUS-645, material=MAT-CALLUS-645
,
** Section: Section-648-CALLUS-646
*Solid Section, elset=CALLUS-646, material=MAT-CALLUS-646
,
** Section: Section-649-CALLUS-647
*Solid Section, elset=CALLUS-647, material=MAT-CALLUS-647
,
** Section: Section-650-CALLUS-648
*Solid Section, elset=CALLUS-648, material=MAT-CALLUS-648
,
** Section: Section-651-CALLUS-649
*Solid Section, elset=CALLUS-649, material=MAT-CALLUS-649
,
** Section: Section-652-CALLUS-650
*Solid Section, elset=CALLUS-650, material=MAT-CALLUS-650
,
** Section: Section-653-CALLUS-651
*Solid Section, elset=CALLUS-651, material=MAT-CALLUS-651
,
** Section: Section-654-CALLUS-652
*Solid Section, elset=CALLUS-652, material=MAT-CALLUS-652
,
** Section: Section-655-CALLUS-653
*Solid Section, elset=CALLUS-653, material=MAT-CALLUS-653
,
** Section: Section-656-CALLUS-654
*Solid Section, elset=CALLUS-654, material=MAT-CALLUS-654
,
** Section: Section-657-CALLUS-655
*Solid Section, elset=CALLUS-655, material=MAT-CALLUS-655
,
** Section: Section-658-CALLUS-656
*Solid Section, elset=CALLUS-656, material=MAT-CALLUS-656
,
** Section: Section-659-CALLUS-657
*Solid Section, elset=CALLUS-657, material=MAT-CALLUS-657
,
** Section: Section-660-CALLUS-658
*Solid Section, elset=CALLUS-658, material=MAT-CALLUS-658
,
** Section: Section-661-CALLUS-659
*Solid Section, elset=CALLUS-659, material=MAT-CALLUS-659
,
** Section: Section-662-CALLUS-660
*Solid Section, elset=CALLUS-660, material=MAT-CALLUS-660
,
** Section: Section-663-CALLUS-661
*Solid Section, elset=CALLUS-661, material=MAT-CALLUS-661
,
** Section: Section-664-CALLUS-662
*Solid Section, elset=CALLUS-662, material=MAT-CALLUS-662
,
** Section: Section-665-CALLUS-663
*Solid Section, elset=CALLUS-663, material=MAT-CALLUS-663
,
** Section: Section-666-CALLUS-664
*Solid Section, elset=CALLUS-664, material=MAT-CALLUS-664
,
** Section: Section-667-CALLUS-665
*Solid Section, elset=CALLUS-665, material=MAT-CALLUS-665
,
** Section: Section-668-CALLUS-666
*Solid Section, elset=CALLUS-666, material=MAT-CALLUS-666
,
** Section: Section-669-CALLUS-667
*Solid Section, elset=CALLUS-667, material=MAT-CALLUS-667
,
** Section: Section-670-CALLUS-668
*Solid Section, elset=CALLUS-668, material=MAT-CALLUS-668
,
** Section: Section-671-CALLUS-669
*Solid Section, elset=CALLUS-669, material=MAT-CALLUS-669
,
** Section: Section-672-CALLUS-670
*Solid Section, elset=CALLUS-670, material=MAT-CALLUS-670
,
** Section: Section-673-CALLUS-671
*Solid Section, elset=CALLUS-671, material=MAT-CALLUS-671
,
** Section: Section-674-CALLUS-672
*Solid Section, elset=CALLUS-672, material=MAT-CALLUS-672
,
** Section: Section-675-CALLUS-673
*Solid Section, elset=CALLUS-673, material=MAT-CALLUS-673
,
** Section: Section-676-CALLUS-674
*Solid Section, elset=CALLUS-674, material=MAT-CALLUS-674
,
** Section: Section-677-CALLUS-675
*Solid Section, elset=CALLUS-675, material=MAT-CALLUS-675
,
** Section: Section-678-CALLUS-676
*Solid Section, elset=CALLUS-676, material=MAT-CALLUS-676
,
** Section: Section-679-CALLUS-677
*Solid Section, elset=CALLUS-677, material=MAT-CALLUS-677
,
** Section: Section-680-CALLUS-678
*Solid Section, elset=CALLUS-678, material=MAT-CALLUS-678
,
** Section: Section-681-CALLUS-679
*Solid Section, elset=CALLUS-679, material=MAT-CALLUS-679
,
** Section: Section-682-CALLUS-680
*Solid Section, elset=CALLUS-680, material=MAT-CALLUS-680
,
** Section: Section-683-CALLUS-681
*Solid Section, elset=CALLUS-681, material=MAT-CALLUS-681
,
** Section: Section-684-CALLUS-682
*Solid Section, elset=CALLUS-682, material=MAT-CALLUS-682
,
** Section: Section-685-CALLUS-683
*Solid Section, elset=CALLUS-683, material=MAT-CALLUS-683
,
** Section: Section-686-CALLUS-684
*Solid Section, elset=CALLUS-684, material=MAT-CALLUS-684
,
** Section: Section-687-CALLUS-685
*Solid Section, elset=CALLUS-685, material=MAT-CALLUS-685
,
** Section: Section-688-CALLUS-686
*Solid Section, elset=CALLUS-686, material=MAT-CALLUS-686
,
** Section: Section-689-CALLUS-687
*Solid Section, elset=CALLUS-687, material=MAT-CALLUS-687
,
** Section: Section-690-CALLUS-688
*Solid Section, elset=CALLUS-688, material=MAT-CALLUS-688
,
** Section: Section-691-CALLUS-689
*Solid Section, elset=CALLUS-689, material=MAT-CALLUS-689
,
** Section: Section-692-CALLUS-690
*Solid Section, elset=CALLUS-690, material=MAT-CALLUS-690
,
** Section: Section-693-CALLUS-691
*Solid Section, elset=CALLUS-691, material=MAT-CALLUS-691
,
** Section: Section-694-CALLUS-692
*Solid Section, elset=CALLUS-692, material=MAT-CALLUS-692
,
** Section: Section-695-CALLUS-693
*Solid Section, elset=CALLUS-693, material=MAT-CALLUS-693
,
** Section: Section-696-CALLUS-694
*Solid Section, elset=CALLUS-694, material=MAT-CALLUS-694
,
** Section: Section-697-CALLUS-695
*Solid Section, elset=CALLUS-695, material=MAT-CALLUS-695
,
** Section: Section-698-CALLUS-696
*Solid Section, elset=CALLUS-696, material=MAT-CALLUS-696
,
** Section: Section-699-CALLUS-697
*Solid Section, elset=CALLUS-697, material=MAT-CALLUS-697
,
** Section: Section-700-CALLUS-698
*Solid Section, elset=CALLUS-698, material=MAT-CALLUS-698
,
** Section: Section-701-CALLUS-699
*Solid Section, elset=CALLUS-699, material=MAT-CALLUS-699
,
** Section: Section-702-CALLUS-700
*Solid Section, elset=CALLUS-700, material=MAT-CALLUS-700
,
** Section: Section-703-CALLUS-701
*Solid Section, elset=CALLUS-701, material=MAT-CALLUS-701
,
** Section: Section-704-CALLUS-702
*Solid Section, elset=CALLUS-702, material=MAT-CALLUS-702
,
** Section: Section-705-CALLUS-703
*Solid Section, elset=CALLUS-703, material=MAT-CALLUS-703
,
** Section: Section-706-CALLUS-704
*Solid Section, elset=CALLUS-704, material=MAT-CALLUS-704
,
** Section: Section-707-CALLUS-705
*Solid Section, elset=CALLUS-705, material=MAT-CALLUS-705
,
** Section: Section-708-CALLUS-706
*Solid Section, elset=CALLUS-706, material=MAT-CALLUS-706
,
** Section: Section-709-CALLUS-707
*Solid Section, elset=CALLUS-707, material=MAT-CALLUS-707
,
** Section: Section-710-CALLUS-708
*Solid Section, elset=CALLUS-708, material=MAT-CALLUS-708
,
** Section: Section-711-CALLUS-709
*Solid Section, elset=CALLUS-709, material=MAT-CALLUS-709
,
** Section: Section-712-CALLUS-710
*Solid Section, elset=CALLUS-710, material=MAT-CALLUS-710
,
** Section: Section-713-CALLUS-711
*Solid Section, elset=CALLUS-711, material=MAT-CALLUS-711
,
** Section: Section-714-CALLUS-712
*Solid Section, elset=CALLUS-712, material=MAT-CALLUS-712
,
** Section: Section-715-CALLUS-713
*Solid Section, elset=CALLUS-713, material=MAT-CALLUS-713
,
** Section: Section-716-CALLUS-714
*Solid Section, elset=CALLUS-714, material=MAT-CALLUS-714
,
** Section: Section-717-CALLUS-715
*Solid Section, elset=CALLUS-715, material=MAT-CALLUS-715
,
** Section: Section-718-CALLUS-716
*Solid Section, elset=CALLUS-716, material=MAT-CALLUS-716
,
** Section: Section-719-CALLUS-717
*Solid Section, elset=CALLUS-717, material=MAT-CALLUS-717
,
** Section: Section-720-CALLUS-718
*Solid Section, elset=CALLUS-718, material=MAT-CALLUS-718
,
** Section: Section-721-CALLUS-719
*Solid Section, elset=CALLUS-719, material=MAT-CALLUS-719
,
** Section: Section-722-CALLUS-720
*Solid Section, elset=CALLUS-720, material=MAT-CALLUS-720
,
** Section: Section-723-CALLUS-721
*Solid Section, elset=CALLUS-721, material=MAT-CALLUS-721
,
** Section: Section-724-CALLUS-722
*Solid Section, elset=CALLUS-722, material=MAT-CALLUS-722
,
** Section: Section-725-CALLUS-723
*Solid Section, elset=CALLUS-723, material=MAT-CALLUS-723
,
** Section: Section-726-CALLUS-724
*Solid Section, elset=CALLUS-724, material=MAT-CALLUS-724
,
** Section: Section-727-CALLUS-725
*Solid Section, elset=CALLUS-725, material=MAT-CALLUS-725
,
** Section: Section-728-CALLUS-726
*Solid Section, elset=CALLUS-726, material=MAT-CALLUS-726
,
** Section: Section-729-CALLUS-727
*Solid Section, elset=CALLUS-727, material=MAT-CALLUS-727
,
** Section: Section-730-CALLUS-728
*Solid Section, elset=CALLUS-728, material=MAT-CALLUS-728
,
** Section: Section-731-CALLUS-729
*Solid Section, elset=CALLUS-729, material=MAT-CALLUS-729
,
** Section: Section-732-CALLUS-730
*Solid Section, elset=CALLUS-730, material=MAT-CALLUS-730
,
** Section: Section-733-CALLUS-731
*Solid Section, elset=CALLUS-731, material=MAT-CALLUS-731
,
** Section: Section-734-CALLUS-732
*Solid Section, elset=CALLUS-732, material=MAT-CALLUS-732
,
** Section: Section-735-CALLUS-733
*Solid Section, elset=CALLUS-733, material=MAT-CALLUS-733
,
** Section: Section-736-CALLUS-734
*Solid Section, elset=CALLUS-734, material=MAT-CALLUS-734
,
** Section: Section-737-CALLUS-735
*Solid Section, elset=CALLUS-735, material=MAT-CALLUS-735
,
** Section: Section-738-CALLUS-736
*Solid Section, elset=CALLUS-736, material=MAT-CALLUS-736
,
** Section: Section-739-CALLUS-737
*Solid Section, elset=CALLUS-737, material=MAT-CALLUS-737
,
** Section: Section-740-CALLUS-738
*Solid Section, elset=CALLUS-738, material=MAT-CALLUS-738
,
** Section: Section-741-CALLUS-739
*Solid Section, elset=CALLUS-739, material=MAT-CALLUS-739
,
** Section: Section-742-CALLUS-740
*Solid Section, elset=CALLUS-740, material=MAT-CALLUS-740
,
** Section: Section-743-CALLUS-741
*Solid Section, elset=CALLUS-741, material=MAT-CALLUS-741
,
** Section: Section-744-CALLUS-742
*Solid Section, elset=CALLUS-742, material=MAT-CALLUS-742
,
** Section: Section-745-CALLUS-743
*Solid Section, elset=CALLUS-743, material=MAT-CALLUS-743
,
** Section: Section-746-CALLUS-744
*Solid Section, elset=CALLUS-744, material=MAT-CALLUS-744
,
** Section: Section-747-CALLUS-745
*Solid Section, elset=CALLUS-745, material=MAT-CALLUS-745
,
** Section: Section-748-CALLUS-746
*Solid Section, elset=CALLUS-746, material=MAT-CALLUS-746
,
** Section: Section-749-CALLUS-747
*Solid Section, elset=CALLUS-747, material=MAT-CALLUS-747
,
** Section: Section-750-CALLUS-748
*Solid Section, elset=CALLUS-748, material=MAT-CALLUS-748
,
** Section: Section-751-CALLUS-749
*Solid Section, elset=CALLUS-749, material=MAT-CALLUS-749
,
** Section: Section-752-CALLUS-750
*Solid Section, elset=CALLUS-750, material=MAT-CALLUS-750
,
** Section: Section-753-CALLUS-751
*Solid Section, elset=CALLUS-751, material=MAT-CALLUS-751
,
** Section: Section-754-CALLUS-752
*Solid Section, elset=CALLUS-752, material=MAT-CALLUS-752
,
** Section: Section-755-CALLUS-753
*Solid Section, elset=CALLUS-753, material=MAT-CALLUS-753
,
** Section: Section-756-CALLUS-754
*Solid Section, elset=CALLUS-754, material=MAT-CALLUS-754
,
** Section: Section-757-CALLUS-755
*Solid Section, elset=CALLUS-755, material=MAT-CALLUS-755
,
** Section: Section-758-CALLUS-756
*Solid Section, elset=CALLUS-756, material=MAT-CALLUS-756
,
** Section: Section-759-CALLUS-757
*Solid Section, elset=CALLUS-757, material=MAT-CALLUS-757
,
** Section: Section-760-CALLUS-758
*Solid Section, elset=CALLUS-758, material=MAT-CALLUS-758
,
** Section: Section-761-CALLUS-759
*Solid Section, elset=CALLUS-759, material=MAT-CALLUS-759
,
** Section: Section-762-CALLUS-760
*Solid Section, elset=CALLUS-760, material=MAT-CALLUS-760
,
** Section: Section-763-CALLUS-761
*Solid Section, elset=CALLUS-761, material=MAT-CALLUS-761
,
** Section: Section-764-CALLUS-762
*Solid Section, elset=CALLUS-762, material=MAT-CALLUS-762
,
** Section: Section-765-CALLUS-763
*Solid Section, elset=CALLUS-763, material=MAT-CALLUS-763
,
** Section: Section-766-CALLUS-764
*Solid Section, elset=CALLUS-764, material=MAT-CALLUS-764
,
** Section: Section-767-CALLUS-765
*Solid Section, elset=CALLUS-765, material=MAT-CALLUS-765
,
** Section: Section-768-CALLUS-766
*Solid Section, elset=CALLUS-766, material=MAT-CALLUS-766
,
** Section: Section-769-CALLUS-767
*Solid Section, elset=CALLUS-767, material=MAT-CALLUS-767
,
** Section: Section-770-CALLUS-768
*Solid Section, elset=CALLUS-768, material=MAT-CALLUS-768
,
** Section: Section-771-CALLUS-769
*Solid Section, elset=CALLUS-769, material=MAT-CALLUS-769
,
** Section: Section-772-CALLUS-770
*Solid Section, elset=CALLUS-770, material=MAT-CALLUS-770
,
** Section: Section-773-CALLUS-771
*Solid Section, elset=CALLUS-771, material=MAT-CALLUS-771
,
** Section: Section-774-CALLUS-772
*Solid Section, elset=CALLUS-772, material=MAT-CALLUS-772
,
** Section: Section-775-CALLUS-773
*Solid Section, elset=CALLUS-773, material=MAT-CALLUS-773
,
** Section: Section-776-CALLUS-774
*Solid Section, elset=CALLUS-774, material=MAT-CALLUS-774
,
** Section: Section-777-CALLUS-775
*Solid Section, elset=CALLUS-775, material=MAT-CALLUS-775
,
** Section: Section-778-CALLUS-776
*Solid Section, elset=CALLUS-776, material=MAT-CALLUS-776
,
** Section: Section-779-CALLUS-777
*Solid Section, elset=CALLUS-777, material=MAT-CALLUS-777
,
** Section: Section-780-CALLUS-778
*Solid Section, elset=CALLUS-778, material=MAT-CALLUS-778
,
** Section: Section-781-CALLUS-779
*Solid Section, elset=CALLUS-779, material=MAT-CALLUS-779
,
** Section: Section-782-CALLUS-780
*Solid Section, elset=CALLUS-780, material=MAT-CALLUS-780
,
** Section: Section-783-CALLUS-781
*Solid Section, elset=CALLUS-781, material=MAT-CALLUS-781
,
** Section: Section-784-CALLUS-782
*Solid Section, elset=CALLUS-782, material=MAT-CALLUS-782
,
** Section: Section-785-CALLUS-783
*Solid Section, elset=CALLUS-783, material=MAT-CALLUS-783
,
** Section: Section-786-CALLUS-784
*Solid Section, elset=CALLUS-784, material=MAT-CALLUS-784
,
** Section: Section-787-CALLUS-785
*Solid Section, elset=CALLUS-785, material=MAT-CALLUS-785
,
** Section: Section-788-CALLUS-786
*Solid Section, elset=CALLUS-786, material=MAT-CALLUS-786
,
** Section: Section-789-CALLUS-787
*Solid Section, elset=CALLUS-787, material=MAT-CALLUS-787
,
** Section: Section-790-CALLUS-788
*Solid Section, elset=CALLUS-788, material=MAT-CALLUS-788
,
** Section: Section-791-CALLUS-789
*Solid Section, elset=CALLUS-789, material=MAT-CALLUS-789
,
** Section: Section-792-CALLUS-790
*Solid Section, elset=CALLUS-790, material=MAT-CALLUS-790
,
** Section: Section-793-CALLUS-791
*Solid Section, elset=CALLUS-791, material=MAT-CALLUS-791
,
** Section: Section-794-CALLUS-792
*Solid Section, elset=CALLUS-792, material=MAT-CALLUS-792
,
** Section: Section-795-CALLUS-793
*Solid Section, elset=CALLUS-793, material=MAT-CALLUS-793
,
** Section: Section-796-CALLUS-794
*Solid Section, elset=CALLUS-794, material=MAT-CALLUS-794
,
** Section: Section-797-CALLUS-795
*Solid Section, elset=CALLUS-795, material=MAT-CALLUS-795
,
** Section: Section-798-CALLUS-796
*Solid Section, elset=CALLUS-796, material=MAT-CALLUS-796
,
** Section: Section-799-CALLUS-797
*Solid Section, elset=CALLUS-797, material=MAT-CALLUS-797
,
** Section: Section-800-CALLUS-798
*Solid Section, elset=CALLUS-798, material=MAT-CALLUS-798
,
** Section: Section-801-CALLUS-799
*Solid Section, elset=CALLUS-799, material=MAT-CALLUS-799
,
** Section: Section-802-CALLUS-800
*Solid Section, elset=CALLUS-800, material=MAT-CALLUS-800
,
** Section: Section-803-CALLUS-801
*Solid Section, elset=CALLUS-801, material=MAT-CALLUS-801
,
** Section: Section-804-CALLUS-802
*Solid Section, elset=CALLUS-802, material=MAT-CALLUS-802
,
** Section: Section-805-CALLUS-803
*Solid Section, elset=CALLUS-803, material=MAT-CALLUS-803
,
** Section: Section-806-CALLUS-804
*Solid Section, elset=CALLUS-804, material=MAT-CALLUS-804
,
** Section: Section-807-CALLUS-805
*Solid Section, elset=CALLUS-805, material=MAT-CALLUS-805
,
** Section: Section-808-CALLUS-806
*Solid Section, elset=CALLUS-806, material=MAT-CALLUS-806
,
** Section: Section-809-CALLUS-807
*Solid Section, elset=CALLUS-807, material=MAT-CALLUS-807
,
** Section: Section-810-CALLUS-808
*Solid Section, elset=CALLUS-808, material=MAT-CALLUS-808
,
** Section: Section-811-CALLUS-809
*Solid Section, elset=CALLUS-809, material=MAT-CALLUS-809
,
** Section: Section-812-CALLUS-810
*Solid Section, elset=CALLUS-810, material=MAT-CALLUS-810
,
** Section: Section-813-CALLUS-811
*Solid Section, elset=CALLUS-811, material=MAT-CALLUS-811
,
** Section: Section-814-CALLUS-812
*Solid Section, elset=CALLUS-812, material=MAT-CALLUS-812
,
** Section: Section-815-CALLUS-813
*Solid Section, elset=CALLUS-813, material=MAT-CALLUS-813
,
** Section: Section-816-CALLUS-814
*Solid Section, elset=CALLUS-814, material=MAT-CALLUS-814
,
** Section: Section-817-CALLUS-815
*Solid Section, elset=CALLUS-815, material=MAT-CALLUS-815
,
** Section: Section-818-CALLUS-816
*Solid Section, elset=CALLUS-816, material=MAT-CALLUS-816
,
** Section: Section-819-CALLUS-817
*Solid Section, elset=CALLUS-817, material=MAT-CALLUS-817
,
** Section: Section-820-CALLUS-818
*Solid Section, elset=CALLUS-818, material=MAT-CALLUS-818
,
** Section: Section-821-CALLUS-819
*Solid Section, elset=CALLUS-819, material=MAT-CALLUS-819
,
** Section: Section-822-CALLUS-820
*Solid Section, elset=CALLUS-820, material=MAT-CALLUS-820
,
** Section: Section-823-CALLUS-821
*Solid Section, elset=CALLUS-821, material=MAT-CALLUS-821
,
** Section: Section-824-CALLUS-822
*Solid Section, elset=CALLUS-822, material=MAT-CALLUS-822
,
** Section: Section-825-CALLUS-823
*Solid Section, elset=CALLUS-823, material=MAT-CALLUS-823
,
** Section: Section-826-CALLUS-824
*Solid Section, elset=CALLUS-824, material=MAT-CALLUS-824
,
** Section: Section-827-CALLUS-825
*Solid Section, elset=CALLUS-825, material=MAT-CALLUS-825
,
** Section: Section-828-CALLUS-826
*Solid Section, elset=CALLUS-826, material=MAT-CALLUS-826
,
** Section: Section-829-CALLUS-827
*Solid Section, elset=CALLUS-827, material=MAT-CALLUS-827
,
** Section: Section-830-CALLUS-828
*Solid Section, elset=CALLUS-828, material=MAT-CALLUS-828
,
** Section: Section-831-CALLUS-829
*Solid Section, elset=CALLUS-829, material=MAT-CALLUS-829
,
** Section: Section-832-CALLUS-830
*Solid Section, elset=CALLUS-830, material=MAT-CALLUS-830
,
** Section: Section-833-CALLUS-831
*Solid Section, elset=CALLUS-831, material=MAT-CALLUS-831
,
** Section: Section-834-CALLUS-832
*Solid Section, elset=CALLUS-832, material=MAT-CALLUS-832
,
** Section: Section-835-CALLUS-833
*Solid Section, elset=CALLUS-833, material=MAT-CALLUS-833
,
** Section: Section-836-CALLUS-834
*Solid Section, elset=CALLUS-834, material=MAT-CALLUS-834
,
** Section: Section-837-CALLUS-835
*Solid Section, elset=CALLUS-835, material=MAT-CALLUS-835
,
** Section: Section-838-CALLUS-836
*Solid Section, elset=CALLUS-836, material=MAT-CALLUS-836
,
** Section: Section-839-CALLUS-837
*Solid Section, elset=CALLUS-837, material=MAT-CALLUS-837
,
** Section: Section-840-CALLUS-838
*Solid Section, elset=CALLUS-838, material=MAT-CALLUS-838
,
** Section: Section-841-CALLUS-839
*Solid Section, elset=CALLUS-839, material=MAT-CALLUS-839
,
** Section: Section-842-CALLUS-840
*Solid Section, elset=CALLUS-840, material=MAT-CALLUS-840
,
** Section: Section-843-CALLUS-841
*Solid Section, elset=CALLUS-841, material=MAT-CALLUS-841
,
** Section: Section-844-CALLUS-842
*Solid Section, elset=CALLUS-842, material=MAT-CALLUS-842
,
** Section: Section-845-CALLUS-843
*Solid Section, elset=CALLUS-843, material=MAT-CALLUS-843
,
** Section: Section-846-CALLUS-844
*Solid Section, elset=CALLUS-844, material=MAT-CALLUS-844
,
** Section: Section-847-CALLUS-845
*Solid Section, elset=CALLUS-845, material=MAT-CALLUS-845
,
** Section: Section-848-CALLUS-846
*Solid Section, elset=CALLUS-846, material=MAT-CALLUS-846
,
** Section: Section-849-CALLUS-847
*Solid Section, elset=CALLUS-847, material=MAT-CALLUS-847
,
** Section: Section-850-CALLUS-848
*Solid Section, elset=CALLUS-848, material=MAT-CALLUS-848
,
** Section: Section-851-CALLUS-849
*Solid Section, elset=CALLUS-849, material=MAT-CALLUS-849
,
** Section: Section-852-CALLUS-850
*Solid Section, elset=CALLUS-850, material=MAT-CALLUS-850
,
** Section: Section-853-CALLUS-851
*Solid Section, elset=CALLUS-851, material=MAT-CALLUS-851
,
** Section: Section-854-CALLUS-852
*Solid Section, elset=CALLUS-852, material=MAT-CALLUS-852
,
** Section: Section-855-CALLUS-853
*Solid Section, elset=CALLUS-853, material=MAT-CALLUS-853
,
** Section: Section-856-CALLUS-854
*Solid Section, elset=CALLUS-854, material=MAT-CALLUS-854
,
** Section: Section-857-CALLUS-855
*Solid Section, elset=CALLUS-855, material=MAT-CALLUS-855
,
** Section: Section-858-CALLUS-856
*Solid Section, elset=CALLUS-856, material=MAT-CALLUS-856
,
** Section: Section-859-CALLUS-857
*Solid Section, elset=CALLUS-857, material=MAT-CALLUS-857
,
** Section: Section-860-CALLUS-858
*Solid Section, elset=CALLUS-858, material=MAT-CALLUS-858
,
** Section: Section-861-CALLUS-859
*Solid Section, elset=CALLUS-859, material=MAT-CALLUS-859
,
** Section: Section-862-CALLUS-860
*Solid Section, elset=CALLUS-860, material=MAT-CALLUS-860
,
** Section: Section-863-CALLUS-861
*Solid Section, elset=CALLUS-861, material=MAT-CALLUS-861
,
** Section: Section-864-CALLUS-862
*Solid Section, elset=CALLUS-862, material=MAT-CALLUS-862
,
** Section: Section-865-CALLUS-863
*Solid Section, elset=CALLUS-863, material=MAT-CALLUS-863
,
** Section: Section-866-CALLUS-864
*Solid Section, elset=CALLUS-864, material=MAT-CALLUS-864
,
** Section: Section-867-CALLUS-865
*Solid Section, elset=CALLUS-865, material=MAT-CALLUS-865
,
** Section: Section-868-CALLUS-866
*Solid Section, elset=CALLUS-866, material=MAT-CALLUS-866
,
** Section: Section-869-CALLUS-867
*Solid Section, elset=CALLUS-867, material=MAT-CALLUS-867
,
** Section: Section-870-CALLUS-868
*Solid Section, elset=CALLUS-868, material=MAT-CALLUS-868
,
** Section: Section-871-CALLUS-869
*Solid Section, elset=CALLUS-869, material=MAT-CALLUS-869
,
** Section: Section-872-CALLUS-870
*Solid Section, elset=CALLUS-870, material=MAT-CALLUS-870
,
** Section: Section-873-CALLUS-871
*Solid Section, elset=CALLUS-871, material=MAT-CALLUS-871
,
** Section: Section-874-CALLUS-872
*Solid Section, elset=CALLUS-872, material=MAT-CALLUS-872
,
** Section: Section-875-CALLUS-873
*Solid Section, elset=CALLUS-873, material=MAT-CALLUS-873
,
** Section: Section-876-CALLUS-874
*Solid Section, elset=CALLUS-874, material=MAT-CALLUS-874
,
** Section: Section-877-CALLUS-875
*Solid Section, elset=CALLUS-875, material=MAT-CALLUS-875
,
** Section: Section-878-CALLUS-876
*Solid Section, elset=CALLUS-876, material=MAT-CALLUS-876
,
** Section: Section-879-CALLUS-877
*Solid Section, elset=CALLUS-877, material=MAT-CALLUS-877
,
** Section: Section-880-CALLUS-878
*Solid Section, elset=CALLUS-878, material=MAT-CALLUS-878
,
** Section: Section-881-CALLUS-879
*Solid Section, elset=CALLUS-879, material=MAT-CALLUS-879
,
** Section: Section-882-CALLUS-880
*Solid Section, elset=CALLUS-880, material=MAT-CALLUS-880
,
** Section: Section-883-CALLUS-881
*Solid Section, elset=CALLUS-881, material=MAT-CALLUS-881
,
** Section: Section-884-CALLUS-882
*Solid Section, elset=CALLUS-882, material=MAT-CALLUS-882
,
** Section: Section-885-CALLUS-883
*Solid Section, elset=CALLUS-883, material=MAT-CALLUS-883
,
** Section: Section-886-CALLUS-884
*Solid Section, elset=CALLUS-884, material=MAT-CALLUS-884
,
** Section: Section-887-CALLUS-885
*Solid Section, elset=CALLUS-885, material=MAT-CALLUS-885
,
** Section: Section-888-CALLUS-886
*Solid Section, elset=CALLUS-886, material=MAT-CALLUS-886
,
** Section: Section-889-CALLUS-887
*Solid Section, elset=CALLUS-887, material=MAT-CALLUS-887
,
** Section: Section-890-CALLUS-888
*Solid Section, elset=CALLUS-888, material=MAT-CALLUS-888
,
** Section: Section-891-CALLUS-889
*Solid Section, elset=CALLUS-889, material=MAT-CALLUS-889
,
** Section: Section-892-CALLUS-890
*Solid Section, elset=CALLUS-890, material=MAT-CALLUS-890
,
** Section: Section-893-CALLUS-891
*Solid Section, elset=CALLUS-891, material=MAT-CALLUS-891
,
** Section: Section-894-CALLUS-892
*Solid Section, elset=CALLUS-892, material=MAT-CALLUS-892
,
** Section: Section-895-CALLUS-893
*Solid Section, elset=CALLUS-893, material=MAT-CALLUS-893
,
** Section: Section-896-CALLUS-894
*Solid Section, elset=CALLUS-894, material=MAT-CALLUS-894
,
** Section: Section-897-CALLUS-895
*Solid Section, elset=CALLUS-895, material=MAT-CALLUS-895
,
** Section: Section-898-CALLUS-896
*Solid Section, elset=CALLUS-896, material=MAT-CALLUS-896
,
** Section: Section-899-CALLUS-897
*Solid Section, elset=CALLUS-897, material=MAT-CALLUS-897
,
** Section: Section-900-CALLUS-898
*Solid Section, elset=CALLUS-898, material=MAT-CALLUS-898
,
** Section: Section-901-CALLUS-899
*Solid Section, elset=CALLUS-899, material=MAT-CALLUS-899
,
** Section: Section-902-CALLUS-900
*Solid Section, elset=CALLUS-900, material=MAT-CALLUS-900
,
** Section: Section-903-CALLUS-901
*Solid Section, elset=CALLUS-901, material=MAT-CALLUS-901
,
** Section: Section-904-CALLUS-902
*Solid Section, elset=CALLUS-902, material=MAT-CALLUS-902
,
** Section: Section-905-CALLUS-903
*Solid Section, elset=CALLUS-903, material=MAT-CALLUS-903
,
** Section: Section-906-CALLUS-904
*Solid Section, elset=CALLUS-904, material=MAT-CALLUS-904
,
** Section: Section-907-CALLUS-905
*Solid Section, elset=CALLUS-905, material=MAT-CALLUS-905
,
** Section: Section-908-CALLUS-906
*Solid Section, elset=CALLUS-906, material=MAT-CALLUS-906
,
** Section: Section-909-CALLUS-907
*Solid Section, elset=CALLUS-907, material=MAT-CALLUS-907
,
** Section: Section-910-CALLUS-908
*Solid Section, elset=CALLUS-908, material=MAT-CALLUS-908
,
** Section: Section-911-CALLUS-909
*Solid Section, elset=CALLUS-909, material=MAT-CALLUS-909
,
** Section: Section-912-CALLUS-910
*Solid Section, elset=CALLUS-910, material=MAT-CALLUS-910
,
** Section: Section-913-CALLUS-911
*Solid Section, elset=CALLUS-911, material=MAT-CALLUS-911
,
** Section: Section-914-CALLUS-912
*Solid Section, elset=CALLUS-912, material=MAT-CALLUS-912
,
** Section: Section-915-CALLUS-913
*Solid Section, elset=CALLUS-913, material=MAT-CALLUS-913
,
** Section: Section-916-CALLUS-914
*Solid Section, elset=CALLUS-914, material=MAT-CALLUS-914
,
** Section: Section-917-CALLUS-915
*Solid Section, elset=CALLUS-915, material=MAT-CALLUS-915
,
** Section: Section-918-CALLUS-916
*Solid Section, elset=CALLUS-916, material=MAT-CALLUS-916
,
** Section: Section-919-CALLUS-917
*Solid Section, elset=CALLUS-917, material=MAT-CALLUS-917
,
** Section: Section-920-CALLUS-918
*Solid Section, elset=CALLUS-918, material=MAT-CALLUS-918
,
** Section: Section-921-CALLUS-919
*Solid Section, elset=CALLUS-919, material=MAT-CALLUS-919
,
** Section: Section-922-CALLUS-920
*Solid Section, elset=CALLUS-920, material=MAT-CALLUS-920
,
** Section: Section-923-CALLUS-921
*Solid Section, elset=CALLUS-921, material=MAT-CALLUS-921
,
** Section: Section-924-CALLUS-922
*Solid Section, elset=CALLUS-922, material=MAT-CALLUS-922
,
** Section: Section-925-CALLUS-923
*Solid Section, elset=CALLUS-923, material=MAT-CALLUS-923
,
** Section: Section-926-CALLUS-924
*Solid Section, elset=CALLUS-924, material=MAT-CALLUS-924
,
** Section: Section-927-CALLUS-925
*Solid Section, elset=CALLUS-925, material=MAT-CALLUS-925
,
** Section: Section-928-CALLUS-926
*Solid Section, elset=CALLUS-926, material=MAT-CALLUS-926
,
** Section: Section-929-CALLUS-927
*Solid Section, elset=CALLUS-927, material=MAT-CALLUS-927
,
** Section: Section-930-CALLUS-928
*Solid Section, elset=CALLUS-928, material=MAT-CALLUS-928
,
** Section: Section-931-CALLUS-929
*Solid Section, elset=CALLUS-929, material=MAT-CALLUS-929
,
** Section: Section-932-CALLUS-930
*Solid Section, elset=CALLUS-930, material=MAT-CALLUS-930
,
** Section: Section-933-CALLUS-931
*Solid Section, elset=CALLUS-931, material=MAT-CALLUS-931
,
** Section: Section-934-CALLUS-932
*Solid Section, elset=CALLUS-932, material=MAT-CALLUS-932
,
** Section: Section-935-CALLUS-933
*Solid Section, elset=CALLUS-933, material=MAT-CALLUS-933
,
** Section: Section-936-CALLUS-934
*Solid Section, elset=CALLUS-934, material=MAT-CALLUS-934
,
** Section: Section-937-CALLUS-935
*Solid Section, elset=CALLUS-935, material=MAT-CALLUS-935
,
** Section: Section-938-CALLUS-936
*Solid Section, elset=CALLUS-936, material=MAT-CALLUS-936
,
** Section: Section-939-CALLUS-937
*Solid Section, elset=CALLUS-937, material=MAT-CALLUS-937
,
** Section: Section-940-CALLUS-938
*Solid Section, elset=CALLUS-938, material=MAT-CALLUS-938
,
** Section: Section-941-CALLUS-939
*Solid Section, elset=CALLUS-939, material=MAT-CALLUS-939
,
** Section: Section-942-CALLUS-940
*Solid Section, elset=CALLUS-940, material=MAT-CALLUS-940
,
** Section: Section-943-CALLUS-941
*Solid Section, elset=CALLUS-941, material=MAT-CALLUS-941
,
** Section: Section-944-CALLUS-942
*Solid Section, elset=CALLUS-942, material=MAT-CALLUS-942
,
** Section: Section-945-CALLUS-943
*Solid Section, elset=CALLUS-943, material=MAT-CALLUS-943
,
** Section: Section-946-CALLUS-944
*Solid Section, elset=CALLUS-944, material=MAT-CALLUS-944
,
** Section: Section-947-CALLUS-945
*Solid Section, elset=CALLUS-945, material=MAT-CALLUS-945
,
** Section: Section-948-CALLUS-946
*Solid Section, elset=CALLUS-946, material=MAT-CALLUS-946
,
** Section: Section-949-CALLUS-947
*Solid Section, elset=CALLUS-947, material=MAT-CALLUS-947
,
** Section: Section-950-CALLUS-948
*Solid Section, elset=CALLUS-948, material=MAT-CALLUS-948
,
** Section: Section-951-CALLUS-949
*Solid Section, elset=CALLUS-949, material=MAT-CALLUS-949
,
** Section: Section-952-CALLUS-950
*Solid Section, elset=CALLUS-950, material=MAT-CALLUS-950
,
** Section: Section-953-CALLUS-951
*Solid Section, elset=CALLUS-951, material=MAT-CALLUS-951
,
** Section: Section-954-CALLUS-952
*Solid Section, elset=CALLUS-952, material=MAT-CALLUS-952
,
** Section: Section-955-CALLUS-953
*Solid Section, elset=CALLUS-953, material=MAT-CALLUS-953
,
** Section: Section-956-CALLUS-954
*Solid Section, elset=CALLUS-954, material=MAT-CALLUS-954
,
** Section: Section-957-CALLUS-955
*Solid Section, elset=CALLUS-955, material=MAT-CALLUS-955
,
** Section: Section-958-CALLUS-956
*Solid Section, elset=CALLUS-956, material=MAT-CALLUS-956
,
** Section: Section-959-CALLUS-957
*Solid Section, elset=CALLUS-957, material=MAT-CALLUS-957
,
** Section: Section-960-CALLUS-958
*Solid Section, elset=CALLUS-958, material=MAT-CALLUS-958
,
** Section: Section-961-CALLUS-959
*Solid Section, elset=CALLUS-959, material=MAT-CALLUS-959
,
** Section: Section-962-CALLUS-960
*Solid Section, elset=CALLUS-960, material=MAT-CALLUS-960
,
** Section: Section-963-CALLUS-961
*Solid Section, elset=CALLUS-961, material=MAT-CALLUS-961
,
** Section: Section-964-CALLUS-962
*Solid Section, elset=CALLUS-962, material=MAT-CALLUS-962
,
** Section: Section-965-CALLUS-963
*Solid Section, elset=CALLUS-963, material=MAT-CALLUS-963
,
** Section: Section-966-CALLUS-964
*Solid Section, elset=CALLUS-964, material=MAT-CALLUS-964
,
** Section: Section-967-CALLUS-965
*Solid Section, elset=CALLUS-965, material=MAT-CALLUS-965
,
** Section: Section-968-CALLUS-966
*Solid Section, elset=CALLUS-966, material=MAT-CALLUS-966
,
** Section: Section-969-CALLUS-967
*Solid Section, elset=CALLUS-967, material=MAT-CALLUS-967
,
** Section: Section-970-CALLUS-968
*Solid Section, elset=CALLUS-968, material=MAT-CALLUS-968
,
** Section: Section-971-CALLUS-969
*Solid Section, elset=CALLUS-969, material=MAT-CALLUS-969
,
** Section: Section-972-CALLUS-970
*Solid Section, elset=CALLUS-970, material=MAT-CALLUS-970
,
** Section: Section-973-CALLUS-971
*Solid Section, elset=CALLUS-971, material=MAT-CALLUS-971
,
** Section: Section-974-CALLUS-972
*Solid Section, elset=CALLUS-972, material=MAT-CALLUS-972
,
** Section: Section-975-CALLUS-973
*Solid Section, elset=CALLUS-973, material=MAT-CALLUS-973
,
** Section: Section-976-CALLUS-974
*Solid Section, elset=CALLUS-974, material=MAT-CALLUS-974
,
** Section: Section-977-CALLUS-975
*Solid Section, elset=CALLUS-975, material=MAT-CALLUS-975
,
** Section: Section-978-CALLUS-976
*Solid Section, elset=CALLUS-976, material=MAT-CALLUS-976
,
** Section: Section-979-CALLUS-977
*Solid Section, elset=CALLUS-977, material=MAT-CALLUS-977
,
** Section: Section-980-CALLUS-978
*Solid Section, elset=CALLUS-978, material=MAT-CALLUS-978
,
** Section: Section-981-CALLUS-979
*Solid Section, elset=CALLUS-979, material=MAT-CALLUS-979
,
** Section: Section-982-CALLUS-980
*Solid Section, elset=CALLUS-980, material=MAT-CALLUS-980
,
** Section: Section-983-CALLUS-981
*Solid Section, elset=CALLUS-981, material=MAT-CALLUS-981
,
** Section: Section-984-CALLUS-982
*Solid Section, elset=CALLUS-982, material=MAT-CALLUS-982
,
** Section: Section-985-CALLUS-983
*Solid Section, elset=CALLUS-983, material=MAT-CALLUS-983
,
** Section: Section-986-CALLUS-984
*Solid Section, elset=CALLUS-984, material=MAT-CALLUS-984
,
** Section: Section-987-CALLUS-985
*Solid Section, elset=CALLUS-985, material=MAT-CALLUS-985
,
** Section: Section-988-CALLUS-986
*Solid Section, elset=CALLUS-986, material=MAT-CALLUS-986
,
** Section: Section-989-CALLUS-987
*Solid Section, elset=CALLUS-987, material=MAT-CALLUS-987
,
** Section: Section-990-CALLUS-988
*Solid Section, elset=CALLUS-988, material=MAT-CALLUS-988
,
** Section: Section-991-CALLUS-989
*Solid Section, elset=CALLUS-989, material=MAT-CALLUS-989
,
** Section: Section-992-CALLUS-990
*Solid Section, elset=CALLUS-990, material=MAT-CALLUS-990
,
** Section: Section-993-CALLUS-991
*Solid Section, elset=CALLUS-991, material=MAT-CALLUS-991
,
** Section: Section-994-CALLUS-992
*Solid Section, elset=CALLUS-992, material=MAT-CALLUS-992
,
** Section: Section-995-CALLUS-993
*Solid Section, elset=CALLUS-993, material=MAT-CALLUS-993
,
** Section: Section-996-CALLUS-994
*Solid Section, elset=CALLUS-994, material=MAT-CALLUS-994
,
** Section: Section-997-CALLUS-995
*Solid Section, elset=CALLUS-995, material=MAT-CALLUS-995
,
** Section: Section-998-CALLUS-996
*Solid Section, elset=CALLUS-996, material=MAT-CALLUS-996
,
** Section: Section-999-CALLUS-997
*Solid Section, elset=CALLUS-997, material=MAT-CALLUS-997
,
** Section: Section-1000-CALLUS-998
*Solid Section, elset=CALLUS-998, material=MAT-CALLUS-998
,
** Section: Section-1001-CALLUS-999
*Solid Section, elset=CALLUS-999, material=MAT-CALLUS-999
,
** Section: Section-1002-CALLUS-1000
*Solid Section, elset=CALLUS-1000, material=MAT-CALLUS-1000
,
** Section: Section-1003-CALLUS-1001
*Solid Section, elset=CALLUS-1001, material=MAT-CALLUS-1001
,
** Section: Section-1004-CALLUS-1002
*Solid Section, elset=CALLUS-1002, material=MAT-CALLUS-1002
,
** Section: Section-1005-CALLUS-1003
*Solid Section, elset=CALLUS-1003, material=MAT-CALLUS-1003
,
** Section: Section-1006-CALLUS-1004
*Solid Section, elset=CALLUS-1004, material=MAT-CALLUS-1004
,
** Section: Section-1007-CALLUS-1005
*Solid Section, elset=CALLUS-1005, material=MAT-CALLUS-1005
,
** Section: Section-1008-CALLUS-1006
*Solid Section, elset=CALLUS-1006, material=MAT-CALLUS-1006
,
** Section: Section-1009-CALLUS-1007
*Solid Section, elset=CALLUS-1007, material=MAT-CALLUS-1007
,
** Section: Section-1010-CALLUS-1008
*Solid Section, elset=CALLUS-1008, material=MAT-CALLUS-1008
,
** Section: Section-1011-CALLUS-1009
*Solid Section, elset=CALLUS-1009, material=MAT-CALLUS-1009
,
** Section: Section-1012-CALLUS-1010
*Solid Section, elset=CALLUS-1010, material=MAT-CALLUS-1010
,
** Section: Section-1013-CALLUS-1011
*Solid Section, elset=CALLUS-1011, material=MAT-CALLUS-1011
,
** Section: Section-1014-CALLUS-1012
*Solid Section, elset=CALLUS-1012, material=MAT-CALLUS-1012
,
** Section: Section-1015-CALLUS-1013
*Solid Section, elset=CALLUS-1013, material=MAT-CALLUS-1013
,
** Section: Section-1016-CALLUS-1014
*Solid Section, elset=CALLUS-1014, material=MAT-CALLUS-1014
,
** Section: Section-1017-CALLUS-1015
*Solid Section, elset=CALLUS-1015, material=MAT-CALLUS-1015
,
** Section: Section-1018-CALLUS-1016
*Solid Section, elset=CALLUS-1016, material=MAT-CALLUS-1016
,
** Section: Section-1019-CALLUS-1017
*Solid Section, elset=CALLUS-1017, material=MAT-CALLUS-1017
,
** Section: Section-1020-CALLUS-1018
*Solid Section, elset=CALLUS-1018, material=MAT-CALLUS-1018
,
** Section: Section-1021-CALLUS-1019
*Solid Section, elset=CALLUS-1019, material=MAT-CALLUS-1019
,
** Section: Section-1022-CALLUS-1020
*Solid Section, elset=CALLUS-1020, material=MAT-CALLUS-1020
,
** Section: Section-1023-CALLUS-1021
*Solid Section, elset=CALLUS-1021, material=MAT-CALLUS-1021
,
** Section: Section-1024-CALLUS-1022
*Solid Section, elset=CALLUS-1022, material=MAT-CALLUS-1022
,
** Section: Section-1025-CALLUS-1023
*Solid Section, elset=CALLUS-1023, material=MAT-CALLUS-1023
,
** Section: Section-1026-CALLUS-1024
*Solid Section, elset=CALLUS-1024, material=MAT-CALLUS-1024
,
** Section: Section-1027-CALLUS-1025
*Solid Section, elset=CALLUS-1025, material=MAT-CALLUS-1025
,
** Section: Section-1028-CALLUS-1026
*Solid Section, elset=CALLUS-1026, material=MAT-CALLUS-1026
,
** Section: Section-1029-CALLUS-1027
*Solid Section, elset=CALLUS-1027, material=MAT-CALLUS-1027
,
** Section: Section-1030-CALLUS-1028
*Solid Section, elset=CALLUS-1028, material=MAT-CALLUS-1028
,
** Section: Section-1031-CALLUS-1029
*Solid Section, elset=CALLUS-1029, material=MAT-CALLUS-1029
,
** Section: Section-1032-CALLUS-1030
*Solid Section, elset=CALLUS-1030, material=MAT-CALLUS-1030
,
** Section: Section-1033-CALLUS-1031
*Solid Section, elset=CALLUS-1031, material=MAT-CALLUS-1031
,
** Section: Section-1034-CALLUS-1032
*Solid Section, elset=CALLUS-1032, material=MAT-CALLUS-1032
,
** Section: Section-1035-CALLUS-1033
*Solid Section, elset=CALLUS-1033, material=MAT-CALLUS-1033
,
** Section: Section-1036-CALLUS-1034
*Solid Section, elset=CALLUS-1034, material=MAT-CALLUS-1034
,
** Section: Section-1037-CALLUS-1035
*Solid Section, elset=CALLUS-1035, material=MAT-CALLUS-1035
,
** Section: Section-1038-CALLUS-1036
*Solid Section, elset=CALLUS-1036, material=MAT-CALLUS-1036
,
** Section: Section-1039-CALLUS-1037
*Solid Section, elset=CALLUS-1037, material=MAT-CALLUS-1037
,
** Section: Section-1040-CALLUS-1038
*Solid Section, elset=CALLUS-1038, material=MAT-CALLUS-1038
,
** Section: Section-1041-CALLUS-1039
*Solid Section, elset=CALLUS-1039, material=MAT-CALLUS-1039
,
** Section: Section-1042-CALLUS-1040
*Solid Section, elset=CALLUS-1040, material=MAT-CALLUS-1040
,
** Section: Section-1043-CALLUS-1041
*Solid Section, elset=CALLUS-1041, material=MAT-CALLUS-1041
,
** Section: Section-1044-CALLUS-1042
*Solid Section, elset=CALLUS-1042, material=MAT-CALLUS-1042
,
** Section: Section-1045-CALLUS-1043
*Solid Section, elset=CALLUS-1043, material=MAT-CALLUS-1043
,
** Section: Section-1046-CALLUS-1044
*Solid Section, elset=CALLUS-1044, material=MAT-CALLUS-1044
,
** Section: Section-1047-CALLUS-1045
*Solid Section, elset=CALLUS-1045, material=MAT-CALLUS-1045
,
** Section: Section-1048-CALLUS-1046
*Solid Section, elset=CALLUS-1046, material=MAT-CALLUS-1046
,
** Section: Section-1049-CALLUS-1047
*Solid Section, elset=CALLUS-1047, material=MAT-CALLUS-1047
,
** Section: Section-1050-CALLUS-1048
*Solid Section, elset=CALLUS-1048, material=MAT-CALLUS-1048
,
** Section: Section-1051-CALLUS-1049
*Solid Section, elset=CALLUS-1049, material=MAT-CALLUS-1049
,
** Section: Section-1052-CALLUS-1050
*Solid Section, elset=CALLUS-1050, material=MAT-CALLUS-1050
,
** Section: Section-1053-CALLUS-1051
*Solid Section, elset=CALLUS-1051, material=MAT-CALLUS-1051
,
** Section: Section-1054-CALLUS-1052
*Solid Section, elset=CALLUS-1052, material=MAT-CALLUS-1052
,
** Section: Section-1055-CALLUS-1053
*Solid Section, elset=CALLUS-1053, material=MAT-CALLUS-1053
,
** Section: Section-1056-CALLUS-1054
*Solid Section, elset=CALLUS-1054, material=MAT-CALLUS-1054
,
** Section: Section-1057-CALLUS-1055
*Solid Section, elset=CALLUS-1055, material=MAT-CALLUS-1055
,
** Section: Section-1058-CALLUS-1056
*Solid Section, elset=CALLUS-1056, material=MAT-CALLUS-1056
,
** Section: Section-1059-CALLUS-1057
*Solid Section, elset=CALLUS-1057, material=MAT-CALLUS-1057
,
** Section: Section-1060-CALLUS-1058
*Solid Section, elset=CALLUS-1058, material=MAT-CALLUS-1058
,
** Section: Section-1061-CALLUS-1059
*Solid Section, elset=CALLUS-1059, material=MAT-CALLUS-1059
,
** Section: Section-1062-CALLUS-1060
*Solid Section, elset=CALLUS-1060, material=MAT-CALLUS-1060
,
** Section: Section-1063-CALLUS-1061
*Solid Section, elset=CALLUS-1061, material=MAT-CALLUS-1061
,
** Section: Section-1064-CALLUS-1062
*Solid Section, elset=CALLUS-1062, material=MAT-CALLUS-1062
,
** Section: Section-1065-CALLUS-1063
*Solid Section, elset=CALLUS-1063, material=MAT-CALLUS-1063
,
** Section: Section-1066-CALLUS-1064
*Solid Section, elset=CALLUS-1064, material=MAT-CALLUS-1064
,
** Section: Section-1067-CALLUS-1065
*Solid Section, elset=CALLUS-1065, material=MAT-CALLUS-1065
,
** Section: Section-1068-CALLUS-1066
*Solid Section, elset=CALLUS-1066, material=MAT-CALLUS-1066
,
** Section: Section-1069-CALLUS-1067
*Solid Section, elset=CALLUS-1067, material=MAT-CALLUS-1067
,
** Section: Section-1070-CALLUS-1068
*Solid Section, elset=CALLUS-1068, material=MAT-CALLUS-1068
,
** Section: Section-1071-CALLUS-1069
*Solid Section, elset=CALLUS-1069, material=MAT-CALLUS-1069
,
** Section: Section-1072-CALLUS-1070
*Solid Section, elset=CALLUS-1070, material=MAT-CALLUS-1070
,
** Section: Section-1073-CALLUS-1071
*Solid Section, elset=CALLUS-1071, material=MAT-CALLUS-1071
,
** Section: Section-1074-CALLUS-1072
*Solid Section, elset=CALLUS-1072, material=MAT-CALLUS-1072
,
** Section: Section-1075-CALLUS-1073
*Solid Section, elset=CALLUS-1073, material=MAT-CALLUS-1073
,
** Section: Section-1076-CALLUS-1074
*Solid Section, elset=CALLUS-1074, material=MAT-CALLUS-1074
,
** Section: Section-1077-CALLUS-1075
*Solid Section, elset=CALLUS-1075, material=MAT-CALLUS-1075
,
** Section: Section-1078-CALLUS-1076
*Solid Section, elset=CALLUS-1076, material=MAT-CALLUS-1076
,
** Section: Section-1079-CALLUS-1077
*Solid Section, elset=CALLUS-1077, material=MAT-CALLUS-1077
,
** Section: Section-1080-CALLUS-1078
*Solid Section, elset=CALLUS-1078, material=MAT-CALLUS-1078
,
** Section: Section-1081-CALLUS-1079
*Solid Section, elset=CALLUS-1079, material=MAT-CALLUS-1079
,
** Section: Section-1082-CALLUS-1080
*Solid Section, elset=CALLUS-1080, material=MAT-CALLUS-1080
,
** Section: Section-1083-CALLUS-1081
*Solid Section, elset=CALLUS-1081, material=MAT-CALLUS-1081
,
** Section: Section-1084-CALLUS-1082
*Solid Section, elset=CALLUS-1082, material=MAT-CALLUS-1082
,
** Section: Section-1085-CALLUS-1083
*Solid Section, elset=CALLUS-1083, material=MAT-CALLUS-1083
,
** Section: Section-1086-CALLUS-1084
*Solid Section, elset=CALLUS-1084, material=MAT-CALLUS-1084
,
** Section: Section-1087-CALLUS-1085
*Solid Section, elset=CALLUS-1085, material=MAT-CALLUS-1085
,
** Section: Section-1088-CALLUS-1086
*Solid Section, elset=CALLUS-1086, material=MAT-CALLUS-1086
,
** Section: Section-1089-CALLUS-1087
*Solid Section, elset=CALLUS-1087, material=MAT-CALLUS-1087
,
** Section: Section-1090-CALLUS-1088
*Solid Section, elset=CALLUS-1088, material=MAT-CALLUS-1088
,
** Section: Section-1091-CALLUS-1089
*Solid Section, elset=CALLUS-1089, material=MAT-CALLUS-1089
,
** Section: Section-1092-CALLUS-1090
*Solid Section, elset=CALLUS-1090, material=MAT-CALLUS-1090
,
** Section: Section-1093-CALLUS-1091
*Solid Section, elset=CALLUS-1091, material=MAT-CALLUS-1091
,
** Section: Section-1094-CALLUS-1092
*Solid Section, elset=CALLUS-1092, material=MAT-CALLUS-1092
,
** Section: Section-1095-CALLUS-1093
*Solid Section, elset=CALLUS-1093, material=MAT-CALLUS-1093
,
** Section: Section-1096-CALLUS-1094
*Solid Section, elset=CALLUS-1094, material=MAT-CALLUS-1094
,
** Section: Section-1097-CALLUS-1095
*Solid Section, elset=CALLUS-1095, material=MAT-CALLUS-1095
,
** Section: Section-1098-CALLUS-1096
*Solid Section, elset=CALLUS-1096, material=MAT-CALLUS-1096
,
** Section: Section-1099-CALLUS-1097
*Solid Section, elset=CALLUS-1097, material=MAT-CALLUS-1097
,
** Section: Section-1100-CALLUS-1098
*Solid Section, elset=CALLUS-1098, material=MAT-CALLUS-1098
,
** Section: Section-1101-CALLUS-1099
*Solid Section, elset=CALLUS-1099, material=MAT-CALLUS-1099
,
** Section: Section-1102-CALLUS-1100
*Solid Section, elset=CALLUS-1100, material=MAT-CALLUS-1100
,
** Section: Section-1103-CALLUS-1101
*Solid Section, elset=CALLUS-1101, material=MAT-CALLUS-1101
,
** Section: Section-1104-CALLUS-1102
*Solid Section, elset=CALLUS-1102, material=MAT-CALLUS-1102
,
** Section: Section-1105-CALLUS-1103
*Solid Section, elset=CALLUS-1103, material=MAT-CALLUS-1103
,
** Section: Section-1106-CALLUS-1104
*Solid Section, elset=CALLUS-1104, material=MAT-CALLUS-1104
,
** Section: Section-1107-CALLUS-1105
*Solid Section, elset=CALLUS-1105, material=MAT-CALLUS-1105
,
** Section: Section-1108-CALLUS-1106
*Solid Section, elset=CALLUS-1106, material=MAT-CALLUS-1106
,
** Section: Section-1109-CALLUS-1107
*Solid Section, elset=CALLUS-1107, material=MAT-CALLUS-1107
,
** Section: Section-1110-CALLUS-1108
*Solid Section, elset=CALLUS-1108, material=MAT-CALLUS-1108
,
** Section: Section-1111-CALLUS-1109
*Solid Section, elset=CALLUS-1109, material=MAT-CALLUS-1109
,
** Section: Section-1112-CALLUS-1110
*Solid Section, elset=CALLUS-1110, material=MAT-CALLUS-1110
,
** Section: Section-1113-CALLUS-1111
*Solid Section, elset=CALLUS-1111, material=MAT-CALLUS-1111
,
** Section: Section-1114-CALLUS-1112
*Solid Section, elset=CALLUS-1112, material=MAT-CALLUS-1112
,
** Section: Section-1115-CALLUS-1113
*Solid Section, elset=CALLUS-1113, material=MAT-CALLUS-1113
,
** Section: Section-1116-CALLUS-1114
*Solid Section, elset=CALLUS-1114, material=MAT-CALLUS-1114
,
** Section: Section-1117-CALLUS-1115
*Solid Section, elset=CALLUS-1115, material=MAT-CALLUS-1115
,
** Section: Section-1118-CALLUS-1116
*Solid Section, elset=CALLUS-1116, material=MAT-CALLUS-1116
,
** Section: Section-1119-CALLUS-1117
*Solid Section, elset=CALLUS-1117, material=MAT-CALLUS-1117
,
** Section: Section-1120-CALLUS-1118
*Solid Section, elset=CALLUS-1118, material=MAT-CALLUS-1118
,
** Section: Section-1121-CALLUS-1119
*Solid Section, elset=CALLUS-1119, material=MAT-CALLUS-1119
,
** Section: Section-1122-CALLUS-1120
*Solid Section, elset=CALLUS-1120, material=MAT-CALLUS-1120
,
** Section: Section-1123-CALLUS-1121
*Solid Section, elset=CALLUS-1121, material=MAT-CALLUS-1121
,
** Section: Section-1124-CALLUS-1122
*Solid Section, elset=CALLUS-1122, material=MAT-CALLUS-1122
,
** Section: Section-1125-CALLUS-1123
*Solid Section, elset=CALLUS-1123, material=MAT-CALLUS-1123
,
** Section: Section-1126-CALLUS-1124
*Solid Section, elset=CALLUS-1124, material=MAT-CALLUS-1124
,
** Section: Section-1127-CALLUS-1125
*Solid Section, elset=CALLUS-1125, material=MAT-CALLUS-1125
,
** Section: Section-1128-CALLUS-1126
*Solid Section, elset=CALLUS-1126, material=MAT-CALLUS-1126
,
** Section: Section-1129-CALLUS-1127
*Solid Section, elset=CALLUS-1127, material=MAT-CALLUS-1127
,
** Section: Section-1130-CALLUS-1128
*Solid Section, elset=CALLUS-1128, material=MAT-CALLUS-1128
,
** Section: Section-1131-CALLUS-1129
*Solid Section, elset=CALLUS-1129, material=MAT-CALLUS-1129
,
** Section: Section-1132-CALLUS-1130
*Solid Section, elset=CALLUS-1130, material=MAT-CALLUS-1130
,
** Section: Section-1133-CALLUS-1131
*Solid Section, elset=CALLUS-1131, material=MAT-CALLUS-1131
,
** Section: Section-1134-CALLUS-1132
*Solid Section, elset=CALLUS-1132, material=MAT-CALLUS-1132
,
** Section: Section-1135-CALLUS-1133
*Solid Section, elset=CALLUS-1133, material=MAT-CALLUS-1133
,
** Section: Section-1136-CALLUS-1134
*Solid Section, elset=CALLUS-1134, material=MAT-CALLUS-1134
,
** Section: Section-1137-CALLUS-1135
*Solid Section, elset=CALLUS-1135, material=MAT-CALLUS-1135
,
** Section: Section-1138-CALLUS-1136
*Solid Section, elset=CALLUS-1136, material=MAT-CALLUS-1136
,
** Section: Section-1139-CALLUS-1137
*Solid Section, elset=CALLUS-1137, material=MAT-CALLUS-1137
,
** Section: Section-1140-CALLUS-1138
*Solid Section, elset=CALLUS-1138, material=MAT-CALLUS-1138
,
** Section: Section-1141-CALLUS-1139
*Solid Section, elset=CALLUS-1139, material=MAT-CALLUS-1139
,
** Section: Section-1142-CALLUS-1140
*Solid Section, elset=CALLUS-1140, material=MAT-CALLUS-1140
,
** Section: Section-1143-CALLUS-1141
*Solid Section, elset=CALLUS-1141, material=MAT-CALLUS-1141
,
** Section: Section-1144-CALLUS-1142
*Solid Section, elset=CALLUS-1142, material=MAT-CALLUS-1142
,
** Section: Section-1145-CALLUS-1143
*Solid Section, elset=CALLUS-1143, material=MAT-CALLUS-1143
,
** Section: Section-1146-CALLUS-1144
*Solid Section, elset=CALLUS-1144, material=MAT-CALLUS-1144
,
** Section: Section-1147-CALLUS-1145
*Solid Section, elset=CALLUS-1145, material=MAT-CALLUS-1145
,
** Section: Section-1148-CALLUS-1146
*Solid Section, elset=CALLUS-1146, material=MAT-CALLUS-1146
,
** Section: Section-1149-CALLUS-1147
*Solid Section, elset=CALLUS-1147, material=MAT-CALLUS-1147
,
** Section: Section-1150-CALLUS-1148
*Solid Section, elset=CALLUS-1148, material=MAT-CALLUS-1148
,
** Section: Section-1151-CALLUS-1149
*Solid Section, elset=CALLUS-1149, material=MAT-CALLUS-1149
,
** Section: Section-1152-CALLUS-1150
*Solid Section, elset=CALLUS-1150, material=MAT-CALLUS-1150
,
** Section: Section-1153-CALLUS-1151
*Solid Section, elset=CALLUS-1151, material=MAT-CALLUS-1151
,
** Section: Section-1154-CALLUS-1152
*Solid Section, elset=CALLUS-1152, material=MAT-CALLUS-1152
,
** Section: Section-1155-CALLUS-1153
*Solid Section, elset=CALLUS-1153, material=MAT-CALLUS-1153
,
** Section: Section-1156-CALLUS-1154
*Solid Section, elset=CALLUS-1154, material=MAT-CALLUS-1154
,
** Section: Section-1157-CALLUS-1155
*Solid Section, elset=CALLUS-1155, material=MAT-CALLUS-1155
,
** Section: Section-1158-CALLUS-1156
*Solid Section, elset=CALLUS-1156, material=MAT-CALLUS-1156
,
** Section: Section-1159-CALLUS-1157
*Solid Section, elset=CALLUS-1157, material=MAT-CALLUS-1157
,
** Section: Section-1160-CALLUS-1158
*Solid Section, elset=CALLUS-1158, material=MAT-CALLUS-1158
,
** Section: Section-1161-CALLUS-1159
*Solid Section, elset=CALLUS-1159, material=MAT-CALLUS-1159
,
** Section: Section-1162-CALLUS-1160
*Solid Section, elset=CALLUS-1160, material=MAT-CALLUS-1160
,
** Section: Section-1163-CALLUS-1161
*Solid Section, elset=CALLUS-1161, material=MAT-CALLUS-1161
,
** Section: Section-1164-CALLUS-1162
*Solid Section, elset=CALLUS-1162, material=MAT-CALLUS-1162
,
** Section: Section-1165-CALLUS-1163
*Solid Section, elset=CALLUS-1163, material=MAT-CALLUS-1163
,
** Section: Section-1166-CALLUS-1164
*Solid Section, elset=CALLUS-1164, material=MAT-CALLUS-1164
,
** Section: Section-1167-CALLUS-1165
*Solid Section, elset=CALLUS-1165, material=MAT-CALLUS-1165
,
** Section: Section-1168-CALLUS-1166
*Solid Section, elset=CALLUS-1166, material=MAT-CALLUS-1166
,
** Section: Section-1169-CALLUS-1167
*Solid Section, elset=CALLUS-1167, material=MAT-CALLUS-1167
,
** Section: Section-1170-CALLUS-1168
*Solid Section, elset=CALLUS-1168, material=MAT-CALLUS-1168
,
** Section: Section-1171-CALLUS-1169
*Solid Section, elset=CALLUS-1169, material=MAT-CALLUS-1169
,
** Section: Section-1172-CALLUS-1170
*Solid Section, elset=CALLUS-1170, material=MAT-CALLUS-1170
,
** Section: Section-1173-CALLUS-1171
*Solid Section, elset=CALLUS-1171, material=MAT-CALLUS-1171
,
** Section: Section-1174-CALLUS-1172
*Solid Section, elset=CALLUS-1172, material=MAT-CALLUS-1172
,
** Section: Section-1175-CALLUS-1173
*Solid Section, elset=CALLUS-1173, material=MAT-CALLUS-1173
,
** Section: Section-1176-CALLUS-1174
*Solid Section, elset=CALLUS-1174, material=MAT-CALLUS-1174
,
** Section: Section-1177-CALLUS-1175
*Solid Section, elset=CALLUS-1175, material=MAT-CALLUS-1175
,
** Section: Section-1178-CALLUS-1176
*Solid Section, elset=CALLUS-1176, material=MAT-CALLUS-1176
,
** Section: Section-1179-CALLUS-1177
*Solid Section, elset=CALLUS-1177, material=MAT-CALLUS-1177
,
** Section: Section-1180-CALLUS-1178
*Solid Section, elset=CALLUS-1178, material=MAT-CALLUS-1178
,
** Section: Section-1181-CALLUS-1179
*Solid Section, elset=CALLUS-1179, material=MAT-CALLUS-1179
,
** Section: Section-1182-CALLUS-1180
*Solid Section, elset=CALLUS-1180, material=MAT-CALLUS-1180
,
** Section: Section-1183-CALLUS-1181
*Solid Section, elset=CALLUS-1181, material=MAT-CALLUS-1181
,
** Section: Section-1184-CALLUS-1182
*Solid Section, elset=CALLUS-1182, material=MAT-CALLUS-1182
,
** Section: Section-1185-CALLUS-1183
*Solid Section, elset=CALLUS-1183, material=MAT-CALLUS-1183
,
** Section: Section-1186-CALLUS-1184
*Solid Section, elset=CALLUS-1184, material=MAT-CALLUS-1184
,
** Section: Section-1187-CALLUS-1185
*Solid Section, elset=CALLUS-1185, material=MAT-CALLUS-1185
,
** Section: Section-1188-CALLUS-1186
*Solid Section, elset=CALLUS-1186, material=MAT-CALLUS-1186
,
** Section: Section-1189-CALLUS-1187
*Solid Section, elset=CALLUS-1187, material=MAT-CALLUS-1187
,
** Section: Section-1190-CALLUS-1188
*Solid Section, elset=CALLUS-1188, material=MAT-CALLUS-1188
,
** Section: Section-1191-CALLUS-1189
*Solid Section, elset=CALLUS-1189, material=MAT-CALLUS-1189
,
** Section: Section-1192-CALLUS-1190
*Solid Section, elset=CALLUS-1190, material=MAT-CALLUS-1190
,
** Section: Section-1193-CALLUS-1191
*Solid Section, elset=CALLUS-1191, material=MAT-CALLUS-1191
,
** Section: Section-1194-CALLUS-1192
*Solid Section, elset=CALLUS-1192, material=MAT-CALLUS-1192
,
** Section: Section-1195-CALLUS-1193
*Solid Section, elset=CALLUS-1193, material=MAT-CALLUS-1193
,
** Section: Section-1196-CALLUS-1194
*Solid Section, elset=CALLUS-1194, material=MAT-CALLUS-1194
,
** Section: Section-1197-CALLUS-1195
*Solid Section, elset=CALLUS-1195, material=MAT-CALLUS-1195
,
** Section: Section-1198-CALLUS-1196
*Solid Section, elset=CALLUS-1196, material=MAT-CALLUS-1196
,
** Section: Section-1199-CALLUS-1197
*Solid Section, elset=CALLUS-1197, material=MAT-CALLUS-1197
,
** Section: Section-1200-CALLUS-1198
*Solid Section, elset=CALLUS-1198, material=MAT-CALLUS-1198
,
** Section: Section-1201-CALLUS-1199
*Solid Section, elset=CALLUS-1199, material=MAT-CALLUS-1199
,
** Section: Section-1202-CALLUS-1200
*Solid Section, elset=CALLUS-1200, material=MAT-CALLUS-1200
,
** Section: Section-1203-CALLUS-1201
*Solid Section, elset=CALLUS-1201, material=MAT-CALLUS-1201
,
** Section: Section-1204-CALLUS-1202
*Solid Section, elset=CALLUS-1202, material=MAT-CALLUS-1202
,
** Section: Section-1205-CALLUS-1203
*Solid Section, elset=CALLUS-1203, material=MAT-CALLUS-1203
,
** Section: Section-1206-CALLUS-1204
*Solid Section, elset=CALLUS-1204, material=MAT-CALLUS-1204
,
** Section: Section-1207-CALLUS-1205
*Solid Section, elset=CALLUS-1205, material=MAT-CALLUS-1205
,
** Section: Section-1208-CALLUS-1206
*Solid Section, elset=CALLUS-1206, material=MAT-CALLUS-1206
,
** Section: Section-1209-CALLUS-1207
*Solid Section, elset=CALLUS-1207, material=MAT-CALLUS-1207
,
** Section: Section-1210-CALLUS-1208
*Solid Section, elset=CALLUS-1208, material=MAT-CALLUS-1208
,
** Section: Section-1211-CALLUS-1209
*Solid Section, elset=CALLUS-1209, material=MAT-CALLUS-1209
,
** Section: Section-1212-CALLUS-1210
*Solid Section, elset=CALLUS-1210, material=MAT-CALLUS-1210
,
** Section: Section-1213-CALLUS-1211
*Solid Section, elset=CALLUS-1211, material=MAT-CALLUS-1211
,
** Section: Section-1214-CALLUS-1212
*Solid Section, elset=CALLUS-1212, material=MAT-CALLUS-1212
,
** Section: Section-1215-CALLUS-1213
*Solid Section, elset=CALLUS-1213, material=MAT-CALLUS-1213
,
** Section: Section-1216-CALLUS-1214
*Solid Section, elset=CALLUS-1214, material=MAT-CALLUS-1214
,
** Section: Section-1217-CALLUS-1215
*Solid Section, elset=CALLUS-1215, material=MAT-CALLUS-1215
,
** Section: Section-1218-CALLUS-1216
*Solid Section, elset=CALLUS-1216, material=MAT-CALLUS-1216
,
** Section: Section-1219-CALLUS-1217
*Solid Section, elset=CALLUS-1217, material=MAT-CALLUS-1217
,
** Section: Section-1220-CALLUS-1218
*Solid Section, elset=CALLUS-1218, material=MAT-CALLUS-1218
,
** Section: Section-1221-CALLUS-1219
*Solid Section, elset=CALLUS-1219, material=MAT-CALLUS-1219
,
** Section: Section-1222-CALLUS-1220
*Solid Section, elset=CALLUS-1220, material=MAT-CALLUS-1220
,
** Section: Section-1223-CALLUS-1221
*Solid Section, elset=CALLUS-1221, material=MAT-CALLUS-1221
,
** Section: Section-1224-CALLUS-1222
*Solid Section, elset=CALLUS-1222, material=MAT-CALLUS-1222
,
** Section: Section-1225-CALLUS-1223
*Solid Section, elset=CALLUS-1223, material=MAT-CALLUS-1223
,
** Section: Section-1226-CALLUS-1224
*Solid Section, elset=CALLUS-1224, material=MAT-CALLUS-1224
,
** Section: Section-1227-CALLUS-1225
*Solid Section, elset=CALLUS-1225, material=MAT-CALLUS-1225
,
** Section: Section-1228-CALLUS-1226
*Solid Section, elset=CALLUS-1226, material=MAT-CALLUS-1226
,
** Section: Section-1229-CALLUS-1227
*Solid Section, elset=CALLUS-1227, material=MAT-CALLUS-1227
,
** Section: Section-1230-CALLUS-1228
*Solid Section, elset=CALLUS-1228, material=MAT-CALLUS-1228
,
** Section: Section-1231-CALLUS-1229
*Solid Section, elset=CALLUS-1229, material=MAT-CALLUS-1229
,
** Section: Section-1232-CALLUS-1230
*Solid Section, elset=CALLUS-1230, material=MAT-CALLUS-1230
,
** Section: Section-1233-CALLUS-1231
*Solid Section, elset=CALLUS-1231, material=MAT-CALLUS-1231
,
** Section: Section-1234-CALLUS-1232
*Solid Section, elset=CALLUS-1232, material=MAT-CALLUS-1232
,
** Section: Section-1235-CALLUS-1233
*Solid Section, elset=CALLUS-1233, material=MAT-CALLUS-1233
,
** Section: Section-1236-CALLUS-1234
*Solid Section, elset=CALLUS-1234, material=MAT-CALLUS-1234
,
** Section: Section-1237-CALLUS-1235
*Solid Section, elset=CALLUS-1235, material=MAT-CALLUS-1235
,
** Section: Section-1238-CALLUS-1236
*Solid Section, elset=CALLUS-1236, material=MAT-CALLUS-1236
,
** Section: Section-1239-CALLUS-1237
*Solid Section, elset=CALLUS-1237, material=MAT-CALLUS-1237
,
** Section: Section-1240-CALLUS-1238
*Solid Section, elset=CALLUS-1238, material=MAT-CALLUS-1238
,
** Section: Section-1241-CALLUS-1239
*Solid Section, elset=CALLUS-1239, material=MAT-CALLUS-1239
,
** Section: Section-1242-CALLUS-1240
*Solid Section, elset=CALLUS-1240, material=MAT-CALLUS-1240
,
** Section: Section-1243-CALLUS-1241
*Solid Section, elset=CALLUS-1241, material=MAT-CALLUS-1241
,
** Section: Section-1244-CALLUS-1242
*Solid Section, elset=CALLUS-1242, material=MAT-CALLUS-1242
,
** Section: Section-1245-CALLUS-1243
*Solid Section, elset=CALLUS-1243, material=MAT-CALLUS-1243
,
** Section: Section-1246-CALLUS-1244
*Solid Section, elset=CALLUS-1244, material=MAT-CALLUS-1244
,
** Section: Section-1247-CALLUS-1245
*Solid Section, elset=CALLUS-1245, material=MAT-CALLUS-1245
,
** Section: Section-1248-CALLUS-1246
*Solid Section, elset=CALLUS-1246, material=MAT-CALLUS-1246
,
** Section: Section-1249-CALLUS-1247
*Solid Section, elset=CALLUS-1247, material=MAT-CALLUS-1247
,
** Section: Section-1250-CALLUS-1248
*Solid Section, elset=CALLUS-1248, material=MAT-CALLUS-1248
,
** Section: Section-1251-CALLUS-1249
*Solid Section, elset=CALLUS-1249, material=MAT-CALLUS-1249
,
** Section: Section-1252-CALLUS-1250
*Solid Section, elset=CALLUS-1250, material=MAT-CALLUS-1250
,
** Section: Section-1253-CALLUS-1251
*Solid Section, elset=CALLUS-1251, material=MAT-CALLUS-1251
,
** Section: Section-1254-CALLUS-1252
*Solid Section, elset=CALLUS-1252, material=MAT-CALLUS-1252
,
** Section: Section-1255-CALLUS-1253
*Solid Section, elset=CALLUS-1253, material=MAT-CALLUS-1253
,
** Section: Section-1256-CALLUS-1254
*Solid Section, elset=CALLUS-1254, material=MAT-CALLUS-1254
,
** Section: Section-1257-CALLUS-1255
*Solid Section, elset=CALLUS-1255, material=MAT-CALLUS-1255
,
** Section: Section-1258-CALLUS-1256
*Solid Section, elset=CALLUS-1256, material=MAT-CALLUS-1256
,
** Section: Section-1259-CALLUS-1257
*Solid Section, elset=CALLUS-1257, material=MAT-CALLUS-1257
,
** Section: Section-1260-CALLUS-1258
*Solid Section, elset=CALLUS-1258, material=MAT-CALLUS-1258
,
** Section: Section-1261-CALLUS-1259
*Solid Section, elset=CALLUS-1259, material=MAT-CALLUS-1259
,
** Section: Section-1262-CALLUS-1260
*Solid Section, elset=CALLUS-1260, material=MAT-CALLUS-1260
,
** Section: Section-1263-CALLUS-1261
*Solid Section, elset=CALLUS-1261, material=MAT-CALLUS-1261
,
** Section: Section-1264-CALLUS-1262
*Solid Section, elset=CALLUS-1262, material=MAT-CALLUS-1262
,
** Section: Section-1265-CALLUS-1263
*Solid Section, elset=CALLUS-1263, material=MAT-CALLUS-1263
,
** Section: Section-1266-CALLUS-1264
*Solid Section, elset=CALLUS-1264, material=MAT-CALLUS-1264
,
** Section: Section-1267-CALLUS-1265
*Solid Section, elset=CALLUS-1265, material=MAT-CALLUS-1265
,
** Section: Section-1268-CALLUS-1266
*Solid Section, elset=CALLUS-1266, material=MAT-CALLUS-1266
,
** Section: Section-1269-CALLUS-1267
*Solid Section, elset=CALLUS-1267, material=MAT-CALLUS-1267
,
** Section: Section-1270-CALLUS-1268
*Solid Section, elset=CALLUS-1268, material=MAT-CALLUS-1268
,
** Section: Section-1271-CALLUS-1269
*Solid Section, elset=CALLUS-1269, material=MAT-CALLUS-1269
,
** Section: Section-1272-CALLUS-1270
*Solid Section, elset=CALLUS-1270, material=MAT-CALLUS-1270
,
** Section: Section-1273-CALLUS-1271
*Solid Section, elset=CALLUS-1271, material=MAT-CALLUS-1271
,
** Section: Section-1274-CALLUS-1272
*Solid Section, elset=CALLUS-1272, material=MAT-CALLUS-1272
,
** Section: Section-1275-CALLUS-1273
*Solid Section, elset=CALLUS-1273, material=MAT-CALLUS-1273
,
** Section: Section-1276-CALLUS-1274
*Solid Section, elset=CALLUS-1274, material=MAT-CALLUS-1274
,
** Section: Section-1277-CALLUS-1275
*Solid Section, elset=CALLUS-1275, material=MAT-CALLUS-1275
,
** Section: Section-1278-CALLUS-1276
*Solid Section, elset=CALLUS-1276, material=MAT-CALLUS-1276
,
** Section: Section-1279-CALLUS-1277
*Solid Section, elset=CALLUS-1277, material=MAT-CALLUS-1277
,
** Section: Section-1280-CALLUS-1278
*Solid Section, elset=CALLUS-1278, material=MAT-CALLUS-1278
,
** Section: Section-1281-CALLUS-1279
*Solid Section, elset=CALLUS-1279, material=MAT-CALLUS-1279
,
** Section: Section-1282-CALLUS-1280
*Solid Section, elset=CALLUS-1280, material=MAT-CALLUS-1280
,
** Section: Section-1283-CALLUS-1281
*Solid Section, elset=CALLUS-1281, material=MAT-CALLUS-1281
,
** Section: Section-1284-CALLUS-1282
*Solid Section, elset=CALLUS-1282, material=MAT-CALLUS-1282
,
** Section: Section-1285-CALLUS-1283
*Solid Section, elset=CALLUS-1283, material=MAT-CALLUS-1283
,
** Section: Section-1286-CALLUS-1284
*Solid Section, elset=CALLUS-1284, material=MAT-CALLUS-1284
,
** Section: Section-1287-CALLUS-1285
*Solid Section, elset=CALLUS-1285, material=MAT-CALLUS-1285
,
** Section: Section-1288-CALLUS-1286
*Solid Section, elset=CALLUS-1286, material=MAT-CALLUS-1286
,
** Section: Section-1289-CALLUS-1287
*Solid Section, elset=CALLUS-1287, material=MAT-CALLUS-1287
,
** Section: Section-1290-CALLUS-1288
*Solid Section, elset=CALLUS-1288, material=MAT-CALLUS-1288
,
** Section: Section-1291-CALLUS-1289
*Solid Section, elset=CALLUS-1289, material=MAT-CALLUS-1289
,
** Section: Section-1292-CALLUS-1290
*Solid Section, elset=CALLUS-1290, material=MAT-CALLUS-1290
,
** Section: Section-1293-CALLUS-1291
*Solid Section, elset=CALLUS-1291, material=MAT-CALLUS-1291
,
** Section: Section-1294-CALLUS-1292
*Solid Section, elset=CALLUS-1292, material=MAT-CALLUS-1292
,
** Section: Section-1295-CALLUS-1293
*Solid Section, elset=CALLUS-1293, material=MAT-CALLUS-1293
,
** Section: Section-1296-CALLUS-1294
*Solid Section, elset=CALLUS-1294, material=MAT-CALLUS-1294
,
** Section: Section-1297-CALLUS-1295
*Solid Section, elset=CALLUS-1295, material=MAT-CALLUS-1295
,
** Section: Section-1298-CALLUS-1296
*Solid Section, elset=CALLUS-1296, material=MAT-CALLUS-1296
,
** Section: Section-1299-CALLUS-1297
*Solid Section, elset=CALLUS-1297, material=MAT-CALLUS-1297
,
** Section: Section-1300-CALLUS-1298
*Solid Section, elset=CALLUS-1298, material=MAT-CALLUS-1298
,
** Section: Section-1301-CALLUS-1299
*Solid Section, elset=CALLUS-1299, material=MAT-CALLUS-1299
,
** Section: Section-1302-CALLUS-1300
*Solid Section, elset=CALLUS-1300, material=MAT-CALLUS-1300
,
** Section: Section-1303-CALLUS-1301
*Solid Section, elset=CALLUS-1301, material=MAT-CALLUS-1301
,
** Section: Section-1304-CALLUS-1302
*Solid Section, elset=CALLUS-1302, material=MAT-CALLUS-1302
,
** Section: Section-1305-CALLUS-1303
*Solid Section, elset=CALLUS-1303, material=MAT-CALLUS-1303
,
** Section: Section-1306-CALLUS-1304
*Solid Section, elset=CALLUS-1304, material=MAT-CALLUS-1304
,
** Section: Section-1307-CALLUS-1305
*Solid Section, elset=CALLUS-1305, material=MAT-CALLUS-1305
,
** Section: Section-1308-CALLUS-1306
*Solid Section, elset=CALLUS-1306, material=MAT-CALLUS-1306
,
** Section: Section-1309-CALLUS-1307
*Solid Section, elset=CALLUS-1307, material=MAT-CALLUS-1307
,
** Section: Section-1310-CALLUS-1308
*Solid Section, elset=CALLUS-1308, material=MAT-CALLUS-1308
,
** Section: Section-1311-CALLUS-1309
*Solid Section, elset=CALLUS-1309, material=MAT-CALLUS-1309
,
** Section: Section-1312-CALLUS-1310
*Solid Section, elset=CALLUS-1310, material=MAT-CALLUS-1310
,
** Section: Section-1313-CALLUS-1311
*Solid Section, elset=CALLUS-1311, material=MAT-CALLUS-1311
,
** Section: Section-1314-CALLUS-1312
*Solid Section, elset=CALLUS-1312, material=MAT-CALLUS-1312
,
** Section: Section-1315-CALLUS-1313
*Solid Section, elset=CALLUS-1313, material=MAT-CALLUS-1313
,
** Section: Section-1316-CALLUS-1314
*Solid Section, elset=CALLUS-1314, material=MAT-CALLUS-1314
,
** Section: Section-1317-CALLUS-1315
*Solid Section, elset=CALLUS-1315, material=MAT-CALLUS-1315
,
** Section: Section-1318-CALLUS-1316
*Solid Section, elset=CALLUS-1316, material=MAT-CALLUS-1316
,
** Section: Section-1319-CALLUS-1317
*Solid Section, elset=CALLUS-1317, material=MAT-CALLUS-1317
,
** Section: Section-1320-CALLUS-1318
*Solid Section, elset=CALLUS-1318, material=MAT-CALLUS-1318
,
** Section: Section-1321-CALLUS-1319
*Solid Section, elset=CALLUS-1319, material=MAT-CALLUS-1319
,
** Section: Section-1322-CALLUS-1320
*Solid Section, elset=CALLUS-1320, material=MAT-CALLUS-1320
,
** Section: Section-1323-CALLUS-1321
*Solid Section, elset=CALLUS-1321, material=MAT-CALLUS-1321
,
** Section: Section-1324-CALLUS-1322
*Solid Section, elset=CALLUS-1322, material=MAT-CALLUS-1322
,
** Section: Section-1325-CALLUS-1323
*Solid Section, elset=CALLUS-1323, material=MAT-CALLUS-1323
,
** Section: Section-1326-CALLUS-1324
*Solid Section, elset=CALLUS-1324, material=MAT-CALLUS-1324
,
** Section: Section-1327-CALLUS-1325
*Solid Section, elset=CALLUS-1325, material=MAT-CALLUS-1325
,
** Section: Section-1328-CALLUS-1326
*Solid Section, elset=CALLUS-1326, material=MAT-CALLUS-1326
,
** Section: Section-1329-CALLUS-1327
*Solid Section, elset=CALLUS-1327, material=MAT-CALLUS-1327
,
** Section: Section-1330-CALLUS-1328
*Solid Section, elset=CALLUS-1328, material=MAT-CALLUS-1328
,
** Section: Section-1331-CALLUS-1329
*Solid Section, elset=CALLUS-1329, material=MAT-CALLUS-1329
,
** Section: Section-1332-CALLUS-1330
*Solid Section, elset=CALLUS-1330, material=MAT-CALLUS-1330
,
** Section: Section-1333-CALLUS-1331
*Solid Section, elset=CALLUS-1331, material=MAT-CALLUS-1331
,
** Section: Section-1334-CALLUS-1332
*Solid Section, elset=CALLUS-1332, material=MAT-CALLUS-1332
,
** Section: Section-1335-CALLUS-1333
*Solid Section, elset=CALLUS-1333, material=MAT-CALLUS-1333
,
** Section: Section-1336-CALLUS-1334
*Solid Section, elset=CALLUS-1334, material=MAT-CALLUS-1334
,
** Section: Section-1337-CALLUS-1335
*Solid Section, elset=CALLUS-1335, material=MAT-CALLUS-1335
,
** Section: Section-1338-CALLUS-1336
*Solid Section, elset=CALLUS-1336, material=MAT-CALLUS-1336
,
** Section: Section-1339-CALLUS-1337
*Solid Section, elset=CALLUS-1337, material=MAT-CALLUS-1337
,
** Section: Section-1340-CALLUS-1338
*Solid Section, elset=CALLUS-1338, material=MAT-CALLUS-1338
,
** Section: Section-1341-CALLUS-1339
*Solid Section, elset=CALLUS-1339, material=MAT-CALLUS-1339
,
** Section: Section-1342-CALLUS-1340
*Solid Section, elset=CALLUS-1340, material=MAT-CALLUS-1340
,
** Section: Section-1343-CALLUS-1341
*Solid Section, elset=CALLUS-1341, material=MAT-CALLUS-1341
,
** Section: Section-1344-CALLUS-1342
*Solid Section, elset=CALLUS-1342, material=MAT-CALLUS-1342
,
** Section: Section-1345-CALLUS-1343
*Solid Section, elset=CALLUS-1343, material=MAT-CALLUS-1343
,
** Section: Section-1346-CALLUS-1344
*Solid Section, elset=CALLUS-1344, material=MAT-CALLUS-1344
,
** Section: Section-1347-CALLUS-1345
*Solid Section, elset=CALLUS-1345, material=MAT-CALLUS-1345
,
** Section: Section-1348-CALLUS-1346
*Solid Section, elset=CALLUS-1346, material=MAT-CALLUS-1346
,
** Section: Section-1349-CALLUS-1347
*Solid Section, elset=CALLUS-1347, material=MAT-CALLUS-1347
,
** Section: Section-1350-CALLUS-1348
*Solid Section, elset=CALLUS-1348, material=MAT-CALLUS-1348
,
** Section: Section-1351-CALLUS-1349
*Solid Section, elset=CALLUS-1349, material=MAT-CALLUS-1349
,
** Section: Section-1352-CALLUS-1350
*Solid Section, elset=CALLUS-1350, material=MAT-CALLUS-1350
,
** Section: Section-1353-CALLUS-1351
*Solid Section, elset=CALLUS-1351, material=MAT-CALLUS-1351
,
** Section: Section-1354-CALLUS-1352
*Solid Section, elset=CALLUS-1352, material=MAT-CALLUS-1352
,
** Section: Section-1355-CALLUS-1353
*Solid Section, elset=CALLUS-1353, material=MAT-CALLUS-1353
,
** Section: Section-1356-CALLUS-1354
*Solid Section, elset=CALLUS-1354, material=MAT-CALLUS-1354
,
** Section: Section-1357-CALLUS-1355
*Solid Section, elset=CALLUS-1355, material=MAT-CALLUS-1355
,
** Section: Section-1358-CALLUS-1356
*Solid Section, elset=CALLUS-1356, material=MAT-CALLUS-1356
,
** Section: Section-1359-CALLUS-1357
*Solid Section, elset=CALLUS-1357, material=MAT-CALLUS-1357
,
** Section: Section-1360-CALLUS-1358
*Solid Section, elset=CALLUS-1358, material=MAT-CALLUS-1358
,
** Section: Section-1361-CALLUS-1359
*Solid Section, elset=CALLUS-1359, material=MAT-CALLUS-1359
,
** Section: Section-1362-CALLUS-1360
*Solid Section, elset=CALLUS-1360, material=MAT-CALLUS-1360
,
** Section: Section-1363-CALLUS-1361
*Solid Section, elset=CALLUS-1361, material=MAT-CALLUS-1361
,
** Section: Section-1364-CALLUS-1362
*Solid Section, elset=CALLUS-1362, material=MAT-CALLUS-1362
,
** Section: Section-1365-CALLUS-1363
*Solid Section, elset=CALLUS-1363, material=MAT-CALLUS-1363
,
** Section: Section-1366-CALLUS-1364
*Solid Section, elset=CALLUS-1364, material=MAT-CALLUS-1364
,
** Section: Section-1367-CALLUS-1365
*Solid Section, elset=CALLUS-1365, material=MAT-CALLUS-1365
,
** Section: Section-1368-CALLUS-1366
*Solid Section, elset=CALLUS-1366, material=MAT-CALLUS-1366
,
** Section: Section-1369-CALLUS-1367
*Solid Section, elset=CALLUS-1367, material=MAT-CALLUS-1367
,
** Section: Section-1370-CALLUS-1368
*Solid Section, elset=CALLUS-1368, material=MAT-CALLUS-1368
,
** Section: Section-1371-CALLUS-1369
*Solid Section, elset=CALLUS-1369, material=MAT-CALLUS-1369
,
** Section: Section-1372-CALLUS-1370
*Solid Section, elset=CALLUS-1370, material=MAT-CALLUS-1370
,
** Section: Section-1373-CALLUS-1371
*Solid Section, elset=CALLUS-1371, material=MAT-CALLUS-1371
,
** Section: Section-1374-CALLUS-1372
*Solid Section, elset=CALLUS-1372, material=MAT-CALLUS-1372
,
** Section: Section-1375-CALLUS-1373
*Solid Section, elset=CALLUS-1373, material=MAT-CALLUS-1373
,
** Section: Section-1376-CALLUS-1374
*Solid Section, elset=CALLUS-1374, material=MAT-CALLUS-1374
,
** Section: Section-1377-CALLUS-1375
*Solid Section, elset=CALLUS-1375, material=MAT-CALLUS-1375
,
** Section: Section-1378-CALLUS-1376
*Solid Section, elset=CALLUS-1376, material=MAT-CALLUS-1376
,
** Section: Section-1379-CALLUS-1377
*Solid Section, elset=CALLUS-1377, material=MAT-CALLUS-1377
,
** Section: Section-1380-CALLUS-1378
*Solid Section, elset=CALLUS-1378, material=MAT-CALLUS-1378
,
** Section: Section-1381-CALLUS-1379
*Solid Section, elset=CALLUS-1379, material=MAT-CALLUS-1379
,
** Section: Section-1382-CALLUS-1380
*Solid Section, elset=CALLUS-1380, material=MAT-CALLUS-1380
,
** Section: Section-1383-CALLUS-1381
*Solid Section, elset=CALLUS-1381, material=MAT-CALLUS-1381
,
** Section: Section-1384-CALLUS-1382
*Solid Section, elset=CALLUS-1382, material=MAT-CALLUS-1382
,
** Section: Section-1385-CALLUS-1383
*Solid Section, elset=CALLUS-1383, material=MAT-CALLUS-1383
,
** Section: Section-1386-CALLUS-1384
*Solid Section, elset=CALLUS-1384, material=MAT-CALLUS-1384
,
** Section: Section-1387-CALLUS-1385
*Solid Section, elset=CALLUS-1385, material=MAT-CALLUS-1385
,
** Section: Section-1388-CALLUS-1386
*Solid Section, elset=CALLUS-1386, material=MAT-CALLUS-1386
,
** Section: Section-1389-CALLUS-1387
*Solid Section, elset=CALLUS-1387, material=MAT-CALLUS-1387
,
** Section: Section-1390-CALLUS-1388
*Solid Section, elset=CALLUS-1388, material=MAT-CALLUS-1388
,
** Section: Section-1391-CALLUS-1389
*Solid Section, elset=CALLUS-1389, material=MAT-CALLUS-1389
,
** Section: Section-1392-CALLUS-1390
*Solid Section, elset=CALLUS-1390, material=MAT-CALLUS-1390
,
** Section: Section-1393-CALLUS-1391
*Solid Section, elset=CALLUS-1391, material=MAT-CALLUS-1391
,
** Section: Section-1394-CALLUS-1392
*Solid Section, elset=CALLUS-1392, material=MAT-CALLUS-1392
,
** Section: Section-1395-CALLUS-1393
*Solid Section, elset=CALLUS-1393, material=MAT-CALLUS-1393
,
** Section: Section-1396-CALLUS-1394
*Solid Section, elset=CALLUS-1394, material=MAT-CALLUS-1394
,
** Section: Section-1397-CALLUS-1395
*Solid Section, elset=CALLUS-1395, material=MAT-CALLUS-1395
,
** Section: Section-1398-CALLUS-1396
*Solid Section, elset=CALLUS-1396, material=MAT-CALLUS-1396
,
** Section: Section-1399-CALLUS-1397
*Solid Section, elset=CALLUS-1397, material=MAT-CALLUS-1397
,
** Section: Section-1400-CALLUS-1398
*Solid Section, elset=CALLUS-1398, material=MAT-CALLUS-1398
,
** Section: Section-1401-CALLUS-1399
*Solid Section, elset=CALLUS-1399, material=MAT-CALLUS-1399
,
** Section: Section-1402-CALLUS-1400
*Solid Section, elset=CALLUS-1400, material=MAT-CALLUS-1400
,
** Section: Section-1403-CALLUS-1401
*Solid Section, elset=CALLUS-1401, material=MAT-CALLUS-1401
,
** Section: Section-1404-CALLUS-1402
*Solid Section, elset=CALLUS-1402, material=MAT-CALLUS-1402
,
** Section: Section-1405-CALLUS-1403
*Solid Section, elset=CALLUS-1403, material=MAT-CALLUS-1403
,
** Section: Section-1406-CALLUS-1404
*Solid Section, elset=CALLUS-1404, material=MAT-CALLUS-1404
,
** Section: Section-1407-CALLUS-1405
*Solid Section, elset=CALLUS-1405, material=MAT-CALLUS-1405
,
** Section: Section-1408-CALLUS-1406
*Solid Section, elset=CALLUS-1406, material=MAT-CALLUS-1406
,
** Section: Section-1409-CALLUS-1407
*Solid Section, elset=CALLUS-1407, material=MAT-CALLUS-1407
,
** Section: Section-1410-CALLUS-1408
*Solid Section, elset=CALLUS-1408, material=MAT-CALLUS-1408
,
** Section: Section-1411-CALLUS-1409
*Solid Section, elset=CALLUS-1409, material=MAT-CALLUS-1409
,
** Section: Section-1412-CALLUS-1410
*Solid Section, elset=CALLUS-1410, material=MAT-CALLUS-1410
,
** Section: Section-1413-CALLUS-1411
*Solid Section, elset=CALLUS-1411, material=MAT-CALLUS-1411
,
** Section: Section-1414-CALLUS-1412
*Solid Section, elset=CALLUS-1412, material=MAT-CALLUS-1412
,
** Section: Section-1415-CALLUS-1413
*Solid Section, elset=CALLUS-1413, material=MAT-CALLUS-1413
,
** Section: Section-1416-CALLUS-1414
*Solid Section, elset=CALLUS-1414, material=MAT-CALLUS-1414
,
** Section: Section-1417-CALLUS-1415
*Solid Section, elset=CALLUS-1415, material=MAT-CALLUS-1415
,
** Section: Section-1418-CALLUS-1416
*Solid Section, elset=CALLUS-1416, material=MAT-CALLUS-1416
,
** Section: Section-1419-CALLUS-1417
*Solid Section, elset=CALLUS-1417, material=MAT-CALLUS-1417
,
** Section: Section-1420-CALLUS-1418
*Solid Section, elset=CALLUS-1418, material=MAT-CALLUS-1418
,
** Section: Section-1421-CALLUS-1419
*Solid Section, elset=CALLUS-1419, material=MAT-CALLUS-1419
,
** Section: Section-1422-CALLUS-1420
*Solid Section, elset=CALLUS-1420, material=MAT-CALLUS-1420
,
** Section: Section-1423-CALLUS-1421
*Solid Section, elset=CALLUS-1421, material=MAT-CALLUS-1421
,
** Section: Section-1424-CALLUS-1422
*Solid Section, elset=CALLUS-1422, material=MAT-CALLUS-1422
,
** Section: Section-1425-CALLUS-1423
*Solid Section, elset=CALLUS-1423, material=MAT-CALLUS-1423
,
** Section: Section-1426-CALLUS-1424
*Solid Section, elset=CALLUS-1424, material=MAT-CALLUS-1424
,
** Section: Section-1427-CALLUS-1425
*Solid Section, elset=CALLUS-1425, material=MAT-CALLUS-1425
,
** Section: Section-1428-CALLUS-1426
*Solid Section, elset=CALLUS-1426, material=MAT-CALLUS-1426
,
** Section: Section-1429-CALLUS-1427
[truncated: 480,866 more chars]
