# Supplementary material for: Computational modeling of human bone fracture healing affected by different conditions of initial healing stage
Source: BMC Musculoskelet Disord. 2019 Nov 25;20:562. doi: 10.1186/s12891-019-2854-z (PMC6878676; doi:10.1186/s12891-019-2854-z)
Supplement: Supplementary file 30 — Additional file 30. Job-2D-diffusion-d = 6-E.inp: an ABAQUS input file for final results presentation when callus thickness was 6 mm. (INP 1120kb) [file 12891_2019_2854_MOESM30_ESM.inp]

*Heading
** Job name: Job-2D-stress-0 Model name: Model-1
** Generated by: Abaqus/CAE 6.13-2
*Preprint, echo=NO, model=NO, history=NO, contact=NO
**
** PARTS
**
*Part, name=Part-1
*Node
1, 00000000, 2.30000005e-03
2, 7.00000022e-03, 2.30000005e-03
5, 9.99999978e-03, 1.50000001e-03
6, 9.99999978e-03, 1.86547581e-02
8, 7.00000022e-03, 1.50000001e-03
9, 1.60000008e-02, 00000000
10, 00000000, 00000000
11, 2.60567642e-04, 2.30000005e-03
12, 4.69143415e-04, 2.30000005e-03
13, 6.41790277e-04, 2.30000005e-03
14, 8.24397663e-04, 2.30000005e-03
15, 1.00392674e-03, 2.30000005e-03
16, 1.20340451e-03, 2.30000005e-03
17, 1.40045444e-03, 2.30000005e-03
18, 1.59655733e-03, 2.30000005e-03
19, 1.78998860e-03, 2.30000005e-03
20, 1.99127663e-03, 2.30000005e-03
21, 2.18591769e-03, 2.30000005e-03
22, 2.36654188e-03, 2.30000005e-03
23, 2.58237077e-03, 2.30000005e-03
24, 2.79971259e-03, 2.30000005e-03
25, 2.99925217e-03, 2.30000005e-03
26, 3.19614960e-03, 2.30000005e-03
27, 3.39187495e-03, 2.30000005e-03
28, 3.58487130e-03, 2.30000005e-03
29, 3.79022793e-03, 2.30000005e-03
30, 4.00440441e-03, 2.30000005e-03
31, 4.22275951e-03, 2.30000005e-03
32, 4.43571387e-03, 2.30000005e-03
33, 4.63901507e-03, 2.30000005e-03
34, 4.83827479e-03, 2.30000005e-03
35, 5.02362708e-03, 2.30000005e-03
36, 5.20697283e-03, 2.30000005e-03
37, 5.39842248e-03, 2.30000005e-03
38, 5.60159329e-03, 2.30000005e-03
39, 5.80656016e-03, 2.30000005e-03
40, 6.00162754e-03, 2.30000005e-03
41, 6.20000018e-03, 2.30000005e-03
42, 6.37099985e-03, 2.30000005e-03
43, 6.56284671e-03, 2.30000005e-03
44, 6.77215867e-03, 2.30000005e-03
105, 9.99999978e-03, 1.67567981e-03
106, 9.99999978e-03, 1.84381846e-03
107, 9.99999978e-03, 2.00779922e-03
108, 9.99999978e-03, 2.17136275e-03
109, 9.99999978e-03, 2.33880058e-03
110, 9.99999978e-03, 2.51078233e-03
111, 9.99999978e-03, 2.68258108e-03
112, 9.99999978e-03, 2.85019609e-03
113, 9.99999978e-03, 3.01548769e-03
114, 9.99999978e-03, 3.18097626e-03
115, 9.99999978e-03, 3.34850186e-03
116, 9.99999978e-03, 3.51797836e-03
117, 9.99999978e-03, 3.68589046e-03
118, 9.99999978e-03, 3.84598435e-03
119, 9.99999978e-03, 4.01777308e-03
120, 9.99999978e-03, 4.17796150e-03
121, 9.99999978e-03, 4.33630496e-03
122, 9.99999978e-03, 4.51429980e-03
123, 9.99999978e-03, 4.68844036e-03
124, 9.99999978e-03, 4.86682635e-03
125, 9.99999978e-03, 5.03505766e-03
126, 9.99999978e-03, 5.19497832e-03
127, 9.99999978e-03, 5.36207063e-03
128, 9.99999978e-03, 5.52962488e-03
129, 9.99999978e-03, 5.69741242e-03
130, 9.99999978e-03, 5.86791802e-03
131, 9.99999978e-03, 6.04347419e-03
132, 9.99999978e-03, 6.21394673e-03
133, 9.99999978e-03, 6.38686214e-03
134, 9.99999978e-03, 6.55473210e-03
135, 9.99999978e-03, 6.71909982e-03
136, 9.99999978e-03, 6.87964819e-03
137, 9.99999978e-03, 7.03431759e-03
138, 9.99999978e-03, 7.18723610e-03
139, 9.99999978e-03, 7.34296907e-03
140, 9.99999978e-03, 7.50429556e-03
141, 9.99999978e-03, 7.68508855e-03
142, 9.99999978e-03, 7.88316317e-03
143, 9.99999978e-03, 8.06907285e-03
144, 9.99999978e-03, 8.24768562e-03
145, 9.99999978e-03, 8.42385553e-03
146, 9.99999978e-03, 8.60557891e-03
147, 9.99999978e-03, 8.79044645e-03
148, 9.99999978e-03, 8.97528790e-03
149, 9.99999978e-03, 9.17067844e-03
150, 9.99999978e-03, 9.36748367e-03
151, 9.99999978e-03, 9.55984928e-03
152, 9.99999978e-03, 9.74973757e-03
153, 9.99999978e-03, 9.93761979e-03
154, 9.99999978e-03, 1.01238554e-02
155, 9.99999978e-03, 1.03185307e-02
156, 9.99999978e-03, 1.05180293e-02
157, 9.99999978e-03, 1.07185170e-02
158, 9.99999978e-03, 1.09217893e-02
159, 9.99999978e-03, 1.11310706e-02
160, 9.99999978e-03, 1.13357771e-02
161, 9.99999978e-03, 1.15176914e-02
162, 9.99999978e-03, 1.16958171e-02
163, 9.99999978e-03, 1.18949851e-02
164, 9.99999978e-03, 1.20992446e-02
165, 9.99999978e-03, 1.22979190e-02
166, 9.99999978e-03, 1.24972342e-02
167, 9.99999978e-03, 1.27003128e-02
168, 9.99999978e-03, 1.28797535e-02
169, 9.99999978e-03, 1.30700357e-02
170, 9.99999978e-03, 1.32689821e-02
171, 9.99999978e-03, 1.34683950e-02
172, 9.99999978e-03, 1.36754969e-02
173, 9.99999978e-03, 1.38782691e-02
174, 9.99999978e-03, 1.40761854e-02
175, 9.99999978e-03, 1.42687522e-02
176, 9.99999978e-03, 1.44597776e-02
177, 9.99999978e-03, 1.46524422e-02
178, 9.99999978e-03, 1.48481410e-02
179, 9.99999978e-03, 1.50452498e-02
180, 9.99999978e-03, 1.52412336e-02
181, 9.99999978e-03, 1.54392282e-02
182, 9.99999978e-03, 1.56379789e-02
183, 9.99999978e-03, 1.58309694e-02
184, 9.99999978e-03, 1.60051063e-02
185, 9.99999978e-03, 1.62145291e-02
186, 9.99999978e-03, 1.64288580e-02
187, 9.99999978e-03, 1.66427288e-02
188, 9.99999978e-03, 1.68540440e-02
189, 9.99999978e-03, 1.70470588e-02
190, 9.99999978e-03, 1.72350630e-02
191, 9.99999978e-03, 1.74103715e-02
192, 9.99999978e-03, 1.76056996e-02
193, 9.99999978e-03, 1.77858472e-02
194, 9.99999978e-03, 1.80071257e-02
195, 9.99999978e-03, 1.82241481e-02
196, 9.99999978e-03, 1.84230357e-02
211, 7.00000022e-03, 2.14054808e-03
212, 7.00000022e-03, 1.93466479e-03
213, 7.00000022e-03, 1.71960052e-03
214, 7.21909525e-03, 1.50000001e-03
215, 7.42786098e-03, 1.50000001e-03
216, 7.62367900e-03, 1.50000001e-03
217, 7.81202782e-03, 1.50000001e-03
218, 8.00079294e-03, 1.50000001e-03
219, 8.19637813e-03, 1.50000001e-03
220, 8.37598275e-03, 1.50000001e-03
221, 8.57036561e-03, 1.50000001e-03
222, 8.77775718e-03, 1.50000001e-03
223, 8.98852386e-03, 1.50000001e-03
224, 9.19888634e-03, 1.50000001e-03
225, 9.40283015e-03, 1.50000001e-03
226, 9.60276462e-03, 1.50000001e-03
227, 9.80150234e-03, 1.50000001e-03
228, 00000000, 2.12238519e-03
229, 00000000, 1.94477511e-03
230, 00000000, 1.76726107e-03
231, 00000000, 1.58992747e-03
232, 00000000, 1.41282461e-03
233, 00000000, 1.23595132e-03
234, 00000000, 1.05925207e-03
235, 00000000, 8.82650318e-04
236, 00000000, 7.06087158e-04
237, 00000000, 5.29542274e-04
238, 00000000, 3.53011215e-04
239, 00000000, 1.76494985e-04
240, 2.00000009e-04, 00000000
241, 3.99999990e-04, 00000000
242, 5.99999970e-04, 00000000
243, 8.00000038e-04, 00000000
244, 1.00000005e-03, 00000000
245, 1.19999994e-03, 00000000
246, 1.39999995e-03, 00000000
247, 1.60000008e-03, 00000000
248, 1.80000009e-03, 00000000
249, 2.00000009e-03, 00000000
250, 2.19999999e-03, 00000000
251, 2.39999988e-03, 00000000
252, 2.60000001e-03, 00000000
253, 2.79999990e-03, 00000000
254, 2.99999979e-03, 00000000
255, 3.19999992e-03, 00000000
256, 3.40000005e-03, 00000000
257, 3.60000017e-03, 00000000
258, 3.80000006e-03, 00000000
259, 4.00000019e-03, 00000000
260, 4.20000032e-03, 00000000
261, 4.39999998e-03, 00000000
262, 4.60000010e-03, 00000000
263, 4.79999976e-03, 00000000
264, 4.99999942e-03, 00000000
265, 5.20000001e-03, 00000000
266, 5.40000014e-03, 00000000
267, 5.59999980e-03, 00000000
268, 5.79999993e-03, 00000000
269, 5.99999959e-03, 00000000
270, 6.20000018e-03, 00000000
271, 6.40000030e-03, 00000000
272, 6.59999996e-03, 00000000
273, 6.80000009e-03, 00000000
274, 7.00000115e-03, 00000000
275, 7.20000314e-03, 00000000
276, 7.40000606e-03, 00000000
277, 7.60000898e-03, 00000000
278, 7.80001050e-03, 00000000
279, 8.00000969e-03, 00000000
280, 8.20000563e-03, 00000000
281, 8.40000156e-03, 00000000
282, 8.59999564e-03, 00000000
283, 8.79999157e-03, 00000000
284, 8.99998937e-03, 00000000
285, 9.19998903e-03, 00000000
286, 9.39999055e-03, 00000000
287, 9.59998462e-03, 00000000
288, 9.79996566e-03, 00000000
289, 9.99993458e-03, 00000000
290, 1.01998793e-02, 00000000
291, 1.03998156e-02, 00000000
292, 1.05997436e-02, 00000000
293, 1.07996659e-02, 00000000
294, 1.09995855e-02, 00000000
295, 1.11995041e-02, 00000000
296, 1.13994209e-02, 00000000
297, 1.15993386e-02, 00000000
298, 1.17992563e-02, 00000000
299, 1.19991740e-02, 00000000
300, 1.21990899e-02, 00000000
301, 1.23990076e-02, 00000000
302, 1.25989253e-02, 00000000
303, 1.27988430e-02, 00000000
304, 1.29987597e-02, 00000000
305, 1.31986775e-02, 00000000
306, 1.33985952e-02, 00000000
307, 1.35985129e-02, 00000000
308, 1.37984306e-02, 00000000
309, 1.39983473e-02, 00000000
310, 1.41982660e-02, 00000000
311, 1.43981837e-02, 00000000
312, 1.45981042e-02, 00000000
313, 1.47980293e-02, 00000000
314, 1.49979638e-02, 00000000
315, 1.51979253e-02, 00000000
316, 1.53979659e-02, 00000000
317, 1.55981965e-02, 00000000
318, 1.57987978e-02, 00000000
319, 1.59993786e-02, 1.99343121e-04
320, 1.59975160e-02, 3.98692006e-04
321, 1.59944110e-02, 5.98030747e-04
322, 1.59900654e-02, 7.97347806e-04
323, 1.59844756e-02, 9.96633782e-04
324, 1.59776472e-02, 1.19587954e-03
325, 1.59695763e-02, 1.39507721e-03
326, 1.59602631e-02, 1.59422040e-03
327, 1.59497112e-02, 1.79330225e-03
328, 1.59379188e-02, 1.99231552e-03
329, 1.59248877e-02, 2.19125184e-03
330, 1.59106161e-02, 2.39010109e-03
331, 1.58951078e-02, 2.58885254e-03
332, 1.58783607e-02, 2.78749736e-03
333, 1.58603769e-02, 2.98602623e-03
334, 1.58411581e-02, 3.18443147e-03
335, 1.58207063e-02, 3.38270306e-03
336, 1.57990195e-02, 3.58083448e-03
337, 1.57760996e-02, 3.77881690e-03
338, 1.57519504e-02, 3.97664215e-03
339, 1.57265700e-02, 4.17430187e-03
340, 1.56999603e-02, 4.37178696e-03
341, 1.56721231e-02, 4.56909044e-03
342, 1.56430602e-02, 4.76620393e-03
343, 1.56127736e-02, 4.96311905e-03
344, 1.55812632e-02, 5.15982788e-03
345, 1.55485310e-02, 5.35632251e-03
346, 1.55145796e-02, 5.55259408e-03
347, 1.54794091e-02, 5.74863469e-03
348, 1.54430224e-02, 5.94443688e-03
349, 1.54054221e-02, 6.13999134e-03
350, 1.53666083e-02, 6.33529108e-03
351, 1.53265828e-02, 6.53032772e-03
352, 1.52853495e-02, 6.72509335e-03
353, 1.52429100e-02, 6.91958005e-03
354, 1.51992654e-02, 7.11377943e-03
355, 1.51544176e-02, 7.30768405e-03
356, 1.51083702e-02, 7.50128506e-03
357, 1.50611252e-02, 7.69457594e-03
358, 1.50126843e-02, 7.88754690e-03
359, 1.49630504e-02, 8.08019284e-03
360, 1.49122253e-02, 8.27250257e-03
361, 1.48602128e-02, 8.46447144e-03
362, 1.48070147e-02, 8.65608733e-03
363, 1.47526348e-02, 8.84734187e-03
364, 1.46970777e-02, 9.03822016e-03
365, 1.46403527e-02, 9.22869425e-03
366, 1.45824878e-02, 9.41867381e-03
367, 1.45235350e-02, 9.60800797e-03
368, 1.44635485e-02, 9.79654118e-03
369, 1.44025702e-02, 9.98417288e-03
370, 1.43405711e-02, 1.01710251e-02
371, 1.42775187e-02, 1.03572123e-02
372, 1.42132984e-02, 1.05430828e-02
373, 1.41479233e-02, 1.07285948e-02
374, 1.40803661e-02, 1.09165730e-02
375, 1.40113281e-02, 1.11049619e-02
376, 1.39405364e-02, 1.12944357e-02
377, 1.38695473e-02, 1.14808595e-02
378, 1.37956422e-02, 1.16713205e-02
379, 1.37226293e-02, 1.18560251e-02
380, 1.36483889e-02, 1.20404754e-02
381, 1.35729956e-02, 1.22244814e-02
382, 1.34964595e-02, 1.24080162e-02
383, 1.34187862e-02, 1.25910686e-02
384, 1.33399777e-02, 1.27736339e-02
385, 1.32600367e-02, 1.29557028e-02
386, 1.31789669e-02, 1.31372707e-02
387, 1.30967721e-02, 1.33183282e-02
388, 1.30134542e-02, 1.34988697e-02
389, 1.29290167e-02, 1.36788888e-02
390, 1.28434645e-02, 1.38583761e-02
391, 1.27567984e-02, 1.40373269e-02
392, 1.26690241e-02, 1.42157339e-02
393, 1.25801433e-02, 1.43935885e-02
394, 1.24901608e-02, 1.45708863e-02
395, 1.23990793e-02, 1.47476196e-02
396, 1.23069035e-02, 1.49237802e-02
397, 1.22136353e-02, 1.50993634e-02
398, 1.21192792e-02, 1.52743617e-02
399, 1.20238392e-02, 1.54487686e-02
400, 1.19273188e-02, 1.56225758e-02
401, 1.18297217e-02, 1.57957785e-02
402, 1.17310509e-02, 1.59683693e-02
403, 1.16313128e-02, 1.61403399e-02
404, 1.15305083e-02, 1.63116865e-02
405, 1.14287660e-02, 1.64821967e-02
406, 1.13259805e-02, 1.66520514e-02
407, 1.12221418e-02, 1.68212671e-02
408, 1.11172553e-02, 1.69898346e-02
409, 1.10113211e-02, 1.71577539e-02
410, 1.09043466e-02, 1.73250139e-02
411, 1.07963346e-02, 1.74916107e-02
412, 1.06872898e-02, 1.76575370e-02
413, 1.05772158e-02, 1.78227834e-02
414, 1.04661165e-02, 1.79873481e-02
415, 1.03539964e-02, 1.81512218e-02
416, 1.02408603e-02, 1.83144007e-02
417, 1.01267118e-02, 1.84768755e-02
1118, 1.01493206e-02, 8.45094025e-03
1119, 1.02986721e-02, 8.48458149e-03
1120, 1.04480367e-02, 8.52369890e-03
1121, 1.05974069e-02, 8.56604427e-03
1122, 1.07467799e-02, 8.60981643e-03
1123, 1.08961537e-02, 8.65414646e-03
1124, 1.10455276e-02, 8.69869441e-03
1125, 1.11948997e-02, 8.74332804e-03
1126, 1.13442671e-02, 8.78800545e-03
1127, 1.14935618e-02, 8.83284863e-03
1128, 1.16427615e-02, 8.87791254e-03
1129, 1.17908949e-02, 8.92536622e-03
1130, 1.19403433e-02, 8.97026900e-03
1131, 1.20894704e-02, 9.01620835e-03
1132, 1.22383526e-02, 9.06304456e-03
1133, 1.23870010e-02, 9.11066961e-03
1134, 1.25354268e-02, 9.15894657e-03
1135, 1.26837092e-02, 9.20762774e-03
1136, 1.28318947e-02, 9.25656222e-03
1137, 1.29800327e-02, 9.30562057e-03
1138, 1.31281503e-02, 9.35473386e-03
1139, 1.32762585e-02, 9.40387137e-03
1140, 1.34243648e-02, 9.45301726e-03
1141, 1.35724703e-02, 9.50216688e-03
1142, 1.37205776e-02, 9.55131929e-03
1143, 1.38686933e-02, 9.60047636e-03
1144, 1.40168406e-02, 9.64963436e-03
1145, 1.41651416e-02, 9.69873462e-03
1146, 1.43139213e-02, 9.74760670e-03
1147, 9.99959931e-03, 1.33740460e-03
1148, 9.99944843e-03, 1.17162592e-03
1149, 9.99945402e-03, 1.00477994e-03
1150, 9.99953784e-03, 8.37537926e-04
1151, 9.99964681e-03, 6.70141540e-04
1152, 9.99975018e-03, 5.02682291e-04
1153, 9.99983307e-03, 3.35184013e-04
1154, 9.99988802e-03, 1.67632796e-04
1155, 7.00233877e-03, 1.33512972e-03
1156, 7.00158905e-03, 1.16833497e-03
1157, 7.00079603e-03, 1.00137678e-03
1158, 7.00034900e-03, 8.34482606e-04
1159, 7.00014131e-03, 6.67595887e-04
1160, 7.00005377e-03, 5.00707189e-04
1161, 7.00001977e-03, 3.33814067e-04
1162, 7.00000674e-03, 1.66913378e-04
1163, 1.11550987e-02, 1.43918507e-02
1164, 1.20680090e-02, 9.17892531e-03
1165, 1.20481811e-02, 9.33685713e-03
1166, 1.20297363e-02, 9.49012302e-03
1167, 1.20137595e-02, 9.63534601e-03
1168, 1.19953062e-02, 9.78568196e-03
1169, 1.19762328e-02, 9.93619487e-03
1170, 1.19566042e-02, 1.00866556e-02
1171, 1.19364178e-02, 1.02370400e-02
1172, 1.19156698e-02, 1.03873303e-02
1173, 1.18943509e-02, 1.05375526e-02
1174, 1.18724639e-02, 1.06876921e-02
1175, 1.18500134e-02, 1.08377468e-02
1176, 1.18270051e-02, 1.09877158e-02
1177, 1.18034426e-02, 1.11375963e-02
1178, 1.17793297e-02, 1.12873893e-02
1179, 1.17546720e-02, 1.14370929e-02
1180, 1.17294723e-02, 1.15867089e-02
1181, 1.17036337e-02, 1.17363706e-02
1182, 1.16803432e-02, 1.18760178e-02
1183, 1.16536887e-02, 1.20248562e-02
1184, 1.16265006e-02, 1.21735986e-02
1185, 1.15987761e-02, 1.23222424e-02
1186, 1.15705151e-02, 1.24707855e-02
1187, 1.15417158e-02, 1.26192244e-02
1188, 1.15123782e-02, 1.27675571e-02
1189, 1.14825005e-02, 1.29157808e-02
1190, 1.14520853e-02, 1.30638750e-02
1191, 1.14211263e-02, 1.32118743e-02
1192, 1.13896346e-02, 1.33597599e-02
1193, 1.13576204e-02, 1.35075329e-02
1194, 1.13250930e-02, 1.36551932e-02
1195, 1.12920627e-02, 1.38027417e-02
1196, 1.12585388e-02, 1.39501793e-02
1197, 1.12245306e-02, 1.40975080e-02
1198, 1.11900484e-02, 1.42447269e-02
1199, 1.10770743e-02, 1.44681176e-02
1200, 1.09986495e-02, 1.45444963e-02
1201, 1.09222941e-02, 1.46201523e-02
1202, 1.08487699e-02, 1.46946851e-02
1203, 1.07686175e-02, 1.47721879e-02
1204, 1.06854048e-02, 1.48509722e-02
1205, 1.06007326e-02, 1.49303181e-02
1206, 1.05154198e-02, 1.50098577e-02
1207, 1.04298200e-02, 1.50893917e-02
1208, 1.03440825e-02, 1.51686016e-02
1209, 1.02582555e-02, 1.52459051e-02
1210, 1.01723298e-02, 1.53184514e-02
1211, 1.00862654e-02, 1.53824035e-02
1212, 1.15020927e-02, 1.61915496e-02
1213, 1.14748850e-02, 1.60706677e-02
1214, 1.14487261e-02, 1.59488507e-02
1215, 1.14232469e-02, 1.58262514e-02
1216, 1.13980919e-02, 1.57031808e-02
1217, 1.13730598e-02, 1.55799277e-02
1218, 1.13504305e-02, 1.54597908e-02
1219, 1.13292774e-02, 1.53417308e-02
1220, 1.13075264e-02, 1.52229620e-02
1221, 1.12841614e-02, 1.51019264e-02
1222, 1.12603027e-02, 1.49801970e-02
1223, 1.12363566e-02, 1.48583418e-02
1224, 1.12150284e-02, 1.47402007e-02
1225, 1.11942682e-02, 1.46229137e-02
1226, 1.11742094e-02, 1.45066781e-02
1227, 1.00867711e-02, 1.51891923e-02
1228, 1.00882240e-02, 1.49957873e-02
1229, 1.00901835e-02, 1.48017574e-02
1230, 1.00923739e-02, 1.46083785e-02
1231, 1.00946482e-02, 1.44163910e-02
1232, 1.00969374e-02, 1.42252017e-02
1233, 1.00992117e-02, 1.40332337e-02
1234, 1.01014553e-02, 1.38391871e-02
1235, 1.01036634e-02, 1.36435153e-02
1236, 1.01058353e-02, 1.34459622e-02
1237, 1.01079689e-02, 1.32498201e-02
1238, 1.01100644e-02, 1.30553404e-02
1239, 1.01121217e-02, 1.28642656e-02
1240, 1.01141408e-02, 1.26757817e-02
1241, 1.01161208e-02, 1.24816066e-02
1242, 1.01180635e-02, 1.22868391e-02
1243, 1.01199672e-02, 1.20916264e-02
1244, 1.01218335e-02, 1.18953446e-02
1245, 1.01236608e-02, 1.17019741e-02
1246, 1.01254499e-02, 1.15147047e-02
1247, 1.01271998e-02, 1.13262776e-02
1248, 1.01289116e-02, 1.11306654e-02
1249, 1.01305833e-02, 1.09320655e-02
1250, 1.01322159e-02, 1.07344836e-02
1251, 1.01338085e-02, 1.05381738e-02
1252, 1.01353601e-02, 1.03431297e-02
1253, 1.01368725e-02, 1.01505946e-02
1254, 1.01383440e-02, 9.96104069e-03
1255, 1.01397755e-02, 9.77155566e-03
1256, 1.01411678e-02, 9.58127622e-03
1257, 1.01425201e-02, 9.38968267e-03
1258, 1.01438351e-02, 9.19697154e-03
1259, 1.01451240e-02, 9.00549628e-03
1260, 1.01464298e-02, 8.81850068e-03
1261, 1.01478305e-02, 8.63484386e-03
1262, 1.01736002e-02, 1.51273524e-02
1263, 1.01765357e-02, 1.49368718e-02
1264, 1.01804268e-02, 1.47463232e-02
1265, 1.01847779e-02, 1.45560382e-02
1266, 1.01893079e-02, 1.43663259e-02
1267, 1.01938760e-02, 1.41769741e-02
1268, 1.01984171e-02, 1.39872916e-02
1269, 1.02029024e-02, 1.37968026e-02
1270, 1.02073196e-02, 1.36056775e-02
1271, 1.02116615e-02, 1.34137738e-02
1272, 1.02159288e-02, 1.32220220e-02
1273, 1.02201197e-02, 1.30311269e-02
1274, 1.02242343e-02, 1.28415683e-02
1275, 1.02282725e-02, 1.26527650e-02
1276, 1.02322334e-02, 1.24625284e-02
1277, 1.02361180e-02, 1.22716930e-02
1278, 1.02399252e-02, 1.20804487e-02
1279, 1.02436580e-02, 1.18890135e-02
1280, 1.02473125e-02, 1.16988420e-02
1281, 1.02508906e-02, 1.15106031e-02
1282, 1.02543905e-02, 1.13220271e-02
1283, 1.02578131e-02, 1.11310817e-02
1284, 1.02611575e-02, 1.09386574e-02
1285, 1.02644218e-02, 1.07461577e-02
1286, 1.02676060e-02, 1.05540976e-02
1287, 1.02707110e-02, 1.03627592e-02
1288, 1.02737350e-02, 1.01726018e-02
1289, 1.02766780e-02, 9.98364016e-03
1290, 1.02795418e-02, 9.79492441e-03
1291, 1.02823265e-02, 9.60595161e-03
1292, 1.02850311e-02, 9.41642560e-03
1293, 1.02876630e-02, 9.22661833e-03
1294, 1.02902465e-02, 9.03774239e-03
1295, 1.02928737e-02, 8.85151699e-03
1296, 1.02956919e-02, 8.66849720e-03
1297, 1.02604050e-02, 1.50588863e-02
1298, 1.02648679e-02, 1.48721095e-02
1299, 1.02706933e-02, 1.46852396e-02
1300, 1.02771968e-02, 1.44983940e-02
1301, 1.02839731e-02, 1.43117225e-02
1302, 1.02908155e-02, 1.41251786e-02
1303, 1.02976207e-02, 1.39384940e-02
1304, 1.03043457e-02, 1.37514845e-02
1305, 1.03109702e-02, 1.35641955e-02
1306, 1.03174839e-02, 1.33765759e-02
1307, 1.03238849e-02, 1.31888995e-02
1308, 1.03301704e-02, 1.30015453e-02
1309, 1.03363423e-02, 1.28146950e-02
1310, 1.03423987e-02, 1.26281064e-02
1311, 1.03483405e-02, 1.24411425e-02
1312, 1.03541669e-02, 1.22538796e-02
1313, 1.03598787e-02, 1.20663829e-02
1314, 1.03654759e-02, 1.18788332e-02
1315, 1.03709586e-02, 1.16917631e-02
1316, 1.03763258e-02, 1.15053393e-02
1317, 1.03815766e-02, 1.13188280e-02
1318, 1.03867101e-02, 1.11315092e-02
1319, 1.03917262e-02, 1.09435236e-02
1320, 1.03966231e-02, 1.07553359e-02
1321, 1.04013998e-02, 1.05672507e-02
1322, 1.04060564e-02, 1.03794802e-02
1323, 1.04105920e-02, 1.01922210e-02
1324, 1.04150074e-02, 1.00054638e-02
1325, 1.04193026e-02, 9.81887896e-03
1326, 1.04234787e-02, 9.63222701e-03
1327, 1.04275374e-02, 9.44536179e-03
1328, 1.04314853e-02, 9.25845187e-03
1329, 1.04353689e-02, 9.07223672e-03
1330, 1.04393251e-02, 8.88786092e-03
1331, 1.04435664e-02, 8.70605558e-03
1332, 1.03471698e-02, 1.49865476e-02
1333, 1.03531927e-02, 1.48039311e-02
1334, 1.03609636e-02, 1.46209048e-02
1335, 1.03696203e-02, 1.44376755e-02
1336, 1.03786420e-02, 1.42544005e-02
1337, 1.03877550e-02, 1.40711181e-02
1338, 1.03968242e-02, 1.38877518e-02
1339, 1.04057882e-02, 1.37042366e-02
1340, 1.04146190e-02, 1.35205798e-02
1341, 1.04233036e-02, 1.33367665e-02
1342, 1.04318373e-02, 1.31528815e-02
1343, 1.04402192e-02, 1.29690841e-02
1344, 1.04484484e-02, 1.27854561e-02
1345, 1.04565229e-02, 1.26019167e-02
1346, 1.04644448e-02, 1.24182664e-02
1347, 1.04722138e-02, 1.22344801e-02
1348, 1.04798283e-02, 1.20505691e-02
1349, 1.04872920e-02, 1.18666198e-02
1350, 1.04946028e-02, 1.16828252e-02
1351, 1.05017582e-02, 1.14992447e-02
1352, 1.05087589e-02, 1.13156363e-02
1353, 1.05156042e-02, 1.11317411e-02
1354, 1.05222920e-02, 1.09475516e-02
1355, 1.05288215e-02, 1.07632130e-02
1356, 1.05351908e-02, 1.05788633e-02
1357, 1.05413999e-02, 1.03946216e-02
1358, 1.05474479e-02, 1.02105783e-02
1359, 1.05533339e-02, 1.00267371e-02
1360, 1.05590606e-02, 9.84298345e-03
1361, 1.05646290e-02, 9.65921395e-03
1362, 1.05700409e-02, 9.47535876e-03
1363, 1.05753057e-02, 9.29152593e-03
1364, 1.05804894e-02, 9.10820998e-03
1365, 1.05857793e-02, 8.92623048e-03
1366, 1.05914474e-02, 8.74619372e-03
1367, 1.04338881e-02, 1.49123166e-02
1368, 1.04414979e-02, 1.47339599e-02
1369, 1.04512293e-02, 1.45548368e-02
1370, 1.04620438e-02, 1.43753067e-02
1371, 1.04733119e-02, 1.41955866e-02
1372, 1.04846954e-02, 1.40157733e-02
1373, 1.04960278e-02, 1.38358753e-02
1374, 1.05072297e-02, 1.36558833e-02
1375, 1.05182659e-02, 1.34758027e-02
1376, 1.05291214e-02, 1.32956309e-02
1377, 1.05397897e-02, 1.31153949e-02
1378, 1.05502661e-02, 1.29351560e-02
1379, 1.05605517e-02, 1.27549525e-02
1380, 1.05706463e-02, 1.25747621e-02
1381, 1.05805481e-02, 1.23945205e-02
1382, 1.05902590e-02, 1.22142062e-02
1383, 1.05997780e-02, 1.20338183e-02
1384, 1.06091071e-02, 1.18533876e-02
1385, 1.06182452e-02, 1.16729885e-02
1386, 1.06271915e-02, 1.14926435e-02
1387, 1.06359422e-02, 1.13122780e-02
1388, 1.06444973e-02, 1.11317942e-02
1389, 1.06528569e-02, 1.09511744e-02
1390, 1.06610181e-02, 1.07704578e-02
1391, 1.06689800e-02, 1.05897021e-02
1392, 1.06767416e-02, 1.04089603e-02
1393, 1.06843011e-02, 1.02282790e-02
1394, 1.06916586e-02, 1.00476649e-02
1395, 1.06988177e-02, 9.86707956e-03
1396, 1.07057784e-02, 9.68648214e-03
1397, 1.07125435e-02, 9.50584095e-03
1398, 1.07191261e-02, 9.32523049e-03
1399, 1.07256118e-02, 9.14499350e-03
1400, 1.07322363e-02, 8.96569248e-03
1401, 1.07393321e-02, 8.78773164e-03
1402, 1.05205271e-02, 1.48373563e-02
1403, 1.05297659e-02, 1.46631552e-02
1404, 1.05414810e-02, 1.44879185e-02
1405, 1.05544627e-02, 1.43121108e-02
1406, 1.05679790e-02, 1.41360080e-02
1407, 1.05816349e-02, 1.39597505e-02
1408, 1.05952304e-02, 1.37833916e-02
1409, 1.06086712e-02, 1.36069488e-02
1410, 1.06219146e-02, 1.34304333e-02
1411, 1.06349401e-02, 1.32538462e-02
1412, 1.06477402e-02, 1.30771976e-02
1413, 1.06603131e-02, 1.29005127e-02
1414, 1.06726559e-02, 1.27238082e-02
1415, 1.06847677e-02, 1.25470785e-02
1416, 1.06966514e-02, 1.23703061e-02
1417, 1.07083032e-02, 1.21934796e-02
1418, 1.07197277e-02, 1.20165953e-02
1419, 1.07309222e-02, 1.18396655e-02
1420, 1.07418876e-02, 1.16627179e-02
1421, 1.07526220e-02, 1.14857629e-02
1422, 1.07631236e-02, 1.13087799e-02
1423, 1.07733896e-02, 1.11317309e-02
1424, 1.07834209e-02, 1.09546054e-02
1425, 1.07932147e-02, 1.07774120e-02
1426, 1.08027682e-02, 1.06001738e-02
1427, 1.08120814e-02, 1.04229134e-02
1428, 1.08211525e-02, 1.02456510e-02
1429, 1.08299833e-02, 1.00683942e-02
1430, 1.08385738e-02, 9.89113189e-03
1431, 1.08469268e-02, 9.71384812e-03
1432, 1.08550442e-02, 9.53652989e-03
1433, 1.08629446e-02, 9.35923029e-03
1434, 1.08707342e-02, 9.18217562e-03
1435, 1.08786933e-02, 9.00569372e-03
1436, 1.08872158e-02, 8.82994663e-03
1437, 1.06069837e-02, 1.47621743e-02
1438, 1.06179398e-02, 1.45920161e-02
1439, 1.06316879e-02, 1.44206192e-02
1440, 1.06468638e-02, 1.42485257e-02
1441, 1.06626404e-02, 1.40760597e-02
1442, 1.06785726e-02, 1.39033925e-02
1443, 1.06944321e-02, 1.37306042e-02
1444, 1.07101118e-02, 1.35577265e-02
1445, 1.07255606e-02, 1.33847753e-02
1446, 1.07407579e-02, 1.32117551e-02
1447, 1.07556907e-02, 1.30386725e-02
1448, 1.07703591e-02, 1.28655359e-02
1449, 1.07847583e-02, 1.26923546e-02
1450, 1.07988901e-02, 1.25191296e-02
1451, 1.08127529e-02, 1.23458551e-02
1452, 1.08263474e-02, 1.21725276e-02
1453, 1.08396756e-02, 1.19991452e-02
1454, 1.08527364e-02, 1.18257143e-02
1455, 1.08655300e-02, 1.16522433e-02
1456, 1.08780526e-02, 1.14787389e-02
1457, 1.08903041e-02, 1.13051962e-02
1458, 1.09022819e-02, 1.11316023e-02
1459, 1.09139849e-02, 1.09579489e-02
1460, 1.09254103e-02, 1.07842386e-02
1461, 1.09365564e-02, 1.06104827e-02
1462, 1.09474221e-02, 1.04366876e-02
1463, 1.09580047e-02, 1.02628656e-02
1464, 1.09683070e-02, 1.00890184e-02
1465, 1.09783299e-02, 9.91514511e-03
1466, 1.09880753e-02, 9.74124018e-03
1467, 1.09975450e-02, 9.56729986e-03
1468, 1.10067632e-02, 9.39335860e-03
1469, 1.10158557e-02, 9.21954028e-03
1470, 1.10251512e-02, 9.04594269e-03
1471, 1.10351015e-02, 8.87246802e-03
1472, 1.06929475e-02, 1.46870771e-02
1473, 1.07058417e-02, 1.45208342e-02
1474, 1.07217673e-02, 1.43531971e-02
1475, 1.07392091e-02, 1.41847832e-02
1476, 1.07572805e-02, 1.40159475e-02
1477, 1.07755009e-02, 1.38468808e-02
1478, 1.07936300e-02, 1.36776743e-02
1479, 1.08115515e-02, 1.35083683e-02
1480, 1.08292075e-02, 1.33389812e-02
1481, 1.08465748e-02, 1.31695243e-02
1482, 1.08636422e-02, 1.29999965e-02
1483, 1.08804051e-02, 1.28304064e-02
1484, 1.08968616e-02, 1.26607576e-02
1485, 1.09130116e-02, 1.24910520e-02
1486, 1.09288553e-02, 1.23212906e-02
1487, 1.09443925e-02, 1.21514704e-02
1488, 1.09596243e-02, 1.19815925e-02
1489, 1.09745506e-02, 1.18116587e-02
1490, 1.09891705e-02, 1.16416747e-02
1491, 1.10034831e-02, 1.14716450e-02
1492, 1.10174846e-02, 1.13015668e-02
1493, 1.10311732e-02, 1.11314366e-02
1494, 1.10445479e-02, 1.09612504e-02
1495, 1.10576069e-02, 1.07910112e-02
1496, 1.10703446e-02, 1.06207225e-02
1497, 1.10827619e-02, 1.04503864e-02
1498, 1.10948570e-02, 1.02800075e-02
1499, 1.11066308e-02, 1.01095894e-02
1500, 1.11180851e-02, 9.93913226e-03
1501, 1.11292228e-02, 9.76863597e-03
1502, 1.11400466e-02, 9.59809870e-03
1503, 1.11505827e-02, 9.42754000e-03
1504, 1.11609772e-02, 9.25698318e-03
1505, 1.11716092e-02, 9.08629969e-03
1506, 1.11829862e-02, 8.91512167e-03
1507, 1.07778227e-02, 1.46123860e-02
1508, 1.07931793e-02, 1.44498227e-02
1509, 1.08115906e-02, 1.42858084e-02
1510, 1.08314473e-02, 1.41210072e-02
1511, 1.08518759e-02, 1.39557766e-02
1512, 1.08724143e-02, 1.37903038e-02
1513, 1.08928233e-02, 1.36246793e-02
1514, 1.09129893e-02, 1.34589467e-02
1515, 1.09328534e-02, 1.32931285e-02
1516, 1.09523926e-02, 1.31272292e-02
1517, 1.09715937e-02, 1.29612554e-02
1518, 1.09904511e-02, 1.27952099e-02
1519, 1.10089649e-02, 1.26290955e-02
1520, 1.10271331e-02, 1.24629168e-02
1521, 1.10449577e-02, 1.22966729e-02
1522, 1.10624367e-02, 1.21303638e-02
1523, 1.10795731e-02, 1.19639914e-02
1524, 1.10963657e-02, 1.17975567e-02
1525, 1.11128129e-02, 1.16310641e-02
1526, 1.11289136e-02, 1.14645157e-02
1527, 1.11446641e-02, 1.12979123e-02
1528, 1.11600645e-02, 1.11312522e-02
1529, 1.11751109e-02, 1.09645352e-02
1530, 1.11898016e-02, 1.07977604e-02
1531, 1.12041328e-02, 1.06309308e-02
1532, 1.12181026e-02, 1.04640489e-02
1533, 1.12317093e-02, 1.02971159e-02
1534, 1.12449555e-02, 1.01301344e-02
1535, 1.12578403e-02, 9.96310450e-03
1536, 1.12703694e-02, 9.79602896e-03
1537, 1.12825464e-02, 9.62890685e-03
1538, 1.12944013e-02, 9.46174189e-03
1539, 1.13060996e-02, 9.29445960e-03
1540, 1.13180671e-02, 9.12670419e-03
1541, 1.13308700e-02, 8.95783678e-03
1542, 1.08614676e-02, 1.45381996e-02
1543, 1.08799543e-02, 1.43790264e-02
1544, 1.09011531e-02, 1.42184980e-02
1545, 1.09235682e-02, 1.40572470e-02
1546, 1.09464210e-02, 1.38955936e-02
1547, 1.09693054e-02, 1.37337036e-02
1548, 1.09920073e-02, 1.35716572e-02
1549, 1.10144233e-02, 1.34094991e-02
1550, 1.10364985e-02, 1.32472469e-02
1551, 1.10582095e-02, 1.30849071e-02
1552, 1.10795433e-02, 1.29224854e-02
1553, 1.11004962e-02, 1.27599854e-02
1554, 1.11210672e-02, 1.25974063e-02
1555, 1.11412546e-02, 1.24347545e-02
1556, 1.11610591e-02, 1.22720310e-02
1557, 1.11804809e-02, 1.21092359e-02
1558, 1.11995218e-02, 1.19463699e-02
1559, 1.12181790e-02, 1.17834341e-02
1560, 1.12364441e-02, 1.16204685e-02
1561, 1.12543246e-02, 1.14574367e-02
1562, 1.12718204e-02, 1.12943295e-02
1563, 1.12889297e-02, 1.11311479e-02
1564, 1.13056488e-02, 1.09678973e-02
1565, 1.13219731e-02, 1.08045815e-02
1566, 1.13378987e-02, 1.06412061e-02
1567, 1.13534220e-02, 1.04777711e-02
1568, 1.13685429e-02, 1.03142774e-02
1569, 1.13832615e-02, 1.01507278e-02
1570, 1.13975797e-02, 9.98712331e-03
1571, 1.14115030e-02, 9.82346665e-03
1572, 1.14250351e-02, 9.65975784e-03
1573, 1.14382086e-02, 9.49598569e-03
1574, 1.14512071e-02, 9.33199003e-03
1575, 1.14645101e-02, 9.16717015e-03
1576, 1.14786820e-02, 9.00073349e-03
1577, 1.09432088e-02, 1.44648608e-02
1578, 1.09661072e-02, 1.43085010e-02
1579, 1.09904818e-02, 1.41512845e-02
1580, 1.10155940e-02, 1.39935194e-02
1581, 1.10409297e-02, 1.38354162e-02
1582, 1.10661853e-02, 1.36770979e-02
1583, 1.10911923e-02, 1.35186296e-02
1584, 1.11158621e-02, 1.33600440e-02
1585, 1.11401509e-02, 1.32013569e-02
1586, 1.11640338e-02, 1.30425766e-02
1587, 1.11875031e-02, 1.28837060e-02
1588, 1.12105515e-02, 1.27247488e-02
1589, 1.12331789e-02, 1.25657069e-02
1590, 1.12553854e-02, 1.24065839e-02
1591, 1.12771709e-02, 1.22473808e-02
1592, 1.12985354e-02, 1.20880986e-02
1593, 1.13194790e-02, 1.19287400e-02
1594, 1.13399718e-02, 1.17694065e-02
1595, 1.13599990e-02, 1.16101569e-02
1596, 1.13796247e-02, 1.14507563e-02
1597, 1.13988547e-02, 1.12911854e-02
1598, 1.14176739e-02, 1.11314831e-02
1599, 1.14360712e-02, 1.09716803e-02
1600, 1.14540365e-02, 1.08117964e-02
1601, 1.14715640e-02, 1.06518427e-02
1602, 1.14886500e-02, 1.04918219e-02
1603, 1.15052927e-02, 1.03317378e-02
1604, 1.15214959e-02, 1.01715894e-02
1605, 1.15372576e-02, 1.00113805e-02
1606, 1.15525834e-02, 9.85111296e-03
1607, 1.15674771e-02, 9.69079230e-03
1608, 1.15819657e-02, 9.53042693e-03
1609, 1.15962448e-02, 9.36977379e-03
1610, 1.16108041e-02, 9.20804404e-03
1611, 1.16263935e-02, 9.04391613e-03
1612, 1.10251354e-02, 1.43915070e-02
1613, 1.10521372e-02, 1.42380726e-02
1614, 1.10797295e-02, 1.40841417e-02
1615, 1.11075994e-02, 1.39298346e-02
1616, 1.11354571e-02, 1.37752648e-02
1617, 1.11631062e-02, 1.36205088e-02
1618, 1.11904293e-02, 1.34656122e-02
1619, 1.12173604e-02, 1.33105963e-02
1620, 1.12438649e-02, 1.31554753e-02
1621, 1.12699214e-02, 1.30002545e-02
1622, 1.12955254e-02, 1.28449360e-02
1623, 1.13206711e-02, 1.26895215e-02
1624, 1.13453558e-02, 1.25340158e-02
1625, 1.13695804e-02, 1.23784207e-02
1626, 1.13933459e-02, 1.22227380e-02
1627, 1.14166522e-02, 1.20669696e-02
1628, 1.14394696e-02, 1.19112190e-02
1629, 1.14615532e-02, 1.17562991e-02
1630, 1.14832921e-02, 1.16009358e-02
1631, 1.15046762e-02, 1.14451293e-02
1632, 1.15256626e-02, 1.12890247e-02
1633, 1.15462122e-02, 1.11327311e-02
1634, 1.15663074e-02, 1.09763108e-02
1635, 1.15859332e-02, 1.08197946e-02
1636, 1.16050830e-02, 1.06631983e-02
1637, 1.16237523e-02, 1.05065266e-02
1638, 1.16419382e-02, 1.03497840e-02
1639, 1.16596408e-02, 1.01929735e-02
1640, 1.16768647e-02, 1.00360960e-02
1641, 1.16936108e-02, 9.87915695e-03
1642, 1.17098717e-02, 9.72220581e-03
1643, 1.17256436e-02, 9.56532173e-03
1644, 1.17410729e-02, 9.40831099e-03
1645, 1.17569473e-02, 9.24951117e-03
1646, 1.17736664e-02, 9.08824895e-03
1647, 1.11075602e-02, 1.43180583e-02
1648, 1.11382725e-02, 1.41677130e-02
1649, 1.11690424e-02, 1.40170855e-02
1650, 1.11997053e-02, 1.38662225e-02
1651, 1.12301223e-02, 1.37151722e-02
1652, 1.12601910e-02, 1.35639710e-02
1653, 1.12898462e-02, 1.34126395e-02
1654, 1.13190478e-02, 1.32611915e-02
1655, 1.13477744e-02, 1.31096337e-02
1656, 1.13760093e-02, 1.29579734e-02
1657, 1.14037488e-02, 1.28062051e-02
1658, 1.14309909e-02, 1.26543324e-02
1659, 1.14577319e-02, 1.25023620e-02
1660, 1.14839757e-02, 1.23502938e-02
1661, 1.15097212e-02, 1.21981315e-02
1662, 1.15349581e-02, 1.20459106e-02
1663, 1.15594678e-02, 1.18943639e-02
1664, 1.15828104e-02, 1.17449425e-02
1665, 1.16063412e-02, 1.15932319e-02
1666, 1.16295656e-02, 1.14407539e-02
1667, 1.16523607e-02, 1.12879388e-02
1668, 1.16746780e-02, 1.11349374e-02
1669, 1.16964988e-02, 1.09818112e-02
1670, 1.17178084e-02, 1.08285882e-02
1671, 1.17386021e-02, 1.06752794e-02
1672, 1.17588751e-02, 1.05218897e-02
1673, 1.17786229e-02, 1.03684217e-02
1674, 1.17978454e-02, 1.02148820e-02
1675, 1.18165482e-02, 1.00612687e-02
1676, 1.18347276e-02, 9.90760326e-03
1677, 1.18523594e-02, 9.75398533e-03
1678, 1.18693728e-02, 9.60066356e-03
1679, 1.18856924e-02, 9.44795273e-03
1680, 1.19028129e-02, 9.29213129e-03
1681, 1.19212084e-02, 9.13239364e-03
1682, 1.22147845e-02, 9.22609586e-03
1683, 1.23610478e-02, 9.27490089e-03
1684, 1.25069888e-02, 9.32471547e-03
1685, 1.26527399e-02, 9.37510375e-03
1686, 1.27983848e-02, 9.42580216e-03
1687, 1.29439738e-02, 9.47665609e-03
1688, 1.30895358e-02, 9.52758268e-03
1689, 1.32350884e-02, 9.57854185e-03
1690, 1.33806346e-02, 9.62951407e-03
1691, 1.35261789e-02, 9.68049280e-03
1692, 1.36717241e-02, 9.73147433e-03
1693, 1.38172731e-02, 9.78245586e-03
1694, 1.39628621e-02, 9.83339828e-03
1695, 1.41086681e-02, 9.88411438e-03
1696, 1.42551232e-02, 9.93422978e-03
1697, 1.21925520e-02, 9.38487705e-03
1698, 1.23361992e-02, 9.43527371e-03
1699, 1.24794524e-02, 9.48697422e-03
1700, 1.26224961e-02, 9.53935925e-03
1701, 1.27654299e-02, 9.59209446e-03
1702, 1.29083060e-02, 9.64500010e-03
1703, 1.30511550e-02, 9.69798863e-03
1704, 1.31939929e-02, 9.75101255e-03
1705, 1.33368243e-02, 9.80405323e-03
1706, 1.34796528e-02, 9.85710137e-03
1707, 1.36224814e-02, 9.91015136e-03
1708, 1.37653146e-02, 9.96319577e-03
1709, 1.39082056e-02, 1.00161377e-02
1710, 1.40513964e-02, 1.00686336e-02
1711, 1.41954143e-02, 1.01200845e-02
1712, 1.21712405e-02, 9.54007916e-03
1713, 1.23119429e-02, 9.59281623e-03
1714, 1.24522997e-02, 9.64681618e-03
1715, 1.25924824e-02, 9.70145222e-03
1716, 1.27325747e-02, 9.75641236e-03
1717, 1.28726186e-02, 9.81153455e-03
1718, 1.30126383e-02, 9.86673590e-03
1719, 1.31526450e-02, 9.92197264e-03
1720, 1.32926479e-02, 9.97722615e-03
1721, 1.34326499e-02, 1.00324862e-02
1722, 1.35726482e-02, 1.00877499e-02
1723, 1.37126548e-02, 1.01429969e-02
1724, 1.38527444e-02, 1.01980660e-02
1725, 1.39932297e-02, 1.02524376e-02
1726, 1.41347311e-02, 1.03052650e-02
1727, 1.21505894e-02, 9.69210546e-03
1728, 1.22878458e-02, 9.74843837e-03
1729, 1.24251097e-02, 9.80514288e-03
1730, 1.25623159e-02, 9.86220874e-03
1731, 1.26994718e-02, 9.91950557e-03
1732, 1.28365960e-02, 9.97693185e-03
1733, 1.29737007e-02, 1.00344243e-02
1734, 1.31107969e-02, 1.00919483e-02
1735, 1.32478885e-02, 1.01494873e-02
1736, 1.33849801e-02, 1.02070328e-02
1737, 1.35220690e-02, 1.02645820e-02
1738, 1.36591680e-02, 1.03221033e-02
1739, 1.37963817e-02, 1.03793619e-02
1740, 1.39340935e-02, 1.04356501e-02
1741, 1.40729602e-02, 1.04900422e-02
1742, 1.21291988e-02, 9.84455831e-03
1743, 1.22633418e-02, 9.90350917e-03
1744, 1.23975407e-02, 9.96273197e-03
1745, 1.25317257e-02, 1.00222128e-02
1746, 1.26658883e-02, 1.00818686e-02
1747, 1.28000304e-02, 1.01416260e-02
1748, 1.29341604e-02, 1.02014393e-02
1749, 1.30682839e-02, 1.02612795e-02
1750, 1.32024046e-02, 1.03211328e-02
1751, 1.33365244e-02, 1.03809917e-02
1752, 1.34706423e-02, 1.04408534e-02
1753, 1.36047732e-02, 1.05006741e-02
1754, 1.37390532e-02, 1.05601447e-02
1755, 1.38738658e-02, 1.06185647e-02
1756, 1.40100904e-02, 1.06744245e-02
1757, 1.21071674e-02, 9.99712385e-03
1758, 1.22382715e-02, 1.00583751e-02
1759, 1.23694194e-02, 1.01199569e-02
1760, 1.25005627e-02, 1.01817902e-02
1761, 1.26316901e-02, 1.02437846e-02
1762, 1.27628054e-02, 1.03058685e-02
1763, 1.28939115e-02, 1.03680026e-02
1764, 1.30250119e-02, 1.04301609e-02
1765, 1.31561114e-02, 1.04923304e-02
1766, 1.32872099e-02, 1.05545055e-02
1767, 1.34183057e-02, 1.06166825e-02
1768, 1.35494210e-02, 1.06788045e-02
1769, 1.36806760e-02, 1.07406043e-02
1770, 1.38125895e-02, 1.08010340e-02
1771, 1.39457546e-02, 1.08593935e-02
1772, 1.20845288e-02, 1.01496624e-02
1773, 1.22125894e-02, 1.02131125e-02
1774, 1.23406751e-02, 1.02769639e-02
1775, 1.24687497e-02, 1.03410948e-02
1776, 1.25968093e-02, 1.04053952e-02
1777, 1.27248559e-02, 1.04697887e-02
1778, 1.28528951e-02, 1.05342288e-02
1779, 1.29809305e-02, 1.05986930e-02
1780, 1.31089650e-02, 1.06631685e-02
1781, 1.32369976e-02, 1.07276477e-02
1782, 1.33650294e-02, 1.07921287e-02
1783, 1.34930760e-02, 1.08565707e-02
1784, 1.36212911e-02, 1.09206140e-02
1785, 1.37501024e-02, 1.09834727e-02
1786, 1.38800275e-02, 1.10446867e-02
1787, 1.20612904e-02, 1.03021236e-02
1788, 1.21862786e-02, 1.03677306e-02
1789, 1.23112742e-02, 1.04338024e-02
1790, 1.24362502e-02, 1.05001926e-02
1791, 1.25612058e-02, 1.05667692e-02
1792, 1.26861464e-02, 1.06334463e-02
1793, 1.28110815e-02, 1.07001737e-02
1794, 1.29360110e-02, 1.07669262e-02
1795, 1.30609404e-02, 1.08336890e-02
1796, 1.31858680e-02, 1.09004565e-02
1797, 1.33107947e-02, 1.09672248e-02
1798, 1.34357382e-02, 1.10339494e-02
1799, 1.35608241e-02, 1.11003546e-02
1800, 1.36864185e-02, 1.11658266e-02
1801, 1.38129489e-02, 1.12301633e-02
1802, 1.20374514e-02, 1.04544889e-02
1803, 1.21593326e-02, 1.05222268e-02
1804, 1.22812055e-02, 1.05904881e-02
1805, 1.24030486e-02, 1.06591061e-02
1806, 1.25248646e-02, 1.07279327e-02
1807, 1.26466639e-02, 1.07968701e-02
1808, 1.27684558e-02, 1.08658625e-02
1809, 1.28902420e-02, 1.09348800e-02
1810, 1.30120274e-02, 1.10039106e-02
1811, 1.31338118e-02, 1.10729448e-02
1812, 1.32555952e-02, 1.11419801e-02
1813, 1.33773908e-02, 1.12109846e-02
1814, 1.34993028e-02, 1.12797450e-02
1815, 1.36216488e-02, 1.13477865e-02
1816, 1.37449224e-02, 1.14147356e-02
1817, 1.20130088e-02, 1.06067546e-02
1818, 1.21317487e-02, 1.06766010e-02
1819, 1.22504644e-02, 1.07470248e-02
1820, 1.23691373e-02, 1.08178444e-02
1821, 1.24877784e-02, 1.08888950e-02
1822, 1.26064001e-02, 1.09600676e-02
1823, 1.27250114e-02, 1.10313017e-02
1824, 1.28436182e-02, 1.11025628e-02
1825, 1.29622221e-02, 1.11738378e-02
1826, 1.30808260e-02, 1.12451166e-02
1827, 1.31994281e-02, 1.13163982e-02
1828, 1.33180413e-02, 1.13876536e-02
1829, 1.34367533e-02, 1.14587145e-02
1830, 1.35558043e-02, 1.15293153e-02
1831, 1.36754699e-02, 1.15996450e-02
1832, 1.19879637e-02, 1.07589196e-02
1833, 1.21035259e-02, 1.08308485e-02
1834, 1.22190481e-02, 1.09034115e-02
1835, 1.23345172e-02, 1.09764077e-02
1836, 1.24499463e-02, 1.10496581e-02
1837, 1.25653539e-02, 1.11230426e-02
1838, 1.26807485e-02, 1.11964941e-02
1839, 1.27961375e-02, 1.12699755e-02
1840, 1.29115237e-02, 1.13434717e-02
1841, 1.30269090e-02, 1.14169735e-02
1842, 1.31422933e-02, 1.14904782e-02
1843, 1.32576898e-02, 1.15639549e-02
1844, 1.33731794e-02, 1.16372518e-02
1845, 1.34889819e-02, 1.17101744e-02
1846, 1.36053795e-02, 1.17828753e-02
1847, 1.19623188e-02, 1.09109767e-02
1848, 1.20746698e-02, 1.09849665e-02
1849, 1.21869612e-02, 1.10596456e-02
1850, 1.22991893e-02, 1.11347940e-02
1851, 1.24113699e-02, 1.12102190e-02
1852, 1.25235263e-02, 1.12857921e-02
1853, 1.26356678e-02, 1.13614369e-02
1854, 1.27478009e-02, 1.14371162e-02
1855, 1.28599321e-02, 1.15128104e-02
1856, 1.29720625e-02, 1.15885111e-02
1857, 1.30841937e-02, 1.16642155e-02
1858, 1.31963361e-02, 1.17398864e-02
1859, 1.33085763e-02, 1.18153756e-02
1860, 1.34211276e-02, 1.18904971e-02
1861, 1.35342926e-02, 1.19653642e-02
1862, 1.19360797e-02, 1.10629257e-02
1863, 1.20451804e-02, 1.11389533e-02
1864, 1.21542066e-02, 1.12157222e-02
1865, 1.22631555e-02, 1.12930005e-02
1866, 1.23720523e-02, 1.13705778e-02
1867, 1.24809192e-02, 1.14483135e-02
1868, 1.25897704e-02, 1.15261283e-02
1869, 1.26986131e-02, 1.16039803e-02
1870, 1.28074531e-02, 1.16818491e-02
1871, 1.29162921e-02, 1.17597254e-02
1872, 1.30251292e-02, 1.18376035e-02
1873, 1.31339813e-02, 1.19154463e-02
1874, 1.32429376e-02, 1.19930943e-02
1875, 1.33522172e-02, 1.20703559e-02
1876, 1.34621290e-02, 1.21473279e-02
1877, 1.19092492e-02, 1.12147629e-02
1878, 1.20150633e-02, 1.12928050e-02
1879, 1.21207852e-02, 1.13716424e-02
1880, 1.22264186e-02, 1.14510255e-02
1881, 1.23319943e-02, 1.15307290e-02
1882, 1.24375364e-02, 1.16106048e-02
1883, 1.25430599e-02, 1.16905654e-02
1884, 1.26485750e-02, 1.17705660e-02
1885, 1.27540864e-02, 1.18505843e-02
1886, 1.28595959e-02, 1.19306110e-02
1887, 1.29651045e-02, 1.20106414e-02
1888, 1.30706299e-02, 1.20906308e-02
1889, 1.31762680e-02, 1.21704116e-02
1890, 1.32822441e-02, 1.22497752e-02
1891, 1.33888684e-02, 1.23288166e-02
1892, 1.18818423e-02, 1.13664540e-02
1893, 1.19843325e-02, 1.14464853e-02
1894, 1.20867100e-02, 1.15273800e-02
1895, 1.21889887e-02, 1.16088539e-02
1896, 1.22912033e-02, 1.16906669e-02
1897, 1.23933814e-02, 1.17726596e-02
1898, 1.24955419e-02, 1.18547427e-02
1899, 1.25976913e-02, 1.19368676e-02
1900, 1.26998359e-02, 1.20190121e-02
1901, 1.28019806e-02, 1.21011650e-02
1902, 1.29041225e-02, 1.21833216e-02
1903, 1.30062848e-02, 1.22654345e-02
1904, 1.31085664e-02, 1.23473201e-02
1905, 1.32112037e-02, 1.24287587e-02
1906, 1.33145079e-02, 1.25098415e-02
1907, 1.18539119e-02, 1.15178339e-02
1908, 1.19530307e-02, 1.15998667e-02
1909, 1.20520052e-02, 1.16828643e-02
1910, 1.21508772e-02, 1.17664523e-02
1911, 1.22496868e-02, 1.18503757e-02
1912, 1.23484610e-02, 1.19344722e-02
1913, 1.24472175e-02, 1.20186573e-02
1914, 1.25459647e-02, 1.21028824e-02
1915, 1.26447072e-02, 1.21871280e-02
1916, 1.27434470e-02, 1.22713819e-02
1917, 1.28421877e-02, 1.23556387e-02
1918, 1.29409479e-02, 1.24398489e-02
1919, 1.30398367e-02, 1.25238160e-02
1920, 1.31391007e-02, 1.26073034e-02
1921, 1.32390503e-02, 1.26904007e-02
1922, 1.18254283e-02, 1.16690015e-02
1923, 1.19211422e-02, 1.17530022e-02
1924, 1.20166689e-02, 1.18381092e-02
1925, 1.21120885e-02, 1.19238198e-02
1926, 1.22074494e-02, 1.20098460e-02
1927, 1.23027787e-02, 1.20960344e-02
1928, 1.23980921e-02, 1.21823009e-02
1929, 1.24933990e-02, 1.22686047e-02
1930, 1.25887021e-02, 1.23549262e-02
1931, 1.26840025e-02, 1.24412552e-02
1932, 1.27793020e-02, 1.25275888e-02
1933, 1.28746238e-02, 1.26138721e-02
1934, 1.29700843e-02, 1.26998946e-02
1935, 1.30659370e-02, 1.27854031e-02
1936, 1.31624937e-02, 1.28704906e-02
1937, 1.17965229e-02, 1.18195042e-02
1938, 1.18887266e-02, 1.19057037e-02
1939, 1.19807208e-02, 1.19930608e-02
1940, 1.20726284e-02, 1.20809404e-02
1941, 1.21644950e-02, 1.21690761e-02
1942, 1.22563383e-02, 1.22573404e-02
1943, 1.23481713e-02, 1.23456689e-02
1944, 1.24399997e-02, 1.24340281e-02
1945, 1.25318235e-02, 1.25224013e-02
1946, 1.26236463e-02, 1.26107810e-02
1947, 1.27154682e-02, 1.26991645e-02
1948, 1.28073152e-02, 1.27874939e-02
1949, 1.28993094e-02, 1.28755476e-02
1950, 1.29917152e-02, 1.29630528e-02
1951, 1.30848456e-02, 1.30501036e-02
1952, 1.17677487e-02, 1.19676171e-02
1953, 1.18558779e-02, 1.20576881e-02
1954, 1.19441729e-02, 1.21476818e-02
1955, 1.20324977e-02, 1.22378124e-02
1956, 1.21208224e-02, 1.23280641e-02
1957, 1.22091407e-02, 1.24183903e-02
1958, 1.22974552e-02, 1.25087583e-02
1959, 1.23857651e-02, 1.25991479e-02
1960, 1.24740740e-02, 1.26895485e-02
1961, 1.25623830e-02, 1.27799539e-02
1962, 1.26506900e-02, 1.28703611e-02
1963, 1.27390232e-02, 1.29607115e-02
1964, 1.28275156e-02, 1.30507695e-02
1965, 1.29164401e-02, 1.31402444e-02
1966, 1.30061060e-02, 1.32292341e-02
1967, 1.17378039e-02, 1.21175870e-02
1968, 1.18222889e-02, 1.22099612e-02
1969, 1.19069489e-02, 1.23022264e-02
1970, 1.19916769e-02, 1.23945065e-02
1971, 1.20764282e-02, 1.24868294e-02
1972, 1.21611860e-02, 1.25791878e-02
1973, 1.22459438e-02, 1.26715684e-02
1974, 1.23307006e-02, 1.27639621e-02
1975, 1.24154566e-02, 1.28563643e-02
1976, 1.25002135e-02, 1.29487673e-02
1977, 1.25849694e-02, 1.30411731e-02
1978, 1.26697542e-02, 1.31335193e-02
1979, 1.27547057e-02, 1.32255545e-02
1980, 1.28401117e-02, 1.33169740e-02
1981, 1.29262805e-02, 1.34078739e-02
1982, 1.17071094e-02, 1.22680254e-02
1983, 1.17879985e-02, 1.23623936e-02
1984, 1.18690422e-02, 1.24567207e-02
1985, 1.19501594e-02, 1.25510441e-02
1986, 1.20313102e-02, 1.26453815e-02
1987, 1.21124731e-02, 1.27397338e-02
1988, 1.21936388e-02, 1.28340963e-02
1989, 1.22748055e-02, 1.29284672e-02
1990, 1.23559730e-02, 1.30228410e-02
1991, 1.24371424e-02, 1.31172184e-02
1992, 1.25183100e-02, 1.32115968e-02
1993, 1.25995073e-02, 1.33059099e-02
1994, 1.26808845e-02, 1.33998953e-02
1995, 1.27627347e-02, 1.34932324e-02
1996, 1.28453700e-02, 1.35860173e-02
1997, 1.16757862e-02, 1.24185225e-02
1998, 1.17530543e-02, 1.25148194e-02
1999, 1.18304640e-02, 1.26111163e-02
2000, 1.19079482e-02, 1.27074132e-02
2001, 1.19854687e-02, 1.28037166e-02
2002, 1.20630031e-02, 1.29000256e-02
2003, 1.21405423e-02, 1.29963402e-02
2004, 1.22180823e-02, 1.30926585e-02
2005, 1.22956261e-02, 1.31889787e-02
2006, 1.23731699e-02, 1.32853007e-02
2007, 1.24507127e-02, 1.33816237e-02
2008, 1.25282872e-02, 1.34778777e-02
2009, 1.26060518e-02, 1.35737872e-02
2010, 1.26843117e-02, 1.36690149e-02
2011, 1.27633782e-02, 1.37636559e-02
2012, 1.16438717e-02, 1.25689507e-02
2013, 1.17174815e-02, 1.26671530e-02
2014, 1.17912292e-02, 1.27653712e-02
2015, 1.18650496e-02, 1.28635960e-02
2016, 1.19389053e-02, 1.29618254e-02
2017, 1.20127760e-02, 1.30600575e-02
2018, 1.20866541e-02, 1.31582934e-02
2019, 1.21605331e-02, 1.32565303e-02
2020, 1.22344149e-02, 1.33547690e-02
2021, 1.23082967e-02, 1.34530086e-02
2022, 1.23821786e-02, 1.35512492e-02
2023, 1.24560948e-02, 1.36494171e-02
2024, 1.25302114e-02, 1.37472237e-02
2025, 1.26048448e-02, 1.38443150e-02
2026, 1.26803089e-02, 1.39407860e-02
2027, 1.16113778e-02, 1.27192661e-02
2028, 1.16812913e-02, 1.28193516e-02
2029, 1.17513426e-02, 1.29194595e-02
2030, 1.18214646e-02, 1.30195767e-02
2031, 1.18916221e-02, 1.31196994e-02
2032, 1.19617954e-02, 1.32198241e-02
2033, 1.20319743e-02, 1.33199524e-02
2034, 1.21021569e-02, 1.34200798e-02
2035, 1.21723413e-02, 1.35202091e-02
2036, 1.22425258e-02, 1.36203384e-02
2037, 1.23127112e-02, 1.37204677e-02
2038, 1.23829329e-02, 1.38205234e-02
2039, 1.24533651e-02, 1.39202001e-02
2040, 1.25243384e-02, 1.40191261e-02
2041, 1.25961639e-02, 1.41174002e-02
2042, 1.15783075e-02, 1.28694531e-02
2043, 1.16444882e-02, 1.29713975e-02
2044, 1.17108058e-02, 1.30733652e-02
2045, 1.17771951e-02, 1.31753460e-02
2046, 1.18436199e-02, 1.32773314e-02
2047, 1.19100604e-02, 1.33793196e-02
2048, 1.19765075e-02, 1.34813096e-02
2049, 1.20429564e-02, 1.35833006e-02
2050, 1.21094072e-02, 1.36852916e-02
2051, 1.21758599e-02, 1.37872826e-02
2052, 1.22423125e-02, 1.38892746e-02
2053, 1.23088034e-02, 1.39911883e-02
2054, 1.23755168e-02, 1.40927071e-02
2055, 1.24427937e-02, 1.41934417e-02
2056, 1.25109479e-02, 1.42934909e-02
2057, 1.15446616e-02, 1.30195040e-02
2058, 1.16070742e-02, 1.31232794e-02
2059, 1.16696246e-02, 1.32270809e-02
2060, 1.17322449e-02, 1.33308945e-02
2061, 1.17949005e-02, 1.34347156e-02
2062, 1.18575729e-02, 1.35385394e-02
2063, 1.19202519e-02, 1.36423633e-02
2064, 1.19829336e-02, 1.37461880e-02
2065, 1.20456163e-02, 1.38500137e-02
2066, 1.21082999e-02, 1.39538385e-02
2067, 1.21709844e-02, 1.40576651e-02
2068, 1.22337099e-02, 1.41614089e-02
2069, 1.22966692e-02, 1.42647400e-02
2070, 1.23602152e-02, 1.43672545e-02
2071, 1.24246636e-02, 1.44690499e-02
2072, 1.15104429e-02, 1.31694134e-02
2073, 1.15690529e-02, 1.32749956e-02
2074, 1.16277998e-02, 1.33806020e-02
2075, 1.16866156e-02, 1.34862214e-02
2076, 1.17454678e-02, 1.35918483e-02
2077, 1.18043367e-02, 1.36974789e-02
2078, 1.18632121e-02, 1.38031077e-02
2079, 1.19220894e-02, 1.39087383e-02
2080, 1.19809695e-02, 1.40143689e-02
2081, 1.20398495e-02, 1.41200004e-02
2082, 1.20987296e-02, 1.42256320e-02
2083, 1.21576544e-02, 1.43311778e-02
2084, 1.22168241e-02, 1.44362943e-02
2085, 1.22766066e-02, 1.45405605e-02
2086, 1.23373149e-02, 1.46440743e-02
2087, 1.14756525e-02, 1.33191869e-02
2088, 1.15304254e-02, 1.34265441e-02
2089, 1.15853343e-02, 1.35339275e-02
2090, 1.16403122e-02, 1.36413239e-02
2091, 1.16953254e-02, 1.37487268e-02
2092, 1.17503544e-02, 1.38561334e-02
2093, 1.18053909e-02, 1.39635401e-02
2094, 1.18604293e-02, 1.40709477e-02
2095, 1.19154695e-02, 1.41783552e-02
2096, 1.19705107e-02, 1.42857628e-02
2097, 1.20255519e-02, 1.43931713e-02
2098, 1.20806396e-02, 1.45004913e-02
2099, 1.21359862e-02, 1.46073643e-02
2100, 1.21919690e-02, 1.47133525e-02
2101, 1.22489035e-02, 1.48185557e-02
2102, 1.14402939e-02, 1.34688187e-02
2103, 1.14911962e-02, 1.35779232e-02
2104, 1.15422327e-02, 1.36870537e-02
2105, 1.15933372e-02, 1.37961982e-02
2106, 1.16444761e-02, 1.39053483e-02
2107, 1.16956308e-02, 1.40145030e-02
2108, 1.17467931e-02, 1.41236577e-02
2109, 1.17979571e-02, 1.42328124e-02
2110, 1.18491231e-02, 1.43419672e-02
2111, 1.19002890e-02, 1.44511238e-02
2112, 1.19514558e-02, 1.45602785e-02
2113, 1.20026711e-02, 1.46693420e-02
2114, 1.20541584e-02, 1.47779426e-02
2115, 1.21063087e-02, 1.48856239e-02
2116, 1.21594351e-02, 1.49924885e-02
2117, 1.14043783e-02, 1.36183091e-02
2118, 1.14513747e-02, 1.37291318e-02
2119, 1.14985034e-02, 1.38399806e-02
2120, 1.15456991e-02, 1.39508415e-02
2121, 1.15929274e-02, 1.40617117e-02
2122, 1.16401725e-02, 1.41725829e-02
2123, 1.16874240e-02, 1.42834550e-02
2124, 1.17346784e-02, 1.43943280e-02
2125, 1.17819346e-02, 1.45052010e-02
2126, 1.18291909e-02, 1.46160750e-02
2127, 1.18764471e-02, 1.47269480e-02
2128, 1.19237546e-02, 1.48377270e-02
2129, 1.19713461e-02, 1.49480253e-02
2130, 1.20196268e-02, 1.50573701e-02
2131, 1.20689124e-02, 1.51658654e-02
2132, 1.13679152e-02, 1.37676578e-02
2133, 1.14109702e-02, 1.38801690e-02
2134, 1.14541538e-02, 1.39927063e-02
2135, 1.14974044e-02, 1.41052548e-02
2136, 1.15406876e-02, 1.42178126e-02
2137, 1.15839858e-02, 1.43303713e-02
2138, 1.16272904e-02, 1.44429319e-02
2139, 1.16705997e-02, 1.45554924e-02
2140, 1.17139099e-02, 1.46680530e-02
2141, 1.17572192e-02, 1.47806145e-02
2142, 1.18005294e-02, 1.48931760e-02
2143, 1.18438927e-02, 1.50056388e-02
2144, 1.18875541e-02, 1.51176061e-02
2145, 1.19319316e-02, 1.52285844e-02
2146, 1.19773392e-02, 1.53386798e-02
2147, 1.13308951e-02, 1.39168417e-02
2148, 1.13699585e-02, 1.40309893e-02
2149, 1.14091542e-02, 1.41451741e-02
2150, 1.14484206e-02, 1.42593784e-02
2151, 1.14877233e-02, 1.43735930e-02
2152, 1.15270410e-02, 1.44878123e-02
2153, 1.15663670e-02, 1.46020344e-02
2154, 1.16056968e-02, 1.47162583e-02
2155, 1.16450256e-02, 1.48304813e-02
2156, 1.16843563e-02, 1.49447042e-02
2157, 1.17236869e-02, 1.50589272e-02
2158, 1.17630735e-02, 1.51730487e-02
2159, 1.18027627e-02, 1.52866468e-02
2160, 1.18432008e-02, 1.53992241e-02
2161, 1.18847070e-02, 1.55108850e-02
2162, 1.12932390e-02, 1.40657276e-02
2163, 1.13281598e-02, 1.41813159e-02
2164, 1.13632753e-02, 1.42970327e-02
2165, 1.13985101e-02, 1.44128427e-02
2166, 1.14338044e-02, 1.45286992e-02
2167, 1.14691239e-02, 1.46445762e-02
2168, 1.15044499e-02, 1.47604533e-02
2169, 1.15397098e-02, 1.48762353e-02
2170, 1.15750004e-02, 1.49920592e-02
2171, 1.16103273e-02, 1.51079353e-02
2172, 1.16456738e-02, 1.52238347e-02
2173, 1.16810640e-02, 1.53396055e-02
2174, 1.17167868e-02, 1.54548418e-02
2175, 1.17533207e-02, 1.55690089e-02
2176, 1.17909545e-02, 1.56823322e-02
2177, 1.12546720e-02, 1.42138824e-02
2178, 1.12851346e-02, 1.43304579e-02
2179, 1.13158915e-02, 1.44473203e-02
2180, 1.13470051e-02, 1.45646241e-02
2181, 1.13782920e-02, 1.46821458e-02
2182, 1.14096347e-02, 1.47997327e-02
2183, 1.14408284e-02, 1.49171036e-02
2184, 1.14719067e-02, 1.50343096e-02
2185, 1.15029439e-02, 1.51514690e-02
2186, 1.15342578e-02, 1.52690131e-02
2187, 1.15656974e-02, 1.53867202e-02
2188, 1.15972543e-02, 1.55043490e-02
2189, 1.16292257e-02, 1.56213939e-02
2190, 1.16620427e-02, 1.57374628e-02
2191, 1.16959605e-02, 1.58528201e-02
2192, 1.12149734e-02, 1.43608982e-02
2193, 1.12403873e-02, 1.44775696e-02
2194, 1.12664076e-02, 1.45950280e-02
2195, 1.12928748e-02, 1.47130955e-02
2196, 1.13201607e-02, 1.48323094e-02
2197, 1.13475481e-02, 1.49516612e-02
2198, 1.13746887e-02, 1.50706638e-02
2199, 1.14012882e-02, 1.51889138e-02
2200, 1.14278616e-02, 1.53071601e-02
2201, 1.14549287e-02, 1.54260993e-02
2202, 1.14827715e-02, 1.55460313e-02
2203, 1.15109514e-02, 1.56660266e-02
2204, 1.15396157e-02, 1.57855153e-02
2205, 1.15690846e-02, 1.59041919e-02
2206, 1.15996134e-02, 1.60222258e-02
2207, 1.14025585e-02, 1.63579471e-02
2208, 1.13014709e-02, 1.65229458e-02
2209, 1.11990925e-02, 1.66869424e-02
2210, 1.10955844e-02, 1.68501455e-02
2211, 1.09910313e-02, 1.70126595e-02
2212, 1.08854752e-02, 1.71745215e-02
2213, 1.07789356e-02, 1.73357464e-02
2214, 1.06714200e-02, 1.74963363e-02
2215, 1.05629377e-02, 1.76562853e-02
2216, 1.04534943e-02, 1.78155601e-02
2217, 1.03430366e-02, 1.79739352e-02
2218, 1.02313291e-02, 1.81299150e-02
2219, 1.01176873e-02, 1.82803385e-02
2220, 1.13775674e-02, 1.62327625e-02
2221, 1.12782177e-02, 1.63928531e-02
2222, 1.11773489e-02, 1.65516026e-02
2223, 1.10752732e-02, 1.67094115e-02
2224, 1.09721497e-02, 1.68664809e-02
2225, 1.08680595e-02, 1.70229021e-02
2226, 1.07630379e-02, 1.71787106e-02
2227, 1.06571000e-02, 1.73339155e-02
2228, 1.05502550e-02, 1.74885206e-02
2229, 1.04425121e-02, 1.76424552e-02
2230, 1.03338184e-02, 1.77952796e-02
2231, 1.02240033e-02, 1.79444738e-02
2232, 1.01127867e-02, 1.80849470e-02
2233, 1.13535747e-02, 1.61066093e-02
2234, 1.12559684e-02, 1.62617546e-02
2235, 1.11566400e-02, 1.64152198e-02
2236, 1.10560330e-02, 1.65675934e-02
2237, 1.09543819e-02, 1.67191755e-02
2238, 1.08518004e-02, 1.68701112e-02
2239, 1.07483389e-02, 1.70204584e-02
2240, 1.06440205e-02, 1.71702355e-02
2241, 1.05388584e-02, 1.73194520e-02
2242, 1.04328599e-02, 1.74680203e-02
2243, 1.03259971e-02, 1.76150426e-02
2244, 1.02182077e-02, 1.77552775e-02
2245, 1.01094730e-02, 1.78841669e-02
2246, 1.13302246e-02, 1.59797240e-02
2247, 1.12343682e-02, 1.61299184e-02
2248, 1.11365989e-02, 1.62780788e-02
2249, 1.10374875e-02, 1.64249893e-02
2250, 1.09373368e-02, 1.65710561e-02
2251, 1.08362930e-02, 1.67164747e-02
2252, 1.07344221e-02, 1.68613270e-02
2253, 1.06317541e-02, 1.70056447e-02
2254, 1.05283046e-02, 1.71494409e-02
2255, 1.04240803e-02, 1.72925871e-02
2256, 1.03190765e-02, 1.74330100e-02
2257, 1.02133034e-02, 1.75650660e-02
2258, 1.01068579e-02, 1.76834501e-02
2259, 1.13072107e-02, 1.58523805e-02
2260, 1.12131238e-02, 1.59976259e-02
2261, 1.11169349e-02, 1.61404740e-02
2262, 1.10193379e-02, 1.62819065e-02
2263, 1.09207053e-02, 1.64224394e-02
2264, 1.08212177e-02, 1.65623222e-02
2265, 1.07209552e-02, 1.67016611e-02
2266, 1.06199551e-02, 1.68404989e-02
2267, 1.05182361e-02, 1.69788562e-02
2268, 1.04158046e-02, 1.71164609e-02
2269, 1.03126718e-02, 1.72509179e-02
2270, 1.02088805e-02, 1.73778161e-02
2271, 1.01045705e-02, 1.74943358e-02
2272, 1.12843476e-02, 1.57248005e-02
2273, 1.11920508e-02, 1.58650819e-02
2274, 1.10974591e-02, 1.60026122e-02
2275, 1.10013923e-02, 1.61385611e-02
2276, 1.09042898e-02, 1.62735526e-02
2277, 1.08063677e-02, 1.64078884e-02
2278, 1.07077248e-02, 1.65417045e-02
2279, 1.06084030e-02, 1.66750532e-02
2280, 1.05084237e-02, 1.68079585e-02
2281, 1.04077980e-02, 1.69400461e-02
2282, 1.03065372e-02, 1.70693677e-02
2283, 1.02047026e-02, 1.71923451e-02
2284, 1.01024434e-02, 1.73059665e-02
2285, 1.12624886e-02, 1.55983977e-02
2286, 1.11713987e-02, 1.57328881e-02
2287, 1.10781919e-02, 1.58647858e-02
2288, 1.09835826e-02, 1.59951355e-02
2289, 1.08879916e-02, 1.61245428e-02
2290, 1.07916323e-02, 1.62533186e-02
2291, 1.06946118e-02, 1.63816009e-02
2292, 1.05969729e-02, 1.65094547e-02
2293, 1.04987398e-02, 1.66369043e-02
2294, 1.03999218e-02, 1.67636275e-02
2295, 1.03005366e-02, 1.68882832e-02
2296, 1.02006439e-02, 1.70084536e-02
2297, 1.01003926e-02, 1.71222519e-02
2298, 1.12413764e-02, 1.54729746e-02
2299, 1.11511089e-02, 1.56011023e-02
2300, 1.10590998e-02, 1.57270897e-02
2301, 1.09658707e-02, 1.58517212e-02
2302, 1.08717615e-02, 1.59754977e-02
2303, 1.07769566e-02, 1.60986893e-02
2304, 1.06815547e-02, 1.62214302e-02
2305, 1.05856005e-02, 1.63437836e-02
2306, 1.04891136e-02, 1.64657738e-02
2307, 1.03921080e-02, 1.65871792e-02
2308, 1.02945976e-02, 1.67070925e-02
2309, 1.01966420e-02, 1.68237910e-02
2310, 1.00983782e-02, 1.69356745e-02
2311, 1.12201758e-02, 1.53474426e-02
2312, 1.11308675e-02, 1.54693546e-02
2313, 1.10400682e-02, 1.55894300e-02
2314, 1.09482054e-02, 1.57083161e-02
2315, 1.08555658e-02, 1.58264376e-02
2316, 1.07623097e-02, 1.59440357e-02
2317, 1.06685255e-02, 1.60612296e-02
2318, 1.05742533e-02, 1.61780789e-02
2319, 1.04795163e-02, 1.62946098e-02
2320, 1.03843221e-02, 1.64106749e-02
2321, 1.02886874e-02, 1.65256243e-02
2322, 1.01926662e-02, 1.66380368e-02
2323, 1.00963796e-02, 1.67462975e-02
2324, 1.11984359e-02, 1.52211543e-02
2325, 1.11104650e-02, 1.53373703e-02
2326, 1.10210013e-02, 1.54517032e-02
2327, 1.09305419e-02, 1.55648906e-02
2328, 1.08393803e-02, 1.56773683e-02
2329, 1.07476749e-02, 1.57893710e-02
2330, 1.06555074e-02, 1.59010161e-02
2331, 1.05629200e-02, 1.60123594e-02
2332, 1.04699302e-02, 1.61234289e-02
2333, 1.03765493e-02, 1.62341204e-02
2334, 1.02827903e-02, 1.63438823e-02
2335, 1.01887016e-02, 1.64512135e-02
2336, 1.00943884e-02, 1.65489353e-02
2337, 1.11763775e-02, 1.50944199e-02
2338, 1.10899135e-02, 1.52051756e-02
2339, 1.10018775e-02, 1.53138898e-02
2340, 1.09128617e-02, 1.54214315e-02
2341, 1.08231939e-02, 1.55282859e-02
2342, 1.07330419e-02, 1.56346988e-02
2343, 1.06424950e-02, 1.57407969e-02
2344, 1.05515905e-02, 1.58466361e-02
2345, 1.04603507e-02, 1.59522407e-02
2346, 1.03687821e-02, 1.60575286e-02
2347, 1.02768987e-02, 1.61618646e-02
2348, 1.01847425e-02, 1.62607543e-02
2349, 1.00924019e-02, 1.63479056e-02
2350, 1.11542102e-02, 1.49674974e-02
2351, 1.10693136e-02, 1.50728468e-02
2352, 1.09827574e-02, 1.51759954e-02
2353, 1.08952429e-02, 1.52779110e-02
2354, 1.08071137e-02, 1.53791411e-02
2355, 1.07185422e-02, 1.54799661e-02
2356, 1.06296195e-02, 1.55805191e-02
2357, 1.05403941e-02, 1.56808570e-02
2358, 1.04508894e-02, 1.57810058e-02
2359, 1.03611182e-02, 1.58808604e-02
2360, 1.02710938e-02, 1.59787629e-02
2361, 1.01808524e-02, 1.60691869e-02
2362, 1.00904647e-02, 1.61467101e-02
2363, 1.11330505e-02, 1.48417717e-02
2364, 1.10492073e-02, 1.49408337e-02
2365, 1.09641189e-02, 1.50380582e-02
2366, 1.08782500e-02, 1.51341725e-02
2367, 1.07918223e-02, 1.52296796e-02
2368, 1.07049095e-02, 1.53248776e-02
2369, 1.06176045e-02, 1.54198902e-02
2370, 1.05299931e-02, 1.55147566e-02
2371, 1.04421321e-02, 1.56094907e-02
2372, 1.03540514e-02, 1.57038365e-02
2373, 1.02657722e-02, 1.57954618e-02
2374, 1.01773255e-02, 1.58791076e-02
2375, 1.00887343e-02, 1.59495808e-02
2376, 1.11128893e-02, 1.47168096e-02
2377, 1.10304300e-02, 1.48089193e-02
2378, 1.09471455e-02, 1.48997195e-02
2379, 1.08633125e-02, 1.49896964e-02
2380, 1.07789971e-02, 1.50792422e-02
2381, 1.06938593e-02, 1.51687451e-02
2382, 1.06080575e-02, 1.52582666e-02
2383, 1.05218161e-02, 1.53477723e-02
2384, 1.04352925e-02, 1.54372202e-02
2385, 1.03485668e-02, 1.55262221e-02
2386, 1.02616809e-02, 1.56123843e-02
2387, 1.01746432e-02, 1.56917349e-02
2388, 1.00874305e-02, 1.57621782e-02
2389, 1.10943429e-02, 1.45922508e-02
2390, 1.10138077e-02, 1.46767553e-02
2391, 1.09333843e-02, 1.47603592e-02
2392, 1.08535178e-02, 1.48431901e-02
2393, 1.07715549e-02, 1.49266096e-02
2394, 1.06878150e-02, 1.50105711e-02
2395, 1.06029566e-02, 1.50948474e-02
2396, 1.05174817e-02, 1.51792485e-02
2397, 1.04316678e-02, 1.52636506e-02
2398, 1.03456564e-02, 1.53474417e-02
2399, 1.02595035e-02, 1.54284444e-02
2400, 1.01732053e-02, 1.55037660e-02
2401, 1.00867255e-02, 1.55715812e-02
2402, 1.43718123e-02, 9.55984648e-03
2403, 1.42207481e-02, 9.51192901e-03
2404, 1.40700713e-02, 9.46407020e-03
2405, 1.39195733e-02, 9.41623747e-03
2406, 1.37691479e-02, 9.36842151e-03
2407, 1.36187514e-02, 9.32061486e-03
2408, 1.34683643e-02, 9.27281380e-03
2409, 1.33179808e-02, 9.22501646e-03
2410, 1.31675974e-02, 9.17722564e-03
2411, 1.30172074e-02, 9.12944786e-03
2412, 1.28668025e-02, 9.08171199e-03
2413, 1.27163529e-02, 9.03408509e-03
2414, 1.25658354e-02, 8.98663141e-03
2415, 1.24152182e-02, 8.93943943e-03
2416, 1.22645106e-02, 8.89253151e-03
2417, 1.21137016e-02, 8.84598959e-03
2418, 1.19629260e-02, 8.79956130e-03
2419, 1.18120341e-02, 8.75356421e-03
2420, 1.16613973e-02, 8.70715454e-03
2421, 1.15105184e-02, 8.66133440e-03
2422, 1.13595333e-02, 8.61576386e-03
2423, 1.12084961e-02, 8.57031997e-03
2424, 1.10574402e-02, 8.52493104e-03
2425, 1.09063778e-02, 8.47959518e-03
2426, 1.07553136e-02, 8.43437575e-03
2427, 1.06042502e-02, 8.38958286e-03
2428, 1.04531869e-02, 8.34649056e-03
2429, 1.03021283e-02, 8.30771029e-03
2430, 1.01510696e-02, 8.27547349e-03
2431, 1.44287217e-02, 9.37123783e-03
2432, 1.42755415e-02, 9.32418648e-03
2433, 1.41227059e-02, 9.27732605e-03
2434, 1.39700510e-02, 9.23055690e-03
2435, 1.38174817e-02, 9.18383151e-03
2436, 1.36649497e-02, 9.13712569e-03
2437, 1.35124335e-02, 9.09042824e-03
2438, 1.33599248e-02, 9.04373638e-03
2439, 1.32074170e-02, 8.99704732e-03
2440, 1.30549073e-02, 8.95036757e-03
2441, 1.29023883e-02, 8.90371203e-03
2442, 1.27498396e-02, 8.85712821e-03
2443, 1.25972526e-02, 8.81064124e-03
2444, 1.24446088e-02, 8.76429677e-03
2445, 1.22919315e-02, 8.71806685e-03
2446, 1.21392198e-02, 8.67198035e-03
2447, 1.19865425e-02, 8.62591341e-03
2448, 1.18338345e-02, 8.57999735e-03
2449, 1.16811655e-02, 8.53406638e-03
2450, 1.15284277e-02, 8.48832261e-03
2451, 1.13756349e-02, 8.44271574e-03
2452, 1.12228096e-02, 8.39718990e-03
2453, 1.10699683e-02, 8.35170504e-03
2454, 1.09171197e-02, 8.30625463e-03
2455, 1.07642692e-02, 8.26086011e-03
2456, 1.06114186e-02, 8.21582973e-03
2457, 1.04585681e-02, 8.17253999e-03
2458, 1.03057176e-02, 8.13313667e-03
2459, 1.01528289e-02, 8.09555966e-03
2460, 1.44846160e-02, 9.18196701e-03
2461, 1.43294334e-02, 9.13571380e-03
2462, 1.41745750e-02, 9.08972509e-03
2463, 1.40198935e-02, 9.04387236e-03
2464, 1.38652995e-02, 8.99808481e-03
2465, 1.37107475e-02, 8.95232800e-03
2466, 1.35562159e-02, 8.90658423e-03
2467, 1.34016918e-02, 8.86084698e-03
2468, 1.32471696e-02, 8.81511252e-03
2469, 1.30926492e-02, 8.76938365e-03
2470, 1.29381241e-02, 8.72366689e-03
2471, 1.27835814e-02, 8.67798924e-03
2472, 1.26290210e-02, 8.63236003e-03
2473, 1.24744317e-02, 8.58680159e-03
2474, 1.23198275e-02, 8.54129158e-03
2475, 1.21652149e-02, 8.49583372e-03
2476, 1.20106172e-02, 8.45038425e-03
2477, 1.18560148e-02, 8.40498414e-03
2478, 1.17014162e-02, 8.35961290e-03
2479, 1.15467925e-02, 8.31431523e-03
2480, 1.13921436e-02, 8.26908275e-03
2481, 1.12374760e-02, 8.22389685e-03
2482, 1.10827982e-02, 8.17873701e-03
2483, 1.09281167e-02, 8.13359581e-03
2484, 1.07734324e-02, 8.08848254e-03
2485, 1.06187463e-02, 8.04367755e-03
2486, 1.04640611e-02, 8.00015125e-03
2487, 1.03093740e-02, 7.95824174e-03
2488, 1.01546636e-02, 7.91602023e-03
2489, 1.45394420e-02, 8.99218395e-03
2490, 1.43823400e-02, 8.94668978e-03
2491, 1.42255472e-02, 8.90151225e-03
2492, 1.40689276e-02, 8.85650329e-03
2493, 1.39123946e-02, 8.81157629e-03
2494, 1.37559064e-02, 8.76668841e-03
2495, 1.35994386e-02, 8.72181822e-03
2496, 1.34429792e-02, 8.67695548e-03
2497, 1.32865235e-02, 8.63209553e-03
2498, 1.31300688e-02, 8.58723931e-03
2499, 1.29736131e-02, 8.54238868e-03
2500, 1.28171500e-02, 8.49755667e-03
2501, 1.26606785e-02, 8.45274888e-03
2502, 1.25041939e-02, 8.40797275e-03
2503, 1.23477010e-02, 8.36321898e-03
2504, 1.21912062e-02, 8.31848476e-03
2505, 1.20347170e-02, 8.27375334e-03
2506, 1.18782297e-02, 8.22903961e-03
2507, 1.17217414e-02, 8.18434358e-03
2508, 1.15652429e-02, 8.13967828e-03
2509, 1.14087332e-02, 8.09504278e-03
2510, 1.12522161e-02, 8.05043243e-03
2511, 1.10956924e-02, 8.00583698e-03
2512, 1.09391650e-02, 7.96125177e-03
2513, 1.07826367e-02, 7.91667961e-03
2514, 1.06261065e-02, 7.87228905e-03
2515, 1.04695782e-02, 7.82831199e-03
2516, 1.03130490e-02, 7.78389210e-03
2517, 1.01565169e-02, 7.73683377e-03
2518, 1.45931598e-02, 8.80198367e-03
2519, 1.44341979e-02, 8.75723176e-03
2520, 1.42755387e-02, 8.71284120e-03
2521, 1.41170453e-02, 8.66864435e-03
2522, 1.39586376e-02, 8.62454344e-03
2523, 1.38002727e-02, 8.58048908e-03
2524, 1.36419311e-02, 8.53645522e-03
2525, 1.34835979e-02, 8.49243067e-03
2526, 1.33252684e-02, 8.44840892e-03
2527, 1.31669417e-02, 8.40438996e-03
2528, 1.30086150e-02, 8.36037379e-03
2529, 1.28502846e-02, 8.31636600e-03
2530, 1.26919504e-02, 8.27237032e-03
2531, 1.25336098e-02, 8.22838768e-03
2532, 1.23752663e-02, 8.18441622e-03
2533, 1.22169219e-02, 8.14045127e-03
2534, 1.20585803e-02, 8.09648819e-03
2535, 1.19002396e-02, 8.05253070e-03
2536, 1.17418971e-02, 8.00858159e-03
2537, 1.15835536e-02, 7.96464551e-03
2538, 1.14252027e-02, 7.92072341e-03
2539, 1.12668490e-02, 7.87681155e-03
2540, 1.11084934e-02, 7.83290900e-03
2541, 1.09501351e-02, 7.78901158e-03
2542, 1.07917748e-02, 7.74511974e-03
2543, 1.06334146e-02, 7.70125911e-03
2544, 1.04750553e-02, 7.65711488e-03
2545, 1.03166969e-02, 7.61137856e-03
2546, 1.01583432e-02, 7.56175397e-03
2547, 1.46457460e-02, 8.61141179e-03
2548, 1.44849773e-02, 8.56740400e-03
2549, 1.43245012e-02, 8.52379575e-03
2550, 1.41641852e-02, 8.48040171e-03
2551, 1.40039558e-02, 8.43711570e-03
2552, 1.38437673e-02, 8.39388277e-03
2553, 1.36836004e-02, 8.35067220e-03
2554, 1.35234436e-02, 8.30747373e-03
2555, 1.33632906e-02, 8.26427806e-03
2556, 1.32031403e-02, 8.22108518e-03
2557, 1.30429901e-02, 8.17789417e-03
2558, 1.28828399e-02, 8.13470688e-03
2559, 1.27226878e-02, 8.09152424e-03
2560, 1.25625320e-02, 8.04834813e-03
2561, 1.24023743e-02, 8.00517667e-03
2562, 1.22422175e-02, 7.96200801e-03
2563, 1.20820608e-02, 7.91884027e-03
2564, 1.19219050e-02, 7.87567347e-03
2565, 1.17617492e-02, 7.83251040e-03
2566, 1.16015933e-02, 7.78935384e-03
2567, 1.14414338e-02, 7.74620241e-03
2568, 1.12812733e-02, 7.70305563e-03
2569, 1.11211101e-02, 7.65991258e-03
2570, 1.09609477e-02, 7.61677325e-03
2571, 1.08007845e-02, 7.57363625e-03
2572, 1.06406203e-02, 7.53043871e-03
2573, 1.04804561e-02, 7.48673454e-03
2574, 1.03202956e-02, 7.44163385e-03
2575, 1.01601426e-02, 7.39417365e-03
2576, 1.46971904e-02, 8.42049439e-03
2577, 1.45346578e-02, 8.37723911e-03
2578, 1.43724103e-02, 8.33441690e-03
2579, 1.42103191e-02, 8.29182938e-03
2580, 1.40483100e-02, 8.24936014e-03
2581, 1.38863437e-02, 8.20694864e-03
2582, 1.37243979e-02, 8.16456228e-03
2583, 1.35624604e-02, 8.12218897e-03
2584, 1.34005286e-02, 8.07982031e-03
2585, 1.32385995e-02, 8.03745352e-03
2586, 1.30766705e-02, 7.99508765e-03
2587, 1.29147414e-02, 7.95272551e-03
2588, 1.27528124e-02, 7.91036338e-03
2589, 1.25908814e-02, 7.86800403e-03
2590, 1.24289505e-02, 7.82564748e-03
2591, 1.22670196e-02, 7.78329186e-03
2592, 1.21050887e-02, 7.74093717e-03
2593, 1.19431578e-02, 7.69858249e-03
2594, 1.17812268e-02, 7.65622873e-03
2595, 1.16192950e-02, 7.61387823e-03
2596, 1.14573631e-02, 7.57152960e-03
2597, 1.12954304e-02, 7.52918329e-03
2598, 1.11334976e-02, 7.48683838e-03
2599, 1.09715629e-02, 7.44449534e-03
2600, 1.08096292e-02, 7.40215275e-03
2601, 1.06476955e-02, 7.35973381e-03
2602, 1.04857609e-02, 7.31697539e-03
2603, 1.03238309e-02, 7.27381557e-03
2604, 1.01619093e-02, 7.23056076e-03
2605, 1.47474892e-02, 8.22924264e-03
2606, 1.45832309e-02, 8.18675477e-03
2607, 1.44192530e-02, 8.14472884e-03
2608, 1.42554268e-02, 8.10295530e-03
2609, 1.40916817e-02, 8.06130935e-03
2610, 1.39279794e-02, 8.01972579e-03
2611, 1.37642967e-02, 7.97817111e-03
2612, 1.36006223e-02, 7.93662854e-03
2613, 1.34369535e-02, 7.89509155e-03
2614, 1.32732876e-02, 7.85355736e-03
2615, 1.31096225e-02, 7.81202409e-03
2616, 1.29459575e-02, 7.77049223e-03
2617, 1.27822906e-02, 7.72896037e-03
2618, 1.26186255e-02, 7.68742990e-03
2619, 1.24549596e-02, 7.64590036e-03
2620, 1.22912917e-02, 7.60437129e-03
2621, 1.21276267e-02, 7.56284315e-03
2622, 1.19639598e-02, 7.52131455e-03
2623, 1.18002938e-02, 7.47978687e-03
2624, 1.16366269e-02, 7.43826013e-03
2625, 1.14729609e-02, 7.39673339e-03
2626, 1.13092940e-02, 7.35520804e-03
2627, 1.11456262e-02, 7.31368363e-03
2628, 1.09819593e-02, 7.27216015e-03
2629, 1.08182924e-02, 7.23063666e-03
2630, 1.06546246e-02, 7.18907407e-03
2631, 1.04909576e-02, 7.14755151e-03
2632, 1.03272945e-02, 7.10658403e-03
2633, 1.01636406e-02, 7.06855487e-03
2634, 1.47966351e-02, 8.03766958e-03
2635, 1.46306921e-02, 7.99596310e-03
2636, 1.44650219e-02, 7.95474555e-03
2637, 1.42995035e-02, 7.91379623e-03
2638, 1.41340634e-02, 7.87298381e-03
2639, 1.39686642e-02, 7.83223752e-03
2640, 1.38032855e-02, 7.79152103e-03
2641, 1.36379162e-02, 7.75081851e-03
2642, 1.34725515e-02, 7.71012250e-03
2643, 1.33071896e-02, 7.66942883e-03
2644, 1.31418277e-02, 7.62873609e-03
2645, 1.29764657e-02, 7.58804381e-03
2646, 1.28111048e-02, 7.54735200e-03
2647, 1.26457429e-02, 7.50666065e-03
2648, 1.24803809e-02, 7.46596977e-03
2649, 1.23150200e-02, 7.42527936e-03
2650, 1.21496581e-02, 7.38458941e-03
2651, 1.19842961e-02, 7.34389853e-03
2652, 1.18189342e-02, 7.30320858e-03
2653, 1.16535723e-02, 7.26251956e-03
2654, 1.14882104e-02, 7.22182961e-03
2655, 1.13228485e-02, 7.18113966e-03
2656, 1.11574866e-02, 7.14045111e-03
2657, 1.09921247e-02, 7.09976302e-03
2658, 1.08267628e-02, 7.05907494e-03
2659, 1.06614009e-02, 7.01840874e-03
2660, 1.04960389e-02, 6.97795488e-03
2661, 1.03306817e-02, 6.93925470e-03
2662, 1.01653337e-02, 6.90638693e-03
2663, 1.48446262e-02, 7.84578174e-03
2664, 1.46770366e-02, 7.80487154e-03
2665, 1.45097151e-02, 7.76447635e-03
2666, 1.43425418e-02, 7.72436243e-03
2667, 1.41754476e-02, 7.68439379e-03
2668, 1.40083935e-02, 7.64449406e-03
2669, 1.38413589e-02, 7.60462647e-03
2670, 1.36743346e-02, 7.56477378e-03
2671, 1.35073140e-02, 7.52492668e-03
2672, 1.33402962e-02, 7.48508330e-03
2673, 1.31732784e-02, 7.44524086e-03
2674, 1.30062606e-02, 7.40539841e-03
2675, 1.28392437e-02, 7.36555643e-03
2676, 1.26722259e-02, 7.32571445e-03
2677, 1.25052091e-02, 7.28587247e-03
2678, 1.23381931e-02, 7.24603143e-03
2679, 1.21711753e-02, 7.20619084e-03
2680, 1.20041575e-02, 7.16634933e-03
2681, 1.18371416e-02, 7.12650781e-03
2682, 1.16701238e-02, 7.08666677e-03
2683, 1.15031069e-02, 7.04682572e-03
2684, 1.13360891e-02, 7.00698467e-03
2685, 1.11690713e-02, 6.96714409e-03
2686, 1.10020544e-02, 6.92730350e-03
2687, 1.08350376e-02, 6.88746339e-03
2688, 1.06680198e-02, 6.84765540e-03
2689, 1.05010038e-02, 6.80837128e-03
2690, 1.03339907e-02, 6.77195285e-03
2691, 1.01669878e-02, 6.74263621e-03
2692, 1.48914624e-02, 7.65358703e-03
2693, 1.47222616e-02, 7.61348940e-03
2694, 1.45533271e-02, 7.57392868e-03
2695, 1.43845417e-02, 7.53466226e-03
2696, 1.42158326e-02, 7.49554671e-03
2697, 1.40471626e-02, 7.45650381e-03
2698, 1.38785131e-02, 7.41749490e-03
2699, 1.37098730e-02, 7.37850135e-03
2700, 1.35412375e-02, 7.33951433e-03
2701, 1.33726038e-02, 7.30053056e-03
2702, 1.32039702e-02, 7.26154819e-03
2703, 1.30353374e-02, 7.22256536e-03
2704, 1.28667047e-02, 7.18358345e-03
2705, 1.26980729e-02, 7.14460062e-03
2706, 1.25294393e-02, 7.10561872e-03
2707, 1.23608066e-02, 7.06663681e-03
2708, 1.21921748e-02, 7.02765537e-03
2709, 1.20235421e-02, 6.98867347e-03
2710, 1.18549084e-02, 6.94969157e-03
2711, 1.16862766e-02, 6.91071013e-03
2712, 1.15176439e-02, 6.87172823e-03
2713, 1.13490112e-02, 6.83274632e-03
2714, 1.11803785e-02, 6.79376489e-03
2715, 1.10117458e-02, 6.75478298e-03
2716, 1.08431131e-02, 6.71580154e-03
2717, 1.06744813e-02, 6.67690206e-03
2718, 1.05058495e-02, 6.63893949e-03
2719, 1.03372214e-02, 6.60438417e-03
2720, 1.01686027e-02, 6.57677744e-03
2721, 1.49371400e-02, 7.46109337e-03
2722, 1.47663672e-02, 7.42182322e-03
2723, 1.45958597e-02, 7.38311000e-03
2724, 1.44254984e-02, 7.34470226e-03
2725, 1.42552154e-02, 7.30645098e-03
2726, 1.40849706e-02, 7.26827513e-03
2727, 1.39147453e-02, 7.23013468e-03
2728, 1.37445303e-02, 7.19201006e-03
2729, 1.35743190e-02, 7.15389242e-03
2730, 1.34041086e-02, 7.11577758e-03
2731, 1.32339010e-02, 7.07766414e-03
2732, 1.30636934e-02, 7.03955162e-03
2733, 1.28934849e-02, 7.00143911e-03
2734, 1.27232773e-02, 6.96332660e-03
2735, 1.25530697e-02, 6.92521455e-03
2736, 1.23828612e-02, 6.88710203e-03
2737, 1.22126536e-02, 6.84898999e-03
2738, 1.20424451e-02, 6.81087747e-03
2739, 1.18722366e-02, 6.77276496e-03
2740, 1.17020290e-02, 6.73465244e-03
2741, 1.15318215e-02, 6.69653993e-03
2742, 1.13616139e-02, 6.65842788e-03
2743, 1.11914054e-02, 6.62031583e-03
2744, 1.10211978e-02, 6.58220332e-03
2745, 1.08509902e-02, 6.54409081e-03
2746, 1.06807826e-02, 6.50612684e-03
2747, 1.05105750e-02, 6.46923855e-03
2748, 1.03403721e-02, 6.43576030e-03
2749, 1.01701776e-02, 6.40864065e-03
2750, 1.49816545e-02, 7.26830773e-03
2751, 1.48093496e-02, 7.22988090e-03
2752, 1.46373082e-02, 7.19202729e-03
2753, 1.44654131e-02, 7.15448894e-03
2754, 1.42935952e-02, 7.11711217e-03
2755, 1.41218156e-02, 7.07981316e-03
2756, 1.39500555e-02, 7.04255141e-03
2757, 1.37783047e-02, 7.00530503e-03
2758, 1.36065576e-02, 6.96806656e-03
2759, 1.34348124e-02, 6.93083089e-03
2760, 1.32630691e-02, 6.89359661e-03
2761, 1.30913258e-02, 6.85636327e-03
2762, 1.29195834e-02, 6.81912992e-03
2763, 1.27478400e-02, 6.78189704e-03
2764, 1.25760976e-02, 6.74466416e-03
2765, 1.24043534e-02, 6.70743082e-03
2766, 1.22326100e-02, 6.67019747e-03
2767, 1.20608667e-02, 6.63296413e-03
2768, 1.18891224e-02, 6.59573078e-03
2769, 1.17173800e-02, 6.55849744e-03
2770, 1.15456376e-02, 6.52126456e-03
2771, 1.13738952e-02, 6.48403168e-03
2772, 1.12021519e-02, 6.44679833e-03
2773, 1.10304095e-02, 6.40956499e-03
2774, 1.08586662e-02, 6.37233164e-03
2775, 1.06869228e-02, 6.33525243e-03
2776, 1.05151813e-02, 6.29921770e-03
2777, 1.03434427e-02, 6.26615295e-03
2778, 1.01717133e-02, 6.23844052e-03
2779, 1.50250075e-02, 7.07523804e-03
2780, 1.48512078e-02, 7.03766895e-03
2781, 1.46776717e-02, 7.00068753e-03
2782, 1.45042818e-02, 6.96402881e-03
2783, 1.43309683e-02, 6.92753680e-03
2784, 1.41576938e-02, 6.89112488e-03
2785, 1.39844390e-02, 6.85475022e-03
2786, 1.38111934e-02, 6.81839231e-03
2787, 1.36379516e-02, 6.78204279e-03
2788, 1.34647125e-02, 6.74569514e-03
2789, 1.32914744e-02, 6.70935027e-03
2790, 1.31182354e-02, 6.67300448e-03
2791, 1.29449973e-02, 6.63666008e-03
2792, 1.27717592e-02, 6.60031568e-03
2793, 1.25985211e-02, 6.56397175e-03
2794, 1.24252830e-02, 6.52762689e-03
2795, 1.22520439e-02, 6.49128249e-03
2796, 1.20788058e-02, 6.45493716e-03
2797, 1.19055677e-02, 6.41859323e-03
2798, 1.17323296e-02, 6.38224836e-03
2799, 1.15590924e-02, 6.34590397e-03
2800, 1.13858543e-02, 6.30955910e-03
2801, 1.12126172e-02, 6.27321471e-03
2802, 1.10393791e-02, 6.23686984e-03
2803, 1.08661400e-02, 6.20052544e-03
2804, 1.06929019e-02, 6.16433611e-03
2805, 1.05196657e-02, 6.12903666e-03
2806, 1.03464322e-02, 6.09616749e-03
2807, 1.01732081e-02, 6.06831722e-03
2808, 1.50671955e-02, 6.88189222e-03
2809, 1.48919392e-02, 6.84519531e-03
2810, 1.47169484e-02, 6.80909771e-03
2811, 1.45421028e-02, 6.77333027e-03
2812, 1.43673355e-02, 6.73773186e-03
2813, 1.41926063e-02, 6.70221634e-03
2814, 1.40178967e-02, 6.66673807e-03
2815, 1.38431955e-02, 6.63127797e-03
2816, 1.36684999e-02, 6.59582578e-03
2817, 1.34938061e-02, 6.56037638e-03
2818, 1.33191133e-02, 6.52492838e-03
2819, 1.31444205e-02, 6.48948131e-03
2820, 1.29697267e-02, 6.45403424e-03
2821, 1.27950339e-02, 6.41858811e-03
2822, 1.26203410e-02, 6.38314150e-03
2823, 1.24456491e-02, 6.34769443e-03
2824, 1.22709554e-02, 6.31224737e-03
2825, 1.20962616e-02, 6.27680076e-03
2826, 1.19215697e-02, 6.24135416e-03
2827, 1.17468769e-02, 6.20590709e-03
2828, 1.15721840e-02, 6.17046002e-03
2829, 1.13974912e-02, 6.13501389e-03
2830, 1.12228002e-02, 6.09956682e-03
2831, 1.10481065e-02, 6.06412021e-03
2832, 1.08734127e-02, 6.02867361e-03
2833, 1.06987208e-02, 5.99334668e-03
2834, 1.05240289e-02, 5.95870847e-03
2835, 1.03493417e-02, 5.92630636e-03
2836, 1.01746628e-02, 5.89700975e-03
2837, 1.51082156e-02, 6.68827724e-03
2838, 1.49315428e-02, 6.65246695e-03
2839, 1.47551354e-02, 6.61726436e-03
2840, 1.45788761e-02, 6.58239750e-03
2841, 1.44026931e-02, 6.54770341e-03
2842, 1.42265502e-02, 6.51309267e-03
2843, 1.40504269e-02, 6.47852104e-03
2844, 1.38743110e-02, 6.44396758e-03
2845, 1.36982016e-02, 6.40942156e-03
2846, 1.35220923e-02, 6.37487881e-03
2847, 1.33459857e-02, 6.34033792e-03
2848, 1.31698782e-02, 6.30579749e-03
2849, 1.29937716e-02, 6.27125707e-03
2850, 1.28176641e-02, 6.23671710e-03
2851, 1.26415566e-02, 6.20217714e-03
2852, 1.24654500e-02, 6.16763718e-03
2853, 1.22893415e-02, 6.13309676e-03
2854, 1.21132340e-02, 6.09855633e-03
2855, 1.19371274e-02, 6.06401637e-03
2856, 1.17610209e-02, 6.02947641e-03
2857, 1.15849134e-02, 5.99493645e-03
2858, 1.14088058e-02, 5.96039649e-03
2859, 1.12326993e-02, 5.92585653e-03
2860, 1.10565927e-02, 5.89131657e-03
2861, 1.08804852e-02, 5.85677661e-03
2862, 1.07043777e-02, 5.82233723e-03
2863, 1.05282720e-02, 5.78852464e-03
2864, 1.03521701e-02, 5.75657887e-03
2865, 1.01760775e-02, 5.72693115e-03
2866, 1.51480669e-02, 6.49440009e-03
2867, 1.49700157e-02, 6.45948946e-03
2868, 1.47922337e-02, 6.42519398e-03
2869, 1.46145988e-02, 6.39123796e-03
2870, 1.44370431e-02, 6.35745656e-03
2871, 1.42595256e-02, 6.32375991e-03
2872, 1.40820276e-02, 6.29010331e-03
2873, 1.39045389e-02, 6.25646487e-03
2874, 1.37270540e-02, 6.22283481e-03
2875, 1.35495719e-02, 6.18920755e-03
2876, 1.33720897e-02, 6.15558214e-03
2877, 1.31946085e-02, 6.12195674e-03
2878, 1.30171282e-02, 6.08833181e-03
2879, 1.28396470e-02, 6.05470734e-03
2880, 1.26621658e-02, 6.02108240e-03
2881, 1.24846846e-02, 5.98745793e-03
2882, 1.23072024e-02, 5.95383346e-03
2883, 1.21297222e-02, 5.92020899e-03
2884, 1.19522419e-02, 5.88658405e-03
2885, 1.17747607e-02, 5.85295958e-03
2886, 1.15972795e-02, 5.81933511e-03
2887, 1.14197973e-02, 5.78571018e-03
2888, 1.12423161e-02, 5.75208571e-03
2889, 1.10648358e-02, 5.71846124e-03
2890, 1.08873546e-02, 5.68483630e-03
2891, 1.07098734e-02, 5.65130869e-03
2892, 1.05323941e-02, 5.61839156e-03
2893, 1.03549175e-02, 5.58707677e-03
2894, 1.01774503e-02, 5.55794965e-03
2895, 1.51867485e-02, 6.30026916e-03
2896, 1.50073590e-02, 6.26627076e-03
2897, 1.48282405e-02, 6.23289309e-03
2898, 1.46492720e-02, 6.19985815e-03
2899, 1.44703817e-02, 6.16699876e-03
2900, 1.42915305e-02, 6.13422506e-03
2901, 1.41126988e-02, 6.10149233e-03
2902, 1.39338765e-02, 6.06877776e-03
2903, 1.37550579e-02, 6.03607111e-03
2904, 1.35762431e-02, 6.00336725e-03
2905, 1.33974273e-02, 5.97066572e-03
2906, 1.32186115e-02, 5.93796419e-03
2907, 1.30397975e-02, 5.90526313e-03
2908, 1.28609827e-02, 5.87256253e-03
2909, 1.26821678e-02, 5.83986193e-03
2910, 1.25033529e-02, 5.80716133e-03
2911, 1.23245390e-02, 5.77446073e-03
2912, 1.21457241e-02, 5.74175967e-03
2913, 1.19669102e-02, 5.70905861e-03
2914, 1.17880944e-02, 5.67635801e-03
2915, 1.16092805e-02, 5.64365741e-03
2916, 1.14304656e-02, 5.61095588e-03
2917, 1.12516508e-02, 5.57825528e-03
2918, 1.10728368e-02, 5.54555468e-03
2919, 1.08940220e-02, 5.51285362e-03
2920, 1.07152071e-02, 5.48024662e-03
2921, 1.05363950e-02, 5.44820074e-03
2922, 1.03575848e-02, 5.41772880e-03
2923, 1.01787839e-02, 5.38948784e-03
2924, 1.52242575e-02, 6.10589189e-03
2925, 1.50435697e-02, 6.07281923e-03
2926, 1.48631558e-02, 6.04037009e-03
2927, 1.46828908e-02, 6.00826507e-03
2928, 1.45027079e-02, 5.97633608e-03
2929, 1.43225621e-02, 5.94449416e-03
2930, 1.41424378e-02, 5.91269322e-03
2931, 1.39623228e-02, 5.88090997e-03
2932, 1.37822125e-02, 5.84913557e-03
2933, 1.36021031e-02, 5.81736397e-03
2934, 1.34219956e-02, 5.78559376e-03
2935, 1.32418862e-02, 5.75382449e-03
2936, 1.30617786e-02, 5.72205568e-03
2937, 1.28816701e-02, 5.69028687e-03
2938, 1.27015635e-02, 5.65851852e-03
2939, 1.25214551e-02, 5.62675018e-03
2940, 1.23413485e-02, 5.59498090e-03
2941, 1.21612409e-02, 5.56321209e-03
2942, 1.19811334e-02, 5.53144328e-03
2943, 1.18010258e-02, 5.49967494e-03
2944, 1.16209174e-02, 5.46790613e-03
2945, 1.14408098e-02, 5.43613732e-03
2946, 1.12607023e-02, 5.40436804e-03
2947, 1.10805947e-02, 5.37259877e-03
2948, 1.09004863e-02, 5.34083042e-03
2949, 1.07203797e-02, 5.30914590e-03
2950, 1.05402730e-02, 5.27806766e-03
2951, 1.03601702e-02, 5.24865184e-03
2952, 1.01800766e-02, 5.22167142e-03
2953, 1.52605940e-02, 5.91127574e-03
2954, 1.50786461e-02, 5.87914139e-03
2955, 1.48969758e-02, 5.84763102e-03
2956, 1.47154573e-02, 5.81646524e-03
2957, 1.45340199e-02, 5.78547595e-03
2958, 1.43526224e-02, 5.75457374e-03
2959, 1.41712446e-02, 5.72371203e-03
2960, 1.39898770e-02, 5.69286849e-03
2961, 1.38085140e-02, 5.66203333e-03
2962, 1.36271529e-02, 5.63120190e-03
2963, 1.34457918e-02, 5.60037233e-03
2964, 1.32644307e-02, 5.56954276e-03
2965, 1.30830705e-02, 5.53871412e-03
2966, 1.29017103e-02, 5.50788548e-03
2967, 1.27203502e-02, 5.47705637e-03
2968, 1.25389900e-02, 5.44622773e-03
2969, 1.23576308e-02, 5.41539863e-03
2970, 1.21762697e-02, 5.38456999e-03
2971, 1.19949095e-02, 5.35374135e-03
2972, 1.18135503e-02, 5.32291224e-03
2973, 1.16321901e-02, 5.29208360e-03
2974, 1.14508290e-02, 5.26125450e-03
2975, 1.12694688e-02, 5.23042539e-03
2976, 1.10881096e-02, 5.19959629e-03
2977, 1.09067494e-02, 5.16876765e-03
2978, 1.07253892e-02, 5.13804192e-03
2979, 1.05440300e-02, 5.10798628e-03
2980, 1.03626754e-02, 5.07983193e-03
2981, 1.01813292e-02, 5.05528599e-03
2982, 1.52957542e-02, 5.71642816e-03
2983, 1.51125863e-02, 5.68524469e-03
2984, 1.49296997e-02, 5.65468241e-03
2985, 1.47469677e-02, 5.62446378e-03
2986, 1.45643167e-02, 5.59442304e-03
2987, 1.43817076e-02, 5.56446798e-03
2988, 1.41991191e-02, 5.53455390e-03
2989, 1.40165389e-02, 5.50465845e-03
2990, 1.38339642e-02, 5.47477044e-03
2991, 1.36513896e-02, 5.44488709e-03
2992, 1.34688169e-02, 5.41500514e-03
2993, 1.32862441e-02, 5.38512319e-03
2994, 1.31036714e-02, 5.35524171e-03
2995, 1.29211005e-02, 5.32536022e-03
2996, 1.27385287e-02, 5.29547920e-03
2997, 1.25559568e-02, 5.26559819e-03
2998, 1.23733841e-02, 5.23571717e-03
2999, 1.21908132e-02, 5.20583568e-03
3000, 1.20082414e-02, 5.17595466e-03
3001, 1.18256686e-02, 5.14607318e-03
3002, 1.16430968e-02, 5.11619169e-03
3003, 1.14605250e-02, 5.08631021e-03
3004, 1.12779522e-02, 5.05642872e-03
3005, 1.10953804e-02, 5.02654770e-03
3006, 1.09128095e-02, 4.99666622e-03
3007, 1.07302368e-02, 4.96688858e-03
3008, 1.05476659e-02, 4.93772747e-03
3009, 1.03650987e-02, 4.91034193e-03
3010, 1.01825409e-02, 4.88629844e-03
3011, 1.53297372e-02, 5.52135613e-03
3012, 1.51453894e-02, 5.49113564e-03
3013, 1.49613265e-02, 5.46153169e-03
3014, 1.47774210e-02, 5.43226954e-03
3015, 1.45935984e-02, 5.40318433e-03
3016, 1.44098178e-02, 5.37418481e-03
3017, 1.42260576e-02, 5.34522533e-03
3018, 1.40423058e-02, 5.31628542e-03
3019, 1.38585595e-02, 5.28735248e-03
3020, 1.36748143e-02, 5.25842374e-03
3021, 1.34910699e-02, 5.22949640e-03
3022, 1.33073265e-02, 5.20056998e-03
3023, 1.31235830e-02, 5.17164357e-03
3024, 1.29398406e-02, 5.14271716e-03
3025, 1.27560981e-02, 5.11379074e-03
3026, 1.25723537e-02, 5.08486480e-03
3027, 1.23886103e-02, 5.05593838e-03
3028, 1.22048678e-02, 5.02701243e-03
3029, 1.20211244e-02, 4.99808602e-03
3030, 1.18373809e-02, 4.96915961e-03
3031, 1.16536384e-02, 4.94023319e-03
3032, 1.14698950e-02, 4.91130678e-03
3033, 1.12861507e-02, 4.88238037e-03
3034, 1.11024082e-02, 4.85345442e-03
3035, 1.09186657e-02, 4.82452800e-03
3036, 1.07349223e-02, 4.79568401e-03
3037, 1.05511798e-02, 4.76730755e-03
3038, 1.03674419e-02, 4.73984424e-03
3039, 1.01837125e-02, 4.71396977e-03
3040, 1.53625421e-02, 5.32606849e-03
3041, 1.51770543e-02, 5.29682077e-03
3042, 1.49918562e-02, 5.26818540e-03
3043, 1.48068182e-02, 5.23988809e-03
3044, 1.46218631e-02, 5.21176588e-03
3045, 1.44369509e-02, 5.18372888e-03
3046, 1.42520592e-02, 5.15573192e-03
3047, 1.40671786e-02, 5.12775406e-03
3048, 1.38822999e-02, 5.09978365e-03
3049, 1.36974249e-02, 5.07181697e-03
3050, 1.35125509e-02, 5.04385214e-03
3051, 1.33276768e-02, 5.01588732e-03
3052, 1.31428037e-02, 4.98792343e-03
3053, 1.29579287e-02, 4.95995907e-03
3054, 1.27730556e-02, 4.93199471e-03
3055, 1.25881815e-02, 4.90403129e-03
3056, 1.24033075e-02, 4.87606693e-03
3057, 1.22184344e-02, 4.84810304e-03
3058, 1.20335603e-02, 4.82013915e-03
3059, 1.18486863e-02, 4.79217479e-03
3060, 1.16638131e-02, 4.76421043e-03
3061, 1.14789391e-02, 4.73624654e-03
3062, 1.12940650e-02, 4.70828218e-03
3063, 1.11091919e-02, 4.68031783e-03
3064, 1.09243179e-02, 4.65235393e-03
3065, 1.07394438e-02, 4.62444918e-03
3066, 1.05545716e-02, 4.59671626e-03
3067, 1.03697032e-02, 4.56911977e-03
3068, 1.01848431e-02, 4.54180455e-03
3069, 1.53941661e-02, 5.13057224e-03
3070, 1.52075794e-02, 5.10230940e-03
3071, 1.50212850e-02, 5.07465051e-03
3072, 1.48351556e-02, 5.04732598e-03
3073, 1.46491099e-02, 5.02017420e-03
3074, 1.44631080e-02, 4.99310717e-03
3075, 1.42771248e-02, 4.96608019e-03
3076, 1.40911536e-02, 4.93907090e-03
3077, 1.39051862e-02, 4.91207000e-03
3078, 1.37192216e-02, 4.88507235e-03
3079, 1.35332569e-02, 4.85807657e-03
3080, 1.33472933e-02, 4.83108126e-03
3081, 1.31613296e-02, 4.80408594e-03
3082, 1.29753649e-02, 4.77709062e-03
3083, 1.27894022e-02, 4.75009531e-03
3084, 1.26034375e-02, 4.72310092e-03
3085, 1.24174748e-02, 4.69610561e-03
3086, 1.22315111e-02, 4.66911076e-03
3087, 1.20455483e-02, 4.64211591e-03
3088, 1.18595846e-02, 4.61512059e-03
3089, 1.16736209e-02, 4.58812574e-03
3090, 1.14876572e-02, 4.56113042e-03
3091, 1.13016944e-02, 4.53413557e-03
3092, 1.11157317e-02, 4.50714026e-03
3093, 1.09297680e-02, 4.48014541e-03
3094, 1.07438043e-02, 4.45315335e-03
3095, 1.05578415e-02, 4.42607142e-03
3096, 1.03718825e-02, 4.39866399e-03
3097, 1.01859327e-02, 4.37010732e-03
3098, 1.54246092e-02, 4.93487483e-03
3099, 1.52369626e-02, 4.90760710e-03
3100, 1.50496149e-02, 4.88093402e-03
3101, 1.48624331e-02, 4.85458970e-03
3102, 1.46753369e-02, 4.82841581e-03
3103, 1.44882854e-02, 4.80232574e-03
3104, 1.43012535e-02, 4.77627479e-03
3105, 1.41142327e-02, 4.75024153e-03
3106, 1.39272166e-02, 4.72421618e-03
3107, 1.37402024e-02, 4.69819456e-03
3108, 1.35531891e-02, 4.67217434e-03
3109, 1.33661758e-02, 4.64615412e-03
3110, 1.31791625e-02, 4.62013483e-03
3111, 1.29921502e-02, 4.59411554e-03
3112, 1.28051378e-02, 4.56809625e-03
3113, 1.26181254e-02, 4.54207696e-03
3114, 1.24311130e-02, 4.51605767e-03
3115, 1.22441007e-02, 4.49003885e-03
3116, 1.20570883e-02, 4.46401956e-03
3117, 1.18700750e-02, 4.43799980e-03
3118, 1.16830627e-02, 4.41198051e-03
3119, 1.14960503e-02, 4.38596122e-03
3120, 1.13090370e-02, 4.35994193e-03
3121, 1.11220246e-02, 4.33392264e-03
3122, 1.09350123e-02, 4.30790382e-03
3123, 1.07480008e-02, 4.28186450e-03
3124, 1.05609875e-02, 4.25579399e-03
3125, 1.03739798e-02, 4.22978867e-03
3126, 1.01869814e-02, 4.20391653e-03
3127, 1.54538685e-02, 4.73898416e-03
3128, 1.52652031e-02, 4.71272180e-03
3129, 1.50768422e-02, 4.68704291e-03
3130, 1.48886498e-02, 4.66168625e-03
3131, 1.47005450e-02, 4.63649724e-03
3132, 1.45124830e-02, 4.61138971e-03
3133, 1.43244434e-02, 4.58632177e-03
3134, 1.41364150e-02, 4.56127105e-03
3135, 1.39483893e-02, 4.53622825e-03
3136, 1.37603674e-02, 4.51118825e-03
3137, 1.35723464e-02, 4.48615011e-03
3138, 1.33843245e-02, 4.46111243e-03
3139, 1.31963035e-02, 4.43607569e-03
3140, 1.30082835e-02, 4.41103801e-03
3141, 1.28202615e-02, 4.38600080e-03
3142, 1.26322415e-02, 4.36096359e-03
3143, 1.24442205e-02, 4.33592685e-03
3144, 1.22561995e-02, 4.31088964e-03
3145, 1.20681785e-02, 4.28585242e-03
3146, 1.18801575e-02, 4.26081521e-03
3147, 1.16921365e-02, 4.23577847e-03
3148, 1.15041155e-02, 4.21074126e-03
3149, 1.13160945e-02, 4.18570405e-03
3150, 1.11280736e-02, 4.16066730e-03
3151, 1.09400535e-02, 4.13563009e-03
3152, 1.07520334e-02, 4.11059707e-03
3153, 1.05640125e-02, 4.08568885e-03
3154, 1.03759971e-02, 4.06130264e-03
3155, 1.01879900e-02, 4.03811084e-03
3156, 1.54819442e-02, 4.54290817e-03
3157, 1.52923008e-02, 4.51766094e-03
3158, 1.51029667e-02, 4.49298415e-03
3159, 1.49138030e-02, 4.46862169e-03
3160, 1.47247296e-02, 4.44442406e-03
3161, 1.45357009e-02, 4.42030653e-03
3162, 1.43466927e-02, 4.39622719e-03
3163, 1.41576966e-02, 4.37216461e-03
3164, 1.39687043e-02, 4.34811041e-03
3165, 1.37797147e-02, 4.32405900e-03
3166, 1.35907261e-02, 4.30000946e-03
3167, 1.34017374e-02, 4.27596038e-03
3168, 1.32127488e-02, 4.25191130e-03
3169, 1.30237611e-02, 4.22786269e-03
3170, 1.28347725e-02, 4.20381362e-03
3171, 1.26457838e-02, 4.17976454e-03
3172, 1.24567961e-02, 4.15571593e-03
3173, 1.22678075e-02, 4.13166685e-03
3174, 1.20788198e-02, 4.10761824e-03
3175, 1.18898312e-02, 4.08356916e-03
3176, 1.17008425e-02, 4.05952055e-03
3177, 1.15118548e-02, 4.03547194e-03
3178, 1.13228662e-02, 4.01142286e-03
3179, 1.11338785e-02, 3.98737425e-03
3180, 1.09448899e-02, 3.96332517e-03
3181, 1.07559022e-02, 3.93929938e-03
3182, 1.05669154e-02, 3.91549245e-03
3183, 1.03779314e-02, 3.89232347e-03
3184, 1.01889577e-02, 3.86983715e-03
3185, 1.55088343e-02, 4.34665382e-03
3186, 1.53182531e-02, 4.32243198e-03
3187, 1.51279867e-02, 4.29876428e-03
3188, 1.49378935e-02, 4.27540392e-03
3189, 1.47478925e-02, 4.25220374e-03
3190, 1.45579372e-02, 4.22908179e-03
3191, 1.43680032e-02, 4.20599710e-03
3192, 1.41780796e-02, 4.18292964e-03
3193, 1.39881615e-02, 4.15986916e-03
3194, 1.37982452e-02, 4.13681194e-03
3195, 1.36083290e-02, 4.11375659e-03
3196, 1.34184137e-02, 4.09070170e-03
3197, 1.32284984e-02, 4.06764681e-03
3198, 1.30385850e-02, 4.04459238e-03
3199, 1.28486697e-02, 4.02153749e-03
3200, 1.26587544e-02, 3.99848260e-03
3201, 1.24688400e-02, 3.97542818e-03
3202, 1.22789256e-02, 3.95237328e-03
3203, 1.20890122e-02, 3.92931886e-03
3204, 1.18990969e-02, 3.90626397e-03
3205, 1.17091816e-02, 3.88320955e-03
3206, 1.15192663e-02, 3.86015535e-03
3207, 1.13293519e-02, 3.83710070e-03
3208, 1.11394376e-02, 3.81404604e-03
3209, 1.09495223e-02, 3.79099138e-03
3210, 1.07596079e-02, 3.76798352e-03
3211, 1.05696945e-02, 3.74531350e-03
3212, 1.03797838e-02, 3.72359226e-03
3213, 1.01898834e-02, 3.70351085e-03
3214, 1.55345388e-02, 4.15022951e-03
3215, 1.53430589e-02, 4.12704097e-03
3216, 1.51519021e-02, 4.10439027e-03
3217, 1.49609204e-02, 4.08203853e-03
3218, 1.47700328e-02, 4.05984186e-03
3219, 1.45791899e-02, 4.03772201e-03
3220, 1.43883713e-02, 4.01563756e-03
3221, 1.41975619e-02, 3.99356987e-03
3222, 1.40067581e-02, 3.97150964e-03
3223, 1.38159562e-02, 3.94945266e-03
3224, 1.36251543e-02, 3.92739661e-03
3225, 1.34343542e-02, 3.90534173e-03
3226, 1.32435542e-02, 3.88328661e-03
3227, 1.30527541e-02, 3.86123173e-03
3228, 1.28619540e-02, 3.83917708e-03
3229, 1.26711521e-02, 3.81712243e-03
3230, 1.24803530e-02, 3.79506731e-03
3231, 1.22895529e-02, 3.77301243e-03
3232, 1.20987520e-02, 3.75095755e-03
3233, 1.19079519e-02, 3.72890290e-03
3234, 1.17171519e-02, 3.70684802e-03
3235, 1.15263518e-02, 3.68479337e-03
3236, 1.13355508e-02, 3.66273872e-03
3237, 1.11447498e-02, 3.64068383e-03
3238, 1.09539498e-02, 3.61862918e-03
3239, 1.07631497e-02, 3.59663647e-03
3240, 1.05723506e-02, 3.57502187e-03
3241, 1.03815552e-02, 3.55440285e-03
3242, 1.01907691e-02, 3.53541039e-03
3243, 1.55590540e-02, 3.95364221e-03
3244, 1.53667200e-02, 3.93149583e-03
3245, 1.51747111e-02, 3.90986959e-03
3246, 1.49828829e-02, 3.88853252e-03
3247, 1.47911487e-02, 3.86734540e-03
3248, 1.45994611e-02, 3.84623231e-03
3249, 1.44077968e-02, 3.82515416e-03
3250, 1.42161436e-02, 3.80409183e-03
3251, 1.40244951e-02, 3.78303695e-03
3252, 1.38328485e-02, 3.76198511e-03
3253, 1.36412019e-02, 3.74093466e-03
3254, 1.34495571e-02, 3.71988490e-03
3255, 1.32579133e-02, 3.69883515e-03
3256, 1.30662676e-02, 3.67778540e-03
3257, 1.28746219e-02, 3.65673564e-03
3258, 1.26829762e-02, 3.63568589e-03
3259, 1.24913324e-02, 3.61463637e-03
3260, 1.22996885e-02, 3.59358685e-03
3261, 1.21080428e-02, 3.57253710e-03
3262, 1.19163981e-02, 3.55148781e-03
3263, 1.17247533e-02, 3.53043806e-03
3264, 1.15331085e-02, 3.50938877e-03
3265, 1.13414628e-02, 3.48833902e-03
3266, 1.11498181e-02, 3.46728973e-03
3267, 1.09581733e-02, 3.44623998e-03
3268, 1.07665285e-02, 3.42525216e-03
3269, 1.05748847e-02, 3.40461498e-03
3270, 1.03832446e-02, 3.38489003e-03
3271, 1.01916138e-02, 3.36651341e-03
3272, 1.55823808e-02, 3.75689985e-03
3273, 1.53892320e-02, 3.73580377e-03
3274, 1.51964147e-02, 3.71520850e-03
3275, 1.50037799e-02, 3.69489193e-03
3276, 1.48112401e-02, 3.67471995e-03
3277, 1.46187488e-02, 3.65461945e-03
3278, 1.44262807e-02, 3.63455247e-03
3279, 1.42338239e-02, 3.61450110e-03
3280, 1.40413716e-02, 3.59445671e-03
3281, 1.38489204e-02, 3.57441511e-03
3282, 1.36564709e-02, 3.55437491e-03
3283, 1.34640224e-02, 3.53433564e-03
3284, 1.32715739e-02, 3.51429638e-03
3285, 1.30791245e-02, 3.49425711e-03
3286, 1.28866760e-02, 3.47421737e-03
3287, 1.26942266e-02, 3.45417834e-03
3288, 1.25017799e-02, 3.43413930e-03
3289, 1.23093314e-02, 3.41409980e-03
3290, 1.21168830e-02, 3.39406030e-03
3291, 1.19244345e-02, 3.37402127e-03
3292, 1.17319860e-02, 3.35398223e-03
3293, 1.15395375e-02, 3.33394296e-03
3294, 1.13470880e-02, 3.31390370e-03
3295, 1.11546386e-02, 3.29386420e-03
3296, 1.09621901e-02, 3.27382516e-03
3297, 1.07697416e-02, 3.25384084e-03
3298, 1.05772950e-02, 3.23418831e-03
3299, 1.03848521e-02, 3.21546337e-03
3300, 1.01924175e-02, 3.19811678e-03
3301, 1.56045184e-02, 3.56001034e-03
3302, 1.54105956e-02, 3.53997271e-03
3303, 1.52170109e-02, 3.52041493e-03
3304, 1.50236106e-02, 3.50112421e-03
3305, 1.48303062e-02, 3.48197250e-03
3306, 1.46370521e-02, 3.46288946e-03
3307, 1.44438203e-02, 3.44383856e-03
3308, 1.42506007e-02, 3.42480303e-03
3309, 1.40573848e-02, 3.40577401e-03
3310, 1.38641726e-02, 3.38674802e-03
3311, 1.36709604e-02, 3.36772297e-03
3312, 1.34777492e-02, 3.34869837e-03
3313, 1.32845379e-02, 3.32967425e-03
3314, 1.30913267e-02, 3.31065035e-03
3315, 1.28981154e-02, 3.29162623e-03
3316, 1.27049033e-02, 3.27260233e-03
3317, 1.25116929e-02, 3.25357821e-03
3318, 1.23184826e-02, 3.23455431e-03
3319, 1.21252704e-02, 3.21553019e-03
3320, 1.19320601e-02, 3.19650583e-03
3321, 1.17388489e-02, 3.17748194e-03
3322, 1.15456376e-02, 3.15845804e-03
3323, 1.13524264e-02, 3.13943368e-03
3324, 1.11592142e-02, 3.12040956e-03
3325, 1.09660039e-02, 3.10138566e-03
3326, 1.07727926e-02, 3.08241509e-03
3327, 1.05795823e-02, 3.06381006e-03
3328, 1.03863766e-02, 3.04629048e-03
3329, 1.01931803e-02, 3.03045404e-03
3330, 1.56254638e-02, 3.36298137e-03
3331, 1.54308099e-02, 3.34400916e-03
3332, 1.52364979e-02, 3.32549494e-03
3333, 1.50423720e-02, 3.30723589e-03
3334, 1.48483459e-02, 3.28910933e-03
3335, 1.46543691e-02, 3.27104866e-03
3336, 1.44604156e-02, 3.25301872e-03
3337, 1.42664742e-02, 3.23500345e-03
3338, 1.40725374e-02, 3.21699423e-03
3339, 1.38786035e-02, 3.19898804e-03
3340, 1.36846695e-02, 3.18098278e-03
3341, 1.34907365e-02, 3.16297822e-03
3342, 1.32968035e-02, 3.14497412e-03
3343, 1.31028714e-02, 3.12697003e-03
3344, 1.29089393e-02, 3.10896547e-03
3345, 1.27150062e-02, 3.09096137e-03
3346, 1.25210732e-02, 3.07295704e-03
3347, 1.23271402e-02, 3.05495318e-03
3348, 1.21332081e-02, 3.03694885e-03
3349, 1.19392751e-02, 3.01894452e-03
3350, 1.17453430e-02, 3.00094020e-03
3351, 1.15514100e-02, 2.98293610e-03
3352, 1.13574769e-02, 2.96493177e-03
3353, 1.11635439e-02, 2.94692745e-03
3354, 1.09696109e-02, 2.92892335e-03
3355, 1.07756788e-02, 2.91098002e-03
3356, 1.05817467e-02, 2.89346930e-03
3357, 1.03878193e-02, 2.87718023e-03
3358, 1.01939011e-02, 2.86281481e-03
3359, 1.56452172e-02, 3.16582085e-03
3360, 1.54498722e-02, 3.14792106e-03
3361, 1.52548738e-02, 3.13045620e-03
3362, 1.50600662e-02, 3.11323348e-03
3363, 1.48653584e-02, 3.09613673e-03
3364, 1.46707008e-02, 3.07910261e-03
3365, 1.44760665e-02, 3.06209852e-03
3366, 1.42814443e-02, 3.04510770e-03
3367, 1.40868267e-02, 3.02812317e-03
3368, 1.38922129e-02, 3.01114121e-03
3369, 1.36975981e-02, 2.99416017e-03
3370, 1.35029843e-02, 2.97717983e-03
3371, 1.33083714e-02, 2.96019972e-03
3372, 1.31137585e-02, 2.94321962e-03
3373, 1.29191456e-02, 2.92623951e-03
3374, 1.27245318e-02, 2.90925940e-03
3375, 1.25299189e-02, 2.89227953e-03
3376, 1.23353060e-02, 2.87529966e-03
3377, 1.21406931e-02, 2.85831955e-03
3378, 1.19460793e-02, 2.84133921e-03
3379, 1.17514664e-02, 2.82435934e-03
3380, 1.15568535e-02, 2.80737923e-03
3381, 1.13622406e-02, 2.79039936e-03
3382, 1.11676278e-02, 2.77341902e-03
3383, 1.09730139e-02, 2.75643915e-03
3384, 1.07784010e-02, 2.73953052e-03
3385, 1.05837882e-02, 2.72307056e-03
3386, 1.03891809e-02, 2.70773331e-03
3387, 1.01945819e-02, 2.69414601e-03
3388, 1.56637784e-02, 2.96853576e-03
3389, 1.54677844e-02, 2.95171537e-03
3390, 1.52721414e-02, 2.93530524e-03
3391, 1.50766913e-02, 2.91912374e-03
3392, 1.48813426e-02, 2.90306145e-03
3393, 1.46860443e-02, 2.88705854e-03
3394, 1.44907720e-02, 2.87108356e-03
3395, 1.42955100e-02, 2.85512162e-03
3396, 1.41002527e-02, 2.83916574e-03
3397, 1.39049981e-02, 2.82321195e-03
3398, 1.37097444e-02, 2.80725956e-03
3399, 1.35144927e-02, 2.79130740e-03
3400, 1.33192409e-02, 2.77535548e-03
3401, 1.31239882e-02, 2.75940355e-03
3402, 1.29287355e-02, 2.74345186e-03
3403, 1.27334837e-02, 2.72750016e-03
3404, 1.25382310e-02, 2.71154847e-03
3405, 1.23429773e-02, 2.69559678e-03
3406, 1.21477246e-02, 2.67964485e-03
3407, 1.19524719e-02, 2.66369293e-03
3408, 1.17572211e-02, 2.64774123e-03
3409, 1.15619684e-02, 2.63178977e-03
3410, 1.13667157e-02, 2.61583785e-03
3411, 1.11714639e-02, 2.59988592e-03
3412, 1.09762112e-02, 2.58393423e-03
3413, 1.07809585e-02, 2.56805168e-03
3414, 1.05857067e-02, 2.55252002e-03
3415, 1.03904596e-02, 2.53774482e-03
3416, 1.01952218e-02, 2.52398779e-03
3417, 1.56811457e-02, 2.77113449e-03
3418, 1.54845435e-02, 2.75539956e-03
3419, 1.52882980e-02, 2.74004927e-03
3420, 1.50922472e-02, 2.72491341e-03
3421, 1.48962988e-02, 2.70988955e-03
3422, 1.47004025e-02, 2.69492134e-03
3423, 1.45045305e-02, 2.67997989e-03
3424, 1.43086705e-02, 2.66505079e-03
3425, 1.41128153e-02, 2.65012705e-03
3426, 1.39169628e-02, 2.63520586e-03
3427, 1.37211122e-02, 2.62028561e-03
3428, 1.35252606e-02, 2.60536559e-03
3429, 1.33294100e-02, 2.59044580e-03
3430, 1.31335603e-02, 2.57552601e-03
3431, 1.29377078e-02, 2.56060623e-03
3432, 1.27418581e-02, 2.54568667e-03
3433, 1.25460075e-02, 2.53076712e-03
3434, 1.23501569e-02, 2.51584779e-03
3435, 1.21543054e-02, 2.50092801e-03
3436, 1.19584547e-02, 2.48600845e-03
3437, 1.17626041e-02, 2.47108890e-03
3438, 1.15667535e-02, 2.45616934e-03
3439, 1.13709029e-02, 2.44124955e-03
3440, 1.11750523e-02, 2.42633000e-03
3441, 1.09792016e-02, 2.41141021e-03
3442, 1.07833501e-02, 2.39653932e-03
3443, 1.05875004e-02, 2.38187402e-03
3444, 1.03916554e-02, 2.36762362e-03
3445, 1.01958197e-02, 2.35374621e-03
3446, 1.56973191e-02, 2.57362472e-03
3447, 1.55001497e-02, 2.55898084e-03
3448, 1.53033426e-02, 2.54469505e-03
3449, 1.51067330e-02, 2.53060902e-03
3450, 1.49102258e-02, 2.51662778e-03
3451, 1.47137716e-02, 2.50269845e-03
3452, 1.45173427e-02, 2.48879427e-03
3453, 1.43209249e-02, 2.47490150e-03
3454, 1.41245136e-02, 2.46101385e-03
3455, 1.39281042e-02, 2.44712830e-03
3456, 1.37316966e-02, 2.43324391e-03
3457, 1.35352882e-02, 2.41935998e-03
3458, 1.33388797e-02, 2.40547606e-03
3459, 1.31424721e-02, 2.39159213e-03
3460, 1.29460646e-02, 2.37770844e-03
3461, 1.27496570e-02, 2.36382452e-03
3462, 1.25532486e-02, 2.34994106e-03
3463, 1.23568419e-02, 2.33605714e-03
3464, 1.21604344e-02, 2.32217321e-03
3465, 1.19640268e-02, 2.30828952e-03
3466, 1.17676184e-02, 2.29440583e-03
3467, 1.15712099e-02, 2.28052214e-03
3468, 1.13748023e-02, 2.26663845e-03
3469, 1.11783948e-02, 2.25275452e-03
3470, 1.09819863e-02, 2.23887083e-03
3471, 1.07855778e-02, 2.22501392e-03
3472, 1.05891721e-02, 2.21129530e-03
3473, 1.03927702e-02, 2.19797436e-03
3474, 1.01963766e-02, 2.18512723e-03
3475, 1.57122966e-02, 2.37601483e-03
3476, 1.55146029e-02, 2.36246781e-03
3477, 1.53172752e-02, 2.34925118e-03
3478, 1.51201477e-02, 2.33621942e-03
3479, 1.49231246e-02, 2.32328475e-03
3480, 1.47261536e-02, 2.31039850e-03
3481, 1.45292077e-02, 2.29753554e-03
3482, 1.43322758e-02, 2.28468305e-03
3483, 1.41353477e-02, 2.27183546e-03
3484, 1.39384214e-02, 2.25898996e-03
3485, 1.37414979e-02, 2.24614539e-03
3486, 1.35445744e-02, 2.23330129e-03
3487, 1.33476499e-02, 2.22045719e-03
3488, 1.31507264e-02, 2.20761308e-03
3489, 1.29538029e-02, 2.19476921e-03
3490, 1.27568794e-02, 2.18192535e-03
3491, 1.25599559e-02, 2.16908148e-03
3492, 1.23630334e-02, 2.15623737e-03
3493, 1.21661089e-02, 2.14339327e-03
3494, 1.19691854e-02, 2.13054940e-03
3495, 1.17722619e-02, 2.11770553e-03
3496, 1.15753375e-02, 2.10486166e-03
3497, 1.13784131e-02, 2.09201756e-03
3498, 1.11814896e-02, 2.07917369e-03
3499, 1.09845670e-02, 2.06632982e-03
3500, 1.07876426e-02, 2.05350807e-03
3501, 1.05907200e-02, 2.04088027e-03
3502, 1.03938021e-02, 2.02893466e-03
3503, 1.01968925e-02, 2.01805122e-03
3504, 1.57260783e-02, 2.17831437e-03
3505, 1.55279031e-02, 2.16587028e-03
3506, 1.53300958e-02, 2.15372839e-03
3507, 1.51324915e-02, 2.14175624e-03
3508, 1.49349924e-02, 2.12987326e-03
3509, 1.47375464e-02, 2.11803499e-03
3510, 1.45401265e-02, 2.10621813e-03
3511, 1.43427178e-02, 2.09441106e-03
3512, 1.41453156e-02, 2.08260864e-03
3513, 1.39479153e-02, 2.07080808e-03
3514, 1.37505168e-02, 2.05900846e-03
3515, 1.35531183e-02, 2.04720907e-03
3516, 1.33557189e-02, 2.03540991e-03
3517, 1.31583214e-02, 2.02361052e-03
3518, 1.29609238e-02, 2.01181136e-03
3519, 1.27635244e-02, 2.00001244e-03
3520, 1.25661260e-02, 1.98821328e-03
3521, 1.23687284e-02, 1.97641412e-03
3522, 1.21713299e-02, 1.96461496e-03
3523, 1.19739324e-02, 1.95281580e-03
3524, 1.17765339e-02, 1.94101664e-03
3525, 1.15791354e-02, 1.92921748e-03
3526, 1.13817370e-02, 1.91741833e-03
3527, 1.11843385e-02, 1.90561940e-03
3528, 1.09869391e-02, 1.89382036e-03
3529, 1.07895415e-02, 1.88205694e-03
3530, 1.05921440e-02, 1.87060330e-03
3531, 1.03947511e-02, 1.86001544e-03
3532, 1.01973657e-02, 1.85090490e-03
3533, 1.57386661e-02, 1.98053406e-03
3534, 1.55400494e-02, 1.96919939e-03
3535, 1.53418034e-02, 1.95813901e-03
3536, 1.51437633e-02, 1.94723310e-03
3537, 1.49458293e-02, 1.93640834e-03
3538, 1.47479493e-02, 1.92562456e-03
3539, 1.45500964e-02, 1.91486010e-03
3540, 1.43522546e-02, 1.90410484e-03
3541, 1.41544184e-02, 1.89335376e-03
3542, 1.39565850e-02, 1.88260432e-03
3543, 1.37587516e-02, 1.87185581e-03
3544, 1.35609200e-02, 1.86110754e-03
3545, 1.33630875e-02, 1.85035949e-03
3546, 1.31652560e-02, 1.83961133e-03
3547, 1.29674254e-02, 1.82886329e-03
3548, 1.27695929e-02, 1.81811536e-03
3549, 1.25717614e-02, 1.80736743e-03
3550, 1.23739298e-02, 1.79661938e-03
3551, 1.21760983e-02, 1.78587134e-03
3552, 1.19782668e-02, 1.77512330e-03
3553, 1.17804362e-02, 1.76437513e-03
3554, 1.15826037e-02, 1.75362709e-03
3555, 1.13847712e-02, 1.74287916e-03
3556, 1.11869397e-02, 1.73213123e-03
3557, 1.09891072e-02, 1.72138331e-03
3558, 1.07912757e-02, 1.71068939e-03
3559, 1.05934450e-02, 1.70029770e-03
3560, 1.03956144e-02, 1.69063313e-03
3561, 1.01977903e-02, 1.68215449e-03
3562, 1.57500543e-02, 1.78268377e-03
3563, 1.55510390e-02, 1.77246588e-03
3564, 1.53523982e-02, 1.76249421e-03
3565, 1.51539641e-02, 1.75266142e-03
3566, 1.49556361e-02, 1.74290198e-03
3567, 1.47573641e-02, 1.73317944e-03
3568, 1.45591181e-02, 1.72347447e-03
3569, 1.43608842e-02, 1.71377789e-03
3570, 1.41626550e-02, 1.70408504e-03
3571, 1.39644295e-02, 1.69439381e-03
3572, 1.37662049e-02, 1.68470340e-03
3573, 1.35679804e-02, 1.67501322e-03
3574, 1.33697558e-02, 1.66532304e-03
3575, 1.31715322e-02, 1.65563310e-03
3576, 1.29733086e-02, 1.64594315e-03
3577, 1.27750849e-02, 1.63625320e-03
3578, 1.25768604e-02, 1.62656326e-03
3579, 1.23786377e-02, 1.61687331e-03
3580, 1.21804131e-02, 1.60718325e-03
3581, 1.19821895e-02, 1.59749319e-03
3582, 1.17839649e-02, 1.58780324e-03
3583, 1.15857404e-02, 1.57811318e-03
3584, 1.13875167e-02, 1.56842335e-03
3585, 1.11892931e-02, 1.55873341e-03
3586, 1.09910686e-02, 1.54904346e-03
3587, 1.07928449e-02, 1.53939449e-03
3588, 1.05946176e-02, 1.52994005e-03
3589, 1.03963800e-02, 1.52084231e-03
3590, 1.01981424e-02, 1.51172164e-03
3591, 1.57602467e-02, 1.58477155e-03
3592, 1.55608729e-02, 1.57567696e-03
3593, 1.53618781e-02, 1.56680052e-03
3594, 1.51630901e-02, 1.55804749e-03
3595, 1.49644120e-02, 1.54935988e-03
3596, 1.47657879e-02, 1.54070510e-03
3597, 1.45671917e-02, 1.53206615e-03
3598, 1.43686058e-02, 1.52343477e-03
3599, 1.41700264e-02, 1.51480664e-03
3600, 1.39714489e-02, 1.50618004e-03
3601, 1.37728741e-02, 1.49755413e-03
3602, 1.35742985e-02, 1.48892857e-03
3603, 1.33757237e-02, 1.48030301e-03
3604, 1.31771490e-02, 1.47167756e-03
3605, 1.29785733e-02, 1.46305212e-03
3606, 1.27799986e-02, 1.45442667e-03
3607, 1.25814239e-02, 1.44580135e-03
3608, 1.23828482e-02, 1.43717602e-03
3609, 1.21842725e-02, 1.42855046e-03
3610, 1.19856978e-02, 1.41992501e-03
3611, 1.17871221e-02, 1.41129945e-03
3612, 1.15885474e-02, 1.40267413e-03
3613, 1.13899726e-02, 1.39404857e-03
3614, 1.11913988e-02, 1.38542324e-03
3615, 1.09928232e-02, 1.37679791e-03
3616, 1.07942466e-02, 1.36820355e-03
3617, 1.05956597e-02, 1.35977578e-03
3618, 1.03970366e-02, 1.35175115e-03
3619, 1.01983566e-02, 1.34430651e-03
3620, 1.57692395e-02, 1.38680334e-03
3621, 1.55695509e-02, 1.37883751e-03
3622, 1.53702423e-02, 1.37106178e-03
3623, 1.51711442e-02, 1.36339397e-03
3624, 1.49721559e-02, 1.35578332e-03
3625, 1.47732217e-02, 1.34820177e-03
3626, 1.45743154e-02, 1.34063419e-03
3627, 1.43754203e-02, 1.33307325e-03
3628, 1.41765298e-02, 1.32551533e-03
3629, 1.39776431e-02, 1.31795881e-03
3630, 1.37787582e-02, 1.31040288e-03
3631, 1.35798724e-02, 1.30284717e-03
3632, 1.33809894e-02, 1.29529159e-03
3633, 1.31821036e-02, 1.28773600e-03
3634, 1.29832188e-02, 1.28018041e-03
3635, 1.27843348e-02, 1.27262494e-03
3636, 1.25854500e-02, 1.26506935e-03
3637, 1.23865651e-02, 1.25751388e-03
3638, 1.21876802e-02, 1.24995830e-03
3639, 1.19887944e-02, 1.24240282e-03
3640, 1.17899096e-02, 1.23484724e-03
3641, 1.15910256e-02, 1.22729177e-03
3642, 1.13921408e-02, 1.21973618e-03
3643, 1.11932559e-02, 1.21218059e-03
3644, 1.09943710e-02, 1.20462512e-03
3645, 1.07954834e-02, 1.19709806e-03
3646, 1.05965789e-02, 1.18974247e-03
3647, 1.03976261e-02, 1.18286326e-03
3648, 1.01985866e-02, 1.17683457e-03
3649, 1.57770328e-02, 1.18878495e-03
3650, 1.55770713e-02, 1.18195219e-03
3651, 1.53774926e-02, 1.17528136e-03
3652, 1.51781254e-02, 1.16870273e-03
3653, 1.49788680e-02, 1.16217334e-03
3654, 1.47796655e-02, 1.15566899e-03
3655, 1.45804891e-02, 1.14917685e-03
3656, 1.43813258e-02, 1.14269042e-03
3657, 1.41821681e-02, 1.13620679e-03
3658, 1.39830131e-02, 1.12972432e-03
3659, 1.37838591e-02, 1.12324231e-03
3660, 1.35847060e-02, 1.11676054e-03
3661, 1.33855529e-02, 1.11027888e-03
3662, 1.31863989e-02, 1.10379735e-03
3663, 1.29872458e-02, 1.09731569e-03
3664, 1.27880927e-02, 1.09083415e-03
3665, 1.25889396e-02, 1.08435249e-03
3666, 1.23897865e-02, 1.07787095e-03
3667, 1.21906335e-02, 1.07138930e-03
3668, 1.19914804e-02, 1.06490776e-03
3669, 1.17923263e-02, 1.05842622e-03
3670, 1.15931742e-02, 1.05194456e-03
3671, 1.13940202e-02, 1.04546302e-03
3672, 1.11948671e-02, 1.03898149e-03
3673, 1.09957131e-02, 1.03249983e-03
3674, 1.07965562e-02, 1.02604611e-03
3675, 1.05973817e-02, 1.01976469e-03
3676, 1.03981569e-02, 1.01396977e-03
3677, 1.01988427e-02, 1.00903981e-03
3678, 1.57836284e-02, 9.90722328e-04
3679, 1.55834369e-02, 9.85025894e-04
3680, 1.53836291e-02, 9.79463104e-04
3681, 1.51840337e-02, 9.73976741e-04
3682, 1.49845481e-02, 9.68531473e-04
3683, 1.47851184e-02, 9.63107334e-04
3684, 1.45857148e-02, 9.57693555e-04
3685, 1.43863242e-02, 9.52284667e-04
3686, 1.41869392e-02, 9.46878106e-04
3687, 1.39875561e-02, 9.41472652e-04
3688, 1.37881758e-02, 9.36067605e-04
3689, 1.35887945e-02, 9.30662791e-04
3690, 1.33894142e-02, 9.25257977e-04
3691, 1.31900329e-02, 9.19853221e-04
3692, 1.29906535e-02, 9.14448465e-04
3693, 1.27912732e-02, 9.09043767e-04
3694, 1.25918929e-02, 9.03639069e-04
3695, 1.23925135e-02, 8.98234313e-04
3696, 1.21931322e-02, 8.92829616e-04
3697, 1.19937528e-02, 8.87424918e-04
3698, 1.17943715e-02, 8.82020220e-04
3699, 1.15949912e-02, 8.76615522e-04
3700, 1.13956109e-02, 8.71210766e-04
3701, 1.11962296e-02, 8.65806127e-04
3702, 1.09968483e-02, 8.60401429e-04
3703, 1.07974652e-02, 8.55023100e-04
3704, 1.05980653e-02, 8.49806005e-04
3705, 1.03986217e-02, 8.45035654e-04
3706, 1.01991026e-02, 8.41036031e-04
3707, 1.57890245e-02, 7.92622508e-04
3708, 1.55886449e-02, 7.88064848e-04
3709, 1.53886490e-02, 7.83612137e-04
3710, 1.51888672e-02, 7.79220136e-04
3711, 1.49891954e-02, 7.74861139e-04
3712, 1.47895794e-02, 7.70519255e-04
3713, 1.45899905e-02, 7.66185927e-04
3714, 1.43904136e-02, 7.61856674e-04
3715, 1.41908424e-02, 7.57529342e-04
3716, 1.39912739e-02, 7.53202941e-04
3717, 1.37917073e-02, 7.48876890e-04
3718, 1.35921407e-02, 7.44550955e-04
3719, 1.33925742e-02, 7.40225136e-04
3720, 1.31930076e-02, 7.35899375e-04
3721, 1.29934419e-02, 7.31573557e-04
3722, 1.27938762e-02, 7.27247796e-04
3723, 1.25943096e-02, 7.22922035e-04
3724, 1.23947430e-02, 7.18596333e-04
3725, 1.21951774e-02, 7.14270514e-04
3726, 1.19956117e-02, 7.09944754e-04
3727, 1.17960451e-02, 7.05618993e-04
3728, 1.15964785e-02, 7.01293291e-04
3729, 1.13969119e-02, 6.96967472e-04
3730, 1.11973453e-02, 6.92641770e-04
3731, 1.09977778e-02, 6.88316009e-04
3732, 1.07982103e-02, 6.84013998e-04
3733, 1.05986279e-02, 6.79853023e-04
3734, 1.03990119e-02, 6.76071853e-04
3735, 1.01993401e-02, 6.72925846e-04
3736, 1.57932211e-02, 5.94493118e-04
3737, 1.55926924e-02, 5.91075630e-04
3738, 1.53925512e-02, 5.87734452e-04
3739, 1.51926251e-02, 5.84438269e-04
3740, 1.49928108e-02, 5.81166998e-04
3741, 1.47930505e-02, 5.77908882e-04
3742, 1.45933172e-02, 5.74657461e-04
3743, 1.43935960e-02, 5.71409299e-04
3744, 1.41938813e-02, 5.68162650e-04
3745, 1.39941685e-02, 5.64916758e-04
3746, 1.37944557e-02, 5.61671157e-04
3747, 1.35947447e-02, 5.58425614e-04
3748, 1.33950338e-02, 5.55180246e-04
3749, 1.31953228e-02, 5.51934878e-04
3750, 1.29956128e-02, 5.48689452e-04
3751, 1.27959019e-02, 5.45444083e-04
3752, 1.25961909e-02, 5.42198715e-04
3753, 1.23964809e-02, 5.38953347e-04
3754, 1.21967681e-02, 5.35707979e-04
3755, 1.19970581e-02, 5.32462611e-04
3756, 1.17973471e-02, 5.29217243e-04
3757, 1.15976371e-02, 5.25971875e-04
3758, 1.13979261e-02, 5.22726565e-04
3759, 1.11982143e-02, 5.19481138e-04
3760, 1.09985024e-02, 5.16235828e-04
3761, 1.07987914e-02, 5.13010600e-04
3762, 1.05990693e-02, 5.09901030e-04
3763, 1.03993230e-02, 5.07091929e-04
3764, 1.01995384e-02, 5.04763797e-04
3765, 1.57962143e-02, 3.96342250e-04
3766, 1.55955786e-02, 3.94065282e-04
3767, 1.53953359e-02, 3.91836511e-04
3768, 1.51953092e-02, 3.89637222e-04
3769, 1.49953943e-02, 3.87454871e-04
3770, 1.47955334e-02, 3.85281630e-04
3771, 1.45956967e-02, 3.83113103e-04
3772, 1.43958731e-02, 3.80946993e-04
3773, 1.41960559e-02, 3.78782017e-04
3774, 1.39962398e-02, 3.76617594e-04
3775, 1.37964245e-02, 3.74453375e-04
3776, 1.35966102e-02, 3.72289272e-04
3777, 1.33967949e-02, 3.70125228e-04
3778, 1.31969815e-02, 3.67961184e-04
3779, 1.29971672e-02, 3.65797168e-04
3780, 1.27973529e-02, 3.63633153e-04
3781, 1.25975395e-02, 3.61469138e-04
3782, 1.23977251e-02, 3.59305122e-04
3783, 1.21979108e-02, 3.57141107e-04
3784, 1.19980965e-02, 3.54977092e-04
3785, 1.17982831e-02, 3.52813076e-04
3786, 1.15984688e-02, 3.50649090e-04
3787, 1.13986544e-02, 3.48485104e-04
3788, 1.11988401e-02, 3.46321060e-04
3789, 1.09990267e-02, 3.44157044e-04
3790, 1.07992105e-02, 3.42009123e-04
3791, 1.05993887e-02, 3.39949067e-04
3792, 1.03995521e-02, 3.38097860e-04
3793, 1.01996893e-02, 3.36565165e-04
3794, 1.57980062e-02, 1.98177091e-04
3795, 1.55973015e-02, 1.97039364e-04
3796, 1.53969992e-02, 1.95923800e-04
3797, 1.51969176e-02, 1.94822831e-04
3798, 1.49969477e-02, 1.93730608e-04
3799, 1.47970291e-02, 1.92643289e-04
3800, 1.45971347e-02, 1.91558589e-04
3801, 1.43972496e-02, 1.90475228e-04
3802, 1.41973700e-02, 1.89392551e-04
3803, 1.39974924e-02, 1.88310194e-04
3804, 1.37976166e-02, 1.87227968e-04
3805, 1.35977399e-02, 1.86145830e-04
3806, 1.33978631e-02, 1.85063705e-04
3807, 1.31979873e-02, 1.83981581e-04
3808, 1.29981106e-02, 1.82899486e-04
3809, 1.27982348e-02, 1.81817391e-04
3810, 1.25983581e-02, 1.80735296e-04
3811, 1.23984823e-02, 1.79653201e-04
3812, 1.21986065e-02, 1.78571092e-04
3813, 1.19987307e-02, 1.77488982e-04
3814, 1.17988549e-02, 1.76406887e-04
3815, 1.15989782e-02, 1.75324807e-04
3816, 1.13991024e-02, 1.74242712e-04
3817, 1.11992266e-02, 1.73160617e-04
3818, 1.09993499e-02, 1.72078522e-04
3819, 1.07994722e-02, 1.71008200e-04
3820, 1.05995899e-02, 1.69988154e-04
3821, 1.03996973e-02, 1.69075240e-04
3822, 1.01997890e-02, 1.68318307e-04
3823, 7.20900996e-03, 1.33396778e-03
3824, 7.20414519e-03, 1.16744009e-03
3825, 7.20182667e-03, 1.00072252e-03
3826, 7.20077055e-03, 8.33961298e-04
3827, 7.20031234e-03, 6.67185581e-04
3828, 7.20012188e-03, 5.00402646e-04
3829, 7.20004598e-03, 3.33613309e-04
3830, 7.20001664e-03, 1.66814338e-04
3831, 7.41296308e-03, 1.33356417e-03
3832, 7.40588736e-03, 1.16700213e-03
3833, 7.40259653e-03, 1.00034778e-03
3834, 7.40110967e-03, 8.33651866e-04
3835, 7.40045961e-03, 6.66938198e-04
3836, 7.40018487e-03, 5.00215916e-04
3837, 7.40007218e-03, 3.33487231e-04
3838, 7.40002794e-03, 1.66750076e-04
3839, 7.61176879e-03, 1.33341807e-03
3840, 7.60564581e-03, 1.16680586e-03
3841, 7.60261435e-03, 1.00015732e-03
3842, 7.60116987e-03, 8.33485392e-04
3843, 7.60050630e-03, 6.66800945e-04
3844, 7.60021247e-03, 5.00109803e-04
3845, 7.60008674e-03, 3.33413715e-04
3846, 7.60003552e-03, 1.66711456e-04
3847, 7.80698564e-03, 1.33336429e-03
3848, 7.80375721e-03, 1.16672250e-03
3849, 7.80190667e-03, 1.00006792e-03
3850, 7.80092180e-03, 8.33402446e-04
3851, 7.80042727e-03, 6.66729989e-04
3852, 7.80019071e-03, 5.00053342e-04
3853, 7.80008268e-03, 3.33373493e-04
3854, 7.80003611e-03, 1.66689686e-04
3855, 8.00151750e-03, 1.33334449e-03
3856, 8.00119713e-03, 1.16668839e-03
3857, 8.00077803e-03, 1.00002822e-03
3858, 8.00045300e-03, 8.33363447e-04
3859, 8.00024346e-03, 6.66695298e-04
3860, 8.00012238e-03, 5.00024878e-04
3861, 8.00005905e-03, 3.33352596e-04
3862, 8.00002832e-03, 1.66678030e-04
3863, 8.19681305e-03, 1.33333739e-03
3864, 8.19848012e-03, 1.16667501e-03
3865, 8.19945056e-03, 1.00001134e-03
3866, 8.19985755e-03, 8.33345985e-04
3867, 8.19999166e-03, 6.66679174e-04
3868, 8.20002146e-03, 5.00011200e-04
3869, 8.20001960e-03, 3.33342294e-04
3870, 8.20001215e-03, 1.66672093e-04
3871, 8.38922709e-03, 1.33333483e-03
3872, 8.39531794e-03, 1.16666965e-03
3873, 8.39806627e-03, 1.00000435e-03
3874, 8.39924812e-03, 8.33338476e-04
3875, 8.39972682e-03, 6.66671956e-04
3876, 8.39990936e-03, 5.00004913e-04
3877, 8.39997362e-03, 3.33337375e-04
3878, 8.39999411e-03, 1.66669168e-04
3879, 8.58610123e-03, 1.33333378e-03
3880, 8.59370828e-03, 1.16666779e-03
3881, 8.59725662e-03, 1.00000168e-03
3882, 8.59885104e-03, 8.33335391e-04
3883, 8.59953836e-03, 6.66668813e-04
3884, 8.59982241e-03, 5.00002061e-04
3885, 8.59993510e-03, 3.33335076e-04
3886, 8.59997794e-03, 1.66667800e-04
3887, 8.78844410e-03, 1.33333355e-03
3888, 8.79431888e-03, 1.16666709e-03
3889, 8.79733730e-03, 1.00000063e-03
3890, 8.79880600e-03, 8.33334110e-04
3891, 8.79948586e-03, 6.66667533e-04
3892, 8.79978668e-03, 5.00000839e-04
3893, 8.79991427e-03, 3.33334086e-04
3894, 8.79996642e-03, 1.66667160e-04
3895, 8.99314322e-03, 1.33333332e-03
3896, 8.99621565e-03, 1.16666686e-03
3897, 8.99804756e-03, 1.00000028e-03
3898, 8.99904780e-03, 8.33333586e-04
3899, 8.99955817e-03, 6.66667009e-04
3900, 8.99980310e-03, 5.00000315e-04
3901, 8.99991486e-03, 3.33333621e-04
3902, 8.99996329e-03, 1.66666869e-04
3903, 9.19787120e-03, 1.33334170e-03
3904, 9.19831730e-03, 1.16668479e-03
3905, 9.19894129e-03, 1.00002368e-03
3906, 9.19940881e-03, 8.33358266e-04
3907, 9.19969473e-03, 6.66690001e-04
3908, 9.19985212e-03, 5.00020105e-04
3909, 9.19993129e-03, 3.33349453e-04
3910, 9.19996761e-03, 1.66678510e-04
3911, 9.40040220e-03, 1.33342959e-03
3912, 9.39968601e-03, 1.16684020e-03
3913, 9.39960778e-03, 1.00020738e-03
3914, 9.39970650e-03, 8.33540224e-04
3915, 9.39981639e-03, 6.66852808e-04
3916, 9.39989649e-03, 5.00155264e-04
3917, 9.39994492e-03, 3.33453179e-04
3918, 9.39997099e-03, 1.66740472e-04
3919, 9.60097928e-03, 1.33381900e-03
3920, 9.60016716e-03, 1.16744894e-03
3921, 9.59988311e-03, 1.00087444e-03
3922, 9.59983096e-03, 8.34169448e-04
3923, 9.59985796e-03, 6.67396467e-04
3924, 9.59990174e-03, 5.00591414e-04
3925, 9.59993713e-03, 3.33765987e-04
3926, 9.59996134e-03, 1.66909682e-04
3927, 9.80052818e-03, 1.33495079e-03
3928, 9.79999825e-03, 1.16900157e-03
3929, 9.79978777e-03, 1.00244861e-03
3930, 9.79974959e-03, 8.35587154e-04
3931, 9.79978498e-03, 6.68582215e-04
3932, 9.79983993e-03, 5.01511269e-04
3933, 9.79989022e-03, 3.34398384e-04
3934, 9.79992561e-03, 1.67235208e-04
3935, 6.80000242e-03, 1.67077305e-04
3936, 6.80000801e-03, 3.34159064e-04
3937, 6.80002198e-03, 5.01239905e-04
3938, 6.80005830e-03, 6.68318418e-04
3939, 6.80014770e-03, 8.35392682e-04
3940, 6.80034189e-03, 1.00258458e-03
3941, 6.80064783e-03, 1.17028109e-03
3942, 6.80078939e-03, 1.33922859e-03
3943, 6.80000009e-03, 1.51078252e-03
3944, 6.79937378e-03, 1.71405869e-03
3945, 6.79670647e-03, 1.91836350e-03
3946, 6.78892527e-03, 2.11650506e-03
3947, 6.60000090e-03, 1.67304985e-04
3948, 6.60000276e-03, 3.34616372e-04
3949, 6.60000835e-03, 5.01929433e-04
3950, 6.60002278e-03, 6.69241999e-04
3951, 6.60005864e-03, 8.36551771e-04
3952, 6.60013640e-03, 1.00399868e-03
3953, 6.60024956e-03, 1.17207493e-03
3954, 6.60027517e-03, 1.34142628e-03
3955, 6.60000602e-03, 1.51123642e-03
3956, 6.59885537e-03, 1.71122525e-03
3957, 6.59472728e-03, 1.91106065e-03
3958, 6.58374373e-03, 2.10802746e-03
3959, 6.40000030e-03, 1.67567661e-04
3960, 6.40000124e-03, 3.35139863e-04
3961, 6.40000310e-03, 5.02713956e-04
3962, 6.40000869e-03, 6.70288340e-04
3963, 6.40002219e-03, 8.37861444e-04
3964, 6.40005199e-03, 1.00555841e-03
3965, 6.40009297e-03, 1.17409416e-03
3966, 6.40009670e-03, 1.34377414e-03
3967, 6.40000217e-03, 1.51363655e-03
3968, 6.39875559e-03, 1.71122770e-03
3969, 6.39506895e-03, 1.90870184e-03
3970, 6.38662186e-03, 2.10521510e-03
3971, 6.20000018e-03, 1.67847582e-04
3972, 6.20000018e-03, 3.35697696e-04
3973, 6.20000064e-03, 5.03549119e-04
3974, 6.20000251e-03, 6.71401038e-04
3975, 6.20000809e-03, 8.39252491e-04
3976, 6.20001927e-03, 1.00729906e-03
3977, 6.20003371e-03, 1.17619254e-03
3978, 6.20003417e-03, 1.34702108e-03
3979, 6.20000064e-03, 1.51862868e-03
3980, 6.19922765e-03, 1.71327998e-03
3981, 6.19763602e-03, 1.90882082e-03
3982, 6.19604206e-03, 2.10462464e-03
3983, 5.99999959e-03, 1.68135230e-04
3984, 5.99999959e-03, 3.36271711e-04
3985, 5.99999959e-03, 5.04408963e-04
3986, 6.00000052e-03, 6.72546565e-04
3987, 6.00000238e-03, 8.40684108e-04
3988, 6.00000657e-03, 1.00899406e-03
3989, 6.00001216e-03, 1.17858569e-03
3990, 6.00001216e-03, 1.35036302e-03
3991, 6.00000052e-03, 1.52493117e-03
3992, 5.99970529e-03, 1.71640713e-03
3993, 5.99941518e-03, 1.91010092e-03
3994, 5.99974394e-03, 2.10495666e-03
3995, 5.79999993e-03, 1.68426166e-04
3996, 5.79999993e-03, 3.36852914e-04
3997, 5.79999993e-03, 5.05280041e-04
3998, 5.79999993e-03, 6.73707342e-04
3999, 5.80000086e-03, 8.42134701e-04
4000, 5.80000225e-03, 1.01077650e-03
4001, 5.80000365e-03, 1.18044834e-03
4002, 5.80000365e-03, 1.35375140e-03
4003, 5.80000039e-03, 1.53017347e-03
4004, 5.80004510e-03, 1.71955943e-03
4005, 5.80040831e-03, 1.91177323e-03
4006, 5.80186350e-03, 2.10564467e-03
4007, 5.59999980e-03, 1.68718398e-04
4008, 5.59999980e-03, 3.37437028e-04
4009, 5.59999980e-03, 5.06155891e-04
4010, 5.59999980e-03, 6.74874813e-04
4011, 5.60000027e-03, 8.43593793e-04
4012, 5.60000073e-03, 1.01248862e-03
4013, 5.60000120e-03, 1.18267082e-03
4014, 5.60000120e-03, 1.35683431e-03
4015, 5.60000027e-03, 1.53391017e-03
4016, 5.60008129e-03, 1.72228552e-03
4017, 5.60028618e-03, 1.91344903e-03
4018, 5.60093997e-03, 2.10642489e-03
4019, 5.40000014e-03, 1.69011153e-04
4020, 5.40000014e-03, 3.38022423e-04
4021, 5.40000014e-03, 5.07033721e-04
4022, 5.40000014e-03, 6.76045078e-04
4023, 5.40000014e-03, 8.45056493e-04
4024, 5.40000061e-03, 1.01427385e-03
4025, 5.40000061e-03, 1.18496758e-03
4026, 5.40000061e-03, 1.35960255e-03
4027, 5.40000014e-03, 1.53697131e-03
4028, 5.39999735e-03, 1.72465190e-03
4029, 5.40021760e-03, 1.91500981e-03
4030, 5.40058687e-03, 2.10719090e-03
4031, 5.20000048e-03, 1.69304083e-04
4032, 5.20000048e-03, 3.38608224e-04
4033, 5.20000048e-03, 5.07912366e-04
4034, 5.20000048e-03, 6.77216565e-04
4035, 5.20000048e-03, 8.46520765e-04
4036, 5.20000048e-03, 1.01607433e-03
4037, 5.20000048e-03, 1.18717761e-03
4038, 5.20000048e-03, 1.36209186e-03
4039, 5.20000048e-03, 1.53957424e-03
4040, 5.20019280e-03, 1.72673515e-03
4041, 5.20123634e-03, 1.91643648e-03
4042, 5.20448992e-03, 2.10790941e-03
4043, 4.99999989e-03, 1.69597086e-04
4044, 4.99999989e-03, 3.39194201e-04
4045, 4.99999989e-03, 5.08791301e-04
4046, 4.99999989e-03, 6.78388402e-04
4047, 4.99999989e-03, 8.47985502e-04
4048, 4.99999989e-03, 1.01785804e-03
4049, 4.99999989e-03, 1.18928426e-03
4050, 4.99999989e-03, 1.36437849e-03
4051, 4.99999989e-03, 1.54188660e-03
4052, 5.00055728e-03, 1.72861805e-03
4053, 5.00354078e-03, 1.91775057e-03
4054, 5.01154782e-03, 2.10857973e-03
4055, 4.80000023e-03, 1.69890103e-04
4056, 4.80000023e-03, 3.39780236e-04
4057, 4.80000023e-03, 5.09670353e-04
4058, 4.80000023e-03, 6.79560471e-04
4059, 4.80000023e-03, 8.49450589e-04
4060, 4.80000023e-03, 1.01962406e-03
4061, 4.80000023e-03, 1.19131990e-03
4062, 4.80000023e-03, 1.36654079e-03
4063, 4.80000023e-03, 1.54403830e-03
4064, 4.80103819e-03, 1.73037511e-03
4065, 4.80587082e-03, 1.91898574e-03
4066, 4.81831003e-03, 2.10921257e-03
4067, 4.60000010e-03, 1.70183150e-04
4068, 4.60000010e-03, 3.40366299e-04
4069, 4.60000010e-03, 5.10549406e-04
4070, 4.60000010e-03, 6.80732541e-04
4071, 4.60000010e-03, 8.50915734e-04
4072, 4.60000010e-03, 1.02137937e-03
4073, 4.60000010e-03, 1.19331677e-03
4074, 4.60000010e-03, 1.36863580e-03
4075, 4.60000010e-03, 1.54611142e-03
4076, 4.60151536e-03, 1.73206208e-03
4077, 4.60744277e-03, 1.92017225e-03
4078, 4.62021586e-03, 2.10982049e-03
4079, 4.39999998e-03, 1.70476196e-04
4080, 4.39999998e-03, 3.40952392e-04
4081, 4.39999998e-03, 5.11428574e-04
4082, 4.39999998e-03, 6.81904727e-04
4083, 4.39999998e-03, 8.52380937e-04
4084, 4.39999998e-03, 1.02312944e-03
4085, 4.39999998e-03, 1.19529513e-03
4086, 4.39999998e-03, 1.37069845e-03
4087, 4.39999998e-03, 1.54814939e-03
4088, 4.40175785e-03, 1.73371308e-03
4089, 4.40731365e-03, 1.92133128e-03
4090, 4.41862643e-03, 2.11041397e-03
4091, 4.20000032e-03, 1.70769228e-04
4092, 4.20000032e-03, 3.41538456e-04
4093, 4.20000032e-03, 5.12307684e-04
4094, 4.20000032e-03, 6.83076913e-04
4095, 4.20000032e-03, 8.53846082e-04
4096, 4.20000032e-03, 1.02487719e-03
4097, 4.20000032e-03, 1.19726546e-03
4098, 4.20000032e-03, 1.37274608e-03
4099, 4.20016982e-03, 1.55184243e-03
4100, 4.20158636e-03, 1.73576432e-03
4101, 4.20553982e-03, 1.92258088e-03
4102, 4.21270449e-03, 2.11102562e-03
4103, 4.00000066e-03, 1.71062275e-04
4104, 4.00000066e-03, 3.42124549e-04
4105, 4.00000066e-03, 5.13186795e-04
4106, 4.00000066e-03, 6.84249098e-04
4107, 4.00000066e-03, 8.55311344e-04
4108, 4.00000066e-03, 1.02662412e-03
4109, 4.00000066e-03, 1.19923241e-03
4110, 4.00000066e-03, 1.37478742e-03
4111, 4.00015712e-03, 1.55419880e-03
4112, 4.00097016e-03, 1.73757959e-03
4113, 4.00257017e-03, 1.92379253e-03
4114, 4.00428567e-03, 2.11163214e-03
4115, 3.80000006e-03, 1.71355307e-04
4116, 3.80000006e-03, 3.42710613e-04
4117, 3.80000006e-03, 5.14065905e-04
4118, 3.80000006e-03, 6.85421226e-04
4119, 3.80000006e-03, 8.56776489e-04
4120, 3.80000006e-03, 1.02837081e-03
4121, 3.80000006e-03, 1.20119820e-03
4122, 3.80000006e-03, 1.37682620e-03
4123, 3.80007410e-03, 1.55621942e-03
4124, 3.80019611e-03, 1.73925085e-03
4125, 3.79971648e-03, 1.92495808e-03
4126, 3.79719492e-03, 2.11222563e-03
4127, 3.59999994e-03, 1.71648338e-04
4128, 3.59999994e-03, 3.43296677e-04
4129, 3.59999994e-03, 5.14945015e-04
4130, 3.59999994e-03, 6.86593354e-04
4131, 3.59999994e-03, 8.58241692e-04
4132, 3.59999994e-03, 1.03011739e-03
4133, 3.59999994e-03, 1.20316353e-03
4134, 3.59999994e-03, 1.37886428e-03
4135, 3.59998364e-03, 1.55815552e-03
4136, 3.59965302e-03, 1.74086494e-03
4137, 3.59814707e-03, 1.92609755e-03
4138, 3.59402876e-03, 2.11280910e-03
4139, 3.40000005e-03, 1.71941385e-04
4140, 3.40000005e-03, 3.43882770e-04
4141, 3.40000005e-03, 5.15824184e-04
4142, 3.40000005e-03, 6.87765540e-04
4143, 3.40000005e-03, 8.59706895e-04
4144, 3.40000005e-03, 1.03186385e-03
4145, 3.40000005e-03, 1.20512862e-03
4146, 3.40000005e-03, 1.38090178e-03
4147, 3.39994533e-03, 1.56007032e-03
4148, 3.39952623e-03, 1.74245914e-03
4149, 3.39816953e-03, 1.92722538e-03
4150, 3.39546055e-03, 2.11338722e-03
4151, 3.19999992e-03, 1.72234431e-04
4152, 3.19999992e-03, 3.44468863e-04
4153, 3.19999992e-03, 5.16703294e-04
4154, 3.19999992e-03, 6.88937725e-04
4155, 3.19999992e-03, 8.61172157e-04
4156, 3.19999992e-03, 1.03361043e-03
4157, 3.19999992e-03, 1.20709371e-03
4158, 3.19999992e-03, 1.38293928e-03
4159, 3.19994544e-03, 1.56197976e-03
4160, 3.19961971e-03, 1.74404704e-03
4161, 3.19881551e-03, 1.92834903e-03
4162, 3.19745718e-03, 2.11396301e-03
4163, 2.99999979e-03, 1.72527478e-04
4164, 2.99999979e-03, 3.45054956e-04
4165, 2.99999979e-03, 5.17582404e-04
4166, 2.99999979e-03, 6.90109911e-04
4167, 2.99999979e-03, 8.62637360e-04
4168, 2.99999979e-03, 1.03535689e-03
4169, 2.99999979e-03, 1.20905880e-03
4170, 2.99999979e-03, 1.38497655e-03
4171, 2.99996254e-03, 1.56388769e-03
4172, 2.99982447e-03, 1.74563297e-03
4173, 2.99950410e-03, 1.92947080e-03
4174, 2.99883774e-03, 2.11453764e-03
4175, 2.79999990e-03, 1.72820510e-04
4176, 2.79999990e-03, 3.45641020e-04
4177, 2.79999990e-03, 5.18461515e-04
4178, 2.79999990e-03, 6.91282039e-04
4179, 2.79999990e-03, 8.64102563e-04
4180, 2.79999990e-03, 1.03710336e-03
4181, 2.79999990e-03, 1.21102389e-03
4182, 2.79999990e-03, 1.38701382e-03
4183, 2.79999338e-03, 1.56579539e-03
4184, 2.79993564e-03, 1.74721819e-03
4185, 2.79928418e-03, 1.93059212e-03
4186, 2.79784831e-03, 2.11511180e-03
4187, 2.60000024e-03, 1.73113542e-04
4188, 2.60000024e-03, 3.46227083e-04
4189, 2.60000024e-03, 5.19340625e-04
4190, 2.60000024e-03, 6.92454167e-04
4191, 2.60000024e-03, 8.65567708e-04
4192, 2.60000024e-03, 1.03884982e-03
4193, 2.60000024e-03, 1.21298898e-03
4194, 2.60000024e-03, 1.38905109e-03
4195, 2.59998627e-03, 1.56770286e-03
4196, 2.59951456e-03, 1.74880330e-03
4197, 2.59732804e-03, 1.93171308e-03
4198, 2.59152846e-03, 2.11568596e-03
4199, 2.40000011e-03, 1.73406588e-04
4200, 2.40000011e-03, 3.46813176e-04
4201, 2.40000011e-03, 5.20219794e-04
4202, 2.40000011e-03, 6.93626353e-04
4203, 2.40000011e-03, 8.67032970e-04
4204, 2.40000011e-03, 1.04059628e-03
4205, 2.40000011e-03, 1.21495407e-03
4206, 2.40000011e-03, 1.39108847e-03
4207, 2.39989068e-03, 1.56961032e-03
4208, 2.39899522e-03, 1.75038842e-03
4209, 2.39565829e-03, 1.93283416e-03
4210, 2.38665333e-03, 2.11626012e-03
4211, 2.19999999e-03, 1.73699635e-04
4212, 2.19999999e-03, 3.47399269e-04
4213, 2.19999999e-03, 5.21098904e-04
4214, 2.19999999e-03, 6.94798538e-04
4215, 2.19999999e-03, 8.68498115e-04
4216, 2.19999999e-03, 1.04234274e-03
4217, 2.19999999e-03, 1.21691904e-03
4218, 2.19999999e-03, 1.39312563e-03
4219, 2.19987822e-03, 1.57151790e-03
4220, 2.19909241e-03, 1.75197353e-03
4221, 2.19650357e-03, 1.93395512e-03
4222, 2.19104765e-03, 2.11683428e-03
4223, 2.00000009e-03, 1.73992681e-04
4224, 2.00000009e-03, 3.47985362e-04
4225, 2.00000009e-03, 5.21978014e-04
4226, 2.00000009e-03, 6.95970724e-04
4227, 2.00000009e-03, 8.69963376e-04
4228, 2.00000009e-03, 1.04408921e-03
4229, 2.00000009e-03, 1.21888402e-03
4230, 2.00000009e-03, 1.39516289e-03
4231, 1.99990743e-03, 1.57342525e-03
4232, 1.99928833e-03, 1.75355864e-03
4233, 1.99737540e-03, 1.93507620e-03
4234, 1.99383916e-03, 2.11740844e-03
4235, 1.79999997e-03, 1.74285713e-04
4236, 1.79999997e-03, 3.48571426e-04
4237, 1.79999997e-03, 5.22857124e-04
4238, 1.79999997e-03, 6.97142852e-04
4239, 1.79999997e-03, 8.71428521e-04
4240, 1.79999997e-03, 1.04583567e-03
4241, 1.79999997e-03, 1.22084911e-03
4242, 1.79999997e-03, 1.39720016e-03
4243, 1.79992057e-03, 1.57533283e-03
4244, 1.79940986e-03, 1.75514375e-03
4245, 1.79789378e-03, 1.93619705e-03
4246, 1.79488515e-03, 2.11798237e-03
4247, 1.59999996e-03, 1.74578745e-04
4248, 1.59999996e-03, 3.49157490e-04
4249, 1.59999996e-03, 5.23736235e-04
4250, 1.59999996e-03, 6.98314980e-04
4251, 1.59999996e-03, 8.72893725e-04
4252, 1.59999996e-03, 1.04758225e-03
4253, 1.59999996e-03, 1.22281420e-03
4254, 1.59999996e-03, 1.39923766e-03
4255, 1.59993954e-03, 1.57724030e-03
4256, 1.59959984e-03, 1.75672863e-03
4257, 1.59875397e-03, 1.93731789e-03
4258, 1.59748457e-03, 2.11855629e-03
4259, 1.39999995e-03, 1.74871791e-04
4260, 1.39999995e-03, 3.49743583e-04
4261, 1.39999995e-03, 5.24615403e-04
4262, 1.39999995e-03, 6.99487166e-04
4263, 1.39999995e-03, 8.74358928e-04
4264, 1.39999995e-03, 1.04932883e-03
4265, 1.39999995e-03, 1.22477929e-03
4266, 1.39999995e-03, 1.40127493e-03
4267, 1.39996398e-03, 1.57914776e-03
4268, 1.39981555e-03, 1.75831374e-03
4269, 1.39963906e-03, 1.93843886e-03
4270, 1.39973778e-03, 2.11913045e-03
4271, 1.19999994e-03, 1.75164838e-04
4272, 1.19999994e-03, 3.50329676e-04
4273, 1.19999994e-03, 5.25494455e-04
4274, 1.19999994e-03, 7.00659293e-04
4275, 1.19999994e-03, 8.75824189e-04
4276, 1.19999994e-03, 1.05107529e-03
4277, 1.19999994e-03, 1.22674438e-03
4278, 1.19999994e-03, 1.40331220e-03
4279, 1.19998981e-03, 1.58105523e-03
4280, 1.20003032e-03, 1.75989873e-03
4281, 1.20047806e-03, 1.93955982e-03
4282, 1.20162603e-03, 2.11970438e-03
4283, 1.00000005e-03, 1.75457884e-04
4284, 1.00000005e-03, 3.50915769e-04
4285, 1.00000005e-03, 5.26373624e-04
4286, 1.00000005e-03, 7.01831479e-04
4287, 1.00000005e-03, 8.77289334e-04
4288, 1.00000005e-03, 1.05282175e-03
4289, 1.00000005e-03, 1.22870936e-03
4290, 1.00000005e-03, 1.40534947e-03
4291, 1.00001518e-03, 1.58296269e-03
4292, 1.00029376e-03, 1.76148396e-03
4293, 1.00137456e-03, 1.94068090e-03
4294, 1.00365467e-03, 2.12027854e-03
4295, 8.00000038e-04, 1.75750058e-04
4296, 8.00000038e-04, 3.51499562e-04
4297, 8.00000038e-04, 5.27248718e-04
4298, 8.00000038e-04, 7.02997902e-04
4299, 8.00000038e-04, 8.78746971e-04
4300, 8.00000038e-04, 1.05455890e-03
4301, 8.00000038e-04, 1.23066339e-03
4302, 8.00000038e-04, 1.40737428e-03
4303, 8.00068607e-04, 1.58485689e-03
4304, 8.00622161e-04, 1.76305627e-03
4305, 8.03219969e-04, 1.94179150e-03
4306, 8.10531143e-04, 2.12083245e-03
4307, 5.99999970e-04, 1.76032903e-04
4308, 5.99999970e-04, 3.52061994e-04
4309, 5.99999970e-04, 5.28089935e-04
4310, 5.99999970e-04, 7.04117701e-04
4311, 5.99999970e-04, 8.80145584e-04
4312, 5.99999970e-04, 1.05622492e-03
4313, 5.99999970e-04, 1.23253535e-03
4314, 5.99999970e-04, 1.40930933e-03
4315, 6.00088097e-04, 1.58666144e-03
4316, 6.01169886e-04, 1.76454929e-03
4317, 6.05588953e-04, 1.94282806e-03
4318, 6.14181568e-04, 2.12129462e-03
4319, 3.99999990e-04, 1.76275993e-04
4320, 3.99999990e-04, 3.52542964e-04
4321, 3.99999990e-04, 5.28808392e-04
4322, 3.99999990e-04, 7.05074635e-04
4323, 3.99999990e-04, 8.81342625e-04
4324, 3.99999990e-04, 1.05765369e-03
4325, 3.99999990e-04, 1.23414258e-03
4326, 3.99999990e-04, 1.41096627e-03
4327, 4.00216260e-04, 1.58819929e-03
4328, 4.02443198e-04, 1.76581717e-03
4329, 4.10238135e-04, 1.94372237e-03
4330, 4.29129810e-04, 2.12180102e-03
4331, 2.00000009e-04, 1.76428133e-04
4332, 2.00000009e-04, 3.52848816e-04
4333, 2.00000009e-04, 5.29272074e-04
4334, 2.00000009e-04, 7.05700717e-04
4335, 2.00000009e-04, 8.82138149e-04
4336, 2.00000009e-04, 1.05862226e-03
4337, 2.00000009e-04, 1.23524549e-03
4338, 2.00000009e-04, 1.41210691e-03
4339, 2.00372349e-04, 1.58926018e-03
4340, 2.02470808e-04, 1.76669378e-03
4341, 2.08916274e-04, 1.94434461e-03
4342, 2.24653428e-04, 2.12213281e-03
*Element, type=DCAX4
 826,  181,  180, 1227, 1211
 827,  180,  179, 1228, 1227
 828,  179,  178, 1229, 1228
 829,  178,  177, 1230, 1229
 830,  177,  176, 1231, 1230
 831,  176,  175, 1232, 1231
 832,  175,  174, 1233, 1232
 833,  174,  173, 1234, 1233
 834,  173,  172, 1235, 1234
 835,  172,  171, 1236, 1235
 836,  171,  170, 1237, 1236
 837,  170,  169, 1238, 1237
 838,  169,  168, 1239, 1238
 839,  168,  167, 1240, 1239
 840,  167,  166, 1241, 1240
 841,  166,  165, 1242, 1241
 842,  165,  164, 1243, 1242
 843,  164,  163, 1244, 1243
 844,  163,  162, 1245, 1244
 845,  162,  161, 1246, 1245
 846,  161,  160, 1247, 1246
 847,  160,  159, 1248, 1247
 848,  159,  158, 1249, 1248
 849,  158,  157, 1250, 1249
 850,  157,  156, 1251, 1250
 851,  156,  155, 1252, 1251
 852,  155,  154, 1253, 1252
 853,  154,  153, 1254, 1253
 854,  153,  152, 1255, 1254
 855,  152,  151, 1256, 1255
 856,  151,  150, 1257, 1256
 857,  150,  149, 1258, 1257
 858,  149,  148, 1259, 1258
 859,  148,  147, 1260, 1259
 860,  147,  146, 1261, 1260
 861,  146,  145, 1118, 1261
 862, 1211, 1227, 1262, 1210
 863, 1227, 1228, 1263, 1262
 864, 1228, 1229, 1264, 1263
 865, 1229, 1230, 1265, 1264
 866, 1230, 1231, 1266, 1265
 867, 1231, 1232, 1267, 1266
 868, 1232, 1233, 1268, 1267
 869, 1233, 1234, 1269, 1268
 870, 1234, 1235, 1270, 1269
 871, 1235, 1236, 1271, 1270
 872, 1236, 1237, 1272, 1271
 873, 1237, 1238, 1273, 1272
 874, 1238, 1239, 1274, 1273
 875, 1239, 1240, 1275, 1274
 876, 1240, 1241, 1276, 1275
 877, 1241, 1242, 1277, 1276
 878, 1242, 1243, 1278, 1277
 879, 1243, 1244, 1279, 1278
 880, 1244, 1245, 1280, 1279
 881, 1245, 1246, 1281, 1280
 882, 1246, 1247, 1282, 1281
 883, 1247, 1248, 1283, 1282
 884, 1248, 1249, 1284, 1283
 885, 1249, 1250, 1285, 1284
 886, 1250, 1251, 1286, 1285
 887, 1251, 1252, 1287, 1286
 888, 1252, 1253, 1288, 1287
 889, 1253, 1254, 1289, 1288
 890, 1254, 1255, 1290, 1289
 891, 1255, 1256, 1291, 1290
 892, 1256, 1257, 1292, 1291
 893, 1257, 1258, 1293, 1292
 894, 1258, 1259, 1294, 1293
 895, 1259, 1260, 1295, 1294
 896, 1260, 1261, 1296, 1295
 897, 1261, 1118, 1119, 1296
 898, 1210, 1262, 1297, 1209
 899, 1262, 1263, 1298, 1297
 900, 1263, 1264, 1299, 1298
 901, 1264, 1265, 1300, 1299
 902, 1265, 1266, 1301, 1300
 903, 1266, 1267, 1302, 1301
 904, 1267, 1268, 1303, 1302
 905, 1268, 1269, 1304, 1303
 906, 1269, 1270, 1305, 1304
 907, 1270, 1271, 1306, 1305
 908, 1271, 1272, 1307, 1306
 909, 1272, 1273, 1308, 1307
 910, 1273, 1274, 1309, 1308
 911, 1274, 1275, 1310, 1309
 912, 1275, 1276, 1311, 1310
 913, 1276, 1277, 1312, 1311
 914, 1277, 1278, 1313, 1312
 915, 1278, 1279, 1314, 1313
 916, 1279, 1280, 1315, 1314
 917, 1280, 1281, 1316, 1315
 918, 1281, 1282, 1317, 1316
 919, 1282, 1283, 1318, 1317
 920, 1283, 1284, 1319, 1318
 921, 1284, 1285, 1320, 1319
 922, 1285, 1286, 1321, 1320
 923, 1286, 1287, 1322, 1321
 924, 1287, 1288, 1323, 1322
 925, 1288, 1289, 1324, 1323
 926, 1289, 1290, 1325, 1324
 927, 1290, 1291, 1326, 1325
 928, 1291, 1292, 1327, 1326
 929, 1292, 1293, 1328, 1327
 930, 1293, 1294, 1329, 1328
 931, 1294, 1295, 1330, 1329
 932, 1295, 1296, 1331, 1330
 933, 1296, 1119, 1120, 1331
 934, 1209, 1297, 1332, 1208
 935, 1297, 1298, 1333, 1332
 936, 1298, 1299, 1334, 1333
 937, 1299, 1300, 1335, 1334
 938, 1300, 1301, 1336, 1335
 939, 1301, 1302, 1337, 1336
 940, 1302, 1303, 1338, 1337
 941, 1303, 1304, 1339, 1338
 942, 1304, 1305, 1340, 1339
 943, 1305, 1306, 1341, 1340
 944, 1306, 1307, 1342, 1341
 945, 1307, 1308, 1343, 1342
 946, 1308, 1309, 1344, 1343
 947, 1309, 1310, 1345, 1344
 948, 1310, 1311, 1346, 1345
 949, 1311, 1312, 1347, 1346
 950, 1312, 1313, 1348, 1347
 951, 1313, 1314, 1349, 1348
 952, 1314, 1315, 1350, 1349
 953, 1315, 1316, 1351, 1350
 954, 1316, 1317, 1352, 1351
 955, 1317, 1318, 1353, 1352
 956, 1318, 1319, 1354, 1353
 957, 1319, 1320, 1355, 1354
 958, 1320, 1321, 1356, 1355
 959, 1321, 1322, 1357, 1356
 960, 1322, 1323, 1358, 1357
 961, 1323, 1324, 1359, 1358
 962, 1324, 1325, 1360, 1359
 963, 1325, 1326, 1361, 1360
 964, 1326, 1327, 1362, 1361
 965, 1327, 1328, 1363, 1362
 966, 1328, 1329, 1364, 1363
 967, 1329, 1330, 1365, 1364
 968, 1330, 1331, 1366, 1365
 969, 1331, 1120, 1121, 1366
 970, 1208, 1332, 1367, 1207
 971, 1332, 1333, 1368, 1367
 972, 1333, 1334, 1369, 1368
 973, 1334, 1335, 1370, 1369
 974, 1335, 1336, 1371, 1370
 975, 1336, 1337, 1372, 1371
 976, 1337, 1338, 1373, 1372
 977, 1338, 1339, 1374, 1373
 978, 1339, 1340, 1375, 1374
 979, 1340, 1341, 1376, 1375
 980, 1341, 1342, 1377, 1376
 981, 1342, 1343, 1378, 1377
 982, 1343, 1344, 1379, 1378
 983, 1344, 1345, 1380, 1379
 984, 1345, 1346, 1381, 1380
 985, 1346, 1347, 1382, 1381
 986, 1347, 1348, 1383, 1382
 987, 1348, 1349, 1384, 1383
 988, 1349, 1350, 1385, 1384
 989, 1350, 1351, 1386, 1385
 990, 1351, 1352, 1387, 1386
 991, 1352, 1353, 1388, 1387
 992, 1353, 1354, 1389, 1388
 993, 1354, 1355, 1390, 1389
 994, 1355, 1356, 1391, 1390
 995, 1356, 1357, 1392, 1391
 996, 1357, 1358, 1393, 1392
 997, 1358, 1359, 1394, 1393
 998, 1359, 1360, 1395, 1394
 999, 1360, 1361, 1396, 1395
1000, 1361, 1362, 1397, 1396
1001, 1362, 1363, 1398, 1397
1002, 1363, 1364, 1399, 1398
1003, 1364, 1365, 1400, 1399
1004, 1365, 1366, 1401, 1400
1005, 1366, 1121, 1122, 1401
1006, 1207, 1367, 1402, 1206
1007, 1367, 1368, 1403, 1402
1008, 1368, 1369, 1404, 1403
1009, 1369, 1370, 1405, 1404
1010, 1370, 1371, 1406, 1405
1011, 1371, 1372, 1407, 1406
1012, 1372, 1373, 1408, 1407
1013, 1373, 1374, 1409, 1408
1014, 1374, 1375, 1410, 1409
1015, 1375, 1376, 1411, 1410
1016, 1376, 1377, 1412, 1411
1017, 1377, 1378, 1413, 1412
1018, 1378, 1379, 1414, 1413
1019, 1379, 1380, 1415, 1414
1020, 1380, 1381, 1416, 1415
1021, 1381, 1382, 1417, 1416
1022, 1382, 1383, 1418, 1417
1023, 1383, 1384, 1419, 1418
1024, 1384, 1385, 1420, 1419
1025, 1385, 1386, 1421, 1420
1026, 1386, 1387, 1422, 1421
1027, 1387, 1388, 1423, 1422
1028, 1388, 1389, 1424, 1423
1029, 1389, 1390, 1425, 1424
1030, 1390, 1391, 1426, 1425
1031, 1391, 1392, 1427, 1426
1032, 1392, 1393, 1428, 1427
1033, 1393, 1394, 1429, 1428
1034, 1394, 1395, 1430, 1429
1035, 1395, 1396, 1431, 1430
1036, 1396, 1397, 1432, 1431
1037, 1397, 1398, 1433, 1432
1038, 1398, 1399, 1434, 1433
1039, 1399, 1400, 1435, 1434
1040, 1400, 1401, 1436, 1435
1041, 1401, 1122, 1123, 1436
1042, 1206, 1402, 1437, 1205
1043, 1402, 1403, 1438, 1437
1044, 1403, 1404, 1439, 1438
1045, 1404, 1405, 1440, 1439
1046, 1405, 1406, 1441, 1440
1047, 1406, 1407, 1442, 1441
1048, 1407, 1408, 1443, 1442
1049, 1408, 1409, 1444, 1443
1050, 1409, 1410, 1445, 1444
1051, 1410, 1411, 1446, 1445
1052, 1411, 1412, 1447, 1446
1053, 1412, 1413, 1448, 1447
1054, 1413, 1414, 1449, 1448
1055, 1414, 1415, 1450, 1449
1056, 1415, 1416, 1451, 1450
1057, 1416, 1417, 1452, 1451
1058, 1417, 1418, 1453, 1452
1059, 1418, 1419, 1454, 1453
1060, 1419, 1420, 1455, 1454
1061, 1420, 1421, 1456, 1455
1062, 1421, 1422, 1457, 1456
1063, 1422, 1423, 1458, 1457
1064, 1423, 1424, 1459, 1458
1065, 1424, 1425, 1460, 1459
1066, 1425, 1426, 1461, 1460
1067, 1426, 1427, 1462, 1461
1068, 1427, 1428, 1463, 1462
1069, 1428, 1429, 1464, 1463
1070, 1429, 1430, 1465, 1464
1071, 1430, 1431, 1466, 1465
1072, 1431, 1432, 1467, 1466
1073, 1432, 1433, 1468, 1467
1074, 1433, 1434, 1469, 1468
1075, 1434, 1435, 1470, 1469
1076, 1435, 1436, 1471, 1470
1077, 1436, 1123, 1124, 1471
1078, 1205, 1437, 1472, 1204
1079, 1437, 1438, 1473, 1472
1080, 1438, 1439, 1474, 1473
1081, 1439, 1440, 1475, 1474
1082, 1440, 1441, 1476, 1475
1083, 1441, 1442, 1477, 1476
1084, 1442, 1443, 1478, 1477
1085, 1443, 1444, 1479, 1478
1086, 1444, 1445, 1480, 1479
1087, 1445, 1446, 1481, 1480
1088, 1446, 1447, 1482, 1481
1089, 1447, 1448, 1483, 1482
1090, 1448, 1449, 1484, 1483
1091, 1449, 1450, 1485, 1484
1092, 1450, 1451, 1486, 1485
1093, 1451, 1452, 1487, 1486
1094, 1452, 1453, 1488, 1487
1095, 1453, 1454, 1489, 1488
1096, 1454, 1455, 1490, 1489
1097, 1455, 1456, 1491, 1490
1098, 1456, 1457, 1492, 1491
1099, 1457, 1458, 1493, 1492
1100, 1458, 1459, 1494, 1493
1101, 1459, 1460, 1495, 1494
1102, 1460, 1461, 1496, 1495
1103, 1461, 1462, 1497, 1496
1104, 1462, 1463, 1498, 1497
1105, 1463, 1464, 1499, 1498
1106, 1464, 1465, 1500, 1499
1107, 1465, 1466, 1501, 1500
1108, 1466, 1467, 1502, 1501
1109, 1467, 1468, 1503, 1502
1110, 1468, 1469, 1504, 1503
1111, 1469, 1470, 1505, 1504
1112, 1470, 1471, 1506, 1505
1113, 1471, 1124, 1125, 1506
1114, 1204, 1472, 1507, 1203
1115, 1472, 1473, 1508, 1507
1116, 1473, 1474, 1509, 1508
1117, 1474, 1475, 1510, 1509
1118, 1475, 1476, 1511, 1510
1119, 1476, 1477, 1512, 1511
1120, 1477, 1478, 1513, 1512
1121, 1478, 1479, 1514, 1513
1122, 1479, 1480, 1515, 1514
1123, 1480, 1481, 1516, 1515
1124, 1481, 1482, 1517, 1516
1125, 1482, 1483, 1518, 1517
1126, 1483, 1484, 1519, 1518
1127, 1484, 1485, 1520, 1519
1128, 1485, 1486, 1521, 1520
1129, 1486, 1487, 1522, 1521
1130, 1487, 1488, 1523, 1522
1131, 1488, 1489, 1524, 1523
1132, 1489, 1490, 1525, 1524
1133, 1490, 1491, 1526, 1525
1134, 1491, 1492, 1527, 1526
1135, 1492, 1493, 1528, 1527
1136, 1493, 1494, 1529, 1528
1137, 1494, 1495, 1530, 1529
1138, 1495, 1496, 1531, 1530
1139, 1496, 1497, 1532, 1531
1140, 1497, 1498, 1533, 1532
1141, 1498, 1499, 1534, 1533
1142, 1499, 1500, 1535, 1534
1143, 1500, 1501, 1536, 1535
1144, 1501, 1502, 1537, 1536
1145, 1502, 1503, 1538, 1537
1146, 1503, 1504, 1539, 1538
1147, 1504, 1505, 1540, 1539
1148, 1505, 1506, 1541, 1540
1149, 1506, 1125, 1126, 1541
1150, 1203, 1507, 1542, 1202
1151, 1507, 1508, 1543, 1542
1152, 1508, 1509, 1544, 1543
1153, 1509, 1510, 1545, 1544
1154, 1510, 1511, 1546, 1545
1155, 1511, 1512, 1547, 1546
1156, 1512, 1513, 1548, 1547
1157, 1513, 1514, 1549, 1548
1158, 1514, 1515, 1550, 1549
1159, 1515, 1516, 1551, 1550
1160, 1516, 1517, 1552, 1551
1161, 1517, 1518, 1553, 1552
1162, 1518, 1519, 1554, 1553
1163, 1519, 1520, 1555, 1554
1164, 1520, 1521, 1556, 1555
1165, 1521, 1522, 1557, 1556
1166, 1522, 1523, 1558, 1557
1167, 1523, 1524, 1559, 1558
1168, 1524, 1525, 1560, 1559
1169, 1525, 1526, 1561, 1560
1170, 1526, 1527, 1562, 1561
1171, 1527, 1528, 1563, 1562
1172, 1528, 1529, 1564, 1563
1173, 1529, 1530, 1565, 1564
1174, 1530, 1531, 1566, 1565
1175, 1531, 1532, 1567, 1566
1176, 1532, 1533, 1568, 1567
1177, 1533, 1534, 1569, 1568
1178, 1534, 1535, 1570, 1569
1179, 1535, 1536, 1571, 1570
1180, 1536, 1537, 1572, 1571
1181, 1537, 1538, 1573, 1572
1182, 1538, 1539, 1574, 1573
1183, 1539, 1540, 1575, 1574
1184, 1540, 1541, 1576, 1575
1185, 1541, 1126, 1127, 1576
1186, 1202, 1542, 1577, 1201
1187, 1542, 1543, 1578, 1577
1188, 1543, 1544, 1579, 1578
1189, 1544, 1545, 1580, 1579
1190, 1545, 1546, 1581, 1580
1191, 1546, 1547, 1582, 1581
1192, 1547, 1548, 1583, 1582
1193, 1548, 1549, 1584, 1583
1194, 1549, 1550, 1585, 1584
1195, 1550, 1551, 1586, 1585
1196, 1551, 1552, 1587, 1586
1197, 1552, 1553, 1588, 1587
1198, 1553, 1554, 1589, 1588
1199, 1554, 1555, 1590, 1589
1200, 1555, 1556, 1591, 1590
1201, 1556, 1557, 1592, 1591
1202, 1557, 1558, 1593, 1592
1203, 1558, 1559, 1594, 1593
1204, 1559, 1560, 1595, 1594
1205, 1560, 1561, 1596, 1595
1206, 1561, 1562, 1597, 1596
1207, 1562, 1563, 1598, 1597
1208, 1563, 1564, 1599, 1598
1209, 1564, 1565, 1600, 1599
1210, 1565, 1566, 1601, 1600
1211, 1566, 1567, 1602, 1601
1212, 1567, 1568, 1603, 1602
1213, 1568, 1569, 1604, 1603
1214, 1569, 1570, 1605, 1604
1215, 1570, 1571, 1606, 1605
1216, 1571, 1572, 1607, 1606
1217, 1572, 1573, 1608, 1607
1218, 1573, 1574, 1609, 1608
1219, 1574, 1575, 1610, 1609
1220, 1575, 1576, 1611, 1610
1221, 1576, 1127, 1128, 1611
1222, 1201, 1577, 1612, 1200
1223, 1577, 1578, 1613, 1612
1224, 1578, 1579, 1614, 1613
1225, 1579, 1580, 1615, 1614
1226, 1580, 1581, 1616, 1615
1227, 1581, 1582, 1617, 1616
1228, 1582, 1583, 1618, 1617
1229, 1583, 1584, 1619, 1618
1230, 1584, 1585, 1620, 1619
1231, 1585, 1586, 1621, 1620
1232, 1586, 1587, 1622, 1621
1233, 1587, 1588, 1623, 1622
1234, 1588, 1589, 1624, 1623
1235, 1589, 1590, 1625, 1624
1236, 1590, 1591, 1626, 1625
1237, 1591, 1592, 1627, 1626
1238, 1592, 1593, 1628, 1627
1239, 1593, 1594, 1629, 1628
1240, 1594, 1595, 1630, 1629
1241, 1595, 1596, 1631, 1630
1242, 1596, 1597, 1632, 1631
1243, 1597, 1598, 1633, 1632
1244, 1598, 1599, 1634, 1633
1245, 1599, 1600, 1635, 1634
1246, 1600, 1601, 1636, 1635
1247, 1601, 1602, 1637, 1636
1248, 1602, 1603, 1638, 1637
1249, 1603, 1604, 1639, 1638
1250, 1604, 1605, 1640, 1639
1251, 1605, 1606, 1641, 1640
1252, 1606, 1607, 1642, 1641
1253, 1607, 1608, 1643, 1642
1254, 1608, 1609, 1644, 1643
1255, 1609, 1610, 1645, 1644
1256, 1610, 1611, 1646, 1645
1257, 1611, 1128, 1129, 1646
1258, 1200, 1612, 1647, 1199
1259, 1612, 1613, 1648, 1647
1260, 1613, 1614, 1649, 1648
1261, 1614, 1615, 1650, 1649
1262, 1615, 1616, 1651, 1650
1263, 1616, 1617, 1652, 1651
1264, 1617, 1618, 1653, 1652
1265, 1618, 1619, 1654, 1653
1266, 1619, 1620, 1655, 1654
1267, 1620, 1621, 1656, 1655
1268, 1621, 1622, 1657, 1656
1269, 1622, 1623, 1658, 1657
1270, 1623, 1624, 1659, 1658
1271, 1624, 1625, 1660, 1659
1272, 1625, 1626, 1661, 1660
1273, 1626, 1627, 1662, 1661
1274, 1627, 1628, 1663, 1662
1275, 1628, 1629, 1664, 1663
1276, 1629, 1630, 1665, 1664
1277, 1630, 1631, 1666, 1665
1278, 1631, 1632, 1667, 1666
1279, 1632, 1633, 1668, 1667
1280, 1633, 1634, 1669, 1668
1281, 1634, 1635, 1670, 1669
1282, 1635, 1636, 1671, 1670
1283, 1636, 1637, 1672, 1671
1284, 1637, 1638, 1673, 1672
1285, 1638, 1639, 1674, 1673
1286, 1639, 1640, 1675, 1674
1287, 1640, 1641, 1676, 1675
1288, 1641, 1642, 1677, 1676
1289, 1642, 1643, 1678, 1677
1290, 1643, 1644, 1679, 1678
1291, 1644, 1645, 1680, 1679
1292, 1645, 1646, 1681, 1680
1293, 1646, 1129, 1130, 1681
1294, 1199, 1647, 1198, 1163
1295, 1647, 1648, 1197, 1198
1296, 1648, 1649, 1196, 1197
1297, 1649, 1650, 1195, 1196
1298, 1650, 1651, 1194, 1195
1299, 1651, 1652, 1193, 1194
1300, 1652, 1653, 1192, 1193
1301, 1653, 1654, 1191, 1192
1302, 1654, 1655, 1190, 1191
1303, 1655, 1656, 1189, 1190
1304, 1656, 1657, 1188, 1189
1305, 1657, 1658, 1187, 1188
1306, 1658, 1659, 1186, 1187
1307, 1659, 1660, 1185, 1186
1308, 1660, 1661, 1184, 1185
1309, 1661, 1662, 1183, 1184
1310, 1662, 1663, 1182, 1183
1311, 1663, 1664, 1181, 1182
1312, 1664, 1665, 1180, 1181
1313, 1665, 1666, 1179, 1180
1314, 1666, 1667, 1178, 1179
1315, 1667, 1668, 1177, 1178
1316, 1668, 1669, 1176, 1177
1317, 1669, 1670, 1175, 1176
1318, 1670, 1671, 1174, 1175
1319, 1671, 1672, 1173, 1174
1320, 1672, 1673, 1172, 1173
1321, 1673, 1674, 1171, 1172
1322, 1674, 1675, 1170, 1171
1323, 1675, 1676, 1169, 1170
1324, 1676, 1677, 1168, 1169
1325, 1677, 1678, 1167, 1168
1326, 1678, 1679, 1166, 1167
1327, 1679, 1680, 1165, 1166
1328, 1680, 1681, 1164, 1165
1329, 1681, 1130, 1131, 1164
1330, 1131, 1132, 1682, 1164
1331, 1132, 1133, 1683, 1682
1332, 1133, 1134, 1684, 1683
1333, 1134, 1135, 1685, 1684
1334, 1135, 1136, 1686, 1685
1335, 1136, 1137, 1687, 1686
1336, 1137, 1138, 1688, 1687
1337, 1138, 1139, 1689, 1688
1338, 1139, 1140, 1690, 1689
1339, 1140, 1141, 1691, 1690
1340, 1141, 1142, 1692, 1691
1341, 1142, 1143, 1693, 1692
1342, 1143, 1144, 1694, 1693
1343, 1144, 1145, 1695, 1694
1344, 1145, 1146, 1696, 1695
1345, 1146,  368,  369, 1696
1346, 1164, 1682, 1697, 1165
1347, 1682, 1683, 1698, 1697
1348, 1683, 1684, 1699, 1698
1349, 1684, 1685, 1700, 1699
1350, 1685, 1686, 1701, 1700
1351, 1686, 1687, 1702, 1701
1352, 1687, 1688, 1703, 1702
1353, 1688, 1689, 1704, 1703
1354, 1689, 1690, 1705, 1704
1355, 1690, 1691, 1706, 1705
1356, 1691, 1692, 1707, 1706
1357, 1692, 1693, 1708, 1707
1358, 1693, 1694, 1709, 1708
1359, 1694, 1695, 1710, 1709
1360, 1695, 1696, 1711, 1710
1361, 1696,  369,  370, 1711
1362, 1165, 1697, 1712, 1166
1363, 1697, 1698, 1713, 1712
1364, 1698, 1699, 1714, 1713
1365, 1699, 1700, 1715, 1714
1366, 1700, 1701, 1716, 1715
1367, 1701, 1702, 1717, 1716
1368, 1702, 1703, 1718, 1717
1369, 1703, 1704, 1719, 1718
1370, 1704, 1705, 1720, 1719
1371, 1705, 1706, 1721, 1720
1372, 1706, 1707, 1722, 1721
1373, 1707, 1708, 1723, 1722
1374, 1708, 1709, 1724, 1723
1375, 1709, 1710, 1725, 1724
1376, 1710, 1711, 1726, 1725
1377, 1711,  370,  371, 1726
1378, 1166, 1712, 1727, 1167
1379, 1712, 1713, 1728, 1727
1380, 1713, 1714, 1729, 1728
1381, 1714, 1715, 1730, 1729
1382, 1715, 1716, 1731, 1730
1383, 1716, 1717, 1732, 1731
1384, 1717, 1718, 1733, 1732
1385, 1718, 1719, 1734, 1733
1386, 1719, 1720, 1735, 1734
1387, 1720, 1721, 1736, 1735
1388, 1721, 1722, 1737, 1736
1389, 1722, 1723, 1738, 1737
1390, 1723, 1724, 1739, 1738
1391, 1724, 1725, 1740, 1739
1392, 1725, 1726, 1741, 1740
1393, 1726,  371,  372, 1741
1394, 1167, 1727, 1742, 1168
1395, 1727, 1728, 1743, 1742
1396, 1728, 1729, 1744, 1743
1397, 1729, 1730, 1745, 1744
1398, 1730, 1731, 1746, 1745
1399, 1731, 1732, 1747, 1746
1400, 1732, 1733, 1748, 1747
1401, 1733, 1734, 1749, 1748
1402, 1734, 1735, 1750, 1749
1403, 1735, 1736, 1751, 1750
1404, 1736, 1737, 1752, 1751
1405, 1737, 1738, 1753, 1752
1406, 1738, 1739, 1754, 1753
1407, 1739, 1740, 1755, 1754
1408, 1740, 1741, 1756, 1755
1409, 1741,  372,  373, 1756
1410, 1168, 1742, 1757, 1169
1411, 1742, 1743, 1758, 1757
1412, 1743, 1744, 1759, 1758
1413, 1744, 1745, 1760, 1759
1414, 1745, 1746, 1761, 1760
1415, 1746, 1747, 1762, 1761
1416, 1747, 1748, 1763, 1762
1417, 1748, 1749, 1764, 1763
1418, 1749, 1750, 1765, 1764
1419, 1750, 1751, 1766, 1765
1420, 1751, 1752, 1767, 1766
1421, 1752, 1753, 1768, 1767
1422, 1753, 1754, 1769, 1768
1423, 1754, 1755, 1770, 1769
1424, 1755, 1756, 1771, 1770
1425, 1756,  373,  374, 1771
1426, 1169, 1757, 1772, 1170
1427, 1757, 1758, 1773, 1772
1428, 1758, 1759, 1774, 1773
1429, 1759, 1760, 1775, 1774
1430, 1760, 1761, 1776, 1775
1431, 1761, 1762, 1777, 1776
1432, 1762, 1763, 1778, 1777
1433, 1763, 1764, 1779, 1778
1434, 1764, 1765, 1780, 1779
1435, 1765, 1766, 1781, 1780
1436, 1766, 1767, 1782, 1781
1437, 1767, 1768, 1783, 1782
1438, 1768, 1769, 1784, 1783
1439, 1769, 1770, 1785, 1784
1440, 1770, 1771, 1786, 1785
1441, 1771,  374,  375, 1786
1442, 1170, 1772, 1787, 1171
1443, 1772, 1773, 1788, 1787
1444, 1773, 1774, 1789, 1788
1445, 1774, 1775, 1790, 1789
1446, 1775, 1776, 1791, 1790
1447, 1776, 1777, 1792, 1791
1448, 1777, 1778, 1793, 1792
1449, 1778, 1779, 1794, 1793
1450, 1779, 1780, 1795, 1794
1451, 1780, 1781, 1796, 1795
1452, 1781, 1782, 1797, 1796
1453, 1782, 1783, 1798, 1797
1454, 1783, 1784, 1799, 1798
1455, 1784, 1785, 1800, 1799
1456, 1785, 1786, 1801, 1800
1457, 1786,  375,  376, 1801
1458, 1171, 1787, 1802, 1172
1459, 1787, 1788, 1803, 1802
1460, 1788, 1789, 1804, 1803
1461, 1789, 1790, 1805, 1804
1462, 1790, 1791, 1806, 1805
1463, 1791, 1792, 1807, 1806
1464, 1792, 1793, 1808, 1807
1465, 1793, 1794, 1809, 1808
1466, 1794, 1795, 1810, 1809
1467, 1795, 1796, 1811, 1810
1468, 1796, 1797, 1812, 1811
1469, 1797, 1798, 1813, 1812
1470, 1798, 1799, 1814, 1813
1471, 1799, 1800, 1815, 1814
1472, 1800, 1801, 1816, 1815
1473, 1801,  376,  377, 1816
1474, 1172, 1802, 1817, 1173
1475, 1802, 1803, 1818, 1817
1476, 1803, 1804, 1819, 1818
1477, 1804, 1805, 1820, 1819
1478, 1805, 1806, 1821, 1820
1479, 1806, 1807, 1822, 1821
1480, 1807, 1808, 1823, 1822
1481, 1808, 1809, 1824, 1823
1482, 1809, 1810, 1825, 1824
1483, 1810, 1811, 1826, 1825
1484, 1811, 1812, 1827, 1826
1485, 1812, 1813, 1828, 1827
1486, 1813, 1814, 1829, 1828
1487, 1814, 1815, 1830, 1829
1488, 1815, 1816, 1831, 1830
1489, 1816,  377,  378, 1831
1490, 1173, 1817, 1832, 1174
1491, 1817, 1818, 1833, 1832
1492, 1818, 1819, 1834, 1833
1493, 1819, 1820, 1835, 1834
1494, 1820, 1821, 1836, 1835
1495, 1821, 1822, 1837, 1836
1496, 1822, 1823, 1838, 1837
1497, 1823, 1824, 1839, 1838
1498, 1824, 1825, 1840, 1839
1499, 1825, 1826, 1841, 1840
1500, 1826, 1827, 1842, 1841
1501, 1827, 1828, 1843, 1842
1502, 1828, 1829, 1844, 1843
1503, 1829, 1830, 1845, 1844
1504, 1830, 1831, 1846, 1845
1505, 1831,  378,  379, 1846
1506, 1174, 1832, 1847, 1175
1507, 1832, 1833, 1848, 1847
1508, 1833, 1834, 1849, 1848
1509, 1834, 1835, 1850, 1849
1510, 1835, 1836, 1851, 1850
1511, 1836, 1837, 1852, 1851
1512, 1837, 1838, 1853, 1852
1513, 1838, 1839, 1854, 1853
1514, 1839, 1840, 1855, 1854
1515, 1840, 1841, 1856, 1855
1516, 1841, 1842, 1857, 1856
1517, 1842, 1843, 1858, 1857
1518, 1843, 1844, 1859, 1858
1519, 1844, 1845, 1860, 1859
1520, 1845, 1846, 1861, 1860
1521, 1846,  379,  380, 1861
1522, 1175, 1847, 1862, 1176
1523, 1847, 1848, 1863, 1862
1524, 1848, 1849, 1864, 1863
1525, 1849, 1850, 1865, 1864
1526, 1850, 1851, 1866, 1865
1527, 1851, 1852, 1867, 1866
1528, 1852, 1853, 1868, 1867
1529, 1853, 1854, 1869, 1868
1530, 1854, 1855, 1870, 1869
1531, 1855, 1856, 1871, 1870
1532, 1856, 1857, 1872, 1871
1533, 1857, 1858, 1873, 1872
1534, 1858, 1859, 1874, 1873
1535, 1859, 1860, 1875, 1874
1536, 1860, 1861, 1876, 1875
1537, 1861,  380,  381, 1876
1538, 1176, 1862, 1877, 1177
1539, 1862, 1863, 1878, 1877
1540, 1863, 1864, 1879, 1878
1541, 1864, 1865, 1880, 1879
1542, 1865, 1866, 1881, 1880
1543, 1866, 1867, 1882, 1881
1544, 1867, 1868, 1883, 1882
1545, 1868, 1869, 1884, 1883
1546, 1869, 1870, 1885, 1884
1547, 1870, 1871, 1886, 1885
1548, 1871, 1872, 1887, 1886
1549, 1872, 1873, 1888, 1887
1550, 1873, 1874, 1889, 1888
1551, 1874, 1875, 1890, 1889
1552, 1875, 1876, 1891, 1890
1553, 1876,  381,  382, 1891
1554, 1177, 1877, 1892, 1178
1555, 1877, 1878, 1893, 1892
1556, 1878, 1879, 1894, 1893
1557, 1879, 1880, 1895, 1894
1558, 1880, 1881, 1896, 1895
1559, 1881, 1882, 1897, 1896
1560, 1882, 1883, 1898, 1897
1561, 1883, 1884, 1899, 1898
1562, 1884, 1885, 1900, 1899
1563, 1885, 1886, 1901, 1900
1564, 1886, 1887, 1902, 1901
1565, 1887, 1888, 1903, 1902
1566, 1888, 1889, 1904, 1903
1567, 1889, 1890, 1905, 1904
1568, 1890, 1891, 1906, 1905
1569, 1891,  382,  383, 1906
1570, 1178, 1892, 1907, 1179
1571, 1892, 1893, 1908, 1907
1572, 1893, 1894, 1909, 1908
1573, 1894, 1895, 1910, 1909
1574, 1895, 1896, 1911, 1910
1575, 1896, 1897, 1912, 1911
1576, 1897, 1898, 1913, 1912
1577, 1898, 1899, 1914, 1913
1578, 1899, 1900, 1915, 1914
1579, 1900, 1901, 1916, 1915
1580, 1901, 1902, 1917, 1916
1581, 1902, 1903, 1918, 1917
1582, 1903, 1904, 1919, 1918
1583, 1904, 1905, 1920, 1919
1584, 1905, 1906, 1921, 1920
1585, 1906,  383,  384, 1921
1586, 1179, 1907, 1922, 1180
1587, 1907, 1908, 1923, 1922
1588, 1908, 1909, 1924, 1923
1589, 1909, 1910, 1925, 1924
1590, 1910, 1911, 1926, 1925
1591, 1911, 1912, 1927, 1926
1592, 1912, 1913, 1928, 1927
1593, 1913, 1914, 1929, 1928
1594, 1914, 1915, 1930, 1929
1595, 1915, 1916, 1931, 1930
1596, 1916, 1917, 1932, 1931
1597, 1917, 1918, 1933, 1932
1598, 1918, 1919, 1934, 1933
1599, 1919, 1920, 1935, 1934
1600, 1920, 1921, 1936, 1935
1601, 1921,  384,  385, 1936
1602, 1180, 1922, 1937, 1181
1603, 1922, 1923, 1938, 1937
1604, 1923, 1924, 1939, 1938
1605, 1924, 1925, 1940, 1939
1606, 1925, 1926, 1941, 1940
1607, 1926, 1927, 1942, 1941
1608, 1927, 1928, 1943, 1942
1609, 1928, 1929, 1944, 1943
1610, 1929, 1930, 1945, 1944
1611, 1930, 1931, 1946, 1945
1612, 1931, 1932, 1947, 1946
1613, 1932, 1933, 1948, 1947
1614, 1933, 1934, 1949, 1948
1615, 1934, 1935, 1950, 1949
1616, 1935, 1936, 1951, 1950
1617, 1936,  385,  386, 1951
1618, 1181, 1937, 1952, 1182
1619, 1937, 1938, 1953, 1952
1620, 1938, 1939, 1954, 1953
1621, 1939, 1940, 1955, 1954
1622, 1940, 1941, 1956, 1955
1623, 1941, 1942, 1957, 1956
1624, 1942, 1943, 1958, 1957
1625, 1943, 1944, 1959, 1958
1626, 1944, 1945, 1960, 1959
1627, 1945, 1946, 1961, 1960
1628, 1946, 1947, 1962, 1961
1629, 1947, 1948, 1963, 1962
1630, 1948, 1949, 1964, 1963
1631, 1949, 1950, 1965, 1964
1632, 1950, 1951, 1966, 1965
1633, 1951,  386,  387, 1966
1634, 1182, 1952, 1967, 1183
1635, 1952, 1953, 1968, 1967
1636, 1953, 1954, 1969, 1968
1637, 1954, 1955, 1970, 1969
1638, 1955, 1956, 1971, 1970
1639, 1956, 1957, 1972, 1971
1640, 1957, 1958, 1973, 1972
1641, 1958, 1959, 1974, 1973
1642, 1959, 1960, 1975, 1974
1643, 1960, 1961, 1976, 1975
1644, 1961, 1962, 1977, 1976
1645, 1962, 1963, 1978, 1977
1646, 1963, 1964, 1979, 1978
1647, 1964, 1965, 1980, 1979
1648, 1965, 1966, 1981, 1980
1649, 1966,  387,  388, 1981
1650, 1183, 1967, 1982, 1184
1651, 1967, 1968, 1983, 1982
1652, 1968, 1969, 1984, 1983
1653, 1969, 1970, 1985, 1984
1654, 1970, 1971, 1986, 1985
1655, 1971, 1972, 1987, 1986
1656, 1972, 1973, 1988, 1987
1657, 1973, 1974, 1989, 1988
1658, 1974, 1975, 1990, 1989
1659, 1975, 1976, 1991, 1990
1660, 1976, 1977, 1992, 1991
1661, 1977, 1978, 1993, 1992
1662, 1978, 1979, 1994, 1993
1663, 1979, 1980, 1995, 1994
1664, 1980, 1981, 1996, 1995
1665, 1981,  388,  389, 1996
1666, 1184, 1982, 1997, 1185
1667, 1982, 1983, 1998, 1997
1668, 1983, 1984, 1999, 1998
1669, 1984, 1985, 2000, 1999
1670, 1985, 1986, 2001, 2000
1671, 1986, 1987, 2002, 2001
1672, 1987, 1988, 2003, 2002
1673, 1988, 1989, 2004, 2003
1674, 1989, 1990, 2005, 2004
1675, 1990, 1991, 2006, 2005
1676, 1991, 1992, 2007, 2006
1677, 1992, 1993, 2008, 2007
1678, 1993, 1994, 2009, 2008
1679, 1994, 1995, 2010, 2009
1680, 1995, 1996, 2011, 2010
1681, 1996,  389,  390, 2011
1682, 1185, 1997, 2012, 1186
1683, 1997, 1998, 2013, 2012
1684, 1998, 1999, 2014, 2013
1685, 1999, 2000, 2015, 2014
1686, 2000, 2001, 2016, 2015
1687, 2001, 2002, 2017, 2016
1688, 2002, 2003, 2018, 2017
1689, 2003, 2004, 2019, 2018
1690, 2004, 2005, 2020, 2019
1691, 2005, 2006, 2021, 2020
1692, 2006, 2007, 2022, 2021
1693, 2007, 2008, 2023, 2022
1694, 2008, 2009, 2024, 2023
1695, 2009, 2010, 2025, 2024
1696, 2010, 2011, 2026, 2025
1697, 2011,  390,  391, 2026
1698, 1186, 2012, 2027, 1187
1699, 2012, 2013, 2028, 2027
1700, 2013, 2014, 2029, 2028
1701, 2014, 2015, 2030, 2029
1702, 2015, 2016, 2031, 2030
1703, 2016, 2017, 2032, 2031
1704, 2017, 2018, 2033, 2032
1705, 2018, 2019, 2034, 2033
1706, 2019, 2020, 2035, 2034
1707, 2020, 2021, 2036, 2035
1708, 2021, 2022, 2037, 2036
1709, 2022, 2023, 2038, 2037
1710, 2023, 2024, 2039, 2038
1711, 2024, 2025, 2040, 2039
1712, 2025, 2026, 2041, 2040
1713, 2026,  391,  392, 2041
1714, 1187, 2027, 2042, 1188
1715, 2027, 2028, 2043, 2042
1716, 2028, 2029, 2044, 2043
1717, 2029, 2030, 2045, 2044
1718, 2030, 2031, 2046, 2045
1719, 2031, 2032, 2047, 2046
1720, 2032, 2033, 2048, 2047
1721, 2033, 2034, 2049, 2048
1722, 2034, 2035, 2050, 2049
1723, 2035, 2036, 2051, 2050
1724, 2036, 2037, 2052, 2051
1725, 2037, 2038, 2053, 2052
1726, 2038, 2039, 2054, 2053
1727, 2039, 2040, 2055, 2054
1728, 2040, 2041, 2056, 2055
1729, 2041,  392,  393, 2056
1730, 1188, 2042, 2057, 1189
1731, 2042, 2043, 2058, 2057
1732, 2043, 2044, 2059, 2058
1733, 2044, 2045, 2060, 2059
1734, 2045, 2046, 2061, 2060
1735, 2046, 2047, 2062, 2061
1736, 2047, 2048, 2063, 2062
1737, 2048, 2049, 2064, 2063
1738, 2049, 2050, 2065, 2064
1739, 2050, 2051, 2066, 2065
1740, 2051, 2052, 2067, 2066
1741, 2052, 2053, 2068, 2067
1742, 2053, 2054, 2069, 2068
1743, 2054, 2055, 2070, 2069
1744, 2055, 2056, 2071, 2070
1745, 2056,  393,  394, 2071
1746, 1189, 2057, 2072, 1190
1747, 2057, 2058, 2073, 2072
1748, 2058, 2059, 2074, 2073
1749, 2059, 2060, 2075, 2074
1750, 2060, 2061, 2076, 2075
1751, 2061, 2062, 2077, 2076
1752, 2062, 2063, 2078, 2077
1753, 2063, 2064, 2079, 2078
1754, 2064, 2065, 2080, 2079
1755, 2065, 2066, 2081, 2080
1756, 2066, 2067, 2082, 2081
1757, 2067, 2068, 2083, 2082
1758, 2068, 2069, 2084, 2083
1759, 2069, 2070, 2085, 2084
1760, 2070, 2071, 2086, 2085
1761, 2071,  394,  395, 2086
1762, 1190, 2072, 2087, 1191
1763, 2072, 2073, 2088, 2087
1764, 2073, 2074, 2089, 2088
1765, 2074, 2075, 2090, 2089
1766, 2075, 2076, 2091, 2090
1767, 2076, 2077, 2092, 2091
1768, 2077, 2078, 2093, 2092
1769, 2078, 2079, 2094, 2093
1770, 2079, 2080, 2095, 2094
1771, 2080, 2081, 2096, 2095
1772, 2081, 2082, 2097, 2096
1773, 2082, 2083, 2098, 2097
1774, 2083, 2084, 2099, 2098
1775, 2084, 2085, 2100, 2099
1776, 2085, 2086, 2101, 2100
1777, 2086,  395,  396, 2101
1778, 1191, 2087, 2102, 1192
1779, 2087, 2088, 2103, 2102
1780, 2088, 2089, 2104, 2103
1781, 2089, 2090, 2105, 2104
1782, 2090, 2091, 2106, 2105
1783, 2091, 2092, 2107, 2106
1784, 2092, 2093, 2108, 2107
1785, 2093, 2094, 2109, 2108
1786, 2094, 2095, 2110, 2109
1787, 2095, 2096, 2111, 2110
1788, 2096, 2097, 2112, 2111
1789, 2097, 2098, 2113, 2112
1790, 2098, 2099, 2114, 2113
1791, 2099, 2100, 2115, 2114
1792, 2100, 2101, 2116, 2115
1793, 2101,  396,  397, 2116
1794, 1192, 2102, 2117, 1193
1795, 2102, 2103, 2118, 2117
1796, 2103, 2104, 2119, 2118
1797, 2104, 2105, 2120, 2119
1798, 2105, 2106, 2121, 2120
1799, 2106, 2107, 2122, 2121
1800, 2107, 2108, 2123, 2122
1801, 2108, 2109, 2124, 2123
1802, 2109, 2110, 2125, 2124
1803, 2110, 2111, 2126, 2125
1804, 2111, 2112, 2127, 2126
1805, 2112, 2113, 2128, 2127
1806, 2113, 2114, 2129, 2128
1807, 2114, 2115, 2130, 2129
1808, 2115, 2116, 2131, 2130
1809, 2116,  397,  398, 2131
1810, 1193, 2117, 2132, 1194
1811, 2117, 2118, 2133, 2132
1812, 2118, 2119, 2134, 2133
1813, 2119, 2120, 2135, 2134
1814, 2120, 2121, 2136, 2135
1815, 2121, 2122, 2137, 2136
1816, 2122, 2123, 2138, 2137
1817, 2123, 2124, 2139, 2138
1818, 2124, 2125, 2140, 2139
1819, 2125, 2126, 2141, 2140
1820, 2126, 2127, 2142, 2141
1821, 2127, 2128, 2143, 2142
1822, 2128, 2129, 2144, 2143
1823, 2129, 2130, 2145, 2144
1824, 2130, 2131, 2146, 2145
1825, 2131,  398,  399, 2146
1826, 1194, 2132, 2147, 1195
1827, 2132, 2133, 2148, 2147
1828, 2133, 2134, 2149, 2148
1829, 2134, 2135, 2150, 2149
1830, 2135, 2136, 2151, 2150
1831, 2136, 2137, 2152, 2151
1832, 2137, 2138, 2153, 2152
1833, 2138, 2139, 2154, 2153
1834, 2139, 2140, 2155, 2154
1835, 2140, 2141, 2156, 2155
1836, 2141, 2142, 2157, 2156
1837, 2142, 2143, 2158, 2157
1838, 2143, 2144, 2159, 2158
1839, 2144, 2145, 2160, 2159
1840, 2145, 2146, 2161, 2160
1841, 2146,  399,  400, 2161
1842, 1195, 2147, 2162, 1196
1843, 2147, 2148, 2163, 2162
1844, 2148, 2149, 2164, 2163
1845, 2149, 2150, 2165, 2164
1846, 2150, 2151, 2166, 2165
1847, 2151, 2152, 2167, 2166
1848, 2152, 2153, 2168, 2167
1849, 2153, 2154, 2169, 2168
1850, 2154, 2155, 2170, 2169
1851, 2155, 2156, 2171, 2170
1852, 2156, 2157, 2172, 2171
1853, 2157, 2158, 2173, 2172
1854, 2158, 2159, 2174, 2173
1855, 2159, 2160, 2175, 2174
1856, 2160, 2161, 2176, 2175
1857, 2161,  400,  401, 2176
1858, 1196, 2162, 2177, 1197
1859, 2162, 2163, 2178, 2177
1860, 2163, 2164, 2179, 2178
1861, 2164, 2165, 2180, 2179
1862, 2165, 2166, 2181, 2180
1863, 2166, 2167, 2182, 2181
1864, 2167, 2168, 2183, 2182
1865, 2168, 2169, 2184, 2183
1866, 2169, 2170, 2185, 2184
1867, 2170, 2171, 2186, 2185
1868, 2171, 2172, 2187, 2186
1869, 2172, 2173, 2188, 2187
1870, 2173, 2174, 2189, 2188
1871, 2174, 2175, 2190, 2189
1872, 2175, 2176, 2191, 2190
1873, 2176,  401,  402, 2191
1874, 1197, 2177, 2192, 1198
1875, 2177, 2178, 2193, 2192
1876, 2178, 2179, 2194, 2193
1877, 2179, 2180, 2195, 2194
1878, 2180, 2181, 2196, 2195
1879, 2181, 2182, 2197, 2196
1880, 2182, 2183, 2198, 2197
1881, 2183, 2184, 2199, 2198
1882, 2184, 2185, 2200, 2199
1883, 2185, 2186, 2201, 2200
1884, 2186, 2187, 2202, 2201
1885, 2187, 2188, 2203, 2202
1886, 2188, 2189, 2204, 2203
1887, 2189, 2190, 2205, 2204
1888, 2190, 2191, 2206, 2205
1889, 2191,  402,  403, 2206
1890, 1198, 2192, 1226, 1163
1891, 2192, 2193, 1225, 1226
1892, 2193, 2194, 1224, 1225
1893, 2194, 2195, 1223, 1224
1894, 2195, 2196, 1222, 1223
1895, 2196, 2197, 1221, 1222
1896, 2197, 2198, 1220, 1221
1897, 2198, 2199, 1219, 1220
1898, 2199, 2200, 1218, 1219
1899, 2200, 2201, 1217, 1218
1900, 2201, 2202, 1216, 1217
1901, 2202, 2203, 1215, 1216
1902, 2203, 2204, 1214, 1215
1903, 2204, 2205, 1213, 1214
1904, 2205, 2206, 1212, 1213
1905, 2206,  403,  404, 1212
1906,  404,  405, 2207, 1212
1907,  405,  406, 2208, 2207
1908,  406,  407, 2209, 2208
1909,  407,  408, 2210, 2209
1910,  408,  409, 2211, 2210
1911,  409,  410, 2212, 2211
1912,  410,  411, 2213, 2212
1913,  411,  412, 2214, 2213
1914,  412,  413, 2215, 2214
1915,  413,  414, 2216, 2215
1916,  414,  415, 2217, 2216
1917,  415,  416, 2218, 2217
1918,  416,  417, 2219, 2218
1919,  417,    6,  196, 2219
1920, 1212, 2207, 2220, 1213
1921, 2207, 2208, 2221, 2220
1922, 2208, 2209, 2222, 2221
1923, 2209, 2210, 2223, 2222
1924, 2210, 2211, 2224, 2223
1925, 2211, 2212, 2225, 2224
1926, 2212, 2213, 2226, 2225
1927, 2213, 2214, 2227, 2226
1928, 2214, 2215, 2228, 2227
1929, 2215, 2216, 2229, 2228
1930, 2216, 2217, 2230, 2229
1931, 2217, 2218, 2231, 2230
1932, 2218, 2219, 2232, 2231
1933, 2219,  196,  195, 2232
1934, 1213, 2220, 2233, 1214
1935, 2220, 2221, 2234, 2233
1936, 2221, 2222, 2235, 2234
1937, 2222, 2223, 2236, 2235
1938, 2223, 2224, 2237, 2236
1939, 2224, 2225, 2238, 2237
1940, 2225, 2226, 2239, 2238
1941, 2226, 2227, 2240, 2239
1942, 2227, 2228, 2241, 2240
1943, 2228, 2229, 2242, 2241
1944, 2229, 2230, 2243, 2242
1945, 2230, 2231, 2244, 2243
1946, 2231, 2232, 2245, 2244
1947, 2232,  195,  194, 2245
1948, 1214, 2233, 2246, 1215
1949, 2233, 2234, 2247, 2246
1950, 2234, 2235, 2248, 2247
1951, 2235, 2236, 2249, 2248
1952, 2236, 2237, 2250, 2249
1953, 2237, 2238, 2251, 2250
1954, 2238, 2239, 2252, 2251
1955, 2239, 2240, 2253, 2252
1956, 2240, 2241, 2254, 2253
1957, 2241, 2242, 2255, 2254
1958, 2242, 2243, 2256, 2255
1959, 2243, 2244, 2257, 2256
1960, 2244, 2245, 2258, 2257
1961, 2245,  194,  193, 2258
1962, 1215, 2246, 2259, 1216
1963, 2246, 2247, 2260, 2259
1964, 2247, 2248, 2261, 2260
1965, 2248, 2249, 2262, 2261
1966, 2249, 2250, 2263, 2262
1967, 2250, 2251, 2264, 2263
1968, 2251, 2252, 2265, 2264
1969, 2252, 2253, 2266, 2265
1970, 2253, 2254, 2267, 2266
1971, 2254, 2255, 2268, 2267
1972, 2255, 2256, 2269, 2268
1973, 2256, 2257, 2270, 2269
1974, 2257, 2258, 2271, 2270
1975, 2258,  193,  192, 2271
1976, 1216, 2259, 2272, 1217
1977, 2259, 2260, 2273, 2272
1978, 2260, 2261, 2274, 2273
1979, 2261, 2262, 2275, 2274
1980, 2262, 2263, 2276, 2275
1981, 2263, 2264, 2277, 2276
1982, 2264, 2265, 2278, 2277
1983, 2265, 2266, 2279, 2278
1984, 2266, 2267, 2280, 2279
1985, 2267, 2268, 2281, 2280
1986, 2268, 2269, 2282, 2281
1987, 2269, 2270, 2283, 2282
1988, 2270, 2271, 2284, 2283
1989, 2271,  192,  191, 2284
1990, 1217, 2272, 2285, 1218
1991, 2272, 2273, 2286, 2285
1992, 2273, 2274, 2287, 2286
1993, 2274, 2275, 2288, 2287
1994, 2275, 2276, 2289, 2288
1995, 2276, 2277, 2290, 2289
1996, 2277, 2278, 2291, 2290
1997, 2278, 2279, 2292, 2291
1998, 2279, 2280, 2293, 2292
1999, 2280, 2281, 2294, 2293
2000, 2281, 2282, 2295, 2294
2001, 2282, 2283, 2296, 2295
2002, 2283, 2284, 2297, 2296
2003, 2284,  191,  190, 2297
2004, 1218, 2285, 2298, 1219
2005, 2285, 2286, 2299, 2298
2006, 2286, 2287, 2300, 2299
2007, 2287, 2288, 2301, 2300
2008, 2288, 2289, 2302, 2301
2009, 2289, 2290, 2303, 2302
2010, 2290, 2291, 2304, 2303
2011, 2291, 2292, 2305, 2304
2012, 2292, 2293, 2306, 2305
2013, 2293, 2294, 2307, 2306
2014, 2294, 2295, 2308, 2307
2015, 2295, 2296, 2309, 2308
2016, 2296, 2297, 2310, 2309
2017, 2297,  190,  189, 2310
2018, 1219, 2298, 2311, 1220
2019, 2298, 2299, 2312, 2311
2020, 2299, 2300, 2313, 2312
2021, 2300, 2301, 2314, 2313
2022, 2301, 2302, 2315, 2314
2023, 2302, 2303, 2316, 2315
2024, 2303, 2304, 2317, 2316
2025, 2304, 2305, 2318, 2317
2026, 2305, 2306, 2319, 2318
2027, 2306, 2307, 2320, 2319
2028, 2307, 2308, 2321, 2320
2029, 2308, 2309, 2322, 2321
2030, 2309, 2310, 2323, 2322
2031, 2310,  189,  188, 2323
2032, 1220, 2311, 2324, 1221
2033, 2311, 2312, 2325, 2324
2034, 2312, 2313, 2326, 2325
2035, 2313, 2314, 2327, 2326
2036, 2314, 2315, 2328, 2327
2037, 2315, 2316, 2329, 2328
2038, 2316, 2317, 2330, 2329
2039, 2317, 2318, 2331, 2330
2040, 2318, 2319, 2332, 2331
2041, 2319, 2320, 2333, 2332
2042, 2320, 2321, 2334, 2333
2043, 2321, 2322, 2335, 2334
2044, 2322, 2323, 2336, 2335
2045, 2323,  188,  187, 2336
2046, 1221, 2324, 2337, 1222
2047, 2324, 2325, 2338, 2337
2048, 2325, 2326, 2339, 2338
2049, 2326, 2327, 2340, 2339
2050, 2327, 2328, 2341, 2340
2051, 2328, 2329, 2342, 2341
2052, 2329, 2330, 2343, 2342
2053, 2330, 2331, 2344, 2343
2054, 2331, 2332, 2345, 2344
2055, 2332, 2333, 2346, 2345
2056, 2333, 2334, 2347, 2346
2057, 2334, 2335, 2348, 2347
2058, 2335, 2336, 2349, 2348
2059, 2336,  187,  186, 2349
2060, 1222, 2337, 2350, 1223
2061, 2337, 2338, 2351, 2350
2062, 2338, 2339, 2352, 2351
2063, 2339, 2340, 2353, 2352
2064, 2340, 2341, 2354, 2353
2065, 2341, 2342, 2355, 2354
2066, 2342, 2343, 2356, 2355
2067, 2343, 2344, 2357, 2356
2068, 2344, 2345, 2358, 2357
2069, 2345, 2346, 2359, 2358
2070, 2346, 2347, 2360, 2359
2071, 2347, 2348, 2361, 2360
2072, 2348, 2349, 2362, 2361
2073, 2349,  186,  185, 2362
2074, 1223, 2350, 2363, 1224
2075, 2350, 2351, 2364, 2363
2076, 2351, 2352, 2365, 2364
2077, 2352, 2353, 2366, 2365
2078, 2353, 2354, 2367, 2366
2079, 2354, 2355, 2368, 2367
2080, 2355, 2356, 2369, 2368
2081, 2356, 2357, 2370, 2369
2082, 2357, 2358, 2371, 2370
2083, 2358, 2359, 2372, 2371
2084, 2359, 2360, 2373, 2372
2085, 2360, 2361, 2374, 2373
2086, 2361, 2362, 2375, 2374
2087, 2362,  185,  184, 2375
2088, 1224, 2363, 2376, 1225
2089, 2363, 2364, 2377, 2376
2090, 2364, 2365, 2378, 2377
2091, 2365, 2366, 2379, 2378
2092, 2366, 2367, 2380, 2379
2093, 2367, 2368, 2381, 2380
2094, 2368, 2369, 2382, 2381
2095, 2369, 2370, 2383, 2382
2096, 2370, 2371, 2384, 2383
2097, 2371, 2372, 2385, 2384
2098, 2372, 2373, 2386, 2385
2099, 2373, 2374, 2387, 2386
2100, 2374, 2375, 2388, 2387
2101, 2375,  184,  183, 2388
2102, 1225, 2376, 2389, 1226
2103, 2376, 2377, 2390, 2389
2104, 2377, 2378, 2391, 2390
2105, 2378, 2379, 2392, 2391
2106, 2379, 2380, 2393, 2392
2107, 2380, 2381, 2394, 2393
2108, 2381, 2382, 2395, 2394
2109, 2382, 2383, 2396, 2395
2110, 2383, 2384, 2397, 2396
2111, 2384, 2385, 2398, 2397
2112, 2385, 2386, 2399, 2398
2113, 2386, 2387, 2400, 2399
2114, 2387, 2388, 2401, 2400
2115, 2388,  183,  182, 2401
2116, 1226, 2389, 1199, 1163
2117, 2389, 2390, 1200, 1199
2118, 2390, 2391, 1201, 1200
2119, 2391, 2392, 1202, 1201
2120, 2392, 2393, 1203, 1202
2121, 2393, 2394, 1204, 1203
2122, 2394, 2395, 1205, 1204
2123, 2395, 2396, 1206, 1205
2124, 2396, 2397, 1207, 1206
2125, 2397, 2398, 1208, 1207
2126, 2398, 2399, 1209, 1208
2127, 2399, 2400, 1210, 1209
2128, 2400, 2401, 1211, 1210
2129, 2401,  182,  181, 1211
2130,  368, 1146, 2402,  367
2131, 1146, 1145, 2403, 2402
2132, 1145, 1144, 2404, 2403
2133, 1144, 1143, 2405, 2404
2134, 1143, 1142, 2406, 2405
2135, 1142, 1141, 2407, 2406
2136, 1141, 1140, 2408, 2407
2137, 1140, 1139, 2409, 2408
2138, 1139, 1138, 2410, 2409
2139, 1138, 1137, 2411, 2410
2140, 1137, 1136, 2412, 2411
2141, 1136, 1135, 2413, 2412
2142, 1135, 1134, 2414, 2413
2143, 1134, 1133, 2415, 2414
2144, 1133, 1132, 2416, 2415
2145, 1132, 1131, 2417, 2416
2146, 1131, 1130, 2418, 2417
2147, 1130, 1129, 2419, 2418
2148, 1129, 1128, 2420, 2419
2149, 1128, 1127, 2421, 2420
2150, 1127, 1126, 2422, 2421
2151, 1126, 1125, 2423, 2422
2152, 1125, 1124, 2424, 2423
2153, 1124, 1123, 2425, 2424
2154, 1123, 1122, 2426, 2425
2155, 1122, 1121, 2427, 2426
2156, 1121, 1120, 2428, 2427
2157, 1120, 1119, 2429, 2428
2158, 1119, 1118, 2430, 2429
2159, 1118,  145,  144, 2430
2160,  367, 2402, 2431,  366
2161, 2402, 2403, 2432, 2431
2162, 2403, 2404, 2433, 2432
2163, 2404, 2405, 2434, 2433
2164, 2405, 2406, 2435, 2434
2165, 2406, 2407, 2436, 2435
2166, 2407, 2408, 2437, 2436
2167, 2408, 2409, 2438, 2437
2168, 2409, 2410, 2439, 2438
2169, 2410, 2411, 2440, 2439
2170, 2411, 2412, 2441, 2440
2171, 2412, 2413, 2442, 2441
2172, 2413, 2414, 2443, 2442
2173, 2414, 2415, 2444, 2443
2174, 2415, 2416, 2445, 2444
2175, 2416, 2417, 2446, 2445
2176, 2417, 2418, 2447, 2446
2177, 2418, 2419, 2448, 2447
2178, 2419, 2420, 2449, 2448
2179, 2420, 2421, 2450, 2449
2180, 2421, 2422, 2451, 2450
2181, 2422, 2423, 2452, 2451
2182, 2423, 2424, 2453, 2452
2183, 2424, 2425, 2454, 2453
2184, 2425, 2426, 2455, 2454
2185, 2426, 2427, 2456, 2455
2186, 2427, 2428, 2457, 2456
2187, 2428, 2429, 2458, 2457
2188, 2429, 2430, 2459, 2458
2189, 2430,  144,  143, 2459
2190,  366, 2431, 2460,  365
2191, 2431, 2432, 2461, 2460
2192, 2432, 2433, 2462, 2461
2193, 2433, 2434, 2463, 2462
2194, 2434, 2435, 2464, 2463
2195, 2435, 2436, 2465, 2464
2196, 2436, 2437, 2466, 2465
2197, 2437, 2438, 2467, 2466
2198, 2438, 2439, 2468, 2467
2199, 2439, 2440, 2469, 2468
2200, 2440, 2441, 2470, 2469
2201, 2441, 2442, 2471, 2470
2202, 2442, 2443, 2472, 2471
2203, 2443, 2444, 2473, 2472
2204, 2444, 2445, 2474, 2473
2205, 2445, 2446, 2475, 2474
2206, 2446, 2447, 2476, 2475
2207, 2447, 2448, 2477, 2476
2208, 2448, 2449, 2478, 2477
2209, 2449, 2450, 2479, 2478
2210, 2450, 2451, 2480, 2479
2211, 2451, 2452, 2481, 2480
2212, 2452, 2453, 2482, 2481
2213, 2453, 2454, 2483, 2482
2214, 2454, 2455, 2484, 2483
2215, 2455, 2456, 2485, 2484
2216, 2456, 2457, 2486, 2485
2217, 2457, 2458, 2487, 2486
2218, 2458, 2459, 2488, 2487
2219, 2459,  143,  142, 2488
2220,  365, 2460, 2489,  364
2221, 2460, 2461, 2490, 2489
2222, 2461, 2462, 2491, 2490
2223, 2462, 2463, 2492, 2491
2224, 2463, 2464, 2493, 2492
2225, 2464, 2465, 2494, 2493
2226, 2465, 2466, 2495, 2494
2227, 2466, 2467, 2496, 2495
2228, 2467, 2468, 2497, 2496
2229, 2468, 2469, 2498, 2497
2230, 2469, 2470, 2499, 2498
2231, 2470, 2471, 2500, 2499
2232, 2471, 2472, 2501, 2500
2233, 2472, 2473, 2502, 2501
2234, 2473, 2474, 2503, 2502
2235, 2474, 2475, 2504, 2503
2236, 2475, 2476, 2505, 2504
2237, 2476, 2477, 2506, 2505
2238, 2477, 2478, 2507, 2506
2239, 2478, 2479, 2508, 2507
2240, 2479, 2480, 2509, 2508
2241, 2480, 2481, 2510, 2509
2242, 2481, 2482, 2511, 2510
2243, 2482, 2483, 2512, 2511
2244, 2483, 2484, 2513, 2512
2245, 2484, 2485, 2514, 2513
2246, 2485, 2486, 2515, 2514
2247, 2486, 2487, 2516, 2515
2248, 2487, 2488, 2517, 2516
2249, 2488,  142,  141, 2517
2250,  364, 2489, 2518,  363
2251, 2489, 2490, 2519, 2518
2252, 2490, 2491, 2520, 2519
2253, 2491, 2492, 2521, 2520
2254, 2492, 2493, 2522, 2521
2255, 2493, 2494, 2523, 2522
2256, 2494, 2495, 2524, 2523
2257, 2495, 2496, 2525, 2524
2258, 2496, 2497, 2526, 2525
2259, 2497, 2498, 2527, 2526
2260, 2498, 2499, 2528, 2527
2261, 2499, 2500, 2529, 2528
2262, 2500, 2501, 2530, 2529
2263, 2501, 2502, 2531, 2530
2264, 2502, 2503, 2532, 2531
2265, 2503, 2504, 2533, 2532
2266, 2504, 2505, 2534, 2533
2267, 2505, 2506, 2535, 2534
2268, 2506, 2507, 2536, 2535
2269, 2507, 2508, 2537, 2536
2270, 2508, 2509, 2538, 2537
2271, 2509, 2510, 2539, 2538
2272, 2510, 2511, 2540, 2539
2273, 2511, 2512, 2541, 2540
2274, 2512, 2513, 2542, 2541
2275, 2513, 2514, 2543, 2542
2276, 2514, 2515, 2544, 2543
2277, 2515, 2516, 2545, 2544
2278, 2516, 2517, 2546, 2545
2279, 2517,  141,  140, 2546
2280,  363, 2518, 2547,  362
2281, 2518, 2519, 2548, 2547
2282, 2519, 2520, 2549, 2548
2283, 2520, 2521, 2550, 2549
2284, 2521, 2522, 2551, 2550
2285, 2522, 2523, 2552, 2551
2286, 2523, 2524, 2553, 2552
2287, 2524, 2525, 2554, 2553
2288, 2525, 2526, 2555, 2554
2289, 2526, 2527, 2556, 2555
2290, 2527, 2528, 2557, 2556
2291, 2528, 2529, 2558, 2557
2292, 2529, 2530, 2559, 2558
2293, 2530, 2531, 2560, 2559
2294, 2531, 2532, 2561, 2560
2295, 2532, 2533, 2562, 2561
2296, 2533, 2534, 2563, 2562
2297, 2534, 2535, 2564, 2563
2298, 2535, 2536, 2565, 2564
2299, 2536, 2537, 2566, 2565
2300, 2537, 2538, 2567, 2566
2301, 2538, 2539, 2568, 2567
2302, 2539, 2540, 2569, 2568
2303, 2540, 2541, 2570, 2569
2304, 2541, 2542, 2571, 2570
2305, 2542, 2543, 2572, 2571
2306, 2543, 2544, 2573, 2572
2307, 2544, 2545, 2574, 2573
2308, 2545, 2546, 2575, 2574
2309, 2546,  140,  139, 2575
2310,  362, 2547, 2576,  361
2311, 2547, 2548, 2577, 2576
2312, 2548, 2549, 2578, 2577
2313, 2549, 2550, 2579, 2578
2314, 2550, 2551, 2580, 2579
2315, 2551, 2552, 2581, 2580
2316, 2552, 2553, 2582, 2581
2317, 2553, 2554, 2583, 2582
2318, 2554, 2555, 2584, 2583
2319, 2555, 2556, 2585, 2584
2320, 2556, 2557, 2586, 2585
2321, 2557, 2558, 2587, 2586
2322, 2558, 2559, 2588, 2587
2323, 2559, 2560, 2589, 2588
2324, 2560, 2561, 2590, 2589
2325, 2561, 2562, 2591, 2590
2326, 2562, 2563, 2592, 2591
2327, 2563, 2564, 2593, 2592
2328, 2564, 2565, 2594, 2593
2329, 2565, 2566, 2595, 2594
2330, 2566, 2567, 2596, 2595
2331, 2567, 2568, 2597, 2596
2332, 2568, 2569, 2598, 2597
2333, 2569, 2570, 2599, 2598
2334, 2570, 2571, 2600, 2599
2335, 2571, 2572, 2601, 2600
2336, 2572, 2573, 2602, 2601
2337, 2573, 2574, 2603, 2602
2338, 2574, 2575, 2604, 2603
2339, 2575,  139,  138, 2604
2340,  361, 2576, 2605,  360
2341, 2576, 2577, 2606, 2605
2342, 2577, 2578, 2607, 2606
2343, 2578, 2579, 2608, 2607
2344, 2579, 2580, 2609, 2608
2345, 2580, 2581, 2610, 2609
2346, 2581, 2582, 2611, 2610
2347, 2582, 2583, 2612, 2611
2348, 2583, 2584, 2613, 2612
2349, 2584, 2585, 2614, 2613
2350, 2585, 2586, 2615, 2614
2351, 2586, 2587, 2616, 2615
2352, 2587, 2588, 2617, 2616
2353, 2588, 2589, 2618, 2617
2354, 2589, 2590, 2619, 2618
2355, 2590, 2591, 2620, 2619
2356, 2591, 2592, 2621, 2620
2357, 2592, 2593, 2622, 2621
2358, 2593, 2594, 2623, 2622
2359, 2594, 2595, 2624, 2623
2360, 2595, 2596, 2625, 2624
2361, 2596, 2597, 2626, 2625
2362, 2597, 2598, 2627, 2626
2363, 2598, 2599, 2628, 2627
2364, 2599, 2600, 2629, 2628
2365, 2600, 2601, 2630, 2629
2366, 2601, 2602, 2631, 2630
2367, 2602, 2603, 2632, 2631
2368, 2603, 2604, 2633, 2632
2369, 2604,  138,  137, 2633
2370,  360, 2605, 2634,  359
2371, 2605, 2606, 2635, 2634
2372, 2606, 2607, 2636, 2635
2373, 2607, 2608, 2637, 2636
2374, 2608, 2609, 2638, 2637
2375, 2609, 2610, 2639, 2638
2376, 2610, 2611, 2640, 2639
2377, 2611, 2612, 2641, 2640
2378, 2612, 2613, 2642, 2641
2379, 2613, 2614, 2643, 2642
2380, 2614, 2615, 2644, 2643
2381, 2615, 2616, 2645, 2644
2382, 2616, 2617, 2646, 2645
2383, 2617, 2618, 2647, 2646
2384, 2618, 2619, 2648, 2647
2385, 2619, 2620, 2649, 2648
2386, 2620, 2621, 2650, 2649
2387, 2621, 2622, 2651, 2650
2388, 2622, 2623, 2652, 2651
2389, 2623, 2624, 2653, 2652
2390, 2624, 2625, 2654, 2653
2391, 2625, 2626, 2655, 2654
2392, 2626, 2627, 2656, 2655
2393, 2627, 2628, 2657, 2656
2394, 2628, 2629, 2658, 2657
2395, 2629, 2630, 2659, 2658
2396, 2630, 2631, 2660, 2659
2397, 2631, 2632, 2661, 2660
2398, 2632, 2633, 2662, 2661
2399, 2633,  137,  136, 2662
2400,  359, 2634, 2663,  358
2401, 2634, 2635, 2664, 2663
2402, 2635, 2636, 2665, 2664
2403, 2636, 2637, 2666, 2665
2404, 2637, 2638, 2667, 2666
2405, 2638, 2639, 2668, 2667
2406, 2639, 2640, 2669, 2668
2407, 2640, 2641, 2670, 2669
2408, 2641, 2642, 2671, 2670
2409, 2642, 2643, 2672, 2671
2410, 2643, 2644, 2673, 2672
2411, 2644, 2645, 2674, 2673
2412, 2645, 2646, 2675, 2674
2413, 2646, 2647, 2676, 2675
2414, 2647, 2648, 2677, 2676
2415, 2648, 2649, 2678, 2677
2416, 2649, 2650, 2679, 2678
2417, 2650, 2651, 2680, 2679
2418, 2651, 2652, 2681, 2680
2419, 2652, 2653, 2682, 2681
2420, 2653, 2654, 2683, 2682
2421, 2654, 2655, 2684, 2683
2422, 2655, 2656, 2685, 2684
2423, 2656, 2657, 2686, 2685
2424, 2657, 2658, 2687, 2686
2425, 2658, 2659, 2688, 2687
2426, 2659, 2660, 2689, 2688
2427, 2660, 2661, 2690, 2689
2428, 2661, 2662, 2691, 2690
2429, 2662,  136,  135, 2691
2430,  358, 2663, 2692,  357
2431, 2663, 2664, 2693, 2692
2432, 2664, 2665, 2694, 2693
2433, 2665, 2666, 2695, 2694
2434, 2666, 2667, 2696, 2695
2435, 2667, 2668, 2697, 2696
2436, 2668, 2669, 2698, 2697
2437, 2669, 2670, 2699, 2698
2438, 2670, 2671, 2700, 2699
2439, 2671, 2672, 2701, 2700
2440, 2672, 2673, 2702, 2701
2441, 2673, 2674, 2703, 2702
2442, 2674, 2675, 2704, 2703
2443, 2675, 2676, 2705, 2704
2444, 2676, 2677, 2706, 2705
2445, 2677, 2678, 2707, 2706
2446, 2678, 2679, 2708, 2707
2447, 2679, 2680, 2709, 2708
2448, 2680, 2681, 2710, 2709
2449, 2681, 2682, 2711, 2710
2450, 2682, 2683, 2712, 2711
2451, 2683, 2684, 2713, 2712
2452, 2684, 2685, 2714, 2713
2453, 2685, 2686, 2715, 2714
2454, 2686, 2687, 2716, 2715
2455, 2687, 2688, 2717, 2716
2456, 2688, 2689, 2718, 2717
2457, 2689, 2690, 2719, 2718
2458, 2690, 2691, 2720, 2719
2459, 2691,  135,  134, 2720
2460,  357, 2692, 2721,  356
2461, 2692, 2693, 2722, 2721
2462, 2693, 2694, 2723, 2722
2463, 2694, 2695, 2724, 2723
2464, 2695, 2696, 2725, 2724
2465, 2696, 2697, 2726, 2725
2466, 2697, 2698, 2727, 2726
2467, 2698, 2699, 2728, 2727
2468, 2699, 2700, 2729, 2728
2469, 2700, 2701, 2730, 2729
2470, 2701, 2702, 2731, 2730
2471, 2702, 2703, 2732, 2731
2472, 2703, 2704, 2733, 2732
2473, 2704, 2705, 2734, 2733
2474, 2705, 2706, 2735, 2734
2475, 2706, 2707, 2736, 2735
2476, 2707, 2708, 2737, 2736
2477, 2708, 2709, 2738, 2737
2478, 2709, 2710, 2739, 2738
2479, 2710, 2711, 2740, 2739
2480, 2711, 2712, 2741, 2740
2481, 2712, 2713, 2742, 2741
2482, 2713, 2714, 2743, 2742
2483, 2714, 2715, 2744, 2743
2484, 2715, 2716, 2745, 2744
2485, 2716, 2717, 2746, 2745
2486, 2717, 2718, 2747, 2746
2487, 2718, 2719, 2748, 2747
2488, 2719, 2720, 2749, 2748
2489, 2720,  134,  133, 2749
2490,  356, 2721, 2750,  355
2491, 2721, 2722, 2751, 2750
2492, 2722, 2723, 2752, 2751
2493, 2723, 2724, 2753, 2752
2494, 2724, 2725, 2754, 2753
2495, 2725, 2726, 2755, 2754
2496, 2726, 2727, 2756, 2755
2497, 2727, 2728, 2757, 2756
2498, 2728, 2729, 2758, 2757
2499, 2729, 2730, 2759, 2758
2500, 2730, 2731, 2760, 2759
2501, 2731, 2732, 2761, 2760
2502, 2732, 2733, 2762, 2761
2503, 2733, 2734, 2763, 2762
2504, 2734, 2735, 2764, 2763
2505, 2735, 2736, 2765, 2764
2506, 2736, 2737, 2766, 2765
2507, 2737, 2738, 2767, 2766
2508, 2738, 2739, 2768, 2767
2509, 2739, 2740, 2769, 2768
2510, 2740, 2741, 2770, 2769
2511, 2741, 2742, 2771, 2770
2512, 2742, 2743, 2772, 2771
2513, 2743, 2744, 2773, 2772
2514, 2744, 2745, 2774, 2773
2515, 2745, 2746, 2775, 2774
2516, 2746, 2747, 2776, 2775
2517, 2747, 2748, 2777, 2776
2518, 2748, 2749, 2778, 2777
2519, 2749,  133,  132, 2778
2520,  355, 2750, 2779,  354
2521, 2750, 2751, 2780, 2779
2522, 2751, 2752, 2781, 2780
2523, 2752, 2753, 2782, 2781
2524, 2753, 2754, 2783, 2782
2525, 2754, 2755, 2784, 2783
2526, 2755, 2756, 2785, 2784
2527, 2756, 2757, 2786, 2785
2528, 2757, 2758, 2787, 2786
2529, 2758, 2759, 2788, 2787
2530, 2759, 2760, 2789, 2788
2531, 2760, 2761, 2790, 2789
2532, 2761, 2762, 2791, 2790
2533, 2762, 2763, 2792, 2791
2534, 2763, 2764, 2793, 2792
2535, 2764, 2765, 2794, 2793
2536, 2765, 2766, 2795, 2794
2537, 2766, 2767, 2796, 2795
2538, 2767, 2768, 2797, 2796
2539, 2768, 2769, 2798, 2797
2540, 2769, 2770, 2799, 2798
2541, 2770, 2771, 2800, 2799
2542, 2771, 2772, 2801, 2800
2543, 2772, 2773, 2802, 2801
2544, 2773, 2774, 2803, 2802
2545, 2774, 2775, 2804, 2803
2546, 2775, 2776, 2805, 2804
2547, 2776, 2777, 2806, 2805
2548, 2777, 2778, 2807, 2806
2549, 2778,  132,  131, 2807
2550,  354, 2779, 2808,  353
2551, 2779, 2780, 2809, 2808
2552, 2780, 2781, 2810, 2809
2553, 2781, 2782, 2811, 2810
2554, 2782, 2783, 2812, 2811
2555, 2783, 2784, 2813, 2812
2556, 2784, 2785, 2814, 2813
2557, 2785, 2786, 2815, 2814
2558, 2786, 2787, 2816, 2815
2559, 2787, 2788, 2817, 2816
2560, 2788, 2789, 2818, 2817
2561, 2789, 2790, 2819, 2818
2562, 2790, 2791, 2820, 2819
2563, 2791, 2792, 2821, 2820
2564, 2792, 2793, 2822, 2821
2565, 2793, 2794, 2823, 2822
2566, 2794, 2795, 2824, 2823
2567, 2795, 2796, 2825, 2824
2568, 2796, 2797, 2826, 2825
2569, 2797, 2798, 2827, 2826
2570, 2798, 2799, 2828, 2827
2571, 2799, 2800, 2829, 2828
2572, 2800, 2801, 2830, 2829
2573, 2801, 2802, 2831, 2830
2574, 2802, 2803, 2832, 2831
2575, 2803, 2804, 2833, 2832
2576, 2804, 2805, 2834, 2833
2577, 2805, 2806, 2835, 2834
2578, 2806, 2807, 2836, 2835
2579, 2807,  131,  130, 2836
2580,  353, 2808, 2837,  352
2581, 2808, 2809, 2838, 2837
2582, 2809, 2810, 2839, 2838
2583, 2810, 2811, 2840, 2839
2584, 2811, 2812, 2841, 2840
2585, 2812, 2813, 2842, 2841
2586, 2813, 2814, 2843, 2842
2587, 2814, 2815, 2844, 2843
2588, 2815, 2816, 2845, 2844
2589, 2816, 2817, 2846, 2845
2590, 2817, 2818, 2847, 2846
2591, 2818, 2819, 2848, 2847
2592, 2819, 2820, 2849, 2848
2593, 2820, 2821, 2850, 2849
2594, 2821, 2822, 2851, 2850
2595, 2822, 2823, 2852, 2851
2596, 2823, 2824, 2853, 2852
2597, 2824, 2825, 2854, 2853
2598, 2825, 2826, 2855, 2854
2599, 2826, 2827, 2856, 2855
2600, 2827, 2828, 2857, 2856
2601, 2828, 2829, 2858, 2857
2602, 2829, 2830, 2859, 2858
2603, 2830, 2831, 2860, 2859
2604, 2831, 2832, 2861, 2860
2605, 2832, 2833, 2862, 2861
2606, 2833, 2834, 2863, 2862
2607, 2834, 2835, 2864, 2863
2608, 2835, 2836, 2865, 2864
2609, 2836,  130,  129, 2865
2610,  352, 2837, 2866,  351
2611, 2837, 2838, 2867, 2866
2612, 2838, 2839, 2868, 2867
2613, 2839, 2840, 2869, 2868
2614, 2840, 2841, 2870, 2869
2615, 2841, 2842, 2871, 2870
2616, 2842, 2843, 2872, 2871
2617, 2843, 2844, 2873, 2872
2618, 2844, 2845, 2874, 2873
2619, 2845, 2846, 2875, 2874
2620, 2846, 2847, 2876, 2875
2621, 2847, 2848, 2877, 2876
2622, 2848, 2849, 2878, 2877
2623, 2849, 2850, 2879, 2878
2624, 2850, 2851, 2880, 2879
2625, 2851, 2852, 2881, 2880
2626, 2852, 2853, 2882, 2881
2627, 2853, 2854, 2883, 2882
2628, 2854, 2855, 2884, 2883
2629, 2855, 2856, 2885, 2884
2630, 2856, 2857, 2886, 2885
2631, 2857, 2858, 2887, 2886
2632, 2858, 2859, 2888, 2887
2633, 2859, 2860, 2889, 2888
2634, 2860, 2861, 2890, 2889
2635, 2861, 2862, 2891, 2890
2636, 2862, 2863, 2892, 2891
2637, 2863, 2864, 2893, 2892
2638, 2864, 2865, 2894, 2893
2639, 2865,  129,  128, 2894
2640,  351, 2866, 2895,  350
2641, 2866, 2867, 2896, 2895
2642, 2867, 2868, 2897, 2896
2643, 2868, 2869, 2898, 2897
2644, 2869, 2870, 2899, 2898
2645, 2870, 2871, 2900, 2899
2646, 2871, 2872, 2901, 2900
2647, 2872, 2873, 2902, 2901
2648, 2873, 2874, 2903, 2902
2649, 2874, 2875, 2904, 2903
2650, 2875, 2876, 2905, 2904
2651, 2876, 2877, 2906, 2905
2652, 2877, 2878, 2907, 2906
2653, 2878, 2879, 2908, 2907
2654, 2879, 2880, 2909, 2908
2655, 2880, 2881, 2910, 2909
2656, 2881, 2882, 2911, 2910
2657, 2882, 2883, 2912, 2911
2658, 2883, 2884, 2913, 2912
2659, 2884, 2885, 2914, 2913
2660, 2885, 2886, 2915, 2914
2661, 2886, 2887, 2916, 2915
2662, 2887, 2888, 2917, 2916
2663, 2888, 2889, 2918, 2917
2664, 2889, 2890, 2919, 2918
2665, 2890, 2891, 2920, 2919
2666, 2891, 2892, 2921, 2920
2667, 2892, 2893, 2922, 2921
2668, 2893, 2894, 2923, 2922
2669, 2894,  128,  127, 2923
2670,  350, 2895, 2924,  349
2671, 2895, 2896, 2925, 2924
2672, 2896, 2897, 2926, 2925
2673, 2897, 2898, 2927, 2926
2674, 2898, 2899, 2928, 2927
2675, 2899, 2900, 2929, 2928
2676, 2900, 2901, 2930, 2929
2677, 2901, 2902, 2931, 2930
2678, 2902, 2903, 2932, 2931
2679, 2903, 2904, 2933, 2932
2680, 2904, 2905, 2934, 2933
2681, 2905, 2906, 2935, 2934
2682, 2906, 2907, 2936, 2935
2683, 2907, 2908, 2937, 2936
2684, 2908, 2909, 2938, 2937
2685, 2909, 2910, 2939, 2938
2686, 2910, 2911, 2940, 2939
2687, 2911, 2912, 2941, 2940
2688, 2912, 2913, 2942, 2941
2689, 2913, 2914, 2943, 2942
2690, 2914, 2915, 2944, 2943
2691, 2915, 2916, 2945, 2944
2692, 2916, 2917, 2946, 2945
2693, 2917, 2918, 2947, 2946
2694, 2918, 2919, 2948, 2947
2695, 2919, 2920, 2949, 2948
2696, 2920, 2921, 2950, 2949
2697, 2921, 2922, 2951, 2950
2698, 2922, 2923, 2952, 2951
2699, 2923,  127,  126, 2952
2700,  349, 2924, 2953,  348
2701, 2924, 2925, 2954, 2953
2702, 2925, 2926, 2955, 2954
2703, 2926, 2927, 2956, 2955
2704, 2927, 2928, 2957, 2956
2705, 2928, 2929, 2958, 2957
2706, 2929, 2930, 2959, 2958
2707, 2930, 2931, 2960, 2959
2708, 2931, 2932, 2961, 2960
2709, 2932, 2933, 2962, 2961
2710, 2933, 2934, 2963, 2962
2711, 2934, 2935, 2964, 2963
2712, 2935, 2936, 2965, 2964
2713, 2936, 2937, 2966, 2965
2714, 2937, 2938, 2967, 2966
2715, 2938, 2939, 2968, 2967
2716, 2939, 2940, 2969, 2968
2717, 2940, 2941, 2970, 2969
2718, 2941, 2942, 2971, 2970
2719, 2942, 2943, 2972, 2971
2720, 2943, 2944, 2973, 2972
2721, 2944, 2945, 2974, 2973
2722, 2945, 2946, 2975, 2974
2723, 2946, 2947, 2976, 2975
2724, 2947, 2948, 2977, 2976
2725, 2948, 2949, 2978, 2977
2726, 2949, 2950, 2979, 2978
2727, 2950, 2951, 2980, 2979
2728, 2951, 2952, 2981, 2980
2729, 2952,  126,  125, 2981
2730,  348, 2953, 2982,  347
2731, 2953, 2954, 2983, 2982
2732, 2954, 2955, 2984, 2983
2733, 2955, 2956, 2985, 2984
2734, 2956, 2957, 2986, 2985
2735, 2957, 2958, 2987, 2986
2736, 2958, 2959, 2988, 2987
2737, 2959, 2960, 2989, 2988
2738, 2960, 2961, 2990, 2989
2739, 2961, 2962, 2991, 2990
2740, 2962, 2963, 2992, 2991
2741, 2963, 2964, 2993, 2992
2742, 2964, 2965, 2994, 2993
2743, 2965, 2966, 2995, 2994
2744, 2966, 2967, 2996, 2995
2745, 2967, 2968, 2997, 2996
2746, 2968, 2969, 2998, 2997
2747, 2969, 2970, 2999, 2998
2748, 2970, 2971, 3000, 2999
2749, 2971, 2972, 3001, 3000
2750, 2972, 2973, 3002, 3001
2751, 2973, 2974, 3003, 3002
2752, 2974, 2975, 3004, 3003
2753, 2975, 2976, 3005, 3004
2754, 2976, 2977, 3006, 3005
2755, 2977, 2978, 3007, 3006
2756, 2978, 2979, 3008, 3007
2757, 2979, 2980, 3009, 3008
2758, 2980, 2981, 3010, 3009
2759, 2981,  125,  124, 3010
2760,  347, 2982, 3011,  346
2761, 2982, 2983, 3012, 3011
2762, 2983, 2984, 3013, 3012
2763, 2984, 2985, 3014, 3013
2764, 2985, 2986, 3015, 3014
2765, 2986, 2987, 3016, 3015
2766, 2987, 2988, 3017, 3016
2767, 2988, 2989, 3018, 3017
2768, 2989, 2990, 3019, 3018
2769, 2990, 2991, 3020, 3019
2770, 2991, 2992, 3021, 3020
2771, 2992, 2993, 3022, 3021
2772, 2993, 2994, 3023, 3022
2773, 2994, 2995, 3024, 3023
2774, 2995, 2996, 3025, 3024
2775, 2996, 2997, 3026, 3025
2776, 2997, 2998, 3027, 3026
2777, 2998, 2999, 3028, 3027
2778, 2999, 3000, 3029, 3028
2779, 3000, 3001, 3030, 3029
2780, 3001, 3002, 3031, 3030
2781, 3002, 3003, 3032, 3031
2782, 3003, 3004, 3033, 3032
2783, 3004, 3005, 3034, 3033
2784, 3005, 3006, 3035, 3034
2785, 3006, 3007, 3036, 3035
2786, 3007, 3008, 3037, 3036
2787, 3008, 3009, 3038, 3037
2788, 3009, 3010, 3039, 3038
2789, 3010,  124,  123, 3039
2790,  346, 3011, 3040,  345
2791, 3011, 3012, 3041, 3040
2792, 3012, 3013, 3042, 3041
2793, 3013, 3014, 3043, 3042
2794, 3014, 3015, 3044, 3043
2795, 3015, 3016, 3045, 3044
2796, 3016, 3017, 3046, 3045
2797, 3017, 3018, 3047, 3046
2798, 3018, 3019, 3048, 3047
2799, 3019, 3020, 3049, 3048
2800, 3020, 3021, 3050, 3049
2801, 3021, 3022, 3051, 3050
2802, 3022, 3023, 3052, 3051
2803, 3023, 3024, 3053, 3052
2804, 3024, 3025, 3054, 3053
2805, 3025, 3026, 3055, 3054
2806, 3026, 3027, 3056, 3055
2807, 3027, 3028, 3057, 3056
2808, 3028, 3029, 3058, 3057
2809, 3029, 3030, 3059, 3058
2810, 3030, 3031, 3060, 3059
2811, 3031, 3032, 3061, 3060
2812, 3032, 3033, 3062, 3061
2813, 3033, 3034, 3063, 3062
2814, 3034, 3035, 3064, 3063
2815, 3035, 3036, 3065, 3064
2816, 3036, 3037, 3066, 3065
2817, 3037, 3038, 3067, 3066
2818, 3038, 3039, 3068, 3067
2819, 3039,  123,  122, 3068
2820,  345, 3040, 3069,  344
2821, 3040, 3041, 3070, 3069
2822, 3041, 3042, 3071, 3070
2823, 3042, 3043, 3072, 3071
2824, 3043, 3044, 3073, 3072
2825, 3044, 3045, 3074, 3073
2826, 3045, 3046, 3075, 3074
2827, 3046, 3047, 3076, 3075
2828, 3047, 3048, 3077, 3076
2829, 3048, 3049, 3078, 3077
2830, 3049, 3050, 3079, 3078
2831, 3050, 3051, 3080, 3079
2832, 3051, 3052, 3081, 3080
2833, 3052, 3053, 3082, 3081
2834, 3053, 3054, 3083, 3082
2835, 3054, 3055, 3084, 3083
2836, 3055, 3056, 3085, 3084
2837, 3056, 3057, 3086, 3085
2838, 3057, 3058, 3087, 3086
2839, 3058, 3059, 3088, 3087
2840, 3059, 3060, 3089, 3088
2841, 3060, 3061, 3090, 3089
2842, 3061, 3062, 3091, 3090
2843, 3062, 3063, 3092, 3091
2844, 3063, 3064, 3093, 3092
2845, 3064, 3065, 3094, 3093
2846, 3065, 3066, 3095, 3094
2847, 3066, 3067, 3096, 3095
2848, 3067, 3068, 3097, 3096
2849, 3068,  122,  121, 3097
2850,  344, 3069, 3098,  343
2851, 3069, 3070, 3099, 3098
2852, 3070, 3071, 3100, 3099
2853, 3071, 3072, 3101, 3100
2854, 3072, 3073, 3102, 3101
2855, 3073, 3074, 3103, 3102
2856, 3074, 3075, 3104, 3103
2857, 3075, 3076, 3105, 3104
2858, 3076, 3077, 3106, 3105
2859, 3077, 3078, 3107, 3106
2860, 3078, 3079, 3108, 3107
2861, 3079, 3080, 3109, 3108
2862, 3080, 3081, 3110, 3109
2863, 3081, 3082, 3111, 3110
2864, 3082, 3083, 3112, 3111
2865, 3083, 3084, 3113, 3112
2866, 3084, 3085, 3114, 3113
2867, 3085, 3086, 3115, 3114
2868, 3086, 3087, 3116, 3115
2869, 3087, 3088, 3117, 3116
2870, 3088, 3089, 3118, 3117
2871, 3089, 3090, 3119, 3118
2872, 3090, 3091, 3120, 3119
2873, 3091, 3092, 3121, 3120
2874, 3092, 3093, 3122, 3121
2875, 3093, 3094, 3123, 3122
2876, 3094, 3095, 3124, 3123
2877, 3095, 3096, 3125, 3124
2878, 3096, 3097, 3126, 3125
2879, 3097,  121,  120, 3126
2880,  343, 3098, 3127,  342
2881, 3098, 3099, 3128, 3127
2882, 3099, 3100, 3129, 3128
2883, 3100, 3101, 3130, 3129
2884, 3101, 3102, 3131, 3130
2885, 3102, 3103, 3132, 3131
2886, 3103, 3104, 3133, 3132
2887, 3104, 3105, 3134, 3133
2888, 3105, 3106, 3135, 3134
2889, 3106, 3107, 3136, 3135
2890, 3107, 3108, 3137, 3136
2891, 3108, 3109, 3138, 3137
2892, 3109, 3110, 3139, 3138
2893, 3110, 3111, 3140, 3139
2894, 3111, 3112, 3141, 3140
2895, 3112, 3113, 3142, 3141
2896, 3113, 3114, 3143, 3142
2897, 3114, 3115, 3144, 3143
2898, 3115, 3116, 3145, 3144
2899, 3116, 3117, 3146, 3145
2900, 3117, 3118, 3147, 3146
2901, 3118, 3119, 3148, 3147
2902, 3119, 3120, 3149, 3148
2903, 3120, 3121, 3150, 3149
2904, 3121, 3122, 3151, 3150
2905, 3122, 3123, 3152, 3151
2906, 3123, 3124, 3153, 3152
2907, 3124, 3125, 3154, 3153
2908, 3125, 3126, 3155, 3154
2909, 3126,  120,  119, 3155
2910,  342, 3127, 3156,  341
2911, 3127, 3128, 3157, 3156
2912, 3128, 3129, 3158, 3157
2913, 3129, 3130, 3159, 3158
2914, 3130, 3131, 3160, 3159
2915, 3131, 3132, 3161, 3160
2916, 3132, 3133, 3162, 3161
2917, 3133, 3134, 3163, 3162
2918, 3134, 3135, 3164, 3163
2919, 3135, 3136, 3165, 3164
2920, 3136, 3137, 3166, 3165
2921, 3137, 3138, 3167, 3166
2922, 3138, 3139, 3168, 3167
2923, 3139, 3140, 3169, 3168
2924, 3140, 3141, 3170, 3169
2925, 3141, 3142, 3171, 3170
2926, 3142, 3143, 3172, 3171
2927, 3143, 3144, 3173, 3172
2928, 3144, 3145, 3174, 3173
2929, 3145, 3146, 3175, 3174
2930, 3146, 3147, 3176, 3175
2931, 3147, 3148, 3177, 3176
2932, 3148, 3149, 3178, 3177
2933, 3149, 3150, 3179, 3178
2934, 3150, 3151, 3180, 3179
2935, 3151, 3152, 3181, 3180
2936, 3152, 3153, 3182, 3181
2937, 3153, 3154, 3183, 3182
2938, 3154, 3155, 3184, 3183
2939, 3155,  119,  118, 3184
2940,  341, 3156, 3185,  340
2941, 3156, 3157, 3186, 3185
2942, 3157, 3158, 3187, 3186
2943, 3158, 3159, 3188, 3187
2944, 3159, 3160, 3189, 3188
2945, 3160, 3161, 3190, 3189
2946, 3161, 3162, 3191, 3190
2947, 3162, 3163, 3192, 3191
2948, 3163, 3164, 3193, 3192
2949, 3164, 3165, 3194, 3193
2950, 3165, 3166, 3195, 3194
2951, 3166, 3167, 3196, 3195
2952, 3167, 3168, 3197, 3196
2953, 3168, 3169, 3198, 3197
2954, 3169, 3170, 3199, 3198
2955, 3170, 3171, 3200, 3199
2956, 3171, 3172, 3201, 3200
2957, 3172, 3173, 3202, 3201
2958, 3173, 3174, 3203, 3202
2959, 3174, 3175, 3204, 3203
2960, 3175, 3176, 3205, 3204
2961, 3176, 3177, 3206, 3205
2962, 3177, 3178, 3207, 3206
2963, 3178, 3179, 3208, 3207
2964, 3179, 3180, 3209, 3208
2965, 3180, 3181, 3210, 3209
2966, 3181, 3182, 3211, 3210
2967, 3182, 3183, 3212, 3211
2968, 3183, 3184, 3213, 3212
2969, 3184,  118,  117, 3213
2970,  340, 3185, 3214,  339
2971, 3185, 3186, 3215, 3214
2972, 3186, 3187, 3216, 3215
2973, 3187, 3188, 3217, 3216
2974, 3188, 3189, 3218, 3217
2975, 3189, 3190, 3219, 3218
2976, 3190, 3191, 3220, 3219
2977, 3191, 3192, 3221, 3220
2978, 3192, 3193, 3222, 3221
2979, 3193, 3194, 3223, 3222
2980, 3194, 3195, 3224, 3223
2981, 3195, 3196, 3225, 3224
2982, 3196, 3197, 3226, 3225
2983, 3197, 3198, 3227, 3226
2984, 3198, 3199, 3228, 3227
2985, 3199, 3200, 3229, 3228
2986, 3200, 3201, 3230, 3229
2987, 3201, 3202, 3231, 3230
2988, 3202, 3203, 3232, 3231
2989, 3203, 3204, 3233, 3232
2990, 3204, 3205, 3234, 3233
2991, 3205, 3206, 3235, 3234
2992, 3206, 3207, 3236, 3235
2993, 3207, 3208, 3237, 3236
2994, 3208, 3209, 3238, 3237
2995, 3209, 3210, 3239, 3238
2996, 3210, 3211, 3240, 3239
2997, 3211, 3212, 3241, 3240
2998, 3212, 3213, 3242, 3241
2999, 3213,  117,  116, 3242
3000,  339, 3214, 3243,  338
3001, 3214, 3215, 3244, 3243
3002, 3215, 3216, 3245, 3244
3003, 3216, 3217, 3246, 3245
3004, 3217, 3218, 3247, 3246
3005, 3218, 3219, 3248, 3247
3006, 3219, 3220, 3249, 3248
3007, 3220, 3221, 3250, 3249
3008, 3221, 3222, 3251, 3250
3009, 3222, 3223, 3252, 3251
3010, 3223, 3224, 3253, 3252
3011, 3224, 3225, 3254, 3253
3012, 3225, 3226, 3255, 3254
3013, 3226, 3227, 3256, 3255
3014, 3227, 3228, 3257, 3256
3015, 3228, 3229, 3258, 3257
3016, 3229, 3230, 3259, 3258
3017, 3230, 3231, 3260, 3259
3018, 3231, 3232, 3261, 3260
3019, 3232, 3233, 3262, 3261
3020, 3233, 3234, 3263, 3262
3021, 3234, 3235, 3264, 3263
3022, 3235, 3236, 3265, 3264
3023, 3236, 3237, 3266, 3265
3024, 3237, 3238, 3267, 3266
3025, 3238, 3239, 3268, 3267
3026, 3239, 3240, 3269, 3268
3027, 3240, 3241, 3270, 3269
3028, 3241, 3242, 3271, 3270
3029, 3242,  116,  115, 3271
3030,  338, 3243, 3272,  337
3031, 3243, 3244, 3273, 3272
3032, 3244, 3245, 3274, 3273
3033, 3245, 3246, 3275, 3274
3034, 3246, 3247, 3276, 3275
3035, 3247, 3248, 3277, 3276
3036, 3248, 3249, 3278, 3277
3037, 3249, 3250, 3279, 3278
3038, 3250, 3251, 3280, 3279
3039, 3251, 3252, 3281, 3280
3040, 3252, 3253, 3282, 3281
3041, 3253, 3254, 3283, 3282
3042, 3254, 3255, 3284, 3283
3043, 3255, 3256, 3285, 3284
3044, 3256, 3257, 3286, 3285
3045, 3257, 3258, 3287, 3286
3046, 3258, 3259, 3288, 3287
3047, 3259, 3260, 3289, 3288
3048, 3260, 3261, 3290, 3289
3049, 3261, 3262, 3291, 3290
3050, 3262, 3263, 3292, 3291
3051, 3263, 3264, 3293, 3292
3052, 3264, 3265, 3294, 3293
3053, 3265, 3266, 3295, 3294
3054, 3266, 3267, 3296, 3295
3055, 3267, 3268, 3297, 3296
3056, 3268, 3269, 3298, 3297
3057, 3269, 3270, 3299, 3298
3058, 3270, 3271, 3300, 3299
3059, 3271,  115,  114, 3300
3060,  337, 3272, 3301,  336
3061, 3272, 3273, 3302, 3301
3062, 3273, 3274, 3303, 3302
3063, 3274, 3275, 3304, 3303
3064, 3275, 3276, 3305, 3304
3065, 3276, 3277, 3306, 3305
3066, 3277, 3278, 3307, 3306
3067, 3278, 3279, 3308, 3307
3068, 3279, 3280, 3309, 3308
3069, 3280, 3281, 3310, 3309
3070, 3281, 3282, 3311, 3310
3071, 3282, 3283, 3312, 3311
3072, 3283, 3284, 3313, 3312
3073, 3284, 3285, 3314, 3313
3074, 3285, 3286, 3315, 3314
3075, 3286, 3287, 3316, 3315
3076, 3287, 3288, 3317, 3316
3077, 3288, 3289, 3318, 3317
3078, 3289, 3290, 3319, 3318
3079, 3290, 3291, 3320, 3319
3080, 3291, 3292, 3321, 3320
3081, 3292, 3293, 3322, 3321
3082, 3293, 3294, 3323, 3322
3083, 3294, 3295, 3324, 3323
3084, 3295, 3296, 3325, 3324
3085, 3296, 3297, 3326, 3325
3086, 3297, 3298, 3327, 3326
3087, 3298, 3299, 3328, 3327
3088, 3299, 3300, 3329, 3328
3089, 3300,  114,  113, 3329
3090,  336, 3301, 3330,  335
3091, 3301, 3302, 3331, 3330
3092, 3302, 3303, 3332, 3331
3093, 3303, 3304, 3333, 3332
3094, 3304, 3305, 3334, 3333
3095, 3305, 3306, 3335, 3334
3096, 3306, 3307, 3336, 3335
3097, 3307, 3308, 3337, 3336
3098, 3308, 3309, 3338, 3337
3099, 3309, 3310, 3339, 3338
3100, 3310, 3311, 3340, 3339
3101, 3311, 3312, 3341, 3340
3102, 3312, 3313, 3342, 3341
3103, 3313, 3314, 3343, 3342
3104, 3314, 3315, 3344, 3343
3105, 3315, 3316, 3345, 3344
3106, 3316, 3317, 3346, 3345
3107, 3317, 3318, 3347, 3346
3108, 3318, 3319, 3348, 3347
3109, 3319, 3320, 3349, 3348
3110, 3320, 3321, 3350, 3349
3111, 3321, 3322, 3351, 3350
3112, 3322, 3323, 3352, 3351
3113, 3323, 3324, 3353, 3352
3114, 3324, 3325, 3354, 3353
3115, 3325, 3326, 3355, 3354
3116, 3326, 3327, 3356, 3355
3117, 3327, 3328, 3357, 3356
3118, 3328, 3329, 3358, 3357
3119, 3329,  113,  112, 3358
3120,  335, 3330, 3359,  334
3121, 3330, 3331, 3360, 3359
3122, 3331, 3332, 3361, 3360
3123, 3332, 3333, 3362, 3361
3124, 3333, 3334, 3363, 3362
3125, 3334, 3335, 3364, 3363
3126, 3335, 3336, 3365, 3364
3127, 3336, 3337, 3366, 3365
3128, 3337, 3338, 3367, 3366
3129, 3338, 3339, 3368, 3367
3130, 3339, 3340, 3369, 3368
3131, 3340, 3341, 3370, 3369
3132, 3341, 3342, 3371, 3370
3133, 3342, 3343, 3372, 3371
3134, 3343, 3344, 3373, 3372
3135, 3344, 3345, 3374, 3373
3136, 3345, 3346, 3375, 3374
3137, 3346, 3347, 3376, 3375
3138, 3347, 3348, 3377, 3376
3139, 3348, 3349, 3378, 3377
3140, 3349, 3350, 3379, 3378
3141, 3350, 3351, 3380, 3379
3142, 3351, 3352, 3381, 3380
3143, 3352, 3353, 3382, 3381
3144, 3353, 3354, 3383, 3382
3145, 3354, 3355, 3384, 3383
3146, 3355, 3356, 3385, 3384
3147, 3356, 3357, 3386, 3385
3148, 3357, 3358, 3387, 3386
3149, 3358,  112,  111, 3387
3150,  334, 3359, 3388,  333
3151, 3359, 3360, 3389, 3388
3152, 3360, 3361, 3390, 3389
3153, 3361, 3362, 3391, 3390
3154, 3362, 3363, 3392, 3391
3155, 3363, 3364, 3393, 3392
3156, 3364, 3365, 3394, 3393
3157, 3365, 3366, 3395, 3394
3158, 3366, 3367, 3396, 3395
3159, 3367, 3368, 3397, 3396
3160, 3368, 3369, 3398, 3397
3161, 3369, 3370, 3399, 3398
3162, 3370, 3371, 3400, 3399
3163, 3371, 3372, 3401, 3400
3164, 3372, 3373, 3402, 3401
3165, 3373, 3374, 3403, 3402
3166, 3374, 3375, 3404, 3403
3167, 3375, 3376, 3405, 3404
3168, 3376, 3377, 3406, 3405
3169, 3377, 3378, 3407, 3406
3170, 3378, 3379, 3408, 3407
3171, 3379, 3380, 3409, 3408
3172, 3380, 3381, 3410, 3409
3173, 3381, 3382, 3411, 3410
3174, 3382, 3383, 3412, 3411
3175, 3383, 3384, 3413, 3412
3176, 3384, 3385, 3414, 3413
3177, 3385, 3386, 3415, 3414
3178, 3386, 3387, 3416, 3415
3179, 3387,  111,  110, 3416
3180,  333, 3388, 3417,  332
3181, 3388, 3389, 3418, 3417
3182, 3389, 3390, 3419, 3418
3183, 3390, 3391, 3420, 3419
3184, 3391, 3392, 3421, 3420
3185, 3392, 3393, 3422, 3421
3186, 3393, 3394, 3423, 3422
3187, 3394, 3395, 3424, 3423
3188, 3395, 3396, 3425, 3424
3189, 3396, 3397, 3426, 3425
3190, 3397, 3398, 3427, 3426
3191, 3398, 3399, 3428, 3427
3192, 3399, 3400, 3429, 3428
3193, 3400, 3401, 3430, 3429
3194, 3401, 3402, 3431, 3430
3195, 3402, 3403, 3432, 3431
3196, 3403, 3404, 3433, 3432
3197, 3404, 3405, 3434, 3433
3198, 3405, 3406, 3435, 3434
3199, 3406, 3407, 3436, 3435
3200, 3407, 3408, 3437, 3436
3201, 3408, 3409, 3438, 3437
3202, 3409, 3410, 3439, 3438
3203, 3410, 3411, 3440, 3439
3204, 3411, 3412, 3441, 3440
3205, 3412, 3413, 3442, 3441
3206, 3413, 3414, 3443, 3442
3207, 3414, 3415, 3444, 3443
3208, 3415, 3416, 3445, 3444
3209, 3416,  110,  109, 3445
3210,  332, 3417, 3446,  331
3211, 3417, 3418, 3447, 3446
3212, 3418, 3419, 3448, 3447
3213, 3419, 3420, 3449, 3448
3214, 3420, 3421, 3450, 3449
3215, 3421, 3422, 3451, 3450
3216, 3422, 3423, 3452, 3451
3217, 3423, 3424, 3453, 3452
3218, 3424, 3425, 3454, 3453
3219, 3425, 3426, 3455, 3454
3220, 3426, 3427, 3456, 3455
3221, 3427, 3428, 3457, 3456
3222, 3428, 3429, 3458, 3457
3223, 3429, 3430, 3459, 3458
3224, 3430, 3431, 3460, 3459
3225, 3431, 3432, 3461, 3460
3226, 3432, 3433, 3462, 3461
3227, 3433, 3434, 3463, 3462
3228, 3434, 3435, 3464, 3463
3229, 3435, 3436, 3465, 3464
3230, 3436, 3437, 3466, 3465
3231, 3437, 3438, 3467, 3466
3232, 3438, 3439, 3468, 3467
3233, 3439, 3440, 3469, 3468
3234, 3440, 3441, 3470, 3469
3235, 3441, 3442, 3471, 3470
3236, 3442, 3443, 3472, 3471
3237, 3443, 3444, 3473, 3472
3238, 3444, 3445, 3474, 3473
3239, 3445,  109,  108, 3474
3240,  331, 3446, 3475,  330
3241, 3446, 3447, 3476, 3475
3242, 3447, 3448, 3477, 3476
3243, 3448, 3449, 3478, 3477
3244, 3449, 3450, 3479, 3478
3245, 3450, 3451, 3480, 3479
3246, 3451, 3452, 3481, 3480
3247, 3452, 3453, 3482, 3481
3248, 3453, 3454, 3483, 3482
3249, 3454, 3455, 3484, 3483
3250, 3455, 3456, 3485, 3484
3251, 3456, 3457, 3486, 3485
3252, 3457, 3458, 3487, 3486
3253, 3458, 3459, 3488, 3487
3254, 3459, 3460, 3489, 3488
3255, 3460, 3461, 3490, 3489
3256, 3461, 3462, 3491, 3490
3257, 3462, 3463, 3492, 3491
3258, 3463, 3464, 3493, 3492
3259, 3464, 3465, 3494, 3493
3260, 3465, 3466, 3495, 3494
3261, 3466, 3467, 3496, 3495
3262, 3467, 3468, 3497, 3496
3263, 3468, 3469, 3498, 3497
3264, 3469, 3470, 3499, 3498
3265, 3470, 3471, 3500, 3499
3266, 3471, 3472, 3501, 3500
3267, 3472, 3473, 3502, 3501
3268, 3473, 3474, 3503, 3502
3269, 3474,  108,  107, 3503
3270,  330, 3475, 3504,  329
3271, 3475, 3476, 3505, 3504
3272, 3476, 3477, 3506, 3505
3273, 3477, 3478, 3507, 3506
3274, 3478, 3479, 3508, 3507
3275, 3479, 3480, 3509, 3508
3276, 3480, 3481, 3510, 3509
3277, 3481, 3482, 3511, 3510
3278, 3482, 3483, 3512, 3511
3279, 3483, 3484, 3513, 3512
3280, 3484, 3485, 3514, 3513
3281, 3485, 3486, 3515, 3514
3282, 3486, 3487, 3516, 3515
3283, 3487, 3488, 3517, 3516
3284, 3488, 3489, 3518, 3517
3285, 3489, 3490, 3519, 3518
3286, 3490, 3491, 3520, 3519
3287, 3491, 3492, 3521, 3520
3288, 3492, 3493, 3522, 3521
3289, 3493, 3494, 3523, 3522
3290, 3494, 3495, 3524, 3523
3291, 3495, 3496, 3525, 3524
3292, 3496, 3497, 3526, 3525
3293, 3497, 3498, 3527, 3526
3294, 3498, 3499, 3528, 3527
3295, 3499, 3500, 3529, 3528
3296, 3500, 3501, 3530, 3529
3297, 3501, 3502, 3531, 3530
3298, 3502, 3503, 3532, 3531
3299, 3503,  107,  106, 3532
3300,  329, 3504, 3533,  328
3301, 3504, 3505, 3534, 3533
3302, 3505, 3506, 3535, 3534
3303, 3506, 3507, 3536, 3535
3304, 3507, 3508, 3537, 3536
3305, 3508, 3509, 3538, 3537
3306, 3509, 3510, 3539, 3538
3307, 3510, 3511, 3540, 3539
3308, 3511, 3512, 3541, 3540
3309, 3512, 3513, 3542, 3541
3310, 3513, 3514, 3543, 3542
3311, 3514, 3515, 3544, 3543
3312, 3515, 3516, 3545, 3544
3313, 3516, 3517, 3546, 3545
3314, 3517, 3518, 3547, 3546
3315, 3518, 3519, 3548, 3547
3316, 3519, 3520, 3549, 3548
3317, 3520, 3521, 3550, 3549
3318, 3521, 3522, 3551, 3550
3319, 3522, 3523, 3552, 3551
3320, 3523, 3524, 3553, 3552
3321, 3524, 3525, 3554, 3553
3322, 3525, 3526, 3555, 3554
3323, 3526, 3527, 3556, 3555
3324, 3527, 3528, 3557, 3556
3325, 3528, 3529, 3558, 3557
3326, 3529, 3530, 3559, 3558
3327, 3530, 3531, 3560, 3559
3328, 3531, 3532, 3561, 3560
3329, 3532,  106,  105, 3561
3330,  328, 3533, 3562,  327
3331, 3533, 3534, 3563, 3562
3332, 3534, 3535, 3564, 3563
3333, 3535, 3536, 3565, 3564
3334, 3536, 3537, 3566, 3565
3335, 3537, 3538, 3567, 3566
3336, 3538, 3539, 3568, 3567
3337, 3539, 3540, 3569, 3568
3338, 3540, 3541, 3570, 3569
3339, 3541, 3542, 3571, 3570
3340, 3542, 3543, 3572, 3571
3341, 3543, 3544, 3573, 3572
3342, 3544, 3545, 3574, 3573
3343, 3545, 3546, 3575, 3574
3344, 3546, 3547, 3576, 3575
3345, 3547, 3548, 3577, 3576
3346, 3548, 3549, 3578, 3577
3347, 3549, 3550, 3579, 3578
3348, 3550, 3551, 3580, 3579
3349, 3551, 3552, 3581, 3580
3350, 3552, 3553, 3582, 3581
3351, 3553, 3554, 3583, 3582
3352, 3554, 3555, 3584, 3583
3353, 3555, 3556, 3585, 3584
3354, 3556, 3557, 3586, 3585
3355, 3557, 3558, 3587, 3586
3356, 3558, 3559, 3588, 3587
3357, 3559, 3560, 3589, 3588
3358, 3560, 3561, 3590, 3589
3359, 3561,  105,    5, 3590
3360,  327, 3562, 3591,  326
3361, 3562, 3563, 3592, 3591
3362, 3563, 3564, 3593, 3592
3363, 3564, 3565, 3594, 3593
3364, 3565, 3566, 3595, 3594
3365, 3566, 3567, 3596, 3595
3366, 3567, 3568, 3597, 3596
3367, 3568, 3569, 3598, 3597
3368, 3569, 3570, 3599, 3598
3369, 3570, 3571, 3600, 3599
3370, 3571, 3572, 3601, 3600
3371, 3572, 3573, 3602, 3601
3372, 3573, 3574, 3603, 3602
3373, 3574, 3575, 3604, 3603
3374, 3575, 3576, 3605, 3604
3375, 3576, 3577, 3606, 3605
3376, 3577, 3578, 3607, 3606
3377, 3578, 3579, 3608, 3607
3378, 3579, 3580, 3609, 3608
3379, 3580, 3581, 3610, 3609
3380, 3581, 3582, 3611, 3610
3381, 3582, 3583, 3612, 3611
3382, 3583, 3584, 3613, 3612
3383, 3584, 3585, 3614, 3613
3384, 3585, 3586, 3615, 3614
3385, 3586, 3587, 3616, 3615
3386, 3587, 3588, 3617, 3616
3387, 3588, 3589, 3618, 3617
3388, 3589, 3590, 3619, 3618
3389, 3590,    5, 1147, 3619
3390,  326, 3591, 3620,  325
3391, 3591, 3592, 3621, 3620
3392, 3592, 3593, 3622, 3621
3393, 3593, 3594, 3623, 3622
3394, 3594, 3595, 3624, 3623
3395, 3595, 3596, 3625, 3624
3396, 3596, 3597, 3626, 3625
3397, 3597, 3598, 3627, 3626
3398, 3598, 3599, 3628, 3627
3399, 3599, 3600, 3629, 3628
3400, 3600, 3601, 3630, 3629
3401, 3601, 3602, 3631, 3630
3402, 3602, 3603, 3632, 3631
3403, 3603, 3604, 3633, 3632
3404, 3604, 3605, 3634, 3633
3405, 3605, 3606, 3635, 3634
3406, 3606, 3607, 3636, 3635
3407, 3607, 3608, 3637, 3636
3408, 3608, 3609, 3638, 3637
3409, 3609, 3610, 3639, 3638
3410, 3610, 3611, 3640, 3639
3411, 3611, 3612, 3641, 3640
3412, 3612, 3613, 3642, 3641
3413, 3613, 3614, 3643, 3642
3414, 3614, 3615, 3644, 3643
3415, 3615, 3616, 3645, 3644
3416, 3616, 3617, 3646, 3645
3417, 3617, 3618, 3647, 3646
3418, 3618, 3619, 3648, 3647
3419, 3619, 1147, 1148, 3648
3420,  325, 3620, 3649,  324
3421, 3620, 3621, 3650, 3649
3422, 3621, 3622, 3651, 3650
3423, 3622, 3623, 3652, 3651
3424, 3623, 3624, 3653, 3652
3425, 3624, 3625, 3654, 3653
3426, 3625, 3626, 3655, 3654
3427, 3626, 3627, 3656, 3655
3428, 3627, 3628, 3657, 3656
3429, 3628, 3629, 3658, 3657
3430, 3629, 3630, 3659, 3658
3431, 3630, 3631, 3660, 3659
3432, 3631, 3632, 3661, 3660
3433, 3632, 3633, 3662, 3661
3434, 3633, 3634, 3663, 3662
3435, 3634, 3635, 3664, 3663
3436, 3635, 3636, 3665, 3664
3437, 3636, 3637, 3666, 3665
3438, 3637, 3638, 3667, 3666
3439, 3638, 3639, 3668, 3667
3440, 3639, 3640, 3669, 3668
3441, 3640, 3641, 3670, 3669
3442, 3641, 3642, 3671, 3670
3443, 3642, 3643, 3672, 3671
3444, 3643, 3644, 3673, 3672
3445, 3644, 3645, 3674, 3673
3446, 3645, 3646, 3675, 3674
3447, 3646, 3647, 3676, 3675
3448, 3647, 3648, 3677, 3676
3449, 3648, 1148, 1149, 3677
3450,  324, 3649, 3678,  323
3451, 3649, 3650, 3679, 3678
3452, 3650, 3651, 3680, 3679
3453, 3651, 3652, 3681, 3680
3454, 3652, 3653, 3682, 3681
3455, 3653, 3654, 3683, 3682
3456, 3654, 3655, 3684, 3683
3457, 3655, 3656, 3685, 3684
3458, 3656, 3657, 3686, 3685
3459, 3657, 3658, 3687, 3686
3460, 3658, 3659, 3688, 3687
3461, 3659, 3660, 3689, 3688
3462, 3660, 3661, 3690, 3689
3463, 3661, 3662, 3691, 3690
3464, 3662, 3663, 3692, 3691
3465, 3663, 3664, 3693, 3692
3466, 3664, 3665, 3694, 3693
3467, 3665, 3666, 3695, 3694
3468, 3666, 3667, 3696, 3695
3469, 3667, 3668, 3697, 3696
3470, 3668, 3669, 3698, 3697
3471, 3669, 3670, 3699, 3698
3472, 3670, 3671, 3700, 3699
3473, 3671, 3672, 3701, 3700
3474, 3672, 3673, 3702, 3701
3475, 3673, 3674, 3703, 3702
3476, 3674, 3675, 3704, 3703
3477, 3675, 3676, 3705, 3704
3478, 3676, 3677, 3706, 3705
3479, 3677, 1149, 1150, 3706
3480,  323, 3678, 3707,  322
3481, 3678, 3679, 3708, 3707
3482, 3679, 3680, 3709, 3708
3483, 3680, 3681, 3710, 3709
3484, 3681, 3682, 3711, 3710
3485, 3682, 3683, 3712, 3711
3486, 3683, 3684, 3713, 3712
3487, 3684, 3685, 3714, 3713
3488, 3685, 3686, 3715, 3714
3489, 3686, 3687, 3716, 3715
3490, 3687, 3688, 3717, 3716
3491, 3688, 3689, 3718, 3717
3492, 3689, 3690, 3719, 3718
3493, 3690, 3691, 3720, 3719
3494, 3691, 3692, 3721, 3720
3495, 3692, 3693, 3722, 3721
3496, 3693, 3694, 3723, 3722
3497, 3694, 3695, 3724, 3723
3498, 3695, 3696, 3725, 3724
3499, 3696, 3697, 3726, 3725
3500, 3697, 3698, 3727, 3726
3501, 3698, 3699, 3728, 3727
3502, 3699, 3700, 3729, 3728
3503, 3700, 3701, 3730, 3729
3504, 3701, 3702, 3731, 3730
3505, 3702, 3703, 3732, 3731
3506, 3703, 3704, 3733, 3732
3507, 3704, 3705, 3734, 3733
3508, 3705, 3706, 3735, 3734
3509, 3706, 1150, 1151, 3735
3510,  322, 3707, 3736,  321
3511, 3707, 3708, 3737, 3736
3512, 3708, 3709, 3738, 3737
3513, 3709, 3710, 3739, 3738
3514, 3710, 3711, 3740, 3739
3515, 3711, 3712, 3741, 3740
3516, 3712, 3713, 3742, 3741
3517, 3713, 3714, 3743, 3742
3518, 3714, 3715, 3744, 3743
3519, 3715, 3716, 3745, 3744
3520, 3716, 3717, 3746, 3745
3521, 3717, 3718, 3747, 3746
3522, 3718, 3719, 3748, 3747
3523, 3719, 3720, 3749, 3748
3524, 3720, 3721, 3750, 3749
3525, 3721, 3722, 3751, 3750
3526, 3722, 3723, 3752, 3751
3527, 3723, 3724, 3753, 3752
3528, 3724, 3725, 3754, 3753
3529, 3725, 3726, 3755, 3754
3530, 3726, 3727, 3756, 3755
3531, 3727, 3728, 3757, 3756
3532, 3728, 3729, 3758, 3757
3533, 3729, 3730, 3759, 3758
3534, 3730, 3731, 3760, 3759
3535, 3731, 3732, 3761, 3760
3536, 3732, 3733, 3762, 3761
3537, 3733, 3734, 3763, 3762
3538, 3734, 3735, 3764, 3763
3539, 3735, 1151, 1152, 3764
3540,  321, 3736, 3765,  320
3541, 3736, 3737, 3766, 3765
3542, 3737, 3738, 3767, 3766
3543, 3738, 3739, 3768, 3767
3544, 3739, 3740, 3769, 3768
3545, 3740, 3741, 3770, 3769
3546, 3741, 3742, 3771, 3770
3547, 3742, 3743, 3772, 3771
3548, 3743, 3744, 3773, 3772
3549, 3744, 3745, 3774, 3773
3550, 3745, 3746, 3775, 3774
3551, 3746, 3747, 3776, 3775
3552, 3747, 3748, 3777, 3776
3553, 3748, 3749, 3778, 3777
3554, 3749, 3750, 3779, 3778
3555, 3750, 3751, 3780, 3779
3556, 3751, 3752, 3781, 3780
3557, 3752, 3753, 3782, 3781
3558, 3753, 3754, 3783, 3782
3559, 3754, 3755, 3784, 3783
3560, 3755, 3756, 3785, 3784
3561, 3756, 3757, 3786, 3785
3562, 3757, 3758, 3787, 3786
3563, 3758, 3759, 3788, 3787
3564, 3759, 3760, 3789, 3788
3565, 3760, 3761, 3790, 3789
3566, 3761, 3762, 3791, 3790
3567, 3762, 3763, 3792, 3791
3568, 3763, 3764, 3793, 3792
3569, 3764, 1152, 1153, 3793
3570,  320, 3765, 3794,  319
3571, 3765, 3766, 3795, 3794
3572, 3766, 3767, 3796, 3795
3573, 3767, 3768, 3797, 3796
3574, 3768, 3769, 3798, 3797
3575, 3769, 3770, 3799, 3798
3576, 3770, 3771, 3800, 3799
3577, 3771, 3772, 3801, 3800
3578, 3772, 3773, 3802, 3801
3579, 3773, 3774, 3803, 3802
3580, 3774, 3775, 3804, 3803
3581, 3775, 3776, 3805, 3804
3582, 3776, 3777, 3806, 3805
3583, 3777, 3778, 3807, 3806
3584, 3778, 3779, 3808, 3807
3585, 3779, 3780, 3809, 3808
3586, 3780, 3781, 3810, 3809
3587, 3781, 3782, 3811, 3810
3588, 3782, 3783, 3812, 3811
3589, 3783, 3784, 3813, 3812
3590, 3784, 3785, 3814, 3813
3591, 3785, 3786, 3815, 3814
3592, 3786, 3787, 3816, 3815
3593, 3787, 3788, 3817, 3816
3594, 3788, 3789, 3818, 3817
3595, 3789, 3790, 3819, 3818
3596, 3790, 3791, 3820, 3819
3597, 3791, 3792, 3821, 3820
3598, 3792, 3793, 3822, 3821
3599, 3793, 1153, 1154, 3822
3600,  319, 3794,  318,    9
3601, 3794, 3795,  317,  318
3602, 3795, 3796,  316,  317
3603, 3796, 3797,  315,  316
3604, 3797, 3798,  314,  315
3605, 3798, 3799,  313,  314
3606, 3799, 3800,  312,  313
3607, 3800, 3801,  311,  312
3608, 3801, 3802,  310,  311
3609, 3802, 3803,  309,  310
3610, 3803, 3804,  308,  309
3611, 3804, 3805,  307,  308
3612, 3805, 3806,  306,  307
3613, 3806, 3807,  305,  306
3614, 3807, 3808,  304,  305
3615, 3808, 3809,  303,  304
3616, 3809, 3810,  302,  303
3617, 3810, 3811,  301,  302
3618, 3811, 3812,  300,  301
3619, 3812, 3813,  299,  300
3620, 3813, 3814,  298,  299
3621, 3814, 3815,  297,  298
3622, 3815, 3816,  296,  297
3623, 3816, 3817,  295,  296
3624, 3817, 3818,  294,  295
3625, 3818, 3819,  293,  294
3626, 3819, 3820,  292,  293
3627, 3820, 3821,  291,  292
3628, 3821, 3822,  290,  291
3629, 3822, 1154,  289,  290
3630,    8, 1155, 3823,  214
3631, 1155, 1156, 3824, 3823
3632, 1156, 1157, 3825, 3824
3633, 1157, 1158, 3826, 3825
3634, 1158, 1159, 3827, 3826
3635, 1159, 1160, 3828, 3827
3636, 1160, 1161, 3829, 3828
3637, 1161, 1162, 3830, 3829
3638, 1162,  274,  275, 3830
3639,  214, 3823, 3831,  215
3640, 3823, 3824, 3832, 3831
3641, 3824, 3825, 3833, 3832
3642, 3825, 3826, 3834, 3833
3643, 3826, 3827, 3835, 3834
3644, 3827, 3828, 3836, 3835
3645, 3828, 3829, 3837, 3836
3646, 3829, 3830, 3838, 3837
3647, 3830,  275,  276, 3838
3648,  215, 3831, 3839,  216
3649, 3831, 3832, 3840, 3839
3650, 3832, 3833, 3841, 3840
3651, 3833, 3834, 3842, 3841
3652, 3834, 3835, 3843, 3842
3653, 3835, 3836, 3844, 3843
3654, 3836, 3837, 3845, 3844
3655, 3837, 3838, 3846, 3845
3656, 3838,  276,  277, 3846
3657,  216, 3839, 3847,  217
3658, 3839, 3840, 3848, 3847
3659, 3840, 3841, 3849, 3848
3660, 3841, 3842, 3850, 3849
3661, 3842, 3843, 3851, 3850
3662, 3843, 3844, 3852, 3851
3663, 3844, 3845, 3853, 3852
3664, 3845, 3846, 3854, 3853
3665, 3846,  277,  278, 3854
3666,  217, 3847, 3855,  218
3667, 3847, 3848, 3856, 3855
3668, 3848, 3849, 3857, 3856
3669, 3849, 3850, 3858, 3857
3670, 3850, 3851, 3859, 3858
3671, 3851, 3852, 3860, 3859
3672, 3852, 3853, 3861, 3860
3673, 3853, 3854, 3862, 3861
3674, 3854,  278,  279, 3862
3675,  218, 3855, 3863,  219
3676, 3855, 3856, 3864, 3863
3677, 3856, 3857, 3865, 3864
3678, 3857, 3858, 3866, 3865
3679, 3858, 3859, 3867, 3866
3680, 3859, 3860, 3868, 3867
3681, 3860, 3861, 3869, 3868
3682, 3861, 3862, 3870, 3869
3683, 3862,  279,  280, 3870
3684,  219, 3863, 3871,  220
3685, 3863, 3864, 3872, 3871
3686, 3864, 3865, 3873, 3872
3687, 3865, 3866, 3874, 3873
3688, 3866, 3867, 3875, 3874
3689, 3867, 3868, 3876, 3875
3690, 3868, 3869, 3877, 3876
3691, 3869, 3870, 3878, 3877
3692, 3870,  280,  281, 3878
3693,  220, 3871, 3879,  221
3694, 3871, 3872, 3880, 3879
3695, 3872, 3873, 3881, 3880
3696, 3873, 3874, 3882, 3881
3697, 3874, 3875, 3883, 3882
3698, 3875, 3876, 3884, 3883
3699, 3876, 3877, 3885, 3884
3700, 3877, 3878, 3886, 3885
3701, 3878,  281,  282, 3886
3702,  221, 3879, 3887,  222
3703, 3879, 3880, 3888, 3887
3704, 3880, 3881, 3889, 3888
3705, 3881, 3882, 3890, 3889
3706, 3882, 3883, 3891, 3890
3707, 3883, 3884, 3892, 3891
3708, 3884, 3885, 3893, 3892
3709, 3885, 3886, 3894, 3893
3710, 3886,  282,  283, 3894
3711,  222, 3887, 3895,  223
3712, 3887, 3888, 3896, 3895
3713, 3888, 3889, 3897, 3896
3714, 3889, 3890, 3898, 3897
3715, 3890, 3891, 3899, 3898
3716, 3891, 3892, 3900, 3899
3717, 3892, 3893, 3901, 3900
3718, 3893, 3894, 3902, 3901
3719, 3894,  283,  284, 3902
3720,  223, 3895, 3903,  224
3721, 3895, 3896, 3904, 3903
3722, 3896, 3897, 3905, 3904
3723, 3897, 3898, 3906, 3905
3724, 3898, 3899, 3907, 3906
3725, 3899, 3900, 3908, 3907
3726, 3900, 3901, 3909, 3908
3727, 3901, 3902, 3910, 3909
3728, 3902,  284,  285, 3910
3729,  224, 3903, 3911,  225
3730, 3903, 3904, 3912, 3911
3731, 3904, 3905, 3913, 3912
3732, 3905, 3906, 3914, 3913
3733, 3906, 3907, 3915, 3914
3734, 3907, 3908, 3916, 3915
3735, 3908, 3909, 3917, 3916
3736, 3909, 3910, 3918, 3917
3737, 3910,  285,  286, 3918
3738,  225, 3911, 3919,  226
3739, 3911, 3912, 3920, 3919
3740, 3912, 3913, 3921, 3920
3741, 3913, 3914, 3922, 3921
3742, 3914, 3915, 3923, 3922
3743, 3915, 3916, 3924, 3923
3744, 3916, 3917, 3925, 3924
3745, 3917, 3918, 3926, 3925
3746, 3918,  286,  287, 3926
3747,  226, 3919, 3927,  227
3748, 3919, 3920, 3928, 3927
3749, 3920, 3921, 3929, 3928
3750, 3921, 3922, 3930, 3929
3751, 3922, 3923, 3931, 3930
3752, 3923, 3924, 3932, 3931
3753, 3924, 3925, 3933, 3932
3754, 3925, 3926, 3934, 3933
3755, 3926,  287,  288, 3934
3756,  227, 3927, 1147,    5
3757, 3927, 3928, 1148, 1147
3758, 3928, 3929, 1149, 1148
3759, 3929, 3930, 1150, 1149
3760, 3930, 3931, 1151, 1150
3761, 3931, 3932, 1152, 1151
3762, 3932, 3933, 1153, 1152
3763, 3933, 3934, 1154, 1153
3764, 3934,  288,  289, 1154
3765,  274, 1162, 3935,  273
3766, 1162, 1161, 3936, 3935
3767, 1161, 1160, 3937, 3936
3768, 1160, 1159, 3938, 3937
3769, 1159, 1158, 3939, 3938
3770, 1158, 1157, 3940, 3939
3771, 1157, 1156, 3941, 3940
3772, 1156, 1155, 3942, 3941
3773, 1155,    8, 3943, 3942
3774,    8,  213, 3944, 3943
3775,  213,  212, 3945, 3944
3776,  212,  211, 3946, 3945
3777,  211,    2,   44, 3946
3778,  273, 3935, 3947,  272
3779, 3935, 3936, 3948, 3947
3780, 3936, 3937, 3949, 3948
3781, 3937, 3938, 3950, 3949
3782, 3938, 3939, 3951, 3950
3783, 3939, 3940, 3952, 3951
3784, 3940, 3941, 3953, 3952
3785, 3941, 3942, 3954, 3953
3786, 3942, 3943, 3955, 3954
3787, 3943, 3944, 3956, 3955
3788, 3944, 3945, 3957, 3956
3789, 3945, 3946, 3958, 3957
3790, 3946,   44,   43, 3958
3791,  272, 3947, 3959,  271
3792, 3947, 3948, 3960, 3959
3793, 3948, 3949, 3961, 3960
3794, 3949, 3950, 3962, 3961
3795, 3950, 3951, 3963, 3962
3796, 3951, 3952, 3964, 3963
3797, 3952, 3953, 3965, 3964
3798, 3953, 3954, 3966, 3965
3799, 3954, 3955, 3967, 3966
3800, 3955, 3956, 3968, 3967
3801, 3956, 3957, 3969, 3968
3802, 3957, 3958, 3970, 3969
3803, 3958,   43,   42, 3970
3804,  271, 3959, 3971,  270
3805, 3959, 3960, 3972, 3971
3806, 3960, 3961, 3973, 3972
3807, 3961, 3962, 3974, 3973
3808, 3962, 3963, 3975, 3974
3809, 3963, 3964, 3976, 3975
3810, 3964, 3965, 3977, 3976
3811, 3965, 3966, 3978, 3977
3812, 3966, 3967, 3979, 3978
3813, 3967, 3968, 3980, 3979
3814, 3968, 3969, 3981, 3980
3815, 3969, 3970, 3982, 3981
3816, 3970,   42,   41, 3982
3817,  270, 3971, 3983,  269
3818, 3971, 3972, 3984, 3983
3819, 3972, 3973, 3985, 3984
3820, 3973, 3974, 3986, 3985
3821, 3974, 3975, 3987, 3986
3822, 3975, 3976, 3988, 3987
3823, 3976, 3977, 3989, 3988
3824, 3977, 3978, 3990, 3989
3825, 3978, 3979, 3991, 3990
3826, 3979, 3980, 3992, 3991
3827, 3980, 3981, 3993, 3992
3828, 3981, 3982, 3994, 3993
3829, 3982,   41,   40, 3994
3830,  269, 3983, 3995,  268
3831, 3983, 3984, 3996, 3995
3832, 3984, 3985, 3997, 3996
3833, 3985, 3986, 3998, 3997
3834, 3986, 3987, 3999, 3998
3835, 3987, 3988, 4000, 3999
3836, 3988, 3989, 4001, 4000
3837, 3989, 3990, 4002, 4001
3838, 3990, 3991, 4003, 4002
3839, 3991, 3992, 4004, 4003
3840, 3992, 3993, 4005, 4004
3841, 3993, 3994, 4006, 4005
3842, 3994,   40,   39, 4006
3843,  268, 3995, 4007,  267
3844, 3995, 3996, 4008, 4007
3845, 3996, 3997, 4009, 4008
3846, 3997, 3998, 4010, 4009
3847, 3998, 3999, 4011, 4010
3848, 3999, 4000, 4012, 4011
3849, 4000, 4001, 4013, 4012
3850, 4001, 4002, 4014, 4013
3851, 4002, 4003, 4015, 4014
3852, 4003, 4004, 4016, 4015
3853, 4004, 4005, 4017, 4016
3854, 4005, 4006, 4018, 4017
3855, 4006,   39,   38, 4018
3856,  267, 4007, 4019,  266
3857, 4007, 4008, 4020, 4019
3858, 4008, 4009, 4021, 4020
3859, 4009, 4010, 4022, 4021
3860, 4010, 4011, 4023, 4022
3861, 4011, 4012, 4024, 4023
3862, 4012, 4013, 4025, 4024
3863, 4013, 4014, 4026, 4025
3864, 4014, 4015, 4027, 4026
3865, 4015, 4016, 4028, 4027
3866, 4016, 4017, 4029, 4028
3867, 4017, 4018, 4030, 4029
3868, 4018,   38,   37, 4030
3869,  266, 4019, 4031,  265
3870, 4019, 4020, 4032, 4031
3871, 4020, 4021, 4033, 4032
3872, 4021, 4022, 4034, 4033
3873, 4022, 4023, 4035, 4034
3874, 4023, 4024, 4036, 4035
3875, 4024, 4025, 4037, 4036
3876, 4025, 4026, 4038, 4037
3877, 4026, 4027, 4039, 4038
3878, 4027, 4028, 4040, 4039
3879, 4028, 4029, 4041, 4040
3880, 4029, 4030, 4042, 4041
3881, 4030,   37,   36, 4042
3882,  265, 4031, 4043,  264
3883, 4031, 4032, 4044, 4043
3884, 4032, 4033, 4045, 4044
3885, 4033, 4034, 4046, 4045
3886, 4034, 4035, 4047, 4046
3887, 4035, 4036, 4048, 4047
3888, 4036, 4037, 4049, 4048
3889, 4037, 4038, 4050, 4049
3890, 4038, 4039, 4051, 4050
3891, 4039, 4040, 4052, 4051
3892, 4040, 4041, 4053, 4052
3893, 4041, 4042, 4054, 4053
3894, 4042,   36,   35, 4054
3895,  264, 4043, 4055,  263
3896, 4043, 4044, 4056, 4055
3897, 4044, 4045, 4057, 4056
3898, 4045, 4046, 4058, 4057
3899, 4046, 4047, 4059, 4058
3900, 4047, 4048, 4060, 4059
3901, 4048, 4049, 4061, 4060
3902, 4049, 4050, 4062, 4061
3903, 4050, 4051, 4063, 4062
3904, 4051, 4052, 4064, 4063
3905, 4052, 4053, 4065, 4064
3906, 4053, 4054, 4066, 4065
3907, 4054,   35,   34, 4066
3908,  263, 4055, 4067,  262
3909, 4055, 4056, 4068, 4067
3910, 4056, 4057, 4069, 4068
3911, 4057, 4058, 4070, 4069
3912, 4058, 4059, 4071, 4070
3913, 4059, 4060, 4072, 4071
3914, 4060, 4061, 4073, 4072
3915, 4061, 4062, 4074, 4073
3916, 4062, 4063, 4075, 4074
3917, 4063, 4064, 4076, 4075
3918, 4064, 4065, 4077, 4076
3919, 4065, 4066, 4078, 4077
3920, 4066,   34,   33, 4078
3921,  262, 4067, 4079,  261
3922, 4067, 4068, 4080, 4079
3923, 4068, 4069, 4081, 4080
3924, 4069, 4070, 4082, 4081
3925, 4070, 4071, 4083, 4082
3926, 4071, 4072, 4084, 4083
3927, 4072, 4073, 4085, 4084
3928, 4073, 4074, 4086, 4085
3929, 4074, 4075, 4087, 4086
3930, 4075, 4076, 4088, 4087
3931, 4076, 4077, 4089, 4088
3932, 4077, 4078, 4090, 4089
3933, 4078,   33,   32, 4090
3934,  261, 4079, 4091,  260
3935, 4079, 4080, 4092, 4091
3936, 4080, 4081, 4093, 4092
3937, 4081, 4082, 4094, 4093
3938, 4082, 4083, 4095, 4094
3939, 4083, 4084, 4096, 4095
3940, 4084, 4085, 4097, 4096
3941, 4085, 4086, 4098, 4097
3942, 4086, 4087, 4099, 4098
3943, 4087, 4088, 4100, 4099
3944, 4088, 4089, 4101, 4100
3945, 4089, 4090, 4102, 4101
3946, 4090,   32,   31, 4102
3947,  260, 4091, 4103,  259
3948, 4091, 4092, 4104, 4103
3949, 4092, 4093, 4105, 4104
3950, 4093, 4094, 4106, 4105
3951, 4094, 4095, 4107, 4106
3952, 4095, 4096, 4108, 4107
3953, 4096, 4097, 4109, 4108
3954, 4097, 4098, 4110, 4109
3955, 4098, 4099, 4111, 4110
3956, 4099, 4100, 4112, 4111
3957, 4100, 4101, 4113, 4112
3958, 4101, 4102, 4114, 4113
3959, 4102,   31,   30, 4114
3960,  259, 4103, 4115,  258
3961, 4103, 4104, 4116, 4115
3962, 4104, 4105, 4117, 4116
3963, 4105, 4106, 4118, 4117
3964, 4106, 4107, 4119, 4118
3965, 4107, 4108, 4120, 4119
3966, 4108, 4109, 4121, 4120
3967, 4109, 4110, 4122, 4121
3968, 4110, 4111, 4123, 4122
3969, 4111, 4112, 4124, 4123
3970, 4112, 4113, 4125, 4124
3971, 4113, 4114, 4126, 4125
3972, 4114,   30,   29, 4126
3973,  258, 4115, 4127,  257
3974, 4115, 4116, 4128, 4127
3975, 4116, 4117, 4129, 4128
3976, 4117, 4118, 4130, 4129
3977, 4118, 4119, 4131, 4130
3978, 4119, 4120, 4132, 4131
3979, 4120, 4121, 4133, 4132
3980, 4121, 4122, 4134, 4133
3981, 4122, 4123, 4135, 4134
3982, 4123, 4124, 4136, 4135
3983, 4124, 4125, 4137, 4136
3984, 4125, 4126, 4138, 4137
3985, 4126,   29,   28, 4138
3986,  257, 4127, 4139,  256
3987, 4127, 4128, 4140, 4139
3988, 4128, 4129, 4141, 4140
3989, 4129, 4130, 4142, 4141
3990, 4130, 4131, 4143, 4142
3991, 4131, 4132, 4144, 4143
3992, 4132, 4133, 4145, 4144
3993, 4133, 4134, 4146, 4145
3994, 4134, 4135, 4147, 4146
3995, 4135, 4136, 4148, 4147
3996, 4136, 4137, 4149, 4148
3997, 4137, 4138, 4150, 4149
3998, 4138,   28,   27, 4150
3999,  256, 4139, 4151,  255
4000, 4139, 4140, 4152, 4151
4001, 4140, 4141, 4153, 4152
4002, 4141, 4142, 4154, 4153
4003, 4142, 4143, 4155, 4154
4004, 4143, 4144, 4156, 4155
4005, 4144, 4145, 4157, 4156
4006, 4145, 4146, 4158, 4157
4007, 4146, 4147, 4159, 4158
4008, 4147, 4148, 4160, 4159
4009, 4148, 4149, 4161, 4160
4010, 4149, 4150, 4162, 4161
4011, 4150,   27,   26, 4162
4012,  255, 4151, 4163,  254
4013, 4151, 4152, 4164, 4163
4014, 4152, 4153, 4165, 4164
4015, 4153, 4154, 4166, 4165
4016, 4154, 4155, 4167, 4166
4017, 4155, 4156, 4168, 4167
4018, 4156, 4157, 4169, 4168
4019, 4157, 4158, 4170, 4169
4020, 4158, 4159, 4171, 4170
4021, 4159, 4160, 4172, 4171
4022, 4160, 4161, 4173, 4172
4023, 4161, 4162, 4174, 4173
4024, 4162,   26,   25, 4174
4025,  254, 4163, 4175,  253
4026, 4163, 4164, 4176, 4175
4027, 4164, 4165, 4177, 4176
4028, 4165, 4166, 4178, 4177
4029, 4166, 4167, 4179, 4178
4030, 4167, 4168, 4180, 4179
4031, 4168, 4169, 4181, 4180
4032, 4169, 4170, 4182, 4181
4033, 4170, 4171, 4183, 4182
4034, 4171, 4172, 4184, 4183
4035, 4172, 4173, 4185, 4184
4036, 4173, 4174, 4186, 4185
4037, 4174,   25,   24, 4186
4038,  253, 4175, 4187,  252
4039, 4175, 4176, 4188, 4187
4040, 4176, 4177, 4189, 4188
4041, 4177, 4178, 4190, 4189
4042, 4178, 4179, 4191, 4190
4043, 4179, 4180, 4192, 4191
4044, 4180, 4181, 4193, 4192
4045, 4181, 4182, 4194, 4193
4046, 4182, 4183, 4195, 4194
4047, 4183, 4184, 4196, 4195
4048, 4184, 4185, 4197, 4196
4049, 4185, 4186, 4198, 4197
4050, 4186,   24,   23, 4198
4051,  252, 4187, 4199,  251
4052, 4187, 4188, 4200, 4199
4053, 4188, 4189, 4201, 4200
4054, 4189, 4190, 4202, 4201
4055, 4190, 4191, 4203, 4202
4056, 4191, 4192, 4204, 4203
4057, 4192, 4193, 4205, 4204
4058, 4193, 4194, 4206, 4205
4059, 4194, 4195, 4207, 4206
4060, 4195, 4196, 4208, 4207
4061, 4196, 4197, 4209, 4208
4062, 4197, 4198, 4210, 4209
4063, 4198,   23,   22, 4210
4064,  251, 4199, 4211,  250
4065, 4199, 4200, 4212, 4211
4066, 4200, 4201, 4213, 4212
4067, 4201, 4202, 4214, 4213
4068, 4202, 4203, 4215, 4214
4069, 4203, 4204, 4216, 4215
4070, 4204, 4205, 4217, 4216
4071, 4205, 4206, 4218, 4217
4072, 4206, 4207, 4219, 4218
4073, 4207, 4208, 4220, 4219
4074, 4208, 4209, 4221, 4220
4075, 4209, 4210, 4222, 4221
4076, 4210,   22,   21, 4222
4077,  250, 4211, 4223,  249
4078, 4211, 4212, 4224, 4223
4079, 4212, 4213, 4225, 4224
4080, 4213, 4214, 4226, 4225
4081, 4214, 4215, 4227, 4226
4082, 4215, 4216, 4228, 4227
4083, 4216, 4217, 4229, 4228
4084, 4217, 4218, 4230, 4229
4085, 4218, 4219, 4231, 4230
4086, 4219, 4220, 4232, 4231
4087, 4220, 4221, 4233, 4232
4088, 4221, 4222, 4234, 4233
4089, 4222,   21,   20, 4234
4090,  249, 4223, 4235,  248
4091, 4223, 4224, 4236, 4235
4092, 4224, 4225, 4237, 4236
4093, 4225, 4226, 4238, 4237
4094, 4226, 4227, 4239, 4238
4095, 4227, 4228, 4240, 4239
4096, 4228, 4229, 4241, 4240
4097, 4229, 4230, 4242, 4241
4098, 4230, 4231, 4243, 4242
4099, 4231, 4232, 4244, 4243
4100, 4232, 4233, 4245, 4244
4101, 4233, 4234, 4246, 4245
4102, 4234,   20,   19, 4246
4103,  248, 4235, 4247,  247
4104, 4235, 4236, 4248, 4247
4105, 4236, 4237, 4249, 4248
4106, 4237, 4238, 4250, 4249
4107, 4238, 4239, 4251, 4250
4108, 4239, 4240, 4252, 4251
4109, 4240, 4241, 4253, 4252
4110, 4241, 4242, 4254, 4253
4111, 4242, 4243, 4255, 4254
4112, 4243, 4244, 4256, 4255
4113, 4244, 4245, 4257, 4256
4114, 4245, 4246, 4258, 4257
4115, 4246,   19,   18, 4258
4116,  247, 4247, 4259,  246
4117, 4247, 4248, 4260, 4259
4118, 4248, 4249, 4261, 4260
4119, 4249, 4250, 4262, 4261
4120, 4250, 4251, 4263, 4262
4121, 4251, 4252, 4264, 4263
4122, 4252, 4253, 4265, 4264
4123, 4253, 4254, 4266, 4265
4124, 4254, 4255, 4267, 4266
4125, 4255, 4256, 4268, 4267
4126, 4256, 4257, 4269, 4268
4127, 4257, 4258, 4270, 4269
4128, 4258,   18,   17, 4270
4129,  246, 4259, 4271,  245
4130, 4259, 4260, 4272, 4271
4131, 4260, 4261, 4273, 4272
4132, 4261, 4262, 4274, 4273
4133, 4262, 4263, 4275, 4274
4134, 4263, 4264, 4276, 4275
4135, 4264, 4265, 4277, 4276
4136, 4265, 4266, 4278, 4277
4137, 4266, 4267, 4279, 4278
4138, 4267, 4268, 4280, 4279
4139, 4268, 4269, 4281, 4280
4140, 4269, 4270, 4282, 4281
4141, 4270,   17,   16, 4282
4142,  245, 4271, 4283,  244
4143, 4271, 4272, 4284, 4283
4144, 4272, 4273, 4285, 4284
4145, 4273, 4274, 4286, 4285
4146, 4274, 4275, 4287, 4286
4147, 4275, 4276, 4288, 4287
4148, 4276, 4277, 4289, 4288
4149, 4277, 4278, 4290, 4289
4150, 4278, 4279, 4291, 4290
4151, 4279, 4280, 4292, 4291
4152, 4280, 4281, 4293, 4292
4153, 4281, 4282, 4294, 4293
4154, 4282,   16,   15, 4294
4155,  244, 4283, 4295,  243
4156, 4283, 4284, 4296, 4295
4157, 4284, 4285, 4297, 4296
4158, 4285, 4286, 4298, 4297
4159, 4286, 4287, 4299, 4298
4160, 4287, 4288, 4300, 4299
4161, 4288, 4289, 4301, 4300
4162, 4289, 4290, 4302, 4301
4163, 4290, 4291, 4303, 4302
4164, 4291, 4292, 4304, 4303
4165, 4292, 4293, 4305, 4304
4166, 4293, 4294, 4306, 4305
4167, 4294,   15,   14, 4306
4168,  243, 4295, 4307,  242
4169, 4295, 4296, 4308, 4307
4170, 4296, 4297, 4309, 4308
4171, 4297, 4298, 4310, 4309
4172, 4298, 4299, 4311, 4310
4173, 4299, 4300, 4312, 4311
4174, 4300, 4301, 4313, 4312
4175, 4301, 4302, 4314, 4313
4176, 4302, 4303, 4315, 4314
4177, 4303, 4304, 4316, 4315
4178, 4304, 4305, 4317, 4316
4179, 4305, 4306, 4318, 4317
4180, 4306,   14,   13, 4318
4181,  242, 4307, 4319,  241
4182, 4307, 4308, 4320, 4319
4183, 4308, 4309, 4321, 4320
4184, 4309, 4310, 4322, 4321
4185, 4310, 4311, 4323, 4322
4186, 4311, 4312, 4324, 4323
4187, 4312, 4313, 4325, 4324
4188, 4313, 4314, 4326, 4325
4189, 4314, 4315, 4327, 4326
4190, 4315, 4316, 4328, 4327
4191, 4316, 4317, 4329, 4328
4192, 4317, 4318, 4330, 4329
4193, 4318,   13,   12, 4330
4194,  241, 4319, 4331,  240
4195, 4319, 4320, 4332, 4331
4196, 4320, 4321, 4333, 4332
4197, 4321, 4322, 4334, 4333
4198, 4322, 4323, 4335, 4334
4199, 4323, 4324, 4336, 4335
4200, 4324, 4325, 4337, 4336
4201, 4325, 4326, 4338, 4337
4202, 4326, 4327, 4339, 4338
4203, 4327, 4328, 4340, 4339
4204, 4328, 4329, 4341, 4340
4205, 4329, 4330, 4342, 4341
4206, 4330,   12,   11, 4342
4207,  240, 4331,  239,   10
4208, 4331, 4332,  238,  239
4209, 4332, 4333,  237,  238
4210, 4333, 4334,  236,  237
4211, 4334, 4335,  235,  236
4212, 4335, 4336,  234,  235
4213, 4336, 4337,  233,  234
4214, 4337, 4338,  232,  233
4215, 4338, 4339,  231,  232
4216, 4339, 4340,  230,  231
4217, 4340, 4341,  229,  230
4218, 4341, 4342,  228,  229
4219, 4342,   11,    1,  228
*Elset, elset=Whole_Callus, generate
  826,  4219,     1
*Elset, elset=CALLUS-1
 826
*Elset, elset=CALLUS-2
 827
*Elset, elset=CALLUS-3
 828
*Elset, elset=CALLUS-4
 829
*Elset, elset=CALLUS-5
 830
*Elset, elset=CALLUS-6
 831
*Elset, elset=CALLUS-7
 832
*Elset, elset=CALLUS-8
 833
*Elset, elset=CALLUS-9
 834
*Elset, elset=CALLUS-10
 835
*Elset, elset=CALLUS-11
 836
*Elset, elset=CALLUS-12
 837
*Elset, elset=CALLUS-13
 838
*Elset, elset=CALLUS-14
 839
*Elset, elset=CALLUS-15
 840
*Elset, elset=CALLUS-16
 841
*Elset, elset=CALLUS-17
 842
*Elset, elset=CALLUS-18
 843
*Elset, elset=CALLUS-19
 844
*Elset, elset=CALLUS-20
 845
*Elset, elset=CALLUS-21
 846
*Elset, elset=CALLUS-22
 847
*Elset, elset=CALLUS-23
 848
*Elset, elset=CALLUS-24
 849
*Elset, elset=CALLUS-25
 850
*Elset, elset=CALLUS-26
 851
*Elset, elset=CALLUS-27
 852
*Elset, elset=CALLUS-28
 853
*Elset, elset=CALLUS-29
 854
*Elset, elset=CALLUS-30
 855
*Elset, elset=CALLUS-31
 856
*Elset, elset=CALLUS-32
 857
*Elset, elset=CALLUS-33
 858
*Elset, elset=CALLUS-34
 859
*Elset, elset=CALLUS-35
 860
*Elset, elset=CALLUS-36
 861
*Elset, elset=CALLUS-37
 862
*Elset, elset=CALLUS-38
 863
*Elset, elset=CALLUS-39
 864
*Elset, elset=CALLUS-40
 865
*Elset, elset=CALLUS-41
 866
*Elset, elset=CALLUS-42
 867
*Elset, elset=CALLUS-43
 868
*Elset, elset=CALLUS-44
 869
*Elset, elset=CALLUS-45
 870
*Elset, elset=CALLUS-46
 871
*Elset, elset=CALLUS-47
 872
*Elset, elset=CALLUS-48
 873
*Elset, elset=CALLUS-49
 874
*Elset, elset=CALLUS-50
 875
*Elset, elset=CALLUS-51
 876
*Elset, elset=CALLUS-52
 877
*Elset, elset=CALLUS-53
 878
*Elset, elset=CALLUS-54
 879
*Elset, elset=CALLUS-55
 880
*Elset, elset=CALLUS-56
 881
*Elset, elset=CALLUS-57
 882
*Elset, elset=CALLUS-58
 883
*Elset, elset=CALLUS-59
 884
*Elset, elset=CALLUS-60
 885
*Elset, elset=CALLUS-61
 886
*Elset, elset=CALLUS-62
 887
*Elset, elset=CALLUS-63
 888
*Elset, elset=CALLUS-64
 889
*Elset, elset=CALLUS-65
 890
*Elset, elset=CALLUS-66
 891
*Elset, elset=CALLUS-67
 892
*Elset, elset=CALLUS-68
 893
*Elset, elset=CALLUS-69
 894
*Elset, elset=CALLUS-70
 895
*Elset, elset=CALLUS-71
 896
*Elset, elset=CALLUS-72
 897
*Elset, elset=CALLUS-73
 898
*Elset, elset=CALLUS-74
 899
*Elset, elset=CALLUS-75
 900
*Elset, elset=CALLUS-76
 901
*Elset, elset=CALLUS-77
 902
*Elset, elset=CALLUS-78
 903
*Elset, elset=CALLUS-79
 904
*Elset, elset=CALLUS-80
 905
*Elset, elset=CALLUS-81
 906
*Elset, elset=CALLUS-82
 907
*Elset, elset=CALLUS-83
 908
*Elset, elset=CALLUS-84
 909
*Elset, elset=CALLUS-85
 910
*Elset, elset=CALLUS-86
 911
*Elset, elset=CALLUS-87
 912
*Elset, elset=CALLUS-88
 913
*Elset, elset=CALLUS-89
 914
*Elset, elset=CALLUS-90
 915
*Elset, elset=CALLUS-91
 916
*Elset, elset=CALLUS-92
 917
*Elset, elset=CALLUS-93
 918
*Elset, elset=CALLUS-94
 919
*Elset, elset=CALLUS-95
 920
*Elset, elset=CALLUS-96
 921
*Elset, elset=CALLUS-97
 922
*Elset, elset=CALLUS-98
 923
*Elset, elset=CALLUS-99
 924
*Elset, elset=CALLUS-100
 925
*Elset, elset=CALLUS-101
 926
*Elset, elset=CALLUS-102
 927
*Elset, elset=CALLUS-103
 928
*Elset, elset=CALLUS-104
 929
*Elset, elset=CALLUS-105
 930
*Elset, elset=CALLUS-106
 931
*Elset, elset=CALLUS-107
 932
*Elset, elset=CALLUS-108
 933
*Elset, elset=CALLUS-109
 934
*Elset, elset=CALLUS-110
 935
*Elset, elset=CALLUS-111
 936
*Elset, elset=CALLUS-112
 937
*Elset, elset=CALLUS-113
 938
*Elset, elset=CALLUS-114
 939
*Elset, elset=CALLUS-115
 940
*Elset, elset=CALLUS-116
 941
*Elset, elset=CALLUS-117
 942
*Elset, elset=CALLUS-118
 943
*Elset, elset=CALLUS-119
 944
*Elset, elset=CALLUS-120
 945
*Elset, elset=CALLUS-121
 946
*Elset, elset=CALLUS-122
 947
*Elset, elset=CALLUS-123
 948
*Elset, elset=CALLUS-124
 949
*Elset, elset=CALLUS-125
 950
*Elset, elset=CALLUS-126
 951
*Elset, elset=CALLUS-127
 952
*Elset, elset=CALLUS-128
 953
*Elset, elset=CALLUS-129
 954
*Elset, elset=CALLUS-130
 955
*Elset, elset=CALLUS-131
 956
*Elset, elset=CALLUS-132
 957
*Elset, elset=CALLUS-133
 958
*Elset, elset=CALLUS-134
 959
*Elset, elset=CALLUS-135
 960
*Elset, elset=CALLUS-136
 961
*Elset, elset=CALLUS-137
 962
*Elset, elset=CALLUS-138
 963
*Elset, elset=CALLUS-139
 964
*Elset, elset=CALLUS-140
 965
*Elset, elset=CALLUS-141
 966
*Elset, elset=CALLUS-142
 967
*Elset, elset=CALLUS-143
 968
*Elset, elset=CALLUS-144
 969
*Elset, elset=CALLUS-145
 970
*Elset, elset=CALLUS-146
 971
*Elset, elset=CALLUS-147
 972
*Elset, elset=CALLUS-148
 973
*Elset, elset=CALLUS-149
 974
*Elset, elset=CALLUS-150
 975
*Elset, elset=CALLUS-151
 976
*Elset, elset=CALLUS-152
 977
*Elset, elset=CALLUS-153
 978
*Elset, elset=CALLUS-154
 979
*Elset, elset=CALLUS-155
 980
*Elset, elset=CALLUS-156
 981
*Elset, elset=CALLUS-157
 982
*Elset, elset=CALLUS-158
 983
*Elset, elset=CALLUS-159
 984
*Elset, elset=CALLUS-160
 985
*Elset, elset=CALLUS-161
 986
*Elset, elset=CALLUS-162
 987
*Elset, elset=CALLUS-163
 988
*Elset, elset=CALLUS-164
 989
*Elset, elset=CALLUS-165
 990
*Elset, elset=CALLUS-166
 991
*Elset, elset=CALLUS-167
 992
*Elset, elset=CALLUS-168
 993
*Elset, elset=CALLUS-169
 994
*Elset, elset=CALLUS-170
 995
*Elset, elset=CALLUS-171
 996
*Elset, elset=CALLUS-172
 997
*Elset, elset=CALLUS-173
 998
*Elset, elset=CALLUS-174
 999
*Elset, elset=CALLUS-175
 1000
*Elset, elset=CALLUS-176
 1001
*Elset, elset=CALLUS-177
 1002
*Elset, elset=CALLUS-178
 1003
*Elset, elset=CALLUS-179
 1004
*Elset, elset=CALLUS-180
 1005
*Elset, elset=CALLUS-181
 1006
*Elset, elset=CALLUS-182
 1007
*Elset, elset=CALLUS-183
 1008
*Elset, elset=CALLUS-184
 1009
*Elset, elset=CALLUS-185
 1010
*Elset, elset=CALLUS-186
 1011
*Elset, elset=CALLUS-187
 1012
*Elset, elset=CALLUS-188
 1013
*Elset, elset=CALLUS-189
 1014
*Elset, elset=CALLUS-190
 1015
*Elset, elset=CALLUS-191
 1016
*Elset, elset=CALLUS-192
 1017
*Elset, elset=CALLUS-193
 1018
*Elset, elset=CALLUS-194
 1019
*Elset, elset=CALLUS-195
 1020
*Elset, elset=CALLUS-196
 1021
*Elset, elset=CALLUS-197
 1022
*Elset, elset=CALLUS-198
 1023
*Elset, elset=CALLUS-199
 1024
*Elset, elset=CALLUS-200
 1025
*Elset, elset=CALLUS-201
 1026
*Elset, elset=CALLUS-202
 1027
*Elset, elset=CALLUS-203
 1028
*Elset, elset=CALLUS-204
 1029
*Elset, elset=CALLUS-205
 1030
*Elset, elset=CALLUS-206
 1031
*Elset, elset=CALLUS-207
 1032
*Elset, elset=CALLUS-208
 1033
*Elset, elset=CALLUS-209
 1034
*Elset, elset=CALLUS-210
 1035
*Elset, elset=CALLUS-211
 1036
*Elset, elset=CALLUS-212
 1037
*Elset, elset=CALLUS-213
 1038
*Elset, elset=CALLUS-214
 1039
*Elset, elset=CALLUS-215
 1040
*Elset, elset=CALLUS-216
 1041
*Elset, elset=CALLUS-217
 1042
*Elset, elset=CALLUS-218
 1043
*Elset, elset=CALLUS-219
 1044
*Elset, elset=CALLUS-220
 1045
*Elset, elset=CALLUS-221
 1046
*Elset, elset=CALLUS-222
 1047
*Elset, elset=CALLUS-223
 1048
*Elset, elset=CALLUS-224
 1049
*Elset, elset=CALLUS-225
 1050
*Elset, elset=CALLUS-226
 1051
*Elset, elset=CALLUS-227
 1052
*Elset, elset=CALLUS-228
 1053
*Elset, elset=CALLUS-229
 1054
*Elset, elset=CALLUS-230
 1055
*Elset, elset=CALLUS-231
 1056
*Elset, elset=CALLUS-232
 1057
*Elset, elset=CALLUS-233
 1058
*Elset, elset=CALLUS-234
 1059
*Elset, elset=CALLUS-235
 1060
*Elset, elset=CALLUS-236
 1061
*Elset, elset=CALLUS-237
 1062
*Elset, elset=CALLUS-238
 1063
*Elset, elset=CALLUS-239
 1064
*Elset, elset=CALLUS-240
 1065
*Elset, elset=CALLUS-241
 1066
*Elset, elset=CALLUS-242
 1067
*Elset, elset=CALLUS-243
 1068
*Elset, elset=CALLUS-244
 1069
*Elset, elset=CALLUS-245
 1070
*Elset, elset=CALLUS-246
 1071
*Elset, elset=CALLUS-247
 1072
*Elset, elset=CALLUS-248
 1073
*Elset, elset=CALLUS-249
 1074
*Elset, elset=CALLUS-250
 1075
*Elset, elset=CALLUS-251
 1076
*Elset, elset=CALLUS-252
 1077
*Elset, elset=CALLUS-253
 1078
*Elset, elset=CALLUS-254
 1079
*Elset, elset=CALLUS-255
 1080
*Elset, elset=CALLUS-256
 1081
*Elset, elset=CALLUS-257
 1082
*Elset, elset=CALLUS-258
 1083
*Elset, elset=CALLUS-259
 1084
*Elset, elset=CALLUS-260
 1085
*Elset, elset=CALLUS-261
 1086
*Elset, elset=CALLUS-262
 1087
*Elset, elset=CALLUS-263
 1088
*Elset, elset=CALLUS-264
 1089
*Elset, elset=CALLUS-265
 1090
*Elset, elset=CALLUS-266
 1091
*Elset, elset=CALLUS-267
 1092
*Elset, elset=CALLUS-268
 1093
*Elset, elset=CALLUS-269
 1094
*Elset, elset=CALLUS-270
 1095
*Elset, elset=CALLUS-271
 1096
*Elset, elset=CALLUS-272
 1097
*Elset, elset=CALLUS-273
 1098
*Elset, elset=CALLUS-274
 1099
*Elset, elset=CALLUS-275
 1100
*Elset, elset=CALLUS-276
 1101
*Elset, elset=CALLUS-277
 1102
*Elset, elset=CALLUS-278
 1103
*Elset, elset=CALLUS-279
 1104
*Elset, elset=CALLUS-280
 1105
*Elset, elset=CALLUS-281
 1106
*Elset, elset=CALLUS-282
 1107
*Elset, elset=CALLUS-283
 1108
*Elset, elset=CALLUS-284
 1109
*Elset, elset=CALLUS-285
 1110
*Elset, elset=CALLUS-286
 1111
*Elset, elset=CALLUS-287
 1112
*Elset, elset=CALLUS-288
 1113
*Elset, elset=CALLUS-289
 1114
*Elset, elset=CALLUS-290
 1115
*Elset, elset=CALLUS-291
 1116
*Elset, elset=CALLUS-292
 1117
*Elset, elset=CALLUS-293
 1118
*Elset, elset=CALLUS-294
 1119
*Elset, elset=CALLUS-295
 1120
*Elset, elset=CALLUS-296
 1121
*Elset, elset=CALLUS-297
 1122
*Elset, elset=CALLUS-298
 1123
*Elset, elset=CALLUS-299
 1124
*Elset, elset=CALLUS-300
 1125
*Elset, elset=CALLUS-301
 1126
*Elset, elset=CALLUS-302
 1127
*Elset, elset=CALLUS-303
 1128
*Elset, elset=CALLUS-304
 1129
*Elset, elset=CALLUS-305
 1130
*Elset, elset=CALLUS-306
 1131
*Elset, elset=CALLUS-307
 1132
*Elset, elset=CALLUS-308
 1133
*Elset, elset=CALLUS-309
 1134
*Elset, elset=CALLUS-310
 1135
*Elset, elset=CALLUS-311
 1136
*Elset, elset=CALLUS-312
 1137
*Elset, elset=CALLUS-313
 1138
*Elset, elset=CALLUS-314
 1139
*Elset, elset=CALLUS-315
 1140
*Elset, elset=CALLUS-316
 1141
*Elset, elset=CALLUS-317
 1142
*Elset, elset=CALLUS-318
 1143
*Elset, elset=CALLUS-319
 1144
*Elset, elset=CALLUS-320
 1145
*Elset, elset=CALLUS-321
 1146
*Elset, elset=CALLUS-322
 1147
*Elset, elset=CALLUS-323
 1148
*Elset, elset=CALLUS-324
 1149
*Elset, elset=CALLUS-325
 1150
*Elset, elset=CALLUS-326
 1151
*Elset, elset=CALLUS-327
 1152
*Elset, elset=CALLUS-328
 1153
*Elset, elset=CALLUS-329
 1154
*Elset, elset=CALLUS-330
 1155
*Elset, elset=CALLUS-331
 1156
*Elset, elset=CALLUS-332
 1157
*Elset, elset=CALLUS-333
 1158
*Elset, elset=CALLUS-334
 1159
*Elset, elset=CALLUS-335
 1160
*Elset, elset=CALLUS-336
 1161
*Elset, elset=CALLUS-337
 1162
*Elset, elset=CALLUS-338
 1163
*Elset, elset=CALLUS-339
 1164
*Elset, elset=CALLUS-340
 1165
*Elset, elset=CALLUS-341
 1166
*Elset, elset=CALLUS-342
 1167
*Elset, elset=CALLUS-343
 1168
*Elset, elset=CALLUS-344
 1169
*Elset, elset=CALLUS-345
 1170
*Elset, elset=CALLUS-346
 1171
*Elset, elset=CALLUS-347
 1172
*Elset, elset=CALLUS-348
 1173
*Elset, elset=CALLUS-349
 1174
*Elset, elset=CALLUS-350
 1175
*Elset, elset=CALLUS-351
 1176
*Elset, elset=CALLUS-352
 1177
*Elset, elset=CALLUS-353
 1178
*Elset, elset=CALLUS-354
 1179
*Elset, elset=CALLUS-355
 1180
*Elset, elset=CALLUS-356
 1181
*Elset, elset=CALLUS-357
 1182
*Elset, elset=CALLUS-358
 1183
*Elset, elset=CALLUS-359
 1184
*Elset, elset=CALLUS-360
 1185
*Elset, elset=CALLUS-361
 1186
*Elset, elset=CALLUS-362
 1187
*Elset, elset=CALLUS-363
 1188
*Elset, elset=CALLUS-364
 1189
*Elset, elset=CALLUS-365
 1190
*Elset, elset=CALLUS-366
 1191
*Elset, elset=CALLUS-367
 1192
*Elset, elset=CALLUS-368
 1193
*Elset, elset=CALLUS-369
 1194
*Elset, elset=CALLUS-370
 1195
*Elset, elset=CALLUS-371
 1196
*Elset, elset=CALLUS-372
 1197
*Elset, elset=CALLUS-373
 1198
*Elset, elset=CALLUS-374
 1199
*Elset, elset=CALLUS-375
 1200
*Elset, elset=CALLUS-376
 1201
*Elset, elset=CALLUS-377
 1202
*Elset, elset=CALLUS-378
 1203
*Elset, elset=CALLUS-379
 1204
*Elset, elset=CALLUS-380
 1205
*Elset, elset=CALLUS-381
 1206
*Elset, elset=CALLUS-382
 1207
*Elset, elset=CALLUS-383
 1208
*Elset, elset=CALLUS-384
 1209
*Elset, elset=CALLUS-385
 1210
*Elset, elset=CALLUS-386
 1211
*Elset, elset=CALLUS-387
 1212
*Elset, elset=CALLUS-388
 1213
*Elset, elset=CALLUS-389
 1214
*Elset, elset=CALLUS-390
 1215
*Elset, elset=CALLUS-391
 1216
*Elset, elset=CALLUS-392
 1217
*Elset, elset=CALLUS-393
 1218
*Elset, elset=CALLUS-394
 1219
*Elset, elset=CALLUS-395
 1220
*Elset, elset=CALLUS-396
 1221
*Elset, elset=CALLUS-397
 1222
*Elset, elset=CALLUS-398
 1223
*Elset, elset=CALLUS-399
 1224
*Elset, elset=CALLUS-400
 1225
*Elset, elset=CALLUS-401
 1226
*Elset, elset=CALLUS-402
 1227
*Elset, elset=CALLUS-403
 1228
*Elset, elset=CALLUS-404
 1229
*Elset, elset=CALLUS-405
 1230
*Elset, elset=CALLUS-406
 1231
*Elset, elset=CALLUS-407
 1232
*Elset, elset=CALLUS-408
 1233
*Elset, elset=CALLUS-409
 1234
*Elset, elset=CALLUS-410
 1235
*Elset, elset=CALLUS-411
 1236
*Elset, elset=CALLUS-412
 1237
*Elset, elset=CALLUS-413
 1238
*Elset, elset=CALLUS-414
 1239
*Elset, elset=CALLUS-415
 1240
*Elset, elset=CALLUS-416
 1241
*Elset, elset=CALLUS-417
 1242
*Elset, elset=CALLUS-418
 1243
*Elset, elset=CALLUS-419
 1244
*Elset, elset=CALLUS-420
 1245
*Elset, elset=CALLUS-421
 1246
*Elset, elset=CALLUS-422
 1247
*Elset, elset=CALLUS-423
 1248
*Elset, elset=CALLUS-424
 1249
*Elset, elset=CALLUS-425
 1250
*Elset, elset=CALLUS-426
 1251
*Elset, elset=CALLUS-427
 1252
*Elset, elset=CALLUS-428
 1253
*Elset, elset=CALLUS-429
 1254
*Elset, elset=CALLUS-430
 1255
*Elset, elset=CALLUS-431
 1256
*Elset, elset=CALLUS-432
 1257
*Elset, elset=CALLUS-433
 1258
*Elset, elset=CALLUS-434
 1259
*Elset, elset=CALLUS-435
 1260
*Elset, elset=CALLUS-436
 1261
*Elset, elset=CALLUS-437
 1262
*Elset, elset=CALLUS-438
 1263
*Elset, elset=CALLUS-439
 1264
*Elset, elset=CALLUS-440
 1265
*Elset, elset=CALLUS-441
 1266
*Elset, elset=CALLUS-442
 1267
*Elset, elset=CALLUS-443
 1268
*Elset, elset=CALLUS-444
 1269
*Elset, elset=CALLUS-445
 1270
*Elset, elset=CALLUS-446
 1271
*Elset, elset=CALLUS-447
 1272
*Elset, elset=CALLUS-448
 1273
*Elset, elset=CALLUS-449
 1274
*Elset, elset=CALLUS-450
 1275
*Elset, elset=CALLUS-451
 1276
*Elset, elset=CALLUS-452
 1277
*Elset, elset=CALLUS-453
 1278
*Elset, elset=CALLUS-454
 1279
*Elset, elset=CALLUS-455
 1280
*Elset, elset=CALLUS-456
 1281
*Elset, elset=CALLUS-457
 1282
*Elset, elset=CALLUS-458
 1283
*Elset, elset=CALLUS-459
 1284
*Elset, elset=CALLUS-460
 1285
*Elset, elset=CALLUS-461
 1286
*Elset, elset=CALLUS-462
 1287
*Elset, elset=CALLUS-463
 1288
*Elset, elset=CALLUS-464
 1289
*Elset, elset=CALLUS-465
 1290
*Elset, elset=CALLUS-466
 1291
*Elset, elset=CALLUS-467
 1292
*Elset, elset=CALLUS-468
 1293
*Elset, elset=CALLUS-469
 1294
*Elset, elset=CALLUS-470
 1295
*Elset, elset=CALLUS-471
 1296
*Elset, elset=CALLUS-472
 1297
*Elset, elset=CALLUS-473
 1298
*Elset, elset=CALLUS-474
 1299
*Elset, elset=CALLUS-475
 1300
*Elset, elset=CALLUS-476
 1301
*Elset, elset=CALLUS-477
 1302
*Elset, elset=CALLUS-478
 1303
*Elset, elset=CALLUS-479
 1304
*Elset, elset=CALLUS-480
 1305
*Elset, elset=CALLUS-481
 1306
*Elset, elset=CALLUS-482
 1307
*Elset, elset=CALLUS-483
 1308
*Elset, elset=CALLUS-484
 1309
*Elset, elset=CALLUS-485
 1310
*Elset, elset=CALLUS-486
 1311
*Elset, elset=CALLUS-487
 1312
*Elset, elset=CALLUS-488
 1313
*Elset, elset=CALLUS-489
 1314
*Elset, elset=CALLUS-490
 1315
*Elset, elset=CALLUS-491
 1316
*Elset, elset=CALLUS-492
 1317
*Elset, elset=CALLUS-493
 1318
*Elset, elset=CALLUS-494
 1319
*Elset, elset=CALLUS-495
 1320
*Elset, elset=CALLUS-496
 1321
*Elset, elset=CALLUS-497
 1322
*Elset, elset=CALLUS-498
 1323
*Elset, elset=CALLUS-499
 1324
*Elset, elset=CALLUS-500
 1325
*Elset, elset=CALLUS-501
 1326
*Elset, elset=CALLUS-502
 1327
*Elset, elset=CALLUS-503
 1328
*Elset, elset=CALLUS-504
 1329
*Elset, elset=CALLUS-505
 1330
*Elset, elset=CALLUS-506
 1331
*Elset, elset=CALLUS-507
 1332
*Elset, elset=CALLUS-508
 1333
*Elset, elset=CALLUS-509
 1334
*Elset, elset=CALLUS-510
 1335
*Elset, elset=CALLUS-511
 1336
*Elset, elset=CALLUS-512
 1337
*Elset, elset=CALLUS-513
 1338
*Elset, elset=CALLUS-514
 1339
*Elset, elset=CALLUS-515
 1340
*Elset, elset=CALLUS-516
 1341
*Elset, elset=CALLUS-517
 1342
*Elset, elset=CALLUS-518
 1343
*Elset, elset=CALLUS-519
 1344
*Elset, elset=CALLUS-520
 1345
*Elset, elset=CALLUS-521
 1346
*Elset, elset=CALLUS-522
 1347
*Elset, elset=CALLUS-523
 1348
*Elset, elset=CALLUS-524
 1349
*Elset, elset=CALLUS-525
 1350
*Elset, elset=CALLUS-526
 1351
*Elset, elset=CALLUS-527
 1352
*Elset, elset=CALLUS-528
 1353
*Elset, elset=CALLUS-529
 1354
*Elset, elset=CALLUS-530
 1355
*Elset, elset=CALLUS-531
 1356
*Elset, elset=CALLUS-532
 1357
*Elset, elset=CALLUS-533
 1358
*Elset, elset=CALLUS-534
 1359
*Elset, elset=CALLUS-535
 1360
*Elset, elset=CALLUS-536
 1361
*Elset, elset=CALLUS-537
 1362
*Elset, elset=CALLUS-538
 1363
*Elset, elset=CALLUS-539
 1364
*Elset, elset=CALLUS-540
 1365
*Elset, elset=CALLUS-541
 1366
*Elset, elset=CALLUS-542
 1367
*Elset, elset=CALLUS-543
 1368
*Elset, elset=CALLUS-544
 1369
*Elset, elset=CALLUS-545
 1370
*Elset, elset=CALLUS-546
 1371
*Elset, elset=CALLUS-547
 1372
*Elset, elset=CALLUS-548
 1373
*Elset, elset=CALLUS-549
 1374
*Elset, elset=CALLUS-550
 1375
*Elset, elset=CALLUS-551
 1376
*Elset, elset=CALLUS-552
 1377
*Elset, elset=CALLUS-553
 1378
*Elset, elset=CALLUS-554
 1379
*Elset, elset=CALLUS-555
 1380
*Elset, elset=CALLUS-556
 1381
*Elset, elset=CALLUS-557
 1382
*Elset, elset=CALLUS-558
 1383
*Elset, elset=CALLUS-559
 1384
*Elset, elset=CALLUS-560
 1385
*Elset, elset=CALLUS-561
 1386
*Elset, elset=CALLUS-562
 1387
*Elset, elset=CALLUS-563
 1388
*Elset, elset=CALLUS-564
 1389
*Elset, elset=CALLUS-565
 1390
*Elset, elset=CALLUS-566
 1391
*Elset, elset=CALLUS-567
 1392
*Elset, elset=CALLUS-568
 1393
*Elset, elset=CALLUS-569
 1394
*Elset, elset=CALLUS-570
 1395
*Elset, elset=CALLUS-571
 1396
*Elset, elset=CALLUS-572
 1397
*Elset, elset=CALLUS-573
 1398
*Elset, elset=CALLUS-574
 1399
*Elset, elset=CALLUS-575
 1400
*Elset, elset=CALLUS-576
 1401
*Elset, elset=CALLUS-577
 1402
*Elset, elset=CALLUS-578
 1403
*Elset, elset=CALLUS-579
 1404
*Elset, elset=CALLUS-580
 1405
*Elset, elset=CALLUS-581
 1406
*Elset, elset=CALLUS-582
 1407
*Elset, elset=CALLUS-583
 1408
*Elset, elset=CALLUS-584
 1409
*Elset, elset=CALLUS-585
 1410
*Elset, elset=CALLUS-586
 1411
*Elset, elset=CALLUS-587
 1412
*Elset, elset=CALLUS-588
 1413
*Elset, elset=CALLUS-589
 1414
*Elset, elset=CALLUS-590
 1415
*Elset, elset=CALLUS-591
 1416
*Elset, elset=CALLUS-592
 1417
*Elset, elset=CALLUS-593
 1418
*Elset, elset=CALLUS-594
 1419
*Elset, elset=CALLUS-595
 1420
*Elset, elset=CALLUS-596
 1421
*Elset, elset=CALLUS-597
 1422
*Elset, elset=CALLUS-598
 1423
*Elset, elset=CALLUS-599
 1424
*Elset, elset=CALLUS-600
 1425
*Elset, elset=CALLUS-601
 1426
*Elset, elset=CALLUS-602
 1427
*Elset, elset=CALLUS-603
 1428
*Elset, elset=CALLUS-604
 1429
*Elset, elset=CALLUS-605
 1430
*Elset, elset=CALLUS-606
 1431
*Elset, elset=CALLUS-607
 1432
*Elset, elset=CALLUS-608
 1433
*Elset, elset=CALLUS-609
 1434
*Elset, elset=CALLUS-610
 1435
*Elset, elset=CALLUS-611
 1436
*Elset, elset=CALLUS-612
 1437
*Elset, elset=CALLUS-613
 1438
*Elset, elset=CALLUS-614
 1439
*Elset, elset=CALLUS-615
 1440
*Elset, elset=CALLUS-616
 1441
*Elset, elset=CALLUS-617
 1442
*Elset, elset=CALLUS-618
 1443
*Elset, elset=CALLUS-619
 1444
*Elset, elset=CALLUS-620
 1445
*Elset, elset=CALLUS-621
 1446
*Elset, elset=CALLUS-622
 1447
*Elset, elset=CALLUS-623
 1448
*Elset, elset=CALLUS-624
 1449
*Elset, elset=CALLUS-625
 1450
*Elset, elset=CALLUS-626
 1451
*Elset, elset=CALLUS-627
 1452
*Elset, elset=CALLUS-628
 1453
*Elset, elset=CALLUS-629
 1454
*Elset, elset=CALLUS-630
 1455
*Elset, elset=CALLUS-631
 1456
*Elset, elset=CALLUS-632
 1457
*Elset, elset=CALLUS-633
 1458
*Elset, elset=CALLUS-634
 1459
*Elset, elset=CALLUS-635
 1460
*Elset, elset=CALLUS-636
 1461
*Elset, elset=CALLUS-637
 1462
*Elset, elset=CALLUS-638
 1463
*Elset, elset=CALLUS-639
 1464
*Elset, elset=CALLUS-640
 1465
*Elset, elset=CALLUS-641
 1466
*Elset, elset=CALLUS-642
 1467
*Elset, elset=CALLUS-643
 1468
*Elset, elset=CALLUS-644
 1469
*Elset, elset=CALLUS-645
 1470
*Elset, elset=CALLUS-646
 1471
*Elset, elset=CALLUS-647
 1472
*Elset, elset=CALLUS-648
 1473
*Elset, elset=CALLUS-649
 1474
*Elset, elset=CALLUS-650
 1475
*Elset, elset=CALLUS-651
 1476
*Elset, elset=CALLUS-652
 1477
*Elset, elset=CALLUS-653
 1478
*Elset, elset=CALLUS-654
 1479
*Elset, elset=CALLUS-655
 1480
*Elset, elset=CALLUS-656
 1481
*Elset, elset=CALLUS-657
 1482
*Elset, elset=CALLUS-658
 1483
*Elset, elset=CALLUS-659
 1484
*Elset, elset=CALLUS-660
 1485
*Elset, elset=CALLUS-661
 1486
*Elset, elset=CALLUS-662
 1487
*Elset, elset=CALLUS-663
 1488
*Elset, elset=CALLUS-664
 1489
*Elset, elset=CALLUS-665
 1490
*Elset, elset=CALLUS-666
 1491
*Elset, elset=CALLUS-667
 1492
*Elset, elset=CALLUS-668
 1493
*Elset, elset=CALLUS-669
 1494
*Elset, elset=CALLUS-670
 1495
*Elset, elset=CALLUS-671
 1496
*Elset, elset=CALLUS-672
 1497
*Elset, elset=CALLUS-673
 1498
*Elset, elset=CALLUS-674
 1499
*Elset, elset=CALLUS-675
 1500
*Elset, elset=CALLUS-676
 1501
*Elset, elset=CALLUS-677
 1502
*Elset, elset=CALLUS-678
 1503
*Elset, elset=CALLUS-679
 1504
*Elset, elset=CALLUS-680
 1505
*Elset, elset=CALLUS-681
 1506
*Elset, elset=CALLUS-682
 1507
*Elset, elset=CALLUS-683
 1508
*Elset, elset=CALLUS-684
 1509
*Elset, elset=CALLUS-685
 1510
*Elset, elset=CALLUS-686
 1511
*Elset, elset=CALLUS-687
 1512
*Elset, elset=CALLUS-688
 1513
*Elset, elset=CALLUS-689
 1514
*Elset, elset=CALLUS-690
 1515
*Elset, elset=CALLUS-691
 1516
*Elset, elset=CALLUS-692
 1517
*Elset, elset=CALLUS-693
 1518
*Elset, elset=CALLUS-694
 1519
*Elset, elset=CALLUS-695
 1520
*Elset, elset=CALLUS-696
 1521
*Elset, elset=CALLUS-697
 1522
*Elset, elset=CALLUS-698
 1523
*Elset, elset=CALLUS-699
 1524
*Elset, elset=CALLUS-700
 1525
*Elset, elset=CALLUS-701
 1526
*Elset, elset=CALLUS-702
 1527
*Elset, elset=CALLUS-703
 1528
*Elset, elset=CALLUS-704
 1529
*Elset, elset=CALLUS-705
 1530
*Elset, elset=CALLUS-706
 1531
*Elset, elset=CALLUS-707
 1532
*Elset, elset=CALLUS-708
 1533
*Elset, elset=CALLUS-709
 1534
*Elset, elset=CALLUS-710
 1535
*Elset, elset=CALLUS-711
 1536
*Elset, elset=CALLUS-712
 1537
*Elset, elset=CALLUS-713
 1538
*Elset, elset=CALLUS-714
 1539
*Elset, elset=CALLUS-715
 1540
*Elset, elset=CALLUS-716
 1541
*Elset, elset=CALLUS-717
 1542
*Elset, elset=CALLUS-718
 1543
*Elset, elset=CALLUS-719
 1544
*Elset, elset=CALLUS-720
 1545
*Elset, elset=CALLUS-721
 1546
*Elset, elset=CALLUS-722
 1547
*Elset, elset=CALLUS-723
 1548
*Elset, elset=CALLUS-724
 1549
*Elset, elset=CALLUS-725
 1550
*Elset, elset=CALLUS-726
 1551
*Elset, elset=CALLUS-727
 1552
*Elset, elset=CALLUS-728
 1553
*Elset, elset=CALLUS-729
 1554
*Elset, elset=CALLUS-730
 1555
*Elset, elset=CALLUS-731
 1556
*Elset, elset=CALLUS-732
 1557
*Elset, elset=CALLUS-733
 1558
*Elset, elset=CALLUS-734
 1559
*Elset, elset=CALLUS-735
 1560
*Elset, elset=CALLUS-736
 1561
*Elset, elset=CALLUS-737
 1562
*Elset, elset=CALLUS-738
 1563
*Elset, elset=CALLUS-739
 1564
*Elset, elset=CALLUS-740
 1565
*Elset, elset=CALLUS-741
 1566
*Elset, elset=CALLUS-742
 1567
*Elset, elset=CALLUS-743
 1568
*Elset, elset=CALLUS-744
 1569
*Elset, elset=CALLUS-745
 1570
*Elset, elset=CALLUS-746
 1571
*Elset, elset=CALLUS-747
 1572
*Elset, elset=CALLUS-748
 1573
*Elset, elset=CALLUS-749
 1574
*Elset, elset=CALLUS-750
 1575
*Elset, elset=CALLUS-751
 1576
*Elset, elset=CALLUS-752
 1577
*Elset, elset=CALLUS-753
 1578
*Elset, elset=CALLUS-754
 1579
*Elset, elset=CALLUS-755
 1580
*Elset, elset=CALLUS-756
 1581
*Elset, elset=CALLUS-757
 1582
*Elset, elset=CALLUS-758
 1583
*Elset, elset=CALLUS-759
 1584
*Elset, elset=CALLUS-760
 1585
*Elset, elset=CALLUS-761
 1586
*Elset, elset=CALLUS-762
 1587
*Elset, elset=CALLUS-763
 1588
*Elset, elset=CALLUS-764
 1589
*Elset, elset=CALLUS-765
 1590
*Elset, elset=CALLUS-766
 1591
*Elset, elset=CALLUS-767
 1592
*Elset, elset=CALLUS-768
 1593
*Elset, elset=CALLUS-769
 1594
*Elset, elset=CALLUS-770
 1595
*Elset, elset=CALLUS-771
 1596
*Elset, elset=CALLUS-772
 1597
*Elset, elset=CALLUS-773
 1598
*Elset, elset=CALLUS-774
 1599
*Elset, elset=CALLUS-775
 1600
*Elset, elset=CALLUS-776
 1601
*Elset, elset=CALLUS-777
 1602
*Elset, elset=CALLUS-778
 1603
*Elset, elset=CALLUS-779
 1604
*Elset, elset=CALLUS-780
 1605
*Elset, elset=CALLUS-781
 1606
*Elset, elset=CALLUS-782
 1607
*Elset, elset=CALLUS-783
 1608
*Elset, elset=CALLUS-784
 1609
*Elset, elset=CALLUS-785
 1610
*Elset, elset=CALLUS-786
 1611
*Elset, elset=CALLUS-787
 1612
*Elset, elset=CALLUS-788
 1613
*Elset, elset=CALLUS-789
 1614
*Elset, elset=CALLUS-790
 1615
*Elset, elset=CALLUS-791
 1616
*Elset, elset=CALLUS-792
 1617
*Elset, elset=CALLUS-793
 1618
*Elset, elset=CALLUS-794
 1619
*Elset, elset=CALLUS-795
 1620
*Elset, elset=CALLUS-796
 1621
*Elset, elset=CALLUS-797
 1622
*Elset, elset=CALLUS-798
 1623
*Elset, elset=CALLUS-799
 1624
*Elset, elset=CALLUS-800
 1625
*Elset, elset=CALLUS-801
 1626
*Elset, elset=CALLUS-802
 1627
*Elset, elset=CALLUS-803
 1628
*Elset, elset=CALLUS-804
 1629
*Elset, elset=CALLUS-805
 1630
*Elset, elset=CALLUS-806
 1631
*Elset, elset=CALLUS-807
 1632
*Elset, elset=CALLUS-808
 1633
*Elset, elset=CALLUS-809
 1634
*Elset, elset=CALLUS-810
 1635
*Elset, elset=CALLUS-811
 1636
*Elset, elset=CALLUS-812
 1637
*Elset, elset=CALLUS-813
 1638
*Elset, elset=CALLUS-814
 1639
*Elset, elset=CALLUS-815
 1640
*Elset, elset=CALLUS-816
 1641
*Elset, elset=CALLUS-817
 1642
*Elset, elset=CALLUS-818
 1643
*Elset, elset=CALLUS-819
 1644
*Elset, elset=CALLUS-820
 1645
*Elset, elset=CALLUS-821
 1646
*Elset, elset=CALLUS-822
 1647
*Elset, elset=CALLUS-823
 1648
*Elset, elset=CALLUS-824
 1649
*Elset, elset=CALLUS-825
 1650
*Elset, elset=CALLUS-826
 1651
*Elset, elset=CALLUS-827
 1652
*Elset, elset=CALLUS-828
 1653
*Elset, elset=CALLUS-829
 1654
*Elset, elset=CALLUS-830
 1655
*Elset, elset=CALLUS-831
 1656
*Elset, elset=CALLUS-832
 1657
*Elset, elset=CALLUS-833
 1658
*Elset, elset=CALLUS-834
 1659
*Elset, elset=CALLUS-835
 1660
*Elset, elset=CALLUS-836
 1661
*Elset, elset=CALLUS-837
 1662
*Elset, elset=CALLUS-838
 1663
*Elset, elset=CALLUS-839
 1664
*Elset, elset=CALLUS-840
 1665
*Elset, elset=CALLUS-841
 1666
*Elset, elset=CALLUS-842
 1667
*Elset, elset=CALLUS-843
 1668
*Elset, elset=CALLUS-844
 1669
*Elset, elset=CALLUS-845
 1670
*Elset, elset=CALLUS-846
 1671
*Elset, elset=CALLUS-847
 1672
*Elset, elset=CALLUS-848
 1673
*Elset, elset=CALLUS-849
 1674
*Elset, elset=CALLUS-850
 1675
*Elset, elset=CALLUS-851
 1676
*Elset, elset=CALLUS-852
 1677
*Elset, elset=CALLUS-853
 1678
*Elset, elset=CALLUS-854
 1679
*Elset, elset=CALLUS-855
 1680
*Elset, elset=CALLUS-856
 1681
*Elset, elset=CALLUS-857
 1682
*Elset, elset=CALLUS-858
 1683
*Elset, elset=CALLUS-859
 1684
*Elset, elset=CALLUS-860
 1685
*Elset, elset=CALLUS-861
 1686
*Elset, elset=CALLUS-862
 1687
*Elset, elset=CALLUS-863
 1688
*Elset, elset=CALLUS-864
 1689
*Elset, elset=CALLUS-865
 1690
*Elset, elset=CALLUS-866
 1691
*Elset, elset=CALLUS-867
 1692
*Elset, elset=CALLUS-868
 1693
*Elset, elset=CALLUS-869
 1694
*Elset, elset=CALLUS-870
 1695
*Elset, elset=CALLUS-871
 1696
*Elset, elset=CALLUS-872
 1697
*Elset, elset=CALLUS-873
 1698
*Elset, elset=CALLUS-874
 1699
*Elset, elset=CALLUS-875
 1700
*Elset, elset=CALLUS-876
 1701
*Elset, elset=CALLUS-877
 1702
*Elset, elset=CALLUS-878
 1703
*Elset, elset=CALLUS-879
 1704
*Elset, elset=CALLUS-880
 1705
*Elset, elset=CALLUS-881
 1706
*Elset, elset=CALLUS-882
 1707
*Elset, elset=CALLUS-883
 1708
*Elset, elset=CALLUS-884
 1709
*Elset, elset=CALLUS-885
 1710
*Elset, elset=CALLUS-886
 1711
*Elset, elset=CALLUS-887
 1712
*Elset, elset=CALLUS-888
 1713
*Elset, elset=CALLUS-889
 1714
*Elset, elset=CALLUS-890
 1715
*Elset, elset=CALLUS-891
 1716
*Elset, elset=CALLUS-892
 1717
*Elset, elset=CALLUS-893
 1718
*Elset, elset=CALLUS-894
 1719
*Elset, elset=CALLUS-895
 1720
*Elset, elset=CALLUS-896
 1721
*Elset, elset=CALLUS-897
 1722
*Elset, elset=CALLUS-898
 1723
*Elset, elset=CALLUS-899
 1724
*Elset, elset=CALLUS-900
 1725
*Elset, elset=CALLUS-901
 1726
*Elset, elset=CALLUS-902
 1727
*Elset, elset=CALLUS-903
 1728
*Elset, elset=CALLUS-904
 1729
*Elset, elset=CALLUS-905
 1730
*Elset, elset=CALLUS-906
 1731
*Elset, elset=CALLUS-907
 1732
*Elset, elset=CALLUS-908
 1733
*Elset, elset=CALLUS-909
 1734
*Elset, elset=CALLUS-910
 1735
*Elset, elset=CALLUS-911
 1736
*Elset, elset=CALLUS-912
 1737
*Elset, elset=CALLUS-913
 1738
*Elset, elset=CALLUS-914
 1739
*Elset, elset=CALLUS-915
 1740
*Elset, elset=CALLUS-916
 1741
*Elset, elset=CALLUS-917
 1742
*Elset, elset=CALLUS-918
 1743
*Elset, elset=CALLUS-919
 1744
*Elset, elset=CALLUS-920
 1745
*Elset, elset=CALLUS-921
 1746
*Elset, elset=CALLUS-922
 1747
*Elset, elset=CALLUS-923
 1748
*Elset, elset=CALLUS-924
 1749
*Elset, elset=CALLUS-925
 1750
*Elset, elset=CALLUS-926
 1751
*Elset, elset=CALLUS-927
 1752
*Elset, elset=CALLUS-928
 1753
*Elset, elset=CALLUS-929
 1754
*Elset, elset=CALLUS-930
 1755
*Elset, elset=CALLUS-931
 1756
*Elset, elset=CALLUS-932
 1757
*Elset, elset=CALLUS-933
 1758
*Elset, elset=CALLUS-934
 1759
*Elset, elset=CALLUS-935
 1760
*Elset, elset=CALLUS-936
 1761
*Elset, elset=CALLUS-937
 1762
*Elset, elset=CALLUS-938
 1763
*Elset, elset=CALLUS-939
 1764
*Elset, elset=CALLUS-940
 1765
*Elset, elset=CALLUS-941
 1766
*Elset, elset=CALLUS-942
 1767
*Elset, elset=CALLUS-943
 1768
*Elset, elset=CALLUS-944
 1769
*Elset, elset=CALLUS-945
 1770
*Elset, elset=CALLUS-946
 1771
*Elset, elset=CALLUS-947
 1772
*Elset, elset=CALLUS-948
 1773
*Elset, elset=CALLUS-949
 1774
*Elset, elset=CALLUS-950
 1775
*Elset, elset=CALLUS-951
 1776
*Elset, elset=CALLUS-952
 1777
*Elset, elset=CALLUS-953
 1778
*Elset, elset=CALLUS-954
 1779
*Elset, elset=CALLUS-955
 1780
*Elset, elset=CALLUS-956
 1781
*Elset, elset=CALLUS-957
 1782
*Elset, elset=CALLUS-958
 1783
*Elset, elset=CALLUS-959
 1784
*Elset, elset=CALLUS-960
 1785
*Elset, elset=CALLUS-961
 1786
*Elset, elset=CALLUS-962
 1787
*Elset, elset=CALLUS-963
 1788
*Elset, elset=CALLUS-964
 1789
*Elset, elset=CALLUS-965
 1790
*Elset, elset=CALLUS-966
 1791
*Elset, elset=CALLUS-967
 1792
*Elset, elset=CALLUS-968
 1793
*Elset, elset=CALLUS-969
 1794
*Elset, elset=CALLUS-970
 1795
*Elset, elset=CALLUS-971
 1796
*Elset, elset=CALLUS-972
 1797
*Elset, elset=CALLUS-973
 1798
*Elset, elset=CALLUS-974
 1799
*Elset, elset=CALLUS-975
 1800
*Elset, elset=CALLUS-976
 1801
*Elset, elset=CALLUS-977
 1802
*Elset, elset=CALLUS-978
 1803
*Elset, elset=CALLUS-979
 1804
*Elset, elset=CALLUS-980
 1805
*Elset, elset=CALLUS-981
 1806
*Elset, elset=CALLUS-982
 1807
*Elset, elset=CALLUS-983
 1808
*Elset, elset=CALLUS-984
 1809
*Elset, elset=CALLUS-985
 1810
*Elset, elset=CALLUS-986
 1811
*Elset, elset=CALLUS-987
 1812
*Elset, elset=CALLUS-988
 1813
*Elset, elset=CALLUS-989
 1814
*Elset, elset=CALLUS-990
 1815
*Elset, elset=CALLUS-991
 1816
*Elset, elset=CALLUS-992
 1817
*Elset, elset=CALLUS-993
 1818
*Elset, elset=CALLUS-994
 1819
*Elset, elset=CALLUS-995
 1820
*Elset, elset=CALLUS-996
 1821
*Elset, elset=CALLUS-997
 1822
*Elset, elset=CALLUS-998
 1823
*Elset, elset=CALLUS-999
 1824
*Elset, elset=CALLUS-1000
 1825
*Elset, elset=CALLUS-1001
 1826
*Elset, elset=CALLUS-1002
 1827
*Elset, elset=CALLUS-1003
 1828
*Elset, elset=CALLUS-1004
 1829
*Elset, elset=CALLUS-1005
 1830
*Elset, elset=CALLUS-1006
 1831
*Elset, elset=CALLUS-1007
 1832
*Elset, elset=CALLUS-1008
 1833
*Elset, elset=CALLUS-1009
 1834
*Elset, elset=CALLUS-1010
 1835
*Elset, elset=CALLUS-1011
 1836
*Elset, elset=CALLUS-1012
 1837
*Elset, elset=CALLUS-1013
 1838
*Elset, elset=CALLUS-1014
 1839
*Elset, elset=CALLUS-1015
 1840
*Elset, elset=CALLUS-1016
 1841
*Elset, elset=CALLUS-1017
 1842
*Elset, elset=CALLUS-1018
 1843
*Elset, elset=CALLUS-1019
 1844
*Elset, elset=CALLUS-1020
 1845
*Elset, elset=CALLUS-1021
 1846
*Elset, elset=CALLUS-1022
 1847
*Elset, elset=CALLUS-1023
 1848
*Elset, elset=CALLUS-1024
 1849
*Elset, elset=CALLUS-1025
 1850
*Elset, elset=CALLUS-1026
 1851
*Elset, elset=CALLUS-1027
 1852
*Elset, elset=CALLUS-1028
 1853
*Elset, elset=CALLUS-1029
 1854
*Elset, elset=CALLUS-1030
 1855
*Elset, elset=CALLUS-1031
 1856
*Elset, elset=CALLUS-1032
 1857
*Elset, elset=CALLUS-1033
 1858
*Elset, elset=CALLUS-1034
 1859
*Elset, elset=CALLUS-1035
 1860
*Elset, elset=CALLUS-1036
 1861
*Elset, elset=CALLUS-1037
 1862
*Elset, elset=CALLUS-1038
 1863
*Elset, elset=CALLUS-1039
 1864
*Elset, elset=CALLUS-1040
 1865
*Elset, elset=CALLUS-1041
 1866
*Elset, elset=CALLUS-1042
 1867
*Elset, elset=CALLUS-1043
 1868
*Elset, elset=CALLUS-1044
 1869
*Elset, elset=CALLUS-1045
 1870
*Elset, elset=CALLUS-1046
 1871
*Elset, elset=CALLUS-1047
 1872
*Elset, elset=CALLUS-1048
 1873
*Elset, elset=CALLUS-1049
 1874
*Elset, elset=CALLUS-1050
 1875
*Elset, elset=CALLUS-1051
 1876
*Elset, elset=CALLUS-1052
 1877
*Elset, elset=CALLUS-1053
 1878
*Elset, elset=CALLUS-1054
 1879
*Elset, elset=CALLUS-1055
 1880
*Elset, elset=CALLUS-1056
 1881
*Elset, elset=CALLUS-1057
 1882
*Elset, elset=CALLUS-1058
 1883
*Elset, elset=CALLUS-1059
 1884
*Elset, elset=CALLUS-1060
 1885
*Elset, elset=CALLUS-1061
 1886
*Elset, elset=CALLUS-1062
 1887
*Elset, elset=CALLUS-1063
 1888
*Elset, elset=CALLUS-1064
 1889
*Elset, elset=CALLUS-1065
 1890
*Elset, elset=CALLUS-1066
 1891
*Elset, elset=CALLUS-1067
 1892
*Elset, elset=CALLUS-1068
 1893
*Elset, elset=CALLUS-1069
 1894
*Elset, elset=CALLUS-1070
 1895
*Elset, elset=CALLUS-1071
 1896
*Elset, elset=CALLUS-1072
 1897
*Elset, elset=CALLUS-1073
 1898
*Elset, elset=CALLUS-1074
 1899
*Elset, elset=CALLUS-1075
 1900
*Elset, elset=CALLUS-1076
 1901
*Elset, elset=CALLUS-1077
 1902
*Elset, elset=CALLUS-1078
 1903
*Elset, elset=CALLUS-1079
 1904
*Elset, elset=CALLUS-1080
 1905
*Elset, elset=CALLUS-1081
 1906
*Elset, elset=CALLUS-1082
 1907
*Elset, elset=CALLUS-1083
 1908
*Elset, elset=CALLUS-1084
 1909
*Elset, elset=CALLUS-1085
 1910
*Elset, elset=CALLUS-1086
 1911
*Elset, elset=CALLUS-1087
 1912
*Elset, elset=CALLUS-1088
 1913
*Elset, elset=CALLUS-1089
 1914
*Elset, elset=CALLUS-1090
 1915
*Elset, elset=CALLUS-1091
 1916
*Elset, elset=CALLUS-1092
 1917
*Elset, elset=CALLUS-1093
 1918
*Elset, elset=CALLUS-1094
 1919
*Elset, elset=CALLUS-1095
 1920
*Elset, elset=CALLUS-1096
 1921
*Elset, elset=CALLUS-1097
 1922
*Elset, elset=CALLUS-1098
 1923
*Elset, elset=CALLUS-1099
 1924
*Elset, elset=CALLUS-1100
 1925
*Elset, elset=CALLUS-1101
 1926
*Elset, elset=CALLUS-1102
 1927
*Elset, elset=CALLUS-1103
 1928
*Elset, elset=CALLUS-1104
 1929
*Elset, elset=CALLUS-1105
 1930
*Elset, elset=CALLUS-1106
 1931
*Elset, elset=CALLUS-1107
 1932
*Elset, elset=CALLUS-1108
 1933
*Elset, elset=CALLUS-1109
 1934
*Elset, elset=CALLUS-1110
 1935
*Elset, elset=CALLUS-1111
 1936
*Elset, elset=CALLUS-1112
 1937
*Elset, elset=CALLUS-1113
 1938
*Elset, elset=CALLUS-1114
 1939
*Elset, elset=CALLUS-1115
 1940
*Elset, elset=CALLUS-1116
 1941
*Elset, elset=CALLUS-1117
 1942
*Elset, elset=CALLUS-1118
 1943
*Elset, elset=CALLUS-1119
 1944
*Elset, elset=CALLUS-1120
 1945
*Elset, elset=CALLUS-1121
 1946
*Elset, elset=CALLUS-1122
 1947
*Elset, elset=CALLUS-1123
 1948
*Elset, elset=CALLUS-1124
 1949
*Elset, elset=CALLUS-1125
 1950
*Elset, elset=CALLUS-1126
 1951
*Elset, elset=CALLUS-1127
 1952
*Elset, elset=CALLUS-1128
 1953
*Elset, elset=CALLUS-1129
 1954
*Elset, elset=CALLUS-1130
 1955
*Elset, elset=CALLUS-1131
 1956
*Elset, elset=CALLUS-1132
 1957
*Elset, elset=CALLUS-1133
 1958
*Elset, elset=CALLUS-1134
 1959
*Elset, elset=CALLUS-1135
 1960
*Elset, elset=CALLUS-1136
 1961
*Elset, elset=CALLUS-1137
 1962
*Elset, elset=CALLUS-1138
 1963
*Elset, elset=CALLUS-1139
 1964
*Elset, elset=CALLUS-1140
 1965
*Elset, elset=CALLUS-1141
 1966
*Elset, elset=CALLUS-1142
 1967
*Elset, elset=CALLUS-1143
 1968
*Elset, elset=CALLUS-1144
 1969
*Elset, elset=CALLUS-1145
 1970
*Elset, elset=CALLUS-1146
 1971
*Elset, elset=CALLUS-1147
 1972
*Elset, elset=CALLUS-1148
 1973
*Elset, elset=CALLUS-1149
 1974
*Elset, elset=CALLUS-1150
 1975
*Elset, elset=CALLUS-1151
 1976
*Elset, elset=CALLUS-1152
 1977
*Elset, elset=CALLUS-1153
 1978
*Elset, elset=CALLUS-1154
 1979
*Elset, elset=CALLUS-1155
 1980
*Elset, elset=CALLUS-1156
 1981
*Elset, elset=CALLUS-1157
 1982
*Elset, elset=CALLUS-1158
 1983
*Elset, elset=CALLUS-1159
 1984
*Elset, elset=CALLUS-1160
 1985
*Elset, elset=CALLUS-1161
 1986
*Elset, elset=CALLUS-1162
 1987
*Elset, elset=CALLUS-1163
 1988
*Elset, elset=CALLUS-1164
 1989
*Elset, elset=CALLUS-1165
 1990
*Elset, elset=CALLUS-1166
 1991
*Elset, elset=CALLUS-1167
 1992
*Elset, elset=CALLUS-1168
 1993
*Elset, elset=CALLUS-1169
 1994
*Elset, elset=CALLUS-1170
 1995
*Elset, elset=CALLUS-1171
 1996
*Elset, elset=CALLUS-1172
 1997
*Elset, elset=CALLUS-1173
 1998
*Elset, elset=CALLUS-1174
 1999
*Elset, elset=CALLUS-1175
 2000
*Elset, elset=CALLUS-1176
 2001
*Elset, elset=CALLUS-1177
 2002
*Elset, elset=CALLUS-1178
 2003
*Elset, elset=CALLUS-1179
 2004
*Elset, elset=CALLUS-1180
 2005
*Elset, elset=CALLUS-1181
 2006
*Elset, elset=CALLUS-1182
 2007
*Elset, elset=CALLUS-1183
 2008
*Elset, elset=CALLUS-1184
 2009
*Elset, elset=CALLUS-1185
 2010
*Elset, elset=CALLUS-1186
 2011
*Elset, elset=CALLUS-1187
 2012
*Elset, elset=CALLUS-1188
 2013
*Elset, elset=CALLUS-1189
 2014
*Elset, elset=CALLUS-1190
 2015
*Elset, elset=CALLUS-1191
 2016
*Elset, elset=CALLUS-1192
 2017
*Elset, elset=CALLUS-1193
 2018
*Elset, elset=CALLUS-1194
 2019
*Elset, elset=CALLUS-1195
 2020
*Elset, elset=CALLUS-1196
 2021
*Elset, elset=CALLUS-1197
 2022
*Elset, elset=CALLUS-1198
 2023
*Elset, elset=CALLUS-1199
 2024
*Elset, elset=CALLUS-1200
 2025
*Elset, elset=CALLUS-1201
 2026
*Elset, elset=CALLUS-1202
 2027
*Elset, elset=CALLUS-1203
 2028
*Elset, elset=CALLUS-1204
 2029
*Elset, elset=CALLUS-1205
 2030
*Elset, elset=CALLUS-1206
 2031
*Elset, elset=CALLUS-1207
 2032
*Elset, elset=CALLUS-1208
 2033
*Elset, elset=CALLUS-1209
 2034
*Elset, elset=CALLUS-1210
 2035
*Elset, elset=CALLUS-1211
 2036
*Elset, elset=CALLUS-1212
 2037
*Elset, elset=CALLUS-1213
 2038
*Elset, elset=CALLUS-1214
 2039
*Elset, elset=CALLUS-1215
 2040
*Elset, elset=CALLUS-1216
 2041
*Elset, elset=CALLUS-1217
 2042
*Elset, elset=CALLUS-1218
 2043
*Elset, elset=CALLUS-1219
 2044
*Elset, elset=CALLUS-1220
 2045
*Elset, elset=CALLUS-1221
 2046
*Elset, elset=CALLUS-1222
 2047
*Elset, elset=CALLUS-1223
 2048
*Elset, elset=CALLUS-1224
 2049
*Elset, elset=CALLUS-1225
 2050
*Elset, elset=CALLUS-1226
 2051
*Elset, elset=CALLUS-1227
 2052
*Elset, elset=CALLUS-1228
 2053
*Elset, elset=CALLUS-1229
 2054
*Elset, elset=CALLUS-1230
 2055
*Elset, elset=CALLUS-1231
 2056
*Elset, elset=CALLUS-1232
 2057
*Elset, elset=CALLUS-1233
 2058
*Elset, elset=CALLUS-1234
 2059
*Elset, elset=CALLUS-1235
 2060
*Elset, elset=CALLUS-1236
 2061
*Elset, elset=CALLUS-1237
 2062
*Elset, elset=CALLUS-1238
 2063
*Elset, elset=CALLUS-1239
 2064
*Elset, elset=CALLUS-1240
 2065
*Elset, elset=CALLUS-1241
 2066
*Elset, elset=CALLUS-1242
 2067
*Elset, elset=CALLUS-1243
 2068
*Elset, elset=CALLUS-1244
 2069
*Elset, elset=CALLUS-1245
 2070
*Elset, elset=CALLUS-1246
 2071
*Elset, elset=CALLUS-1247
 2072
*Elset, elset=CALLUS-1248
 2073
*Elset, elset=CALLUS-1249
 2074
*Elset, elset=CALLUS-1250
 2075
*Elset, elset=CALLUS-1251
 2076
*Elset, elset=CALLUS-1252
 2077
*Elset, elset=CALLUS-1253
 2078
*Elset, elset=CALLUS-1254
 2079
*Elset, elset=CALLUS-1255
 2080
*Elset, elset=CALLUS-1256
 2081
*Elset, elset=CALLUS-1257
 2082
*Elset, elset=CALLUS-1258
 2083
*Elset, elset=CALLUS-1259
 2084
*Elset, elset=CALLUS-1260
 2085
*Elset, elset=CALLUS-1261
 2086
*Elset, elset=CALLUS-1262
 2087
*Elset, elset=CALLUS-1263
 2088
*Elset, elset=CALLUS-1264
 2089
*Elset, elset=CALLUS-1265
 2090
*Elset, elset=CALLUS-1266
 2091
*Elset, elset=CALLUS-1267
 2092
*Elset, elset=CALLUS-1268
 2093
*Elset, elset=CALLUS-1269
 2094
*Elset, elset=CALLUS-1270
 2095
*Elset, elset=CALLUS-1271
 2096
*Elset, elset=CALLUS-1272
 2097
*Elset, elset=CALLUS-1273
 2098
*Elset, elset=CALLUS-1274
 2099
*Elset, elset=CALLUS-1275
 2100
*Elset, elset=CALLUS-1276
 2101
*Elset, elset=CALLUS-1277
 2102
*Elset, elset=CALLUS-1278
 2103
*Elset, elset=CALLUS-1279
 2104
*Elset, elset=CALLUS-1280
 2105
*Elset, elset=CALLUS-1281
 2106
*Elset, elset=CALLUS-1282
 2107
*Elset, elset=CALLUS-1283
 2108
*Elset, elset=CALLUS-1284
 2109
*Elset, elset=CALLUS-1285
 2110
*Elset, elset=CALLUS-1286
 2111
*Elset, elset=CALLUS-1287
 2112
*Elset, elset=CALLUS-1288
 2113
*Elset, elset=CALLUS-1289
 2114
*Elset, elset=CALLUS-1290
 2115
*Elset, elset=CALLUS-1291
 2116
*Elset, elset=CALLUS-1292
 2117
*Elset, elset=CALLUS-1293
 2118
*Elset, elset=CALLUS-1294
 2119
*Elset, elset=CALLUS-1295
 2120
*Elset, elset=CALLUS-1296
 2121
*Elset, elset=CALLUS-1297
 2122
*Elset, elset=CALLUS-1298
 2123
*Elset, elset=CALLUS-1299
 2124
*Elset, elset=CALLUS-1300
 2125
*Elset, elset=CALLUS-1301
 2126
*Elset, elset=CALLUS-1302
 2127
*Elset, elset=CALLUS-1303
 2128
*Elset, elset=CALLUS-1304
 2129
*Elset, elset=CALLUS-1305
 2130
*Elset, elset=CALLUS-1306
 2131
*Elset, elset=CALLUS-1307
 2132
*Elset, elset=CALLUS-1308
 2133
*Elset, elset=CALLUS-1309
 2134
*Elset, elset=CALLUS-1310
 2135
*Elset, elset=CALLUS-1311
 2136
*Elset, elset=CALLUS-1312
 2137
*Elset, elset=CALLUS-1313
 2138
*Elset, elset=CALLUS-1314
 2139
*Elset, elset=CALLUS-1315
 2140
*Elset, elset=CALLUS-1316
 2141
*Elset, elset=CALLUS-1317
 2142
*Elset, elset=CALLUS-1318
 2143
*Elset, elset=CALLUS-1319
 2144
*Elset, elset=CALLUS-1320
 2145
*Elset, elset=CALLUS-1321
 2146
*Elset, elset=CALLUS-1322
 2147
*Elset, elset=CALLUS-1323
 2148
*Elset, elset=CALLUS-1324
 2149
*Elset, elset=CALLUS-1325
 2150
*Elset, elset=CALLUS-1326
 2151
*Elset, elset=CALLUS-1327
 2152
*Elset, elset=CALLUS-1328
 2153
*Elset, elset=CALLUS-1329
 2154
*Elset, elset=CALLUS-1330
 2155
*Elset, elset=CALLUS-1331
 2156
*Elset, elset=CALLUS-1332
 2157
*Elset, elset=CALLUS-1333
 2158
*Elset, elset=CALLUS-1334
 2159
*Elset, elset=CALLUS-1335
 2160
*Elset, elset=CALLUS-1336
 2161
*Elset, elset=CALLUS-1337
 2162
*Elset, elset=CALLUS-1338
 2163
*Elset, elset=CALLUS-1339
 2164
*Elset, elset=CALLUS-1340
 2165
*Elset, elset=CALLUS-1341
 2166
*Elset, elset=CALLUS-1342
 2167
*Elset, elset=CALLUS-1343
 2168
*Elset, elset=CALLUS-1344
 2169
*Elset, elset=CALLUS-1345
 2170
*Elset, elset=CALLUS-1346
 2171
*Elset, elset=CALLUS-1347
 2172
*Elset, elset=CALLUS-1348
 2173
*Elset, elset=CALLUS-1349
 2174
*Elset, elset=CALLUS-1350
 2175
*Elset, elset=CALLUS-1351
 2176
*Elset, elset=CALLUS-1352
 2177
*Elset, elset=CALLUS-1353
 2178
*Elset, elset=CALLUS-1354
 2179
*Elset, elset=CALLUS-1355
 2180
*Elset, elset=CALLUS-1356
 2181
*Elset, elset=CALLUS-1357
 2182
*Elset, elset=CALLUS-1358
 2183
*Elset, elset=CALLUS-1359
 2184
*Elset, elset=CALLUS-1360
 2185
*Elset, elset=CALLUS-1361
 2186
*Elset, elset=CALLUS-1362
 2187
*Elset, elset=CALLUS-1363
 2188
*Elset, elset=CALLUS-1364
 2189
*Elset, elset=CALLUS-1365
 2190
*Elset, elset=CALLUS-1366
 2191
*Elset, elset=CALLUS-1367
 2192
*Elset, elset=CALLUS-1368
 2193
*Elset, elset=CALLUS-1369
 2194
*Elset, elset=CALLUS-1370
 2195
*Elset, elset=CALLUS-1371
 2196
*Elset, elset=CALLUS-1372
 2197
*Elset, elset=CALLUS-1373
 2198
*Elset, elset=CALLUS-1374
 2199
*Elset, elset=CALLUS-1375
 2200
*Elset, elset=CALLUS-1376
 2201
*Elset, elset=CALLUS-1377
 2202
*Elset, elset=CALLUS-1378
 2203
*Elset, elset=CALLUS-1379
 2204
*Elset, elset=CALLUS-1380
 2205
*Elset, elset=CALLUS-1381
 2206
*Elset, elset=CALLUS-1382
 2207
*Elset, elset=CALLUS-1383
 2208
*Elset, elset=CALLUS-1384
 2209
*Elset, elset=CALLUS-1385
 2210
*Elset, elset=CALLUS-1386
 2211
*Elset, elset=CALLUS-1387
 2212
*Elset, elset=CALLUS-1388
 2213
*Elset, elset=CALLUS-1389
 2214
*Elset, elset=CALLUS-1390
 2215
*Elset, elset=CALLUS-1391
 2216
*Elset, elset=CALLUS-1392
 2217
*Elset, elset=CALLUS-1393
 2218
*Elset, elset=CALLUS-1394
 2219
*Elset, elset=CALLUS-1395
 2220
*Elset, elset=CALLUS-1396
 2221
*Elset, elset=CALLUS-1397
 2222
*Elset, elset=CALLUS-1398
 2223
*Elset, elset=CALLUS-1399
 2224
*Elset, elset=CALLUS-1400
 2225
*Elset, elset=CALLUS-1401
 2226
*Elset, elset=CALLUS-1402
 2227
*Elset, elset=CALLUS-1403
 2228
*Elset, elset=CALLUS-1404
 2229
*Elset, elset=CALLUS-1405
 2230
*Elset, elset=CALLUS-1406
 2231
*Elset, elset=CALLUS-1407
 2232
*Elset, elset=CALLUS-1408
 2233
*Elset, elset=CALLUS-1409
 2234
*Elset, elset=CALLUS-1410
 2235
*Elset, elset=CALLUS-1411
 2236
*Elset, elset=CALLUS-1412
 2237
*Elset, elset=CALLUS-1413
 2238
*Elset, elset=CALLUS-1414
 2239
*Elset, elset=CALLUS-1415
 2240
*Elset, elset=CALLUS-1416
 2241
*Elset, elset=CALLUS-1417
 2242
*Elset, elset=CALLUS-1418
 2243
*Elset, elset=CALLUS-1419
 2244
*Elset, elset=CALLUS-1420
 2245
*Elset, elset=CALLUS-1421
 2246
*Elset, elset=CALLUS-1422
 2247
*Elset, elset=CALLUS-1423
 2248
*Elset, elset=CALLUS-1424
 2249
*Elset, elset=CALLUS-1425
 2250
*Elset, elset=CALLUS-1426
 2251
*Elset, elset=CALLUS-1427
 2252
*Elset, elset=CALLUS-1428
 2253
*Elset, elset=CALLUS-1429
 2254
*Elset, elset=CALLUS-1430
 2255
*Elset, elset=CALLUS-1431
 2256
*Elset, elset=CALLUS-1432
 2257
*Elset, elset=CALLUS-1433
 2258
*Elset, elset=CALLUS-1434
 2259
*Elset, elset=CALLUS-1435
 2260
*Elset, elset=CALLUS-1436
 2261
*Elset, elset=CALLUS-1437
 2262
*Elset, elset=CALLUS-1438
 2263
*Elset, elset=CALLUS-1439
 2264
*Elset, elset=CALLUS-1440
 2265
*Elset, elset=CALLUS-1441
 2266
*Elset, elset=CALLUS-1442
 2267
*Elset, elset=CALLUS-1443
 2268
*Elset, elset=CALLUS-1444
 2269
*Elset, elset=CALLUS-1445
 2270
*Elset, elset=CALLUS-1446
 2271
*Elset, elset=CALLUS-1447
 2272
*Elset, elset=CALLUS-1448
 2273
*Elset, elset=CALLUS-1449
 2274
*Elset, elset=CALLUS-1450
 2275
*Elset, elset=CALLUS-1451
 2276
*Elset, elset=CALLUS-1452
 2277
*Elset, elset=CALLUS-1453
 2278
*Elset, elset=CALLUS-1454
 2279
*Elset, elset=CALLUS-1455
 2280
*Elset, elset=CALLUS-1456
 2281
*Elset, elset=CALLUS-1457
 2282
*Elset, elset=CALLUS-1458
 2283
*Elset, elset=CALLUS-1459
 2284
*Elset, elset=CALLUS-1460
 2285
*Elset, elset=CALLUS-1461
 2286
*Elset, elset=CALLUS-1462
 2287
*Elset, elset=CALLUS-1463
 2288
*Elset, elset=CALLUS-1464
 2289
*Elset, elset=CALLUS-1465
 2290
*Elset, elset=CALLUS-1466
 2291
*Elset, elset=CALLUS-1467
 2292
*Elset, elset=CALLUS-1468
 2293
*Elset, elset=CALLUS-1469
 2294
*Elset, elset=CALLUS-1470
 2295
*Elset, elset=CALLUS-1471
 2296
*Elset, elset=CALLUS-1472
 2297
*Elset, elset=CALLUS-1473
 2298
*Elset, elset=CALLUS-1474
 2299
*Elset, elset=CALLUS-1475
 2300
*Elset, elset=CALLUS-1476
 2301
*Elset, elset=CALLUS-1477
 2302
*Elset, elset=CALLUS-1478
 2303
*Elset, elset=CALLUS-1479
 2304
*Elset, elset=CALLUS-1480
 2305
*Elset, elset=CALLUS-1481
 2306
*Elset, elset=CALLUS-1482
 2307
*Elset, elset=CALLUS-1483
 2308
*Elset, elset=CALLUS-1484
 2309
*Elset, elset=CALLUS-1485
 2310
*Elset, elset=CALLUS-1486
 2311
*Elset, elset=CALLUS-1487
 2312
*Elset, elset=CALLUS-1488
 2313
*Elset, elset=CALLUS-1489
 2314
*Elset, elset=CALLUS-1490
 2315
*Elset, elset=CALLUS-1491
 2316
*Elset, elset=CALLUS-1492
 2317
*Elset, elset=CALLUS-1493
 2318
*Elset, elset=CALLUS-1494
 2319
*Elset, elset=CALLUS-1495
 2320
*Elset, elset=CALLUS-1496
 2321
*Elset, elset=CALLUS-1497
 2322
*Elset, elset=CALLUS-1498
 2323
*Elset, elset=CALLUS-1499
 2324
*Elset, elset=CALLUS-1500
 2325
*Elset, elset=CALLUS-1501
 2326
*Elset, elset=CALLUS-1502
 2327
*Elset, elset=CALLUS-1503
 2328
*Elset, elset=CALLUS-1504
 2329
*Elset, elset=CALLUS-1505
 2330
*Elset, elset=CALLUS-1506
 2331
*Elset, elset=CALLUS-1507
 2332
*Elset, elset=CALLUS-1508
 2333
*Elset, elset=CALLUS-1509
 2334
*Elset, elset=CALLUS-1510
 2335
*Elset, elset=CALLUS-1511
 2336
*Elset, elset=CALLUS-1512
 2337
*Elset, elset=CALLUS-1513
 2338
*Elset, elset=CALLUS-1514
 2339
*Elset, elset=CALLUS-1515
 2340
*Elset, elset=CALLUS-1516
 2341
*Elset, elset=CALLUS-1517
 2342
*Elset, elset=CALLUS-1518
 2343
*Elset, elset=CALLUS-1519
 2344
*Elset, elset=CALLUS-1520
 2345
*Elset, elset=CALLUS-1521
 2346
*Elset, elset=CALLUS-1522
 2347
*Elset, elset=CALLUS-1523
 2348
*Elset, elset=CALLUS-1524
 2349
*Elset, elset=CALLUS-1525
 2350
*Elset, elset=CALLUS-1526
 2351
*Elset, elset=CALLUS-1527
 2352
*Elset, elset=CALLUS-1528
 2353
*Elset, elset=CALLUS-1529
 2354
*Elset, elset=CALLUS-1530
 2355
*Elset, elset=CALLUS-1531
 2356
*Elset, elset=CALLUS-1532
 2357
*Elset, elset=CALLUS-1533
 2358
*Elset, elset=CALLUS-1534
 2359
*Elset, elset=CALLUS-1535
 2360
*Elset, elset=CALLUS-1536
 2361
*Elset, elset=CALLUS-1537
 2362
*Elset, elset=CALLUS-1538
 2363
*Elset, elset=CALLUS-1539
 2364
*Elset, elset=CALLUS-1540
 2365
*Elset, elset=CALLUS-1541
 2366
*Elset, elset=CALLUS-1542
 2367
*Elset, elset=CALLUS-1543
 2368
*Elset, elset=CALLUS-1544
 2369
*Elset, elset=CALLUS-1545
 2370
*Elset, elset=CALLUS-1546
 2371
*Elset, elset=CALLUS-1547
 2372
*Elset, elset=CALLUS-1548
 2373
*Elset, elset=CALLUS-1549
 2374
*Elset, elset=CALLUS-1550
 2375
*Elset, elset=CALLUS-1551
 2376
*Elset, elset=CALLUS-1552
 2377
*Elset, elset=CALLUS-1553
 2378
*Elset, elset=CALLUS-1554
 2379
*Elset, elset=CALLUS-1555
 2380
*Elset, elset=CALLUS-1556
 2381
*Elset, elset=CALLUS-1557
 2382
*Elset, elset=CALLUS-1558
 2383
*Elset, elset=CALLUS-1559
 2384
*Elset, elset=CALLUS-1560
 2385
*Elset, elset=CALLUS-1561
 2386
*Elset, elset=CALLUS-1562
 2387
*Elset, elset=CALLUS-1563
 2388
*Elset, elset=CALLUS-1564
 2389
*Elset, elset=CALLUS-1565
 2390
*Elset, elset=CALLUS-1566
 2391
*Elset, elset=CALLUS-1567
 2392
*Elset, elset=CALLUS-1568
 2393
*Elset, elset=CALLUS-1569
 2394
*Elset, elset=CALLUS-1570
 2395
*Elset, elset=CALLUS-1571
 2396
*Elset, elset=CALLUS-1572
 2397
*Elset, elset=CALLUS-1573
 2398
*Elset, elset=CALLUS-1574
 2399
*Elset, elset=CALLUS-1575
 2400
*Elset, elset=CALLUS-1576
 2401
*Elset, elset=CALLUS-1577
 2402
*Elset, elset=CALLUS-1578
 2403
*Elset, elset=CALLUS-1579
 2404
*Elset, elset=CALLUS-1580
 2405
*Elset, elset=CALLUS-1581
 2406
*Elset, elset=CALLUS-1582
 2407
*Elset, elset=CALLUS-1583
 2408
*Elset, elset=CALLUS-1584
 2409
*Elset, elset=CALLUS-1585
 2410
*Elset, elset=CALLUS-1586
 2411
*Elset, elset=CALLUS-1587
 2412
*Elset, elset=CALLUS-1588
 2413
*Elset, elset=CALLUS-1589
 2414
*Elset, elset=CALLUS-1590
 2415
*Elset, elset=CALLUS-1591
 2416
*Elset, elset=CALLUS-1592
 2417
*Elset, elset=CALLUS-1593
 2418
*Elset, elset=CALLUS-1594
 2419
*Elset, elset=CALLUS-1595
 2420
*Elset, elset=CALLUS-1596
 2421
*Elset, elset=CALLUS-1597
 2422
*Elset, elset=CALLUS-1598
 2423
*Elset, elset=CALLUS-1599
 2424
*Elset, elset=CALLUS-1600
 2425
*Elset, elset=CALLUS-1601
 2426
*Elset, elset=CALLUS-1602
 2427
*Elset, elset=CALLUS-1603
 2428
*Elset, elset=CALLUS-1604
 2429
*Elset, elset=CALLUS-1605
 2430
*Elset, elset=CALLUS-1606
 2431
*Elset, elset=CALLUS-1607
 2432
*Elset, elset=CALLUS-1608
 2433
*Elset, elset=CALLUS-1609
 2434
*Elset, elset=CALLUS-1610
 2435
*Elset, elset=CALLUS-1611
 2436
*Elset, elset=CALLUS-1612
 2437
*Elset, elset=CALLUS-1613
 2438
*Elset, elset=CALLUS-1614
 2439
*Elset, elset=CALLUS-1615
 2440
*Elset, elset=CALLUS-1616
 2441
*Elset, elset=CALLUS-1617
 2442
*Elset, elset=CALLUS-1618
 2443
*Elset, elset=CALLUS-1619
 2444
*Elset, elset=CALLUS-1620
 2445
*Elset, elset=CALLUS-1621
 2446
*Elset, elset=CALLUS-1622
 2447
*Elset, elset=CALLUS-1623
 2448
*Elset, elset=CALLUS-1624
 2449
*Elset, elset=CALLUS-1625
 2450
*Elset, elset=CALLUS-1626
 2451
*Elset, elset=CALLUS-1627
 2452
*Elset, elset=CALLUS-1628
 2453
*Elset, elset=CALLUS-1629
 2454
*Elset, elset=CALLUS-1630
 2455
*Elset, elset=CALLUS-1631
 2456
*Elset, elset=CALLUS-1632
 2457
*Elset, elset=CALLUS-1633
 2458
*Elset, elset=CALLUS-1634
 2459
*Elset, elset=CALLUS-1635
 2460
*Elset, elset=CALLUS-1636
 2461
*Elset, elset=CALLUS-1637
 2462
*Elset, elset=CALLUS-1638
 2463
*Elset, elset=CALLUS-1639
 2464
*Elset, elset=CALLUS-1640
 2465
*Elset, elset=CALLUS-1641
 2466
*Elset, elset=CALLUS-1642
 2467
*Elset, elset=CALLUS-1643
 2468
*Elset, elset=CALLUS-1644
 2469
*Elset, elset=CALLUS-1645
 2470
*Elset, elset=CALLUS-1646
 2471
*Elset, elset=CALLUS-1647
 2472
*Elset, elset=CALLUS-1648
 2473
*Elset, elset=CALLUS-1649
 2474
*Elset, elset=CALLUS-1650
 2475
*Elset, elset=CALLUS-1651
 2476
*Elset, elset=CALLUS-1652
 2477
*Elset, elset=CALLUS-1653
 2478
*Elset, elset=CALLUS-1654
 2479
*Elset, elset=CALLUS-1655
 2480
*Elset, elset=CALLUS-1656
 2481
*Elset, elset=CALLUS-1657
 2482
*Elset, elset=CALLUS-1658
 2483
*Elset, elset=CALLUS-1659
 2484
*Elset, elset=CALLUS-1660
 2485
*Elset, elset=CALLUS-1661
 2486
*Elset, elset=CALLUS-1662
 2487
*Elset, elset=CALLUS-1663
 2488
*Elset, elset=CALLUS-1664
 2489
*Elset, elset=CALLUS-1665
 2490
*Elset, elset=CALLUS-1666
 2491
*Elset, elset=CALLUS-1667
 2492
*Elset, elset=CALLUS-1668
 2493
*Elset, elset=CALLUS-1669
 2494
*Elset, elset=CALLUS-1670
 2495
*Elset, elset=CALLUS-1671
 2496
*Elset, elset=CALLUS-1672
 2497
*Elset, elset=CALLUS-1673
 2498
*Elset, elset=CALLUS-1674
 2499
*Elset, elset=CALLUS-1675
 2500
*Elset, elset=CALLUS-1676
 2501
*Elset, elset=CALLUS-1677
 2502
*Elset, elset=CALLUS-1678
 2503
*Elset, elset=CALLUS-1679
 2504
*Elset, elset=CALLUS-1680
 2505
*Elset, elset=CALLUS-1681
 2506
*Elset, elset=CALLUS-1682
 2507
*Elset, elset=CALLUS-1683
 2508
*Elset, elset=CALLUS-1684
 2509
*Elset, elset=CALLUS-1685
 2510
*Elset, elset=CALLUS-1686
 2511
*Elset, elset=CALLUS-1687
 2512
*Elset, elset=CALLUS-1688
 2513
*Elset, elset=CALLUS-1689
 2514
*Elset, elset=CALLUS-1690
 2515
*Elset, elset=CALLUS-1691
 2516
*Elset, elset=CALLUS-1692
 2517
*Elset, elset=CALLUS-1693
 2518
*Elset, elset=CALLUS-1694
 2519
*Elset, elset=CALLUS-1695
 2520
*Elset, elset=CALLUS-1696
 2521
*Elset, elset=CALLUS-1697
 2522
*Elset, elset=CALLUS-1698
 2523
*Elset, elset=CALLUS-1699
 2524
*Elset, elset=CALLUS-1700
 2525
*Elset, elset=CALLUS-1701
 2526
*Elset, elset=CALLUS-1702
 2527
*Elset, elset=CALLUS-1703
 2528
*Elset, elset=CALLUS-1704
 2529
*Elset, elset=CALLUS-1705
 2530
*Elset, elset=CALLUS-1706
 2531
*Elset, elset=CALLUS-1707
 2532
*Elset, elset=CALLUS-1708
 2533
*Elset, elset=CALLUS-1709
 2534
*Elset, elset=CALLUS-1710
 2535
*Elset, elset=CALLUS-1711
 2536
*Elset, elset=CALLUS-1712
 2537
*Elset, elset=CALLUS-1713
 2538
*Elset, elset=CALLUS-1714
 2539
*Elset, elset=CALLUS-1715
 2540
*Elset, elset=CALLUS-1716
 2541
*Elset, elset=CALLUS-1717
 2542
*Elset, elset=CALLUS-1718
 2543
*Elset, elset=CALLUS-1719
 2544
*Elset, elset=CALLUS-1720
 2545
*Elset, elset=CALLUS-1721
 2546
*Elset, elset=CALLUS-1722
 2547
*Elset, elset=CALLUS-1723
 2548
*Elset, elset=CALLUS-1724
 2549
*Elset, elset=CALLUS-1725
 2550
*Elset, elset=CALLUS-1726
 2551
*Elset, elset=CALLUS-1727
 2552
*Elset, elset=CALLUS-1728
 2553
*Elset, elset=CALLUS-1729
 2554
*Elset, elset=CALLUS-1730
 2555
*Elset, elset=CALLUS-1731
 2556
*Elset, elset=CALLUS-1732
 2557
*Elset, elset=CALLUS-1733
 2558
*Elset, elset=CALLUS-1734
 2559
*Elset, elset=CALLUS-1735
 2560
*Elset, elset=CALLUS-1736
 2561
*Elset, elset=CALLUS-1737
 2562
*Elset, elset=CALLUS-1738
 2563
*Elset, elset=CALLUS-1739
 2564
*Elset, elset=CALLUS-1740
 2565
*Elset, elset=CALLUS-1741
 2566
*Elset, elset=CALLUS-1742
 2567
*Elset, elset=CALLUS-1743
 2568
*Elset, elset=CALLUS-1744
 2569
*Elset, elset=CALLUS-1745
 2570
*Elset, elset=CALLUS-1746
 2571
*Elset, elset=CALLUS-1747
 2572
*Elset, elset=CALLUS-1748
 2573
*Elset, elset=CALLUS-1749
 2574
*Elset, elset=CALLUS-1750
 2575
*Elset, elset=CALLUS-1751
 2576
*Elset, elset=CALLUS-1752
 2577
*Elset, elset=CALLUS-1753
 2578
*Elset, elset=CALLUS-1754
 2579
*Elset, elset=CALLUS-1755
 2580
*Elset, elset=CALLUS-1756
 2581
*Elset, elset=CALLUS-1757
 2582
*Elset, elset=CALLUS-1758
 2583
*Elset, elset=CALLUS-1759
 2584
*Elset, elset=CALLUS-1760
 2585
*Elset, elset=CALLUS-1761
 2586
*Elset, elset=CALLUS-1762
 2587
*Elset, elset=CALLUS-1763
 2588
*Elset, elset=CALLUS-1764
 2589
*Elset, elset=CALLUS-1765
 2590
*Elset, elset=CALLUS-1766
 2591
*Elset, elset=CALLUS-1767
 2592
*Elset, elset=CALLUS-1768
 2593
*Elset, elset=CALLUS-1769
 2594
*Elset, elset=CALLUS-1770
 2595
*Elset, elset=CALLUS-1771
 2596
*Elset, elset=CALLUS-1772
 2597
*Elset, elset=CALLUS-1773
 2598
*Elset, elset=CALLUS-1774
 2599
*Elset, elset=CALLUS-1775
 2600
*Elset, elset=CALLUS-1776
 2601
*Elset, elset=CALLUS-1777
 2602
*Elset, elset=CALLUS-1778
 2603
*Elset, elset=CALLUS-1779
 2604
*Elset, elset=CALLUS-1780
 2605
*Elset, elset=CALLUS-1781
 2606
*Elset, elset=CALLUS-1782
 2607
*Elset, elset=CALLUS-1783
 2608
*Elset, elset=CALLUS-1784
 2609
*Elset, elset=CALLUS-1785
 2610
*Elset, elset=CALLUS-1786
 2611
*Elset, elset=CALLUS-1787
 2612
*Elset, elset=CALLUS-1788
 2613
*Elset, elset=CALLUS-1789
 2614
*Elset, elset=CALLUS-1790
 2615
*Elset, elset=CALLUS-1791
 2616
*Elset, elset=CALLUS-1792
 2617
*Elset, elset=CALLUS-1793
 2618
*Elset, elset=CALLUS-1794
 2619
*Elset, elset=CALLUS-1795
 2620
*Elset, elset=CALLUS-1796
 2621
*Elset, elset=CALLUS-1797
 2622
*Elset, elset=CALLUS-1798
 2623
*Elset, elset=CALLUS-1799
 2624
*Elset, elset=CALLUS-1800
 2625
*Elset, elset=CALLUS-1801
 2626
*Elset, elset=CALLUS-1802
 2627
*Elset, elset=CALLUS-1803
 2628
*Elset, elset=CALLUS-1804
 2629
*Elset, elset=CALLUS-1805
 2630
*Elset, elset=CALLUS-1806
 2631
*Elset, elset=CALLUS-1807
 2632
*Elset, elset=CALLUS-1808
 2633
*Elset, elset=CALLUS-1809
 2634
*Elset, elset=CALLUS-1810
 2635
*Elset, elset=CALLUS-1811
 2636
*Elset, elset=CALLUS-1812
 2637
*Elset, elset=CALLUS-1813
 2638
*Elset, elset=CALLUS-1814
 2639
*Elset, elset=CALLUS-1815
 2640
*Elset, elset=CALLUS-1816
 2641
*Elset, elset=CALLUS-1817
 2642
*Elset, elset=CALLUS-1818
 2643
*Elset, elset=CALLUS-1819
 2644
*Elset, elset=CALLUS-1820
 2645
*Elset, elset=CALLUS-1821
 2646
*Elset, elset=CALLUS-1822
 2647
*Elset, elset=CALLUS-1823
 2648
*Elset, elset=CALLUS-1824
 2649
*Elset, elset=CALLUS-1825
 2650
*Elset, elset=CALLUS-1826
 2651
*Elset, elset=CALLUS-1827
 2652
*Elset, elset=CALLUS-1828
 2653
*Elset, elset=CALLUS-1829
 2654
*Elset, elset=CALLUS-1830
 2655
*Elset, elset=CALLUS-1831
 2656
*Elset, elset=CALLUS-1832
 2657
*Elset, elset=CALLUS-1833
 2658
*Elset, elset=CALLUS-1834
 2659
*Elset, elset=CALLUS-1835
 2660
*Elset, elset=CALLUS-1836
 2661
*Elset, elset=CALLUS-1837
 2662
*Elset, elset=CALLUS-1838
 2663
*Elset, elset=CALLUS-1839
 2664
*Elset, elset=CALLUS-1840
 2665
*Elset, elset=CALLUS-1841
 2666
*Elset, elset=CALLUS-1842
 2667
*Elset, elset=CALLUS-1843
 2668
*Elset, elset=CALLUS-1844
 2669
*Elset, elset=CALLUS-1845
 2670
*Elset, elset=CALLUS-1846
 2671
*Elset, elset=CALLUS-1847
 2672
*Elset, elset=CALLUS-1848
 2673
*Elset, elset=CALLUS-1849
 2674
*Elset, elset=CALLUS-1850
 2675
*Elset, elset=CALLUS-1851
 2676
*Elset, elset=CALLUS-1852
 2677
*Elset, elset=CALLUS-1853
 2678
*Elset, elset=CALLUS-1854
 2679
*Elset, elset=CALLUS-1855
 2680
*Elset, elset=CALLUS-1856
 2681
*Elset, elset=CALLUS-1857
 2682
*Elset, elset=CALLUS-1858
 2683
*Elset, elset=CALLUS-1859
 2684
*Elset, elset=CALLUS-1860
 2685
*Elset, elset=CALLUS-1861
 2686
*Elset, elset=CALLUS-1862
 2687
*Elset, elset=CALLUS-1863
 2688
*Elset, elset=CALLUS-1864
 2689
*Elset, elset=CALLUS-1865
 2690
*Elset, elset=CALLUS-1866
 2691
*Elset, elset=CALLUS-1867
 2692
*Elset, elset=CALLUS-1868
 2693
*Elset, elset=CALLUS-1869
 2694
*Elset, elset=CALLUS-1870
 2695
*Elset, elset=CALLUS-1871
 2696
*Elset, elset=CALLUS-1872
 2697
*Elset, elset=CALLUS-1873
 2698
*Elset, elset=CALLUS-1874
 2699
*Elset, elset=CALLUS-1875
 2700
*Elset, elset=CALLUS-1876
 2701
*Elset, elset=CALLUS-1877
 2702
*Elset, elset=CALLUS-1878
 2703
*Elset, elset=CALLUS-1879
 2704
*Elset, elset=CALLUS-1880
 2705
*Elset, elset=CALLUS-1881
 2706
*Elset, elset=CALLUS-1882
 2707
*Elset, elset=CALLUS-1883
 2708
*Elset, elset=CALLUS-1884
 2709
*Elset, elset=CALLUS-1885
 2710
*Elset, elset=CALLUS-1886
 2711
*Elset, elset=CALLUS-1887
 2712
*Elset, elset=CALLUS-1888
 2713
*Elset, elset=CALLUS-1889
 2714
*Elset, elset=CALLUS-1890
 2715
*Elset, elset=CALLUS-1891
 2716
*Elset, elset=CALLUS-1892
 2717
*Elset, elset=CALLUS-1893
 2718
*Elset, elset=CALLUS-1894
 2719
*Elset, elset=CALLUS-1895
 2720
*Elset, elset=CALLUS-1896
 2721
*Elset, elset=CALLUS-1897
 2722
*Elset, elset=CALLUS-1898
 2723
*Elset, elset=CALLUS-1899
 2724
*Elset, elset=CALLUS-1900
 2725
*Elset, elset=CALLUS-1901
 2726
*Elset, elset=CALLUS-1902
 2727
*Elset, elset=CALLUS-1903
 2728
*Elset, elset=CALLUS-1904
 2729
*Elset, elset=CALLUS-1905
 2730
*Elset, elset=CALLUS-1906
 2731
*Elset, elset=CALLUS-1907
 2732
*Elset, elset=CALLUS-1908
 2733
*Elset, elset=CALLUS-1909
 2734
*Elset, elset=CALLUS-1910
 2735
*Elset, elset=CALLUS-1911
 2736
*Elset, elset=CALLUS-1912
 2737
*Elset, elset=CALLUS-1913
 2738
*Elset, elset=CALLUS-1914
 2739
*Elset, elset=CALLUS-1915
 2740
*Elset, elset=CALLUS-1916
 2741
*Elset, elset=CALLUS-1917
 2742
*Elset, elset=CALLUS-1918
 2743
*Elset, elset=CALLUS-1919
 2744
*Elset, elset=CALLUS-1920
 2745
*Elset, elset=CALLUS-1921
 2746
*Elset, elset=CALLUS-1922
 2747
*Elset, elset=CALLUS-1923
 2748
*Elset, elset=CALLUS-1924
 2749
*Elset, elset=CALLUS-1925
 2750
*Elset, elset=CALLUS-1926
 2751
*Elset, elset=CALLUS-1927
 2752
*Elset, elset=CALLUS-1928
 2753
*Elset, elset=CALLUS-1929
 2754
*Elset, elset=CALLUS-1930
 2755
*Elset, elset=CALLUS-1931
 2756
*Elset, elset=CALLUS-1932
 2757
*Elset, elset=CALLUS-1933
 2758
*Elset, elset=CALLUS-1934
 2759
*Elset, elset=CALLUS-1935
 2760
*Elset, elset=CALLUS-1936
 2761
*Elset, elset=CALLUS-1937
 2762
*Elset, elset=CALLUS-1938
 2763
*Elset, elset=CALLUS-1939
 2764
*Elset, elset=CALLUS-1940
 2765
*Elset, elset=CALLUS-1941
 2766
*Elset, elset=CALLUS-1942
 2767
*Elset, elset=CALLUS-1943
 2768
*Elset, elset=CALLUS-1944
 2769
*Elset, elset=CALLUS-1945
 2770
*Elset, elset=CALLUS-1946
 2771
*Elset, elset=CALLUS-1947
 2772
*Elset, elset=CALLUS-1948
 2773
*Elset, elset=CALLUS-1949
 2774
*Elset, elset=CALLUS-1950
 2775
*Elset, elset=CALLUS-1951
 2776
*Elset, elset=CALLUS-1952
 2777
*Elset, elset=CALLUS-1953
 2778
*Elset, elset=CALLUS-1954
 2779
*Elset, elset=CALLUS-1955
 2780
*Elset, elset=CALLUS-1956
 2781
*Elset, elset=CALLUS-1957
 2782
*Elset, elset=CALLUS-1958
 2783
*Elset, elset=CALLUS-1959
 2784
*Elset, elset=CALLUS-1960
 2785
*Elset, elset=CALLUS-1961
 2786
*Elset, elset=CALLUS-1962
 2787
*Elset, elset=CALLUS-1963
 2788
*Elset, elset=CALLUS-1964
 2789
*Elset, elset=CALLUS-1965
 2790
*Elset, elset=CALLUS-1966
 2791
*Elset, elset=CALLUS-1967
 2792
*Elset, elset=CALLUS-1968
 2793
*Elset, elset=CALLUS-1969
 2794
*Elset, elset=CALLUS-1970
 2795
*Elset, elset=CALLUS-1971
 2796
*Elset, elset=CALLUS-1972
 2797
*Elset, elset=CALLUS-1973
 2798
*Elset, elset=CALLUS-1974
 2799
*Elset, elset=CALLUS-1975
 2800
*Elset, elset=CALLUS-1976
 2801
*Elset, elset=CALLUS-1977
 2802
*Elset, elset=CALLUS-1978
 2803
*Elset, elset=CALLUS-1979
 2804
*Elset, elset=CALLUS-1980
 2805
*Elset, elset=CALLUS-1981
 2806
*Elset, elset=CALLUS-1982
 2807
*Elset, elset=CALLUS-1983
 2808
*Elset, elset=CALLUS-1984
 2809
*Elset, elset=CALLUS-1985
 2810
*Elset, elset=CALLUS-1986
 2811
*Elset, elset=CALLUS-1987
 2812
*Elset, elset=CALLUS-1988
 2813
*Elset, elset=CALLUS-1989
 2814
*Elset, elset=CALLUS-1990
 2815
*Elset, elset=CALLUS-1991
 2816
*Elset, elset=CALLUS-1992
 2817
*Elset, elset=CALLUS-1993
 2818
*Elset, elset=CALLUS-1994
 2819
*Elset, elset=CALLUS-1995
 2820
*Elset, elset=CALLUS-1996
 2821
*Elset, elset=CALLUS-1997
 2822
*Elset, elset=CALLUS-1998
 2823
*Elset, elset=CALLUS-1999
 2824
*Elset, elset=CALLUS-2000
 2825
*Elset, elset=CALLUS-2001
 2826
*Elset, elset=CALLUS-2002
 2827
*Elset, elset=CALLUS-2003
 2828
*Elset, elset=CALLUS-2004
 2829
*Elset, elset=CALLUS-2005
 2830
*Elset, elset=CALLUS-2006
 2831
*Elset, elset=CALLUS-2007
 2832
*Elset, elset=CALLUS-2008
 2833
*Elset, elset=CALLUS-2009
 2834
*Elset, elset=CALLUS-2010
 2835
*Elset, elset=CALLUS-2011
 2836
*Elset, elset=CALLUS-2012
 2837
*Elset, elset=CALLUS-2013
 2838
*Elset, elset=CALLUS-2014
 2839
*Elset, elset=CALLUS-2015
 2840
*Elset, elset=CALLUS-2016
 2841
*Elset, elset=CALLUS-2017
 2842
*Elset, elset=CALLUS-2018
 2843
*Elset, elset=CALLUS-2019
 2844
*Elset, elset=CALLUS-2020
 2845
*Elset, elset=CALLUS-2021
 2846
*Elset, elset=CALLUS-2022
 2847
*Elset, elset=CALLUS-2023
 2848
*Elset, elset=CALLUS-2024
 2849
*Elset, elset=CALLUS-2025
 2850
*Elset, elset=CALLUS-2026
 2851
*Elset, elset=CALLUS-2027
 2852
*Elset, elset=CALLUS-2028
 2853
*Elset, elset=CALLUS-2029
 2854
*Elset, elset=CALLUS-2030
 2855
*Elset, elset=CALLUS-2031
 2856
*Elset, elset=CALLUS-2032
 2857
*Elset, elset=CALLUS-2033
 2858
*Elset, elset=CALLUS-2034
 2859
*Elset, elset=CALLUS-2035
 2860
*Elset, elset=CALLUS-2036
 2861
*Elset, elset=CALLUS-2037
 2862
*Elset, elset=CALLUS-2038
 2863
*Elset, elset=CALLUS-2039
 2864
*Elset, elset=CALLUS-2040
 2865
*Elset, elset=CALLUS-2041
 2866
*Elset, elset=CALLUS-2042
 2867
*Elset, elset=CALLUS-2043
 2868
*Elset, elset=CALLUS-2044
 2869
*Elset, elset=CALLUS-2045
 2870
*Elset, elset=CALLUS-2046
 2871
*Elset, elset=CALLUS-2047
 2872
*Elset, elset=CALLUS-2048
 2873
*Elset, elset=CALLUS-2049
 2874
*Elset, elset=CALLUS-2050
 2875
*Elset, elset=CALLUS-2051
 2876
*Elset, elset=CALLUS-2052
 2877
*Elset, elset=CALLUS-2053
 2878
*Elset, elset=CALLUS-2054
 2879
*Elset, elset=CALLUS-2055
 2880
*Elset, elset=CALLUS-2056
 2881
*Elset, elset=CALLUS-2057
 2882
*Elset, elset=CALLUS-2058
 2883
*Elset, elset=CALLUS-2059
 2884
*Elset, elset=CALLUS-2060
 2885
*Elset, elset=CALLUS-2061
 2886
*Elset, elset=CALLUS-2062
 2887
*Elset, elset=CALLUS-2063
 2888
*Elset, elset=CALLUS-2064
 2889
*Elset, elset=CALLUS-2065
 2890
*Elset, elset=CALLUS-2066
 2891
*Elset, elset=CALLUS-2067
 2892
*Elset, elset=CALLUS-2068
 2893
*Elset, elset=CALLUS-2069
 2894
*Elset, elset=CALLUS-2070
 2895
*Elset, elset=CALLUS-2071
 2896
*Elset, elset=CALLUS-2072
 2897
*Elset, elset=CALLUS-2073
 2898
*Elset, elset=CALLUS-2074
 2899
*Elset, elset=CALLUS-2075
 2900
*Elset, elset=CALLUS-2076
 2901
*Elset, elset=CALLUS-2077
 2902
*Elset, elset=CALLUS-2078
 2903
*Elset, elset=CALLUS-2079
 2904
*Elset, elset=CALLUS-2080
 2905
*Elset, elset=CALLUS-2081
 2906
*Elset, elset=CALLUS-2082
 2907
*Elset, elset=CALLUS-2083
 2908
*Elset, elset=CALLUS-2084
 2909
*Elset, elset=CALLUS-2085
 2910
*Elset, elset=CALLUS-2086
 2911
*Elset, elset=CALLUS-2087
 2912
*Elset, elset=CALLUS-2088
 2913
*Elset, elset=CALLUS-2089
 2914
*Elset, elset=CALLUS-2090
 2915
*Elset, elset=CALLUS-2091
 2916
*Elset, elset=CALLUS-2092
 2917
*Elset, elset=CALLUS-2093
 2918
*Elset, elset=CALLUS-2094
 2919
*Elset, elset=CALLUS-2095
 2920
*Elset, elset=CALLUS-2096
 2921
*Elset, elset=CALLUS-2097
 2922
*Elset, elset=CALLUS-2098
 2923
*Elset, elset=CALLUS-2099
 2924
*Elset, elset=CALLUS-2100
 2925
*Elset, elset=CALLUS-2101
 2926
*Elset, elset=CALLUS-2102
 2927
*Elset, elset=CALLUS-2103
 2928
*Elset, elset=CALLUS-2104
 2929
*Elset, elset=CALLUS-2105
 2930
*Elset, elset=CALLUS-2106
 2931
*Elset, elset=CALLUS-2107
 2932
*Elset, elset=CALLUS-2108
 2933
*Elset, elset=CALLUS-2109
 2934
*Elset, elset=CALLUS-2110
 2935
*Elset, elset=CALLUS-2111
 2936
*Elset, elset=CALLUS-2112
 2937
*Elset, elset=CALLUS-2113
 2938
*Elset, elset=CALLUS-2114
 2939
*Elset, elset=CALLUS-2115
 2940
*Elset, elset=CALLUS-2116
 2941
*Elset, elset=CALLUS-2117
 2942
*Elset, elset=CALLUS-2118
 2943
*Elset, elset=CALLUS-2119
 2944
*Elset, elset=CALLUS-2120
 2945
*Elset, elset=CALLUS-2121
 2946
*Elset, elset=CALLUS-2122
 2947
*Elset, elset=CALLUS-2123
 2948
*Elset, elset=CALLUS-2124
 2949
*Elset, elset=CALLUS-2125
 2950
*Elset, elset=CALLUS-2126
 2951
*Elset, elset=CALLUS-2127
 2952
*Elset, elset=CALLUS-2128
 2953
*Elset, elset=CALLUS-2129
 2954
*Elset, elset=CALLUS-2130
 2955
*Elset, elset=CALLUS-2131
 2956
*Elset, elset=CALLUS-2132
 2957
*Elset, elset=CALLUS-2133
 2958
*Elset, elset=CALLUS-2134
 2959
*Elset, elset=CALLUS-2135
 2960
*Elset, elset=CALLUS-2136
 2961
*Elset, elset=CALLUS-2137
 2962
*Elset, elset=CALLUS-2138
 2963
*Elset, elset=CALLUS-2139
 2964
*Elset, elset=CALLUS-2140
 2965
*Elset, elset=CALLUS-2141
 2966
*Elset, elset=CALLUS-2142
 2967
*Elset, elset=CALLUS-2143
 2968
*Elset, elset=CALLUS-2144
 2969
*Elset, elset=CALLUS-2145
 2970
*Elset, elset=CALLUS-2146
 2971
*Elset, elset=CALLUS-2147
 2972
*Elset, elset=CALLUS-2148
 2973
*Elset, elset=CALLUS-2149
 2974
*Elset, elset=CALLUS-2150
 2975
*Elset, elset=CALLUS-2151
 2976
*Elset, elset=CALLUS-2152
 2977
*Elset, elset=CALLUS-2153
 2978
*Elset, elset=CALLUS-2154
 2979
*Elset, elset=CALLUS-2155
 2980
*Elset, elset=CALLUS-2156
 2981
*Elset, elset=CALLUS-2157
 2982
*Elset, elset=CALLUS-2158
 2983
*Elset, elset=CALLUS-2159
 2984
*Elset, elset=CALLUS-2160
 2985
*Elset, elset=CALLUS-2161
 2986
*Elset, elset=CALLUS-2162
 2987
*Elset, elset=CALLUS-2163
 2988
*Elset, elset=CALLUS-2164
 2989
*Elset, elset=CALLUS-2165
 2990
*Elset, elset=CALLUS-2166
 2991
*Elset, elset=CALLUS-2167
 2992
*Elset, elset=CALLUS-2168
 2993
*Elset, elset=CALLUS-2169
 2994
*Elset, elset=CALLUS-2170
 2995
*Elset, elset=CALLUS-2171
 2996
*Elset, elset=CALLUS-2172
 2997
*Elset, elset=CALLUS-2173
 2998
*Elset, elset=CALLUS-2174
 2999
*Elset, elset=CALLUS-2175
 3000
*Elset, elset=CALLUS-2176
 3001
*Elset, elset=CALLUS-2177
 3002
*Elset, elset=CALLUS-2178
 3003
*Elset, elset=CALLUS-2179
 3004
*Elset, elset=CALLUS-2180
 3005
*Elset, elset=CALLUS-2181
 3006
*Elset, elset=CALLUS-2182
 3007
*Elset, elset=CALLUS-2183
 3008
*Elset, elset=CALLUS-2184
 3009
*Elset, elset=CALLUS-2185
 3010
*Elset, elset=CALLUS-2186
 3011
*Elset, elset=CALLUS-2187
 3012
*Elset, elset=CALLUS-2188
 3013
*Elset, elset=CALLUS-2189
 3014
*Elset, elset=CALLUS-2190
 3015
*Elset, elset=CALLUS-2191
 3016
*Elset, elset=CALLUS-2192
 3017
*Elset, elset=CALLUS-2193
 3018
*Elset, elset=CALLUS-2194
 3019
*Elset, elset=CALLUS-2195
 3020
*Elset, elset=CALLUS-2196
 3021
*Elset, elset=CALLUS-2197
 3022
*Elset, elset=CALLUS-2198
 3023
*Elset, elset=CALLUS-2199
 3024
*Elset, elset=CALLUS-2200
 3025
*Elset, elset=CALLUS-2201
 3026
*Elset, elset=CALLUS-2202
 3027
*Elset, elset=CALLUS-2203
 3028
*Elset, elset=CALLUS-2204
 3029
*Elset, elset=CALLUS-2205
 3030
*Elset, elset=CALLUS-2206
 3031
*Elset, elset=CALLUS-2207
 3032
*Elset, elset=CALLUS-2208
 3033
*Elset, elset=CALLUS-2209
 3034
*Elset, elset=CALLUS-2210
 3035
*Elset, elset=CALLUS-2211
 3036
*Elset, elset=CALLUS-2212
 3037
*Elset, elset=CALLUS-2213
 3038
*Elset, elset=CALLUS-2214
 3039
*Elset, elset=CALLUS-2215
 3040
*Elset, elset=CALLUS-2216
 3041
*Elset, elset=CALLUS-2217
 3042
*Elset, elset=CALLUS-2218
 3043
*Elset, elset=CALLUS-2219
 3044
*Elset, elset=CALLUS-2220
 3045
*Elset, elset=CALLUS-2221
 3046
*Elset, elset=CALLUS-2222
 3047
*Elset, elset=CALLUS-2223
 3048
*Elset, elset=CALLUS-2224
 3049
*Elset, elset=CALLUS-2225
 3050
*Elset, elset=CALLUS-2226
 3051
*Elset, elset=CALLUS-2227
 3052
*Elset, elset=CALLUS-2228
 3053
*Elset, elset=CALLUS-2229
 3054
*Elset, elset=CALLUS-2230
 3055
*Elset, elset=CALLUS-2231
 3056
*Elset, elset=CALLUS-2232
 3057
*Elset, elset=CALLUS-2233
 3058
*Elset, elset=CALLUS-2234
 3059
*Elset, elset=CALLUS-2235
 3060
*Elset, elset=CALLUS-2236
 3061
*Elset, elset=CALLUS-2237
 3062
*Elset, elset=CALLUS-2238
 3063
*Elset, elset=CALLUS-2239
 3064
*Elset, elset=CALLUS-2240
 3065
*Elset, elset=CALLUS-2241
 3066
*Elset, elset=CALLUS-2242
 3067
*Elset, elset=CALLUS-2243
 3068
*Elset, elset=CALLUS-2244
 3069
*Elset, elset=CALLUS-2245
 3070
*Elset, elset=CALLUS-2246
 3071
*Elset, elset=CALLUS-2247
 3072
*Elset, elset=CALLUS-2248
 3073
*Elset, elset=CALLUS-2249
 3074
*Elset, elset=CALLUS-2250
 3075
*Elset, elset=CALLUS-2251
 3076
*Elset, elset=CALLUS-2252
 3077
*Elset, elset=CALLUS-2253
 3078
*Elset, elset=CALLUS-2254
 3079
*Elset, elset=CALLUS-2255
 3080
*Elset, elset=CALLUS-2256
 3081
*Elset, elset=CALLUS-2257
 3082
*Elset, elset=CALLUS-2258
 3083
*Elset, elset=CALLUS-2259
 3084
*Elset, elset=CALLUS-2260
 3085
*Elset, elset=CALLUS-2261
 3086
*Elset, elset=CALLUS-2262
 3087
*Elset, elset=CALLUS-2263
 3088
*Elset, elset=CALLUS-2264
 3089
*Elset, elset=CALLUS-2265
 3090
*Elset, elset=CALLUS-2266
 3091
*Elset, elset=CALLUS-2267
 3092
*Elset, elset=CALLUS-2268
 3093
*Elset, elset=CALLUS-2269
 3094
*Elset, elset=CALLUS-2270
 3095
*Elset, elset=CALLUS-2271
 3096
*Elset, elset=CALLUS-2272
 3097
*Elset, elset=CALLUS-2273
 3098
*Elset, elset=CALLUS-2274
 3099
*Elset, elset=CALLUS-2275
 3100
*Elset, elset=CALLUS-2276
 3101
*Elset, elset=CALLUS-2277
 3102
*Elset, elset=CALLUS-2278
 3103
*Elset, elset=CALLUS-2279
 3104
*Elset, elset=CALLUS-2280
 3105
*Elset, elset=CALLUS-2281
 3106
*Elset, elset=CALLUS-2282
 3107
*Elset, elset=CALLUS-2283
 3108
*Elset, elset=CALLUS-2284
 3109
*Elset, elset=CALLUS-2285
 3110
*Elset, elset=CALLUS-2286
 3111
*Elset, elset=CALLUS-2287
 3112
*Elset, elset=CALLUS-2288
 3113
*Elset, elset=CALLUS-2289
 3114
*Elset, elset=CALLUS-2290
 3115
*Elset, elset=CALLUS-2291
 3116
*Elset, elset=CALLUS-2292
 3117
*Elset, elset=CALLUS-2293
 3118
*Elset, elset=CALLUS-2294
 3119
*Elset, elset=CALLUS-2295
 3120
*Elset, elset=CALLUS-2296
 3121
*Elset, elset=CALLUS-2297
 3122
*Elset, elset=CALLUS-2298
 3123
*Elset, elset=CALLUS-2299
 3124
*Elset, elset=CALLUS-2300
 3125
*Elset, elset=CALLUS-2301
 3126
*Elset, elset=CALLUS-2302
 3127
*Elset, elset=CALLUS-2303
 3128
*Elset, elset=CALLUS-2304
 3129
*Elset, elset=CALLUS-2305
 3130
*Elset, elset=CALLUS-2306
 3131
*Elset, elset=CALLUS-2307
 3132
*Elset, elset=CALLUS-2308
 3133
*Elset, elset=CALLUS-2309
 3134
*Elset, elset=CALLUS-2310
 3135
*Elset, elset=CALLUS-2311
 3136
*Elset, elset=CALLUS-2312
 3137
*Elset, elset=CALLUS-2313
 3138
*Elset, elset=CALLUS-2314
 3139
*Elset, elset=CALLUS-2315
 3140
*Elset, elset=CALLUS-2316
 3141
*Elset, elset=CALLUS-2317
 3142
*Elset, elset=CALLUS-2318
 3143
*Elset, elset=CALLUS-2319
 3144
*Elset, elset=CALLUS-2320
 3145
*Elset, elset=CALLUS-2321
 3146
*Elset, elset=CALLUS-2322
 3147
*Elset, elset=CALLUS-2323
 3148
*Elset, elset=CALLUS-2324
 3149
*Elset, elset=CALLUS-2325
 3150
*Elset, elset=CALLUS-2326
 3151
*Elset, elset=CALLUS-2327
 3152
*Elset, elset=CALLUS-2328
 3153
*Elset, elset=CALLUS-2329
 3154
*Elset, elset=CALLUS-2330
 3155
*Elset, elset=CALLUS-2331
 3156
*Elset, elset=CALLUS-2332
 3157
*Elset, elset=CALLUS-2333
 3158
*Elset, elset=CALLUS-2334
 3159
*Elset, elset=CALLUS-2335
 3160
*Elset, elset=CALLUS-2336
 3161
*Elset, elset=CALLUS-2337
 3162
*Elset, elset=CALLUS-2338
 3163
*Elset, elset=CALLUS-2339
 3164
*Elset, elset=CALLUS-2340
 3165
*Elset, elset=CALLUS-2341
 3166
*Elset, elset=CALLUS-2342
 3167
*Elset, elset=CALLUS-2343
 3168
*Elset, elset=CALLUS-2344
 3169
*Elset, elset=CALLUS-2345
 3170
*Elset, elset=CALLUS-2346
 3171
*Elset, elset=CALLUS-2347
 3172
*Elset, elset=CALLUS-2348
 3173
*Elset, elset=CALLUS-2349
 3174
*Elset, elset=CALLUS-2350
 3175
*Elset, elset=CALLUS-2351
 3176
*Elset, elset=CALLUS-2352
 3177
*Elset, elset=CALLUS-2353
 3178
*Elset, elset=CALLUS-2354
 3179
*Elset, elset=CALLUS-2355
 3180
*Elset, elset=CALLUS-2356
 3181
*Elset, elset=CALLUS-2357
 3182
*Elset, elset=CALLUS-2358
 3183
*Elset, elset=CALLUS-2359
 3184
*Elset, elset=CALLUS-2360
 3185
*Elset, elset=CALLUS-2361
 3186
*Elset, elset=CALLUS-2362
 3187
*Elset, elset=CALLUS-2363
 3188
*Elset, elset=CALLUS-2364
 3189
*Elset, elset=CALLUS-2365
 3190
*Elset, elset=CALLUS-2366
 3191
*Elset, elset=CALLUS-2367
 3192
*Elset, elset=CALLUS-2368
 3193
*Elset, elset=CALLUS-2369
 3194
*Elset, elset=CALLUS-2370
 3195
*Elset, elset=CALLUS-2371
 3196
*Elset, elset=CALLUS-2372
 3197
*Elset, elset=CALLUS-2373
 3198
*Elset, elset=CALLUS-2374
 3199
*Elset, elset=CALLUS-2375
 3200
*Elset, elset=CALLUS-2376
 3201
*Elset, elset=CALLUS-2377
 3202
*Elset, elset=CALLUS-2378
 3203
*Elset, elset=CALLUS-2379
 3204
*Elset, elset=CALLUS-2380
 3205
*Elset, elset=CALLUS-2381
 3206
*Elset, elset=CALLUS-2382
 3207
*Elset, elset=CALLUS-2383
 3208
*Elset, elset=CALLUS-2384
 3209
*Elset, elset=CALLUS-2385
 3210
*Elset, elset=CALLUS-2386
 3211
*Elset, elset=CALLUS-2387
 3212
*Elset, elset=CALLUS-2388
 3213
*Elset, elset=CALLUS-2389
 3214
*Elset, elset=CALLUS-2390
 3215
*Elset, elset=CALLUS-2391
 3216
*Elset, elset=CALLUS-2392
 3217
*Elset, elset=CALLUS-2393
 3218
*Elset, elset=CALLUS-2394
 3219
*Elset, elset=CALLUS-2395
 3220
*Elset, elset=CALLUS-2396
 3221
*Elset, elset=CALLUS-2397
 3222
*Elset, elset=CALLUS-2398
 3223
*Elset, elset=CALLUS-2399
 3224
*Elset, elset=CALLUS-2400
 3225
*Elset, elset=CALLUS-2401
 3226
*Elset, elset=CALLUS-2402
 3227
*Elset, elset=CALLUS-2403
 3228
*Elset, elset=CALLUS-2404
 3229
*Elset, elset=CALLUS-2405
 3230
*Elset, elset=CALLUS-2406
 3231
*Elset, elset=CALLUS-2407
 3232
*Elset, elset=CALLUS-2408
 3233
*Elset, elset=CALLUS-2409
 3234
*Elset, elset=CALLUS-2410
 3235
*Elset, elset=CALLUS-2411
 3236
*Elset, elset=CALLUS-2412
 3237
*Elset, elset=CALLUS-2413
 3238
*Elset, elset=CALLUS-2414
 3239
*Elset, elset=CALLUS-2415
 3240
*Elset, elset=CALLUS-2416
 3241
*Elset, elset=CALLUS-2417
 3242
*Elset, elset=CALLUS-2418
 3243
*Elset, elset=CALLUS-2419
 3244
*Elset, elset=CALLUS-2420
 3245
*Elset, elset=CALLUS-2421
 3246
*Elset, elset=CALLUS-2422
 3247
*Elset, elset=CALLUS-2423
 3248
*Elset, elset=CALLUS-2424
 3249
*Elset, elset=CALLUS-2425
 3250
*Elset, elset=CALLUS-2426
 3251
*Elset, elset=CALLUS-2427
 3252
*Elset, elset=CALLUS-2428
 3253
*Elset, elset=CALLUS-2429
 3254
*Elset, elset=CALLUS-2430
 3255
*Elset, elset=CALLUS-2431
 3256
*Elset, elset=CALLUS-2432
 3257
*Elset, elset=CALLUS-2433
 3258
*Elset, elset=CALLUS-2434
 3259
*Elset, elset=CALLUS-2435
 3260
*Elset, elset=CALLUS-2436
 3261
*Elset, elset=CALLUS-2437
 3262
*Elset, elset=CALLUS-2438
 3263
*Elset, elset=CALLUS-2439
 3264
*Elset, elset=CALLUS-2440
 3265
*Elset, elset=CALLUS-2441
 3266
*Elset, elset=CALLUS-2442
 3267
*Elset, elset=CALLUS-2443
 3268
*Elset, elset=CALLUS-2444
 3269
*Elset, elset=CALLUS-2445
 3270
*Elset, elset=CALLUS-2446
 3271
*Elset, elset=CALLUS-2447
 3272
*Elset, elset=CALLUS-2448
 3273
*Elset, elset=CALLUS-2449
 3274
*Elset, elset=CALLUS-2450
 3275
*Elset, elset=CALLUS-2451
 3276
*Elset, elset=CALLUS-2452
 3277
*Elset, elset=CALLUS-2453
 3278
*Elset, elset=CALLUS-2454
 3279
*Elset, elset=CALLUS-2455
 3280
*Elset, elset=CALLUS-2456
 3281
*Elset, elset=CALLUS-2457
 3282
*Elset, elset=CALLUS-2458
 3283
*Elset, elset=CALLUS-2459
 3284
*Elset, elset=CALLUS-2460
 3285
*Elset, elset=CALLUS-2461
 3286
*Elset, elset=CALLUS-2462
 3287
*Elset, elset=CALLUS-2463
 3288
*Elset, elset=CALLUS-2464
 3289
*Elset, elset=CALLUS-2465
 3290
*Elset, elset=CALLUS-2466
 3291
*Elset, elset=CALLUS-2467
 3292
*Elset, elset=CALLUS-2468
 3293
*Elset, elset=CALLUS-2469
 3294
*Elset, elset=CALLUS-2470
 3295
*Elset, elset=CALLUS-2471
 3296
*Elset, elset=CALLUS-2472
 3297
*Elset, elset=CALLUS-2473
 3298
*Elset, elset=CALLUS-2474
 3299
*Elset, elset=CALLUS-2475
 3300
*Elset, elset=CALLUS-2476
 3301
*Elset, elset=CALLUS-2477
 3302
*Elset, elset=CALLUS-2478
 3303
*Elset, elset=CALLUS-2479
 3304
*Elset, elset=CALLUS-2480
 3305
*Elset, elset=CALLUS-2481
 3306
*Elset, elset=CALLUS-2482
 3307
*Elset, elset=CALLUS-2483
 3308
*Elset, elset=CALLUS-2484
 3309
*Elset, elset=CALLUS-2485
 3310
*Elset, elset=CALLUS-2486
 3311
*Elset, elset=CALLUS-2487
 3312
*Elset, elset=CALLUS-2488
 3313
*Elset, elset=CALLUS-2489
 3314
*Elset, elset=CALLUS-2490
 3315
*Elset, elset=CALLUS-2491
 3316
*Elset, elset=CALLUS-2492
 3317
*Elset, elset=CALLUS-2493
 3318
*Elset, elset=CALLUS-2494
 3319
*Elset, elset=CALLUS-2495
 3320
*Elset, elset=CALLUS-2496
 3321
*Elset, elset=CALLUS-2497
 3322
*Elset, elset=CALLUS-2498
 3323
*Elset, elset=CALLUS-2499
 3324
*Elset, elset=CALLUS-2500
 3325
*Elset, elset=CALLUS-2501
 3326
*Elset, elset=CALLUS-2502
 3327
*Elset, elset=CALLUS-2503
 3328
*Elset, elset=CALLUS-2504
 3329
*Elset, elset=CALLUS-2505
 3330
*Elset, elset=CALLUS-2506
 3331
*Elset, elset=CALLUS-2507
 3332
*Elset, elset=CALLUS-2508
 3333
*Elset, elset=CALLUS-2509
 3334
*Elset, elset=CALLUS-2510
 3335
*Elset, elset=CALLUS-2511
 3336
*Elset, elset=CALLUS-2512
 3337
*Elset, elset=CALLUS-2513
 3338
*Elset, elset=CALLUS-2514
 3339
*Elset, elset=CALLUS-2515
 3340
*Elset, elset=CALLUS-2516
 3341
*Elset, elset=CALLUS-2517
 3342
*Elset, elset=CALLUS-2518
 3343
*Elset, elset=CALLUS-2519
 3344
*Elset, elset=CALLUS-2520
 3345
*Elset, elset=CALLUS-2521
 3346
*Elset, elset=CALLUS-2522
 3347
*Elset, elset=CALLUS-2523
 3348
*Elset, elset=CALLUS-2524
 3349
*Elset, elset=CALLUS-2525
 3350
*Elset, elset=CALLUS-2526
 3351
*Elset, elset=CALLUS-2527
 3352
*Elset, elset=CALLUS-2528
 3353
*Elset, elset=CALLUS-2529
 3354
*Elset, elset=CALLUS-2530
 3355
*Elset, elset=CALLUS-2531
 3356
*Elset, elset=CALLUS-2532
 3357
*Elset, elset=CALLUS-2533
 3358
*Elset, elset=CALLUS-2534
 3359
*Elset, elset=CALLUS-2535
 3360
*Elset, elset=CALLUS-2536
 3361
*Elset, elset=CALLUS-2537
 3362
*Elset, elset=CALLUS-2538
 3363
*Elset, elset=CALLUS-2539
 3364
*Elset, elset=CALLUS-2540
 3365
*Elset, elset=CALLUS-2541
 3366
*Elset, elset=CALLUS-2542
 3367
*Elset, elset=CALLUS-2543
 3368
*Elset, elset=CALLUS-2544
 3369
*Elset, elset=CALLUS-2545
 3370
*Elset, elset=CALLUS-2546
 3371
*Elset, elset=CALLUS-2547
 3372
*Elset, elset=CALLUS-2548
 3373
*Elset, elset=CALLUS-2549
 3374
*Elset, elset=CALLUS-2550
 3375
*Elset, elset=CALLUS-2551
 3376
*Elset, elset=CALLUS-2552
 3377
*Elset, elset=CALLUS-2553
 3378
*Elset, elset=CALLUS-2554
 3379
*Elset, elset=CALLUS-2555
 3380
*Elset, elset=CALLUS-2556
 3381
*Elset, elset=CALLUS-2557
 3382
*Elset, elset=CALLUS-2558
 3383
*Elset, elset=CALLUS-2559
 3384
*Elset, elset=CALLUS-2560
 3385
*Elset, elset=CALLUS-2561
 3386
*Elset, elset=CALLUS-2562
 3387
*Elset, elset=CALLUS-2563
 3388
*Elset, elset=CALLUS-2564
 3389
*Elset, elset=CALLUS-2565
 3390
*Elset, elset=CALLUS-2566
 3391
*Elset, elset=CALLUS-2567
 3392
*Elset, elset=CALLUS-2568
 3393
*Elset, elset=CALLUS-2569
 3394
*Elset, elset=CALLUS-2570
 3395
*Elset, elset=CALLUS-2571
 3396
*Elset, elset=CALLUS-2572
 3397
*Elset, elset=CALLUS-2573
 3398
*Elset, elset=CALLUS-2574
 3399
*Elset, elset=CALLUS-2575
 3400
*Elset, elset=CALLUS-2576
 3401
*Elset, elset=CALLUS-2577
 3402
*Elset, elset=CALLUS-2578
 3403
*Elset, elset=CALLUS-2579
 3404
*Elset, elset=CALLUS-2580
 3405
*Elset, elset=CALLUS-2581
 3406
*Elset, elset=CALLUS-2582
 3407
*Elset, elset=CALLUS-2583
 3408
*Elset, elset=CALLUS-2584
 3409
*Elset, elset=CALLUS-2585
 3410
*Elset, elset=CALLUS-2586
 3411
*Elset, elset=CALLUS-2587
 3412
*Elset, elset=CALLUS-2588
 3413
*Elset, elset=CALLUS-2589
 3414
*Elset, elset=CALLUS-2590
 3415
*Elset, elset=CALLUS-2591
 3416
*Elset, elset=CALLUS-2592
 3417
*Elset, elset=CALLUS-2593
 3418
*Elset, elset=CALLUS-2594
 3419
*Elset, elset=CALLUS-2595
 3420
*Elset, elset=CALLUS-2596
 3421
*Elset, elset=CALLUS-2597
 3422
*Elset, elset=CALLUS-2598
 3423
*Elset, elset=CALLUS-2599
 3424
*Elset, elset=CALLUS-2600
 3425
*Elset, elset=CALLUS-2601
 3426
*Elset, elset=CALLUS-2602
 3427
*Elset, elset=CALLUS-2603
 3428
*Elset, elset=CALLUS-2604
 3429
*Elset, elset=CALLUS-2605
 3430
*Elset, elset=CALLUS-2606
 3431
*Elset, elset=CALLUS-2607
 3432
*Elset, elset=CALLUS-2608
 3433
*Elset, elset=CALLUS-2609
 3434
*Elset, elset=CALLUS-2610
 3435
*Elset, elset=CALLUS-2611
 3436
*Elset, elset=CALLUS-2612
 3437
*Elset, elset=CALLUS-2613
 3438
*Elset, elset=CALLUS-2614
 3439
*Elset, elset=CALLUS-2615
 3440
*Elset, elset=CALLUS-2616
 3441
*Elset, elset=CALLUS-2617
 3442
*Elset, elset=CALLUS-2618
 3443
*Elset, elset=CALLUS-2619
 3444
*Elset, elset=CALLUS-2620
 3445
*Elset, elset=CALLUS-2621
 3446
*Elset, elset=CALLUS-2622
 3447
*Elset, elset=CALLUS-2623
 3448
*Elset, elset=CALLUS-2624
 3449
*Elset, elset=CALLUS-2625
 3450
*Elset, elset=CALLUS-2626
 3451
*Elset, elset=CALLUS-2627
 3452
*Elset, elset=CALLUS-2628
 3453
*Elset, elset=CALLUS-2629
 3454
*Elset, elset=CALLUS-2630
 3455
*Elset, elset=CALLUS-2631
 3456
*Elset, elset=CALLUS-2632
 3457
*Elset, elset=CALLUS-2633
 3458
*Elset, elset=CALLUS-2634
 3459
*Elset, elset=CALLUS-2635
 3460
*Elset, elset=CALLUS-2636
 3461
*Elset, elset=CALLUS-2637
 3462
*Elset, elset=CALLUS-2638
 3463
*Elset, elset=CALLUS-2639
 3464
*Elset, elset=CALLUS-2640
 3465
*Elset, elset=CALLUS-2641
 3466
*Elset, elset=CALLUS-2642
 3467
*Elset, elset=CALLUS-2643
 3468
*Elset, elset=CALLUS-2644
 3469
*Elset, elset=CALLUS-2645
 3470
*Elset, elset=CALLUS-2646
 3471
*Elset, elset=CALLUS-2647
 3472
*Elset, elset=CALLUS-2648
 3473
*Elset, elset=CALLUS-2649
 3474
*Elset, elset=CALLUS-2650
 3475
*Elset, elset=CALLUS-2651
 3476
*Elset, elset=CALLUS-2652
 3477
*Elset, elset=CALLUS-2653
 3478
*Elset, elset=CALLUS-2654
 3479
*Elset, elset=CALLUS-2655
 3480
*Elset, elset=CALLUS-2656
 3481
*Elset, elset=CALLUS-2657
 3482
*Elset, elset=CALLUS-2658
 3483
*Elset, elset=CALLUS-2659
 3484
*Elset, elset=CALLUS-2660
 3485
*Elset, elset=CALLUS-2661
 3486
*Elset, elset=CALLUS-2662
 3487
*Elset, elset=CALLUS-2663
 3488
*Elset, elset=CALLUS-2664
 3489
*Elset, elset=CALLUS-2665
 3490
*Elset, elset=CALLUS-2666
 3491
*Elset, elset=CALLUS-2667
 3492
*Elset, elset=CALLUS-2668
 3493
*Elset, elset=CALLUS-2669
 3494
*Elset, elset=CALLUS-2670
 3495
*Elset, elset=CALLUS-2671
 3496
*Elset, elset=CALLUS-2672
 3497
*Elset, elset=CALLUS-2673
 3498
*Elset, elset=CALLUS-2674
 3499
*Elset, elset=CALLUS-2675
 3500
*Elset, elset=CALLUS-2676
 3501
*Elset, elset=CALLUS-2677
 3502
*Elset, elset=CALLUS-2678
 3503
*Elset, elset=CALLUS-2679
 3504
*Elset, elset=CALLUS-2680
 3505
*Elset, elset=CALLUS-2681
 3506
*Elset, elset=CALLUS-2682
 3507
*Elset, elset=CALLUS-2683
 3508
*Elset, elset=CALLUS-2684
 3509
*Elset, elset=CALLUS-2685
 3510
*Elset, elset=CALLUS-2686
 3511
*Elset, elset=CALLUS-2687
 3512
*Elset, elset=CALLUS-2688
 3513
*Elset, elset=CALLUS-2689
 3514
*Elset, elset=CALLUS-2690
 3515
*Elset, elset=CALLUS-2691
 3516
*Elset, elset=CALLUS-2692
 3517
*Elset, elset=CALLUS-2693
 3518
*Elset, elset=CALLUS-2694
 3519
*Elset, elset=CALLUS-2695
 3520
*Elset, elset=CALLUS-2696
 3521
*Elset, elset=CALLUS-2697
 3522
*Elset, elset=CALLUS-2698
 3523
*Elset, elset=CALLUS-2699
 3524
*Elset, elset=CALLUS-2700
 3525
*Elset, elset=CALLUS-2701
 3526
*Elset, elset=CALLUS-2702
 3527
*Elset, elset=CALLUS-2703
 3528
*Elset, elset=CALLUS-2704
 3529
*Elset, elset=CALLUS-2705
 3530
*Elset, elset=CALLUS-2706
 3531
*Elset, elset=CALLUS-2707
 3532
*Elset, elset=CALLUS-2708
 3533
*Elset, elset=CALLUS-2709
 3534
*Elset, elset=CALLUS-2710
 3535
*Elset, elset=CALLUS-2711
 3536
*Elset, elset=CALLUS-2712
 3537
*Elset, elset=CALLUS-2713
 3538
*Elset, elset=CALLUS-2714
 3539
*Elset, elset=CALLUS-2715
 3540
*Elset, elset=CALLUS-2716
 3541
*Elset, elset=CALLUS-2717
 3542
*Elset, elset=CALLUS-2718
 3543
*Elset, elset=CALLUS-2719
 3544
*Elset, elset=CALLUS-2720
 3545
*Elset, elset=CALLUS-2721
 3546
*Elset, elset=CALLUS-2722
 3547
*Elset, elset=CALLUS-2723
 3548
*Elset, elset=CALLUS-2724
 3549
*Elset, elset=CALLUS-2725
 3550
*Elset, elset=CALLUS-2726
 3551
*Elset, elset=CALLUS-2727
 3552
*Elset, elset=CALLUS-2728
 3553
*Elset, elset=CALLUS-2729
 3554
*Elset, elset=CALLUS-2730
 3555
*Elset, elset=CALLUS-2731
 3556
*Elset, elset=CALLUS-2732
 3557
*Elset, elset=CALLUS-2733
 3558
*Elset, elset=CALLUS-2734
 3559
*Elset, elset=CALLUS-2735
 3560
*Elset, elset=CALLUS-2736
 3561
*Elset, elset=CALLUS-2737
 3562
*Elset, elset=CALLUS-2738
 3563
*Elset, elset=CALLUS-2739
 3564
*Elset, elset=CALLUS-2740
 3565
*Elset, elset=CALLUS-2741
 3566
*Elset, elset=CALLUS-2742
 3567
*Elset, elset=CALLUS-2743
 3568
*Elset, elset=CALLUS-2744
 3569
*Elset, elset=CALLUS-2745
 3570
*Elset, elset=CALLUS-2746
 3571
*Elset, elset=CALLUS-2747
 3572
*Elset, elset=CALLUS-2748
 3573
*Elset, elset=CALLUS-2749
 3574
*Elset, elset=CALLUS-2750
 3575
*Elset, elset=CALLUS-2751
 3576
*Elset, elset=CALLUS-2752
 3577
*Elset, elset=CALLUS-2753
 3578
*Elset, elset=CALLUS-2754
 3579
*Elset, elset=CALLUS-2755
 3580
*Elset, elset=CALLUS-2756
 3581
*Elset, elset=CALLUS-2757
 3582
*Elset, elset=CALLUS-2758
 3583
*Elset, elset=CALLUS-2759
 3584
*Elset, elset=CALLUS-2760
 3585
*Elset, elset=CALLUS-2761
 3586
*Elset, elset=CALLUS-2762
 3587
*Elset, elset=CALLUS-2763
 3588
*Elset, elset=CALLUS-2764
 3589
*Elset, elset=CALLUS-2765
 3590
*Elset, elset=CALLUS-2766
 3591
*Elset, elset=CALLUS-2767
 3592
*Elset, elset=CALLUS-2768
 3593
*Elset, elset=CALLUS-2769
 3594
*Elset, elset=CALLUS-2770
 3595
*Elset, elset=CALLUS-2771
 3596
*Elset, elset=CALLUS-2772
 3597
*Elset, elset=CALLUS-2773
 3598
*Elset, elset=CALLUS-2774
 3599
*Elset, elset=CALLUS-2775
 3600
*Elset, elset=CALLUS-2776
 3601
*Elset, elset=CALLUS-2777
 3602
*Elset, elset=CALLUS-2778
 3603
*Elset, elset=CALLUS-2779
 3604
*Elset, elset=CALLUS-2780
 3605
*Elset, elset=CALLUS-2781
 3606
*Elset, elset=CALLUS-2782
 3607
*Elset, elset=CALLUS-2783
 3608
*Elset, elset=CALLUS-2784
 3609
*Elset, elset=CALLUS-2785
 3610
*Elset, elset=CALLUS-2786
 3611
*Elset, elset=CALLUS-2787
 3612
*Elset, elset=CALLUS-2788
 3613
*Elset, elset=CALLUS-2789
 3614
*Elset, elset=CALLUS-2790
 3615
*Elset, elset=CALLUS-2791
 3616
*Elset, elset=CALLUS-2792
 3617
*Elset, elset=CALLUS-2793
 3618
*Elset, elset=CALLUS-2794
 3619
*Elset, elset=CALLUS-2795
 3620
*Elset, elset=CALLUS-2796
 3621
*Elset, elset=CALLUS-2797
 3622
*Elset, elset=CALLUS-2798
 3623
*Elset, elset=CALLUS-2799
 3624
*Elset, elset=CALLUS-2800
 3625
*Elset, elset=CALLUS-2801
 3626
*Elset, elset=CALLUS-2802
 3627
*Elset, elset=CALLUS-2803
 3628
*Elset, elset=CALLUS-2804
 3629
*Elset, elset=CALLUS-2805
 3630
*Elset, elset=CALLUS-2806
 3631
*Elset, elset=CALLUS-2807
 3632
*Elset, elset=CALLUS-2808
 3633
*Elset, elset=CALLUS-2809
 3634
*Elset, elset=CALLUS-2810
 3635
*Elset, elset=CALLUS-2811
 3636
*Elset, elset=CALLUS-2812
 3637
*Elset, elset=CALLUS-2813
 3638
*Elset, elset=CALLUS-2814
 3639
*Elset, elset=CALLUS-2815
 3640
*Elset, elset=CALLUS-2816
 3641
*Elset, elset=CALLUS-2817
 3642
*Elset, elset=CALLUS-2818
 3643
*Elset, elset=CALLUS-2819
 3644
*Elset, elset=CALLUS-2820
 3645
*Elset, elset=CALLUS-2821
 3646
*Elset, elset=CALLUS-2822
 3647
*Elset, elset=CALLUS-2823
 3648
*Elset, elset=CALLUS-2824
 3649
*Elset, elset=CALLUS-2825
 3650
*Elset, elset=CALLUS-2826
 3651
*Elset, elset=CALLUS-2827
 3652
*Elset, elset=CALLUS-2828
 3653
*Elset, elset=CALLUS-2829
 3654
*Elset, elset=CALLUS-2830
 3655
*Elset, elset=CALLUS-2831
 3656
*Elset, elset=CALLUS-2832
 3657
*Elset, elset=CALLUS-2833
 3658
*Elset, elset=CALLUS-2834
 3659
*Elset, elset=CALLUS-2835
 3660
*Elset, elset=CALLUS-2836
 3661
*Elset, elset=CALLUS-2837
 3662
*Elset, elset=CALLUS-2838
 3663
*Elset, elset=CALLUS-2839
 3664
*Elset, elset=CALLUS-2840
 3665
*Elset, elset=CALLUS-2841
 3666
*Elset, elset=CALLUS-2842
 3667
*Elset, elset=CALLUS-2843
 3668
*Elset, elset=CALLUS-2844
 3669
*Elset, elset=CALLUS-2845
 3670
*Elset, elset=CALLUS-2846
 3671
*Elset, elset=CALLUS-2847
 3672
*Elset, elset=CALLUS-2848
 3673
*Elset, elset=CALLUS-2849
 3674
*Elset, elset=CALLUS-2850
 3675
*Elset, elset=CALLUS-2851
 3676
*Elset, elset=CALLUS-2852
 3677
*Elset, elset=CALLUS-2853
 3678
*Elset, elset=CALLUS-2854
 3679
*Elset, elset=CALLUS-2855
 3680
*Elset, elset=CALLUS-2856
 3681
*Elset, elset=CALLUS-2857
 3682
*Elset, elset=CALLUS-2858
 3683
*Elset, elset=CALLUS-2859
 3684
*Elset, elset=CALLUS-2860
 3685
*Elset, elset=CALLUS-2861
 3686
*Elset, elset=CALLUS-2862
 3687
*Elset, elset=CALLUS-2863
 3688
*Elset, elset=CALLUS-2864
 3689
*Elset, elset=CALLUS-2865
 3690
*Elset, elset=CALLUS-2866
 3691
*Elset, elset=CALLUS-2867
 3692
*Elset, elset=CALLUS-2868
 3693
*Elset, elset=CALLUS-2869
 3694
*Elset, elset=CALLUS-2870
 3695
*Elset, elset=CALLUS-2871
 3696
*Elset, elset=CALLUS-2872
 3697
*Elset, elset=CALLUS-2873
 3698
*Elset, elset=CALLUS-2874
 3699
*Elset, elset=CALLUS-2875
 3700
*Elset, elset=CALLUS-2876
 3701
*Elset, elset=CALLUS-2877
 3702
*Elset, elset=CALLUS-2878
 3703
*Elset, elset=CALLUS-2879
 3704
*Elset, elset=CALLUS-2880
 3705
*Elset, elset=CALLUS-2881
 3706
*Elset, elset=CALLUS-2882
 3707
*Elset, elset=CALLUS-2883
 3708
*Elset, elset=CALLUS-2884
 3709
*Elset, elset=CALLUS-2885
 3710
*Elset, elset=CALLUS-2886
 3711
*Elset, elset=CALLUS-2887
 3712
*Elset, elset=CALLUS-2888
 3713
*Elset, elset=CALLUS-2889
 3714
*Elset, elset=CALLUS-2890
 3715
*Elset, elset=CALLUS-2891
 3716
*Elset, elset=CALLUS-2892
 3717
*Elset, elset=CALLUS-2893
 3718
*Elset, elset=CALLUS-2894
 3719
*Elset, elset=CALLUS-2895
 3720
*Elset, elset=CALLUS-2896
 3721
*Elset, elset=CALLUS-2897
 3722
*Elset, elset=CALLUS-2898
 3723
*Elset, elset=CALLUS-2899
 3724
*Elset, elset=CALLUS-2900
 3725
*Elset, elset=CALLUS-2901
 3726
*Elset, elset=CALLUS-2902
 3727
*Elset, elset=CALLUS-2903
 3728
*Elset, elset=CALLUS-2904
 3729
*Elset, elset=CALLUS-2905
 3730
*Elset, elset=CALLUS-2906
 3731
*Elset, elset=CALLUS-2907
 3732
*Elset, elset=CALLUS-2908
 3733
*Elset, elset=CALLUS-2909
 3734
*Elset, elset=CALLUS-2910
 3735
*Elset, elset=CALLUS-2911
 3736
*Elset, elset=CALLUS-2912
 3737
*Elset, elset=CALLUS-2913
 3738
*Elset, elset=CALLUS-2914
 3739
*Elset, elset=CALLUS-2915
 3740
*Elset, elset=CALLUS-2916
 3741
*Elset, elset=CALLUS-2917
 3742
*Elset, elset=CALLUS-2918
 3743
*Elset, elset=CALLUS-2919
 3744
*Elset, elset=CALLUS-2920
 3745
*Elset, elset=CALLUS-2921
 3746
*Elset, elset=CALLUS-2922
 3747
*Elset, elset=CALLUS-2923
 3748
*Elset, elset=CALLUS-2924
 3749
*Elset, elset=CALLUS-2925
 3750
*Elset, elset=CALLUS-2926
 3751
*Elset, elset=CALLUS-2927
 3752
*Elset, elset=CALLUS-2928
 3753
*Elset, elset=CALLUS-2929
 3754
*Elset, elset=CALLUS-2930
 3755
*Elset, elset=CALLUS-2931
 3756
*Elset, elset=CALLUS-2932
 3757
*Elset, elset=CALLUS-2933
 3758
*Elset, elset=CALLUS-2934
 3759
*Elset, elset=CALLUS-2935
 3760
*Elset, elset=CALLUS-2936
 3761
*Elset, elset=CALLUS-2937
 3762
*Elset, elset=CALLUS-2938
 3763
*Elset, elset=CALLUS-2939
 3764
*Elset, elset=CALLUS-2940
 3765
*Elset, elset=CALLUS-2941
 3766
*Elset, elset=CALLUS-2942
 3767
*Elset, elset=CALLUS-2943
 3768
*Elset, elset=CALLUS-2944
 3769
*Elset, elset=CALLUS-2945
 3770
*Elset, elset=CALLUS-2946
 3771
*Elset, elset=CALLUS-2947
 3772
*Elset, elset=CALLUS-2948
 3773
*Elset, elset=CALLUS-2949
 3774
*Elset, elset=CALLUS-2950
 3775
*Elset, elset=CALLUS-2951
 3776
*Elset, elset=CALLUS-2952
 3777
*Elset, elset=CALLUS-2953
 3778
*Elset, elset=CALLUS-2954
 3779
*Elset, elset=CALLUS-2955
 3780
*Elset, elset=CALLUS-2956
 3781
*Elset, elset=CALLUS-2957
 3782
*Elset, elset=CALLUS-2958
 3783
*Elset, elset=CALLUS-2959
 3784
*Elset, elset=CALLUS-2960
 3785
*Elset, elset=CALLUS-2961
 3786
*Elset, elset=CALLUS-2962
 3787
*Elset, elset=CALLUS-2963
 3788
*Elset, elset=CALLUS-2964
 3789
*Elset, elset=CALLUS-2965
 3790
*Elset, elset=CALLUS-2966
 3791
*Elset, elset=CALLUS-2967
 3792
*Elset, elset=CALLUS-2968
 3793
*Elset, elset=CALLUS-2969
 3794
*Elset, elset=CALLUS-2970
 3795
*Elset, elset=CALLUS-2971
 3796
*Elset, elset=CALLUS-2972
 3797
*Elset, elset=CALLUS-2973
 3798
*Elset, elset=CALLUS-2974
 3799
*Elset, elset=CALLUS-2975
 3800
*Elset, elset=CALLUS-2976
 3801
*Elset, elset=CALLUS-2977
 3802
*Elset, elset=CALLUS-2978
 3803
*Elset, elset=CALLUS-2979
 3804
*Elset, elset=CALLUS-2980
 3805
*Elset, elset=CALLUS-2981
 3806
*Elset, elset=CALLUS-2982
 3807
*Elset, elset=CALLUS-2983
 3808
*Elset, elset=CALLUS-2984
 3809
*Elset, elset=CALLUS-2985
 3810
*Elset, elset=CALLUS-2986
 3811
*Elset, elset=CALLUS-2987
 3812
*Elset, elset=CALLUS-2988
 3813
*Elset, elset=CALLUS-2989
 3814
*Elset, elset=CALLUS-2990
 3815
*Elset, elset=CALLUS-2991
 3816
*Elset, elset=CALLUS-2992
 3817
*Elset, elset=CALLUS-2993
 3818
*Elset, elset=CALLUS-2994
 3819
*Elset, elset=CALLUS-2995
 3820
*Elset, elset=CALLUS-2996
 3821
*Elset, elset=CALLUS-2997
 3822
*Elset, elset=CALLUS-2998
 3823
*Elset, elset=CALLUS-2999
 3824
*Elset, elset=CALLUS-3000
 3825
*Elset, elset=CALLUS-3001
 3826
*Elset, elset=CALLUS-3002
 3827
*Elset, elset=CALLUS-3003
 3828
*Elset, elset=CALLUS-3004
 3829
*Elset, elset=CALLUS-3005
 3830
*Elset, elset=CALLUS-3006
 3831
*Elset, elset=CALLUS-3007
 3832
*Elset, elset=CALLUS-3008
 3833
*Elset, elset=CALLUS-3009
 3834
*Elset, elset=CALLUS-3010
 3835
*Elset, elset=CALLUS-3011
 3836
*Elset, elset=CALLUS-3012
 3837
*Elset, elset=CALLUS-3013
 3838
*Elset, elset=CALLUS-3014
 3839
*Elset, elset=CALLUS-3015
 3840
*Elset, elset=CALLUS-3016
 3841
*Elset, elset=CALLUS-3017
 3842
*Elset, elset=CALLUS-3018
 3843
*Elset, elset=CALLUS-3019
 3844
*Elset, elset=CALLUS-3020
 3845
*Elset, elset=CALLUS-3021
 3846
*Elset, elset=CALLUS-3022
 3847
*Elset, elset=CALLUS-3023
 3848
*Elset, elset=CALLUS-3024
 3849
*Elset, elset=CALLUS-3025
 3850
*Elset, elset=CALLUS-3026
 3851
*Elset, elset=CALLUS-3027
 3852
*Elset, elset=CALLUS-3028
 3853
*Elset, elset=CALLUS-3029
 3854
*Elset, elset=CALLUS-3030
 3855
*Elset, elset=CALLUS-3031
 3856
*Elset, elset=CALLUS-3032
 3857
*Elset, elset=CALLUS-3033
 3858
*Elset, elset=CALLUS-3034
 3859
*Elset, elset=CALLUS-3035
 3860
*Elset, elset=CALLUS-3036
 3861
*Elset, elset=CALLUS-3037
 3862
*Elset, elset=CALLUS-3038
 3863
*Elset, elset=CALLUS-3039
 3864
*Elset, elset=CALLUS-3040
 3865
*Elset, elset=CALLUS-3041
 3866
*Elset, elset=CALLUS-3042
 3867
*Elset, elset=CALLUS-3043
 3868
*Elset, elset=CALLUS-3044
 3869
*Elset, elset=CALLUS-3045
 3870
*Elset, elset=CALLUS-3046
 3871
*Elset, elset=CALLUS-3047
 3872
*Elset, elset=CALLUS-3048
 3873
*Elset, elset=CALLUS-3049
 3874
*Elset, elset=CALLUS-3050
 3875
*Elset, elset=CALLUS-3051
 3876
*Elset, elset=CALLUS-3052
 3877
*Elset, elset=CALLUS-3053
 3878
*Elset, elset=CALLUS-3054
 3879
*Elset, elset=CALLUS-3055
 3880
*Elset, elset=CALLUS-3056
 3881
*Elset, elset=CALLUS-3057
 3882
*Elset, elset=CALLUS-3058
 3883
*Elset, elset=CALLUS-3059
 3884
*Elset, elset=CALLUS-3060
 3885
*Elset, elset=CALLUS-3061
 3886
*Elset, elset=CALLUS-3062
 3887
*Elset, elset=CALLUS-3063
 3888
*Elset, elset=CALLUS-3064
 3889
*Elset, elset=CALLUS-3065
 3890
*Elset, elset=CALLUS-3066
 3891
*Elset, elset=CALLUS-3067
 3892
*Elset, elset=CALLUS-3068
 3893
*Elset, elset=CALLUS-3069
 3894
*Elset, elset=CALLUS-3070
 3895
*Elset, elset=CALLUS-3071
 3896
*Elset, elset=CALLUS-3072
 3897
*Elset, elset=CALLUS-3073
 3898
*Elset, elset=CALLUS-3074
 3899
*Elset, elset=CALLUS-3075
 3900
*Elset, elset=CALLUS-3076
 3901
*Elset, elset=CALLUS-3077
 3902
*Elset, elset=CALLUS-3078
 3903
*Elset, elset=CALLUS-3079
 3904
*Elset, elset=CALLUS-3080
 3905
*Elset, elset=CALLUS-3081
 3906
*Elset, elset=CALLUS-3082
 3907
*Elset, elset=CALLUS-3083
 3908
*Elset, elset=CALLUS-3084
 3909
*Elset, elset=CALLUS-3085
 3910
*Elset, elset=CALLUS-3086
 3911
*Elset, elset=CALLUS-3087
 3912
*Elset, elset=CALLUS-3088
 3913
*Elset, elset=CALLUS-3089
 3914
*Elset, elset=CALLUS-3090
 3915
*Elset, elset=CALLUS-3091
 3916
*Elset, elset=CALLUS-3092
 3917
*Elset, elset=CALLUS-3093
 3918
*Elset, elset=CALLUS-3094
 3919
*Elset, elset=CALLUS-3095
 3920
*Elset, elset=CALLUS-3096
 3921
*Elset, elset=CALLUS-3097
 3922
*Elset, elset=CALLUS-3098
 3923
*Elset, elset=CALLUS-3099
 3924
*Elset, elset=CALLUS-3100
 3925
*Elset, elset=CALLUS-3101
 3926
*Elset, elset=CALLUS-3102
 3927
*Elset, elset=CALLUS-3103
 3928
*Elset, elset=CALLUS-3104
 3929
*Elset, elset=CALLUS-3105
 3930
*Elset, elset=CALLUS-3106
 3931
*Elset, elset=CALLUS-3107
 3932
*Elset, elset=CALLUS-3108
 3933
*Elset, elset=CALLUS-3109
 3934
*Elset, elset=CALLUS-3110
 3935
*Elset, elset=CALLUS-3111
 3936
*Elset, elset=CALLUS-3112
 3937
*Elset, elset=CALLUS-3113
 3938
*Elset, elset=CALLUS-3114
 3939
*Elset, elset=CALLUS-3115
 3940
*Elset, elset=CALLUS-3116
 3941
*Elset, elset=CALLUS-3117
 3942
*Elset, elset=CALLUS-3118
 3943
*Elset, elset=CALLUS-3119
 3944
*Elset, elset=CALLUS-3120
 3945
*Elset, elset=CALLUS-3121
 3946
*Elset, elset=CALLUS-3122
 3947
*Elset, elset=CALLUS-3123
 3948
*Elset, elset=CALLUS-3124
 3949
*Elset, elset=CALLUS-3125
 3950
*Elset, elset=CALLUS-3126
 3951
*Elset, elset=CALLUS-3127
 3952
*Elset, elset=CALLUS-3128
 3953
*Elset, elset=CALLUS-3129
 3954
*Elset, elset=CALLUS-3130
 3955
*Elset, elset=CALLUS-3131
 3956
*Elset, elset=CALLUS-3132
 3957
*Elset, elset=CALLUS-3133
 3958
*Elset, elset=CALLUS-3134
 3959
*Elset, elset=CALLUS-3135
 3960
*Elset, elset=CALLUS-3136
 3961
*Elset, elset=CALLUS-3137
 3962
*Elset, elset=CALLUS-3138
 3963
*Elset, elset=CALLUS-3139
 3964
*Elset, elset=CALLUS-3140
 3965
*Elset, elset=CALLUS-3141
 3966
*Elset, elset=CALLUS-3142
 3967
*Elset, elset=CALLUS-3143
 3968
*Elset, elset=CALLUS-3144
 3969
*Elset, elset=CALLUS-3145
 3970
*Elset, elset=CALLUS-3146
 3971
*Elset, elset=CALLUS-3147
 3972
*Elset, elset=CALLUS-3148
 3973
*Elset, elset=CALLUS-3149
 3974
*Elset, elset=CALLUS-3150
 3975
*Elset, elset=CALLUS-3151
 3976
*Elset, elset=CALLUS-3152
 3977
*Elset, elset=CALLUS-3153
 3978
*Elset, elset=CALLUS-3154
 3979
*Elset, elset=CALLUS-3155
 3980
*Elset, elset=CALLUS-3156
 3981
*Elset, elset=CALLUS-3157
 3982
*Elset, elset=CALLUS-3158
 3983
*Elset, elset=CALLUS-3159
 3984
*Elset, elset=CALLUS-3160
 3985
*Elset, elset=CALLUS-3161
 3986
*Elset, elset=CALLUS-3162
 3987
*Elset, elset=CALLUS-3163
 3988
*Elset, elset=CALLUS-3164
 3989
*Elset, elset=CALLUS-3165
 3990
*Elset, elset=CALLUS-3166
 3991
*Elset, elset=CALLUS-3167
 3992
*Elset, elset=CALLUS-3168
 3993
*Elset, elset=CALLUS-3169
 3994
*Elset, elset=CALLUS-3170
 3995
*Elset, elset=CALLUS-3171
 3996
*Elset, elset=CALLUS-3172
 3997
*Elset, elset=CALLUS-3173
 3998
*Elset, elset=CALLUS-3174
 3999
*Elset, elset=CALLUS-3175
 4000
*Elset, elset=CALLUS-3176
 4001
*Elset, elset=CALLUS-3177
 4002
*Elset, elset=CALLUS-3178
 4003
*Elset, elset=CALLUS-3179
 4004
*Elset, elset=CALLUS-3180
 4005
*Elset, elset=CALLUS-3181
 4006
*Elset, elset=CALLUS-3182
 4007
*Elset, elset=CALLUS-3183
 4008
*Elset, elset=CALLUS-3184
 4009
*Elset, elset=CALLUS-3185
 4010
*Elset, elset=CALLUS-3186
 4011
*Elset, elset=CALLUS-3187
 4012
*Elset, elset=CALLUS-3188
 4013
*Elset, elset=CALLUS-3189
 4014
*Elset, elset=CALLUS-3190
 4015
*Elset, elset=CALLUS-3191
 4016
*Elset, elset=CALLUS-3192
 4017
*Elset, elset=CALLUS-3193
 4018
*Elset, elset=CALLUS-3194
 4019
*Elset, elset=CALLUS-3195
 4020
*Elset, elset=CALLUS-3196
 4021
*Elset, elset=CALLUS-3197
 4022
*Elset, elset=CALLUS-3198
 4023
*Elset, elset=CALLUS-3199
 4024
*Elset, elset=CALLUS-3200
 4025
*Elset, elset=CALLUS-3201
 4026
*Elset, elset=CALLUS-3202
 4027
*Elset, elset=CALLUS-3203
 4028
*Elset, elset=CALLUS-3204
 4029
*Elset, elset=CALLUS-3205
 4030
*Elset, elset=CALLUS-3206
 4031
*Elset, elset=CALLUS-3207
 4032
*Elset, elset=CALLUS-3208
 4033
*Elset, elset=CALLUS-3209
 4034
*Elset, elset=CALLUS-3210
 4035
*Elset, elset=CALLUS-3211
 4036
*Elset, elset=CALLUS-3212
 4037
*Elset, elset=CALLUS-3213
 4038
*Elset, elset=CALLUS-3214
 4039
*Elset, elset=CALLUS-3215
 4040
*Elset, elset=CALLUS-3216
 4041
*Elset, elset=CALLUS-3217
 4042
*Elset, elset=CALLUS-3218
 4043
*Elset, elset=CALLUS-3219
 4044
*Elset, elset=CALLUS-3220
 4045
*Elset, elset=CALLUS-3221
 4046
*Elset, elset=CALLUS-3222
 4047
*Elset, elset=CALLUS-3223
 4048
*Elset, elset=CALLUS-3224
 4049
*Elset, elset=CALLUS-3225
 4050
*Elset, elset=CALLUS-3226
 4051
*Elset, elset=CALLUS-3227
 4052
*Elset, elset=CALLUS-3228
 4053
*Elset, elset=CALLUS-3229
 4054
*Elset, elset=CALLUS-3230
 4055
*Elset, elset=CALLUS-3231
 4056
*Elset, elset=CALLUS-3232
 4057
*Elset, elset=CALLUS-3233
 4058
*Elset, elset=CALLUS-3234
 4059
*Elset, elset=CALLUS-3235
 4060
*Elset, elset=CALLUS-3236
 4061
*Elset, elset=CALLUS-3237
 4062
*Elset, elset=CALLUS-3238
 4063
*Elset, elset=CALLUS-3239
 4064
*Elset, elset=CALLUS-3240
 4065
*Elset, elset=CALLUS-3241
 4066
*Elset, elset=CALLUS-3242
 4067
*Elset, elset=CALLUS-3243
 4068
*Elset, elset=CALLUS-3244
 4069
*Elset, elset=CALLUS-3245
 4070
*Elset, elset=CALLUS-3246
 4071
*Elset, elset=CALLUS-3247
 4072
*Elset, elset=CALLUS-3248
 4073
*Elset, elset=CALLUS-3249
 4074
*Elset, elset=CALLUS-3250
 4075
*Elset, elset=CALLUS-3251
 4076
*Elset, elset=CALLUS-3252
 4077
*Elset, elset=CALLUS-3253
 4078
*Elset, elset=CALLUS-3254
 4079
*Elset, elset=CALLUS-3255
 4080
*Elset, elset=CALLUS-3256
 4081
*Elset, elset=CALLUS-3257
 4082
*Elset, elset=CALLUS-3258
 4083
*Elset, elset=CALLUS-3259
 4084
*Elset, elset=CALLUS-3260
 4085
*Elset, elset=CALLUS-3261
 4086
*Elset, elset=CALLUS-3262
 4087
*Elset, elset=CALLUS-3263
 4088
*Elset, elset=CALLUS-3264
 4089
*Elset, elset=CALLUS-3265
 4090
*Elset, elset=CALLUS-3266
 4091
*Elset, elset=CALLUS-3267
 4092
*Elset, elset=CALLUS-3268
 4093
*Elset, elset=CALLUS-3269
 4094
*Elset, elset=CALLUS-3270
 4095
*Elset, elset=CALLUS-3271
 4096
*Elset, elset=CALLUS-3272
 4097
*Elset, elset=CALLUS-3273
 4098
*Elset, elset=CALLUS-3274
 4099
*Elset, elset=CALLUS-3275
 4100
*Elset, elset=CALLUS-3276
 4101
*Elset, elset=CALLUS-3277
 4102
*Elset, elset=CALLUS-3278
 4103
*Elset, elset=CALLUS-3279
 4104
*Elset, elset=CALLUS-3280
 4105
*Elset, elset=CALLUS-3281
 4106
*Elset, elset=CALLUS-3282
 4107
*Elset, elset=CALLUS-3283
 4108
*Elset, elset=CALLUS-3284
 4109
*Elset, elset=CALLUS-3285
 4110
*Elset, elset=CALLUS-3286
 4111
*Elset, elset=CALLUS-3287
 4112
*Elset, elset=CALLUS-3288
 4113
*Elset, elset=CALLUS-3289
 4114
*Elset, elset=CALLUS-3290
 4115
*Elset, elset=CALLUS-3291
 4116
*Elset, elset=CALLUS-3292
 4117
*Elset, elset=CALLUS-3293
 4118
*Elset, elset=CALLUS-3294
 4119
*Elset, elset=CALLUS-3295
 4120
*Elset, elset=CALLUS-3296
 4121
*Elset, elset=CALLUS-3297
 4122
*Elset, elset=CALLUS-3298
 4123
*Elset, elset=CALLUS-3299
 4124
*Elset, elset=CALLUS-3300
 4125
*Elset, elset=CALLUS-3301
 4126
*Elset, elset=CALLUS-3302
 4127
*Elset, elset=CALLUS-3303
 4128
*Elset, elset=CALLUS-3304
 4129
*Elset, elset=CALLUS-3305
 4130
*Elset, elset=CALLUS-3306
 4131
*Elset, elset=CALLUS-3307
 4132
*Elset, elset=CALLUS-3308
 4133
*Elset, elset=CALLUS-3309
 4134
*Elset, elset=CALLUS-3310
 4135
*Elset, elset=CALLUS-3311
 4136
*Elset, elset=CALLUS-3312
 4137
*Elset, elset=CALLUS-3313
 4138
*Elset, elset=CALLUS-3314
 4139
*Elset, elset=CALLUS-3315
 4140
*Elset, elset=CALLUS-3316
 4141
*Elset, elset=CALLUS-3317
 4142
*Elset, elset=CALLUS-3318
 4143
*Elset, elset=CALLUS-3319
 4144
*Elset, elset=CALLUS-3320
 4145
*Elset, elset=CALLUS-3321
 4146
*Elset, elset=CALLUS-3322
 4147
*Elset, elset=CALLUS-3323
 4148
*Elset, elset=CALLUS-3324
 4149
*Elset, elset=CALLUS-3325
 4150
*Elset, elset=CALLUS-3326
 4151
*Elset, elset=CALLUS-3327
 4152
*Elset, elset=CALLUS-3328
 4153
*Elset, elset=CALLUS-3329
 4154
*Elset, elset=CALLUS-3330
 4155
*Elset, elset=CALLUS-3331
 4156
*Elset, elset=CALLUS-3332
 4157
*Elset, elset=CALLUS-3333
 4158
*Elset, elset=CALLUS-3334
 4159
*Elset, elset=CALLUS-3335
 4160
*Elset, elset=CALLUS-3336
 4161
*Elset, elset=CALLUS-3337
 4162
*Elset, elset=CALLUS-3338
 4163
*Elset, elset=CALLUS-3339
 4164
*Elset, elset=CALLUS-3340
 4165
*Elset, elset=CALLUS-3341
 4166
*Elset, elset=CALLUS-3342
 4167
*Elset, elset=CALLUS-3343
 4168
*Elset, elset=CALLUS-3344
 4169
*Elset, elset=CALLUS-3345
 4170
*Elset, elset=CALLUS-3346
 4171
*Elset, elset=CALLUS-3347
 4172
*Elset, elset=CALLUS-3348
 4173
*Elset, elset=CALLUS-3349
 4174
*Elset, elset=CALLUS-3350
 4175
*Elset, elset=CALLUS-3351
 4176
*Elset, elset=CALLUS-3352
 4177
*Elset, elset=CALLUS-3353
 4178
*Elset, elset=CALLUS-3354
 4179
*Elset, elset=CALLUS-3355
 4180
*Elset, elset=CALLUS-3356
 4181
*Elset, elset=CALLUS-3357
 4182
*Elset, elset=CALLUS-3358
 4183
*Elset, elset=CALLUS-3359
 4184
*Elset, elset=CALLUS-3360
 4185
*Elset, elset=CALLUS-3361
 4186
*Elset, elset=CALLUS-3362
 4187
*Elset, elset=CALLUS-3363
 4188
*Elset, elset=CALLUS-3364
 4189
*Elset, elset=CALLUS-3365
 4190
*Elset, elset=CALLUS-3366
 4191
*Elset, elset=CALLUS-3367
 4192
*Elset, elset=CALLUS-3368
 4193
*Elset, elset=CALLUS-3369
 4194
*Elset, elset=CALLUS-3370
 4195
*Elset, elset=CALLUS-3371
 4196
*Elset, elset=CALLUS-3372
 4197
*Elset, elset=CALLUS-3373
 4198
*Elset, elset=CALLUS-3374
 4199
*Elset, elset=CALLUS-3375
 4200
*Elset, elset=CALLUS-3376
 4201
*Elset, elset=CALLUS-3377
 4202
*Elset, elset=CALLUS-3378
 4203
*Elset, elset=CALLUS-3379
 4204
*Elset, elset=CALLUS-3380
 4205
*Elset, elset=CALLUS-3381
 4206
*Elset, elset=CALLUS-3382
 4207
*Elset, elset=CALLUS-3383
 4208
*Elset, elset=CALLUS-3384
 4209
*Elset, elset=CALLUS-3385
 4210
*Elset, elset=CALLUS-3386
 4211
*Elset, elset=CALLUS-3387
 4212
*Elset, elset=CALLUS-3388
 4213
*Elset, elset=CALLUS-3389
 4214
*Elset, elset=CALLUS-3390
 4215
*Elset, elset=CALLUS-3391
 4216
*Elset, elset=CALLUS-3392
 4217
*Elset, elset=CALLUS-3393
 4218
*Elset, elset=CALLUS-3394
 4219
** Section: Section-3-CALLUS-1
*Solid Section, elset=CALLUS-1, material=MAT-CALLUS-1
,
** Section: Section-4-CALLUS-2
*Solid Section, elset=CALLUS-2, material=MAT-CALLUS-2
,
** Section: Section-5-CALLUS-3
*Solid Section, elset=CALLUS-3, material=MAT-CALLUS-3
,
** Section: Section-6-CALLUS-4
*Solid Section, elset=CALLUS-4, material=MAT-CALLUS-4
,
** Section: Section-7-CALLUS-5
*Solid Section, elset=CALLUS-5, material=MAT-CALLUS-5
,
** Section: Section-8-CALLUS-6
*Solid Section, elset=CALLUS-6, material=MAT-CALLUS-6
,
** Section: Section-9-CALLUS-7
*Solid Section, elset=CALLUS-7, material=MAT-CALLUS-7
,
** Section: Section-10-CALLUS-8
*Solid Section, elset=CALLUS-8, material=MAT-CALLUS-8
,
** Section: Section-11-CALLUS-9
*Solid Section, elset=CALLUS-9, material=MAT-CALLUS-9
,
** Section: Section-12-CALLUS-10
*Solid Section, elset=CALLUS-10, material=MAT-CALLUS-10
,
** Section: Section-13-CALLUS-11
*Solid Section, elset=CALLUS-11, material=MAT-CALLUS-11
,
** Section: Section-14-CALLUS-12
*Solid Section, elset=CALLUS-12, material=MAT-CALLUS-12
,
** Section: Section-15-CALLUS-13
*Solid Section, elset=CALLUS-13, material=MAT-CALLUS-13
,
** Section: Section-16-CALLUS-14
*Solid Section, elset=CALLUS-14, material=MAT-CALLUS-14
,
** Section: Section-17-CALLUS-15
*Solid Section, elset=CALLUS-15, material=MAT-CALLUS-15
,
** Section: Section-18-CALLUS-16
*Solid Section, elset=CALLUS-16, material=MAT-CALLUS-16
,
** Section: Section-19-CALLUS-17
*Solid Section, elset=CALLUS-17, material=MAT-CALLUS-17
,
** Section: Section-20-CALLUS-18
*Solid Section, elset=CALLUS-18, material=MAT-CALLUS-18
,
** Section: Section-21-CALLUS-19
*Solid Section, elset=CALLUS-19, material=MAT-CALLUS-19
,
** Section: Section-22-CALLUS-20
*Solid Section, elset=CALLUS-20, material=MAT-CALLUS-20
,
** Section: Section-23-CALLUS-21
*Solid Section, elset=CALLUS-21, material=MAT-CALLUS-21
,
** Section: Section-24-CALLUS-22
*Solid Section, elset=CALLUS-22, material=MAT-CALLUS-22
,
** Section: Section-25-CALLUS-23
*Solid Section, elset=CALLUS-23, material=MAT-CALLUS-23
,
** Section: Section-26-CALLUS-24
*Solid Section, elset=CALLUS-24, material=MAT-CALLUS-24
,
** Section: Section-27-CALLUS-25
*Solid Section, elset=CALLUS-25, material=MAT-CALLUS-25
,
** Section: Section-28-CALLUS-26
*Solid Section, elset=CALLUS-26, material=MAT-CALLUS-26
,
** Section: Section-29-CALLUS-27
*Solid Section, elset=CALLUS-27, material=MAT-CALLUS-27
,
** Section: Section-30-CALLUS-28
*Solid Section, elset=CALLUS-28, material=MAT-CALLUS-28
,
** Section: Section-31-CALLUS-29
*Solid Section, elset=CALLUS-29, material=MAT-CALLUS-29
,
** Section: Section-32-CALLUS-30
*Solid Section, elset=CALLUS-30, material=MAT-CALLUS-30
,
** Section: Section-33-CALLUS-31
*Solid Section, elset=CALLUS-31, material=MAT-CALLUS-31
,
** Section: Section-34-CALLUS-32
*Solid Section, elset=CALLUS-32, material=MAT-CALLUS-32
,
** Section: Section-35-CALLUS-33
*Solid Section, elset=CALLUS-33, material=MAT-CALLUS-33
,
** Section: Section-36-CALLUS-34
*Solid Section, elset=CALLUS-34, material=MAT-CALLUS-34
,
** Section: Section-37-CALLUS-35
*Solid Section, elset=CALLUS-35, material=MAT-CALLUS-35
,
** Section: Section-38-CALLUS-36
*Solid Section, elset=CALLUS-36, material=MAT-CALLUS-36
,
** Section: Section-39-CALLUS-37
*Solid Section, elset=CALLUS-37, material=MAT-CALLUS-37
,
** Section: Section-40-CALLUS-38
*Solid Section, elset=CALLUS-38, material=MAT-CALLUS-38
,
** Section: Section-41-CALLUS-39
*Solid Section, elset=CALLUS-39, material=MAT-CALLUS-39
,
** Section: Section-42-CALLUS-40
*Solid Section, elset=CALLUS-40, material=MAT-CALLUS-40
,
** Section: Section-43-CALLUS-41
*Solid Section, elset=CALLUS-41, material=MAT-CALLUS-41
,
** Section: Section-44-CALLUS-42
*Solid Section, elset=CALLUS-42, material=MAT-CALLUS-42
,
** Section: Section-45-CALLUS-43
*Solid Section, elset=CALLUS-43, material=MAT-CALLUS-43
,
** Section: Section-46-CALLUS-44
*Solid Section, elset=CALLUS-44, material=MAT-CALLUS-44
,
** Section: Section-47-CALLUS-45
*Solid Section, elset=CALLUS-45, material=MAT-CALLUS-45
,
** Section: Section-48-CALLUS-46
*Solid Section, elset=CALLUS-46, material=MAT-CALLUS-46
,
** Section: Section-49-CALLUS-47
*Solid Section, elset=CALLUS-47, material=MAT-CALLUS-47
,
** Section: Section-50-CALLUS-48
*Solid Section, elset=CALLUS-48, material=MAT-CALLUS-48
,
** Section: Section-51-CALLUS-49
*Solid Section, elset=CALLUS-49, material=MAT-CALLUS-49
,
** Section: Section-52-CALLUS-50
*Solid Section, elset=CALLUS-50, material=MAT-CALLUS-50
,
** Section: Section-53-CALLUS-51
*Solid Section, elset=CALLUS-51, material=MAT-CALLUS-51
,
** Section: Section-54-CALLUS-52
*Solid Section, elset=CALLUS-52, material=MAT-CALLUS-52
,
** Section: Section-55-CALLUS-53
*Solid Section, elset=CALLUS-53, material=MAT-CALLUS-53
,
** Section: Section-56-CALLUS-54
*Solid Section, elset=CALLUS-54, material=MAT-CALLUS-54
,
** Section: Section-57-CALLUS-55
*Solid Section, elset=CALLUS-55, material=MAT-CALLUS-55
,
** Section: Section-58-CALLUS-56
*Solid Section, elset=CALLUS-56, material=MAT-CALLUS-56
,
** Section: Section-59-CALLUS-57
*Solid Section, elset=CALLUS-57, material=MAT-CALLUS-57
,
** Section: Section-60-CALLUS-58
*Solid Section, elset=CALLUS-58, material=MAT-CALLUS-58
,
** Section: Section-61-CALLUS-59
*Solid Section, elset=CALLUS-59, material=MAT-CALLUS-59
,
** Section: Section-62-CALLUS-60
*Solid Section, elset=CALLUS-60, material=MAT-CALLUS-60
,
** Section: Section-63-CALLUS-61
*Solid Section, elset=CALLUS-61, material=MAT-CALLUS-61
,
** Section: Section-64-CALLUS-62
*Solid Section, elset=CALLUS-62, material=MAT-CALLUS-62
,
** Section: Section-65-CALLUS-63
*Solid Section, elset=CALLUS-63, material=MAT-CALLUS-63
,
** Section: Section-66-CALLUS-64
*Solid Section, elset=CALLUS-64, material=MAT-CALLUS-64
,
** Section: Section-67-CALLUS-65
*Solid Section, elset=CALLUS-65, material=MAT-CALLUS-65
,
** Section: Section-68-CALLUS-66
*Solid Section, elset=CALLUS-66, material=MAT-CALLUS-66
,
** Section: Section-69-CALLUS-67
*Solid Section, elset=CALLUS-67, material=MAT-CALLUS-67
,
** Section: Section-70-CALLUS-68
*Solid Section, elset=CALLUS-68, material=MAT-CALLUS-68
,
** Section: Section-71-CALLUS-69
*Solid Section, elset=CALLUS-69, material=MAT-CALLUS-69
,
** Section: Section-72-CALLUS-70
*Solid Section, elset=CALLUS-70, material=MAT-CALLUS-70
,
** Section: Section-73-CALLUS-71
*Solid Section, elset=CALLUS-71, material=MAT-CALLUS-71
,
** Section: Section-74-CALLUS-72
*Solid Section, elset=CALLUS-72, material=MAT-CALLUS-72
,
** Section: Section-75-CALLUS-73
*Solid Section, elset=CALLUS-73, material=MAT-CALLUS-73
,
** Section: Section-76-CALLUS-74
*Solid Section, elset=CALLUS-74, material=MAT-CALLUS-74
,
** Section: Section-77-CALLUS-75
*Solid Section, elset=CALLUS-75, material=MAT-CALLUS-75
,
** Section: Section-78-CALLUS-76
*Solid Section, elset=CALLUS-76, material=MAT-CALLUS-76
,
** Section: Section-79-CALLUS-77
*Solid Section, elset=CALLUS-77, material=MAT-CALLUS-77
,
** Section: Section-80-CALLUS-78
*Solid Section, elset=CALLUS-78, material=MAT-CALLUS-78
,
** Section: Section-81-CALLUS-79
*Solid Section, elset=CALLUS-79, material=MAT-CALLUS-79
,
** Section: Section-82-CALLUS-80
*Solid Section, elset=CALLUS-80, material=MAT-CALLUS-80
,
** Section: Section-83-CALLUS-81
*Solid Section, elset=CALLUS-81, material=MAT-CALLUS-81
,
** Section: Section-84-CALLUS-82
*Solid Section, elset=CALLUS-82, material=MAT-CALLUS-82
,
** Section: Section-85-CALLUS-83
*Solid Section, elset=CALLUS-83, material=MAT-CALLUS-83
,
** Section: Section-86-CALLUS-84
*Solid Section, elset=CALLUS-84, material=MAT-CALLUS-84
,
** Section: Section-87-CALLUS-85
*Solid Section, elset=CALLUS-85, material=MAT-CALLUS-85
,
** Section: Section-88-CALLUS-86
*Solid Section, elset=CALLUS-86, material=MAT-CALLUS-86
,
** Section: Section-89-CALLUS-87
*Solid Section, elset=CALLUS-87, material=MAT-CALLUS-87
,
** Section: Section-90-CALLUS-88
*Solid Section, elset=CALLUS-88, material=MAT-CALLUS-88
,
** Section: Section-91-CALLUS-89
*Solid Section, elset=CALLUS-89, material=MAT-CALLUS-89
,
** Section: Section-92-CALLUS-90
*Solid Section, elset=CALLUS-90, material=MAT-CALLUS-90
,
** Section: Section-93-CALLUS-91
*Solid Section, elset=CALLUS-91, material=MAT-CALLUS-91
,
** Section: Section-94-CALLUS-92
*Solid Section, elset=CALLUS-92, material=MAT-CALLUS-92
,
** Section: Section-95-CALLUS-93
*Solid Section, elset=CALLUS-93, material=MAT-CALLUS-93
,
** Section: Section-96-CALLUS-94
*Solid Section, elset=CALLUS-94, material=MAT-CALLUS-94
,
** Section: Section-97-CALLUS-95
*Solid Section, elset=CALLUS-95, material=MAT-CALLUS-95
,
** Section: Section-98-CALLUS-96
*Solid Section, elset=CALLUS-96, material=MAT-CALLUS-96
,
** Section: Section-99-CALLUS-97
*Solid Section, elset=CALLUS-97, material=MAT-CALLUS-97
,
** Section: Section-100-CALLUS-98
*Solid Section, elset=CALLUS-98, material=MAT-CALLUS-98
,
** Section: Section-101-CALLUS-99
*Solid Section, elset=CALLUS-99, material=MAT-CALLUS-99
,
** Section: Section-102-CALLUS-100
*Solid Section, elset=CALLUS-100, material=MAT-CALLUS-100
,
** Section: Section-103-CALLUS-101
*Solid Section, elset=CALLUS-101, material=MAT-CALLUS-101
,
** Section: Section-104-CALLUS-102
*Solid Section, elset=CALLUS-102, material=MAT-CALLUS-102
,
** Section: Section-105-CALLUS-103
*Solid Section, elset=CALLUS-103, material=MAT-CALLUS-103
,
** Section: Section-106-CALLUS-104
*Solid Section, elset=CALLUS-104, material=MAT-CALLUS-104
,
** Section: Section-107-CALLUS-105
*Solid Section, elset=CALLUS-105, material=MAT-CALLUS-105
,
** Section: Section-108-CALLUS-106
*Solid Section, elset=CALLUS-106, material=MAT-CALLUS-106
,
** Section: Section-109-CALLUS-107
*Solid Section, elset=CALLUS-107, material=MAT-CALLUS-107
,
** Section: Section-110-CALLUS-108
*Solid Section, elset=CALLUS-108, material=MAT-CALLUS-108
,
** Section: Section-111-CALLUS-109
*Solid Section, elset=CALLUS-109, material=MAT-CALLUS-109
,
** Section: Section-112-CALLUS-110
*Solid Section, elset=CALLUS-110, material=MAT-CALLUS-110
,
** Section: Section-113-CALLUS-111
*Solid Section, elset=CALLUS-111, material=MAT-CALLUS-111
,
** Section: Section-114-CALLUS-112
*Solid Section, elset=CALLUS-112, material=MAT-CALLUS-112
,
** Section: Section-115-CALLUS-113
*Solid Section, elset=CALLUS-113, material=MAT-CALLUS-113
,
** Section: Section-116-CALLUS-114
*Solid Section, elset=CALLUS-114, material=MAT-CALLUS-114
,
** Section: Section-117-CALLUS-115
*Solid Section, elset=CALLUS-115, material=MAT-CALLUS-115
,
** Section: Section-118-CALLUS-116
*Solid Section, elset=CALLUS-116, material=MAT-CALLUS-116
,
** Section: Section-119-CALLUS-117
*Solid Section, elset=CALLUS-117, material=MAT-CALLUS-117
,
** Section: Section-120-CALLUS-118
*Solid Section, elset=CALLUS-118, material=MAT-CALLUS-118
,
** Section: Section-121-CALLUS-119
*Solid Section, elset=CALLUS-119, material=MAT-CALLUS-119
,
** Section: Section-122-CALLUS-120
*Solid Section, elset=CALLUS-120, material=MAT-CALLUS-120
,
** Section: Section-123-CALLUS-121
*Solid Section, elset=CALLUS-121, material=MAT-CALLUS-121
,
** Section: Section-124-CALLUS-122
*Solid Section, elset=CALLUS-122, material=MAT-CALLUS-122
,
** Section: Section-125-CALLUS-123
*Solid Section, elset=CALLUS-123, material=MAT-CALLUS-123
,
** Section: Section-126-CALLUS-124
*Solid Section, elset=CALLUS-124, material=MAT-CALLUS-124
,
** Section: Section-127-CALLUS-125
*Solid Section, elset=CALLUS-125, material=MAT-CALLUS-125
,
** Section: Section-128-CALLUS-126
*Solid Section, elset=CALLUS-126, material=MAT-CALLUS-126
,
** Section: Section-129-CALLUS-127
*Solid Section, elset=CALLUS-127, material=MAT-CALLUS-127
,
** Section: Section-130-CALLUS-128
*Solid Section, elset=CALLUS-128, material=MAT-CALLUS-128
,
** Section: Section-131-CALLUS-129
*Solid Section, elset=CALLUS-129, material=MAT-CALLUS-129
,
** Section: Section-132-CALLUS-130
*Solid Section, elset=CALLUS-130, material=MAT-CALLUS-130
,
** Section: Section-133-CALLUS-131
*Solid Section, elset=CALLUS-131, material=MAT-CALLUS-131
,
** Section: Section-134-CALLUS-132
*Solid Section, elset=CALLUS-132, material=MAT-CALLUS-132
,
** Section: Section-135-CALLUS-133
*Solid Section, elset=CALLUS-133, material=MAT-CALLUS-133
,
** Section: Section-136-CALLUS-134
*Solid Section, elset=CALLUS-134, material=MAT-CALLUS-134
,
** Section: Section-137-CALLUS-135
*Solid Section, elset=CALLUS-135, material=MAT-CALLUS-135
,
** Section: Section-138-CALLUS-136
*Solid Section, elset=CALLUS-136, material=MAT-CALLUS-136
,
** Section: Section-139-CALLUS-137
*Solid Section, elset=CALLUS-137, material=MAT-CALLUS-137
,
** Section: Section-140-CALLUS-138
*Solid Section, elset=CALLUS-138, material=MAT-CALLUS-138
,
** Section: Section-141-CALLUS-139
*Solid Section, elset=CALLUS-139, material=MAT-CALLUS-139
,
** Section: Section-142-CALLUS-140
*Solid Section, elset=CALLUS-140, material=MAT-CALLUS-140
,
** Section: Section-143-CALLUS-141
*Solid Section, elset=CALLUS-141, material=MAT-CALLUS-141
,
** Section: Section-144-CALLUS-142
*Solid Section, elset=CALLUS-142, material=MAT-CALLUS-142
,
** Section: Section-145-CALLUS-143
*Solid Section, elset=CALLUS-143, material=MAT-CALLUS-143
,
** Section: Section-146-CALLUS-144
*Solid Section, elset=CALLUS-144, material=MAT-CALLUS-144
,
** Section: Section-147-CALLUS-145
*Solid Section, elset=CALLUS-145, material=MAT-CALLUS-145
,
** Section: Section-148-CALLUS-146
*Solid Section, elset=CALLUS-146, material=MAT-CALLUS-146
,
** Section: Section-149-CALLUS-147
*Solid Section, elset=CALLUS-147, material=MAT-CALLUS-147
,
** Section: Section-150-CALLUS-148
*Solid Section, elset=CALLUS-148, material=MAT-CALLUS-148
,
** Section: Section-151-CALLUS-149
*Solid Section, elset=CALLUS-149, material=MAT-CALLUS-149
,
** Section: Section-152-CALLUS-150
*Solid Section, elset=CALLUS-150, material=MAT-CALLUS-150
,
** Section: Section-153-CALLUS-151
*Solid Section, elset=CALLUS-151, material=MAT-CALLUS-151
,
** Section: Section-154-CALLUS-152
*Solid Section, elset=CALLUS-152, material=MAT-CALLUS-152
,
** Section: Section-155-CALLUS-153
*Solid Section, elset=CALLUS-153, material=MAT-CALLUS-153
,
** Section: Section-156-CALLUS-154
*Solid Section, elset=CALLUS-154, material=MAT-CALLUS-154
,
** Section: Section-157-CALLUS-155
*Solid Section, elset=CALLUS-155, material=MAT-CALLUS-155
,
** Section: Section-158-CALLUS-156
*Solid Section, elset=CALLUS-156, material=MAT-CALLUS-156
,
** Section: Section-159-CALLUS-157
*Solid Section, elset=CALLUS-157, material=MAT-CALLUS-157
,
** Section: Section-160-CALLUS-158
*Solid Section, elset=CALLUS-158, material=MAT-CALLUS-158
,
** Section: Section-161-CALLUS-159
*Solid Section, elset=CALLUS-159, material=MAT-CALLUS-159
,
** Section: Section-162-CALLUS-160
*Solid Section, elset=CALLUS-160, material=MAT-CALLUS-160
,
** Section: Section-163-CALLUS-161
*Solid Section, elset=CALLUS-161, material=MAT-CALLUS-161
,
** Section: Section-164-CALLUS-162
*Solid Section, elset=CALLUS-162, material=MAT-CALLUS-162
,
** Section: Section-165-CALLUS-163
*Solid Section, elset=CALLUS-163, material=MAT-CALLUS-163
,
** Section: Section-166-CALLUS-164
*Solid Section, elset=CALLUS-164, material=MAT-CALLUS-164
,
** Section: Section-167-CALLUS-165
*Solid Section, elset=CALLUS-165, material=MAT-CALLUS-165
,
** Section: Section-168-CALLUS-166
*Solid Section, elset=CALLUS-166, material=MAT-CALLUS-166
,
** Section: Section-169-CALLUS-167
*Solid Section, elset=CALLUS-167, material=MAT-CALLUS-167
,
** Section: Section-170-CALLUS-168
*Solid Section, elset=CALLUS-168, material=MAT-CALLUS-168
,
** Section: Section-171-CALLUS-169
*Solid Section, elset=CALLUS-169, material=MAT-CALLUS-169
,
** Section: Section-172-CALLUS-170
*Solid Section, elset=CALLUS-170, material=MAT-CALLUS-170
,
** Section: Section-173-CALLUS-171
*Solid Section, elset=CALLUS-171, material=MAT-CALLUS-171
,
** Section: Section-174-CALLUS-172
*Solid Section, elset=CALLUS-172, material=MAT-CALLUS-172
,
** Section: Section-175-CALLUS-173
*Solid Section, elset=CALLUS-173, material=MAT-CALLUS-173
,
** Section: Section-176-CALLUS-174
*Solid Section, elset=CALLUS-174, material=MAT-CALLUS-174
,
** Section: Section-177-CALLUS-175
*Solid Section, elset=CALLUS-175, material=MAT-CALLUS-175
,
** Section: Section-178-CALLUS-176
*Solid Section, elset=CALLUS-176, material=MAT-CALLUS-176
,
** Section: Section-179-CALLUS-177
*Solid Section, elset=CALLUS-177, material=MAT-CALLUS-177
,
** Section: Section-180-CALLUS-178
*Solid Section, elset=CALLUS-178, material=MAT-CALLUS-178
,
** Section: Section-181-CALLUS-179
*Solid Section, elset=CALLUS-179, material=MAT-CALLUS-179
,
** Section: Section-182-CALLUS-180
*Solid Section, elset=CALLUS-180, material=MAT-CALLUS-180
,
** Section: Section-183-CALLUS-181
*Solid Section, elset=CALLUS-181, material=MAT-CALLUS-181
,
** Section: Section-184-CALLUS-182
*Solid Section, elset=CALLUS-182, material=MAT-CALLUS-182
,
** Section: Section-185-CALLUS-183
*Solid Section, elset=CALLUS-183, material=MAT-CALLUS-183
,
** Section: Section-186-CALLUS-184
*Solid Section, elset=CALLUS-184, material=MAT-CALLUS-184
,
** Section: Section-187-CALLUS-185
*Solid Section, elset=CALLUS-185, material=MAT-CALLUS-185
,
** Section: Section-188-CALLUS-186
*Solid Section, elset=CALLUS-186, material=MAT-CALLUS-186
,
** Section: Section-189-CALLUS-187
*Solid Section, elset=CALLUS-187, material=MAT-CALLUS-187
,
** Section: Section-190-CALLUS-188
*Solid Section, elset=CALLUS-188, material=MAT-CALLUS-188
,
** Section: Section-191-CALLUS-189
*Solid Section, elset=CALLUS-189, material=MAT-CALLUS-189
,
** Section: Section-192-CALLUS-190
*Solid Section, elset=CALLUS-190, material=MAT-CALLUS-190
,
** Section: Section-193-CALLUS-191
*Solid Section, elset=CALLUS-191, material=MAT-CALLUS-191
,
** Section: Section-194-CALLUS-192
*Solid Section, elset=CALLUS-192, material=MAT-CALLUS-192
,
** Section: Section-195-CALLUS-193
*Solid Section, elset=CALLUS-193, material=MAT-CALLUS-193
,
** Section: Section-196-CALLUS-194
*Solid Section, elset=CALLUS-194, material=MAT-CALLUS-194
,
** Section: Section-197-CALLUS-195
*Solid Section, elset=CALLUS-195, material=MAT-CALLUS-195
,
** Section: Section-198-CALLUS-196
*Solid Section, elset=CALLUS-196, material=MAT-CALLUS-196
,
** Section: Section-199-CALLUS-197
*Solid Section, elset=CALLUS-197, material=MAT-CALLUS-197
,
** Section: Section-200-CALLUS-198
*Solid Section, elset=CALLUS-198, material=MAT-CALLUS-198
,
** Section: Section-201-CALLUS-199
*Solid Section, elset=CALLUS-199, material=MAT-CALLUS-199
,
** Section: Section-202-CALLUS-200
*Solid Section, elset=CALLUS-200, material=MAT-CALLUS-200
,
** Section: Section-203-CALLUS-201
*Solid Section, elset=CALLUS-201, material=MAT-CALLUS-201
,
** Section: Section-204-CALLUS-202
*Solid Section, elset=CALLUS-202, material=MAT-CALLUS-202
,
** Section: Section-205-CALLUS-203
*Solid Section, elset=CALLUS-203, material=MAT-CALLUS-203
,
** Section: Section-206-CALLUS-204
*Solid Section, elset=CALLUS-204, material=MAT-CALLUS-204
,
** Section: Section-207-CALLUS-205
*Solid Section, elset=CALLUS-205, material=MAT-CALLUS-205
,
** Section: Section-208-CALLUS-206
*Solid Section, elset=CALLUS-206, material=MAT-CALLUS-206
,
** Section: Section-209-CALLUS-207
*Solid Section, elset=CALLUS-207, material=MAT-CALLUS-207
,
** Section: Section-210-CALLUS-208
*Solid Section, elset=CALLUS-208, material=MAT-CALLUS-208
,
** Section: Section-211-CALLUS-209
*Solid Section, elset=CALLUS-209, material=MAT-CALLUS-209
,
** Section: Section-212-CALLUS-210
*Solid Section, elset=CALLUS-210, material=MAT-CALLUS-210
,
** Section: Section-213-CALLUS-211
*Solid Section, elset=CALLUS-211, material=MAT-CALLUS-211
,
** Section: Section-214-CALLUS-212
*Solid Section, elset=CALLUS-212, material=MAT-CALLUS-212
,
** Section: Section-215-CALLUS-213
*Solid Section, elset=CALLUS-213, material=MAT-CALLUS-213
,
** Section: Section-216-CALLUS-214
*Solid Section, elset=CALLUS-214, material=MAT-CALLUS-214
,
** Section: Section-217-CALLUS-215
*Solid Section, elset=CALLUS-215, material=MAT-CALLUS-215
,
** Section: Section-218-CALLUS-216
*Solid Section, elset=CALLUS-216, material=MAT-CALLUS-216
,
** Section: Section-219-CALLUS-217
*Solid Section, elset=CALLUS-217, material=MAT-CALLUS-217
,
** Section: Section-220-CALLUS-218
*Solid Section, elset=CALLUS-218, material=MAT-CALLUS-218
,
** Section: Section-221-CALLUS-219
*Solid Section, elset=CALLUS-219, material=MAT-CALLUS-219
,
** Section: Section-222-CALLUS-220
*Solid Section, elset=CALLUS-220, material=MAT-CALLUS-220
,
** Section: Section-223-CALLUS-221
*Solid Section, elset=CALLUS-221, material=MAT-CALLUS-221
,
** Section: Section-224-CALLUS-222
*Solid Section, elset=CALLUS-222, material=MAT-CALLUS-222
,
** Section: Section-225-CALLUS-223
*Solid Section, elset=CALLUS-223, material=MAT-CALLUS-223
,
** Section: Section-226-CALLUS-224
*Solid Section, elset=CALLUS-224, material=MAT-CALLUS-224
,
** Section: Section-227-CALLUS-225
*Solid Section, elset=CALLUS-225, material=MAT-CALLUS-225
,
** Section: Section-228-CALLUS-226
*Solid Section, elset=CALLUS-226, material=MAT-CALLUS-226
,
** Section: Section-229-CALLUS-227
*Solid Section, elset=CALLUS-227, material=MAT-CALLUS-227
,
** Section: Section-230-CALLUS-228
*Solid Section, elset=CALLUS-228, material=MAT-CALLUS-228
,
** Section: Section-231-CALLUS-229
*Solid Section, elset=CALLUS-229, material=MAT-CALLUS-229
,
** Section: Section-232-CALLUS-230
*Solid Section, elset=CALLUS-230, material=MAT-CALLUS-230
,
** Section: Section-233-CALLUS-231
*Solid Section, elset=CALLUS-231, material=MAT-CALLUS-231
,
** Section: Section-234-CALLUS-232
*Solid Section, elset=CALLUS-232, material=MAT-CALLUS-232
,
** Section: Section-235-CALLUS-233
*Solid Section, elset=CALLUS-233, material=MAT-CALLUS-233
,
** Section: Section-236-CALLUS-234
*Solid Section, elset=CALLUS-234, material=MAT-CALLUS-234
,
** Section: Section-237-CALLUS-235
*Solid Section, elset=CALLUS-235, material=MAT-CALLUS-235
,
** Section: Section-238-CALLUS-236
*Solid Section, elset=CALLUS-236, material=MAT-CALLUS-236
,
** Section: Section-239-CALLUS-237
*Solid Section, elset=CALLUS-237, material=MAT-CALLUS-237
,
** Section: Section-240-CALLUS-238
*Solid Section, elset=CALLUS-238, material=MAT-CALLUS-238
,
** Section: Section-241-CALLUS-239
*Solid Section, elset=CALLUS-239, material=MAT-CALLUS-239
,
** Section: Section-242-CALLUS-240
*Solid Section, elset=CALLUS-240, material=MAT-CALLUS-240
,
** Section: Section-243-CALLUS-241
*Solid Section, elset=CALLUS-241, material=MAT-CALLUS-241
,
** Section: Section-244-CALLUS-242
*Solid Section, elset=CALLUS-242, material=MAT-CALLUS-242
,
** Section: Section-245-CALLUS-243
*Solid Section, elset=CALLUS-243, material=MAT-CALLUS-243
,
** Section: Section-246-CALLUS-244
*Solid Section, elset=CALLUS-244, material=MAT-CALLUS-244
,
** Section: Section-247-CALLUS-245
*Solid Section, elset=CALLUS-245, material=MAT-CALLUS-245
,
** Section: Section-248-CALLUS-246
*Solid Section, elset=CALLUS-246, material=MAT-CALLUS-246
,
** Section: Section-249-CALLUS-247
*Solid Section, elset=CALLUS-247, material=MAT-CALLUS-247
,
** Section: Section-250-CALLUS-248
*Solid Section, elset=CALLUS-248, material=MAT-CALLUS-248
,
** Section: Section-251-CALLUS-249
*Solid Section, elset=CALLUS-249, material=MAT-CALLUS-249
,
** Section: Section-252-CALLUS-250
*Solid Section, elset=CALLUS-250, material=MAT-CALLUS-250
,
** Section: Section-253-CALLUS-251
*Solid Section, elset=CALLUS-251, material=MAT-CALLUS-251
,
** Section: Section-254-CALLUS-252
*Solid Section, elset=CALLUS-252, material=MAT-CALLUS-252
,
** Section: Section-255-CALLUS-253
*Solid Section, elset=CALLUS-253, material=MAT-CALLUS-253
,
** Section: Section-256-CALLUS-254
*Solid Section, elset=CALLUS-254, material=MAT-CALLUS-254
,
** Section: Section-257-CALLUS-255
*Solid Section, elset=CALLUS-255, material=MAT-CALLUS-255
,
** Section: Section-258-CALLUS-256
*Solid Section, elset=CALLUS-256, material=MAT-CALLUS-256
,
** Section: Section-259-CALLUS-257
*Solid Section, elset=CALLUS-257, material=MAT-CALLUS-257
,
** Section: Section-260-CALLUS-258
*Solid Section, elset=CALLUS-258, material=MAT-CALLUS-258
,
** Section: Section-261-CALLUS-259
*Solid Section, elset=CALLUS-259, material=MAT-CALLUS-259
,
** Section: Section-262-CALLUS-260
*Solid Section, elset=CALLUS-260, material=MAT-CALLUS-260
,
** Section: Section-263-CALLUS-261
*Solid Section, elset=CALLUS-261, material=MAT-CALLUS-261
,
** Section: Section-264-CALLUS-262
*Solid Section, elset=CALLUS-262, material=MAT-CALLUS-262
,
** Section: Section-265-CALLUS-263
*Solid Section, elset=CALLUS-263, material=MAT-CALLUS-263
,
** Section: Section-266-CALLUS-264
*Solid Section, elset=CALLUS-264, material=MAT-CALLUS-264
,
** Section: Section-267-CALLUS-265
*Solid Section, elset=CALLUS-265, material=MAT-CALLUS-265
,
** Section: Section-268-CALLUS-266
*Solid Section, elset=CALLUS-266, material=MAT-CALLUS-266
,
** Section: Section-269-CALLUS-267
*Solid Section, elset=CALLUS-267, material=MAT-CALLUS-267
,
** Section: Section-270-CALLUS-268
*Solid Section, elset=CALLUS-268, material=MAT-CALLUS-268
,
** Section: Section-271-CALLUS-269
*Solid Section, elset=CALLUS-269, material=MAT-CALLUS-269
,
** Section: Section-272-CALLUS-270
*Solid Section, elset=CALLUS-270, material=MAT-CALLUS-270
,
** Section: Section-273-CALLUS-271
*Solid Section, elset=CALLUS-271, material=MAT-CALLUS-271
,
** Section: Section-274-CALLUS-272
*Solid Section, elset=CALLUS-272, material=MAT-CALLUS-272
,
** Section: Section-275-CALLUS-273
*Solid Section, elset=CALLUS-273, material=MAT-CALLUS-273
,
** Section: Section-276-CALLUS-274
*Solid Section, elset=CALLUS-274, material=MAT-CALLUS-274
,
** Section: Section-277-CALLUS-275
*Solid Section, elset=CALLUS-275, material=MAT-CALLUS-275
,
** Section: Section-278-CALLUS-276
*Solid Section, elset=CALLUS-276, material=MAT-CALLUS-276
,
** Section: Section-279-CALLUS-277
*Solid Section, elset=CALLUS-277, material=MAT-CALLUS-277
,
** Section: Section-280-CALLUS-278
*Solid Section, elset=CALLUS-278, material=MAT-CALLUS-278
,
** Section: Section-281-CALLUS-279
*Solid Section, elset=CALLUS-279, material=MAT-CALLUS-279
,
** Section: Section-282-CALLUS-280
*Solid Section, elset=CALLUS-280, material=MAT-CALLUS-280
,
** Section: Section-283-CALLUS-281
*Solid Section, elset=CALLUS-281, material=MAT-CALLUS-281
,
** Section: Section-284-CALLUS-282
*Solid Section, elset=CALLUS-282, material=MAT-CALLUS-282
,
** Section: Section-285-CALLUS-283
*Solid Section, elset=CALLUS-283, material=MAT-CALLUS-283
,
** Section: Section-286-CALLUS-284
*Solid Section, elset=CALLUS-284, material=MAT-CALLUS-284
,
** Section: Section-287-CALLUS-285
*Solid Section, elset=CALLUS-285, material=MAT-CALLUS-285
,
** Section: Section-288-CALLUS-286
*Solid Section, elset=CALLUS-286, material=MAT-CALLUS-286
,
** Section: Section-289-CALLUS-287
*Solid Section, elset=CALLUS-287, material=MAT-CALLUS-287
,
** Section: Section-290-CALLUS-288
*Solid Section, elset=CALLUS-288, material=MAT-CALLUS-288
,
** Section: Section-291-CALLUS-289
*Solid Section, elset=CALLUS-289, material=MAT-CALLUS-289
,
** Section: Section-292-CALLUS-290
*Solid Section, elset=CALLUS-290, material=MAT-CALLUS-290
,
** Section: Section-293-CALLUS-291
*Solid Section, elset=CALLUS-291, material=MAT-CALLUS-291
,
** Section: Section-294-CALLUS-292
*Solid Section, elset=CALLUS-292, material=MAT-CALLUS-292
,
** Section: Section-295-CALLUS-293
*Solid Section, elset=CALLUS-293, material=MAT-CALLUS-293
,
** Section: Section-296-CALLUS-294
*Solid Section, elset=CALLUS-294, material=MAT-CALLUS-294
,
** Section: Section-297-CALLUS-295
*Solid Section, elset=CALLUS-295, material=MAT-CALLUS-295
,
** Section: Section-298-CALLUS-296
*Solid Section, elset=CALLUS-296, material=MAT-CALLUS-296
,
** Section: Section-299-CALLUS-297
*Solid Section, elset=CALLUS-297, material=MAT-CALLUS-297
,
** Section: Section-300-CALLUS-298
*Solid Section, elset=CALLUS-298, material=MAT-CALLUS-298
,
** Section: Section-301-CALLUS-299
*Solid Section, elset=CALLUS-299, material=MAT-CALLUS-299
,
** Section: Section-302-CALLUS-300
*Solid Section, elset=CALLUS-300, material=MAT-CALLUS-300
,
** Section: Section-303-CALLUS-301
*Solid Section, elset=CALLUS-301, material=MAT-CALLUS-301
,
** Section: Section-304-CALLUS-302
*Solid Section, elset=CALLUS-302, material=MAT-CALLUS-302
,
** Section: Section-305-CALLUS-303
*Solid Section, elset=CALLUS-303, material=MAT-CALLUS-303
,
** Section: Section-306-CALLUS-304
*Solid Section, elset=CALLUS-304, material=MAT-CALLUS-304
,
** Section: Section-307-CALLUS-305
*Solid Section, elset=CALLUS-305, material=MAT-CALLUS-305
,
** Section: Section-308-CALLUS-306
*Solid Section, elset=CALLUS-306, material=MAT-CALLUS-306
,
** Section: Section-309-CALLUS-307
*Solid Section, elset=CALLUS-307, material=MAT-CALLUS-307
,
** Section: Section-310-CALLUS-308
*Solid Section, elset=CALLUS-308, material=MAT-CALLUS-308
,
** Section: Section-311-CALLUS-309
*Solid Section, elset=CALLUS-309, material=MAT-CALLUS-309
,
** Section: Section-312-CALLUS-310
*Solid Section, elset=CALLUS-310, material=MAT-CALLUS-310
,
** Section: Section-313-CALLUS-311
*Solid Section, elset=CALLUS-311, material=MAT-CALLUS-311
,
** Section: Section-314-CALLUS-312
*Solid Section, elset=CALLUS-312, material=MAT-CALLUS-312
,
** Section: Section-315-CALLUS-313
*Solid Section, elset=CALLUS-313, material=MAT-CALLUS-313
,
** Section: Section-316-CALLUS-314
*Solid Section, elset=CALLUS-314, material=MAT-CALLUS-314
,
** Section: Section-317-CALLUS-315
*Solid Section, elset=CALLUS-315, material=MAT-CALLUS-315
,
** Section: Section-318-CALLUS-316
*Solid Section, elset=CALLUS-316, material=MAT-CALLUS-316
,
** Section: Section-319-CALLUS-317
*Solid Section, elset=CALLUS-317, material=MAT-CALLUS-317
,
** Section: Section-320-CALLUS-318
*Solid Section, elset=CALLUS-318, material=MAT-CALLUS-318
,
** Section: Section-321-CALLUS-319
*Solid Section, elset=CALLUS-319, material=MAT-CALLUS-319
,
** Section: Section-322-CALLUS-320
*Solid Section, elset=CALLUS-320, material=MAT-CALLUS-320
,
** Section: Section-323-CALLUS-321
*Solid Section, elset=CALLUS-321, material=MAT-CALLUS-321
,
** Section: Section-324-CALLUS-322
*Solid Section, elset=CALLUS-322, material=MAT-CALLUS-322
,
** Section: Section-325-CALLUS-323
*Solid Section, elset=CALLUS-323, material=MAT-CALLUS-323
,
** Section: Section-326-CALLUS-324
*Solid Section, elset=CALLUS-324, material=MAT-CALLUS-324
,
** Section: Section-327-CALLUS-325
*Solid Section, elset=CALLUS-325, material=MAT-CALLUS-325
,
** Section: Section-328-CALLUS-326
*Solid Section, elset=CALLUS-326, material=MAT-CALLUS-326
,
** Section: Section-329-CALLUS-327
*Solid Section, elset=CALLUS-327, material=MAT-CALLUS-327
,
** Section: Section-330-CALLUS-328
*Solid Section, elset=CALLUS-328, material=MAT-CALLUS-328
,
** Section: Section-331-CALLUS-329
*Solid Section, elset=CALLUS-329, material=MAT-CALLUS-329
,
** Section: Section-332-CALLUS-330
*Solid Section, elset=CALLUS-330, material=MAT-CALLUS-330
,
** Section: Section-333-CALLUS-331
*Solid Section, elset=CALLUS-331, material=MAT-CALLUS-331
,
** Section: Section-334-CALLUS-332
*Solid Section, elset=CALLUS-332, material=MAT-CALLUS-332
,
** Section: Section-335-CALLUS-333
*Solid Section, elset=CALLUS-333, material=MAT-CALLUS-333
,
** Section: Section-336-CALLUS-334
*Solid Section, elset=CALLUS-334, material=MAT-CALLUS-334
,
** Section: Section-337-CALLUS-335
*Solid Section, elset=CALLUS-335, material=MAT-CALLUS-335
,
** Section: Section-338-CALLUS-336
*Solid Section, elset=CALLUS-336, material=MAT-CALLUS-336
,
** Section: Section-339-CALLUS-337
*Solid Section, elset=CALLUS-337, material=MAT-CALLUS-337
,
** Section: Section-340-CALLUS-338
*Solid Section, elset=CALLUS-338, material=MAT-CALLUS-338
,
** Section: Section-341-CALLUS-339
*Solid Section, elset=CALLUS-339, material=MAT-CALLUS-339
,
** Section: Section-342-CALLUS-340
*Solid Section, elset=CALLUS-340, material=MAT-CALLUS-340
,
** Section: Section-343-CALLUS-341
*Solid Section, elset=CALLUS-341, material=MAT-CALLUS-341
,
** Section: Section-344-CALLUS-342
*Solid Section, elset=CALLUS-342, material=MAT-CALLUS-342
,
** Section: Section-345-CALLUS-343
*Solid Section, elset=CALLUS-343, material=MAT-CALLUS-343
,
** Section: Section-346-CALLUS-344
*Solid Section, elset=CALLUS-344, material=MAT-CALLUS-344
,
** Section: Section-347-CALLUS-345
*Solid Section, elset=CALLUS-345, material=MAT-CALLUS-345
,
** Section: Section-348-CALLUS-346
*Solid Section, elset=CALLUS-346, material=MAT-CALLUS-346
,
** Section: Section-349-CALLUS-347
*Solid Section, elset=CALLUS-347, material=MAT-CALLUS-347
,
** Section: Section-350-CALLUS-348
*Solid Section, elset=CALLUS-348, material=MAT-CALLUS-348
,
** Section: Section-351-CALLUS-349
*Solid Section, elset=CALLUS-349, material=MAT-CALLUS-349
,
** Section: Section-352-CALLUS-350
*Solid Section, elset=CALLUS-350, material=MAT-CALLUS-350
,
** Section: Section-353-CALLUS-351
*Solid Section, elset=CALLUS-351, material=MAT-CALLUS-351
,
** Section: Section-354-CALLUS-352
*Solid Section, elset=CALLUS-352, material=MAT-CALLUS-352
,
** Section: Section-355-CALLUS-353
*Solid Section, elset=CALLUS-353, material=MAT-CALLUS-353
,
** Section: Section-356-CALLUS-354
*Solid Section, elset=CALLUS-354, material=MAT-CALLUS-354
,
** Section: Section-357-CALLUS-355
*Solid Section, elset=CALLUS-355, material=MAT-CALLUS-355
,
** Section: Section-358-CALLUS-356
*Solid Section, elset=CALLUS-356, material=MAT-CALLUS-356
,
** Section: Section-359-CALLUS-357
*Solid Section, elset=CALLUS-357, material=MAT-CALLUS-357
,
** Section: Section-360-CALLUS-358
*Solid Section, elset=CALLUS-358, material=MAT-CALLUS-358
,
** Section: Section-361-CALLUS-359
*Solid Section, elset=CALLUS-359, material=MAT-CALLUS-359
,
** Section: Section-362-CALLUS-360
*Solid Section, elset=CALLUS-360, material=MAT-CALLUS-360
,
** Section: Section-363-CALLUS-361
*Solid Section, elset=CALLUS-361, material=MAT-CALLUS-361
,
** Section: Section-364-CALLUS-362
*Solid Section, elset=CALLUS-362, material=MAT-CALLUS-362
,
** Section: Section-365-CALLUS-363
*Solid Section, elset=CALLUS-363, material=MAT-CALLUS-363
,
** Section: Section-366-CALLUS-364
*Solid Section, elset=CALLUS-364, material=MAT-CALLUS-364
,
** Section: Section-367-CALLUS-365
*Solid Section, elset=CALLUS-365, material=MAT-CALLUS-365
,
** Section: Section-368-CALLUS-366
*Solid Section, elset=CALLUS-366, material=MAT-CALLUS-366
,
** Section: Section-369-CALLUS-367
*Solid Section, elset=CALLUS-367, material=MAT-CALLUS-367
,
** Section: Section-370-CALLUS-368
*Solid Section, elset=CALLUS-368, material=MAT-CALLUS-368
,
** Section: Section-371-CALLUS-369
*Solid Section, elset=CALLUS-369, material=MAT-CALLUS-369
,
** Section: Section-372-CALLUS-370
*Solid Section, elset=CALLUS-370, material=MAT-CALLUS-370
,
** Section: Section-373-CALLUS-371
*Solid Section, elset=CALLUS-371, material=MAT-CALLUS-371
,
** Section: Section-374-CALLUS-372
*Solid Section, elset=CALLUS-372, material=MAT-CALLUS-372
,
** Section: Section-375-CALLUS-373
*Solid Section, elset=CALLUS-373, material=MAT-CALLUS-373
,
** Section: Section-376-CALLUS-374
*Solid Section, elset=CALLUS-374, material=MAT-CALLUS-374
,
** Section: Section-377-CALLUS-375
*Solid Section, elset=CALLUS-375, material=MAT-CALLUS-375
,
** Section: Section-378-CALLUS-376
*Solid Section, elset=CALLUS-376, material=MAT-CALLUS-376
,
** Section: Section-379-CALLUS-377
*Solid Section, elset=CALLUS-377, material=MAT-CALLUS-377
,
** Section: Section-380-CALLUS-378
*Solid Section, elset=CALLUS-378, material=MAT-CALLUS-378
,
** Section: Section-381-CALLUS-379
*Solid Section, elset=CALLUS-379, material=MAT-CALLUS-379
,
** Section: Section-382-CALLUS-380
*Solid Section, elset=CALLUS-380, material=MAT-CALLUS-380
,
** Section: Section-383-CALLUS-381
*Solid Section, elset=CALLUS-381, material=MAT-CALLUS-381
,
** Section: Section-384-CALLUS-382
*Solid Section, elset=CALLUS-382, material=MAT-CALLUS-382
,
** Section: Section-385-CALLUS-383
*Solid Section, elset=CALLUS-383, material=MAT-CALLUS-383
,
** Section: Section-386-CALLUS-384
*Solid Section, elset=CALLUS-384, material=MAT-CALLUS-384
,
** Section: Section-387-CALLUS-385
*Solid Section, elset=CALLUS-385, material=MAT-CALLUS-385
,
** Section: Section-388-CALLUS-386
*Solid Section, elset=CALLUS-386, material=MAT-CALLUS-386
,
** Section: Section-389-CALLUS-387
*Solid Section, elset=CALLUS-387, material=MAT-CALLUS-387
,
** Section: Section-390-CALLUS-388
*Solid Section, elset=CALLUS-388, material=MAT-CALLUS-388
,
** Section: Section-391-CALLUS-389
*Solid Section, elset=CALLUS-389, material=MAT-CALLUS-389
,
** Section: Section-392-CALLUS-390
*Solid Section, elset=CALLUS-390, material=MAT-CALLUS-390
,
** Section: Section-393-CALLUS-391
*Solid Section, elset=CALLUS-391, material=MAT-CALLUS-391
,
** Section: Section-394-CALLUS-392
*Solid Section, elset=CALLUS-392, material=MAT-CALLUS-392
,
** Section: Section-395-CALLUS-393
*Solid Section, elset=CALLUS-393, material=MAT-CALLUS-393
,
** Section: Section-396-CALLUS-394
*Solid Section, elset=CALLUS-394, material=MAT-CALLUS-394
,
** Section: Section-397-CALLUS-395
*Solid Section, elset=CALLUS-395, material=MAT-CALLUS-395
,
** Section: Section-398-CALLUS-396
*Solid Section, elset=CALLUS-396, material=MAT-CALLUS-396
,
** Section: Section-399-CALLUS-397
*Solid Section, elset=CALLUS-397, material=MAT-CALLUS-397
,
** Section: Section-400-CALLUS-398
*Solid Section, elset=CALLUS-398, material=MAT-CALLUS-398
,
** Section: Section-401-CALLUS-399
*Solid Section, elset=CALLUS-399, material=MAT-CALLUS-399
,
** Section: Section-402-CALLUS-400
*Solid Section, elset=CALLUS-400, material=MAT-CALLUS-400
,
** Section: Section-403-CALLUS-401
*Solid Section, elset=CALLUS-401, material=MAT-CALLUS-401
,
** Section: Section-404-CALLUS-402
*Solid Section, elset=CALLUS-402, material=MAT-CALLUS-402
,
** Section: Section-405-CALLUS-403
*Solid Section, elset=CALLUS-403, material=MAT-CALLUS-403
,
** Section: Section-406-CALLUS-404
*Solid Section, elset=CALLUS-404, material=MAT-CALLUS-404
,
** Section: Section-407-CALLUS-405
*Solid Section, elset=CALLUS-405, material=MAT-CALLUS-405
,
** Section: Section-408-CALLUS-406
*Solid Section, elset=CALLUS-406, material=MAT-CALLUS-406
,
** Section: Section-409-CALLUS-407
*Solid Section, elset=CALLUS-407, material=MAT-CALLUS-407
,
** Section: Section-410-CALLUS-408
*Solid Section, elset=CALLUS-408, material=MAT-CALLUS-408
,
** Section: Section-411-CALLUS-409
*Solid Section, elset=CALLUS-409, material=MAT-CALLUS-409
,
** Section: Section-412-CALLUS-410
*Solid Section, elset=CALLUS-410, material=MAT-CALLUS-410
,
** Section: Section-413-CALLUS-411
*Solid Section, elset=CALLUS-411, material=MAT-CALLUS-411
,
** Section: Section-414-CALLUS-412
*Solid Section, elset=CALLUS-412, material=MAT-CALLUS-412
,
** Section: Section-415-CALLUS-413
*Solid Section, elset=CALLUS-413, material=MAT-CALLUS-413
,
** Section: Section-416-CALLUS-414
*Solid Section, elset=CALLUS-414, material=MAT-CALLUS-414
,
** Section: Section-417-CALLUS-415
*Solid Section, elset=CALLUS-415, material=MAT-CALLUS-415
,
** Section: Section-418-CALLUS-416
*Solid Section, elset=CALLUS-416, material=MAT-CALLUS-416
,
** Section: Section-419-CALLUS-417
*Solid Section, elset=CALLUS-417, material=MAT-CALLUS-417
,
** Section: Section-420-CALLUS-418
*Solid Section, elset=CALLUS-418, material=MAT-CALLUS-418
,
** Section: Section-421-CALLUS-419
*Solid Section, elset=CALLUS-419, material=MAT-CALLUS-419
,
** Section: Section-422-CALLUS-420
*Solid Section, elset=CALLUS-420, material=MAT-CALLUS-420
,
** Section: Section-423-CALLUS-421
*Solid Section, elset=CALLUS-421, material=MAT-CALLUS-421
,
** Section: Section-424-CALLUS-422
*Solid Section, elset=CALLUS-422, material=MAT-CALLUS-422
,
** Section: Section-425-CALLUS-423
*Solid Section, elset=CALLUS-423, material=MAT-CALLUS-423
,
** Section: Section-426-CALLUS-424
*Solid Section, elset=CALLUS-424, material=MAT-CALLUS-424
,
** Section: Section-427-CALLUS-425
*Solid Section, elset=CALLUS-425, material=MAT-CALLUS-425
,
** Section: Section-428-CALLUS-426
*Solid Section, elset=CALLUS-426, material=MAT-CALLUS-426
,
** Section: Section-429-CALLUS-427
*Solid Section, elset=CALLUS-427, material=MAT-CALLUS-427
,
** Section: Section-430-CALLUS-428
*Solid Section, elset=CALLUS-428, material=MAT-CALLUS-428
,
** Section: Section-431-CALLUS-429
*Solid Section, elset=CALLUS-429, material=MAT-CALLUS-429
,
** Section: Section-432-CALLUS-430
*Solid Section, elset=CALLUS-430, material=MAT-CALLUS-430
,
** Section: Section-433-CALLUS-431
*Solid Section, elset=CALLUS-431, material=MAT-CALLUS-431
,
** Section: Section-434-CALLUS-432
*Solid Section, elset=CALLUS-432, material=MAT-CALLUS-432
,
** Section: Section-435-CALLUS-433
*Solid Section, elset=CALLUS-433, material=MAT-CALLUS-433
,
** Section: Section-436-CALLUS-434
*Solid Section, elset=CALLUS-434, material=MAT-CALLUS-434
,
** Section: Section-437-CALLUS-435
*Solid Section, elset=CALLUS-435, material=MAT-CALLUS-435
,
** Section: Section-438-CALLUS-436
*Solid Section, elset=CALLUS-436, material=MAT-CALLUS-436
,
** Section: Section-439-CALLUS-437
*Solid Section, elset=CALLUS-437, material=MAT-CALLUS-437
,
** Section: Section-440-CALLUS-438
*Solid Section, elset=CALLUS-438, material=MAT-CALLUS-438
,
** Section: Section-441-CALLUS-439
*Solid Section, elset=CALLUS-439, material=MAT-CALLUS-439
,
** Section: Section-442-CALLUS-440
*Solid Section, elset=CALLUS-440, material=MAT-CALLUS-440
,
** Section: Section-443-CALLUS-441
*Solid Section, elset=CALLUS-441, material=MAT-CALLUS-441
,
** Section: Section-444-CALLUS-442
*Solid Section, elset=CALLUS-442, material=MAT-CALLUS-442
,
** Section: Section-445-CALLUS-443
*Solid Section, elset=CALLUS-443, material=MAT-CALLUS-443
,
** Section: Section-446-CALLUS-444
*Solid Section, elset=CALLUS-444, material=MAT-CALLUS-444
,
** Section: Section-447-CALLUS-445
*Solid Section, elset=CALLUS-445, material=MAT-CALLUS-445
,
** Section: Section-448-CALLUS-446
*Solid Section, elset=CALLUS-446, material=MAT-CALLUS-446
,
** Section: Section-449-CALLUS-447
*Solid Section, elset=CALLUS-447, material=MAT-CALLUS-447
,
** Section: Section-450-CALLUS-448
*Solid Section, elset=CALLUS-448, material=MAT-CALLUS-448
,
** Section: Section-451-CALLUS-449
*Solid Section, elset=CALLUS-449, material=MAT-CALLUS-449
,
** Section: Section-452-CALLUS-450
*Solid Section, elset=CALLUS-450, material=MAT-CALLUS-450
,
** Section: Section-453-CALLUS-451
*Solid Section, elset=CALLUS-451, material=MAT-CALLUS-451
,
** Section: Section-454-CALLUS-452
*Solid Section, elset=CALLUS-452, material=MAT-CALLUS-452
,
** Section: Section-455-CALLUS-453
*Solid Section, elset=CALLUS-453, material=MAT-CALLUS-453
,
** Section: Section-456-CALLUS-454
*Solid Section, elset=CALLUS-454, material=MAT-CALLUS-454
,
** Section: Section-457-CALLUS-455
*Solid Section, elset=CALLUS-455, material=MAT-CALLUS-455
,
** Section: Section-458-CALLUS-456
*Solid Section, elset=CALLUS-456, material=MAT-CALLUS-456
,
** Section: Section-459-CALLUS-457
*Solid Section, elset=CALLUS-457, material=MAT-CALLUS-457
,
** Section: Section-460-CALLUS-458
*Solid Section, elset=CALLUS-458, material=MAT-CALLUS-458
,
** Section: Section-461-CALLUS-459
*Solid Section, elset=CALLUS-459, material=MAT-CALLUS-459
,
** Section: Section-462-CALLUS-460
*Solid Section, elset=CALLUS-460, material=MAT-CALLUS-460
,
** Section: Section-463-CALLUS-461
*Solid Section, elset=CALLUS-461, material=MAT-CALLUS-461
,
** Section: Section-464-CALLUS-462
*Solid Section, elset=CALLUS-462, material=MAT-CALLUS-462
,
** Section: Section-465-CALLUS-463
*Solid Section, elset=CALLUS-463, material=MAT-CALLUS-463
,
** Section: Section-466-CALLUS-464
*Solid Section, elset=CALLUS-464, material=MAT-CALLUS-464
,
** Section: Section-467-CALLUS-465
*Solid Section, elset=CALLUS-465, material=MAT-CALLUS-465
,
** Section: Section-468-CALLUS-466
*Solid Section, elset=CALLUS-466, material=MAT-CALLUS-466
,
** Section: Section-469-CALLUS-467
*Solid Section, elset=CALLUS-467, material=MAT-CALLUS-467
,
** Section: Section-470-CALLUS-468
*Solid Section, elset=CALLUS-468, material=MAT-CALLUS-468
,
** Section: Section-471-CALLUS-469
*Solid Section, elset=CALLUS-469, material=MAT-CALLUS-469
,
** Section: Section-472-CALLUS-470
*Solid Section, elset=CALLUS-470, material=MAT-CALLUS-470
,
** Section: Section-473-CALLUS-471
*Solid Section, elset=CALLUS-471, material=MAT-CALLUS-471
,
** Section: Section-474-CALLUS-472
*Solid Section, elset=CALLUS-472, material=MAT-CALLUS-472
,
** Section: Section-475-CALLUS-473
*Solid Section, elset=CALLUS-473, material=MAT-CALLUS-473
,
** Section: Section-476-CALLUS-474
*Solid Section, elset=CALLUS-474, material=MAT-CALLUS-474
,
** Section: Section-477-CALLUS-475
*Solid Section, elset=CALLUS-475, material=MAT-CALLUS-475
,
** Section: Section-478-CALLUS-476
*Solid Section, elset=CALLUS-476, material=MAT-CALLUS-476
,
** Section: Section-479-CALLUS-477
*Solid Section, elset=CALLUS-477, material=MAT-CALLUS-477
,
** Section: Section-480-CALLUS-478
*Solid Section, elset=CALLUS-478, material=MAT-CALLUS-478
,
** Section: Section-481-CALLUS-479
*Solid Section, elset=CALLUS-479, material=MAT-CALLUS-479
,
** Section: Section-482-CALLUS-480
*Solid Section, elset=CALLUS-480, material=MAT-CALLUS-480
,
** Section: Section-483-CALLUS-481
*Solid Section, elset=CALLUS-481, material=MAT-CALLUS-481
,
** Section: Section-484-CALLUS-482
*Solid Section, elset=CALLUS-482, material=MAT-CALLUS-482
,
** Section: Section-485-CALLUS-483
*Solid Section, elset=CALLUS-483, material=MAT-CALLUS-483
,
** Section: Section-486-CALLUS-484
*Solid Section, elset=CALLUS-484, material=MAT-CALLUS-484
,
** Section: Section-487-CALLUS-485
*Solid Section, elset=CALLUS-485, material=MAT-CALLUS-485
,
** Section: Section-488-CALLUS-486
*Solid Section, elset=CALLUS-486, material=MAT-CALLUS-486
,
** Section: Section-489-CALLUS-487
*Solid Section, elset=CALLUS-487, material=MAT-CALLUS-487
,
** Section: Section-490-CALLUS-488
*Solid Section, elset=CALLUS-488, material=MAT-CALLUS-488
,
** Section: Section-491-CALLUS-489
*Solid Section, elset=CALLUS-489, material=MAT-CALLUS-489
,
** Section: Section-492-CALLUS-490
*Solid Section, elset=CALLUS-490, material=MAT-CALLUS-490
,
** Section: Section-493-CALLUS-491
*Solid Section, elset=CALLUS-491, material=MAT-CALLUS-491
,
** Section: Section-494-CALLUS-492
*Solid Section, elset=CALLUS-492, material=MAT-CALLUS-492
,
** Section: Section-495-CALLUS-493
*Solid Section, elset=CALLUS-493, material=MAT-CALLUS-493
,
** Section: Section-496-CALLUS-494
*Solid Section, elset=CALLUS-494, material=MAT-CALLUS-494
,
** Section: Section-497-CALLUS-495
*Solid Section, elset=CALLUS-495, material=MAT-CALLUS-495
,
** Section: Section-498-CALLUS-496
*Solid Section, elset=CALLUS-496, material=MAT-CALLUS-496
,
** Section: Section-499-CALLUS-497
*Solid Section, elset=CALLUS-497, material=MAT-CALLUS-497
,
** Section: Section-500-CALLUS-498
*Solid Section, elset=CALLUS-498, material=MAT-CALLUS-498
,
** Section: Section-501-CALLUS-499
*Solid Section, elset=CALLUS-499, material=MAT-CALLUS-499
,
** Section: Section-502-CALLUS-500
*Solid Section, elset=CALLUS-500, material=MAT-CALLUS-500
,
** Section: Section-503-CALLUS-501
*Solid Section, elset=CALLUS-501, material=MAT-CALLUS-501
,
** Section: Section-504-CALLUS-502
*Solid Section, elset=CALLUS-502, material=MAT-CALLUS-502
,
** Section: Section-505-CALLUS-503
*Solid Section, elset=CALLUS-503, material=MAT-CALLUS-503
,
** Section: Section-506-CALLUS-504
*Solid Section, elset=CALLUS-504, material=MAT-CALLUS-504
,
** Section: Section-507-CALLUS-505
*Solid Section, elset=CALLUS-505, material=MAT-CALLUS-505
,
** Section: Section-508-CALLUS-506
*Solid Section, elset=CALLUS-506, material=MAT-CALLUS-506
,
** Section: Section-509-CALLUS-507
*Solid Section, elset=CALLUS-507, material=MAT-CALLUS-507
,
** Section: Section-510-CALLUS-508
*Solid Section, elset=CALLUS-508, material=MAT-CALLUS-508
,
** Section: Section-511-CALLUS-509
*Solid Section, elset=CALLUS-509, material=MAT-CALLUS-509
,
** Section: Section-512-CALLUS-510
*Solid Section, elset=CALLUS-510, material=MAT-CALLUS-510
,
** Section: Section-513-CALLUS-511
*Solid Section, elset=CALLUS-511, material=MAT-CALLUS-511
,
** Section: Section-514-CALLUS-512
*Solid Section, elset=CALLUS-512, material=MAT-CALLUS-512
,
** Section: Section-515-CALLUS-513
*Solid Section, elset=CALLUS-513, material=MAT-CALLUS-513
,
** Section: Section-516-CALLUS-514
*Solid Section, elset=CALLUS-514, material=MAT-CALLUS-514
,
** Section: Section-517-CALLUS-515
*Solid Section, elset=CALLUS-515, material=MAT-CALLUS-515
,
** Section: Section-518-CALLUS-516
*Solid Section, elset=CALLUS-516, material=MAT-CALLUS-516
,
** Section: Section-519-CALLUS-517
*Solid Section, elset=CALLUS-517, material=MAT-CALLUS-517
,
** Section: Section-520-CALLUS-518
*Solid Section, elset=CALLUS-518, material=MAT-CALLUS-518
,
** Section: Section-521-CALLUS-519
*Solid Section, elset=CALLUS-519, material=MAT-CALLUS-519
,
** Section: Section-522-CALLUS-520
*Solid Section, elset=CALLUS-520, material=MAT-CALLUS-520
,
** Section: Section-523-CALLUS-521
*Solid Section, elset=CALLUS-521, material=MAT-CALLUS-521
,
** Section: Section-524-CALLUS-522
*Solid Section, elset=CALLUS-522, material=MAT-CALLUS-522
,
** Section: Section-525-CALLUS-523
*Solid Section, elset=CALLUS-523, material=MAT-CALLUS-523
,
** Section: Section-526-CALLUS-524
*Solid Section, elset=CALLUS-524, material=MAT-CALLUS-524
,
** Section: Section-527-CALLUS-525
*Solid Section, elset=CALLUS-525, material=MAT-CALLUS-525
,
** Section: Section-528-CALLUS-526
*Solid Section, elset=CALLUS-526, material=MAT-CALLUS-526
,
** Section: Section-529-CALLUS-527
*Solid Section, elset=CALLUS-527, material=MAT-CALLUS-527
,
** Section: Section-530-CALLUS-528
*Solid Section, elset=CALLUS-528, material=MAT-CALLUS-528
,
** Section: Section-531-CALLUS-529
*Solid Section, elset=CALLUS-529, material=MAT-CALLUS-529
,
** Section: Section-532-CALLUS-530
*Solid Section, elset=CALLUS-530, material=MAT-CALLUS-530
,
** Section: Section-533-CALLUS-531
*Solid Section, elset=CALLUS-531, material=MAT-CALLUS-531
,
** Section: Section-534-CALLUS-532
*Solid Section, elset=CALLUS-532, material=MAT-CALLUS-532
,
** Section: Section-535-CALLUS-533
*Solid Section, elset=CALLUS-533, material=MAT-CALLUS-533
,
** Section: Section-536-CALLUS-534
*Solid Section, elset=CALLUS-534, material=MAT-CALLUS-534
,
** Section: Section-537-CALLUS-535
*Solid Section, elset=CALLUS-535, material=MAT-CALLUS-535
,
** Section: Section-538-CALLUS-536
*Solid Section, elset=CALLUS-536, material=MAT-CALLUS-536
,
** Section: Section-539-CALLUS-537
*Solid Section, elset=CALLUS-537, material=MAT-CALLUS-537
,
** Section: Section-540-CALLUS-538
*Solid Section, elset=CALLUS-538, material=MAT-CALLUS-538
,
** Section: Section-541-CALLUS-539
*Solid Section, elset=CALLUS-539, material=MAT-CALLUS-539
,
** Section: Section-542-CALLUS-540
*Solid Section, elset=CALLUS-540, material=MAT-CALLUS-540
,
** Section: Section-543-CALLUS-541
*Solid Section, elset=CALLUS-541, material=MAT-CALLUS-541
,
** Section: Section-544-CALLUS-542
*Solid Section, elset=CALLUS-542, material=MAT-CALLUS-542
,
** Section: Section-545-CALLUS-543
*Solid Section, elset=CALLUS-543, material=MAT-CALLUS-543
,
** Section: Section-546-CALLUS-544
*Solid Section, elset=CALLUS-544, material=MAT-CALLUS-544
,
** Section: Section-547-CALLUS-545
*Solid Section, elset=CALLUS-545, material=MAT-CALLUS-545
,
** Section: Section-548-CALLUS-546
*Solid Section, elset=CALLUS-546, material=MAT-CALLUS-546
,
** Section: Section-549-CALLUS-547
*Solid Section, elset=CALLUS-547, material=MAT-CALLUS-547
,
** Section: Section-550-CALLUS-548
*Solid Section, elset=CALLUS-548, material=MAT-CALLUS-548
,
** Section: Section-551-CALLUS-549
*Solid Section, elset=CALLUS-549, material=MAT-CALLUS-549
,
** Section: Section-552-CALLUS-550
*Solid Section, elset=CALLUS-550, material=MAT-CALLUS-550
,
** Section: Section-553-CALLUS-551
*Solid Section, elset=CALLUS-551, material=MAT-CALLUS-551
,
** Section: Section-554-CALLUS-552
*Solid Section, elset=CALLUS-552, material=MAT-CALLUS-552
,
** Section: Section-555-CALLUS-553
*Solid Section, elset=CALLUS-553, material=MAT-CALLUS-553
,
** Section: Section-556-CALLUS-554
*Solid Section, elset=CALLUS-554, material=MAT-CALLUS-554
,
** Section: Section-557-CALLUS-555
*Solid Section, elset=CALLUS-555, material=MAT-CALLUS-555
,
** Section: Section-558-CALLUS-556
*Solid Section, elset=CALLUS-556, material=MAT-CALLUS-556
,
** Section: Section-559-CALLUS-557
*Solid Section, elset=CALLUS-557, material=MAT-CALLUS-557
,
** Section: Section-560-CALLUS-558
*Solid Section, elset=CALLUS-558, material=MAT-CALLUS-558
,
** Section: Section-561-CALLUS-559
*Solid Section, elset=CALLUS-559, material=MAT-CALLUS-559
,
** Section: Section-562-CALLUS-560
*Solid Section, elset=CALLUS-560, material=MAT-CALLUS-560
,
** Section: Section-563-CALLUS-561
*Solid Section, elset=CALLUS-561, material=MAT-CALLUS-561
,
** Section: Section-564-CALLUS-562
*Solid Section, elset=CALLUS-562, material=MAT-CALLUS-562
,
** Section: Section-565-CALLUS-563
*Solid Section, elset=CALLUS-563, material=MAT-CALLUS-563
,
** Section: Section-566-CALLUS-564
*Solid Section, elset=CALLUS-564, material=MAT-CALLUS-564
,
** Section: Section-567-CALLUS-565
*Solid Section, elset=CALLUS-565, material=MAT-CALLUS-565
,
** Section: Section-568-CALLUS-566
*Solid Section, elset=CALLUS-566, material=MAT-CALLUS-566
,
** Section: Section-569-CALLUS-567
*Solid Section, elset=CALLUS-567, material=MAT-CALLUS-567
,
** Section: Section-570-CALLUS-568
*Solid Section, elset=CALLUS-568, material=MAT-CALLUS-568
,
** Section: Section-571-CALLUS-569
*Solid Section, elset=CALLUS-569, material=MAT-CALLUS-569
,
** Section: Section-572-CALLUS-570
*Solid Section, elset=CALLUS-570, material=MAT-CALLUS-570
,
** Section: Section-573-CALLUS-571
*Solid Section, elset=CALLUS-571, material=MAT-CALLUS-571
,
** Section: Section-574-CALLUS-572
*Solid Section, elset=CALLUS-572, material=MAT-CALLUS-572
,
** Section: Section-575-CALLUS-573
*Solid Section, elset=CALLUS-573, material=MAT-CALLUS-573
,
** Section: Section-576-CALLUS-574
*Solid Section, elset=CALLUS-574, material=MAT-CALLUS-574
,
** Section: Section-577-CALLUS-575
*Solid Section, elset=CALLUS-575, material=MAT-CALLUS-575
,
** Section: Section-578-CALLUS-576
*Solid Section, elset=CALLUS-576, material=MAT-CALLUS-576
,
** Section: Section-579-CALLUS-577
*Solid Section, elset=CALLUS-577, material=MAT-CALLUS-577
,
** Section: Section-580-CALLUS-578
*Solid Section, elset=CALLUS-578, material=MAT-CALLUS-578
,
** Section: Section-581-CALLUS-579
*Solid Section, elset=CALLUS-579, material=MAT-CALLUS-579
,
** Section: Section-582-CALLUS-580
*Solid Section, elset=CALLUS-580, material=MAT-CALLUS-580
,
** Section: Section-583-CALLUS-581
*Solid Section, elset=CALLUS-581, material=MAT-CALLUS-581
,
** Section: Section-584-CALLUS-582
*Solid Section, elset=CALLUS-582, material=MAT-CALLUS-582
,
** Section: Section-585-CALLUS-583
*Solid Section, elset=CALLUS-583, material=MAT-CALLUS-583
,
** Section: Section-586-CALLUS-584
*Solid Section, elset=CALLUS-584, material=MAT-CALLUS-584
,
** Section: Section-587-CALLUS-585
*Solid Section, elset=CALLUS-585, material=MAT-CALLUS-585
,
** Section: Section-588-CALLUS-586
*Solid Section, elset=CALLUS-586, material=MAT-CALLUS-586
,
** Section: Section-589-CALLUS-587
*Solid Section, elset=CALLUS-587, material=MAT-CALLUS-587
,
** Section: Section-590-CALLUS-588
*Solid Section, elset=CALLUS-588, material=MAT-CALLUS-588
,
** Section: Section-591-CALLUS-589
*Solid Section, elset=CALLUS-589, material=MAT-CALLUS-589
,
** Section: Section-592-CALLUS-590
*Solid Section, elset=CALLUS-590, material=MAT-CALLUS-590
,
** Section: Section-593-CALLUS-591
*Solid Section, elset=CALLUS-591, material=MAT-CALLUS-591
,
** Section: Section-594-CALLUS-592
*Solid Section, elset=CALLUS-592, material=MAT-CALLUS-592
,
** Section: Section-595-CALLUS-593
*Solid Section, elset=CALLUS-593, material=MAT-CALLUS-593
,
** Section: Section-596-CALLUS-594
*Solid Section, elset=CALLUS-594, material=MAT-CALLUS-594
,
** Section: Section-597-CALLUS-595
*Solid Section, elset=CALLUS-595, material=MAT-CALLUS-595
,
** Section: Section-598-CALLUS-596
*Solid Section, elset=CALLUS-596, material=MAT-CALLUS-596
,
** Section: Section-599-CALLUS-597
*Solid Section, elset=CALLUS-597, material=MAT-CALLUS-597
,
** Section: Section-600-CALLUS-598
*Solid Section, elset=CALLUS-598, material=MAT-CALLUS-598
,
** Section: Section-601-CALLUS-599
*Solid Section, elset=CALLUS-599, material=MAT-CALLUS-599
,
** Section: Section-602-CALLUS-600
*Solid Section, elset=CALLUS-600, material=MAT-CALLUS-600
,
** Section: Section-603-CALLUS-601
*Solid Section, elset=CALLUS-601, material=MAT-CALLUS-601
,
** Section: Section-604-CALLUS-602
*Solid Section, elset=CALLUS-602, material=MAT-CALLUS-602
,
** Section: Section-605-CALLUS-603
*Solid Section, elset=CALLUS-603, material=MAT-CALLUS-603
,
** Section: Section-606-CALLUS-604
*Solid Section, elset=CALLUS-604, material=MAT-CALLUS-604
,
** Section: Section-607-CALLUS-605
*Solid Section, elset=CALLUS-605, material=MAT-CALLUS-605
,
** Section: Section-608-CALLUS-606
*Solid Section, elset=CALLUS-606, material=MAT-CALLUS-606
,
** Section: Section-609-CALLUS-607
*Solid Section, elset=CALLUS-607, material=MAT-CALLUS-607
,
** Section: Section-610-CALLUS-608
*Solid Section, elset=CALLUS-608, material=MAT-CALLUS-608
,
** Section: Section-611-CALLUS-609
*Solid Section, elset=CALLUS-609, material=MAT-CALLUS-609
,
** Section: Section-612-CALLUS-610
*Solid Section, elset=CALLUS-610, material=MAT-CALLUS-610
,
** Section: Section-613-CALLUS-611
*Solid Section, elset=CALLUS-611, material=MAT-CALLUS-611
,
** Section: Section-614-CALLUS-612
*Solid Section, elset=CALLUS-612, material=MAT-CALLUS-612
,
** Section: Section-615-CALLUS-613
*Solid Section, elset=CALLUS-613, material=MAT-CALLUS-613
,
** Section: Section-616-CALLUS-614
*Solid Section, elset=CALLUS-614, material=MAT-CALLUS-614
,
** Section: Section-617-CALLUS-615
*Solid Section, elset=CALLUS-615, material=MAT-CALLUS-615
,
** Section: Section-618-CALLUS-616
*Solid Section, elset=CALLUS-616, material=MAT-CALLUS-616
,
** Section: Section-619-CALLUS-617
*Solid Section, elset=CALLUS-617, material=MAT-CALLUS-617
,
** Section: Section-620-CALLUS-618
*Solid Section, elset=CALLUS-618, material=MAT-CALLUS-618
,
** Section: Section-621-CALLUS-619
*Solid Section, elset=CALLUS-619, material=MAT-CALLUS-619
,
** Section: Section-622-CALLUS-620
*Solid Section, elset=CALLUS-620, material=MAT-CALLUS-620
,
** Section: Section-623-CALLUS-621
*Solid Section, elset=CALLUS-621, material=MAT-CALLUS-621
,
** Section: Section-624-CALLUS-622
*Solid Section, elset=CALLUS-622, material=MAT-CALLUS-622
,
** Section: Section-625-CALLUS-623
*Solid Section, elset=CALLUS-623, material=MAT-CALLUS-623
,
** Section: Section-626-CALLUS-624
*Solid Section, elset=CALLUS-624, material=MAT-CALLUS-624
,
** Section: Section-627-CALLUS-625
*Solid Section, elset=CALLUS-625, material=MAT-CALLUS-625
,
** Section: Section-628-CALLUS-626
*Solid Section, elset=CALLUS-626, material=MAT-CALLUS-626
,
** Section: Section-629-CALLUS-627
*Solid Section, elset=CALLUS-627, material=MAT-CALLUS-627
,
** Section: Section-630-CALLUS-628
*Solid Section, elset=CALLUS-628, material=MAT-CALLUS-628
,
** Section: Section-631-CALLUS-629
*Solid Section, elset=CALLUS-629, material=MAT-CALLUS-629
,
** Section: Section-632-CALLUS-630
*Solid Section, elset=CALLUS-630, material=MAT-CALLUS-630
,
** Section: Section-633-CALLUS-631
*Solid Section, elset=CALLUS-631, material=MAT-CALLUS-631
,
** Section: Section-634-CALLUS-632
*Solid Section, elset=CALLUS-632, material=MAT-CALLUS-632
,
** Section: Section-635-CALLUS-633
*Solid Section, elset=CALLUS-633, material=MAT-CALLUS-633
,
** Section: Section-636-CALLUS-634
*Solid Section, elset=CALLUS-634, material=MAT-CALLUS-634
,
** Section: Section-637-CALLUS-635
*Solid Section, elset=CALLUS-635, material=MAT-CALLUS-635
,
** Section: Section-638-CALLUS-636
*Solid Section, elset=CALLUS-636, material=MAT-CALLUS-636
,
** Section: Section-639-CALLUS-637
*Solid Section, elset=CALLUS-637, material=MAT-CALLUS-637
,
** Section: Section-640-CALLUS-638
*Solid Section, elset=CALLUS-638, material=MAT-CALLUS-638
,
** Section: Section-641-CALLUS-639
*Solid Section, elset=CALLUS-639, material=MAT-CALLUS-639
,
** Section: Section-642-CALLUS-640
*Solid Section, elset=CALLUS-640, material=MAT-CALLUS-640
,
** Section: Section-643-CALLUS-641
*Solid Section, elset=CALLUS-641, material=MAT-CALLUS-641
,
** Section: Section-644-CALLUS-642
*Solid Section, elset=CALLUS-642, material=MAT-CALLUS-642
,
** Section: Section-645-CALLUS-643
*Solid Section, elset=CALLUS-643, material=MAT-CALLUS-643
,
** Section: Section-646-CALLUS-644
*Solid Section, elset=CALLUS-644, material=MAT-CALLUS-644
,
** Section: Section-647-CALLUS-645
*Solid Section, elset=CALLUS-645, material=MAT-CALLUS-645
,
** Section: Section-648-CALLUS-646
*Solid Section, elset=CALLUS-646, material=MAT-CALLUS-646
,
** Section: Section-649-CALLUS-647
*Solid Section, elset=CALLUS-647, material=MAT-CALLUS-647
,
** Section: Section-650-CALLUS-648
*Solid Section, elset=CALLUS-648, material=MAT-CALLUS-648
,
** Section: Section-651-CALLUS-649
*Solid Section, elset=CALLUS-649, material=MAT-CALLUS-649
,
** Section: Section-652-CALLUS-650
*Solid Section, elset=CALLUS-650, material=MAT-CALLUS-650
,
** Section: Section-653-CALLUS-651
*Solid Section, elset=CALLUS-651, material=MAT-CALLUS-651
,
** Section: Section-654-CALLUS-652
*Solid Section, elset=CALLUS-652, material=MAT-CALLUS-652
,
** Section: Section-655-CALLUS-653
*Solid Section, elset=CALLUS-653, material=MAT-CALLUS-653
,
** Section: Section-656-CALLUS-654
*Solid Section, elset=CALLUS-654, material=MAT-CALLUS-654
,
** Section: Section-657-CALLUS-655
*Solid Section, elset=CALLUS-655, material=MAT-CALLUS-655
,
** Section: Section-658-CALLUS-656
*Solid Section, elset=CALLUS-656, material=MAT-CALLUS-656
,
** Section: Section-659-CALLUS-657
*Solid Section, elset=CALLUS-657, material=MAT-CALLUS-657
,
** Section: Section-660-CALLUS-658
*Solid Section, elset=CALLUS-658, material=MAT-CALLUS-658
,
** Section: Section-661-CALLUS-659
*Solid Section, elset=CALLUS-659, material=MAT-CALLUS-659
,
** Section: Section-662-CALLUS-660
*Solid Section, elset=CALLUS-660, material=MAT-CALLUS-660
,
** Section: Section-663-CALLUS-661
*Solid Section, elset=CALLUS-661, material=MAT-CALLUS-661
,
** Section: Section-664-CALLUS-662
*Solid Section, elset=CALLUS-662, material=MAT-CALLUS-662
,
** Section: Section-665-CALLUS-663
*Solid Section, elset=CALLUS-663, material=MAT-CALLUS-663
,
** Section: Section-666-CALLUS-664
*Solid Section, elset=CALLUS-664, material=MAT-CALLUS-664
,
** Section: Section-667-CALLUS-665
*Solid Section, elset=CALLUS-665, material=MAT-CALLUS-665
,
** Section: Section-668-CALLUS-666
*Solid Section, elset=CALLUS-666, material=MAT-CALLUS-666
,
** Section: Section-669-CALLUS-667
*Solid Section, elset=CALLUS-667, material=MAT-CALLUS-667
,
** Section: Section-670-CALLUS-668
*Solid Section, elset=CALLUS-668, material=MAT-CALLUS-668
,
[truncated: 724,734 more chars]
