# Supplementary material for: Computational modeling of human bone fracture healing affected by different conditions of initial healing stage
Source: BMC Musculoskelet Disord. 2019 Nov 25;20:562. doi: 10.1186/s12891-019-2854-z (PMC6878676; doi:10.1186/s12891-019-2854-z)
Supplement: Supplementary file 32 — Additional file 32. Job-2D-diffusion-d = 8-E.inp: an ABAQUS input file for final results presentation when callus thickness was 8 mm. (INP 1540kb) [file 12891_2019_2854_MOESM32_ESM.inp]

*Heading
** Job name: Job-2D-stress-0 Model name: Model-1
** Generated by: Abaqus/CAE 6.13-2
*Preprint, echo=NO, model=NO, history=NO, contact=NO
**
** PARTS
**
*Part, name=Part-1
*Node
1, 00000000, 2.30000005e-03
2, 7.00000022e-03, 2.30000005e-03
5, 9.99999978e-03, 1.50000001e-03
6, 9.99999978e-03, 2.19089016e-02
8, 7.00000022e-03, 1.50000001e-03
9, 1.79999992e-02, 00000000
10, 00000000, 00000000
11, 2.32199294e-04, 2.30000005e-03
12, 4.36675851e-04, 2.30000005e-03
13, 6.22745836e-04, 2.30000005e-03
14, 8.16630665e-04, 2.30000005e-03
15, 1.03299192e-03, 2.30000005e-03
16, 1.24049606e-03, 2.30000005e-03
17, 1.42203108e-03, 2.30000005e-03
18, 1.60845765e-03, 2.30000005e-03
19, 1.80906744e-03, 2.30000005e-03
20, 2.01601908e-03, 2.30000005e-03
21, 2.21941900e-03, 2.30000005e-03
22, 2.40902696e-03, 2.30000005e-03
23, 2.60646222e-03, 2.30000005e-03
24, 2.82221590e-03, 2.30000005e-03
25, 3.01395170e-03, 2.30000005e-03
26, 3.20617901e-03, 2.30000005e-03
27, 3.40226851e-03, 2.30000005e-03
28, 3.60269216e-03, 2.30000005e-03
29, 3.80636053e-03, 2.30000005e-03
30, 4.01127525e-03, 2.30000005e-03
31, 4.21371823e-03, 2.30000005e-03
32, 4.40448103e-03, 2.30000005e-03
33, 4.61521186e-03, 2.30000005e-03
34, 4.81958687e-03, 2.30000005e-03
35, 5.01645962e-03, 2.30000005e-03
36, 5.21497801e-03, 2.30000005e-03
37, 5.40912803e-03, 2.30000005e-03
38, 5.58990659e-03, 2.30000005e-03
39, 5.76839689e-03, 2.30000005e-03
40, 5.96037786e-03, 2.30000005e-03
41, 6.16248790e-03, 2.30000005e-03
42, 6.35784492e-03, 2.30000005e-03
43, 6.55655889e-03, 2.30000005e-03
44, 6.76989462e-03, 2.30000005e-03
105, 9.99999978e-03, 1.69776753e-03
106, 9.99999978e-03, 1.89552293e-03
107, 9.99999978e-03, 2.09564320e-03
108, 9.99999978e-03, 2.28965748e-03
109, 9.99999978e-03, 2.48233019e-03
110, 9.99999978e-03, 2.68921861e-03
111, 9.99999978e-03, 2.89006624e-03
112, 9.99999978e-03, 3.08857835e-03
113, 9.99999978e-03, 3.28766811e-03
114, 9.99999978e-03, 3.48697836e-03
115, 9.99999978e-03, 3.68625484e-03
116, 9.99999978e-03, 3.88910761e-03
117, 9.99999978e-03, 4.09706775e-03
118, 9.99999978e-03, 4.29307763e-03
119, 9.99999978e-03, 4.48979344e-03
120, 9.99999978e-03, 4.70209494e-03
121, 9.99999978e-03, 4.91664046e-03
122, 9.99999978e-03, 5.11651300e-03
123, 9.99999978e-03, 5.29431459e-03
124, 9.99999978e-03, 5.47651947e-03
125, 9.99999978e-03, 5.67517197e-03
126, 9.99999978e-03, 5.87917399e-03
127, 9.99999978e-03, 6.07807469e-03
128, 9.99999978e-03, 6.26633642e-03
129, 9.99999978e-03, 6.45769062e-03
130, 9.99999978e-03, 6.66847080e-03
131, 9.99999978e-03, 6.88341167e-03
132, 9.99999978e-03, 7.07936566e-03
133, 9.99999978e-03, 7.27298111e-03
134, 9.99999978e-03, 7.48195453e-03
135, 9.99999978e-03, 7.68647762e-03
136, 9.99999978e-03, 7.89094251e-03
137, 9.99999978e-03, 8.08336958e-03
138, 9.99999978e-03, 8.27210583e-03
139, 9.99999978e-03, 8.45381804e-03
140, 9.99999978e-03, 8.64058360e-03
141, 9.99999978e-03, 8.86235945e-03
142, 9.99999978e-03, 9.08616930e-03
143, 9.99999978e-03, 9.29927360e-03
144, 9.99999978e-03, 9.49403085e-03
145, 9.99999978e-03, 9.68778506e-03
146, 9.99999978e-03, 9.88194440e-03
147, 9.99999978e-03, 1.00684203e-02
148, 9.99999978e-03, 1.02600958e-02
149, 9.99999978e-03, 1.04558747e-02
150, 9.99999978e-03, 1.06521789e-02
151, 9.99999978e-03, 1.08472295e-02
152, 9.99999978e-03, 1.10418946e-02
153, 9.99999978e-03, 1.12606911e-02
154, 9.99999978e-03, 1.14800055e-02
155, 9.99999978e-03, 1.16886850e-02
156, 9.99999978e-03, 1.18867019e-02
157, 9.99999978e-03, 1.20721776e-02
158, 9.99999978e-03, 1.22680226e-02
159, 9.99999978e-03, 1.24686733e-02
160, 9.99999978e-03, 1.26756486e-02
161, 9.99999978e-03, 1.28679555e-02
162, 9.99999978e-03, 1.30663449e-02
163, 9.99999978e-03, 1.32479537e-02
164, 9.99999978e-03, 1.34469187e-02
165, 9.99999978e-03, 1.36596123e-02
166, 9.99999978e-03, 1.38738193e-02
167, 9.99999978e-03, 1.40806139e-02
168, 9.99999978e-03, 1.42834596e-02
169, 9.99999978e-03, 1.44839697e-02
170, 9.99999978e-03, 1.46792280e-02
171, 9.99999978e-03, 1.48746949e-02
172, 9.99999978e-03, 1.50744077e-02
173, 9.99999978e-03, 1.52763389e-02
174, 9.99999978e-03, 1.54574476e-02
175, 9.99999978e-03, 1.56439431e-02
176, 9.99999978e-03, 1.58300903e-02
177, 9.99999978e-03, 1.60271116e-02
178, 9.99999978e-03, 1.62305739e-02
179, 9.99999978e-03, 1.64365973e-02
180, 9.99999978e-03, 1.66435763e-02
181, 9.99999978e-03, 1.68501996e-02
182, 9.99999978e-03, 1.70552880e-02
183, 9.99999978e-03, 1.72567330e-02
184, 9.99999978e-03, 1.74570233e-02
185, 9.99999978e-03, 1.76527612e-02
186, 9.99999978e-03, 1.78526863e-02
187, 9.99999978e-03, 1.80566590e-02
188, 9.99999978e-03, 1.82562321e-02
189, 9.99999978e-03, 1.84447579e-02
190, 9.99999978e-03, 1.86143741e-02
191, 9.99999978e-03, 1.88077781e-02
192, 9.99999978e-03, 1.90085992e-02
193, 9.99999978e-03, 1.92236248e-02
194, 9.99999978e-03, 1.94500312e-02
195, 9.99999978e-03, 1.96681432e-02
196, 9.99999978e-03, 1.98828615e-02
197, 9.99999978e-03, 2.00738758e-02
198, 9.99999978e-03, 2.02408265e-02
199, 9.99999978e-03, 2.03986391e-02
200, 9.99999978e-03, 2.05816627e-02
201, 9.99999978e-03, 2.07819454e-02
202, 9.99999978e-03, 2.09907535e-02
203, 9.99999978e-03, 2.12081671e-02
204, 9.99999978e-03, 2.14372072e-02
205, 9.99999978e-03, 2.16706730e-02
217, 7.00000022e-03, 2.14151642e-03
218, 7.00000022e-03, 1.92845985e-03
219, 7.00000022e-03, 1.71443704e-03
220, 7.21551618e-03, 1.50000001e-03
221, 7.41662737e-03, 1.50000001e-03
222, 7.60170911e-03, 1.50000001e-03
223, 7.79130636e-03, 1.50000001e-03
224, 8.00167024e-03, 1.50000001e-03
225, 8.20841454e-03, 1.50000001e-03
226, 8.40963237e-03, 1.50000001e-03
227, 8.60000029e-03, 1.50000001e-03
228, 8.80851038e-03, 1.50000001e-03
229, 9.00554471e-03, 1.50000001e-03
230, 9.20945592e-03, 1.50000001e-03
231, 9.41050239e-03, 1.50000001e-03
232, 9.60620493e-03, 1.50000001e-03
233, 9.80172306e-03, 1.50000001e-03
234, 00000000, 2.10805633e-03
235, 00000000, 1.91612390e-03
236, 00000000, 1.72423490e-03
237, 00000000, 1.53241691e-03
238, 00000000, 1.34068646e-03
239, 00000000, 1.14904344e-03
240, 00000000, 9.57471551e-04
241, 00000000, 7.65946053e-04
242, 00000000, 5.74444886e-04
243, 00000000, 3.82955564e-04
244, 00000000, 1.91473766e-04
245, 2.00000009e-04, 00000000
246, 3.99999990e-04, 00000000
247, 5.99999970e-04, 00000000
248, 8.00000038e-04, 00000000
249, 1.00000005e-03, 00000000
250, 1.19999994e-03, 00000000
251, 1.39999995e-03, 00000000
252, 1.60000008e-03, 00000000
253, 1.80000009e-03, 00000000
254, 2.00000009e-03, 00000000
255, 2.19999999e-03, 00000000
256, 2.39999988e-03, 00000000
257, 2.60000001e-03, 00000000
258, 2.79999990e-03, 00000000
259, 2.99999979e-03, 00000000
260, 3.19999992e-03, 00000000
261, 3.40000005e-03, 00000000
262, 3.60000017e-03, 00000000
263, 3.80000006e-03, 00000000
264, 4.00000019e-03, 00000000
265, 4.20000032e-03, 00000000
266, 4.39999998e-03, 00000000
267, 4.60000010e-03, 00000000
268, 4.79999976e-03, 00000000
269, 4.99999942e-03, 00000000
270, 5.20000001e-03, 00000000
271, 5.40000014e-03, 00000000
272, 5.59999980e-03, 00000000
273, 5.79999993e-03, 00000000
274, 5.99999959e-03, 00000000
275, 6.20000018e-03, 00000000
276, 6.40000030e-03, 00000000
277, 6.60000136e-03, 00000000
278, 6.80000335e-03, 00000000
279, 7.00000813e-03, 00000000
280, 7.20001524e-03, 00000000
281, 7.40002096e-03, 00000000
282, 7.60002108e-03, 00000000
283, 7.80001795e-03, 00000000
284, 8.00001621e-03, 00000000
285, 8.20001587e-03, 00000000
286, 8.40001833e-03, 00000000
287, 8.60001985e-03, 00000000
288, 8.80002230e-03, 00000000
289, 9.00002569e-03, 00000000
290, 9.20002814e-03, 00000000
291, 9.40002501e-03, 00000000
292, 9.60001443e-03, 00000000
293, 9.79998987e-03, 00000000
294, 9.99995042e-03, 00000000
295, 1.01998979e-02, 00000000
296, 1.03998417e-02, 00000000
297, 1.05997808e-02, 00000000
298, 1.07997162e-02, 00000000
299, 1.09996488e-02, 00000000
300, 1.11995814e-02, 00000000
301, 1.13995112e-02, 00000000
302, 1.15994411e-02, 00000000
303, 1.17993718e-02, 00000000
304, 1.19993016e-02, 00000000
305, 1.21992333e-02, 00000000
306, 1.23991640e-02, 00000000
307, 1.25990948e-02, 00000000
308, 1.27990255e-02, 00000000
309, 1.29989563e-02, 00000000
310, 1.31988861e-02, 00000000
311, 1.33988177e-02, 00000000
312, 1.35987476e-02, 00000000
313, 1.37986774e-02, 00000000
314, 1.39986081e-02, 00000000
315, 1.41985388e-02, 00000000
316, 1.43984696e-02, 00000000
317, 1.45984003e-02, 00000000
318, 1.47983311e-02, 00000000
319, 1.49982618e-02, 00000000
320, 1.51981926e-02, 00000000
321, 1.53981233e-02, 00000000
322, 1.55980522e-02, 00000000
323, 1.57979820e-02, 00000000
324, 1.59979146e-02, 00000000
325, 1.61978453e-02, 00000000
326, 1.63977779e-02, 00000000
327, 1.65977143e-02, 00000000
328, 1.67976581e-02, 00000000
329, 1.69976186e-02, 00000000
330, 1.71976238e-02, 00000000
331, 1.73977334e-02, 00000000
332, 1.75980534e-02, 00000000
333, 1.77987441e-02, 00000000
334, 1.79994367e-02, 1.95678731e-04
335, 1.79977473e-02, 3.91422305e-04
336, 1.79949291e-02, 5.87185030e-04
337, 1.79909840e-02, 7.82948337e-04
338, 1.79859102e-02, 9.78705008e-04
339, 1.79797094e-02, 1.17445807e-03
340, 1.79723781e-02, 1.37021835e-03
341, 1.79639161e-02, 1.56599807e-03
342, 1.79543234e-02, 1.76180224e-03
343, 1.79435965e-02, 1.95761840e-03
344, 1.79317370e-02, 2.15341779e-03
345, 1.79187469e-02, 2.34916154e-03
346, 1.79046318e-02, 2.54479656e-03
347, 1.78896207e-02, 2.73743388e-03
348, 1.78734176e-02, 2.93113850e-03
349, 1.78561471e-02, 3.12430179e-03
350, 1.78375784e-02, 3.31938476e-03
351, 1.78178120e-02, 3.51505028e-03
352, 1.77974775e-02, 3.70547012e-03
353, 1.77759007e-02, 3.89724178e-03
354, 1.77533496e-02, 4.08795802e-03
355, 1.77315231e-02, 4.26431745e-03
356, 1.77053567e-02, 4.46642842e-03
357, 1.76784359e-02, 4.66508232e-03
358, 1.76517330e-02, 4.85395966e-03
359, 1.76240169e-02, 5.04236808e-03
360, 1.75952986e-02, 5.23029128e-03
361, 1.75648406e-02, 5.42231044e-03
362, 1.75332762e-02, 5.61420759e-03
363, 1.75006147e-02, 5.80592593e-03
364, 1.74668580e-02, 5.99745335e-03
365, 1.74320042e-02, 6.18878286e-03
366, 1.73960589e-02, 6.37990935e-03
367, 1.73590202e-02, 6.57082535e-03
368, 1.73208918e-02, 6.76152529e-03
369, 1.72816720e-02, 6.95200218e-03
370, 1.72413643e-02, 7.14224996e-03
371, 1.71999689e-02, 7.33226258e-03
372, 1.71574876e-02, 7.52203306e-03
373, 1.71139222e-02, 7.71155627e-03
374, 1.70692746e-02, 7.90082570e-03
375, 1.70235448e-02, 8.08983482e-03
376, 1.69767365e-02, 8.27857759e-03
377, 1.69288497e-02, 8.46704748e-03
378, 1.68798845e-02, 8.65523890e-03
379, 1.68282948e-02, 8.84890277e-03
380, 1.67756341e-02, 9.04200133e-03
381, 1.67218894e-02, 9.23460536e-03
382, 1.66671611e-02, 9.42637678e-03
383, 1.66111775e-02, 9.61826835e-03
384, 1.65540408e-02, 9.80991684e-03
385, 1.64957736e-02, 1.00012338e-02
386, 1.64363869e-02, 1.01921912e-02
387, 1.63758844e-02, 1.03827817e-02
388, 1.63142644e-02, 1.05730016e-02
389, 1.62481181e-02, 1.07730636e-02
390, 1.61822084e-02, 1.09683825e-02
391, 1.61159392e-02, 1.11609362e-02
392, 1.60491113e-02, 1.13514094e-02
393, 1.59816202e-02, 1.15401875e-02
394, 1.59133766e-02, 1.17275920e-02
395, 1.58442911e-02, 1.19139059e-02
396, 1.57742910e-02, 1.20993545e-02
397, 1.57033242e-02, 1.22841056e-02
398, 1.56313516e-02, 1.24682654e-02
399, 1.55583490e-02, 1.26519008e-02
400, 1.54843070e-02, 1.28350463e-02
401, 1.54092181e-02, 1.30177187e-02
402, 1.53330825e-02, 1.31999226e-02
403, 1.52558982e-02, 1.33816600e-02
404, 1.51776690e-02, 1.35629261e-02
405, 1.50983958e-02, 1.37437182e-02
406, 1.50180589e-02, 1.39240809e-02
407, 1.49365040e-02, 1.41043505e-02
408, 1.48533564e-02, 1.42853223e-02
409, 1.47679532e-02, 1.44683467e-02
410, 1.46822408e-02, 1.46492356e-02
411, 1.45957777e-02, 1.48289707e-02
412, 1.45060802e-02, 1.50126293e-02
413, 1.44169712e-02, 1.51923615e-02
414, 1.43249556e-02, 1.53752090e-02
415, 1.42319873e-02, 1.55572155e-02
416, 1.41395526e-02, 1.57355443e-02
417, 1.40460674e-02, 1.59133226e-02
418, 1.39515335e-02, 1.60905458e-02
419, 1.38559556e-02, 1.62672028e-02
420, 1.37593364e-02, 1.64432935e-02
421, 1.36616789e-02, 1.66188087e-02
422, 1.35629866e-02, 1.67937428e-02
423, 1.34632653e-02, 1.69680882e-02
424, 1.33625166e-02, 1.71418395e-02
425, 1.32607473e-02, 1.73149835e-02
426, 1.31579628e-02, 1.74875148e-02
427, 1.30541688e-02, 1.76594239e-02
428, 1.29493633e-02, 1.78307127e-02
429, 1.28435660e-02, 1.80013515e-02
430, 1.27367731e-02, 1.81713477e-02
431, 1.26289856e-02, 1.83406975e-02
432, 1.25202034e-02, 1.85094029e-02
433, 1.24104302e-02, 1.86774582e-02
434, 1.22996671e-02, 1.88448634e-02
435, 1.21879168e-02, 1.90116111e-02
436, 1.20751830e-02, 1.91776976e-02
437, 1.19614713e-02, 1.93431154e-02
438, 1.18467836e-02, 1.95078608e-02
439, 1.17311254e-02, 1.96719263e-02
440, 1.16144996e-02, 1.98353082e-02
441, 1.14969099e-02, 1.99979991e-02
442, 1.13783600e-02, 2.01599952e-02
443, 1.12588573e-02, 2.03212872e-02
444, 1.11384019e-02, 2.04818733e-02
445, 1.10170003e-02, 2.06417460e-02
446, 1.08946562e-02, 2.08009016e-02
447, 1.07713714e-02, 2.09593326e-02
448, 1.06471544e-02, 2.11170353e-02
449, 1.05220070e-02, 2.12740023e-02
450, 1.03959348e-02, 2.14302260e-02
451, 1.02689406e-02, 2.15857066e-02
452, 1.01502417e-02, 2.17293538e-02
1144, 1.01672877e-02, 9.66929086e-03
1145, 1.03345895e-02, 9.65500716e-03
1146, 1.05018942e-02, 9.64379683e-03
1147, 1.06691960e-02, 9.63447057e-03
1148, 1.08364914e-02, 9.62602906e-03
1149, 1.10037774e-02, 9.61792935e-03
1150, 1.11710560e-02, 9.60994605e-03
1151, 1.13383215e-02, 9.60199721e-03
1152, 1.15055768e-02, 9.59405117e-03
1153, 1.16728209e-02, 9.58609954e-03
1154, 1.18400529e-02, 9.57813766e-03
1155, 1.20072719e-02, 9.57016833e-03
1156, 1.21744378e-02, 9.56232101e-03
1157, 1.23415934e-02, 9.55445319e-03
1158, 1.25087807e-02, 9.54642519e-03
1159, 1.26759727e-02, 9.53832828e-03
1160, 1.28431544e-02, 9.53020528e-03
1161, 1.30103063e-02, 9.52212792e-03
1162, 1.31774228e-02, 9.51411203e-03
1163, 1.33444984e-02, 9.50619206e-03
1164, 1.35115217e-02, 9.49841179e-03
1165, 1.36784893e-02, 9.49080475e-03
1166, 1.38453906e-02, 9.48343612e-03
1167, 1.40121933e-02, 9.47647914e-03
1168, 1.41788023e-02, 9.47039388e-03
1169, 1.43453339e-02, 9.46442131e-03
1170, 1.45117138e-02, 9.45892371e-03
1171, 1.46779586e-02, 9.45388339e-03
1172, 1.48441028e-02, 9.44919046e-03
1173, 1.50101809e-02, 9.44473222e-03
1174, 1.51762171e-02, 9.44042299e-03
1175, 1.53422309e-02, 9.43620317e-03
1176, 1.55082308e-02, 9.43203550e-03
1177, 1.56742260e-02, 9.42790322e-03
1178, 1.58402249e-02, 9.42381751e-03
1179, 1.60062257e-02, 9.41989478e-03
1180, 1.61721688e-02, 9.41661932e-03
1181, 1.63378306e-02, 9.41529404e-03
1182, 1.65027194e-02, 9.41850618e-03
1183, 1.00001283e-02, 1.31415587e-03
1184, 1.00000519e-02, 1.12662790e-03
1185, 9.99995880e-03, 9.38777404e-04
1186, 9.99991037e-03, 7.50931213e-04
1187, 9.99990199e-03, 5.63147361e-04
1188, 9.99991503e-03, 3.75414791e-04
1189, 9.99993086e-03, 1.87708152e-04
1190, 7.00202212e-03, 1.31354528e-03
1191, 7.00143492e-03, 1.12582068e-03
1192, 7.00076297e-03, 9.38083685e-04
1193, 7.00035691e-03, 7.50437437e-04
1194, 7.00015528e-03, 5.62824542e-04
1195, 7.00006401e-03, 3.75218253e-04
1196, 7.00002629e-03, 1.87611193e-04
1197, 1.24292709e-02, 1.65183339e-02
1198, 1.41509185e-02, 9.64241102e-03
1199, 1.41239585e-02, 9.80959181e-03
1200, 1.40975490e-02, 9.97317769e-03
1201, 1.40712708e-02, 1.01345051e-02
1202, 1.40447766e-02, 1.02946237e-02
1203, 1.40178408e-02, 1.04541574e-02
1204, 1.39903426e-02, 1.06133930e-02
1205, 1.39622279e-02, 1.07724341e-02
1206, 1.39334630e-02, 1.09313121e-02
1207, 1.39040388e-02, 1.10900216e-02
1208, 1.38751669e-02, 1.12455701e-02
1209, 1.38458302e-02, 1.14002386e-02
1210, 1.38131659e-02, 1.15613667e-02
1211, 1.37807662e-02, 1.17199617e-02
1212, 1.37476511e-02, 1.18784253e-02
1213, 1.37139279e-02, 1.20364726e-02
1214, 1.36801684e-02, 1.21925492e-02
1215, 1.36448946e-02, 1.23505946e-02
1216, 1.36087984e-02, 1.25087574e-02
1217, 1.35720130e-02, 1.26666706e-02
1218, 1.35345301e-02, 1.28243389e-02
1219, 1.34963784e-02, 1.29816476e-02
1220, 1.34575646e-02, 1.31385690e-02
1221, 1.34180728e-02, 1.32951196e-02
1222, 1.33778770e-02, 1.34513564e-02
1223, 1.33369528e-02, 1.36073250e-02
1224, 1.32952863e-02, 1.37630487e-02
1225, 1.32528907e-02, 1.39184613e-02
1226, 1.32097248e-02, 1.40736569e-02
1227, 1.31657785e-02, 1.42286364e-02
1228, 1.31210480e-02, 1.43833887e-02
1229, 1.30755324e-02, 1.45378960e-02
1230, 1.30292317e-02, 1.46921445e-02
1231, 1.29821468e-02, 1.48461228e-02
1232, 1.29342880e-02, 1.49998190e-02
1233, 1.28856692e-02, 1.51532097e-02
1234, 1.28363315e-02, 1.53062548e-02
1235, 1.27863176e-02, 1.54589415e-02
1236, 1.27357934e-02, 1.56109910e-02
1237, 1.26850065e-02, 1.57619268e-02
1238, 1.26343723e-02, 1.59108602e-02
1239, 1.25845894e-02, 1.60562489e-02
1240, 1.25367781e-02, 1.61956139e-02
1241, 1.24926176e-02, 1.63250417e-02
1242, 1.24547007e-02, 1.64380707e-02
1243, 1.23831434e-02, 1.65532380e-02
1244, 1.23158721e-02, 1.66189633e-02
1245, 1.22388136e-02, 1.67023242e-02
1246, 1.21534411e-02, 1.67945065e-02
1247, 1.20627079e-02, 1.68929603e-02
1248, 1.19682169e-02, 1.69952661e-02
1249, 1.18718408e-02, 1.70991383e-02
1250, 1.17743649e-02, 1.72032136e-02
1251, 1.16749462e-02, 1.73077807e-02
1252, 1.15752369e-02, 1.74114369e-02
1253, 1.14750797e-02, 1.75142605e-02
1254, 1.13738030e-02, 1.76167786e-02
1255, 1.12717301e-02, 1.77187528e-02
1256, 1.11689568e-02, 1.78201161e-02
1257, 1.10655185e-02, 1.79208554e-02
1258, 1.09614329e-02, 1.80209652e-02
1259, 1.08567141e-02, 1.81204416e-02
1260, 1.07513778e-02, 1.82192773e-02
1261, 1.06454436e-02, 1.83174480e-02
1262, 1.05389412e-02, 1.84148028e-02
1263, 1.04319099e-02, 1.85106620e-02
1264, 1.03244074e-02, 1.86023992e-02
1265, 1.02165136e-02, 1.86857264e-02
1266, 1.01083452e-02, 1.87545940e-02
1267, 1.29088685e-02, 1.77337751e-02
1268, 1.28693925e-02, 1.76366717e-02
1269, 1.28308199e-02, 1.75392255e-02
1270, 1.27929207e-02, 1.74414739e-02
1271, 1.27554387e-02, 1.73435900e-02
1272, 1.27181588e-02, 1.72457937e-02
1273, 1.26809478e-02, 1.71483383e-02
1274, 1.26437675e-02, 1.70515832e-02
1275, 1.26067065e-02, 1.69561245e-02
1276, 1.25700776e-02, 1.68629326e-02
1277, 1.25345252e-02, 1.67735294e-02
1278, 1.25010461e-02, 1.66901816e-02
1279, 1.24709187e-02, 1.66161638e-02
1280, 1.24457087e-02, 1.65565237e-02
1281, 1.01087075e-02, 1.85608305e-02
1282, 1.01095568e-02, 1.83731876e-02
1283, 1.01107731e-02, 1.81814097e-02
1284, 1.01122465e-02, 1.79853067e-02
1285, 1.01138856e-02, 1.77867319e-02
1286, 1.01156216e-02, 1.75892077e-02
1287, 1.01174032e-02, 1.73936933e-02
1288, 1.01191998e-02, 1.71957854e-02
1289, 1.01209888e-02, 1.69960130e-02
1290, 1.01227593e-02, 1.67944990e-02
1291, 1.01245046e-02, 1.65921208e-02
1292, 1.01262201e-02, 1.63895860e-02
1293, 1.01279039e-02, 1.61877386e-02
1294, 1.01295579e-02, 1.59877967e-02
1295, 1.01311794e-02, 1.57914311e-02
1296, 1.01327682e-02, 1.55993402e-02
1297, 1.01343263e-02, 1.54085318e-02
1298, 1.01358518e-02, 1.52179766e-02
1299, 1.01373456e-02, 1.50216930e-02
1300, 1.01388097e-02, 1.48246167e-02
1301, 1.01402430e-02, 1.46283992e-02
1302, 1.01416456e-02, 1.44320009e-02
1303, 1.01430193e-02, 1.42337494e-02
1304, 1.01443622e-02, 1.40337683e-02
1305, 1.01456754e-02, 1.38314180e-02
1306, 1.01469588e-02, 1.36263249e-02
1307, 1.01482123e-02, 1.34222861e-02
1308, 1.01494379e-02, 1.32238558e-02
1309, 1.01506338e-02, 1.30310599e-02
1310, 1.01518016e-02, 1.28353909e-02
1311, 1.01529406e-02, 1.26394685e-02
1312, 1.01540517e-02, 1.24398330e-02
1313, 1.01551330e-02, 1.22415237e-02
1314, 1.01561863e-02, 1.20456684e-02
1315, 1.01572126e-02, 1.18522653e-02
1316, 1.01582110e-02, 1.16547281e-02
1317, 1.01591824e-02, 1.14518870e-02
1318, 1.01601258e-02, 1.12447906e-02
1319, 1.01610441e-02, 1.10385548e-02
1320, 1.01619363e-02, 1.08395759e-02
1321, 1.01628033e-02, 1.06427018e-02
1322, 1.01636499e-02, 1.04463631e-02
1323, 1.01644909e-02, 1.02508627e-02
1324, 1.01653580e-02, 1.00571290e-02
1325, 1.01662949e-02, 9.86476429e-03
1326, 1.02173276e-02, 1.84900500e-02
1327, 1.02190394e-02, 1.82975084e-02
1328, 1.02214590e-02, 1.81044210e-02
1329, 1.02243852e-02, 1.79098211e-02
1330, 1.02276467e-02, 1.77140702e-02
1331, 1.02311056e-02, 1.75184850e-02
1332, 1.02346614e-02, 1.73235759e-02
1333, 1.02382489e-02, 1.71276443e-02
1334, 1.02418261e-02, 1.69304572e-02
1335, 1.02453679e-02, 1.67322364e-02
1336, 1.02488603e-02, 1.65334493e-02
1337, 1.02522941e-02, 1.63345225e-02
1338, 1.02556683e-02, 1.61359664e-02
1339, 1.02589782e-02, 1.59384832e-02
1340, 1.02622239e-02, 1.57427955e-02
1341, 1.02654062e-02, 1.55490171e-02
1342, 1.02685252e-02, 1.53561244e-02
1343, 1.02715809e-02, 1.51630938e-02
1344, 1.02745742e-02, 1.49683049e-02
1345, 1.02775060e-02, 1.47728091e-02
1346, 1.02803763e-02, 1.45772891e-02
1347, 1.02831870e-02, 1.43815335e-02
1348, 1.02859363e-02, 1.41850132e-02
1349, 1.02886260e-02, 1.39875226e-02
1350, 1.02912560e-02, 1.37887821e-02
1351, 1.02938274e-02, 1.35889277e-02
1352, 1.02963401e-02, 1.33895436e-02
1353, 1.02987951e-02, 1.31923724e-02
1354, 1.03011914e-02, 1.29973283e-02
1355, 1.03035308e-02, 1.28020402e-02
1356, 1.03058126e-02, 1.26063051e-02
1357, 1.03080375e-02, 1.24094952e-02
1358, 1.03102047e-02, 1.22129973e-02
1359, 1.03123160e-02, 1.20174699e-02
1360, 1.03143714e-02, 1.18225329e-02
1361, 1.03163728e-02, 1.16260368e-02
1362, 1.03183193e-02, 1.14271557e-02
1363, 1.03202127e-02, 1.12264743e-02
1364, 1.03220530e-02, 1.10260937e-02
1365, 1.03238411e-02, 1.08280713e-02
1366, 1.03255808e-02, 1.06314402e-02
1367, 1.03272796e-02, 1.04355197e-02
1368, 1.03289718e-02, 1.02402363e-02
1369, 1.03307199e-02, 1.00456560e-02
1370, 1.03326030e-02, 9.85127501e-03
1371, 1.03257056e-02, 1.84083804e-02
1372, 1.03282975e-02, 1.82159413e-02
1373, 1.03319222e-02, 1.80235207e-02
1374, 1.03363004e-02, 1.78304780e-02
1375, 1.03411768e-02, 1.76368337e-02
1376, 1.03463531e-02, 1.74430665e-02
1377, 1.03516812e-02, 1.72494203e-02
1378, 1.03570614e-02, 1.70553103e-02
1379, 1.03624277e-02, 1.68605037e-02
1380, 1.03677455e-02, 1.66650843e-02
1381, 1.03729889e-02, 1.64692830e-02
1382, 1.03781475e-02, 1.62733346e-02
1383, 1.03832157e-02, 1.60775334e-02
1384, 1.03881890e-02, 1.58822387e-02
1385, 1.03930663e-02, 1.56877860e-02
1386, 1.03978477e-02, 1.54942106e-02
1387, 1.04025342e-02, 1.53011223e-02
1388, 1.04071274e-02, 1.51079856e-02
1389, 1.04116257e-02, 1.49142668e-02
1390, 1.04160318e-02, 1.47201568e-02
1391, 1.04203466e-02, 1.45258866e-02
1392, 1.04245692e-02, 1.43314321e-02
1393, 1.04287025e-02, 1.41366199e-02
1394, 1.04327444e-02, 1.39413085e-02
1395, 1.04366988e-02, 1.37453740e-02
1396, 1.04405638e-02, 1.35489386e-02
1397, 1.04443412e-02, 1.33526539e-02
1398, 1.04480321e-02, 1.31572103e-02
1399, 1.04516353e-02, 1.29626244e-02
1400, 1.04551520e-02, 1.27681810e-02
1401, 1.04585830e-02, 1.25735570e-02
1402, 1.04619283e-02, 1.23785930e-02
1403, 1.04651880e-02, 1.21837026e-02
1404, 1.04683638e-02, 1.19891576e-02
1405, 1.04714558e-02, 1.17947478e-02
1406, 1.04744658e-02, 1.15997074e-02
1407, 1.04773948e-02, 1.14036314e-02
1408, 1.04802428e-02, 1.12067554e-02
1409, 1.04830116e-02, 1.10099073e-02
1410, 1.04857031e-02, 1.08138435e-02
1411, 1.04883201e-02, 1.06184697e-02
1412, 1.04908813e-02, 1.04235634e-02
1413, 1.04934350e-02, 1.02289990e-02
1414, 1.04960743e-02, 1.00345872e-02
1415, 1.04989111e-02, 9.83986445e-03
1416, 1.04337223e-02, 1.83201004e-02
1417, 1.04372157e-02, 1.81297902e-02
1418, 1.04420595e-02, 1.79391950e-02
1419, 1.04478924e-02, 1.77480821e-02
1420, 1.04543874e-02, 1.75564829e-02
1421, 1.04612838e-02, 1.73646212e-02
1422, 1.04683880e-02, 1.71726458e-02
1423, 1.04755638e-02, 1.69803947e-02
1424, 1.04827266e-02, 1.67877581e-02
1425, 1.04898252e-02, 1.65947564e-02
1426, 1.04968287e-02, 1.64014958e-02
1427, 1.05037196e-02, 1.62081011e-02
1428, 1.05104884e-02, 1.60147250e-02
1429, 1.05171325e-02, 1.58215463e-02
1430, 1.05236508e-02, 1.56287272e-02
1431, 1.05300397e-02, 1.54362926e-02
1432, 1.05363028e-02, 1.52440947e-02
1433, 1.05424393e-02, 1.50518958e-02
1434, 1.05484519e-02, 1.48594873e-02
1435, 1.05543407e-02, 1.46668795e-02
1436, 1.05601065e-02, 1.44741423e-02
1437, 1.05657503e-02, 1.42812748e-02
1438, 1.05712749e-02, 1.40882237e-02
1439, 1.05766784e-02, 1.38949174e-02
1440, 1.05819646e-02, 1.37013011e-02
1441, 1.05871335e-02, 1.35074388e-02
1442, 1.05921840e-02, 1.33135896e-02
1443, 1.05971182e-02, 1.31200394e-02
1444, 1.06019359e-02, 1.29268281e-02
1445, 1.06066391e-02, 1.27337351e-02
1446, 1.06112268e-02, 1.25405882e-02
1447, 1.06157009e-02, 1.23473238e-02
1448, 1.06200613e-02, 1.21540651e-02
1449, 1.06243091e-02, 1.19609153e-02
1450, 1.06284460e-02, 1.17677841e-02
1451, 1.06324740e-02, 1.15743876e-02
1452, 1.06363920e-02, 1.13805421e-02
1453, 1.06402040e-02, 1.11863287e-02
1454, 1.06439097e-02, 1.09920613e-02
1455, 1.06475120e-02, 1.07980426e-02
1456, 1.06510175e-02, 1.06043182e-02
1457, 1.06544476e-02, 1.04108248e-02
1458, 1.06578721e-02, 1.02174273e-02
1459, 1.06614139e-02, 1.00238509e-02
1460, 1.06652128e-02, 9.82965901e-03
1461, 1.05412938e-02, 1.82281304e-02
1462, 1.05457110e-02, 1.80406533e-02
1463, 1.05517879e-02, 1.78524256e-02
1464, 1.05590876e-02, 1.76635105e-02
1465, 1.05672097e-02, 1.74740441e-02
1466, 1.05758328e-02, 1.72842052e-02
1467, 1.05847185e-02, 1.70941278e-02
1468, 1.05936974e-02, 1.69038195e-02
1469, 1.06026642e-02, 1.67132579e-02
1470, 1.06115537e-02, 1.65224597e-02
1471, 1.06203249e-02, 1.63314790e-02
1472, 1.06289573e-02, 1.61403753e-02
1473, 1.06374389e-02, 1.59492306e-02
1474, 1.06457639e-02, 1.57581307e-02
1475, 1.06539298e-02, 1.55671537e-02
1476, 1.06619373e-02, 1.53763220e-02
1477, 1.06697865e-02, 1.51855834e-02
1478, 1.06774773e-02, 1.49948392e-02
1479, 1.06850127e-02, 1.48040038e-02
1480, 1.06923934e-02, 1.46130603e-02
1481, 1.06996205e-02, 1.44220218e-02
1482, 1.07066957e-02, 1.42308921e-02
1483, 1.07136220e-02, 1.40396543e-02
1484, 1.07203973e-02, 1.38482768e-02
1485, 1.07270246e-02, 1.36567373e-02
1486, 1.07335057e-02, 1.34650599e-02
1487, 1.07398387e-02, 1.32733509e-02
1488, 1.07460264e-02, 1.30817238e-02
1489, 1.07520688e-02, 1.28902150e-02
1490, 1.07579678e-02, 1.26987584e-02
1491, 1.07637225e-02, 1.25072794e-02
1492, 1.07693356e-02, 1.23157492e-02
1493, 1.07748061e-02, 1.21241994e-02
1494, 1.07801361e-02, 1.19326701e-02
1495, 1.07853282e-02, 1.17411260e-02
1496, 1.07903816e-02, 1.15494607e-02
1497, 1.07953008e-02, 1.13575943e-02
1498, 1.08000841e-02, 1.11655481e-02
1499, 1.08047361e-02, 1.09734396e-02
1500, 1.08092595e-02, 1.07813943e-02
1501, 1.08136628e-02, 1.05894525e-02
1502, 1.08179748e-02, 1.03975851e-02
1503, 1.08222812e-02, 1.02056367e-02
1504, 1.08267330e-02, 1.00132786e-02
1505, 1.08315013e-02, 9.82006826e-03
1506, 1.06483614e-02, 1.81342587e-02
1507, 1.06537212e-02, 1.79497004e-02
1508, 1.06610488e-02, 1.77640188e-02
1509, 1.06698284e-02, 1.75774414e-02
1510, 1.06795905e-02, 1.73901878e-02
1511, 1.06899515e-02, 1.72024593e-02
1512, 1.07006282e-02, 1.70144103e-02
1513, 1.07114203e-02, 1.68261137e-02
1514, 1.07222013e-02, 1.66376047e-02
1515, 1.07328901e-02, 1.64489150e-02
1516, 1.07434401e-02, 1.62600782e-02
1517, 1.07538244e-02, 1.60711277e-02
1518, 1.07640279e-02, 1.58821065e-02
1519, 1.07740443e-02, 1.56930573e-02
1520, 1.07838707e-02, 1.55040212e-02
1521, 1.07935062e-02, 1.53150111e-02
1522, 1.08029526e-02, 1.51260132e-02
1523, 1.08122090e-02, 1.49369910e-02
1524, 1.08212791e-02, 1.47479065e-02
1525, 1.08301621e-02, 1.45587483e-02
1526, 1.08388625e-02, 1.43695176e-02
1527, 1.08473804e-02, 1.41802132e-02
1528, 1.08557176e-02, 1.39908325e-02
1529, 1.08638750e-02, 1.38013624e-02
1530, 1.08718555e-02, 1.36117935e-02
1531, 1.08796582e-02, 1.34221353e-02
1532, 1.08872857e-02, 1.32324286e-02
1533, 1.08947381e-02, 1.30427228e-02
1534, 1.09020155e-02, 1.28530357e-02
1535, 1.09091206e-02, 1.26633551e-02
1536, 1.09160542e-02, 1.24736503e-02
1537, 1.09228166e-02, 1.22839063e-02
1538, 1.09294085e-02, 1.20941326e-02
1539, 1.09358318e-02, 1.19043440e-02
1540, 1.09420884e-02, 1.17145274e-02
1541, 1.09481793e-02, 1.15246419e-02
1542, 1.09541081e-02, 1.13346567e-02
1543, 1.09598758e-02, 1.11445738e-02
1544, 1.09654861e-02, 1.09544378e-02
1545, 1.09709417e-02, 1.07642971e-02
1546, 1.09762531e-02, 1.05741769e-02
1547, 1.09814573e-02, 1.03840381e-02
1548, 1.09866550e-02, 1.01936944e-02
1549, 1.09920297e-02, 1.00027546e-02
1550, 1.09977759e-02, 9.81074572e-03
1551, 1.07548842e-02, 1.80392843e-02
1552, 1.07612070e-02, 1.78575870e-02
1553, 1.07698012e-02, 1.76744908e-02
1554, 1.07800765e-02, 1.74903069e-02
1555, 1.07914908e-02, 1.73053183e-02
1556, 1.08036008e-02, 1.71197578e-02
1557, 1.08160805e-02, 1.69338062e-02
1558, 1.08286981e-02, 1.67475715e-02
1559, 1.08413026e-02, 1.65611245e-02
1560, 1.08538037e-02, 1.63745098e-02
1561, 1.08661447e-02, 1.61877573e-02
1562, 1.08782910e-02, 1.60008948e-02
1563, 1.08902287e-02, 1.58139467e-02
1564, 1.09019484e-02, 1.56269334e-02
1565, 1.09134465e-02, 1.54398773e-02
1566, 1.09247230e-02, 1.52527904e-02
1567, 1.09357769e-02, 1.50656719e-02
1568, 1.09466100e-02, 1.48785077e-02
1569, 1.09572252e-02, 1.46912830e-02
1570, 1.09676244e-02, 1.45039922e-02
1571, 1.09778084e-02, 1.43166352e-02
1572, 1.09877810e-02, 1.41292112e-02
1573, 1.09975412e-02, 1.39417220e-02
1574, 1.10070929e-02, 1.37541611e-02
1575, 1.10164378e-02, 1.35665257e-02
1576, 1.10255759e-02, 1.33788213e-02
1577, 1.10345082e-02, 1.31910611e-02
1578, 1.10432375e-02, 1.30032683e-02
1579, 1.10517619e-02, 1.28154531e-02
1580, 1.10600861e-02, 1.26276128e-02
1581, 1.10682081e-02, 1.24397380e-02
1582, 1.10761318e-02, 1.22518241e-02
1583, 1.10838572e-02, 1.20638721e-02
1584, 1.10913860e-02, 1.18758883e-02
1585, 1.10987201e-02, 1.16878683e-02
1586, 1.11058606e-02, 1.14997979e-02
1587, 1.11128110e-02, 1.13116633e-02
1588, 1.11195743e-02, 1.11234672e-02
1589, 1.11261532e-02, 1.09352237e-02
1590, 1.11325532e-02, 1.07469540e-02
1591, 1.11387856e-02, 1.05586667e-02
1592, 1.11448923e-02, 1.03703048e-02
1593, 1.11509943e-02, 1.01816431e-02
1594, 1.11573013e-02, 9.99222510e-03
1595, 1.11640338e-02, 9.80152003e-03
1596, 1.08608305e-02, 1.79435145e-02
1597, 1.08681368e-02, 1.77646298e-02
1598, 1.08780162e-02, 1.75841227e-02
1599, 1.08898012e-02, 1.74023565e-02
1600, 1.09028798e-02, 1.72196589e-02
1601, 1.09167527e-02, 1.70363002e-02
1602, 1.09310485e-02, 1.68524850e-02
1603, 1.09455027e-02, 1.66683476e-02
1604, 1.09599456e-02, 1.64839812e-02
1605, 1.09742712e-02, 1.62994377e-02
1606, 1.09884134e-02, 1.61147527e-02
1607, 1.10023366e-02, 1.59299523e-02
1608, 1.10160206e-02, 1.57450549e-02
1609, 1.10294549e-02, 1.55600738e-02
1610, 1.10426378e-02, 1.53750218e-02
1611, 1.10555664e-02, 1.51899084e-02
1612, 1.10682407e-02, 1.50047345e-02
1613, 1.10806646e-02, 1.48194991e-02
1614, 1.10928379e-02, 1.46341957e-02
1615, 1.11047644e-02, 1.44488253e-02
1616, 1.11164451e-02, 1.42633840e-02
1617, 1.11278836e-02, 1.40778776e-02
1618, 1.11390799e-02, 1.38923042e-02
1619, 1.11500379e-02, 1.37066646e-02
1620, 1.11607583e-02, 1.35209579e-02
1621, 1.11712441e-02, 1.33351861e-02
1622, 1.11814942e-02, 1.31493555e-02
1623, 1.11915115e-02, 1.29634757e-02
1624, 1.12012969e-02, 1.27775520e-02
1625, 1.12108514e-02, 1.25915874e-02
1626, 1.12201767e-02, 1.24055771e-02
1627, 1.12292748e-02, 1.22195221e-02
1628, 1.12381456e-02, 1.20334225e-02
1629, 1.12467911e-02, 1.18472818e-02
1630, 1.12552140e-02, 1.16610974e-02
1631, 1.12634161e-02, 1.14748655e-02
1632, 1.12714022e-02, 1.12885833e-02
1633, 1.12791732e-02, 1.11022498e-02
1634, 1.12867337e-02, 1.09158717e-02
1635, 1.12940902e-02, 1.07294582e-02
1636, 1.13012549e-02, 1.05430083e-02
1637, 1.13082780e-02, 1.03564495e-02
1638, 1.13152955e-02, 1.01695117e-02
1639, 1.13225440e-02, 9.98166762e-03
1640, 1.13302721e-02, 9.79231670e-03
1641, 1.09661808e-02, 1.78470649e-02
1642, 1.09744892e-02, 1.76709704e-02
1643, 1.09856697e-02, 1.74930543e-02
1644, 1.09989792e-02, 1.73137188e-02
1645, 1.10137379e-02, 1.71333291e-02
1646, 1.10293878e-02, 1.69521943e-02
1647, 1.10455118e-02, 1.67705398e-02
1648, 1.10618174e-02, 1.65885240e-02
1649, 1.10781118e-02, 1.64062530e-02
1650, 1.10942731e-02, 1.62237883e-02
1651, 1.11102294e-02, 1.60411745e-02
1652, 1.11259418e-02, 1.58584341e-02
1653, 1.11413840e-02, 1.56755839e-02
1654, 1.11565478e-02, 1.54926386e-02
1655, 1.11714276e-02, 1.53096039e-02
1656, 1.11860214e-02, 1.51264900e-02
1657, 1.12003312e-02, 1.49432970e-02
1658, 1.12143569e-02, 1.47600295e-02
1659, 1.12281023e-02, 1.45766847e-02
1660, 1.12415683e-02, 1.43932663e-02
1661, 1.12547586e-02, 1.42097734e-02
1662, 1.12676760e-02, 1.40262088e-02
1663, 1.12803215e-02, 1.38425734e-02
1664, 1.12926988e-02, 1.36588691e-02
1665, 1.13048088e-02, 1.34750977e-02
1666, 1.13166533e-02, 1.32912593e-02
1667, 1.13282353e-02, 1.31073566e-02
1668, 1.13395546e-02, 1.29233962e-02
1669, 1.13506131e-02, 1.27393790e-02
1670, 1.13614108e-02, 1.25553086e-02
1671, 1.13719516e-02, 1.23711871e-02
1672, 1.13822352e-02, 1.21870125e-02
1673, 1.13922637e-02, 1.20027876e-02
1674, 1.14020407e-02, 1.18185133e-02
1675, 1.14115663e-02, 1.16341896e-02
1676, 1.14208423e-02, 1.14498176e-02
1677, 1.14298761e-02, 1.12653943e-02
1678, 1.14386687e-02, 1.10809226e-02
1679, 1.14472248e-02, 1.08964071e-02
1680, 1.14555499e-02, 1.07118506e-02
1681, 1.14636598e-02, 1.05272466e-02
1682, 1.14716124e-02, 1.03425067e-02
1683, 1.14795575e-02, 1.01573188e-02
1684, 1.14877596e-02, 9.97107849e-03
1685, 1.14964927e-02, 9.78310779e-03
1686, 1.10709183e-02, 1.77499726e-02
1687, 1.10802464e-02, 1.75766665e-02
1688, 1.10927457e-02, 1.74013451e-02
1689, 1.11075956e-02, 1.72244478e-02
1690, 1.11240484e-02, 1.70463845e-02
1691, 1.11414902e-02, 1.68674886e-02
1692, 1.11594563e-02, 1.66880153e-02
1693, 1.11776255e-02, 1.65081378e-02
1694, 1.11957835e-02, 1.63279772e-02
1695, 1.12137953e-02, 1.61476061e-02
1696, 1.12315807e-02, 1.59670692e-02
1697, 1.12490933e-02, 1.57863963e-02
1698, 1.12663098e-02, 1.56056024e-02
1699, 1.12832151e-02, 1.54246995e-02
1700, 1.12998039e-02, 1.52436960e-02
1701, 1.13160769e-02, 1.50625985e-02
1702, 1.13320332e-02, 1.48814097e-02
1703, 1.13476748e-02, 1.47001343e-02
1704, 1.13630053e-02, 1.45187732e-02
1705, 1.13780247e-02, 1.43373311e-02
1706, 1.13927387e-02, 1.41558070e-02
1707, 1.14071481e-02, 1.39742037e-02
1708, 1.14212558e-02, 1.37925250e-02
1709, 1.14350654e-02, 1.36107719e-02
1710, 1.14485789e-02, 1.34289460e-02
1711, 1.14617972e-02, 1.32470494e-02
1712, 1.14747239e-02, 1.30650830e-02
1713, 1.14873573e-02, 1.28830504e-02
1714, 1.14997020e-02, 1.27009545e-02
1715, 1.15117561e-02, 1.25187961e-02
1716, 1.15235252e-02, 1.23365782e-02
1717, 1.15350084e-02, 1.21543016e-02
1718, 1.15462104e-02, 1.19719673e-02
1719, 1.15571301e-02, 1.17895789e-02
1720, 1.15677714e-02, 1.16071356e-02
1721, 1.15781361e-02, 1.14246383e-02
1722, 1.15882307e-02, 1.12420889e-02
1723, 1.15980580e-02, 1.10594891e-02
1724, 1.16076227e-02, 1.08768409e-02
1725, 1.16169304e-02, 1.06941480e-02
1726, 1.16259987e-02, 1.05114020e-02
1727, 1.16348928e-02, 1.03284959e-02
1728, 1.16437785e-02, 1.01450738e-02
1729, 1.16529446e-02, 9.96045396e-03
1730, 1.16626928e-02, 9.77388304e-03
1731, 1.11750290e-02, 1.76522508e-02
1732, 1.11853955e-02, 1.74817387e-02
1733, 1.11992285e-02, 1.73090193e-02
1734, 1.12156365e-02, 1.71345733e-02
1735, 1.12337992e-02, 1.69588476e-02
1736, 1.12530449e-02, 1.67822056e-02
1737, 1.12728672e-02, 1.66049264e-02
1738, 1.12929139e-02, 1.64272059e-02
1739, 1.13129504e-02, 1.62491724e-02
1740, 1.13328248e-02, 1.60709061e-02
1741, 1.13524534e-02, 1.58924609e-02
1742, 1.13717820e-02, 1.57138649e-02
1743, 1.13907829e-02, 1.55351367e-02
1744, 1.14094447e-02, 1.53562883e-02
1745, 1.14277573e-02, 1.51773281e-02
1746, 1.14457235e-02, 1.49982637e-02
1747, 1.14633404e-02, 1.48190968e-02
1748, 1.14806108e-02, 1.46398321e-02
1749, 1.14975395e-02, 1.44604743e-02
1750, 1.15141254e-02, 1.42810242e-02
1751, 1.15303770e-02, 1.41014876e-02
1752, 1.15462923e-02, 1.39218643e-02
1753, 1.15618762e-02, 1.37421573e-02
1754, 1.15771322e-02, 1.35623692e-02
1755, 1.15920622e-02, 1.33825019e-02
1756, 1.16066681e-02, 1.32025592e-02
1757, 1.16209518e-02, 1.30225401e-02
1758, 1.16349142e-02, 1.28424484e-02
1759, 1.16485581e-02, 1.26622859e-02
1760, 1.16618834e-02, 1.24820536e-02
1761, 1.16748950e-02, 1.23017561e-02
1762, 1.16875917e-02, 1.21213924e-02
1763, 1.16999783e-02, 1.19409664e-02
1764, 1.17120557e-02, 1.17604788e-02
1765, 1.17238266e-02, 1.15799308e-02
1766, 1.17352940e-02, 1.13993241e-02
1767, 1.17464624e-02, 1.12186614e-02
1768, 1.17573384e-02, 1.10379448e-02
1769, 1.17679238e-02, 1.08571760e-02
1770, 1.17782280e-02, 1.06763588e-02
1771, 1.17882695e-02, 1.04954801e-02
1772, 1.17981182e-02, 1.03144217e-02
1773, 1.18079567e-02, 1.01327803e-02
1774, 1.18181007e-02, 9.94979776e-03
1775, 1.18288733e-02, 9.76463873e-03
1776, 1.12784989e-02, 1.75539088e-02
1777, 1.12899225e-02, 1.73861962e-02
1778, 1.13051068e-02, 1.72160901e-02
1779, 1.13230869e-02, 1.70441046e-02
1780, 1.13429744e-02, 1.68707296e-02
1781, 1.13640390e-02, 1.66963562e-02
1782, 1.13857333e-02, 1.65212862e-02
1783, 1.14076715e-02, 1.63457375e-02
1784, 1.14295986e-02, 1.61698461e-02
1785, 1.14513524e-02, 1.59936994e-02
1786, 1.14728361e-02, 1.58173554e-02
1787, 1.14939949e-02, 1.56408492e-02
1788, 1.15147959e-02, 1.54641988e-02
1789, 1.15352264e-02, 1.52874179e-02
1790, 1.15552787e-02, 1.51105151e-02
1791, 1.15749501e-02, 1.49334967e-02
1792, 1.15942424e-02, 1.47563666e-02
1793, 1.16131566e-02, 1.45791294e-02
1794, 1.16316956e-02, 1.44017898e-02
1795, 1.16498647e-02, 1.42243505e-02
1796, 1.16676660e-02, 1.40468152e-02
1797, 1.16851022e-02, 1.38691859e-02
1798, 1.17021762e-02, 1.36914663e-02
1799, 1.17188925e-02, 1.35136591e-02
1800, 1.17352530e-02, 1.33357644e-02
1801, 1.17512587e-02, 1.31577887e-02
1802, 1.17669152e-02, 1.29797291e-02
1803, 1.17822215e-02, 1.28015904e-02
1804, 1.17971776e-02, 1.26233753e-02
1805, 1.18117882e-02, 1.24450838e-02
1806, 1.18260551e-02, 1.22667206e-02
1807, 1.18399803e-02, 1.20882858e-02
1808, 1.18535655e-02, 1.19097810e-02
1809, 1.18668135e-02, 1.17312092e-02
1810, 1.18797272e-02, 1.15525723e-02
1811, 1.18923113e-02, 1.13738719e-02
1812, 1.19045693e-02, 1.11951102e-02
1813, 1.19165070e-02, 1.10162897e-02
1814, 1.19281281e-02, 1.08374134e-02
1815, 1.19394418e-02, 1.06584840e-02
1816, 1.19504696e-02, 1.04794875e-02
1817, 1.19612869e-02, 1.03002898e-02
1818, 1.19720930e-02, 1.01204421e-02
1819, 1.19832251e-02, 9.93910991e-03
1820, 1.19950306e-02, 9.75537486e-03
1821, 1.13813076e-02, 1.74549501e-02
1822, 1.13938106e-02, 1.72900427e-02
1823, 1.14103649e-02, 1.71225555e-02
1824, 1.14299348e-02, 1.69530436e-02
1825, 1.14515610e-02, 1.67820305e-02
1826, 1.14744613e-02, 1.66099388e-02
1827, 1.14980415e-02, 1.64370947e-02
1828, 1.15218870e-02, 1.62637290e-02
1829, 1.15457196e-02, 1.60899926e-02
1830, 1.15693649e-02, 1.59159787e-02
1831, 1.15927197e-02, 1.57417543e-02
1832, 1.16157215e-02, 1.55673511e-02
1833, 1.16383377e-02, 1.53927933e-02
1834, 1.16605517e-02, 1.52180940e-02
1835, 1.16823558e-02, 1.50432615e-02
1836, 1.17037483e-02, 1.48683041e-02
1837, 1.17247291e-02, 1.46932248e-02
1838, 1.17453011e-02, 1.45180300e-02
1839, 1.17654670e-02, 1.43427234e-02
1840, 1.17852315e-02, 1.41673088e-02
1841, 1.18045965e-02, 1.39917890e-02
1842, 1.18235676e-02, 1.38161704e-02
1843, 1.18421474e-02, 1.36404522e-02
1844, 1.18603371e-02, 1.34646390e-02
1845, 1.18781431e-02, 1.32887317e-02
1846, 1.18955653e-02, 1.31127350e-02
1847, 1.19126067e-02, 1.29366508e-02
1848, 1.19292689e-02, 1.27604799e-02
1849, 1.19455541e-02, 1.25842253e-02
1850, 1.19614638e-02, 1.24078896e-02
1851, 1.19770002e-02, 1.22314738e-02
1852, 1.19921677e-02, 1.20549807e-02
1853, 1.20069664e-02, 1.18784131e-02
1854, 1.20214010e-02, 1.17017720e-02
1855, 1.20354723e-02, 1.15250601e-02
1856, 1.20491851e-02, 1.13482792e-02
1857, 1.20625459e-02, 1.11714331e-02
1858, 1.20755602e-02, 1.09945228e-02
1859, 1.20882317e-02, 1.08175529e-02
1860, 1.21005690e-02, 1.06405243e-02
1861, 1.21125970e-02, 1.04634222e-02
1862, 1.21243978e-02, 1.02860993e-02
1863, 1.21361855e-02, 1.01080593e-02
1864, 1.21483188e-02, 9.92838945e-03
1865, 1.21611394e-02, 9.74618457e-03
1866, 1.14816325e-02, 1.73568502e-02
1867, 1.14964740e-02, 1.71937384e-02
1868, 1.15148164e-02, 1.70285553e-02
1869, 1.15361139e-02, 1.68614313e-02
1870, 1.15595330e-02, 1.66927613e-02
1871, 1.15842931e-02, 1.65229570e-02
1872, 1.16097778e-02, 1.63523480e-02
1873, 1.16355456e-02, 1.61811803e-02
1874, 1.16612986e-02, 1.60096120e-02
1875, 1.16868513e-02, 1.58377476e-02
1876, 1.17120901e-02, 1.56656541e-02
1877, 1.17369518e-02, 1.54933687e-02
1878, 1.17613962e-02, 1.53209167e-02
1879, 1.17854085e-02, 1.51483128e-02
1880, 1.18089793e-02, 1.49755664e-02
1881, 1.18321069e-02, 1.48026822e-02
1882, 1.18547920e-02, 1.46296686e-02
1883, 1.18770357e-02, 1.44565301e-02
1884, 1.18988436e-02, 1.42832715e-02
1885, 1.19202184e-02, 1.41098965e-02
1886, 1.19411629e-02, 1.39364079e-02
1887, 1.19616827e-02, 1.37628131e-02
1888, 1.19817816e-02, 1.35891102e-02
1889, 1.20014604e-02, 1.34153049e-02
1890, 1.20207258e-02, 1.32413991e-02
1891, 1.20395776e-02, 1.30673982e-02
1892, 1.20580196e-02, 1.28933024e-02
1893, 1.20760538e-02, 1.27191134e-02
1894, 1.20936809e-02, 1.25448341e-02
1895, 1.21109048e-02, 1.23704663e-02
1896, 1.21277273e-02, 1.21960137e-02
1897, 1.21441502e-02, 1.20214764e-02
1898, 1.21601773e-02, 1.18468590e-02
1899, 1.21758115e-02, 1.16721634e-02
1900, 1.21910563e-02, 1.14973914e-02
1901, 1.22059137e-02, 1.13225449e-02
1902, 1.22203929e-02, 1.11476276e-02
1903, 1.22344969e-02, 1.09726423e-02
1904, 1.22482330e-02, 1.07975919e-02
1905, 1.22616105e-02, 1.06224790e-02
1906, 1.22746527e-02, 1.04472861e-02
1907, 1.22874510e-02, 1.02718528e-02
1908, 1.23002324e-02, 1.00956336e-02
1909, 1.23133520e-02, 9.91773047e-03
1910, 1.23272287e-02, 9.73696448e-03
1911, 1.15813715e-02, 1.72579829e-02
1912, 1.15983356e-02, 1.70969106e-02
1913, 1.16185267e-02, 1.69340186e-02
1914, 1.16416179e-02, 1.67692564e-02
1915, 1.16668716e-02, 1.66029260e-02
1916, 1.16935186e-02, 1.64354146e-02
1917, 1.17209265e-02, 1.62670519e-02
1918, 1.17486315e-02, 1.60980932e-02
1919, 1.17763216e-02, 1.59287062e-02
1920, 1.18037965e-02, 1.57590061e-02
1921, 1.18309371e-02, 1.55890584e-02
1922, 1.18576707e-02, 1.54189058e-02
1923, 1.18839601e-02, 1.52485734e-02
1924, 1.19097857e-02, 1.50780780e-02
1925, 1.19351391e-02, 1.49074290e-02
1926, 1.19600166e-02, 1.47366337e-02
1927, 1.19844191e-02, 1.45657007e-02
1928, 1.20083513e-02, 1.43946325e-02
1929, 1.20318159e-02, 1.42234359e-02
1930, 1.20548140e-02, 1.40521135e-02
1931, 1.20773539e-02, 1.38806719e-02
1932, 1.20994393e-02, 1.37091139e-02
1933, 1.21210711e-02, 1.35374423e-02
1934, 1.21422550e-02, 1.33656608e-02
1935, 1.21629937e-02, 1.31937712e-02
1936, 1.21832900e-02, 1.30217783e-02
1937, 1.22031476e-02, 1.28496839e-02
1938, 1.22225685e-02, 1.26774907e-02
1939, 1.22415535e-02, 1.25051998e-02
1940, 1.22601055e-02, 1.23328157e-02
1941, 1.22782290e-02, 1.21603394e-02
1942, 1.22959223e-02, 1.19877737e-02
1943, 1.23131927e-02, 1.18151214e-02
1944, 1.23300422e-02, 1.16423853e-02
1945, 1.23464745e-02, 1.14695672e-02
1946, 1.23624923e-02, 1.12966690e-02
1947, 1.23781040e-02, 1.11236963e-02
1948, 1.23933135e-02, 1.09506492e-02
1949, 1.24081280e-02, 1.07775331e-02
1950, 1.24225589e-02, 1.06043490e-02
1951, 1.24366330e-02, 1.04310792e-02
1952, 1.24504436e-02, 1.02575477e-02
1953, 1.24642244e-02, 1.00831948e-02
1954, 1.24783712e-02, 9.90697742e-03
1955, 1.24933226e-02, 9.72763449e-03
1956, 1.16840778e-02, 1.71555914e-02
1957, 1.17005873e-02, 1.69986300e-02
1958, 1.17218532e-02, 1.68386735e-02
1959, 1.17465351e-02, 1.66764632e-02
1960, 1.17735825e-02, 1.65125299e-02
1961, 1.18021201e-02, 1.63473319e-02
1962, 1.18314661e-02, 1.61812343e-02
1963, 1.18611259e-02, 1.60144977e-02
1964, 1.18907690e-02, 1.58473067e-02
1965, 1.19201830e-02, 1.56797804e-02
1966, 1.19492384e-02, 1.55119933e-02
1967, 1.19778607e-02, 1.53439865e-02
1968, 1.20060099e-02, 1.51757877e-02
1969, 1.20336637e-02, 1.50074149e-02
1970, 1.20608145e-02, 1.48388781e-02
1971, 1.20874578e-02, 1.46701857e-02
1972, 1.21135954e-02, 1.45013444e-02
1973, 1.21392300e-02, 1.43323606e-02
1974, 1.21643655e-02, 1.41632389e-02
1975, 1.21890064e-02, 1.39939850e-02
1976, 1.22131556e-02, 1.38246026e-02
1977, 1.22368196e-02, 1.36550954e-02
1978, 1.22600012e-02, 1.34854671e-02
1979, 1.22827049e-02, 1.33157233e-02
1980, 1.23049337e-02, 1.31458621e-02
1981, 1.23266913e-02, 1.29758930e-02
1982, 1.23479795e-02, 1.28058139e-02
1983, 1.23688020e-02, 1.26356287e-02
1984, 1.23891607e-02, 1.24653410e-02
1985, 1.24090565e-02, 1.22949537e-02
1986, 1.24284960e-02, 1.21244686e-02
1987, 1.24474764e-02, 1.19538875e-02
1988, 1.24660060e-02, 1.17832124e-02
1989, 1.24840867e-02, 1.16124488e-02
1990, 1.25017203e-02, 1.14415977e-02
1991, 1.25189144e-02, 1.12706628e-02
1992, 1.25356736e-02, 1.10996459e-02
1993, 1.25520043e-02, 1.09285517e-02
1994, 1.25679150e-02, 1.07573820e-02
1995, 1.25834150e-02, 1.05861416e-02
1996, 1.25985350e-02, 1.04148090e-02
1997, 1.26133729e-02, 1.02431923e-02
1998, 1.26281772e-02, 1.00706862e-02
1999, 1.26433726e-02, 9.89613682e-03
2000, 1.26594063e-02, 9.71823838e-03
2001, 1.17817260e-02, 1.70560218e-02
2002, 1.18011367e-02, 1.69005990e-02
2003, 1.18242465e-02, 1.67430323e-02
2004, 1.18506914e-02, 1.65832806e-02
2005, 1.18795829e-02, 1.64217427e-02
2006, 1.19100362e-02, 1.62588730e-02
2007, 1.19413398e-02, 1.60950478e-02
2008, 1.19729731e-02, 1.59305483e-02
2009, 1.20045869e-02, 1.57655645e-02
2010, 1.20359547e-02, 1.56002250e-02
2011, 1.20669436e-02, 1.54346051e-02
2012, 1.20974714e-02, 1.52687524e-02
2013, 1.21274963e-02, 1.51026975e-02
2014, 1.21569969e-02, 1.49364565e-02
2015, 1.21859610e-02, 1.47700422e-02
2016, 1.22143878e-02, 1.46034621e-02
2017, 1.22422762e-02, 1.44367237e-02
2018, 1.22696310e-02, 1.42698325e-02
2019, 1.22964550e-02, 1.41027970e-02
2020, 1.23227537e-02, 1.39356190e-02
2021, 1.23485308e-02, 1.37683060e-02
2022, 1.23737920e-02, 1.36008589e-02
2023, 1.23985391e-02, 1.34332851e-02
2024, 1.24227796e-02, 1.32655855e-02
2025, 1.24465153e-02, 1.30977649e-02
2026, 1.24697499e-02, 1.29298270e-02
2027, 1.24924863e-02, 1.27617735e-02
2028, 1.25147272e-02, 1.25936074e-02
2029, 1.25364764e-02, 1.24253314e-02
2030, 1.25577347e-02, 1.22569501e-02
2031, 1.25785042e-02, 1.20884636e-02
2032, 1.25987912e-02, 1.19198766e-02
2033, 1.26185957e-02, 1.17511908e-02
2034, 1.26379235e-02, 1.15824081e-02
2035, 1.26567781e-02, 1.14135351e-02
2036, 1.26751633e-02, 1.12445708e-02
2037, 1.26930866e-02, 1.10755200e-02
2038, 1.27105564e-02, 1.09063871e-02
2039, 1.27275791e-02, 1.07371751e-02
2040, 1.27441669e-02, 1.05678868e-02
2041, 1.27603505e-02, 1.03984997e-02
2042, 1.27762323e-02, 1.02288080e-02
2043, 1.27920788e-02, 1.00581460e-02
2044, 1.28083378e-02, 9.88527387e-03
2045, 1.28254667e-02, 9.70882550e-03
2046, 1.18823275e-02, 1.69532504e-02
2047, 1.19014718e-02, 1.68019254e-02
2048, 1.19258398e-02, 1.66473016e-02
2049, 1.19539686e-02, 1.64901521e-02
2050, 1.19847134e-02, 1.63310617e-02
2051, 1.20171085e-02, 1.61705390e-02
2052, 1.20503930e-02, 1.60089973e-02
2053, 1.20840231e-02, 1.58467349e-02
2054, 1.21176280e-02, 1.56839602e-02
2055, 1.21509740e-02, 1.55208036e-02
2056, 1.21839158e-02, 1.53573509e-02
2057, 1.22163706e-02, 1.51936514e-02
2058, 1.22482926e-02, 1.50297359e-02
2059, 1.22796595e-02, 1.48656247e-02
2060, 1.23104583e-02, 1.47013301e-02
2061, 1.23406872e-02, 1.45368595e-02
2062, 1.23703480e-02, 1.43722203e-02
2063, 1.23994425e-02, 1.42074209e-02
2064, 1.24279764e-02, 1.40424669e-02
2065, 1.24559524e-02, 1.38773639e-02
2066, 1.24833770e-02, 1.37121165e-02
2067, 1.25102550e-02, 1.35467285e-02
2068, 1.25365900e-02, 1.33812046e-02
2069, 1.25623886e-02, 1.32155484e-02
2070, 1.25876516e-02, 1.30497636e-02
2071, 1.26123838e-02, 1.28838550e-02
2072, 1.26365889e-02, 1.27178226e-02
2073, 1.26602706e-02, 1.25516709e-02
2074, 1.26834307e-02, 1.23854047e-02
2075, 1.27060711e-02, 1.22190258e-02
2076, 1.27281947e-02, 1.20525360e-02
2077, 1.27498060e-02, 1.18859392e-02
2078, 1.27709080e-02, 1.17192380e-02
2079, 1.27915032e-02, 1.15524353e-02
2080, 1.28115984e-02, 1.13855340e-02
2081, 1.28311971e-02, 1.12185385e-02
2082, 1.28503069e-02, 1.10514509e-02
2083, 1.28689362e-02, 1.08842757e-02
2084, 1.28870923e-02, 1.07170157e-02
2085, 1.29047884e-02, 1.05496757e-02
2086, 1.29220542e-02, 1.03822313e-02
2087, 1.29390024e-02, 1.02144610e-02
2088, 1.29559115e-02, 1.00456402e-02
2089, 1.29732480e-02, 9.87444818e-03
2090, 1.29914880e-02, 9.69944801e-03
2091, 1.19804991e-02, 1.68520976e-02
2092, 1.20004704e-02, 1.67042315e-02
2093, 1.20261600e-02, 1.65526848e-02
2094, 1.20559763e-02, 1.63982715e-02
2095, 1.20886033e-02, 1.62416957e-02
2096, 1.21229757e-02, 1.60835423e-02
2097, 1.21582802e-02, 1.59242786e-02
2098, 1.21939424e-02, 1.57642346e-02
2099, 1.22295711e-02, 1.56036410e-02
2100, 1.22649241e-02, 1.54426396e-02
2101, 1.22998487e-02, 1.52813233e-02
2102, 1.23342592e-02, 1.51197454e-02
2103, 1.23681054e-02, 1.49579393e-02
2104, 1.24013666e-02, 1.47959255e-02
2105, 1.24340290e-02, 1.46337170e-02
2106, 1.24660898e-02, 1.44713223e-02
2107, 1.24975499e-02, 1.43087525e-02
2108, 1.25284139e-02, 1.41460113e-02
2109, 1.25586856e-02, 1.39831081e-02
2110, 1.25883697e-02, 1.38200466e-02
2111, 1.26174707e-02, 1.36568313e-02
2112, 1.26459952e-02, 1.34934681e-02
2113, 1.26739470e-02, 1.33299613e-02
2114, 1.27013307e-02, 1.31663149e-02
2115, 1.27281528e-02, 1.30025335e-02
2116, 1.27544124e-02, 1.28386188e-02
2117, 1.27801169e-02, 1.26745747e-02
2118, 1.28052672e-02, 1.25104059e-02
2119, 1.28298681e-02, 1.23461140e-02
2120, 1.28539205e-02, 1.21817030e-02
2121, 1.28774289e-02, 1.20171746e-02
2122, 1.29003935e-02, 1.18525326e-02
2123, 1.29228216e-02, 1.16877817e-02
2124, 1.29447160e-02, 1.15229227e-02
2125, 1.29660815e-02, 1.13579603e-02
2126, 1.29869226e-02, 1.11928983e-02
2127, 1.30072497e-02, 1.10277385e-02
2128, 1.30270673e-02, 1.08624864e-02
2129, 1.30463857e-02, 1.06971441e-02
2130, 1.30652189e-02, 1.05317179e-02
2131, 1.30835986e-02, 1.03661800e-02
2132, 1.31016430e-02, 1.02002928e-02
2133, 1.31196417e-02, 1.00332806e-02
2134, 1.31380828e-02, 9.86373983e-03
2135, 1.31574525e-02, 9.69015993e-03
2136, 1.20760780e-02, 1.67536791e-02
2137, 1.20971818e-02, 1.66096222e-02
2138, 1.21243596e-02, 1.64614376e-02
2139, 1.21559631e-02, 1.63099449e-02
2140, 1.21905543e-02, 1.61559563e-02
2141, 1.22269774e-02, 1.60001740e-02
2142, 1.22643672e-02, 1.58431437e-02
2143, 1.23021156e-02, 1.56852510e-02
2144, 1.23398202e-02, 1.55267604e-02
2145, 1.23772267e-02, 1.53678302e-02
2146, 1.24141779e-02, 1.52085628e-02
2147, 1.24505870e-02, 1.50490198e-02
2148, 1.24864038e-02, 1.48892356e-02
2149, 1.25216022e-02, 1.47292297e-02
2150, 1.25561710e-02, 1.45690199e-02
2151, 1.25901066e-02, 1.44086145e-02
2152, 1.26234125e-02, 1.42480237e-02
2153, 1.26560889e-02, 1.40872542e-02
2154, 1.26881422e-02, 1.39263105e-02
2155, 1.27195781e-02, 1.37652000e-02
2156, 1.27504012e-02, 1.36039285e-02
2157, 1.27806170e-02, 1.34424996e-02
2158, 1.28102312e-02, 1.32809198e-02
2159, 1.28392475e-02, 1.31191928e-02
2160, 1.28676724e-02, 1.29573224e-02
2161, 1.28955068e-02, 1.27953114e-02
2162, 1.29227564e-02, 1.26331635e-02
2163, 1.29494220e-02, 1.24708842e-02
2164, 1.29755083e-02, 1.23084765e-02
2165, 1.30010191e-02, 1.21459411e-02
2166, 1.30259572e-02, 1.19832819e-02
2167, 1.30503234e-02, 1.18205026e-02
2168, 1.30741242e-02, 1.16576077e-02
2169, 1.30973626e-02, 1.14945993e-02
2170, 1.31200450e-02, 1.13314800e-02
2171, 1.31421769e-02, 1.11682564e-02
2172, 1.31637659e-02, 1.10049304e-02
2173, 1.31848184e-02, 1.08415056e-02
2174, 1.32053457e-02, 1.06779840e-02
2175, 1.32253626e-02, 1.05143767e-02
2176, 1.32449036e-02, 1.03506502e-02
2177, 1.32640880e-02, 1.01865511e-02
2178, 1.32832238e-02, 1.00212535e-02
2179, 1.33028096e-02, 9.85327549e-03
2180, 1.33233462e-02, 9.68104042e-03
2181, 1.21678514e-02, 1.66606642e-02
2182, 1.21903121e-02, 1.65213663e-02
2183, 1.22192111e-02, 1.63770821e-02
2184, 1.22527992e-02, 1.62287503e-02
2185, 1.22895166e-02, 1.60773993e-02
2186, 1.23281218e-02, 1.59239210e-02
2187, 1.23677030e-02, 1.57689992e-02
2188, 1.24076325e-02, 1.56131079e-02
2189, 1.24474922e-02, 1.54565535e-02
2190, 1.24870259e-02, 1.52995251e-02
2191, 1.25260735e-02, 1.51421372e-02
2192, 1.25645483e-02, 1.49844550e-02
2193, 1.26024000e-02, 1.48265185e-02
2194, 1.26396008e-02, 1.46683510e-02
2195, 1.26761422e-02, 1.45099657e-02
2196, 1.27120204e-02, 1.43513754e-02
2197, 1.27472356e-02, 1.41925905e-02
2198, 1.27817933e-02, 1.40336137e-02
2199, 1.28156971e-02, 1.38744563e-02
2200, 1.28489528e-02, 1.37151228e-02
2201, 1.28815658e-02, 1.35556180e-02
2202, 1.29135428e-02, 1.33959465e-02
2203, 1.29448874e-02, 1.32361166e-02
2204, 1.29756071e-02, 1.30761303e-02
2205, 1.30057037e-02, 1.29159931e-02
2206, 1.30351838e-02, 1.27557060e-02
2207, 1.30640492e-02, 1.25952717e-02
2208, 1.30923102e-02, 1.24346782e-02
2209, 1.31199611e-02, 1.22739524e-02
2210, 1.31470216e-02, 1.21130534e-02
2211, 1.31734535e-02, 1.19520985e-02
2212, 1.31992791e-02, 1.17910374e-02
2213, 1.32245123e-02, 1.16298422e-02
2214, 1.32491635e-02, 1.14685157e-02
2215, 1.32732317e-02, 1.13070644e-02
2216, 1.32967234e-02, 1.11454967e-02
2217, 1.33196460e-02, 1.09838191e-02
2218, 1.33420052e-02, 1.08220372e-02
2219, 1.33638121e-02, 1.06601538e-02
2220, 1.33850835e-02, 1.04981773e-02
2221, 1.34058557e-02, 1.03360750e-02
2222, 1.34262536e-02, 1.01735750e-02
2223, 1.34465955e-02, 1.00098047e-02
2224, 1.34673938e-02, 9.84320603e-03
2225, 1.34891486e-02, 9.67216678e-03
2226, 1.22541031e-02, 1.65768098e-02
2227, 1.22781852e-02, 1.64438859e-02
2228, 1.23091713e-02, 1.63042173e-02
2229, 1.23450812e-02, 1.61592513e-02
2230, 1.23841986e-02, 1.60104744e-02
2231, 1.24252038e-02, 1.58591084e-02
2232, 1.24671478e-02, 1.57060437e-02
2233, 1.25093926e-02, 1.55518772e-02
2234, 1.25515256e-02, 1.53969796e-02
2235, 1.25932898e-02, 1.52415726e-02
2236, 1.26345335e-02, 1.50857856e-02
2237, 1.26751680e-02, 1.49296876e-02
2238, 1.27151459e-02, 1.47733204e-02
2239, 1.27544440e-02, 1.46167111e-02
2240, 1.27930511e-02, 1.44598745e-02
2241, 1.28309643e-02, 1.43028218e-02
2242, 1.28681865e-02, 1.41455606e-02
2243, 1.29047194e-02, 1.39881000e-02
2244, 1.29405698e-02, 1.38304476e-02
2245, 1.29757412e-02, 1.36726080e-02
2246, 1.30102430e-02, 1.35145858e-02
2247, 1.30440788e-02, 1.33563895e-02
2248, 1.30772553e-02, 1.31980199e-02
2249, 1.31097808e-02, 1.30394762e-02
2250, 1.31416610e-02, 1.28807547e-02
2251, 1.31728956e-02, 1.27218720e-02
2252, 1.32035054e-02, 1.25627872e-02
2253, 1.32334772e-02, 1.24035450e-02
2254, 1.32628577e-02, 1.22440429e-02
2255, 1.32915406e-02, 1.20845754e-02
2256, 1.33195454e-02, 1.19250957e-02
2257, 1.33469189e-02, 1.17654931e-02
2258, 1.33736804e-02, 1.16057284e-02
2259, 1.33998143e-02, 1.14458650e-02
2260, 1.34253502e-02, 1.12858415e-02
2261, 1.34502929e-02, 1.11256624e-02
2262, 1.34746451e-02, 1.09653492e-02
2263, 1.34984106e-02, 1.08049158e-02
2264, 1.35215996e-02, 1.06443744e-02
2265, 1.35442270e-02, 1.04837306e-02
2266, 1.35663329e-02, 1.03229489e-02
2267, 1.35880476e-02, 1.01617379e-02
2268, 1.36097055e-02, 9.99915972e-03
2269, 1.36318114e-02, 9.83364042e-03
2270, 1.36548504e-02, 9.66359954e-03
2271, 1.23324562e-02, 1.65069867e-02
2272, 1.23588219e-02, 1.63824446e-02
2273, 1.23925842e-02, 1.62479393e-02
2274, 1.24313803e-02, 1.61062665e-02
2275, 1.24733262e-02, 1.59597471e-02
2276, 1.25170443e-02, 1.58100873e-02
2277, 1.25615876e-02, 1.56584568e-02
2278, 1.26063339e-02, 1.55055979e-02
2279, 1.26508940e-02, 1.53519539e-02
2280, 1.26950266e-02, 1.51977744e-02
2281, 1.27385911e-02, 1.50431972e-02
2282, 1.27815083e-02, 1.48882996e-02
2283, 1.28237344e-02, 1.47331227e-02
2284, 1.28652481e-02, 1.45776886e-02
2285, 1.29060401e-02, 1.44220181e-02
2286, 1.29461102e-02, 1.42661184e-02
2287, 1.29854605e-02, 1.41099999e-02
2288, 1.30240917e-02, 1.39536690e-02
2289, 1.30620124e-02, 1.37971342e-02
2290, 1.30992262e-02, 1.36404010e-02
2291, 1.31357424e-02, 1.34834703e-02
2292, 1.31715694e-02, 1.33263431e-02
2293, 1.32067166e-02, 1.31690083e-02
2294, 1.32412016e-02, 1.30114406e-02
2295, 1.32750198e-02, 1.28536671e-02
2296, 1.33081861e-02, 1.26956608e-02
2297, 1.33406948e-02, 1.25374617e-02
2298, 1.33725926e-02, 1.23789506e-02
2299, 1.34037361e-02, 1.22205364e-02
2300, 1.34341540e-02, 1.20621463e-02
2301, 1.34638716e-02, 1.19037218e-02
2302, 1.34929568e-02, 1.17450953e-02
2303, 1.35214478e-02, 1.15861828e-02
2304, 1.35491518e-02, 1.14275012e-02
2305, 1.35761760e-02, 1.12687815e-02
2306, 1.36026489e-02, 1.11097200e-02
2307, 1.36285424e-02, 1.09504145e-02
2308, 1.36538390e-02, 1.07909404e-02
2309, 1.36785377e-02, 1.06313340e-02
2310, 1.37026543e-02, 1.04716066e-02
2311, 1.37262326e-02, 1.03117116e-02
2312, 1.37494178e-02, 1.01513024e-02
2313, 1.37725379e-02, 9.98943299e-03
2314, 1.37960631e-02, 9.82462801e-03
2315, 1.38204470e-02, 9.65539180e-03
2316, 1.24003785e-02, 1.64588504e-02
2317, 1.24303307e-02, 1.63430441e-02
2318, 1.24680679e-02, 1.62130818e-02
2319, 1.25106014e-02, 1.60739217e-02
2320, 1.25559531e-02, 1.59289092e-02
2321, 1.26027856e-02, 1.57802738e-02
2322, 1.26502197e-02, 1.56294536e-02
2323, 1.26976985e-02, 1.54773248e-02
2324, 1.27448756e-02, 1.53243933e-02
2325, 1.27915386e-02, 1.51709476e-02
2326, 1.28375739e-02, 1.50171081e-02
2327, 1.28829144e-02, 1.48629453e-02
2328, 1.29275285e-02, 1.47084948e-02
2329, 1.29713975e-02, 1.45537807e-02
2330, 1.30145140e-02, 1.43988151e-02
2331, 1.30568799e-02, 1.42436121e-02
2332, 1.30984932e-02, 1.40881818e-02
2333, 1.31393606e-02, 1.39325317e-02
2334, 1.31794866e-02, 1.37766693e-02
2335, 1.32188881e-02, 1.36205740e-02
2336, 1.32575706e-02, 1.34642525e-02
2337, 1.32955462e-02, 1.33076943e-02
2338, 1.33328326e-02, 1.31508661e-02
2339, 1.33694429e-02, 1.29937548e-02
2340, 1.34053854e-02, 1.28363529e-02
2341, 1.34406574e-02, 1.26786847e-02
2342, 1.34752747e-02, 1.25207314e-02
2343, 1.35091636e-02, 1.23627111e-02
2344, 1.35423001e-02, 1.22046936e-02
2345, 1.35744996e-02, 1.20471846e-02
2346, 1.36061376e-02, 1.18891932e-02
2347, 1.36372186e-02, 1.17307222e-02
2348, 1.36674978e-02, 1.15724290e-02
2349, 1.36972619e-02, 1.14136022e-02
2350, 1.37258144e-02, 1.12559954e-02
2351, 1.37536684e-02, 1.10982964e-02
2352, 1.37811881e-02, 1.09396745e-02
2353, 1.38081526e-02, 1.07807014e-02
2354, 1.38345147e-02, 1.06215337e-02
2355, 1.38602834e-02, 1.04621965e-02
2356, 1.38855129e-02, 1.03026032e-02
2357, 1.39103532e-02, 1.01423729e-02
2358, 1.39350975e-02, 9.98065993e-03
2359, 1.39601510e-02, 9.81619675e-03
2360, 1.39859272e-02, 9.64761991e-03
2361, 1.43159498e-02, 9.63627826e-03
2362, 1.44806597e-02, 9.63123888e-03
2363, 1.46451276e-02, 9.62703768e-03
2364, 1.48094259e-02, 9.62343626e-03
2365, 1.49736106e-02, 9.62023810e-03
2366, 1.51377236e-02, 9.61729698e-03
2367, 1.53017938e-02, 9.61451419e-03
2368, 1.54658407e-02, 9.61182266e-03
2369, 1.56298801e-02, 9.60918609e-03
2370, 1.57939270e-02, 9.60660540e-03
2371, 1.59579832e-02, 9.60422400e-03
2372, 1.61219686e-02, 9.60265286e-03
2373, 1.62856188e-02, 9.60339792e-03
2374, 1.64484493e-02, 9.60902683e-03
2375, 1.42873423e-02, 9.80366301e-03
2376, 1.44502502e-02, 9.79937706e-03
2377, 1.46128060e-02, 9.79631953e-03
2378, 1.47751160e-02, 9.79414117e-03
2379, 1.49372583e-02, 9.79255792e-03
2380, 1.50992945e-02, 9.79135837e-03
2381, 1.52612673e-02, 9.79039632e-03
2382, 1.54232038e-02, 9.78957396e-03
2383, 1.55851282e-02, 9.78883449e-03
2384, 1.57470666e-02, 9.78816953e-03
2385, 1.59090254e-02, 9.78774019e-03
2386, 1.60709210e-02, 9.78820957e-03
2387, 1.62324850e-02, 9.79111344e-03
2388, 1.63932629e-02, 9.79886949e-03
2389, 1.42591335e-02, 9.96783655e-03
2390, 1.44201228e-02, 9.96456109e-03
2391, 1.45806596e-02, 9.96287446e-03
2392, 1.47408722e-02, 9.96234547e-03
2393, 1.49008632e-02, 9.96261276e-03
2394, 1.50607117e-02, 9.96340252e-03
2395, 1.52204707e-02, 9.96451732e-03
2396, 1.53801814e-02, 9.96582583e-03
2397, 1.55398743e-02, 9.96725075e-03
2398, 1.56995840e-02, 9.96877160e-03
2399, 1.58593282e-02, 9.97055322e-03
2400, 1.60190240e-02, 9.97326523e-03
2401, 1.61784161e-02, 9.97840799e-03
2402, 1.63370688e-02, 9.98826139e-03
2403, 1.42309535e-02, 1.01299658e-02
2404, 1.43899405e-02, 1.01278536e-02
2405, 1.45483809e-02, 1.01276720e-02
2406, 1.47064207e-02, 1.01289246e-02
2407, 1.48641830e-02, 1.01311812e-02
2408, 1.50217619e-02, 1.01341028e-02
2409, 1.51792271e-02, 1.01374434e-02
2410, 1.53366281e-02, 1.01410374e-02
2411, 1.54940058e-02, 1.01447841e-02
2412, 1.56513993e-02, 1.01486482e-02
2413, 1.58088375e-02, 1.01527898e-02
2414, 1.59662496e-02, 1.01578590e-02
2415, 1.61233898e-02, 1.01652965e-02
2416, 1.62798427e-02, 1.01772575e-02
2417, 1.42025109e-02, 1.02909170e-02
2418, 1.43594444e-02, 1.02900174e-02
2419, 1.45157361e-02, 1.02913966e-02
2420, 1.46715492e-02, 1.02944952e-02
2421, 1.48270251e-02, 1.02988090e-02
2422, 1.49822775e-02, 1.03039350e-02
2423, 1.51373893e-02, 1.03095789e-02
2424, 1.52924210e-02, 1.03155375e-02
2425, 1.54474210e-02, 1.03216860e-02
2426, 1.56024378e-02, 1.03279762e-02
2427, 1.57575049e-02, 1.03345532e-02
2428, 1.59125626e-02, 1.03420373e-02
2429, 1.60673819e-02, 1.03517994e-02
2430, 1.62215680e-02, 1.03658773e-02
2431, 1.41736101e-02, 1.04512237e-02
2432, 1.43284602e-02, 1.04515254e-02
2433, 1.44825662e-02, 1.04544768e-02
2434, 1.46361096e-02, 1.04594398e-02
2435, 1.47892563e-02, 1.04658371e-02
2436, 1.49421375e-02, 1.04731973e-02
2437, 1.50948521e-02, 1.04811760e-02
2438, 1.52474679e-02, 1.04895337e-02
2439, 1.54000428e-02, 1.04981195e-02
2440, 1.55526325e-02, 1.05068702e-02
2441, 1.57052763e-02, 1.05159134e-02
2442, 1.58579275e-02, 1.05258366e-02
2443, 1.60103664e-02, 1.05379345e-02
2444, 1.61622297e-02, 1.05541274e-02
2445, 1.41441375e-02, 1.06111662e-02
2446, 1.42968800e-02, 1.06126396e-02
2447, 1.44487685e-02, 1.06171509e-02
2448, 1.46000097e-02, 1.06239775e-02
2449, 1.47507917e-02, 1.06324600e-02
2450, 1.49012655e-02, 1.06420601e-02
2451, 1.50515437e-02, 1.06523801e-02
2452, 1.52017055e-02, 1.06631434e-02
2453, 1.53518161e-02, 1.06741758e-02
2454, 1.55019388e-02, 1.06853954e-02
2455, 1.56521164e-02, 1.06969140e-02
2456, 1.58023108e-02, 1.07092801e-02
2457, 1.59523264e-02, 1.07237119e-02
2458, 1.61006935e-02, 1.07453754e-02
2459, 1.41140278e-02, 1.07708713e-02
2460, 1.42646385e-02, 1.07734893e-02
2461, 1.44142816e-02, 1.07795428e-02
2462, 1.45631898e-02, 1.07882209e-02
2463, 1.47115747e-02, 1.07987784e-02
2464, 1.48596074e-02, 1.08106118e-02
2465, 1.50074158e-02, 1.08232666e-02
2466, 1.51550900e-02, 1.08364318e-02
2467, 1.53027009e-02, 1.08499061e-02
2468, 1.54503193e-02, 1.08635901e-02
2469, 1.55979935e-02, 1.08775776e-02
2470, 1.57456957e-02, 1.08923791e-02
2471, 1.58928894e-02, 1.09101785e-02
2472, 1.60380527e-02, 1.09362174e-02
2473, 1.40832458e-02, 1.09303910e-02
2474, 1.42316986e-02, 1.09341322e-02
2475, 1.43790683e-02, 1.09417085e-02
2476, 1.45256137e-02, 1.09522212e-02
2477, 1.46715716e-02, 1.09648425e-02
2478, 1.48171326e-02, 1.09788952e-02
2479, 1.49624385e-02, 1.09938737e-02
2480, 1.51075935e-02, 1.10094277e-02
2481, 1.52526740e-02, 1.10253319e-02
2482, 1.53977554e-02, 1.10414689e-02
2483, 1.55428918e-02, 1.10579133e-02
2484, 1.56879649e-02, 1.10754259e-02
2485, 1.58322789e-02, 1.10966191e-02
2486, 1.59745552e-02, 1.11259408e-02
2487, 1.40517736e-02, 1.10897357e-02
2488, 1.41980406e-02, 1.10945869e-02
2489, 1.43431071e-02, 1.11036738e-02
2490, 1.44872610e-02, 1.11160045e-02
2491, 1.46307629e-02, 1.11306719e-02
2492, 1.47738215e-02, 1.11469291e-02
2493, 1.49165960e-02, 1.11642163e-02
2494, 1.50592001e-02, 1.11821443e-02
2495, 1.52017204e-02, 1.12004625e-02
2496, 1.53442333e-02, 1.12190377e-02
2497, 1.54867796e-02, 1.12379836e-02
2498, 1.56291611e-02, 1.12582762e-02
2499, 1.57706663e-02, 1.12825222e-02
2500, 1.59102641e-02, 1.13143921e-02
2501, 1.40200127e-02, 1.12478836e-02
2502, 1.41637865e-02, 1.12545192e-02
2503, 1.43064307e-02, 1.12653319e-02
2504, 1.44481333e-02, 1.12795411e-02
2505, 1.45891393e-02, 1.12962630e-02
2506, 1.47296637e-02, 1.13147143e-02
2507, 1.48698762e-02, 1.13342954e-02
2508, 1.50099006e-02, 1.13545824e-02
2509, 1.51498299e-02, 1.13752987e-02
2510, 1.52897425e-02, 1.13963010e-02
2511, 1.54296597e-02, 1.14177577e-02
2512, 1.55693414e-02, 1.14407390e-02
2513, 1.57081261e-02, 1.14676682e-02
2514, 1.58451721e-02, 1.15016140e-02
2515, 1.39883989e-02, 1.14037460e-02
2516, 1.41290650e-02, 1.14135873e-02
2517, 1.42690698e-02, 1.14265699e-02
2518, 1.44082345e-02, 1.14427945e-02
2519, 1.45466961e-02, 1.14616025e-02
2520, 1.46846520e-02, 1.14822481e-02
2521, 1.48222726e-02, 1.15041099e-02
2522, 1.49596874e-02, 1.15267402e-02
2523, 1.50969969e-02, 1.15498379e-02
2524, 1.52342785e-02, 1.15732532e-02
2525, 1.53715415e-02, 1.15971891e-02
2526, 1.55085372e-02, 1.16227157e-02
2527, 1.56446733e-02, 1.16520301e-02
2528, 1.57792494e-02, 1.16877463e-02
2529, 1.39544616e-02, 1.15632787e-02
2530, 1.40932919e-02, 1.15731787e-02
2531, 1.42308883e-02, 1.15877064e-02
2532, 1.43675292e-02, 1.16058309e-02
2533, 1.45034231e-02, 1.16267018e-02
2534, 1.46387806e-02, 1.16495285e-02
2535, 1.47737805e-02, 1.16736582e-02
2536, 1.49085578e-02, 1.16986139e-02
2537, 1.50432168e-02, 1.17240753e-02
2538, 1.51778413e-02, 1.17498841e-02
2539, 1.53124314e-02, 1.17762517e-02
2540, 1.54467551e-02, 1.18041914e-02
2541, 1.55802853e-02, 1.18356738e-02
2542, 1.57124382e-02, 1.18729603e-02
2543, 1.39198750e-02, 1.17225125e-02
2544, 1.40566360e-02, 1.17329136e-02
2545, 1.41918706e-02, 1.17487730e-02
2546, 1.43259987e-02, 1.17686810e-02
2547, 1.44593101e-02, 1.17915692e-02
2548, 1.45920450e-02, 1.18165547e-02
2549, 1.47243943e-02, 1.18429344e-02
2550, 1.48565052e-02, 1.18701980e-02
2551, 1.49884876e-02, 1.18980063e-02
2552, 1.51204281e-02, 1.19261891e-02
2553, 1.52523303e-02, 1.19549399e-02
2554, 1.53839830e-02, 1.19851921e-02
2555, 1.55149326e-02, 1.20186973e-02
2556, 1.56446900e-02, 1.20574161e-02
2557, 1.38846282e-02, 1.18814036e-02
2558, 1.40191959e-02, 1.18925218e-02
2559, 1.41520416e-02, 1.19096925e-02
2560, 1.42836450e-02, 1.19313318e-02
2561, 1.44143533e-02, 1.19562037e-02
2562, 1.45444395e-02, 1.19833238e-02
2563, 1.46741131e-02, 1.20119341e-02
2564, 1.48035316e-02, 1.20414896e-02
2565, 1.49328103e-02, 1.20716253e-02
2566, 1.50620416e-02, 1.21021587e-02
2567, 1.51912337e-02, 1.21332556e-02
2568, 1.53202098e-02, 1.21657513e-02
2569, 1.54485852e-02, 1.22011807e-02
2570, 1.55759621e-02, 1.22412387e-02
2571, 1.38492165e-02, 1.20386072e-02
2572, 1.39812967e-02, 1.20511232e-02
2573, 1.41115440e-02, 1.20700728e-02
2574, 1.42405173e-02, 1.20936362e-02
2575, 1.43685667e-02, 1.21205514e-02
2576, 1.44959679e-02, 1.21498164e-02
2577, 1.46229360e-02, 1.21806478e-02
2578, 1.47496341e-02, 1.22124795e-02
2579, 1.48761831e-02, 1.22449277e-02
2580, 1.50026772e-02, 1.22777913e-02
2581, 1.51291396e-02, 1.23112034e-02
2582, 1.52554251e-02, 1.23458914e-02
2583, 1.53812245e-02, 1.23831807e-02
2584, 1.55062275e-02, 1.24245128e-02
2585, 1.38128055e-02, 1.21963192e-02
2586, 1.39424987e-02, 1.22098820e-02
2587, 1.40702194e-02, 1.22303329e-02
2588, 1.41965672e-02, 1.22557171e-02
2589, 1.43219382e-02, 1.22846421e-02
2590, 1.44466283e-02, 1.23160342e-02
2591, 1.45708639e-02, 1.23490728e-02
2592, 1.46948136e-02, 1.23831639e-02
2593, 1.48186050e-02, 1.24179050e-02
2594, 1.49423387e-02, 1.24530802e-02
2595, 1.50660453e-02, 1.24887843e-02
2596, 1.51896244e-02, 1.25256283e-02
2597, 1.53128374e-02, 1.25647318e-02
2598, 1.54354647e-02, 1.26072923e-02
2599, 1.37753133e-02, 1.23547632e-02
2600, 1.39027387e-02, 1.23689575e-02
2601, 1.40280072e-02, 1.23906191e-02
2602, 1.41517585e-02, 1.24176592e-02
2603, 1.42744482e-02, 1.24485120e-02
2604, 1.43964104e-02, 1.24819884e-02
2605, 1.45178903e-02, 1.25172082e-02
2606, 1.46390665e-02, 1.25535391e-02
2607, 1.47600761e-02, 1.25905536e-02
2608, 1.48810213e-02, 1.26280198e-02
2609, 1.50019517e-02, 1.26659926e-02
2610, 1.51228029e-02, 1.27049666e-02
2611, 1.52434167e-02, 1.27458526e-02
2612, 1.53636634e-02, 1.27896061e-02
2613, 1.37369856e-02, 1.25132781e-02
2614, 1.38621107e-02, 1.25280982e-02
2615, 1.39849270e-02, 1.25508718e-02
2616, 1.41060883e-02, 1.25794634e-02
2617, 1.42260920e-02, 1.26121696e-02
2618, 1.43453106e-02, 1.26476865e-02
2619, 1.44640133e-02, 1.26850568e-02
2620, 1.45823946e-02, 1.27236024e-02
2621, 1.47005972e-02, 1.27628697e-02
2622, 1.48187298e-02, 1.28026083e-02
2623, 1.49368579e-02, 1.28428265e-02
2624, 1.50549598e-02, 1.28839072e-02
2625, 1.51729584e-02, 1.29265487e-02
2626, 1.52908191e-02, 1.29714701e-02
2627, 1.36978971e-02, 1.26716448e-02
2628, 1.38206668e-02, 1.26871513e-02
2629, 1.39410049e-02, 1.27110183e-02
2630, 1.40595622e-02, 1.27411047e-02
2631, 1.41768679e-02, 1.27756093e-02
2632, 1.42933261e-02, 1.28131239e-02
2633, 1.44092320e-02, 1.28526129e-02
2634, 1.45247942e-02, 1.28933471e-02
2635, 1.46401655e-02, 1.29348477e-02
2636, 1.47554623e-02, 1.29768383e-02
2637, 1.48707647e-02, 1.30192833e-02
2638, 1.49860969e-02, 1.30624482e-02
2639, 1.51014645e-02, 1.31068230e-02
2640, 1.52169326e-02, 1.31528862e-02
2641, 1.36580765e-02, 1.28297694e-02
2642, 1.37784416e-02, 1.28460042e-02
2643, 1.38963619e-02, 1.28707327e-02
2644, 1.40122660e-02, 1.29023558e-02
2645, 1.41268177e-02, 1.29387174e-02
2646, 1.42404744e-02, 1.29782520e-02
2647, 1.43535510e-02, 1.30198551e-02
2648, 1.44662689e-02, 1.30627668e-02
2649, 1.45787839e-02, 1.31064812e-02
2650, 1.46912206e-02, 1.31507032e-02
2651, 1.48036722e-02, 1.31953545e-02
2652, 1.49162123e-02, 1.32405851e-02
2653, 1.50289349e-02, 1.32866716e-02
2654, 1.51420012e-02, 1.33338543e-02
2655, 1.36175565e-02, 1.29875410e-02
2656, 1.37356594e-02, 1.30040701e-02
2657, 1.38510242e-02, 1.30299293e-02
2658, 1.39641976e-02, 1.30632082e-02
2659, 1.40759405e-02, 1.31014828e-02
2660, 1.41867558e-02, 1.31430551e-02
2661, 1.42969731e-02, 1.31867742e-02
2662, 1.44068170e-02, 1.32318502e-02
2663, 1.45164514e-02, 1.32777626e-02
2664, 1.46260019e-02, 1.33241974e-02
2665, 1.47355814e-02, 1.33710355e-02
2666, 1.48453098e-02, 1.34183113e-02
2667, 1.49553698e-02, 1.34660900e-02
2668, 1.50660267e-02, 1.35143716e-02
2669, 1.35764414e-02, 1.31446738e-02
2670, 1.36921220e-02, 1.31618213e-02
2671, 1.38054751e-02, 1.31873563e-02
2672, 1.39155965e-02, 1.32230306e-02
2673, 1.40243229e-02, 1.32636689e-02
2674, 1.41321979e-02, 1.33074550e-02
2675, 1.42395040e-02, 1.33533394e-02
2676, 1.43464422e-02, 1.34005845e-02
2677, 1.44531690e-02, 1.34486817e-02
2678, 1.45598100e-02, 1.34973144e-02
2679, 1.46664940e-02, 1.35463215e-02
2680, 1.47733893e-02, 1.35956220e-02
2681, 1.48807699e-02, 1.36450734e-02
2682, 1.49890119e-02, 1.36944335e-02
2683, 1.35345776e-02, 1.33015364e-02
2684, 1.36483647e-02, 1.33178830e-02
2685, 1.37589406e-02, 1.33449454e-02
2686, 1.38661042e-02, 1.33827096e-02
2687, 1.39718466e-02, 1.34255607e-02
2688, 1.40767647e-02, 1.34715252e-02
2689, 1.41811343e-02, 1.35195665e-02
2690, 1.42851416e-02, 1.35689704e-02
2691, 1.43889338e-02, 1.36192385e-02
2692, 1.44926412e-02, 1.36700487e-02
2693, 1.45964073e-02, 1.37212062e-02
2694, 1.47004500e-02, 1.37725100e-02
2695, 1.48051381e-02, 1.38236135e-02
2696, 1.49109401e-02, 1.38740726e-02
2697, 1.34919547e-02, 1.34581383e-02
2698, 1.36033623e-02, 1.34748323e-02
2699, 1.37144160e-02, 1.34950448e-02
2700, 1.38164209e-02, 1.35404468e-02
2701, 1.39186578e-02, 1.35867698e-02
2702, 1.40204839e-02, 1.36351865e-02
2703, 1.41218659e-02, 1.36854351e-02
2704, 1.42229125e-02, 1.37369968e-02
2705, 1.43237486e-02, 1.37894228e-02
2706, 1.44245010e-02, 1.38423946e-02
2707, 1.45253260e-02, 1.38956811e-02
2708, 1.46264955e-02, 1.39489714e-02
2709, 1.47284511e-02, 1.40017625e-02
2710, 1.48317087e-02, 1.40535096e-02
2711, 1.34485718e-02, 1.36144776e-02
2712, 1.35574825e-02, 1.36317248e-02
2713, 1.36658745e-02, 1.36529608e-02
2714, 1.37652736e-02, 1.36994608e-02
2715, 1.38644967e-02, 1.37479417e-02
2716, 1.39633026e-02, 1.37985591e-02
2717, 1.40616894e-02, 1.38509627e-02
2718, 1.41597530e-02, 1.39046628e-02
2719, 1.42576108e-02, 1.39592290e-02
2720, 1.43553838e-02, 1.40143447e-02
2721, 1.44532472e-02, 1.40697416e-02
2722, 1.45515036e-02, 1.41250454e-02
2723, 1.46506093e-02, 1.41797215e-02
2724, 1.47511186e-02, 1.42331608e-02
2725, 1.34044746e-02, 1.37704099e-02
2726, 1.35109080e-02, 1.37880798e-02
2727, 1.36165097e-02, 1.38106029e-02
2728, 1.37132425e-02, 1.38582615e-02
2729, 1.38094621e-02, 1.39088091e-02
2730, 1.39052365e-02, 1.39615880e-02
2731, 1.40006077e-02, 1.40161328e-02
2732, 1.40956640e-02, 1.40719591e-02
2733, 1.41905183e-02, 1.41286505e-02
2734, 1.42852915e-02, 1.41858906e-02
2735, 1.43801635e-02, 1.42434016e-02
2736, 1.44754313e-02, 1.43008158e-02
2737, 1.45715401e-02, 1.43576358e-02
2738, 1.46689964e-02, 1.44133661e-02
2739, 1.33597143e-02, 1.39257833e-02
2740, 1.34639498e-02, 1.39430584e-02
2741, 1.35681573e-02, 1.39631256e-02
2742, 1.36607401e-02, 1.40157603e-02
2743, 1.37536349e-02, 1.40691446e-02
2744, 1.38462959e-02, 1.41242314e-02
2745, 1.39386151e-02, 1.41809341e-02
2746, 1.40306428e-02, 1.42388782e-02
2747, 1.41224731e-02, 1.42976791e-02
2748, 1.42142233e-02, 1.43570323e-02
2749, 1.43060684e-02, 1.44166667e-02
2750, 1.43982964e-02, 1.44762415e-02
2751, 1.44913141e-02, 1.45353414e-02
2752, 1.45858154e-02, 1.45930937e-02
2753, 1.33140897e-02, 1.40810963e-02
2754, 1.34157902e-02, 1.40987793e-02
2755, 1.35171767e-02, 1.41200442e-02
2756, 1.36069767e-02, 1.41740069e-02
2757, 1.36968289e-02, 1.42294224e-02
2758, 1.37864277e-02, 1.42866075e-02
2759, 1.38756968e-02, 1.43453991e-02
2760, 1.39646819e-02, 1.44054275e-02
2761, 1.40534695e-02, 1.44663146e-02
2762, 1.41421780e-02, 1.45277604e-02
2763, 1.42309740e-02, 1.45895053e-02
2764, 1.43201314e-02, 1.46512417e-02
2765, 1.44099938e-02, 1.47126969e-02
2766, 1.45018157e-02, 1.47718461e-02
2767, 1.32676177e-02, 1.42362881e-02
2768, 1.33666946e-02, 1.42545346e-02
2769, 1.34653524e-02, 1.42766777e-02
2770, 1.35522261e-02, 1.43322768e-02
2771, 1.36390710e-02, 1.43895587e-02
2772, 1.37256300e-02, 1.44487191e-02
2773, 1.38118491e-02, 1.45095317e-02
2774, 1.38977766e-02, 1.45716053e-02
2775, 1.39835067e-02, 1.46345515e-02
2776, 1.40691539e-02, 1.46980695e-02
2777, 1.41548859e-02, 1.47618977e-02
2778, 1.42409736e-02, 1.48257390e-02
2779, 1.43278167e-02, 1.48892067e-02
2780, 1.44163119e-02, 1.49510298e-02
2781, 1.32203223e-02, 1.43912798e-02
2782, 1.33167356e-02, 1.44101102e-02
2783, 1.34126805e-02, 1.44330198e-02
2784, 1.34965656e-02, 1.44903436e-02
2785, 1.35803930e-02, 1.45494565e-02
2786, 1.36639085e-02, 1.46105345e-02
2787, 1.37470672e-02, 1.46733224e-02
2788, 1.38299260e-02, 1.47374058e-02
2789, 1.39125828e-02, 1.48023851e-02
2790, 1.39951520e-02, 1.48679512e-02
2791, 1.40778068e-02, 1.49338357e-02
2792, 1.41608221e-02, 1.49997314e-02
2793, 1.42446095e-02, 1.50652267e-02
2794, 1.43298609e-02, 1.51294833e-02
2795, 1.31722102e-02, 1.45460283e-02
2796, 1.32659348e-02, 1.45654362e-02
2797, 1.33552365e-02, 1.45996036e-02
2798, 1.34388637e-02, 1.46512464e-02
2799, 1.35204755e-02, 1.47099560e-02
2800, 1.36011736e-02, 1.47722755e-02
2801, 1.36813270e-02, 1.48368236e-02
2802, 1.37611227e-02, 1.49028394e-02
2803, 1.38406958e-02, 1.49698146e-02
2804, 1.39201730e-02, 1.50374016e-02
2805, 1.39997322e-02, 1.51053239e-02
2806, 1.40796285e-02, 1.51733067e-02
2807, 1.41601805e-02, 1.52411312e-02
2808, 1.42420055e-02, 1.53081222e-02
2809, 1.31232832e-02, 1.47005105e-02
2810, 1.32135879e-02, 1.47224013e-02
2811, 1.32991029e-02, 1.47601394e-02
2812, 1.33804986e-02, 1.48112811e-02
2813, 1.34596014e-02, 1.48702953e-02
2814, 1.35374730e-02, 1.49338078e-02
2815, 1.36146341e-02, 1.50000174e-02
2816, 1.36913648e-02, 1.50679024e-02
2817, 1.37678441e-02, 1.51368342e-02
2818, 1.38442162e-02, 1.52064161e-02
2819, 1.39206620e-02, 1.52763519e-02
2820, 1.39974337e-02, 1.53463818e-02
2821, 1.40748154e-02, 1.54163521e-02
2822, 1.41531033e-02, 1.54862236e-02
2823, 1.30735468e-02, 1.48547133e-02
2824, 1.31604429e-02, 1.48789911e-02
2825, 1.32427998e-02, 1.49185508e-02
2826, 1.33232959e-02, 1.49658332e-02
2827, 1.33983549e-02, 1.50289759e-02
2828, 1.34729836e-02, 1.50946695e-02
2829, 1.35470387e-02, 1.51627650e-02
2830, 1.36206662e-02, 1.52325509e-02
2831, 1.36940302e-02, 1.53034292e-02
2832, 1.37672815e-02, 1.53749846e-02
2833, 1.38406018e-02, 1.54469106e-02
2834, 1.39142442e-02, 1.55189428e-02
2835, 1.39884930e-02, 1.55909341e-02
2836, 1.40635837e-02, 1.56629570e-02
2837, 1.30228531e-02, 1.50090354e-02
2838, 1.31066348e-02, 1.50348311e-02
2839, 1.31860916e-02, 1.50754657e-02
2840, 1.32624600e-02, 1.51269678e-02
2841, 1.33356787e-02, 1.51886456e-02
2842, 1.34074884e-02, 1.52553990e-02
2843, 1.34785008e-02, 1.53251607e-02
2844, 1.35490214e-02, 1.53967943e-02
2845, 1.36192571e-02, 1.54695921e-02
2846, 1.36893699e-02, 1.55431014e-02
2847, 1.37595497e-02, 1.56169944e-02
2848, 1.38300564e-02, 1.56909935e-02
2849, 1.39011797e-02, 1.57649405e-02
2850, 1.39731448e-02, 1.58389267e-02
2851, 1.29713956e-02, 1.51629578e-02
2852, 1.30521702e-02, 1.51899103e-02
2853, 1.31287072e-02, 1.52315777e-02
2854, 1.32018467e-02, 1.52849806e-02
2855, 1.32722566e-02, 1.53475748e-02
2856, 1.33410972e-02, 1.54157057e-02
2857, 1.34090334e-02, 1.54871522e-02
2858, 1.34764332e-02, 1.55606177e-02
2859, 1.35435248e-02, 1.56353172e-02
2860, 1.36104841e-02, 1.57107599e-02
2861, 1.36775086e-02, 1.57865975e-02
2862, 1.37448683e-02, 1.58625375e-02
2863, 1.38128595e-02, 1.59384031e-02
2864, 1.38817057e-02, 1.60142928e-02
2865, 1.29191373e-02, 1.53166279e-02
2866, 1.29969278e-02, 1.53445546e-02
2867, 1.30705573e-02, 1.53871328e-02
2868, 1.31406439e-02, 1.54419169e-02
2869, 1.32080410e-02, 1.55058708e-02
2870, 1.32738193e-02, 1.55755514e-02
2871, 1.33386441e-02, 1.56487189e-02
2872, 1.34028997e-02, 1.57240089e-02
2873, 1.34668322e-02, 1.58005916e-02
2874, 1.35306232e-02, 1.58779491e-02
2875, 1.35944784e-02, 1.59557126e-02
2876, 1.36586782e-02, 1.60335675e-02
2877, 1.37235261e-02, 1.61113292e-02
2878, 1.37892449e-02, 1.61890928e-02
2879, 1.28661562e-02, 1.54698864e-02
2880, 1.29409563e-02, 1.54986493e-02
2881, 1.30115906e-02, 1.55422334e-02
2882, 1.30785499e-02, 1.55984908e-02
2883, 1.31428968e-02, 1.56638213e-02
2884, 1.32055981e-02, 1.57350190e-02
2885, 1.32673010e-02, 1.58098675e-02
2886, 1.33284032e-02, 1.58869550e-02
2887, 1.33891637e-02, 1.59654003e-02
2888, 1.34497741e-02, 1.60446502e-02
2889, 1.35104479e-02, 1.61243211e-02
2890, 1.35714766e-02, 1.62040759e-02
2891, 1.36331711e-02, 1.62837133e-02
2892, 1.36957541e-02, 1.63633320e-02
2893, 1.28125716e-02, 1.56224500e-02
2894, 1.28842797e-02, 1.56520568e-02
2895, 1.29516553e-02, 1.56971253e-02
2896, 1.30154844e-02, 1.57547221e-02
2897, 1.30767673e-02, 1.58213656e-02
2898, 1.31363822e-02, 1.58940330e-02
2899, 1.31949550e-02, 1.59705319e-02
2900, 1.32528972e-02, 1.60493925e-02
2901, 1.33104790e-02, 1.61296837e-02
2902, 1.33679025e-02, 1.62108168e-02
2903, 1.34253893e-02, 1.62923820e-02
2904, 1.34832421e-02, 1.63740255e-02
2905, 1.35417804e-02, 1.64555293e-02
2906, 1.36012249e-02, 1.65369976e-02
2907, 1.27585344e-02, 1.57738775e-02
2908, 1.28268776e-02, 1.58045739e-02
2909, 1.28908874e-02, 1.58510711e-02
2910, 1.29514821e-02, 1.59100518e-02
2911, 1.30096115e-02, 1.59781072e-02
2912, 1.30660869e-02, 1.60523206e-02
2913, 1.31215081e-02, 1.61305070e-02
2914, 1.31762829e-02, 1.62111633e-02
2915, 1.32306879e-02, 1.62933115e-02
2916, 1.32849310e-02, 1.63763370e-02
2917, 1.33392382e-02, 1.64598078e-02
2918, 1.33939246e-02, 1.65433474e-02
2919, 1.34493178e-02, 1.66267306e-02
2920, 1.35056414e-02, 1.67100616e-02
2921, 1.27042802e-02, 1.59233212e-02
2922, 1.27689242e-02, 1.59551799e-02
2923, 1.28293131e-02, 1.60031915e-02
2924, 1.28864571e-02, 1.60637740e-02
2925, 1.29412804e-02, 1.61334872e-02
2926, 1.29945325e-02, 1.62094384e-02
2927, 1.30467704e-02, 1.62894465e-02
2928, 1.30983815e-02, 1.63719859e-02
2929, 1.31496303e-02, 1.64560601e-02
2930, 1.32007198e-02, 1.65410321e-02
2931, 1.32518848e-02, 1.66264549e-02
2932, 1.33034429e-02, 1.67119373e-02
2933, 1.33557348e-02, 1.67972427e-02
2934, 1.34089813e-02, 1.68824829e-02
2935, 1.26502095e-02, 1.60693116e-02
2936, 1.27105331e-02, 1.61025710e-02
2937, 1.27668176e-02, 1.61524359e-02
2938, 1.28201731e-02, 1.62150301e-02
2939, 1.28714833e-02, 1.62867904e-02
2940, 1.29214162e-02, 1.63647998e-02
2941, 1.29704522e-02, 1.64468680e-02
2942, 1.30189257e-02, 1.65314712e-02
2943, 1.30670704e-02, 1.66176073e-02
2944, 1.31150782e-02, 1.67046431e-02
2945, 1.31631754e-02, 1.67921241e-02
2946, 1.32116899e-02, 1.68796461e-02
2947, 1.32609680e-02, 1.69669613e-02
2948, 1.33112185e-02, 1.70542058e-02
2949, 1.25969080e-02, 1.62095837e-02
2950, 1.26518011e-02, 1.62449274e-02
2951, 1.27031859e-02, 1.62974168e-02
2952, 1.27522657e-02, 1.63627490e-02
2953, 1.27998153e-02, 1.64371673e-02
2954, 1.28463414e-02, 1.65177099e-02
2955, 1.28921885e-02, 1.66022051e-02
2956, 1.29375951e-02, 1.66891534e-02
2957, 1.29827401e-02, 1.67775825e-02
2958, 1.30277844e-02, 1.68668758e-02
2959, 1.30729489e-02, 1.69565827e-02
2960, 1.31185651e-02, 1.70462821e-02
2961, 1.31649617e-02, 1.71357542e-02
2962, 1.32123288e-02, 1.72251668e-02
2963, 1.25450278e-02, 1.63409226e-02
2964, 1.25926873e-02, 1.63799375e-02
2965, 1.26380473e-02, 1.64365247e-02
2966, 1.26822554e-02, 1.65057704e-02
2967, 1.27257956e-02, 1.65837407e-02
2968, 1.27688721e-02, 1.66674815e-02
2969, 1.28116012e-02, 1.67549029e-02
2970, 1.28540713e-02, 1.68445837e-02
2971, 1.28963785e-02, 1.69356205e-02
2972, 1.29386447e-02, 1.70274321e-02
2973, 1.29810795e-02, 1.71195753e-02
2974, 1.30239893e-02, 1.72116645e-02
2975, 1.30676646e-02, 1.73035264e-02
2976, 1.31122917e-02, 1.73953287e-02
2977, 1.24948639e-02, 1.64591689e-02
2978, 1.25326710e-02, 1.65051781e-02
2979, 1.25707239e-02, 1.65683273e-02
2980, 1.26095209e-02, 1.66431703e-02
2981, 1.26489084e-02, 1.67258400e-02
2982, 1.26886005e-02, 1.68135948e-02
2983, 1.27283707e-02, 1.69045385e-02
2984, 1.27681084e-02, 1.69974174e-02
2985, 1.28078060e-02, 1.70914307e-02
2986, 1.28475390e-02, 1.71860624e-02
2987, 1.28874872e-02, 1.72809176e-02
2988, 1.29279038e-02, 1.73756927e-02
2989, 1.29690422e-02, 1.74702480e-02
2990, 1.30110933e-02, 1.75646935e-02
2991, 1.28051629e-02, 1.79013237e-02
2992, 1.27001535e-02, 1.80679020e-02
2993, 1.25939175e-02, 1.82335973e-02
2994, 1.24865295e-02, 1.83984693e-02
2995, 1.23780491e-02, 1.85625739e-02
2996, 1.22685200e-02, 1.87259465e-02
2997, 1.21579748e-02, 1.88886132e-02
2998, 1.20464368e-02, 1.90505907e-02
2999, 1.19339218e-02, 1.92118790e-02
3000, 1.18204402e-02, 1.93724874e-02
3001, 1.17060002e-02, 1.95324123e-02
3002, 1.15906112e-02, 1.96916517e-02
3003, 1.14742732e-02, 1.98502000e-02
3004, 1.13569954e-02, 2.00080536e-02
3005, 1.12387827e-02, 2.01652069e-02
3006, 1.11196395e-02, 2.03216560e-02
3007, 1.09995697e-02, 2.04773974e-02
3008, 1.08785797e-02, 2.06324235e-02
3009, 1.07566752e-02, 2.07867362e-02
3010, 1.06338691e-02, 2.09403262e-02
3011, 1.05101690e-02, 2.10931376e-02
3012, 1.03855170e-02, 2.12446731e-02
3013, 1.02596767e-02, 2.13927627e-02
3014, 1.01342313e-02, 2.15309374e-02
3015, 1.27677619e-02, 1.78010277e-02
3016, 1.26645472e-02, 1.79641582e-02
3017, 1.25598945e-02, 1.81261823e-02
3018, 1.24539342e-02, 1.82872154e-02
3019, 1.23467818e-02, 1.84473563e-02
3020, 1.22385211e-02, 1.86066832e-02
3021, 1.21292118e-02, 1.87652521e-02
3022, 1.20188966e-02, 1.89230964e-02
3023, 1.19076064e-02, 1.90802366e-02
3024, 1.17953578e-02, 1.92366857e-02
3025, 1.16821639e-02, 1.93924475e-02
3026, 1.15680341e-02, 1.95475221e-02
3027, 1.14529757e-02, 1.97019055e-02
3028, 1.13369953e-02, 1.98555943e-02
3029, 1.12200994e-02, 2.00085863e-02
3030, 1.11022936e-02, 2.01608799e-02
3031, 1.09835835e-02, 2.03124657e-02
3032, 1.08639747e-02, 2.04633437e-02
3033, 1.07434783e-02, 2.06135139e-02
3034, 1.06221121e-02, 2.07629669e-02
3035, 1.04998937e-02, 2.09115371e-02
3036, 1.03767850e-02, 2.10579745e-02
3037, 1.02526238e-02, 2.11976245e-02
3038, 1.01276841e-02, 2.13221051e-02
3039, 1.27312299e-02, 1.77003462e-02
3040, 1.26298107e-02, 1.78600028e-02
3041, 1.25267580e-02, 1.80183351e-02
3042, 1.24222562e-02, 1.81755088e-02
3043, 1.23164626e-02, 1.83316693e-02
3044, 1.22095011e-02, 1.84869319e-02
3045, 1.21014584e-02, 1.86413787e-02
3046, 1.19923977e-02, 1.87950693e-02
3047, 1.18823601e-02, 1.89480372e-02
3048, 1.17713716e-02, 1.91003047e-02
3049, 1.16594508e-02, 1.92518756e-02
3050, 1.15466081e-02, 1.94027591e-02
3051, 1.14328563e-02, 1.95529517e-02
3052, 1.13182021e-02, 1.97024532e-02
3053, 1.12026511e-02, 1.98512617e-02
3054, 1.10862106e-02, 1.99993718e-02
3055, 1.09688863e-02, 2.01467816e-02
3056, 1.08506884e-02, 2.02934891e-02
3057, 1.07316263e-02, 2.04394944e-02
3058, 1.06117278e-02, 2.05847844e-02
3059, 1.04910228e-02, 2.07290594e-02
3060, 1.03695188e-02, 2.08702907e-02
3061, 1.02471747e-02, 2.10010186e-02
3062, 1.01240985e-02, 2.11118814e-02
3063, 1.26953404e-02, 1.75993498e-02
3064, 1.25957150e-02, 1.77555103e-02
3065, 1.24942753e-02, 1.79101340e-02
3066, 1.23912506e-02, 1.80634316e-02
3067, 1.22868391e-02, 1.82155930e-02
3068, 1.21812001e-02, 1.83667727e-02
3069, 1.20744472e-02, 1.85170826e-02
3070, 1.19666625e-02, 1.86666008e-02
3071, 1.18578989e-02, 1.88153759e-02
3072, 1.17481928e-02, 1.89634394e-02
3073, 1.16375657e-02, 1.91108026e-02
3074, 1.15260333e-02, 1.92574766e-02
3075, 1.14136096e-02, 1.94034595e-02
3076, 1.13003030e-02, 1.95487551e-02
3077, 1.11861192e-02, 1.96933579e-02
3078, 1.10710673e-02, 1.98372677e-02
3079, 1.09551530e-02, 1.99804828e-02
3080, 1.08383857e-02, 2.01229975e-02
3081, 1.07207801e-02, 2.02648230e-02
3082, 1.06023662e-02, 2.04059277e-02
3083, 1.04831904e-02, 2.05459092e-02
3084, 1.03632957e-02, 2.06816383e-02
3085, 1.02427267e-02, 2.08041016e-02
3086, 1.01215988e-02, 2.09048558e-02
3087, 1.26598598e-02, 1.74981896e-02
3088, 1.25620337e-02, 1.76508222e-02
3089, 1.24622192e-02, 1.78017132e-02
3090, 1.23606855e-02, 1.79511141e-02
3091, 1.22576719e-02, 1.80992596e-02
3092, 1.21533722e-02, 1.82463434e-02
3093, 1.20479250e-02, 1.83925033e-02
3094, 1.19414320e-02, 1.85378380e-02
3095, 1.18339574e-02, 1.86824091e-02
3096, 1.17255477e-02, 1.88262537e-02
3097, 1.16162291e-02, 1.89693961e-02
3098, 1.15060238e-02, 1.91118456e-02
3099, 1.13949403e-02, 1.92536078e-02
3100, 1.12829953e-02, 1.93946827e-02
3101, 1.11701936e-02, 1.95350684e-02
3102, 1.10565433e-02, 1.96747668e-02
3103, 1.09420521e-02, 1.98137723e-02
3104, 1.08267311e-02, 1.99520849e-02
3105, 1.07105961e-02, 2.00897157e-02
3106, 1.05936807e-02, 2.02266257e-02
3107, 1.04760360e-02, 2.03622133e-02
3108, 1.03577347e-02, 2.04922669e-02
3109, 1.02388663e-02, 2.06078421e-02
3110, 1.01195667e-02, 2.07021944e-02
3111, 1.26246065e-02, 1.73970312e-02
3112, 1.25285974e-02, 1.75460782e-02
3113, 1.24304239e-02, 1.76931955e-02
3114, 1.23303970e-02, 1.78386718e-02
3115, 1.22287953e-02, 1.79827847e-02
3116, 1.21258451e-02, 1.81257576e-02
3117, 1.20217148e-02, 1.82677582e-02
3118, 1.19165219e-02, 1.84088983e-02
3119, 1.18103474e-02, 1.85492560e-02
3120, 1.17032416e-02, 1.86888780e-02
3121, 1.15952408e-02, 1.88277923e-02
3122, 1.14863664e-02, 1.89660098e-02
3123, 1.13766342e-02, 1.91035420e-02
3124, 1.12660574e-02, 1.92403886e-02
3125, 1.11546442e-02, 1.93765517e-02
3126, 1.10424040e-02, 1.95120275e-02
3127, 1.09293442e-02, 1.96468178e-02
3128, 1.08154770e-02, 1.97809227e-02
3129, 1.07008200e-02, 1.99143533e-02
3130, 1.05854068e-02, 2.00470611e-02
3131, 1.04692960e-02, 2.01780926e-02
3132, 1.03525706e-02, 2.03028508e-02
3133, 1.02353431e-02, 2.04138421e-02
3134, 1.01177637e-02, 2.05058977e-02
3135, 1.25894733e-02, 1.72960646e-02
3136, 1.24953203e-02, 1.74414180e-02
3137, 1.23988194e-02, 1.75846834e-02
3138, 1.23003200e-02, 1.77261848e-02
3139, 1.22001460e-02, 1.78662315e-02
3140, 1.20985582e-02, 1.80050712e-02
3141, 1.19957514e-02, 1.81428976e-02
3142, 1.18918624e-02, 1.82798337e-02
3143, 1.17869889e-02, 1.84159726e-02
3144, 1.16811898e-02, 1.85513683e-02
3145, 1.15745068e-02, 1.86860487e-02
3146, 1.14669651e-02, 1.88200343e-02
3147, 1.13585833e-02, 1.89533345e-02
3148, 1.12493765e-02, 1.90859511e-02
3149, 1.11393528e-02, 1.92178898e-02
3150, 1.10285236e-02, 1.93491429e-02
3151, 1.09168971e-02, 1.94797143e-02
3152, 1.08044855e-02, 1.96096096e-02
3153, 1.06913056e-02, 1.97388362e-02
3154, 1.05773946e-02, 1.98673140e-02
3155, 1.04628112e-02, 1.99938547e-02
3156, 1.03476457e-02, 2.01145709e-02
3157, 1.02320965e-02, 2.02286039e-02
3158, 1.01161003e-02, 2.03199629e-02
3159, 1.25544649e-02, 1.71955526e-02
3160, 1.24622518e-02, 1.73370093e-02
3161, 1.23674870e-02, 1.74762625e-02
3162, 1.22705614e-02, 1.76136754e-02
3163, 1.21718403e-02, 1.77495778e-02
3164, 1.20716244e-02, 1.78842433e-02
3165, 1.19701428e-02, 1.80178676e-02
3166, 1.18675558e-02, 1.81505941e-02
3167, 1.17639750e-02, 1.82825103e-02
3168, 1.16594732e-02, 1.84136797e-02
3169, 1.15540978e-02, 1.85441319e-02
3170, 1.14478786e-02, 1.86738893e-02
3171, 1.13408361e-02, 1.88029632e-02
3172, 1.12329870e-02, 1.89313553e-02
3173, 1.11243417e-02, 1.90590732e-02
3174, 1.10149123e-02, 1.91861112e-02
3175, 1.09047052e-02, 1.93124712e-02
3176, 1.07937362e-02, 1.94381624e-02
3177, 1.06820231e-02, 1.95631906e-02
3178, 1.05696004e-02, 1.96874440e-02
3179, 1.04565294e-02, 1.98098887e-02
3180, 1.03429034e-02, 1.99282318e-02
3181, 1.02288593e-02, 2.00402550e-02
3182, 1.01144928e-02, 2.01417319e-02
3183, 1.25197805e-02, 1.70959011e-02
3184, 1.24296844e-02, 1.72330607e-02
3185, 1.23367887e-02, 1.73679851e-02
3186, 1.22415191e-02, 1.75010748e-02
3187, 1.21442918e-02, 1.76326856e-02
3188, 1.20454608e-02, 1.77630857e-02
3189, 1.19452942e-02, 1.78924687e-02
3190, 1.18439868e-02, 1.80209670e-02
3191, 1.17416717e-02, 1.81486644e-02
3192, 1.16384337e-02, 1.82756186e-02
3193, 1.15343295e-02, 1.84018575e-02
3194, 1.14293955e-02, 1.85274053e-02
3195, 1.13236550e-02, 1.86522715e-02
3196, 1.12171276e-02, 1.87764615e-02
3197, 1.11098234e-02, 1.88999772e-02
3198, 1.10017555e-02, 1.90228205e-02
3199, 1.08929314e-02, 1.91449933e-02
3200, 1.07833669e-02, 1.92664992e-02
3201, 1.06730815e-02, 1.93873513e-02
3202, 1.05621098e-02, 1.95074454e-02
3203, 1.04505112e-02, 1.96261108e-02
3204, 1.03383753e-02, 1.97421387e-02
3205, 1.02258213e-02, 1.98541097e-02
3206, 1.01129767e-02, 1.99615359e-02
3207, 1.24859521e-02, 1.69977359e-02
3208, 1.23983193e-02, 1.71298534e-02
3209, 1.23075237e-02, 1.72598362e-02
3210, 1.22140404e-02, 1.73881706e-02
3211, 1.21183582e-02, 1.75152142e-02
3212, 1.20209036e-02, 1.76411998e-02
3213, 1.19220130e-02, 1.77662745e-02
3214, 1.18219247e-02, 1.78905278e-02
3215, 1.17208026e-02, 1.80140212e-02
3216, 1.16187502e-02, 1.81367882e-02
3217, 1.15158372e-02, 1.82588547e-02
3218, 1.14121065e-02, 1.83802359e-02
3219, 1.13075860e-02, 1.85009409e-02
3220, 1.12022953e-02, 1.86209735e-02
3221, 1.10962484e-02, 1.87403392e-02
3222, 1.09894574e-02, 1.88590363e-02
3223, 1.08819315e-02, 1.89770684e-02
3224, 1.07736876e-02, 1.90944392e-02
3225, 1.06647443e-02, 1.92111619e-02
3226, 1.05551369e-02, 1.93271749e-02
3227, 1.04449224e-02, 1.94420964e-02
3228, 1.03341835e-02, 1.95552260e-02
3229, 1.02230292e-02, 1.96655579e-02
3230, 1.01115881e-02, 1.97715703e-02
3231, 1.24539807e-02, 1.69019811e-02
3232, 1.23693803e-02, 1.70277134e-02
3233, 1.22810276e-02, 1.71516910e-02
3234, 1.21894861e-02, 1.72745474e-02
3235, 1.20953731e-02, 1.73965916e-02
3236, 1.19992457e-02, 1.75179429e-02
3237, 1.19015295e-02, 1.76386219e-02
3238, 1.18025336e-02, 1.77586265e-02
3239, 1.17024640e-02, 1.78779513e-02
3240, 1.16014518e-02, 1.79965962e-02
3241, 1.14995791e-02, 1.81145631e-02
3242, 1.13968998e-02, 1.82318613e-02
3243, 1.12934448e-02, 1.83484890e-02
3244, 1.11892382e-02, 1.84644535e-02
3245, 1.10842939e-02, 1.85797550e-02
3246, 1.09786261e-02, 1.86943952e-02
3247, 1.08722448e-02, 1.88083760e-02
3248, 1.07651660e-02, 1.89217031e-02
3249, 1.06574092e-02, 1.90343894e-02
3250, 1.05490107e-02, 1.91464052e-02
3251, 1.04400199e-02, 1.92575306e-02
3252, 1.03305168e-02, 1.93671584e-02
3253, 1.02205984e-02, 1.94724090e-02
3254, 1.01103829e-02, 1.95706170e-02
3255, 1.24253696e-02, 1.68098509e-02
3256, 1.23446127e-02, 1.69269182e-02
3257, 1.22591034e-02, 1.70432180e-02
3258, 1.21696219e-02, 1.71595421e-02
3259, 1.20770317e-02, 1.72760114e-02
3260, 1.19820843e-02, 1.73924603e-02
3261, 1.18853496e-02, 1.75086632e-02
3262, 1.17872283e-02, 1.76244434e-02
3263, 1.16879810e-02, 1.77396834e-02
3264, 1.15877734e-02, 1.78543143e-02
3265, 1.14867063e-02, 1.79683100e-02
3266, 1.13848411e-02, 1.80816539e-02
3267, 1.12822140e-02, 1.81943402e-02
3268, 1.11788521e-02, 1.83063727e-02
3269, 1.10747721e-02, 1.84177496e-02
3270, 1.09699853e-02, 1.85284726e-02
3271, 1.08645083e-02, 1.86385419e-02
3272, 1.07583553e-02, 1.87479649e-02
3273, 1.06515447e-02, 1.88567564e-02
3274, 1.05441110e-02, 1.89649053e-02
3275, 1.04361009e-02, 1.90722235e-02
3276, 1.03275878e-02, 1.91770755e-02
3277, 1.02186594e-02, 1.92754343e-02
3278, 1.01094246e-02, 1.93642601e-02
3279, 1.24020623e-02, 1.67224482e-02
3280, 1.23260841e-02, 1.68271773e-02
3281, 1.22437598e-02, 1.69335678e-02
3282, 1.21563338e-02, 1.70421395e-02
3283, 1.20650744e-02, 1.71524454e-02
3284, 1.19710285e-02, 1.72637794e-02
3285, 1.18749617e-02, 1.73754990e-02
3286, 1.17773898e-02, 1.74871497e-02
3287, 1.16786398e-02, 1.75984483e-02
3288, 1.15789119e-02, 1.77092329e-02
3289, 1.14783263e-02, 1.78194325e-02
3290, 1.13769509e-02, 1.79290045e-02
3291, 1.12748295e-02, 1.80379357e-02
3292, 1.11719891e-02, 1.81462225e-02
3293, 1.10684494e-02, 1.82538629e-02
3294, 1.09642232e-02, 1.83608551e-02
3295, 1.08593265e-02, 1.84672028e-02
3296, 1.07537732e-02, 1.85729135e-02
3297, 1.06475856e-02, 1.86779983e-02
3298, 1.05407927e-02, 1.87824424e-02
3299, 1.04334401e-02, 1.88856348e-02
3300, 1.03255920e-02, 1.89851318e-02
3301, 1.02173351e-02, 1.90760829e-02
3302, 1.01087689e-02, 1.91546492e-02
3303, 1.23865372e-02, 1.66394562e-02
3304, 1.23159699e-02, 1.67266093e-02
3305, 1.22369137e-02, 1.68210194e-02
3306, 1.21512581e-02, 1.69209372e-02
3307, 1.20608900e-02, 1.70247778e-02
3308, 1.19671812e-02, 1.71310566e-02
3309, 1.18712867e-02, 1.72384828e-02
3310, 1.17739076e-02, 1.73461642e-02
3311, 1.16751436e-02, 1.74538270e-02
3312, 1.15755107e-02, 1.75609849e-02
3313, 1.14751430e-02, 1.76675096e-02
3314, 1.13739353e-02, 1.77734867e-02
3315, 1.12719573e-02, 1.78788695e-02
3316, 1.11692622e-02, 1.79836303e-02
3317, 1.10658798e-02, 1.80877559e-02
3318, 1.09618306e-02, 1.81912482e-02
3319, 1.08571285e-02, 1.82940997e-02
3320, 1.07517904e-02, 1.83963180e-02
3321, 1.06458366e-02, 1.84978973e-02
3322, 1.05393007e-02, 1.85986739e-02
3323, 1.04322210e-02, 1.86977200e-02
3324, 1.03246626e-02, 1.87920164e-02
3325, 1.02167074e-02, 1.88771132e-02
3326, 1.01084551e-02, 1.89487394e-02
3327, 1.65554024e-02, 9.22920182e-03
3328, 1.63883604e-02, 9.22843907e-03
3329, 1.62209477e-02, 9.23065469e-03
3330, 1.60533581e-02, 9.23443399e-03
3331, 1.58857070e-02, 9.23890807e-03
3332, 1.57180410e-02, 9.24365409e-03
3333, 1.55503741e-02, 9.24850442e-03
3334, 1.53827034e-02, 9.25340224e-03
3335, 1.52150262e-02, 9.25833918e-03
3336, 1.50473351e-02, 9.26333014e-03
3337, 1.48796234e-02, 9.26840492e-03
3338, 1.47118717e-02, 9.27361287e-03
3339, 1.45440642e-02, 9.27901454e-03
3340, 1.43761849e-02, 9.28466022e-03
3341, 1.42082255e-02, 9.29055084e-03
3342, 1.40402000e-02, 9.29663703e-03
3343, 1.38720889e-02, 9.30307619e-03
3344, 1.37039172e-02, 9.30976495e-03
3345, 1.35357007e-02, 9.31661762e-03
3346, 1.33674480e-02, 9.32358578e-03
3347, 1.31991655e-02, 9.33063775e-03
3348, 1.30308587e-02, 9.33775399e-03
3349, 1.28625222e-02, 9.34493542e-03
3350, 1.26941735e-02, 9.35212709e-03
3351, 1.25258258e-02, 9.35928337e-03
3352, 1.23574873e-02, 9.36637446e-03
3353, 1.21891517e-02, 9.37342644e-03
3354, 1.20208096e-02, 9.38047376e-03
3355, 1.18524460e-02, 9.38755460e-03
3356, 1.16840722e-02, 9.39464290e-03
3357, 1.15156900e-02, 9.40172933e-03
3358, 1.13473013e-02, 9.40881297e-03
3359, 1.11789061e-02, 9.41589940e-03
3360, 1.10105043e-02, 9.42300633e-03
3361, 1.08420961e-02, 9.43020452e-03
3362, 1.06736850e-02, 9.43777524e-03
3363, 1.05052684e-02, 9.44656227e-03
3364, 1.03368498e-02, 9.45777167e-03
3365, 1.01684295e-02, 9.47347842e-03
3366, 1.66070294e-02, 9.03921854e-03
3367, 1.64380893e-02, 9.04019829e-03
3368, 1.62690096e-02, 9.04326141e-03
3369, 1.60998628e-02, 9.04747657e-03
3370, 1.59306899e-02, 9.05227475e-03
3371, 1.57615077e-02, 9.05734114e-03
3372, 1.55923236e-02, 9.06252488e-03
3373, 1.54231396e-02, 9.06776264e-03
3374, 1.52539536e-02, 9.07303207e-03
3375, 1.50847603e-02, 9.07833315e-03
3376, 1.49155557e-02, 9.08367988e-03
3377, 1.47463316e-02, 9.08909645e-03
3378, 1.45770796e-02, 9.09461267e-03
3379, 1.44077893e-02, 9.10025463e-03
3380, 1.42384563e-02, 9.10602696e-03
3381, 1.40690859e-02, 9.11192782e-03
3382, 1.38996728e-02, 9.11798980e-03
3383, 1.37302261e-02, 9.12418775e-03
3384, 1.35607533e-02, 9.13048349e-03
3385, 1.33912582e-02, 9.13684815e-03
3386, 1.32217472e-02, 9.14326310e-03
3387, 1.30522223e-02, 9.14971624e-03
3388, 1.28826797e-02, 9.15621221e-03
3389, 1.27131306e-02, 9.16271284e-03
3390, 1.25435824e-02, 9.16919298e-03
3391, 1.23740379e-02, 9.17563960e-03
3392, 1.22044943e-02, 9.18206945e-03
3393, 1.20349471e-02, 9.18849930e-03
3394, 1.18653905e-02, 9.19493847e-03
3395, 1.16958283e-02, 9.20138229e-03
3396, 1.15262605e-02, 9.20782611e-03
3397, 1.13566890e-02, 9.21426993e-03
3398, 1.11871138e-02, 9.22071561e-03
3399, 1.10175349e-02, 9.22717154e-03
3400, 1.08479531e-02, 9.23370011e-03
3401, 1.06783696e-02, 9.24063101e-03
3402, 1.05087832e-02, 9.24876519e-03
3403, 1.03391940e-02, 9.25940461e-03
3404, 1.01696011e-02, 9.27539729e-03
3405, 1.66575033e-02, 8.84910673e-03
3406, 1.64868310e-02, 8.85138474e-03
3407, 1.63162127e-02, 8.85502156e-03
3408, 1.61456130e-02, 8.85948539e-03
3409, 1.59750227e-02, 8.86440650e-03
3410, 1.58044361e-02, 8.86955857e-03
3411, 1.56338532e-02, 8.87482055e-03
3412, 1.54632721e-02, 8.88013467e-03
3413, 1.52926911e-02, 8.88547488e-03
3414, 1.51221072e-02, 8.89083557e-03
3415, 1.49515187e-02, 8.89622048e-03
3416, 1.47809200e-02, 8.90164077e-03
3417, 1.46103073e-02, 8.90710950e-03
3418, 1.44396760e-02, 8.91263969e-03
3419, 1.42690260e-02, 8.91823694e-03
3420, 1.40983546e-02, 8.92390311e-03
3421, 1.39276609e-02, 8.92964751e-03
3422, 1.37569495e-02, 8.93546175e-03
3423, 1.35862241e-02, 8.94133002e-03
3424, 1.34154875e-02, 8.94723739e-03
3425, 1.32447416e-02, 8.95317271e-03
3426, 1.30739883e-02, 8.95912945e-03
3427, 1.29032247e-02, 8.96511041e-03
3428, 1.27324583e-02, 8.97109509e-03
3429, 1.25616919e-02, 8.97707231e-03
3430, 1.23909265e-02, 8.98303371e-03
3431, 1.22201610e-02, 8.98898672e-03
3432, 1.20493937e-02, 8.99493881e-03
3433, 1.18786218e-02, 9.00089368e-03
3434, 1.17078479e-02, 9.00685042e-03
3435, 1.15370713e-02, 9.01280716e-03
3436, 1.13662928e-02, 9.01876576e-03
3437, 1.11955116e-02, 9.02472343e-03
3438, 1.10247284e-02, 9.03068762e-03
3439, 1.08539443e-02, 9.03671235e-03
3440, 1.06831584e-02, 9.04308446e-03
3441, 1.05123715e-02, 9.05030593e-03
3442, 1.03415847e-02, 9.05905664e-03
3443, 1.01707950e-02, 9.07061994e-03
3444, 1.67068504e-02, 8.65885615e-03
3445, 1.65345371e-02, 8.66226666e-03
3446, 1.63624752e-02, 8.66627507e-03
3447, 1.61905102e-02, 8.67082458e-03
3448, 1.60185844e-02, 8.67572054e-03
3449, 1.58466753e-02, 8.68080743e-03
3450, 1.56747736e-02, 8.68599117e-03
3451, 1.55028775e-02, 8.69122241e-03
3452, 1.53309833e-02, 8.69647600e-03
3453, 1.51590891e-02, 8.70174356e-03
3454, 1.49871921e-02, 8.70702416e-03
3455, 1.48152914e-02, 8.71232152e-03
3456, 1.46433832e-02, 8.71764310e-03
3457, 1.44714676e-02, 8.72299261e-03
3458, 1.42995417e-02, 8.72837566e-03
3459, 1.41276056e-02, 8.73379316e-03
3460, 1.39556583e-02, 8.73924792e-03
3461, 1.37837026e-02, 8.74473806e-03
3462, 1.36117395e-02, 8.75025615e-03
3463, 1.34397708e-02, 8.75579379e-03
3464, 1.32677965e-02, 8.76134820e-03
3465, 1.30958185e-02, 8.76691379e-03
3466, 1.29238367e-02, 8.77249055e-03
3467, 1.27518512e-02, 8.77807196e-03
3468, 1.25798658e-02, 8.78365058e-03
3469, 1.24078812e-02, 8.78922269e-03
3470, 1.22358967e-02, 8.79479200e-03
3471, 1.20639103e-02, 8.80035851e-03
3472, 1.18919220e-02, 8.80592596e-03
3473, 1.17199328e-02, 8.81149434e-03
3474, 1.15479436e-02, 8.81706364e-03
3475, 1.13759516e-02, 8.82263295e-03
3476, 1.12039587e-02, 8.82820226e-03
3477, 1.10319657e-02, 8.83377343e-03
3478, 1.08599719e-02, 8.83938838e-03
3479, 1.06879771e-02, 8.84518865e-03
3480, 1.05159823e-02, 8.85122269e-03
3481, 1.03439875e-02, 8.85714218e-03
3482, 1.01719936e-02, 8.86167679e-03
3483, 1.67547222e-02, 8.46987404e-03
3484, 1.65811069e-02, 8.47326964e-03
3485, 1.64077394e-02, 8.47726874e-03
3486, 1.62344892e-02, 8.48173536e-03
3487, 1.60612930e-02, 8.48649908e-03
3488, 1.58881228e-02, 8.49142857e-03
3489, 1.57149620e-02, 8.49644467e-03
3490, 1.55418105e-02, 8.50150362e-03
3491, 1.53686609e-02, 8.50658305e-03
3492, 1.51955122e-02, 8.51167366e-03
3493, 1.50223617e-02, 8.51677172e-03
3494, 1.48492111e-02, 8.52187723e-03
3495, 1.46760568e-02, 8.52699485e-03
3496, 1.45028979e-02, 8.53212457e-03
3497, 1.43297361e-02, 8.53727013e-03
3498, 1.41565688e-02, 8.54243338e-03
3499, 1.39833959e-02, 8.54761340e-03
3500, 1.38102202e-02, 8.55281018e-03
3501, 1.36370389e-02, 8.55802000e-03
3502, 1.34638557e-02, 8.56324099e-03
3503, 1.32906688e-02, 8.56847130e-03
3504, 1.31174810e-02, 8.57370719e-03
3505, 1.29442904e-02, 8.57894775e-03
3506, 1.27710998e-02, 8.58419202e-03
3507, 1.25979073e-02, 8.58943537e-03
3508, 1.24247149e-02, 8.59467592e-03
3509, 1.22515243e-02, 8.59991554e-03
3510, 1.20783309e-02, 8.60515423e-03
3511, 1.19051374e-02, 8.61039199e-03
3512, 1.17319431e-02, 8.61563068e-03
3513, 1.15587488e-02, 8.62086937e-03
3514, 1.13855544e-02, 8.62610899e-03
3515, 1.12123583e-02, 8.63134768e-03
3516, 1.10391621e-02, 8.63658823e-03
3517, 1.08659668e-02, 8.64184555e-03
3518, 1.06927697e-02, 8.64712335e-03
3519, 1.05195735e-02, 8.65216460e-03
3520, 1.03463791e-02, 8.65589175e-03
3521, 1.01731876e-02, 8.65427963e-03
3522, 1.68014318e-02, 8.28102976e-03
3523, 1.66265946e-02, 8.28421582e-03
3524, 1.64519977e-02, 8.28804635e-03
3525, 1.62775218e-02, 8.29233322e-03
3526, 1.61031038e-02, 8.29689950e-03
3527, 1.59287192e-02, 8.30162130e-03
3528, 1.57543458e-02, 8.30642506e-03
3529, 1.55799799e-02, 8.31126701e-03
3530, 1.54056177e-02, 8.31612758e-03
3531, 1.52312564e-02, 8.32099747e-03
3532, 1.50568970e-02, 8.32587294e-03
3533, 1.48825357e-02, 8.33075307e-03
3534, 1.47081735e-02, 8.33563786e-03
3535, 1.45338103e-02, 8.34052823e-03
3536, 1.43594444e-02, 8.34542699e-03
3537, 1.41850766e-02, 8.35033227e-03
3538, 1.40107069e-02, 8.35524686e-03
3539, 1.38363345e-02, 8.36016797e-03
3540, 1.36619601e-02, 8.36509559e-03
3541, 1.34875849e-02, 8.37002881e-03
3542, 1.33132087e-02, 8.37496668e-03
3543, 1.31388297e-02, 8.37990642e-03
3544, 1.29644517e-02, 8.38484988e-03
3545, 1.27900708e-02, 8.38979520e-03
3546, 1.26156919e-02, 8.39474052e-03
3547, 1.24413120e-02, 8.39968491e-03
3548, 1.22669321e-02, 8.40462837e-03
3549, 1.20925521e-02, 8.40957090e-03
3550, 1.19181713e-02, 8.41451436e-03
3551, 1.17437905e-02, 8.41945782e-03
3552, 1.15694106e-02, 8.42440035e-03
3553, 1.13950279e-02, 8.42934288e-03
3554, 1.12206470e-02, 8.43428634e-03
3555, 1.10462653e-02, 8.43922980e-03
3556, 1.08718835e-02, 8.44417419e-03
3557, 1.06975008e-02, 8.44907388e-03
3558, 1.05231199e-02, 8.45367089e-03
3559, 1.03487410e-02, 8.45726766e-03
3560, 1.01743666e-02, 8.45779385e-03
3561, 1.68470573e-02, 8.09203181e-03
3562, 1.66710354e-02, 8.09498690e-03
3563, 1.64952502e-02, 8.09859857e-03
3564, 1.63195916e-02, 8.10266472e-03
3565, 1.61439925e-02, 8.10700469e-03
3566, 1.59684271e-02, 8.11149552e-03
3567, 1.57928765e-02, 8.11606366e-03
3568, 1.56173352e-02, 8.12066812e-03
3569, 1.54417949e-02, 8.12529214e-03
3570, 1.52662583e-02, 8.12992267e-03
3571, 1.50907217e-02, 8.13455880e-03
3572, 1.49151860e-02, 8.13919678e-03
3573, 1.47396494e-02, 8.14383850e-03
3574, 1.45641118e-02, 8.14848114e-03
3575, 1.43885743e-02, 8.15312844e-03
3576, 1.42130349e-02, 8.15777853e-03
3577, 1.40374955e-02, 8.16243235e-03
3578, 1.38619542e-02, 8.16708896e-03
3579, 1.36864111e-02, 8.17174930e-03
3580, 1.35108698e-02, 8.17641243e-03
3581, 1.33353267e-02, 8.18107743e-03
3582, 1.31597826e-02, 8.18574335e-03
3583, 1.29842376e-02, 8.19041207e-03
3584, 1.28086926e-02, 8.19507986e-03
3585, 1.26331476e-02, 8.19974951e-03
3586, 1.24576036e-02, 8.20441823e-03
3587, 1.22820586e-02, 8.20908602e-03
3588, 1.21065136e-02, 8.21375381e-03
3589, 1.19309686e-02, 8.21842253e-03
3590, 1.17554236e-02, 8.22309125e-03
3591, 1.15798786e-02, 8.22775811e-03
3592, 1.14043318e-02, 8.23242590e-03
3593, 1.12287868e-02, 8.23709462e-03
3594, 1.10532418e-02, 8.24176334e-03
3595, 1.08776968e-02, 8.24642833e-03
3596, 1.07021499e-02, 8.25108774e-03
3597, 1.05266050e-02, 8.25578067e-03
3598, 1.03510637e-02, 8.26066919e-03
3599, 1.01755271e-02, 8.26565549e-03
3600, 1.68916248e-02, 7.90280476e-03
3601, 1.67144425e-02, 7.90553540e-03
3602, 1.65375043e-02, 7.90891889e-03
3603, 1.63606945e-02, 7.91275222e-03
3604, 1.61839463e-02, 7.91685469e-03
3605, 1.60072334e-02, 7.92110432e-03
3606, 1.58305373e-02, 7.92543031e-03
3607, 1.56538486e-02, 7.92979170e-03
3608, 1.54771637e-02, 7.93417078e-03
3609, 1.53004825e-02, 7.93855637e-03
3610, 1.51238013e-02, 7.94294756e-03
3611, 1.49471201e-02, 7.94734061e-03
3612, 1.47704389e-02, 7.95173459e-03
3613, 1.45937568e-02, 7.95612950e-03
3614, 1.44170746e-02, 7.96052627e-03
3615, 1.42403934e-02, 7.96492398e-03
3616, 1.40637113e-02, 7.96932355e-03
3617, 1.38870291e-02, 7.97372498e-03
3618, 1.37103451e-02, 7.97812734e-03
3619, 1.35336611e-02, 7.98253063e-03
3620, 1.33569771e-02, 7.98693579e-03
3621, 1.31802931e-02, 7.99134094e-03
3622, 1.30036082e-02, 7.99574703e-03
3623, 1.28269233e-02, 8.00015405e-03
3624, 1.26502393e-02, 8.00456014e-03
3625, 1.24735534e-02, 8.00896809e-03
3626, 1.22968694e-02, 8.01337510e-03
3627, 1.21201836e-02, 8.01778119e-03
3628, 1.19434996e-02, 8.02218821e-03
3629, 1.17668146e-02, 8.02659430e-03
3630, 1.15901297e-02, 8.03100038e-03
3631, 1.14134438e-02, 8.03540647e-03
3632, 1.12367589e-02, 8.03981349e-03
3633, 1.10600740e-02, 8.04422051e-03
3634, 1.08833900e-02, 8.04863125e-03
3635, 1.07067041e-02, 8.05313978e-03
3636, 1.05300201e-02, 8.05815682e-03
3637, 1.03533398e-02, 8.06436501e-03
3638, 1.01766651e-02, 8.07240792e-03
3639, 1.69351343e-02, 7.71333324e-03
3640, 1.67568214e-02, 7.71584781e-03
3641, 1.65787581e-02, 7.71900499e-03
3642, 1.64008252e-02, 7.72260455e-03
3643, 1.62229594e-02, 7.72646861e-03
3644, 1.60451289e-02, 7.73047702e-03
3645, 1.58673152e-02, 7.73455948e-03
3646, 1.56895109e-02, 7.73867778e-03
3647, 1.55117083e-02, 7.74281286e-03
3648, 1.53339095e-02, 7.74695585e-03
3649, 1.51561126e-02, 7.75110209e-03
3650, 1.49783157e-02, 7.75524974e-03
3651, 1.48005188e-02, 7.75939878e-03
3652, 1.46227209e-02, 7.76354782e-03
3653, 1.44449240e-02, 7.76769780e-03
3654, 1.42671261e-02, 7.77184870e-03
3655, 1.40893292e-02, 7.77600054e-03
3656, 1.39115322e-02, 7.78015237e-03
3657, 1.37337334e-02, 7.78430467e-03
3658, 1.35559347e-02, 7.78845791e-03
3659, 1.33781368e-02, 7.79261161e-03
3660, 1.32003380e-02, 7.79676577e-03
3661, 1.30225392e-02, 7.80091994e-03
3662, 1.28447404e-02, 7.80507457e-03
3663, 1.26669416e-02, 7.80922873e-03
3664, 1.24891428e-02, 7.81338383e-03
3665, 1.23113440e-02, 7.81753846e-03
3666, 1.21335462e-02, 7.82169309e-03
3667, 1.19557474e-02, 7.82584865e-03
3668, 1.17779495e-02, 7.83000328e-03
3669, 1.16001507e-02, 7.83415791e-03
3670, 1.14223519e-02, 7.83831254e-03
3671, 1.12445531e-02, 7.84246717e-03
3672, 1.10667543e-02, 7.84662180e-03
3673, 1.08889556e-02, 7.85079505e-03
3674, 1.07111568e-02, 7.85518996e-03
3675, 1.05333598e-02, 7.86039978e-03
3676, 1.03555657e-02, 7.86722824e-03
3677, 1.01777781e-02, 7.87668396e-03
3678, 1.69775877e-02, 7.52361771e-03
3679, 1.67981703e-02, 7.52592413e-03
3680, 1.66190099e-02, 7.52885966e-03
3681, 1.64399818e-02, 7.53222918e-03
3682, 1.62610263e-02, 7.53585808e-03
3683, 1.60821062e-02, 7.53962854e-03
3684, 1.59032028e-02, 7.54347164e-03
3685, 1.57243088e-02, 7.54734967e-03
3686, 1.55454194e-02, 7.55124446e-03
3687, 1.53665319e-02, 7.55514670e-03
3688, 1.51876463e-02, 7.55905267e-03
3689, 1.50087615e-02, 7.56295957e-03
3690, 1.48298759e-02, 7.56686740e-03
3691, 1.46509903e-02, 7.57077523e-03
3692, 1.44721046e-02, 7.57468399e-03
3693, 1.42932199e-02, 7.57859275e-03
3694, 1.41143352e-02, 7.58250151e-03
3695, 1.39354495e-02, 7.58641027e-03
3696, 1.37565639e-02, 7.59031996e-03
3697, 1.35776782e-02, 7.59422965e-03
3698, 1.33987926e-02, 7.59813935e-03
3699, 1.32199069e-02, 7.60204997e-03
3700, 1.30410204e-02, 7.60596013e-03
3701, 1.28621347e-02, 7.60987028e-03
3702, 1.26832481e-02, 7.61378091e-03
3703, 1.25043616e-02, 7.61769107e-03
3704, 1.23254769e-02, 7.62160216e-03
3705, 1.21465903e-02, 7.62551278e-03
3706, 1.19677056e-02, 7.62942340e-03
3707, 1.17888199e-02, 7.63333403e-03
3708, 1.16099343e-02, 7.63724418e-03
3709, 1.14310477e-02, 7.64115481e-03
3710, 1.12521611e-02, 7.64506496e-03
3711, 1.10732755e-02, 7.64897559e-03
3712, 1.08943898e-02, 7.65292021e-03
3713, 1.07155051e-02, 7.65713817e-03
3714, 1.05366213e-02, 7.66212773e-03
3715, 1.03577394e-02, 7.66843883e-03
3716, 1.01788640e-02, 7.67652970e-03
3717, 1.70189850e-02, 7.33366190e-03
3718, 1.68384910e-02, 7.33576715e-03
3719, 1.66582596e-02, 7.33848754e-03
3720, 1.64781660e-02, 7.34163169e-03
3721, 1.62981451e-02, 7.34503102e-03
3722, 1.61181632e-02, 7.34856864e-03
3723, 1.59381982e-02, 7.35217705e-03
3724, 1.57582425e-02, 7.35581992e-03
3725, 1.55782923e-02, 7.35947955e-03
3726, 1.53983450e-02, 7.36314617e-03
3727, 1.52183985e-02, 7.36681558e-03
3728, 1.50384521e-02, 7.37048686e-03
3729, 1.48585057e-02, 7.37415813e-03
3730, 1.46785602e-02, 7.37783033e-03
3731, 1.44986138e-02, 7.38150254e-03
3732, 1.43186674e-02, 7.38517474e-03
3733, 1.41387228e-02, 7.38884741e-03
3734, 1.39587754e-02, 7.39252008e-03
3735, 1.37788299e-02, 7.39619229e-03
3736, 1.35988845e-02, 7.39986543e-03
3737, 1.34189390e-02, 7.40353856e-03
3738, 1.32389925e-02, 7.40721170e-03
3739, 1.30590461e-02, 7.41088437e-03
3740, 1.28790997e-02, 7.41455704e-03
3741, 1.26991533e-02, 7.41823018e-03
3742, 1.25192069e-02, 7.42190331e-03
3743, 1.23392604e-02, 7.42557645e-03
3744, 1.21593140e-02, 7.42924958e-03
3745, 1.19793685e-02, 7.43292272e-03
3746, 1.17994221e-02, 7.43659632e-03
3747, 1.16194757e-02, 7.44026992e-03
3748, 1.14395292e-02, 7.44394260e-03
3749, 1.12595838e-02, 7.44761527e-03
3750, 1.10796373e-02, 7.45128840e-03
3751, 1.08996909e-02, 7.45500112e-03
3752, 1.07197454e-02, 7.45893456e-03
3753, 1.05397999e-02, 7.46339653e-03
3754, 1.03598591e-02, 7.46870460e-03
3755, 1.01799238e-02, 7.47490581e-03
3756, 1.70593224e-02, 7.14347139e-03
3757, 1.68777797e-02, 7.14538153e-03
3758, 1.66965052e-02, 7.14789331e-03
3759, 1.65153742e-02, 7.15081906e-03
3760, 1.63343158e-02, 7.15399347e-03
3761, 1.61532983e-02, 7.15730432e-03
3762, 1.59723014e-02, 7.16068363e-03
3763, 1.57913119e-02, 7.16409646e-03
3764, 1.56103270e-02, 7.16752559e-03
3765, 1.54293459e-02, 7.17096217e-03
3766, 1.52483657e-02, 7.17440108e-03
3767, 1.50673855e-02, 7.17784185e-03
3768, 1.48864053e-02, 7.18128309e-03
3769, 1.47054261e-02, 7.18472432e-03
3770, 1.45244468e-02, 7.18816603e-03
3771, 1.43434675e-02, 7.19160773e-03
3772, 1.41624883e-02, 7.19504990e-03
3773, 1.39815090e-02, 7.19849207e-03
3774, 1.38005298e-02, 7.20193377e-03
3775, 1.36195505e-02, 7.20537594e-03
3776, 1.34385712e-02, 7.20881764e-03
3777, 1.32575920e-02, 7.21225981e-03
3778, 1.30766127e-02, 7.21570151e-03
3779, 1.28956325e-02, 7.21914321e-03
3780, 1.27146523e-02, 7.22258538e-03
3781, 1.25336722e-02, 7.22602755e-03
3782, 1.23526929e-02, 7.22946925e-03
3783, 1.21717136e-02, 7.23291142e-03
3784, 1.19907344e-02, 7.23635359e-03
3785, 1.18097551e-02, 7.23979622e-03
3786, 1.16287749e-02, 7.24323839e-03
3787, 1.14477966e-02, 7.24668009e-03
3788, 1.12668173e-02, 7.25012226e-03
3789, 1.10858371e-02, 7.25356489e-03
3790, 1.09048570e-02, 7.25703407e-03
3791, 1.07238777e-02, 7.26063550e-03
3792, 1.05429003e-02, 7.26457033e-03
3793, 1.03619257e-02, 7.26887165e-03
3794, 1.01809576e-02, 7.27275573e-03
3795, 1.70986019e-02, 6.95305225e-03
3796, 1.69160366e-02, 6.95477426e-03
3797, 1.67337470e-02, 6.95708301e-03
3798, 1.65516026e-02, 6.95979595e-03
3799, 1.63695365e-02, 6.96275197e-03
3800, 1.61875114e-02, 6.96584070e-03
3801, 1.60055067e-02, 6.96899649e-03
3802, 1.58235114e-02, 6.97218580e-03
3803, 1.56415198e-02, 6.97539002e-03
3804, 1.54595319e-02, 6.97860168e-03
3805, 1.52775459e-02, 6.98181614e-03
3806, 1.50955599e-02, 6.98503200e-03
3807, 1.49135739e-02, 6.98824832e-03
3808, 1.47315878e-02, 6.99146511e-03
3809, 1.45496018e-02, 6.99468190e-03
3810, 1.43676158e-02, 6.99789869e-03
3811, 1.41856298e-02, 7.00111547e-03
3812, 1.40036456e-02, 7.00433273e-03
3813, 1.38216605e-02, 7.00754952e-03
3814, 1.36396745e-02, 7.01076631e-03
3815, 1.34576894e-02, 7.01398309e-03
3816, 1.32757034e-02, 7.01720035e-03
3817, 1.30937165e-02, 7.02041760e-03
3818, 1.29117314e-02, 7.02363392e-03
3819, 1.27297454e-02, 7.02685071e-03
3820, 1.25477593e-02, 7.03006797e-03
3821, 1.23657733e-02, 7.03328475e-03
3822, 1.21837873e-02, 7.03650154e-03
3823, 1.20018022e-02, 7.03971880e-03
3824, 1.18198162e-02, 7.04293605e-03
3825, 1.16378311e-02, 7.04615330e-03
3826, 1.14558451e-02, 7.04937009e-03
3827, 1.12738600e-02, 7.05258735e-03
3828, 1.10918740e-02, 7.05580460e-03
3829, 1.09098880e-02, 7.05903769e-03
3830, 1.07279029e-02, 7.06238113e-03
3831, 1.05459187e-02, 7.06601609e-03
3832, 1.03639383e-02, 7.07003102e-03
3833, 1.01819634e-02, 7.07436725e-03
3834, 1.71368197e-02, 6.76241051e-03
3835, 1.69532597e-02, 6.76395092e-03
3836, 1.67699810e-02, 6.76606270e-03
3837, 1.65868532e-02, 6.76856935e-03
3838, 1.64038055e-02, 6.77131210e-03
3839, 1.62208006e-02, 6.77418429e-03
3840, 1.60378162e-02, 6.77712262e-03
3841, 1.58548411e-02, 6.78009307e-03
3842, 1.56718716e-02, 6.78307889e-03
3843, 1.54889030e-02, 6.78607076e-03
3844, 1.53059382e-02, 6.78906590e-03
3845, 1.51229724e-02, 6.79206289e-03
3846, 1.49400076e-02, 6.79505989e-03
3847, 1.47570428e-02, 6.79805735e-03
3848, 1.45740779e-02, 6.80105481e-03
3849, 1.43911140e-02, 6.80405274e-03
3850, 1.42081482e-02, 6.80705020e-03
3851, 1.40251843e-02, 6.81004766e-03
3852, 1.38422195e-02, 6.81304513e-03
3853, 1.36592546e-02, 6.81604259e-03
3854, 1.34762898e-02, 6.81904005e-03
3855, 1.32933259e-02, 6.82203751e-03
3856, 1.31103611e-02, 6.82503497e-03
3857, 1.29273962e-02, 6.82803243e-03
3858, 1.27444305e-02, 6.83103036e-03
3859, 1.25614656e-02, 6.83402829e-03
3860, 1.23785008e-02, 6.83702528e-03
3861, 1.21955359e-02, 6.84002321e-03
3862, 1.20125720e-02, 6.84302114e-03
3863, 1.18296072e-02, 6.84601814e-03
3864, 1.16466423e-02, 6.84901653e-03
3865, 1.14636784e-02, 6.85201399e-03
3866, 1.12807136e-02, 6.85501192e-03
3867, 1.10977488e-02, 6.85800938e-03
3868, 1.09147839e-02, 6.86102360e-03
3869, 1.07318191e-02, 6.86413143e-03
3870, 1.05488561e-02, 6.86742505e-03
3871, 1.03658959e-02, 6.87090075e-03
3872, 1.01829423e-02, 6.87501393e-03
3873, 1.71739757e-02, 6.57155272e-03
3874, 1.69894490e-02, 6.57291710e-03
3875, 1.68052092e-02, 6.57483842e-03
3876, 1.66211240e-02, 6.57714345e-03
3877, 1.64371226e-02, 6.57967944e-03
3878, 1.62531622e-02, 6.58234069e-03
3879, 1.60692260e-02, 6.58506621e-03
3880, 1.58852991e-02, 6.58782385e-03
3881, 1.57013778e-02, 6.59059547e-03
3882, 1.55174583e-02, 6.59337454e-03
3883, 1.53335407e-02, 6.59615546e-03
3884, 1.51496241e-02, 6.59893872e-03
3885, 1.49657074e-02, 6.60172198e-03
3886, 1.47817899e-02, 6.60450570e-03
3887, 1.45978741e-02, 6.60728943e-03
3888, 1.44139566e-02, 6.61007315e-03
3889, 1.42300408e-02, 6.61285687e-03
3890, 1.40461233e-02, 6.61564060e-03
3891, 1.38622075e-02, 6.61842432e-03
3892, 1.36782909e-02, 6.62120804e-03
3893, 1.34943752e-02, 6.62399177e-03
3894, 1.33104585e-02, 6.62677549e-03
3895, 1.31265428e-02, 6.62955921e-03
3896, 1.29426261e-02, 6.63234293e-03
3897, 1.27587086e-02, 6.63512666e-03
3898, 1.25747919e-02, 6.63791038e-03
3899, 1.23908743e-02, 6.64069457e-03
3900, 1.22069586e-02, 6.64347783e-03
3901, 1.20230420e-02, 6.64626202e-03
3902, 1.18391253e-02, 6.64904620e-03
3903, 1.16552096e-02, 6.65182993e-03
3904, 1.14712920e-02, 6.65461365e-03
3905, 1.12873763e-02, 6.65739737e-03
3906, 1.11034596e-02, 6.66018203e-03
3907, 1.09195430e-02, 6.66297646e-03
3908, 1.07356263e-02, 6.66579045e-03
3909, 1.05517115e-02, 6.66844565e-03
3910, 1.03677996e-02, 6.67037535e-03
3911, 1.01838941e-02, 6.67058723e-03
3912, 1.72100682e-02, 6.38048444e-03
3913, 1.70246027e-02, 6.38167886e-03
3914, 1.68394297e-02, 6.38341485e-03
3915, 1.66544151e-02, 6.38552429e-03
3916, 1.64694861e-02, 6.38785819e-03
3917, 1.62845999e-02, 6.39031455e-03
3918, 1.60997380e-02, 6.39283285e-03
3919, 1.59148872e-02, 6.39538234e-03
3920, 1.57300401e-02, 6.39794674e-03
3921, 1.55451968e-02, 6.40051626e-03
3922, 1.53603544e-02, 6.40308950e-03
3923, 1.51755121e-02, 6.40566414e-03
3924, 1.49906706e-02, 6.40823878e-03
3925, 1.48058292e-02, 6.41081389e-03
3926, 1.46209886e-02, 6.41338993e-03
3927, 1.44361481e-02, 6.41596550e-03
3928, 1.42513067e-02, 6.41854061e-03
3929, 1.40664652e-02, 6.42111572e-03
3930, 1.38816237e-02, 6.42369082e-03
3931, 1.36967823e-02, 6.42626639e-03
3932, 1.35119427e-02, 6.42884150e-03
3933, 1.33271012e-02, 6.43141661e-03
3934, 1.31422598e-02, 6.43399172e-03
3935, 1.29574183e-02, 6.43656775e-03
3936, 1.27725769e-02, 6.43914286e-03
3937, 1.25877364e-02, 6.44171797e-03
3938, 1.24028958e-02, 6.44429354e-03
3939, 1.22180535e-02, 6.44686865e-03
3940, 1.20332129e-02, 6.44944422e-03
3941, 1.18483715e-02, 6.45201933e-03
3942, 1.16635300e-02, 6.45459443e-03
3943, 1.14786895e-02, 6.45717047e-03
3944, 1.12938480e-02, 6.45974604e-03
3945, 1.11090075e-02, 6.46232162e-03
3946, 1.09241661e-02, 6.46489672e-03
3947, 1.07393246e-02, 6.46738987e-03
3948, 1.05544850e-02, 6.46943320e-03
3949, 1.03696482e-02, 6.47010235e-03
3950, 1.01848189e-02, 6.46733679e-03
3951, 1.72450971e-02, 6.18921174e-03
3952, 1.70587189e-02, 6.19024225e-03
3953, 1.68726407e-02, 6.19179849e-03
3954, 1.66867226e-02, 6.19371748e-03
3955, 1.65008940e-02, 6.19585440e-03
3956, 1.63151100e-02, 6.19811052e-03
3957, 1.61293484e-02, 6.20042766e-03
3958, 1.59436017e-02, 6.20277459e-03
3959, 1.57578569e-02, 6.20513596e-03
3960, 1.55721167e-02, 6.20750245e-03
3961, 1.53863765e-02, 6.20987266e-03
3962, 1.52006373e-02, 6.21224381e-03
3963, 1.50148980e-02, 6.21461542e-03
3964, 1.48291606e-02, 6.21698750e-03
3965, 1.46434214e-02, 6.21936005e-03
3966, 1.44576840e-02, 6.22173212e-03
3967, 1.42719448e-02, 6.22410420e-03
3968, 1.40862064e-02, 6.22647628e-03
3969, 1.39004681e-02, 6.22884836e-03
3970, 1.37147289e-02, 6.23121997e-03
3971, 1.35289915e-02, 6.23359205e-03
3972, 1.33432522e-02, 6.23596413e-03
3973, 1.31575149e-02, 6.23833574e-03
3974, 1.29717756e-02, 6.24070875e-03
3975, 1.27860364e-02, 6.24308037e-03
3976, 1.26002990e-02, 6.24545245e-03
3977, 1.24145597e-02, 6.24782499e-03
3978, 1.22288223e-02, 6.25019660e-03
3979, 1.20430831e-02, 6.25256868e-03
3980, 1.18573438e-02, 6.25494076e-03
3981, 1.16716065e-02, 6.25731284e-03
3982, 1.14858672e-02, 6.25968538e-03
3983, 1.13001298e-02, 6.26205746e-03
3984, 1.11143906e-02, 6.26442954e-03
3985, 1.09286532e-02, 6.26678951e-03
3986, 1.07429139e-02, 6.26903167e-03
3987, 1.05571765e-02, 6.27083797e-03
3988, 1.03714429e-02, 6.27154578e-03
3989, 1.01857157e-02, 6.27013575e-03
3990, 1.72790606e-02, 5.99774159e-03
3991, 1.70917977e-02, 5.99861285e-03
3992, 1.69048384e-02, 5.99999446e-03
3993, 1.67180467e-02, 6.00172859e-03
3994, 1.65313464e-02, 6.00367412e-03
3995, 1.63446926e-02, 6.00573514e-03
3996, 1.61580592e-02, 6.00785576e-03
3997, 1.59714408e-02, 6.01000525e-03
3998, 1.57848261e-02, 6.01216778e-03
3999, 1.55982161e-02, 6.01433683e-03
4000, 1.54116061e-02, 6.01650914e-03
4001, 1.52249970e-02, 6.01868238e-03
4002, 1.50383888e-02, 6.02085609e-03
4003, 1.48517797e-02, 6.02302933e-03
4004, 1.46651724e-02, 6.02520350e-03
4005, 1.44785643e-02, 6.02737768e-03
4006, 1.42919552e-02, 6.02955138e-03
4007, 1.41053470e-02, 6.03172556e-03
4008, 1.39187388e-02, 6.03389926e-03
4009, 1.37321297e-02, 6.03607297e-03
4010, 1.35455206e-02, 6.03824668e-03
4011, 1.33589124e-02, 6.04042085e-03
4012, 1.31723033e-02, 6.04259456e-03
4013, 1.29856961e-02, 6.04476826e-03
4014, 1.27990860e-02, 6.04694197e-03
4015, 1.26124788e-02, 6.04911568e-03
4016, 1.24258697e-02, 6.05128985e-03
4017, 1.22392615e-02, 6.05346356e-03
4018, 1.20526534e-02, 6.05563773e-03
4019, 1.18660443e-02, 6.05781144e-03
4020, 1.16794370e-02, 6.05998514e-03
4021, 1.14928279e-02, 6.06216025e-03
4022, 1.13062197e-02, 6.06433395e-03
4023, 1.11196106e-02, 6.06650813e-03
4024, 1.09330025e-02, 6.06866879e-03
4025, 1.07463934e-02, 6.07074611e-03
4026, 1.05597861e-02, 6.07255381e-03
4027, 1.03731826e-02, 6.07380271e-03
4028, 1.01865856e-02, 6.07472844e-03
4029, 1.73119567e-02, 5.80607913e-03
4030, 1.71238370e-02, 5.80679718e-03
4031, 1.69360265e-02, 5.80800977e-03
4032, 1.67483874e-02, 5.80956321e-03
4033, 1.65608414e-02, 5.81132248e-03
4034, 1.63733438e-02, 5.81319351e-03
4035, 1.61858685e-02, 5.81512228e-03
4036, 1.59984063e-02, 5.81707899e-03
4037, 1.58109497e-02, 5.81904873e-03
4038, 1.56234968e-02, 5.82102500e-03
4039, 1.54360449e-02, 5.82300406e-03
4040, 1.52485929e-02, 5.82498359e-03
4041, 1.50611419e-02, 5.82696404e-03
4042, 1.48736909e-02, 5.82894450e-03
4043, 1.46862380e-02, 5.83092496e-03
4044, 1.44987889e-02, 5.83290542e-03
4045, 1.43113378e-02, 5.83488587e-03
4046, 1.41238868e-02, 5.83686680e-03
4047, 1.39364339e-02, 5.83884725e-03
4048, 1.37489829e-02, 5.84082771e-03
4049, 1.35615319e-02, 5.84280770e-03
4050, 1.33740809e-02, 5.84478863e-03
4051, 1.31866299e-02, 5.84676908e-03
4052, 1.29991770e-02, 5.84875001e-03
4053, 1.28117260e-02, 5.85073046e-03
4054, 1.26242749e-02, 5.85271092e-03
4055, 1.24368239e-02, 5.85469138e-03
4056, 1.22493729e-02, 5.85667230e-03
4057, 1.20619219e-02, 5.85865323e-03
4058, 1.18744709e-02, 5.86063322e-03
4059, 1.16870217e-02, 5.86261367e-03
4060, 1.14995707e-02, 5.86459506e-03
4061, 1.13121187e-02, 5.86657599e-03
4062, 1.11246668e-02, 5.86855691e-03
4063, 1.09372158e-02, 5.87052945e-03
4064, 1.07497647e-02, 5.87244611e-03
4065, 1.05623147e-02, 5.87412342e-03
4066, 1.03748683e-02, 5.87537047e-03
4067, 1.01874284e-02, 5.87648246e-03
4068, 1.73437819e-02, 5.61424484e-03
4069, 1.71548333e-02, 5.61481575e-03
4070, 1.69662014e-02, 5.61585976e-03
4071, 1.67777427e-02, 5.61723346e-03
4072, 1.65893808e-02, 5.61880786e-03
4073, 1.64010637e-02, 5.62049169e-03
4074, 1.62127744e-02, 5.62223280e-03
4075, 1.60244964e-02, 5.62400138e-03
4076, 1.58362240e-02, 5.62578347e-03
4077, 1.56479552e-02, 5.62757067e-03
4078, 1.54596884e-02, 5.62936068e-03
4079, 1.52714215e-02, 5.63115161e-03
4080, 1.50831547e-02, 5.63294347e-03
4081, 1.48948878e-02, 5.63473534e-03
4082, 1.47066209e-02, 5.63652720e-03
4083, 1.45183560e-02, 5.63831953e-03
4084, 1.43300900e-02, 5.64011140e-03
4085, 1.41418232e-02, 5.64190373e-03
4086, 1.39535563e-02, 5.64369513e-03
4087, 1.37652894e-02, 5.64548746e-03
4088, 1.35770235e-02, 5.64727932e-03
4089, 1.33887567e-02, 5.64907165e-03
4090, 1.32004898e-02, 5.65086398e-03
4091, 1.30122229e-02, 5.65265585e-03
4092, 1.28239561e-02, 5.65444771e-03
4093, 1.26356892e-02, 5.65623958e-03
4094, 1.24474233e-02, 5.65803144e-03
4095, 1.22591574e-02, 5.65982424e-03
4096, 1.20708905e-02, 5.66161657e-03
4097, 1.18826255e-02, 5.66340843e-03
4098, 1.16943596e-02, 5.66520030e-03
4099, 1.15060918e-02, 5.66699263e-03
4100, 1.13178249e-02, 5.66878449e-03
4101, 1.11295581e-02, 5.67057682e-03
4102, 1.09412912e-02, 5.67236263e-03
4103, 1.07530253e-02, 5.67406788e-03
4104, 1.05647612e-02, 5.67548349e-03
4105, 1.03764981e-02, 5.67637756e-03
4106, 1.01882434e-02, 5.67671424e-03
4107, 1.73745211e-02, 5.42234350e-03
4108, 1.71847753e-02, 5.42275514e-03
4109, 1.69953536e-02, 5.42359473e-03
4110, 1.68061070e-02, 5.42476540e-03
4111, 1.66169573e-02, 5.42614423e-03
4112, 1.64278541e-02, 5.42763900e-03
4113, 1.62387751e-02, 5.42919431e-03
4114, 1.60497110e-02, 5.43077756e-03
4115, 1.58606507e-02, 5.43237571e-03
4116, 1.56715941e-02, 5.43397898e-03
4117, 1.54825384e-02, 5.43558504e-03
4118, 1.52934827e-02, 5.43719251e-03
4119, 1.51044279e-02, 5.43879950e-03
4120, 1.49153741e-02, 5.44040790e-03
4121, 1.47263203e-02, 5.44201583e-03
4122, 1.45372655e-02, 5.44362376e-03
4123, 1.43482126e-02, 5.44523168e-03
4124, 1.41591579e-02, 5.44684008e-03
4125, 1.39701022e-02, 5.44844847e-03
4126, 1.37810484e-02, 5.45005593e-03
4127, 1.35919936e-02, 5.45166433e-03
4128, 1.34029398e-02, 5.45327226e-03
4129, 1.32138850e-02, 5.45488065e-03
4130, 1.30248293e-02, 5.45648858e-03
4131, 1.28357746e-02, 5.45809697e-03
4132, 1.26467207e-02, 5.45970444e-03
4133, 1.24576660e-02, 5.46131283e-03
4134, 1.22686122e-02, 5.46292122e-03
4135, 1.20795574e-02, 5.46452962e-03
4136, 1.18905036e-02, 5.46613708e-03
4137, 1.17014498e-02, 5.46774501e-03
4138, 1.15123941e-02, 5.46935340e-03
4139, 1.13233402e-02, 5.47096133e-03
4140, 1.11342855e-02, 5.47256973e-03
4141, 1.09452307e-02, 5.47416601e-03
4142, 1.07561760e-02, 5.47567476e-03
4143, 1.05671240e-02, 5.47697861e-03
4144, 1.03780739e-02, 5.47838025e-03
4145, 1.01890313e-02, 5.47959469e-03
4146, 1.74041260e-02, 5.23071503e-03
4147, 1.72136333e-02, 5.23081375e-03
4148, 1.70234703e-02, 5.23131108e-03
4149, 1.68334767e-02, 5.23220375e-03
4150, 1.66435707e-02, 5.23335440e-03
4151, 1.64537095e-02, 5.23464801e-03
4152, 1.62638724e-02, 5.23601379e-03
4153, 1.60740465e-02, 5.23741450e-03
4154, 1.58842262e-02, 5.23883151e-03
4155, 1.56944096e-02, 5.24025504e-03
4156, 1.55045930e-02, 5.24168136e-03
4157, 1.53147774e-02, 5.24310861e-03
4158, 1.51249617e-02, 5.24453679e-03
4159, 1.49351470e-02, 5.24596497e-03
4160, 1.47453332e-02, 5.24739316e-03
4161, 1.45555185e-02, 5.24882181e-03
4162, 1.43657038e-02, 5.25024999e-03
4163, 1.41758882e-02, 5.25167864e-03
4164, 1.39860734e-02, 5.25310729e-03
4165, 1.37962587e-02, 5.25453594e-03
4166, 1.36064431e-02, 5.25596458e-03
4167, 1.34166274e-02, 5.25739323e-03
4168, 1.32268127e-02, 5.25882188e-03
4169, 1.30369980e-02, 5.26025053e-03
4170, 1.28471833e-02, 5.26167918e-03
4171, 1.26573686e-02, 5.26310736e-03
4172, 1.24675538e-02, 5.26453601e-03
4173, 1.22777391e-02, 5.26596513e-03
4174, 1.20879235e-02, 5.26739378e-03
4175, 1.18981088e-02, 5.26882196e-03
4176, 1.17082931e-02, 5.27025014e-03
4177, 1.15184784e-02, 5.27167879e-03
4178, 1.13286637e-02, 5.27310697e-03
4179, 1.11388499e-02, 5.27453609e-03
4180, 1.09490333e-02, 5.27595449e-03
4181, 1.07592195e-02, 5.27734729e-03
4182, 1.05694057e-02, 5.27913403e-03
4183, 1.03795948e-02, 5.28245000e-03
4184, 1.01897921e-02, 5.28807333e-03
4185, 1.74324624e-02, 5.04026655e-03
4186, 1.72413774e-02, 5.03920019e-03
4187, 1.70505438e-02, 5.03906561e-03
4188, 1.68598462e-02, 5.03957085e-03
4189, 1.66692194e-02, 5.04045002e-03
4190, 1.64786298e-02, 5.04152616e-03
4191, 1.62880607e-02, 5.04269917e-03
4192, 1.60975046e-02, 5.04391734e-03
4193, 1.59069505e-02, 5.04515599e-03
4194, 1.57164019e-02, 5.04640304e-03
4195, 1.55258514e-02, 5.04765380e-03
4196, 1.53353028e-02, 5.04890550e-03
4197, 1.51447551e-02, 5.05015813e-03
4198, 1.49542075e-02, 5.05141122e-03
4199, 1.47636598e-02, 5.05266432e-03
4200, 1.45731121e-02, 5.05391741e-03
4201, 1.43825635e-02, 5.05517097e-03
4202, 1.41920159e-02, 5.05642407e-03
4203, 1.40014673e-02, 5.05767716e-03
4204, 1.38109187e-02, 5.05893026e-03
4205, 1.36203701e-02, 5.06018382e-03
4206, 1.34298224e-02, 5.06143738e-03
4207, 1.32392747e-02, 5.06269094e-03
4208, 1.30487271e-02, 5.06394403e-03
4209, 1.28581785e-02, 5.06519713e-03
4210, 1.26676317e-02, 5.06645069e-03
4211, 1.24770841e-02, 5.06770378e-03
4212, 1.22865355e-02, 5.06895687e-03
4213, 1.20959878e-02, 5.07021043e-03
4214, 1.19054392e-02, 5.07146399e-03
4215, 1.17148906e-02, 5.07271662e-03
4216, 1.15243429e-02, 5.07396972e-03
4217, 1.13337953e-02, 5.07522281e-03
4218, 1.11432476e-02, 5.07647637e-03
4219, 1.09526990e-02, 5.07772993e-03
4220, 1.07621513e-02, 5.07915020e-03
4221, 1.05716046e-02, 5.08164242e-03
4222, 1.03810616e-02, 5.08694444e-03
4223, 1.01905251e-02, 5.09737898e-03
4224, 1.74597334e-02, 4.84972540e-03
4225, 1.72680765e-02, 4.84747253e-03
4226, 1.70766003e-02, 4.84669069e-03
4227, 1.68852247e-02, 4.84680478e-03
4228, 1.66939050e-02, 4.84741107e-03
4229, 1.65026151e-02, 4.84827068e-03
4230, 1.63113438e-02, 4.84925229e-03
4231, 1.61200836e-02, 4.85029025e-03
4232, 1.59288254e-02, 4.85135335e-03
4233, 1.57375690e-02, 4.85242810e-03
4234, 1.55463144e-02, 4.85350704e-03
4235, 1.53550599e-02, 4.85458737e-03
4236, 1.51638072e-02, 4.85566910e-03
4237, 1.49725527e-02, 4.85675083e-03
4238, 1.47813000e-02, 4.85783303e-03
4239, 1.45900464e-02, 4.85891476e-03
4240, 1.43987928e-02, 4.85999649e-03
4241, 1.42075391e-02, 4.86107869e-03
4242, 1.40162855e-02, 4.86216089e-03
4243, 1.38250310e-02, 4.86324262e-03
4244, 1.36337774e-02, 4.86432482e-03
4245, 1.34425238e-02, 4.86540748e-03
4246, 1.32512711e-02, 4.86648967e-03
4247, 1.30600166e-02, 4.86757187e-03
4248, 1.28687629e-02, 4.86865407e-03
4249, 1.26775103e-02, 4.86973627e-03
4250, 1.24862567e-02, 4.87081800e-03
4251, 1.22950030e-02, 4.87190019e-03
4252, 1.21037494e-02, 4.87298239e-03
4253, 1.19124968e-02, 4.87406459e-03
4254, 1.17212422e-02, 4.87514632e-03
4255, 1.15299877e-02, 4.87622805e-03
4256, 1.13387341e-02, 4.87731025e-03
4257, 1.11474805e-02, 4.87839198e-03
4258, 1.09562268e-02, 4.87949606e-03
4259, 1.07649732e-02, 4.88091353e-03
4260, 1.05737206e-02, 4.88358829e-03
4261, 1.03824725e-02, 4.88905888e-03
4262, 1.01912301e-02, 4.89927409e-03
4263, 1.74860768e-02, 4.65810159e-03
4264, 1.72938071e-02, 4.65507898e-03
4265, 1.71016715e-02, 4.65394557e-03
4266, 1.69096254e-02, 4.65380959e-03
4267, 1.67176332e-02, 4.65420354e-03
4268, 1.65256690e-02, 4.65487037e-03
4269, 1.63337216e-02, 4.65567131e-03
4270, 1.61417816e-02, 4.65653557e-03
4271, 1.59498453e-02, 4.65742871e-03
4272, 1.57579128e-02, 4.65833442e-03
4273, 1.55659784e-02, 4.65924572e-03
4274, 1.53740468e-02, 4.66015842e-03
4275, 1.51821161e-02, 4.66107298e-03
4276, 1.49901845e-02, 4.66198754e-03
4277, 1.47982528e-02, 4.66290256e-03
4278, 1.46063212e-02, 4.66381712e-03
4279, 1.44143887e-02, 4.66473168e-03
4280, 1.42224571e-02, 4.66564670e-03
4281, 1.40305255e-02, 4.66656126e-03
4282, 1.38385938e-02, 4.66747582e-03
4283, 1.36466622e-02, 4.66839131e-03
4284, 1.34547297e-02, 4.66930587e-03
4285, 1.32627981e-02, 4.67022136e-03
4286, 1.30708665e-02, 4.67113638e-03
4287, 1.28789339e-02, 4.67205141e-03
4288, 1.26870032e-02, 4.67296597e-03
4289, 1.24950726e-02, 4.67388099e-03
4290, 1.23031409e-02, 4.67479555e-03
4291, 1.21112093e-02, 4.67571057e-03
4292, 1.19192777e-02, 4.67662513e-03
4293, 1.17273452e-02, 4.67753969e-03
4294, 1.15354136e-02, 4.67845425e-03
4295, 1.13434810e-02, 4.67936927e-03
4296, 1.11515494e-02, 4.68028430e-03
4297, 1.09596178e-02, 4.68123518e-03
4298, 1.07676862e-02, 4.68248641e-03
4299, 1.05757546e-02, 4.68470529e-03
4300, 1.03838285e-02, 4.68876865e-03
4301, 1.01919081e-02, 4.69505601e-03
4302, 1.75117496e-02, 4.46340209e-03
4303, 1.73186250e-02, 4.46160836e-03
4304, 1.71257704e-02, 4.46074316e-03
4305, 1.69330537e-02, 4.46056342e-03
4306, 1.67404059e-02, 4.46082046e-03
4307, 1.65477917e-02, 4.46132477e-03
4308, 1.63551904e-02, 4.46195947e-03
4309, 1.61626004e-02, 4.46265750e-03
4310, 1.59700140e-02, 4.46338532e-03
4311, 1.57774296e-02, 4.46412666e-03
4312, 1.55848470e-02, 4.46487404e-03
4313, 1.53922644e-02, 4.46562329e-03
4314, 1.51996827e-02, 4.46637440e-03
4315, 1.50071001e-02, 4.46712552e-03
4316, 1.48145184e-02, 4.46787663e-03
4317, 1.46219358e-02, 4.46862821e-03
4318, 1.44293532e-02, 4.46937932e-03
4319, 1.42367715e-02, 4.47013089e-03
4320, 1.40441889e-02, 4.47088201e-03
4321, 1.38516063e-02, 4.47163358e-03
4322, 1.36590227e-02, 4.47238516e-03
4323, 1.34664401e-02, 4.47313674e-03
4324, 1.32738575e-02, 4.47388832e-03
4325, 1.30812768e-02, 4.47463989e-03
4326, 1.28886942e-02, 4.47539147e-03
4327, 1.26961116e-02, 4.47614305e-03
4328, 1.25035299e-02, 4.47689462e-03
4329, 1.23109482e-02, 4.47764574e-03
4330, 1.21183656e-02, 4.47839731e-03
4331, 1.19257830e-02, 4.47914843e-03
4332, 1.17331995e-02, 4.47989954e-03
4333, 1.15406178e-02, 4.48065065e-03
4334, 1.13480352e-02, 4.48140223e-03
4335, 1.11554526e-02, 4.48215380e-03
4336, 1.09628709e-02, 4.48293611e-03
4337, 1.07702883e-02, 4.48392425e-03
4338, 1.05777076e-02, 4.48553730e-03
4339, 1.03851296e-02, 4.48809424e-03
4340, 1.01925591e-02, 4.49085794e-03
4341, 1.75363421e-02, 4.26854612e-03
4342, 1.73423793e-02, 4.26815264e-03
4343, 1.71488486e-02, 4.26746346e-03
4344, 1.69554912e-02, 4.26719664e-03
4345, 1.67622156e-02, 4.26730700e-03
4346, 1.65689755e-02, 4.26765252e-03
4347, 1.63757540e-02, 4.26812517e-03
4348, 1.61825400e-02, 4.26866161e-03
4349, 1.59893297e-02, 4.26922832e-03
4350, 1.57961212e-02, 4.26980946e-03
4351, 1.56029155e-02, 4.27039666e-03
4352, 1.54097099e-02, 4.27098619e-03
4353, 1.52165052e-02, 4.27157711e-03
4354, 1.50232986e-02, 4.27216850e-03
4355, 1.48300938e-02, 4.27276036e-03
4356, 1.46368882e-02, 4.27335128e-03
4357, 1.44436844e-02, 4.27394314e-03
4358, 1.42504787e-02, 4.27453499e-03
4359, 1.40572730e-02, 4.27512638e-03
4360, 1.38640683e-02, 4.27571777e-03
4361, 1.36708617e-02, 4.27631009e-03
4362, 1.34776561e-02, 4.27690148e-03
4363, 1.32844504e-02, 4.27749334e-03
4364, 1.30912457e-02, 4.27808519e-03
4365, 1.28980400e-02, 4.27867705e-03
4366, 1.27048353e-02, 4.27926891e-03
4367, 1.25116296e-02, 4.27986030e-03
4368, 1.23184249e-02, 4.28045169e-03
4369, 1.21252201e-02, 4.28104354e-03
4370, 1.19320136e-02, 4.28163493e-03
4371, 1.17388070e-02, 4.28222679e-03
4372, 1.15456022e-02, 4.28281818e-03
4373, 1.13523966e-02, 4.28340957e-03
4374, 1.11591918e-02, 4.28400142e-03
4375, 1.09659862e-02, 4.28461423e-03
4376, 1.07727814e-02, 4.28538211e-03
4377, 1.05795767e-02, 4.28661238e-03
4378, 1.03863757e-02, 4.28854208e-03
4379, 1.01931822e-02, 4.29099659e-03
4380, 1.75590850e-02, 4.07977030e-03
4381, 1.73648894e-02, 4.07614047e-03
4382, 1.71708539e-02, 4.07447107e-03
4383, 1.69769246e-02, 4.07381542e-03
4384, 1.67830586e-02, 4.07370087e-03
4385, 1.65892225e-02, 4.07386804e-03
4386, 1.63954049e-02, 4.07417677e-03
4387, 1.62015967e-02, 4.07455396e-03
4388, 1.60077922e-02, 4.07496328e-03
4389, 1.58139877e-02, 4.07538749e-03
4390, 1.56201860e-02, 4.07581823e-03
4391, 1.54263852e-02, 4.07625129e-03
4392, 1.52325835e-02, 4.07668576e-03
4393, 1.50387827e-02, 4.07712115e-03
4394, 1.48449820e-02, 4.07755654e-03
4395, 1.46511812e-02, 4.07799147e-03
4396, 1.44573804e-02, 4.07842686e-03
4397, 1.42635796e-02, 4.07886226e-03
4398, 1.40697798e-02, 4.07929765e-03
4399, 1.38759781e-02, 4.07973304e-03
4400, 1.36821773e-02, 4.08016844e-03
4401, 1.34883756e-02, 4.08060383e-03
4402, 1.32945757e-02, 4.08103922e-03
4403, 1.31007750e-02, 4.08147508e-03
4404, 1.29069742e-02, 4.08191048e-03
4405, 1.27131734e-02, 4.08234540e-03
4406, 1.25193717e-02, 4.08278080e-03
4407, 1.23255700e-02, 4.08321572e-03
4408, 1.21317701e-02, 4.08365158e-03
4409, 1.19379694e-02, 4.08408698e-03
4410, 1.17441677e-02, 4.08452237e-03
4411, 1.15503669e-02, 4.08495776e-03
4412, 1.13565661e-02, 4.08539269e-03
4413, 1.11627653e-02, 4.08582808e-03
4414, 1.09689645e-02, 4.08628257e-03
4415, 1.07751638e-02, 4.08686418e-03
4416, 1.05813639e-02, 4.08778805e-03
4417, 1.03875678e-02, 4.08928143e-03
4418, 1.01937782e-02, 4.09176573e-03
4419, 1.75810736e-02, 3.88835580e-03
4420, 1.73864067e-02, 3.88358836e-03
4421, 1.71918459e-02, 3.88130033e-03
4422, 1.69973653e-02, 3.88031220e-03
4423, 1.68029349e-02, 3.87997995e-03
4424, 1.66085325e-02, 3.87997110e-03
4425, 1.64141469e-02, 3.88011895e-03
4426, 1.62197705e-02, 3.88034014e-03
4427, 1.60253979e-02, 3.88059532e-03
4428, 1.58310272e-02, 3.88086634e-03
4429, 1.56366564e-02, 3.88114341e-03
4430, 1.54422885e-02, 3.88142373e-03
4431, 1.52479187e-02, 3.88170499e-03
4432, 1.50535498e-02, 3.88198718e-03
4433, 1.48591809e-02, 3.88226961e-03
4434, 1.46648120e-02, 3.88255203e-03
4435, 1.44704431e-02, 3.88283422e-03
4436, 1.42760742e-02, 3.88311665e-03
4437, 1.40817063e-02, 3.88339907e-03
4438, 1.38873365e-02, 3.88368126e-03
4439, 1.36929676e-02, 3.88396368e-03
4440, 1.34985987e-02, 3.88424611e-03
4441, 1.33042308e-02, 3.88452876e-03
4442, 1.31098628e-02, 3.88481142e-03
4443, 1.29154939e-02, 3.88509361e-03
4444, 1.27211241e-02, 3.88537603e-03
4445, 1.25267552e-02, 3.88565846e-03
4446, 1.23323863e-02, 3.88594065e-03
4447, 1.21380175e-02, 3.88622307e-03
4448, 1.19436486e-02, 3.88650550e-03
4449, 1.17492797e-02, 3.88678815e-03
4450, 1.15549099e-02, 3.88707058e-03
4451, 1.13605410e-02, 3.88735277e-03
4452, 1.11661730e-02, 3.88763542e-03
4453, 1.09718041e-02, 3.88793228e-03
4454, 1.07774343e-02, 3.88830202e-03
4455, 1.05830673e-02, 3.88880214e-03
4456, 1.03887031e-02, 3.88937583e-03
4457, 1.01943463e-02, 3.88976536e-03
4458, 1.76021308e-02, 3.69572570e-03
4459, 1.74069274e-02, 3.69051471e-03
4460, 1.72118340e-02, 3.68789840e-03
4461, 1.70168169e-02, 3.68666719e-03
4462, 1.68218464e-02, 3.68614262e-03
4463, 1.66269056e-02, 3.68596590e-03
4464, 1.64319798e-02, 3.68595636e-03
4465, 1.62370633e-02, 3.68602457e-03
4466, 1.60421506e-02, 3.68612912e-03
4467, 1.58472396e-02, 3.68624949e-03
4468, 1.56523287e-02, 3.68637661e-03
4469, 1.54574187e-02, 3.68650723e-03
4470, 1.52625088e-02, 3.68663878e-03
4471, 1.50675997e-02, 3.68677103e-03
4472, 1.48726907e-02, 3.68690351e-03
4473, 1.46777816e-02, 3.68703622e-03
4474, 1.44828726e-02, 3.68716894e-03
4475, 1.42879635e-02, 3.68730142e-03
4476, 1.40930545e-02, 3.68743390e-03
4477, 1.38981435e-02, 3.68756638e-03
4478, 1.37032345e-02, 3.68769886e-03
4479, 1.35083254e-02, 3.68783157e-03
4480, 1.33134173e-02, 3.68796452e-03
4481, 1.31185073e-02, 3.68809700e-03
4482, 1.29235983e-02, 3.68822948e-03
4483, 1.27286892e-02, 3.68836196e-03
4484, 1.25337802e-02, 3.68849467e-03
4485, 1.23388711e-02, 3.68862739e-03
4486, 1.21439621e-02, 3.68876010e-03
4487, 1.19490530e-02, 3.68889282e-03
4488, 1.17541421e-02, 3.68902553e-03
4489, 1.15592331e-02, 3.68915801e-03
4490, 1.13643240e-02, 3.68929072e-03
4491, 1.11694150e-02, 3.68942320e-03
4492, 1.09745050e-02, 3.68956244e-03
4493, 1.07795959e-02, 3.68971471e-03
4494, 1.05846878e-02, 3.68981250e-03
4495, 1.03897844e-02, 3.68962320e-03
4496, 1.01948865e-02, 3.68870795e-03
4497, 1.76221021e-02, 3.50317801e-03
4498, 1.74264051e-02, 3.49734025e-03
4499, 1.72308031e-02, 3.49439122e-03
4500, 1.70352757e-02, 3.49292229e-03
4501, 1.68397930e-02, 3.49220564e-03
4502, 1.66443400e-02, 3.49186151e-03
4503, 1.64489020e-02, 3.49169574e-03
4504, 1.62534714e-02, 3.49161355e-03
4505, 1.60580464e-02, 3.49156954e-03
4506, 1.58626214e-02, 3.49154253e-03
4507, 1.56671982e-02, 3.49152274e-03
4508, 1.54717769e-02, 3.49150621e-03
4509, 1.52763538e-02, 3.49149108e-03
4510, 1.50809316e-02, 3.49147641e-03
4511, 1.48855103e-02, 3.49146244e-03
4512, 1.46900890e-02, 3.49144824e-03
4513, 1.44946659e-02, 3.49143380e-03
4514, 1.42992437e-02, 3.49141960e-03
4515, 1.41038215e-02, 3.49140540e-03
4516, 1.39083993e-02, 3.49139096e-03
4517, 1.37129771e-02, 3.49137676e-03
4518, 1.35175558e-02, 3.49136279e-03
4519, 1.33221345e-02, 3.49134882e-03
4520, 1.31267123e-02, 3.49133462e-03
4521, 1.29312892e-02, 3.49132018e-03
4522, 1.27358679e-02, 3.49130598e-03
4523, 1.25404466e-02, 3.49129201e-03
4524, 1.23450253e-02, 3.49127781e-03
4525, 1.21496022e-02, 3.49126360e-03
4526, 1.19541800e-02, 3.49124940e-03
4527, 1.17587568e-02, 3.49123543e-03
4528, 1.15633346e-02, 3.49122146e-03
4529, 1.13679133e-02, 3.49120703e-03
4530, 1.11724921e-02, 3.49119282e-03
4531, 1.09770689e-02, 3.49117839e-03
4532, 1.07816476e-02, 3.49113485e-03
4533, 1.05862264e-02, 3.49093112e-03
4534, 1.03908097e-02, 3.49031249e-03
4535, 1.01953996e-02, 3.48900049e-03
4536, 1.76410805e-02, 3.30978166e-03
4537, 1.74448453e-02, 3.30400304e-03
4538, 1.72487497e-02, 3.30080558e-03
4539, 1.70527361e-02, 3.29909706e-03
4540, 1.68567710e-02, 3.29818157e-03
4541, 1.66608337e-02, 3.29766609e-03
4542, 1.64649114e-02, 3.29734385e-03
4543, 1.62689947e-02, 3.29711242e-03
4544, 1.60730854e-02, 3.29692219e-03
4545, 1.58771761e-02, 3.29675013e-03
4546, 1.56812668e-02, 3.29658622e-03
4547, 1.54853603e-02, 3.29642557e-03
4548, 1.52894529e-02, 3.29626631e-03
4549, 1.50935454e-02, 3.29610799e-03
4550, 1.48976380e-02, 3.29594966e-03
4551, 1.47017315e-02, 3.29579180e-03
4552, 1.45058241e-02, 3.29563348e-03
4553, 1.43099166e-02, 3.29547538e-03
4554, 1.41140092e-02, 3.29531706e-03
4555, 1.39181018e-02, 3.29515873e-03
4556, 1.37221944e-02, 3.29500064e-03
4557, 1.35262888e-02, 3.29484278e-03
4558, 1.33303814e-02, 3.29468492e-03
4559, 1.31344739e-02, 3.29452660e-03
4560, 1.29385665e-02, 3.29436827e-03
4561, 1.27426600e-02, 3.29421018e-03
4562, 1.25467535e-02, 3.29405209e-03
4563, 1.23508461e-02, 3.29389423e-03
4564, 1.21549387e-02, 3.29373614e-03
4565, 1.19590312e-02, 3.29357805e-03
4566, 1.17631238e-02, 3.29342019e-03
4567, 1.15672164e-02, 3.29326186e-03
4568, 1.13713089e-02, 3.29310354e-03
4569, 1.11754034e-02, 3.29294568e-03
4570, 1.09794959e-02, 3.29278270e-03
4571, 1.07835885e-02, 3.29256617e-03
4572, 1.05876829e-02, 3.29214614e-03
4573, 1.03917792e-02, 3.29128723e-03
4574, 1.01958849e-02, 3.28974589e-03
4575, 1.76590048e-02, 3.11601465e-03
4576, 1.74622498e-02, 3.11041810e-03
4577, 1.72656812e-02, 3.10707325e-03
4578, 1.70692056e-02, 3.10516474e-03
4579, 1.68727823e-02, 3.10406298e-03
4580, 1.66763887e-02, 3.10338056e-03
4581, 1.64800081e-02, 3.10290442e-03
4582, 1.62836369e-02, 3.10252584e-03
4583, 1.60872675e-02, 3.10219172e-03
4584, 1.58909019e-02, 3.10187740e-03
4585, 1.56945363e-02, 3.10157170e-03
4586, 1.54981706e-02, 3.10126971e-03
4587, 1.53018059e-02, 3.10096936e-03
4588, 1.51054412e-02, 3.10066948e-03
4589, 1.49090756e-02, 3.10036982e-03
4590, 1.47127118e-02, 3.10007064e-03
4591, 1.45163480e-02, 3.09977122e-03
4592, 1.43199824e-02, 3.09947180e-03
4593, 1.41236177e-02, 3.09917214e-03
4594, 1.39272530e-02, 3.09887272e-03
4595, 1.37308873e-02, 3.09857354e-03
4596, 1.35345235e-02, 3.09827412e-03
4597, 1.33381588e-02, 3.09797470e-03
4598, 1.31417932e-02, 3.09767528e-03
4599, 1.29454285e-02, 3.09737609e-03
4600, 1.27490647e-02, 3.09707690e-03
4601, 1.25527009e-02, 3.09677748e-03
4602, 1.23563353e-02, 3.09647806e-03
4603, 1.21599715e-02, 3.09617864e-03
4604, 1.19636068e-02, 3.09587945e-03
4605, 1.17672421e-02, 3.09558003e-03
4606, 1.15708765e-02, 3.09528061e-03
4607, 1.13745127e-02, 3.09498142e-03
4608, 1.11781489e-02, 3.09468200e-03
4609, 1.09817833e-02, 3.09437513e-03
4610, 1.07854186e-02, 3.09400726e-03
4611, 1.05890539e-02, 3.09343869e-03
4612, 1.03926947e-02, 3.09239281e-03
4613, 1.01963421e-02, 3.09067033e-03
4614, 1.76758189e-02, 2.92247394e-03
4615, 1.74786076e-02, 2.91670882e-03
4616, 1.72815919e-02, 2.91319424e-03
4617, 1.70846824e-02, 2.91111181e-03
4618, 1.68878287e-02, 2.90984334e-03
4619, 1.66910049e-02, 2.90900469e-03
4620, 1.64941940e-02, 2.90838000e-03
4621, 1.62973925e-02, 2.90785776e-03
4622, 1.61005948e-02, 2.90738256e-03
4623, 1.59037970e-02, 2.90692830e-03
4624, 1.57070011e-02, 2.90648360e-03
4625, 1.55102070e-02, 2.90604262e-03
4626, 1.53134130e-02, 2.90560350e-03
4627, 1.51166171e-02, 2.90516485e-03
4628, 1.49198230e-02, 2.90472666e-03
4629, 1.47230281e-02, 2.90428870e-03
4630, 1.45262340e-02, 2.90385052e-03
4631, 1.43294390e-02, 2.90341233e-03
4632, 1.41326450e-02, 2.90297414e-03
4633, 1.39358509e-02, 2.90253619e-03
4634, 1.37390550e-02, 2.90209800e-03
4635, 1.35422610e-02, 2.90165981e-03
4636, 1.33454669e-02, 2.90122163e-03
4637, 1.31486710e-02, 2.90078390e-03
4638, 1.29518770e-02, 2.90034572e-03
4639, 1.27550829e-02, 2.89990776e-03
4640, 1.25582889e-02, 2.89946981e-03
4641, 1.23614939e-02, 2.89903162e-03
4642, 1.21646998e-02, 2.89859367e-03
4643, 1.19679058e-02, 2.89815571e-03
4644, 1.17711099e-02, 2.89771752e-03
4645, 1.15743158e-02, 2.89727957e-03
4646, 1.13775209e-02, 2.89684138e-03
4647, 1.11807268e-02, 2.89640320e-03
4648, 1.09839318e-02, 2.89595732e-03
4649, 1.07871369e-02, 2.89545674e-03
4650, 1.05903447e-02, 2.89470912e-03
4651, 1.03935543e-02, 2.89340131e-03
4652, 1.01967715e-02, 2.89151259e-03
4653, 1.76915750e-02, 2.72858422e-03
4654, 1.74939260e-02, 2.72274623e-03
4655, 1.72964893e-02, 2.71913409e-03
4656, 1.70991682e-02, 2.71692569e-03
4657, 1.69019066e-02, 2.71551893e-03
4658, 1.67046785e-02, 2.71453871e-03
4659, 1.65074654e-02, 2.71377340e-03
4660, 1.63102616e-02, 2.71311216e-03
4661, 1.61130615e-02, 2.71249912e-03
4662, 1.59158632e-02, 2.71190796e-03
4663, 1.57186650e-02, 2.71132635e-03
4664, 1.55214677e-02, 2.71074893e-03
4665, 1.53242704e-02, 2.71017337e-03
4666, 1.51270749e-02, 2.70959828e-03
4667, 1.49298785e-02, 2.70902365e-03
4668, 1.47326812e-02, 2.70844949e-03
4669, 1.45354839e-02, 2.70787510e-03
4670, 1.43382875e-02, 2.70730071e-03
4671, 1.41410911e-02, 2.70672608e-03
4672, 1.39438938e-02, 2.70615169e-03
4673, 1.37466975e-02, 2.70557730e-03
4674, 1.35495011e-02, 2.70500267e-03
4675, 1.33523047e-02, 2.70442851e-03
4676, 1.31551074e-02, 2.70385388e-03
4677, 1.29579101e-02, 2.70327972e-03
4678, 1.27607137e-02, 2.70270533e-03
4679, 1.25635173e-02, 2.70213094e-03
4680, 1.23663209e-02, 2.70155631e-03
4681, 1.21691246e-02, 2.70098215e-03
4682, 1.19719272e-02, 2.70040776e-03
4683, 1.17747299e-02, 2.69983336e-03
4684, 1.15775336e-02, 2.69925897e-03
4685, 1.13803362e-02, 2.69868458e-03
4686, 1.11831389e-02, 2.69811042e-03
4687, 1.09859426e-02, 2.69752927e-03
4688, 1.07887462e-02, 2.69686361e-03
4689, 1.05915507e-02, 2.69583426e-03
4690, 1.03943590e-02, 2.69405823e-03
4691, 1.01971738e-02, 2.69143027e-03
4692, 1.77062452e-02, 2.53471336e-03
4693, 1.75081976e-02, 2.52862298e-03
4694, 1.73103679e-02, 2.52491958e-03
4695, 1.71126612e-02, 2.52261641e-03
4696, 1.69150196e-02, 2.52109510e-03
4697, 1.67174134e-02, 2.51998822e-03
4698, 1.65198259e-02, 2.51909113e-03
4699, 1.63222477e-02, 2.51829601e-03
4700, 1.61246732e-02, 2.51754886e-03
4701, 1.59270987e-02, 2.51682382e-03
4702, 1.57295261e-02, 2.51610810e-03
4703, 1.55319553e-02, 2.51539703e-03
4704, 1.53343845e-02, 2.51468760e-03
4705, 1.51368128e-02, 2.51397886e-03
4706, 1.49392411e-02, 2.51327059e-03
4707, 1.47416703e-02, 2.51256255e-03
4708, 1.45440977e-02, 2.51185452e-03
4709, 1.43465269e-02, 2.51114648e-03
4710, 1.41489562e-02, 2.51043821e-03
4711, 1.39513854e-02, 2.50973017e-03
4712, 1.37538128e-02, 2.50902213e-03
4713, 1.35562420e-02, 2.50831386e-03
4714, 1.33586712e-02, 2.50760582e-03
4715, 1.31610986e-02, 2.50689755e-03
4716, 1.29635278e-02, 2.50618951e-03
4717, 1.27659570e-02, 2.50548124e-03
4718, 1.25683853e-02, 2.50477321e-03
4719, 1.23708146e-02, 2.50406517e-03
4720, 1.21732438e-02, 2.50335713e-03
4721, 1.19756721e-02, 2.50264909e-03
4722, 1.17781004e-02, 2.50194082e-03
4723, 1.15805287e-02, 2.50123302e-03
4724, 1.13829570e-02, 2.50052474e-03
4725, 1.11853862e-02, 2.49981671e-03
4726, 1.09878154e-02, 2.49909516e-03
4727, 1.07902437e-02, 2.49824347e-03
4728, 1.05926739e-02, 2.49693589e-03
4729, 1.03951078e-02, 2.49463785e-03
4730, 1.01975482e-02, 2.49049650e-03
4731, 1.77198853e-02, 2.34001176e-03
4732, 1.75214335e-02, 2.33418657e-03
4733, 1.73232276e-02, 2.33053928e-03
4734, 1.71251595e-02, 2.32819770e-03
4735, 1.69271640e-02, 2.32658978e-03
4736, 1.67292096e-02, 2.32537230e-03
4737, 1.65312719e-02, 2.32435390e-03
4738, 1.63333453e-02, 2.32343306e-03
4739, 1.61354244e-02, 2.32255831e-03
4740, 1.59375034e-02, 2.32170499e-03
4741, 1.57395843e-02, 2.32086098e-03
4742, 1.55416662e-02, 2.32002139e-03
4743, 1.53437480e-02, 2.31918343e-03
4744, 1.51458289e-02, 2.31834641e-03
4745, 1.49479117e-02, 2.31750961e-03
4746, 1.47499936e-02, 2.31667282e-03
4747, 1.45520754e-02, 2.31583649e-03
4748, 1.43541573e-02, 2.31499993e-03
4749, 1.41562382e-02, 2.31416337e-03
4750, 1.39583219e-02, 2.31332658e-03
4751, 1.37604028e-02, 2.31249025e-03
4752, 1.35624837e-02, 2.31165369e-03
4753, 1.33645665e-02, 2.31081713e-03
4754, 1.31666483e-02, 2.30998034e-03
4755, 1.29687302e-02, 2.30914378e-03
4756, 1.27708120e-02, 2.30830698e-03
4757, 1.25728939e-02, 2.30747042e-03
4758, 1.23749766e-02, 2.30663409e-03
4759, 1.21770585e-02, 2.30579753e-03
4760, 1.19791403e-02, 2.30496097e-03
4761, 1.17812222e-02, 2.30412441e-03
4762, 1.15833031e-02, 2.30328785e-03
4763, 1.13853849e-02, 2.30245129e-03
4764, 1.11874668e-02, 2.30161473e-03
4765, 1.09895486e-02, 2.30076001e-03
4766, 1.07916314e-02, 2.29978003e-03
4767, 1.05937142e-02, 2.29841704e-03
4768, 1.03958007e-02, 2.29633157e-03
4769, 1.01978946e-02, 2.29329267e-03
4770, 1.77324526e-02, 2.14503123e-03
4771, 1.75336227e-02, 2.13956833e-03
4772, 1.73350647e-02, 2.13605142e-03
4773, 1.71366613e-02, 2.13371660e-03
4774, 1.69383399e-02, 2.13205139e-03
4775, 1.67400613e-02, 2.13074521e-03
4776, 1.65418051e-02, 2.12962320e-03
4777, 1.63435582e-02, 2.12859223e-03
4778, 1.61453150e-02, 2.12760433e-03
4779, 1.59470774e-02, 2.12663668e-03
4780, 1.57488398e-02, 2.12567812e-03
4781, 1.55506013e-02, 2.12472375e-03
4782, 1.53523637e-02, 2.12377100e-03
4783, 1.51541261e-02, 2.12281896e-03
4784, 1.49558894e-02, 2.12186738e-03
4785, 1.47576509e-02, 2.12091557e-03
4786, 1.45594152e-02, 2.11996422e-03
4787, 1.43611776e-02, 2.11901288e-03
4788, 1.41629400e-02, 2.11806153e-03
4789, 1.39647033e-02, 2.11710995e-03
4790, 1.37664657e-02, 2.11615860e-03
4791, 1.35682281e-02, 2.11520726e-03
4792, 1.33699905e-02, 2.11425568e-03
4793, 1.31717529e-02, 2.11330410e-03
4794, 1.29735162e-02, 2.11235252e-03
4795, 1.27752796e-02, 2.11140118e-03
4796, 1.25770420e-02, 2.11044960e-03
4797, 1.23788053e-02, 2.10949825e-03
4798, 1.21805687e-02, 2.10854691e-03
4799, 1.19823311e-02, 2.10759556e-03
4800, 1.17840935e-02, 2.10664398e-03
4801, 1.15858559e-02, 2.10569240e-03
4802, 1.13876183e-02, 2.10474106e-03
4803, 1.11893807e-02, 2.10378948e-03
4804, 1.09911431e-02, 2.10282300e-03
4805, 1.07929073e-02, 2.10176222e-03
4806, 1.05946716e-02, 2.10043439e-03
4807, 1.03964396e-02, 2.09866231e-03
4808, 1.01982132e-02, 2.09660409e-03
4809, 1.77439302e-02, 1.94995559e-03
4810, 1.75447576e-02, 1.94488373e-03
4811, 1.73458774e-02, 1.94154051e-03
4812, 1.71471667e-02, 1.93925260e-03
4813, 1.69485454e-02, 1.93756609e-03
4814, 1.67499706e-02, 1.93620380e-03
4815, 1.65514201e-02, 1.93500868e-03
4816, 1.63528826e-02, 1.93389668e-03
4817, 1.61543489e-02, 1.93282473e-03
4818, 1.59558188e-02, 1.93177117e-03
4819, 1.57572888e-02, 1.93072623e-03
4820, 1.55587606e-02, 1.92968501e-03
4821, 1.53602315e-02, 1.92864554e-03
4822, 1.51617024e-02, 1.92760688e-03
4823, 1.49631742e-02, 1.92656834e-03
4824, 1.47646451e-02, 1.92552991e-03
4825, 1.45661179e-02, 1.92449149e-03
4826, 1.43675888e-02, 1.92345330e-03
4827, 1.41690597e-02, 1.92241510e-03
4828, 1.39705315e-02, 1.92137680e-03
4829, 1.37720024e-02, 1.92033849e-03
4830, 1.35734733e-02, 1.91930018e-03
4831, 1.33749451e-02, 1.91826187e-03
4832, 1.31764160e-02, 1.91722356e-03
4833, 1.29778869e-02, 1.91618525e-03
4834, 1.27793588e-02, 1.91514706e-03
4835, 1.25808306e-02, 1.91410864e-03
4836, 1.23823015e-02, 1.91307045e-03
4837, 1.21837733e-02, 1.91203225e-03
4838, 1.19852442e-02, 1.91099406e-03
4839, 1.17867161e-02, 1.90995564e-03
4840, 1.15881879e-02, 1.90891745e-03
4841, 1.13896588e-02, 1.90787902e-03
4842, 1.11911306e-02, 1.90684083e-03
4843, 1.09926015e-02, 1.90579123e-03
4844, 1.07940733e-02, 1.90466968e-03
4845, 1.05955470e-02, 1.90331251e-03
4846, 1.03970217e-02, 1.90147432e-03
4847, 1.01985037e-02, 1.89894764e-03
4848, 1.77543163e-02, 1.75486808e-03
4849, 1.75548308e-02, 1.75021600e-03
4850, 1.73556618e-02, 1.74708746e-03
4851, 1.71566736e-02, 1.74489152e-03
4852, 1.69577822e-02, 1.74322911e-03
4853, 1.67589411e-02, 1.74185541e-03
4854, 1.65601242e-02, 1.74063165e-03
4855, 1.63613223e-02, 1.73948240e-03
4856, 1.61625240e-02, 1.73836935e-03
4857, 1.59637295e-02, 1.73727330e-03
4858, 1.57649368e-02, 1.73618493e-03
4859, 1.55661432e-02, 1.73510017e-03
4860, 1.53673505e-02, 1.73401693e-03
4861, 1.51685579e-02, 1.73293438e-03
4862, 1.49697652e-02, 1.73185195e-03
4863, 1.47709735e-02, 1.73076987e-03
4864, 1.45721808e-02, 1.72968756e-03
4865, 1.43733881e-02, 1.72860560e-03
4866, 1.41745973e-02, 1.72752352e-03
4867, 1.39758047e-02, 1.72644143e-03
4868, 1.37770111e-02, 1.72535924e-03
4869, 1.35782193e-02, 1.72427716e-03
4870, 1.33794267e-02, 1.72319496e-03
4871, 1.31806340e-02, 1.72211288e-03
4872, 1.29818423e-02, 1.72103080e-03
4873, 1.27830515e-02, 1.71994884e-03
4874, 1.25842579e-02, 1.71886664e-03
4875, 1.23854652e-02, 1.71778456e-03
4876, 1.21866725e-02, 1.71670248e-03
4877, 1.19878808e-02, 1.71562040e-03
4878, 1.17890900e-02, 1.71453820e-03
4879, 1.15902973e-02, 1.71345612e-03
4880, 1.13915047e-02, 1.71237404e-03
4881, 1.11927120e-02, 1.71129196e-03
4882, 1.09939203e-02, 1.71020092e-03
4883, 1.07951285e-02, 1.70903909e-03
4884, 1.05963368e-02, 1.70761649e-03
4885, 1.03975460e-02, 1.70558132e-03
4886, 1.01987636e-02, 1.70245126e-03
4887, 1.77636072e-02, 1.55981188e-03
4888, 1.75638460e-02, 1.55561289e-03
4889, 1.73644181e-02, 1.55274221e-03
4890, 1.71651803e-02, 1.55068655e-03
4891, 1.69660468e-02, 1.54909852e-03
4892, 1.67669654e-02, 1.54776487e-03
4893, 1.65679120e-02, 1.54656335e-03
4894, 1.63688716e-02, 1.54542818e-03
4895, 1.61698386e-02, 1.54432526e-03
4896, 1.59708075e-02, 1.54323736e-03
4897, 1.57717783e-02, 1.54215680e-03
4898, 1.55727491e-02, 1.54107925e-03
4899, 1.53737208e-02, 1.54000311e-03
4900, 1.51746916e-02, 1.53892767e-03
4901, 1.49756633e-02, 1.53785234e-03
4902, 1.47766359e-02, 1.53677713e-03
4903, 1.45776086e-02, 1.53570203e-03
4904, 1.43785793e-02, 1.53462682e-03
4905, 1.41795520e-02, 1.53355184e-03
4906, 1.39805228e-02, 1.53247674e-03
4907, 1.37814935e-02, 1.53140165e-03
4908, 1.35824662e-02, 1.53032667e-03
4909, 1.33834369e-02, 1.52925146e-03
4910, 1.31844096e-02, 1.52817648e-03
4911, 1.29853822e-02, 1.52710150e-03
4912, 1.27863539e-02, 1.52602640e-03
4913, 1.25873256e-02, 1.52495143e-03
4914, 1.23882964e-02, 1.52387621e-03
4915, 1.21892691e-02, 1.52280112e-03
4916, 1.19902408e-02, 1.52172614e-03
4917, 1.17912125e-02, 1.52065093e-03
4918, 1.15921842e-02, 1.51957595e-03
4919, 1.13931559e-02, 1.51850097e-03
4920, 1.11941285e-02, 1.51742587e-03
4921, 1.09950993e-02, 1.51634100e-03
4922, 1.07960720e-02, 1.51518011e-03
4923, 1.05970399e-02, 1.51374075e-03
4924, 1.03980089e-02, 1.51158741e-03
4925, 1.01989945e-02, 1.50780845e-03
4926, 1.77718047e-02, 1.36479887e-03
4927, 1.75718013e-02, 1.36108464e-03
4928, 1.73721444e-02, 1.35851186e-03
4929, 1.71726868e-02, 1.35664130e-03
4930, 1.69733372e-02, 1.35517516e-03
4931, 1.67740472e-02, 1.35392963e-03
4932, 1.65747833e-02, 1.35279936e-03
4933, 1.63755342e-02, 1.35172717e-03
4934, 1.61762927e-02, 1.35068328e-03
4935, 1.59770548e-02, 1.34965288e-03
4936, 1.57778151e-02, 1.34862878e-03
4937, 1.55785792e-02, 1.34760747e-03
4938, 1.53793423e-02, 1.34658732e-03
4939, 1.51801053e-02, 1.34556787e-03
4940, 1.49808694e-02, 1.34454854e-03
4941, 1.47816334e-02, 1.34352944e-03
4942, 1.45823974e-02, 1.34251011e-03
4943, 1.43831605e-02, 1.34149101e-03
4944, 1.41839255e-02, 1.34047179e-03
4945, 1.39846876e-02, 1.33945281e-03
4946, 1.37854507e-02, 1.33843371e-03
4947, 1.35862138e-02, 1.33741449e-03
4948, 1.33869778e-02, 1.33639539e-03
4949, 1.31877419e-02, 1.33537618e-03
4950, 1.29885059e-02, 1.33435719e-03
4951, 1.27892690e-02, 1.33333821e-03
4952, 1.25900330e-02, 1.33231911e-03
4953, 1.23907952e-02, 1.33129989e-03
4954, 1.21915592e-02, 1.33028068e-03
4955, 1.19923223e-02, 1.32926158e-03
4956, 1.17930863e-02, 1.32824259e-03
4957, 1.15938503e-02, 1.32722349e-03
4958, 1.13946144e-02, 1.32620439e-03
4959, 1.11953774e-02, 1.32518518e-03
4960, 1.09961415e-02, 1.32415735e-03
4961, 1.07969027e-02, 1.32306898e-03
4962, 1.05976583e-02, 1.32177898e-03
4963, 1.03984168e-02, 1.32003636e-03
4964, 1.01992255e-02, 1.31753483e-03
4965, 1.77789070e-02, 1.16982008e-03
4966, 1.75786950e-02, 1.16661587e-03
4967, 1.73788406e-02, 1.16437324e-03
4968, 1.71791948e-02, 1.16272399e-03
4969, 1.69796590e-02, 1.16141781e-03
4970, 1.67801846e-02, 1.16029987e-03
4971, 1.65807381e-02, 1.15928065e-03
4972, 1.63813084e-02, 1.15831138e-03
4973, 1.61818862e-02, 1.15736667e-03
4974, 1.59824677e-02, 1.15643360e-03
4975, 1.57830492e-02, 1.15550612e-03
4976, 1.55836316e-02, 1.15458120e-03
4977, 1.53842140e-02, 1.15365721e-03
4978, 1.51847973e-02, 1.15273381e-03
4979, 1.49853807e-02, 1.15181063e-03
4980, 1.47859640e-02, 1.15088758e-03
4981, 1.45865474e-02, 1.14996452e-03
4982, 1.43871307e-02, 1.14904135e-03
4983, 1.41877141e-02, 1.14811829e-03
4984, 1.39882965e-02, 1.14719523e-03
4985, 1.37888798e-02, 1.14627229e-03
4986, 1.35894623e-02, 1.14534923e-03
4987, 1.33900456e-02, 1.14442618e-03
4988, 1.31906290e-02, 1.14350300e-03
4989, 1.29912123e-02, 1.14258006e-03
4990, 1.27917947e-02, 1.14165712e-03
4991, 1.25923781e-02, 1.14073406e-03
4992, 1.23929605e-02, 1.13981089e-03
4993, 1.21935438e-02, 1.13888783e-03
4994, 1.19941272e-02, 1.13796478e-03
4995, 1.17947105e-02, 1.13704172e-03
4996, 1.15952939e-02, 1.13611866e-03
4997, 1.13958772e-02, 1.13519561e-03
4998, 1.11964606e-02, 1.13427266e-03
4999, 1.09970430e-02, 1.13334367e-03
5000, 1.07976226e-02, 1.13237789e-03
5001, 1.05981948e-02, 1.13130244e-03
5002, 1.03987679e-02, 1.13001349e-03
5003, 1.01993857e-02, 1.12845516e-03
5004, 1.77849159e-02, 9.74859286e-04
5005, 1.75845269e-02, 9.72183305e-04
5006, 1.73845068e-02, 9.70293302e-04
5007, 1.71846990e-02, 9.68891080e-04
5008, 1.69850066e-02, 9.67772328e-04
5009, 1.67853758e-02, 9.66810097e-04
5010, 1.65857784e-02, 9.65930638e-04
5011, 1.63861960e-02, 9.65093379e-04
5012, 1.61866210e-02, 9.64276900e-04
5013, 1.59870498e-02, 9.63470375e-04
5014, 1.57874785e-02, 9.62668681e-04
5015, 1.55879073e-02, 9.61869140e-04
5016, 1.53883379e-02, 9.61070415e-04
5017, 1.51887685e-02, 9.60272271e-04
5018, 1.49891991e-02, 9.59474244e-04
5019, 1.47896288e-02, 9.58676392e-04
5020, 1.45900585e-02, 9.57878539e-04
5021, 1.43904891e-02, 9.57080571e-04
5022, 1.41909206e-02, 9.56282718e-04
5023, 1.39913512e-02, 9.55484807e-04
5024, 1.37917819e-02, 9.54687013e-04
5025, 1.35922115e-02, 9.53889219e-04
5026, 1.33926421e-02, 9.53091308e-04
5027, 1.31930718e-02, 9.52293398e-04
5028, 1.29935024e-02, 9.51495545e-04
5029, 1.27939330e-02, 9.50697693e-04
5030, 1.25943627e-02, 9.49899841e-04
5031, 1.23947933e-02, 9.49101872e-04
5032, 1.21952239e-02, 9.48304078e-04
5033, 1.19956546e-02, 9.47506167e-04
5034, 1.17960852e-02, 9.46708256e-04
5035, 1.15965158e-02, 9.45910462e-04
5036, 1.13969455e-02, 9.45112552e-04
5037, 1.11973761e-02, 9.44314757e-04
5038, 1.09978057e-02, 9.43513820e-04
5039, 1.07982326e-02, 9.42695886e-04
5040, 1.05986511e-02, 9.41833423e-04
5041, 1.03990668e-02, 9.40897909e-04
5042, 1.01995077e-02, 9.39901103e-04
5043, 1.77898332e-02, 7.79902912e-04
5044, 1.75892990e-02, 7.77766516e-04
5045, 1.73891429e-02, 7.76243745e-04
5046, 1.71892047e-02, 7.75104854e-04
5047, 1.69893838e-02, 7.74191285e-04
5048, 1.67896263e-02, 7.73403444e-04
5049, 1.65899023e-02, 7.72682717e-04
5050, 1.63901951e-02, 7.71996507e-04
5051, 1.61904935e-02, 7.71327410e-04
5052, 1.59907974e-02, 7.70666695e-04
5053, 1.57911014e-02, 7.70009996e-04
5054, 1.55914063e-02, 7.69355043e-04
5055, 1.53917121e-02, 7.68700964e-04
5056, 1.51920170e-02, 7.68047234e-04
5057, 1.49923228e-02, 7.67393678e-04
5058, 1.47926286e-02, 7.66740181e-04
5059, 1.45929335e-02, 7.66086741e-04
5060, 1.43932393e-02, 7.65433302e-04
5061, 1.41935451e-02, 7.64779863e-04
5062, 1.39938500e-02, 7.64126424e-04
5063, 1.37941558e-02, 7.63472985e-04
5064, 1.35944616e-02, 7.62819545e-04
5065, 1.33947665e-02, 7.62166164e-04
5066, 1.31950714e-02, 7.61512667e-04
5067, 1.29953772e-02, 7.60859228e-04
5068, 1.27956830e-02, 7.60205789e-04
5069, 1.25959879e-02, 7.59552349e-04
5070, 1.23962928e-02, 7.58898852e-04
5071, 1.21965986e-02, 7.58245413e-04
5072, 1.19969044e-02, 7.57591974e-04
5073, 1.17972102e-02, 7.56938593e-04
5074, 1.15975151e-02, 7.56285153e-04
5075, 1.13978209e-02, 7.55631714e-04
5076, 1.11981267e-02, 7.54978275e-04
5077, 1.09984307e-02, 7.54323788e-04
5078, 1.07987328e-02, 7.53664412e-04
5079, 1.05990283e-02, 7.52996304e-04
5080, 1.03993164e-02, 7.52321619e-04
5081, 1.01996148e-02, 7.51662708e-04
5082, 1.77936554e-02, 5.84944559e-04
5083, 1.75930075e-02, 5.83352870e-04
5084, 1.73927471e-02, 5.82204957e-04
5085, 1.71927065e-02, 5.81339118e-04
5086, 1.69927869e-02, 5.80641732e-04
5087, 1.67929344e-02, 5.80039690e-04
5088, 1.65931117e-02, 5.79489337e-04
5089, 1.63933076e-02, 5.78965934e-04
5090, 1.61935091e-02, 5.78456151e-04
5091, 1.59937143e-02, 5.77953004e-04
5092, 1.57939214e-02, 5.77453058e-04
5093, 1.55941295e-02, 5.76954684e-04
5094, 1.53943375e-02, 5.76456892e-04
5095, 1.51945455e-02, 5.75959450e-04
5096, 1.49947554e-02, 5.75462240e-04
5097, 1.47949634e-02, 5.74964972e-04
5098, 1.45951714e-02, 5.74467762e-04
5099, 1.43953795e-02, 5.73970552e-04
5100, 1.41955875e-02, 5.73473342e-04
5101, 1.39957964e-02, 5.72976132e-04
5102, 1.37960035e-02, 5.72478981e-04
5103, 1.35962125e-02, 5.71981771e-04
5104, 1.33964205e-02, 5.71484619e-04
5105, 1.31966285e-02, 5.70987409e-04
5106, 1.29968375e-02, 5.70490258e-04
5107, 1.27970446e-02, 5.69993048e-04
5108, 1.25972526e-02, 5.69495838e-04
5109, 1.23974616e-02, 5.68998628e-04
5110, 1.21976696e-02, 5.68501418e-04
5111, 1.19978786e-02, 5.68004209e-04
5112, 1.17980856e-02, 5.67506999e-04
5113, 1.15982946e-02, 5.67009847e-04
5114, 1.13985036e-02, 5.66512696e-04
5115, 1.11987116e-02, 5.66015486e-04
5116, 1.09989196e-02, 5.65518276e-04
5117, 1.07991248e-02, 5.65022172e-04
5118, 1.05993245e-02, 5.64532646e-04
5119, 1.03995176e-02, 5.64060814e-04
5120, 1.01997107e-02, 5.63624839e-04
5121, 1.77963823e-02, 3.89982364e-04
5122, 1.75956525e-02, 3.88933258e-04
5123, 1.73953157e-02, 3.88163229e-04
5124, 1.71952061e-02, 3.87576671e-04
5125, 1.69952195e-02, 3.87102686e-04
5126, 1.67952981e-02, 3.86693922e-04
5127, 1.65954083e-02, 3.86321335e-04
5128, 1.63955335e-02, 3.85967927e-04
5129, 1.61956660e-02, 3.85624386e-04
5130, 1.59958005e-02, 3.85285763e-04
5131, 1.57959387e-02, 3.84949468e-04
5132, 1.55960787e-02, 3.84614395e-04
5133, 1.53962178e-02, 3.84279760e-04
5134, 1.51963560e-02, 3.83945415e-04
5135, 1.49964951e-02, 3.83611216e-04
5136, 1.47966342e-02, 3.83277016e-04
5137, 1.45967733e-02, 3.82942846e-04
5138, 1.43969124e-02, 3.82608676e-04
5139, 1.41970515e-02, 3.82274506e-04
5140, 1.39971897e-02, 3.81940365e-04
5141, 1.37973279e-02, 3.81606224e-04
5142, 1.35974661e-02, 3.81272053e-04
5143, 1.33976061e-02, 3.80937912e-04
5144, 1.31977452e-02, 3.80603742e-04
5145, 1.29978843e-02, 3.80269601e-04
5146, 1.27980225e-02, 3.79935431e-04
5147, 1.25981607e-02, 3.79601261e-04
5148, 1.23982988e-02, 3.79267120e-04
5149, 1.21984379e-02, 3.78932978e-04
5150, 1.19985770e-02, 3.78598779e-04
5151, 1.17987162e-02, 3.78264609e-04
5152, 1.15988543e-02, 3.77930497e-04
5153, 1.13989934e-02, 3.77596356e-04
5154, 1.11991335e-02, 3.77262186e-04
5155, 1.09992716e-02, 3.76928423e-04
5156, 1.07994080e-02, 3.76597833e-04
5157, 1.05995405e-02, 3.76277138e-04
5158, 1.03996675e-02, 3.75976204e-04
5159, 1.01997899e-02, 3.75706702e-04
5160, 1.77980214e-02, 1.95010391e-04
5161, 1.75972395e-02, 1.94493026e-04
5162, 1.73968542e-02, 1.94103050e-04
5163, 1.71967037e-02, 1.93802814e-04
5164, 1.69966798e-02, 1.93559856e-04
5165, 1.67967193e-02, 1.93351181e-04
5166, 1.65967904e-02, 1.93161948e-04
5167, 1.63968764e-02, 1.92983309e-04
5168, 1.61969662e-02, 1.92810185e-04
5169, 1.59970615e-02, 1.92639913e-04
5170, 1.57971568e-02, 1.92471009e-04
5171, 1.55972550e-02, 1.92302803e-04
5172, 1.53973522e-02, 1.92134903e-04
5173, 1.51974503e-02, 1.91967149e-04
5174, 1.49975466e-02, 1.91799496e-04
5175, 1.47976438e-02, 1.91631843e-04
5176, 1.45977410e-02, 1.91464205e-04
5177, 1.43978391e-02, 1.91296582e-04
5178, 1.41979354e-02, 1.91128958e-04
5179, 1.39980325e-02, 1.90961335e-04
5180, 1.37981288e-02, 1.90793711e-04
5181, 1.35982269e-02, 1.90626088e-04
5182, 1.33983251e-02, 1.90458464e-04
5183, 1.31984213e-02, 1.90290841e-04
5184, 1.29985185e-02, 1.90123217e-04
5185, 1.27986157e-02, 1.89955594e-04
5186, 1.25987129e-02, 1.89787970e-04
5187, 1.23988092e-02, 1.89620347e-04
5188, 1.21989064e-02, 1.89452723e-04
5189, 1.19990036e-02, 1.89285085e-04
5190, 1.17991017e-02, 1.89117462e-04
5191, 1.15991989e-02, 1.88949853e-04
5192, 1.13992961e-02, 1.88782229e-04
5193, 1.11993942e-02, 1.88614606e-04
5194, 1.09994905e-02, 1.88447448e-04
5195, 1.07995849e-02, 1.88282793e-04
5196, 1.05996765e-02, 1.88124584e-04
5197, 1.03997635e-02, 1.87977945e-04
5198, 1.01998458e-02, 1.87848200e-04
5199, 7.20669329e-03, 1.31285656e-03
5200, 7.20300199e-03, 1.12538878e-03
5201, 7.20135123e-03, 9.37826117e-04
5202, 7.20059872e-03, 7.50258332e-04
5203, 7.20025925e-03, 5.62695554e-04
5204, 7.20010931e-03, 3.75133823e-04
5205, 7.20004691e-03, 1.87569662e-04
5206, 7.40694255e-03, 1.31262839e-03
5207, 7.40306918e-03, 1.12517271e-03
5208, 7.40139419e-03, 9.37665347e-04
5209, 7.40063470e-03, 7.50140287e-04
5210, 7.40028452e-03, 5.62610221e-04
5211, 7.40012573e-03, 3.75077419e-04
5212, 7.40005681e-03, 1.87541242e-04
5213, 7.60200853e-03, 1.31254771e-03
5214, 7.60141481e-03, 1.12507399e-03
5215, 7.60083646e-03, 9.37578618e-04
5216, 7.60044996e-03, 7.50071369e-04
5217, 7.60022644e-03, 5.62558533e-04
5218, 7.60010909e-03, 3.75042408e-04
5219, 7.60005321e-03, 1.87523197e-04
5220, 7.79850595e-03, 1.31251791e-03
5221, 7.80016091e-03, 1.12503092e-03
5222, 7.80037045e-03, 9.37535660e-04
5223, 7.80027360e-03, 7.50034465e-04
5224, 7.80016044e-03, 5.62529545e-04
5225, 7.80008500e-03, 3.75022122e-04
5226, 7.80004449e-03, 1.87512444e-04
5227, 8.00104812e-03, 1.31250673e-03
5228, 8.00075661e-03, 1.12501252e-03
5229, 8.00048932e-03, 9.37515579e-04
5230, 8.00028443e-03, 7.50015955e-04
5231, 8.00015312e-03, 5.62514295e-04
5232, 8.00007768e-03, 3.75011063e-04
5233, 8.00004043e-03, 1.87506390e-04
5234, 8.20376072e-03, 1.31250254e-03
5235, 8.20175093e-03, 1.12500507e-03
5236, 8.20083730e-03, 9.37506615e-04
5237, 8.20040237e-03, 7.50007108e-04
5238, 8.20019096e-03, 5.62506611e-04
5239, 8.20008945e-03, 3.75005300e-04
5240, 8.20004381e-03, 1.87503159e-04
5241, 8.40433501e-03, 1.31250080e-03
5242, 8.40209797e-03, 1.12500193e-03
5243, 8.40102322e-03, 9.37502715e-04
5244, 8.40049144e-03, 7.50003033e-04
5245, 8.40023067e-03, 5.62502944e-04
5246, 8.40010587e-03, 3.75002448e-04
5247, 8.40005092e-03, 1.87501515e-04
5248, 8.60238075e-03, 1.31250033e-03
5249, 8.60177446e-03, 1.12500065e-03
5250, 8.60101823e-03, 9.37501027e-04
5251, 8.60052556e-03, 7.50001287e-04
5252, 8.60025547e-03, 5.62501315e-04
5253, 8.60011950e-03, 3.75001109e-04
5254, 8.60005710e-03, 1.87500700e-04
5255, 8.80407728e-03, 1.31250010e-03
5256, 8.80217832e-03, 1.12500018e-03
5257, 8.80114920e-03, 9.37500386e-04
5258, 8.80058203e-03, 7.50000530e-04
5259, 8.80028214e-03, 5.62500558e-04
5260, 8.80013313e-03, 3.75000469e-04
5261, 8.80006328e-03, 1.87500307e-04
5262, 9.00406390e-03, 1.31250056e-03
5263, 9.00238566e-03, 1.12500135e-03
5264, 9.00127552e-03, 9.37501725e-04
5265, 9.00064409e-03, 7.50001695e-04
5266, 9.00031161e-03, 5.62501489e-04
5267, 9.00014583e-03, 3.75001226e-04
5268, 9.00006946e-03, 1.87500904e-04
5269, 9.20516998e-03, 1.31250790e-03
5270, 9.20274574e-03, 1.12501392e-03
5271, 9.20140557e-03, 9.37515870e-04
5272, 9.20069404e-03, 7.50014733e-04
5273, 9.20033082e-03, 5.62512141e-04
5274, 9.20015387e-03, 3.75009287e-04
5275, 9.20007285e-03, 1.87505793e-04
5276, 9.40531772e-03, 1.31254783e-03
5277, 9.40271281e-03, 1.12507562e-03
5278, 9.40136146e-03, 9.37579433e-04
5279, 9.40066390e-03, 7.50069623e-04
5280, 9.40031372e-03, 5.62555098e-04
5281, 9.40014329e-03, 3.75039526e-04
5282, 9.40006692e-03, 1.87522368e-04
5283, 9.60364379e-03, 1.31269253e-03
5284, 9.60200094e-03, 1.12527341e-03
5285, 9.60103795e-03, 9.37766221e-04
5286, 9.60050989e-03, 7.50221079e-04
5287, 9.60023701e-03, 5.62667206e-04
5288, 9.60010383e-03, 3.75114265e-04
5289, 9.60004423e-03, 1.87560872e-04
5290, 9.80157871e-03, 1.31312129e-03
5291, 9.80101060e-03, 1.12576992e-03
5292, 9.80054587e-03, 9.38186189e-04
5293, 9.80025530e-03, 7.50537554e-04
5294, 9.80010070e-03, 5.62889618e-04
5295, 9.80002806e-03, 3.75256350e-04
5296, 9.79999825e-03, 1.87631347e-04
5297, 6.80001173e-03, 1.87676414e-04
5298, 6.80003082e-03, 3.75354721e-04
5299, 6.80007786e-03, 5.63033042e-04
5300, 6.80018310e-03, 7.50724343e-04
5301, 6.80038426e-03, 9.38543817e-04
5302, 6.80065854e-03, 1.12687540e-03
5303, 6.80075726e-03, 1.31654995e-03
5304, 6.80004340e-03, 1.50943128e-03
5305, 6.79890811e-03, 1.71189103e-03
5306, 6.79550041e-03, 1.91616151e-03
5307, 6.78689871e-03, 2.11613532e-03
5308, 6.60000462e-03, 1.87765880e-04
5309, 6.60001347e-03, 3.75534437e-04
5310, 6.60003489e-03, 5.63303707e-04
5311, 6.60008425e-03, 7.51099025e-04
5312, 6.60017505e-03, 9.39110760e-04
5313, 6.60028541e-03, 1.12789031e-03
5314, 6.60028402e-03, 1.31842471e-03
5315, 6.59977086e-03, 1.51206250e-03
5316, 6.59786677e-03, 1.71014306e-03
5317, 6.59212563e-03, 1.90978940e-03
5318, 6.57884777e-03, 2.10742559e-03
5319, 6.40000217e-03, 1.87869853e-04
5320, 6.40000543e-03, 3.75741773e-04
5321, 6.40001474e-03, 5.63614420e-04
5322, 6.40003616e-03, 7.51523476e-04
5323, 6.40007481e-03, 9.39700170e-04
5324, 6.40011858e-03, 1.12874643e-03
5325, 6.40008133e-03, 1.31956697e-03
5326, 6.39952999e-03, 1.51300256e-03
5327, 6.39712904e-03, 1.70926633e-03
5328, 6.39031548e-03, 1.90698355e-03
5329, 6.37724856e-03, 2.10420694e-03
5330, 6.20000064e-03, 1.87981743e-04
5331, 6.20000204e-03, 3.75964737e-04
5332, 6.20000623e-03, 5.63948299e-04
5333, 6.20001461e-03, 7.51973828e-04
5334, 6.20003045e-03, 9.40288417e-04
5335, 6.20004814e-03, 1.12949591e-03
5336, 6.19999180e-03, 1.32040575e-03
5337, 6.19937154e-03, 1.51360140e-03
5338, 6.19665720e-03, 1.70904992e-03
5339, 6.19023805e-03, 1.90585805e-03
5340, 6.17762469e-03, 2.10311357e-03
5341, 5.99999959e-03, 1.88097561e-04
5342, 6.00000052e-03, 3.76195821e-04
5343, 6.00000238e-03, 5.64294402e-04
5344, 6.00000564e-03, 7.52437045e-04
5345, 6.00001169e-03, 9.40873288e-04
5346, 6.00001868e-03, 1.13019277e-03
5347, 5.99994883e-03, 1.32113835e-03
5348, 5.99924661e-03, 1.51417614e-03
5349, 5.99650014e-03, 1.70922419e-03
5350, 5.99019788e-03, 1.90566236e-03
5351, 5.97824017e-03, 2.10281229e-03
5352, 5.79999993e-03, 1.88215214e-04
5353, 5.79999993e-03, 3.76430806e-04
5354, 5.80000086e-03, 5.64646558e-04
5355, 5.80000179e-03, 7.52906373e-04
5356, 5.80000412e-03, 9.41456179e-04
5357, 5.80000691e-03, 1.13086717e-03
5358, 5.79992449e-03, 1.32183754e-03
5359, 5.79926884e-03, 1.51477754e-03
5360, 5.79703646e-03, 1.70959905e-03
5361, 5.79220103e-03, 1.90580939e-03
5362, 5.78311272e-03, 2.10281159e-03
5363, 5.59999980e-03, 1.88333695e-04
5364, 5.59999980e-03, 3.76667536e-04
5365, 5.60000027e-03, 5.65001508e-04
5366, 5.60000073e-03, 7.53378670e-04
5367, 5.60000120e-03, 9.42038489e-04
5368, 5.60000259e-03, 1.13153283e-03
5369, 5.59993228e-03, 1.32252695e-03
5370, 5.59949037e-03, 1.51540083e-03
5371, 5.59826102e-03, 1.71006774e-03
5372, 5.59602119e-03, 1.90609461e-03
5373, 5.59280533e-03, 2.10292870e-03
5374, 5.40000014e-03, 1.88452512e-04
5375, 5.40000014e-03, 3.76905082e-04
5376, 5.40000014e-03, 5.65357739e-04
5377, 5.40000061e-03, 7.53852364e-04
5378, 5.40000061e-03, 9.42620856e-04
5379, 5.40000107e-03, 1.13219535e-03
5380, 5.39996149e-03, 1.32321368e-03
5381, 5.39979059e-03, 1.51603564e-03
5382, 5.39959688e-03, 1.71057740e-03
5383, 5.39997406e-03, 1.90643733e-03
5384, 5.40211610e-03, 2.10309308e-03
5385, 5.20000048e-03, 1.88571488e-04
5386, 5.20000048e-03, 3.77142977e-04
5387, 5.20000048e-03, 5.65714494e-04
5388, 5.20000048e-03, 7.54326698e-04
5389, 5.20000048e-03, 9.43203166e-04
5390, 5.20000048e-03, 1.13285682e-03
5391, 5.19999117e-03, 1.32389972e-03
5392, 5.20004332e-03, 1.51667593e-03
5393, 5.20061702e-03, 1.71110407e-03
5394, 5.20256860e-03, 1.90680369e-03
5395, 5.20699192e-03, 2.10327655e-03
5396, 4.99999989e-03, 1.88690494e-04
5397, 4.99999989e-03, 3.77380988e-04
5398, 4.99999989e-03, 5.66071481e-04
5399, 4.99999989e-03, 7.54801207e-04
5400, 4.99999989e-03, 9.43785533e-04
5401, 4.99999989e-03, 1.13351783e-03
5402, 5.00001386e-03, 1.32458564e-03
5403, 5.00022294e-03, 1.51731831e-03
5404, 5.00121061e-03, 1.71163748e-03
5405, 5.00387605e-03, 1.90717960e-03
5406, 5.00909891e-03, 2.10346770e-03
5407, 4.80000023e-03, 1.88809528e-04
5408, 4.80000023e-03, 3.77619057e-04
5409, 4.80000023e-03, 5.66428585e-04
5410, 4.80000023e-03, 7.55275832e-04
5411, 4.80000023e-03, 9.44368017e-04
5412, 4.80000023e-03, 1.13417872e-03
5413, 4.80003003e-03, 1.32527156e-03
5414, 4.80030756e-03, 1.51796173e-03
5415, 4.80142795e-03, 1.71217357e-03
5416, 4.80432389e-03, 1.90755923e-03
5417, 4.81010601e-03, 2.10366189e-03
5418, 4.60000010e-03, 1.88928563e-04
5419, 4.60000010e-03, 3.77857126e-04
5420, 4.60000010e-03, 5.66785689e-04
5421, 4.60000010e-03, 7.55750574e-04
5422, 4.60000010e-03, 9.44950560e-04
5423, 4.60000010e-03, 1.13483972e-03
5424, 4.60003270e-03, 1.32595759e-03
5425, 4.60029859e-03, 1.51860528e-03
5426, 4.60132631e-03, 1.71271071e-03
5427, 4.60385997e-03, 1.90794026e-03
5428, 4.60854359e-03, 2.10385700e-03
5429, 4.39999998e-03, 1.89047627e-04
5430, 4.39999998e-03, 3.78095254e-04
5431, 4.39999998e-03, 5.67142852e-04
5432, 4.39999998e-03, 7.56225316e-04
5433, 4.39999998e-03, 9.45533044e-04
5434, 4.39999998e-03, 1.13550061e-03
5435, 4.40002885e-03, 1.32664340e-03
5436, 4.40026727e-03, 1.51924917e-03
5437, 4.40116785e-03, 1.71324820e-03
5438, 4.40316182e-03, 1.90832186e-03
5439, 4.40567778e-03, 2.10405258e-03
5440, 4.20000032e-03, 1.89166676e-04
5441, 4.20000032e-03, 3.78333352e-04
5442, 4.20000032e-03, 5.67500014e-04
5443, 4.20000032e-03, 7.56700058e-04
5444, 4.20000032e-03, 9.46115586e-04
5445, 4.20000032e-03, 1.13616150e-03
5446, 4.20002919e-03, 1.32732932e-03
5447, 4.20027226e-03, 1.51989306e-03
5448, 4.20118449e-03, 1.71378581e-03
5449, 4.20331769e-03, 1.90870382e-03
5450, 4.20712307e-03, 2.10424885e-03
5451, 4.00000066e-03, 1.89285711e-04
5452, 4.00000066e-03, 3.78571422e-04
5453, 4.00000066e-03, 5.67857176e-04
5454, 4.00000066e-03, 7.57174741e-04
5455, 4.00000066e-03, 9.46698012e-04
5456, 4.00000066e-03, 1.13682239e-03
5457, 4.00003046e-03, 1.32801535e-03
5458, 4.00026422e-03, 1.52053696e-03
5459, 4.00109263e-03, 1.71432330e-03
5460, 4.00297577e-03, 1.90908555e-03
5461, 4.00629034e-03, 2.10444466e-03
5462, 3.80000006e-03, 1.89404760e-04
5463, 3.80000006e-03, 3.78809520e-04
5464, 3.80000006e-03, 5.68214280e-04
5465, 3.80000006e-03, 7.57649424e-04
5466, 3.80000006e-03, 9.47280496e-04
5467, 3.80000006e-03, 1.13748317e-03
5468, 3.80002707e-03, 1.32870127e-03
5469, 3.80021683e-03, 1.52118073e-03
5470, 3.80083639e-03, 1.71486079e-03
5471, 3.80215095e-03, 1.90946739e-03
5472, 3.80422338e-03, 2.10464047e-03
5473, 3.59999994e-03, 1.89523795e-04
5474, 3.59999994e-03, 3.79047589e-04
5475, 3.59999994e-03, 5.68571384e-04
5476, 3.59999994e-03, 7.58124166e-04
5477, 3.59999994e-03, 9.47862980e-04
5478, 3.59999994e-03, 1.13814406e-03
5479, 3.60001996e-03, 1.32938707e-03
5480, 3.60014755e-03, 1.52182439e-03
5481, 3.60054453e-03, 1.71539839e-03
5482, 3.60138668e-03, 1.90984935e-03
5483, 3.60252568e-03, 2.10483652e-03
5484, 3.40000005e-03, 1.89642858e-04
5485, 3.40000005e-03, 3.79285717e-04
5486, 3.40000005e-03, 5.68928546e-04
5487, 3.40000005e-03, 7.58598850e-04
5488, 3.40000005e-03, 9.48445522e-04
5489, 3.40000005e-03, 1.13880495e-03
5490, 3.40001239e-03, 1.33007299e-03
5491, 3.40009271e-03, 1.52246829e-03
5492, 3.40041029e-03, 1.71593600e-03
5493, 3.40119516e-03, 1.91023131e-03
5494, 3.40232532e-03, 2.10503256e-03
5495, 3.19999992e-03, 1.89761908e-04
5496, 3.19999992e-03, 3.79523815e-04
5497, 3.19999992e-03, 5.69285708e-04
5498, 3.19999992e-03, 7.59073591e-04
5499, 3.19999992e-03, 9.49028064e-04
5500, 3.19999992e-03, 1.13946584e-03
5501, 3.20000784e-03, 1.33075891e-03
5502, 3.20009654e-03, 1.52311218e-03
5503, 3.20052798e-03, 1.71647361e-03
5504, 3.20173730e-03, 1.91061315e-03
5505, 3.20401974e-03, 2.10522860e-03
5506, 2.99999979e-03, 1.89880942e-04
5507, 2.99999979e-03, 3.79761885e-04
5508, 2.99999979e-03, 5.69642812e-04
5509, 2.99999979e-03, 7.59548275e-04
5510, 2.99999979e-03, 9.49610607e-04
5511, 2.99999979e-03, 1.14012673e-03
5512, 3.00001190e-03, 1.33144495e-03
5513, 3.00014718e-03, 1.52375607e-03
5514, 3.00076697e-03, 1.71701121e-03
5515, 3.00261378e-03, 1.91099511e-03
5516, 3.00681428e-03, 2.10542465e-03
5517, 2.79999990e-03, 1.89999992e-04
5518, 2.79999990e-03, 3.79999983e-04
5519, 2.79999990e-03, 5.69999975e-04
5520, 2.79999990e-03, 7.60023016e-04
5521, 2.79999990e-03, 9.50193091e-04
5522, 2.79999990e-03, 1.14078762e-03
5523, 2.80001736e-03, 1.33213087e-03
5524, 2.80017126e-03, 1.52439985e-03
5525, 2.80085136e-03, 1.71754882e-03
5526, 2.80290749e-03, 1.91137707e-03
5527, 2.80896109e-03, 2.10562069e-03
5528, 2.60000024e-03, 1.90119055e-04
5529, 2.60000024e-03, 3.80238111e-04
5530, 2.60000024e-03, 5.70357137e-04
5531, 2.60000024e-03, 7.60497758e-04
5532, 2.60000024e-03, 9.50775575e-04
5533, 2.60000024e-03, 1.14144851e-03
5534, 2.60001468e-03, 1.33281667e-03
5535, 2.60014320e-03, 1.52504374e-03
5536, 2.60070292e-03, 1.71808642e-03
5537, 2.60226801e-03, 1.91175891e-03
5538, 2.60554301e-03, 2.10581673e-03
5539, 2.40000011e-03, 1.90238105e-04
5540, 2.40000011e-03, 3.80476209e-04
5541, 2.40000011e-03, 5.70714299e-04
5542, 2.40000011e-03, 7.60972442e-04
5543, 2.40000011e-03, 9.51358059e-04
5544, 2.40000011e-03, 1.14210951e-03
5545, 2.40001222e-03, 1.33350282e-03
5546, 2.40012934e-03, 1.52568775e-03
5547, 2.40070745e-03, 1.71862415e-03
5548, 2.40239361e-03, 1.91214099e-03
5549, 2.40583834e-03, 2.10601254e-03
5550, 2.19999999e-03, 1.90357139e-04
5551, 2.19999999e-03, 3.80714278e-04
5552, 2.19999999e-03, 5.71071403e-04
5553, 2.19999999e-03, 7.61447183e-04
5554, 2.19999999e-03, 9.51940543e-04
5555, 2.19999999e-03, 1.14277028e-03
5556, 2.20001256e-03, 1.33418874e-03
5557, 2.20016157e-03, 1.52633153e-03
5558, 2.20088800e-03, 1.71916164e-03
5559, 2.20300537e-03, 1.91252294e-03
5560, 2.20873393e-03, 2.10620882e-03
5561, 2.00000009e-03, 1.90476188e-04
5562, 2.00000009e-03, 3.80952377e-04
5563, 2.00000009e-03, 5.71428565e-04
5564, 2.00000009e-03, 7.61921925e-04
5565, 2.00000009e-03, 9.52523027e-04
5566, 2.00000009e-03, 1.14343117e-03
5567, 2.00001849e-03, 1.33487454e-03
5568, 2.00020289e-03, 1.52697519e-03
5569, 2.00098311e-03, 1.71969936e-03
5570, 2.00315006e-03, 1.91290479e-03
5571, 2.00819271e-03, 2.10640486e-03
5572, 1.79999997e-03, 1.90595223e-04
5573, 1.79999997e-03, 3.81190446e-04
5574, 1.79999997e-03, 5.71785728e-04
5575, 1.79999997e-03, 7.62396608e-04
5576, 1.79999997e-03, 9.53105569e-04
5577, 1.79999997e-03, 1.14409206e-03
5578, 1.80002116e-03, 1.33556046e-03
5579, 1.80019112e-03, 1.52761908e-03
5580, 1.80088566e-03, 1.72023685e-03
5581, 1.80269091e-03, 1.91328675e-03
5582, 1.80635822e-03, 2.10660067e-03
5583, 1.59999996e-03, 1.90714287e-04
5584, 1.59999996e-03, 3.81428574e-04
5585, 1.59999996e-03, 5.72142890e-04
5586, 1.59999996e-03, 7.62871350e-04
5587, 1.59999996e-03, 9.53688053e-04
5588, 1.59999996e-03, 1.14475295e-03
5589, 1.60001742e-03, 1.33624638e-03
5590, 1.60017400e-03, 1.52826309e-03
5591, 1.60090474e-03, 1.72077457e-03
5592, 1.60320010e-03, 1.91366859e-03
5593, 1.60727929e-03, 2.10679648e-03
5594, 1.39999995e-03, 1.90833336e-04
5595, 1.39999995e-03, 3.81666672e-04
5596, 1.39999995e-03, 5.72500052e-04
5597, 1.39999995e-03, 7.63346092e-04
5598, 1.39999995e-03, 9.54270596e-04
5599, 1.39999995e-03, 1.14541384e-03
5600, 1.40001858e-03, 1.33693230e-03
5601, 1.40025793e-03, 1.52890687e-03
5602, 1.40156155e-03, 1.72131229e-03
5603, 1.40547205e-03, 1.91405055e-03
5604, 1.41304638e-03, 2.10699276e-03
5605, 1.19999994e-03, 1.90952385e-04
5606, 1.19999994e-03, 3.81904771e-04
5607, 1.19999994e-03, 5.72857156e-04
5608, 1.19999994e-03, 7.63820775e-04
5609, 1.19999994e-03, 9.54853022e-04
5610, 1.19999994e-03, 1.14607462e-03
5611, 1.20003941e-03, 1.33761822e-03
5612, 1.20046537e-03, 1.52955065e-03
5613, 1.20240171e-03, 1.72184967e-03
5614, 1.20782491e-03, 1.91443251e-03
5615, 1.21933292e-03, 2.10718880e-03
5616, 1.00000005e-03, 1.91071333e-04
5617, 1.00000005e-03, 3.82142607e-04
5618, 1.00000005e-03, 5.73213852e-04
5619, 1.00000005e-03, 7.64294877e-04
5620, 1.00000005e-03, 9.55434574e-04
5621, 1.00000005e-03, 1.14673434e-03
5622, 1.00006093e-03, 1.33830262e-03
5623, 1.00056431e-03, 1.53019291e-03
5624, 1.00256200e-03, 1.72238576e-03
5625, 1.00779277e-03, 1.91481307e-03
5626, 1.01792847e-03, 2.10738368e-03
5627, 8.00000038e-04, 1.91189116e-04
5628, 8.00000038e-04, 3.82377533e-04
5629, 8.00000038e-04, 5.73565601e-04
5630, 8.00000038e-04, 7.64761993e-04
5631, 8.00000038e-04, 9.56007279e-04
5632, 8.00000038e-04, 1.14738336e-03
5633, 8.00059352e-04, 1.33897504e-03
5634, 8.00505513e-04, 1.53082260e-03
5635, 8.02278228e-04, 1.72291033e-03
5636, 8.06730939e-04, 1.91518420e-03
5637, 8.13631807e-04, 2.10757297e-03
5638, 5.99999970e-04, 1.91300380e-04
5639, 5.99999970e-04, 3.82598373e-04
5640, 5.99999970e-04, 5.73895581e-04
5641, 5.99999970e-04, 7.65199657e-04
5642, 5.99999970e-04, 9.56543314e-04
5643, 5.99999970e-04, 1.14798977e-03
5644, 6.00049563e-04, 1.33960135e-03
5645, 6.00486703e-04, 1.53140689e-03
5646, 6.02410350e-04, 1.72339485e-03
5647, 6.07202062e-04, 1.91552541e-03
5648, 6.15122961e-04, 2.10774573e-03
5649, 3.99999990e-04, 1.91392537e-04
5650, 3.99999990e-04, 3.82780796e-04
5651, 3.99999990e-04, 5.74168400e-04
5652, 3.99999990e-04, 7.65562581e-04
5653, 3.99999990e-04, 9.56989417e-04
5654, 3.99999990e-04, 1.14849466e-03
5655, 4.00053890e-04, 1.34012138e-03
5656, 4.00595542e-04, 1.53189059e-03
5657, 4.02721926e-04, 1.72379473e-03
5658, 4.07977379e-04, 1.91580621e-03
5659, 4.18297655e-04, 2.10788730e-03
5660, 2.00000009e-04, 1.91448751e-04
5661, 2.00000009e-04, 3.82894592e-04
5662, 2.00000009e-04, 5.74342383e-04
5663, 2.00000009e-04, 7.65799719e-04
5664, 2.00000009e-04, 9.57286858e-04
5665, 2.00000009e-04, 1.14883494e-03
5666, 2.00068826e-04, 1.34047377e-03
5667, 2.00529146e-04, 1.53221900e-03
5668, 2.02081137e-04, 1.72406714e-03
5669, 2.05868244e-04, 1.91599864e-03
5670, 2.14091298e-04, 2.10798555e-03
*Element, type=DCAX4
 820,  191,  190, 1281, 1266
 821,  190,  189, 1282, 1281
 822,  189,  188, 1283, 1282
 823,  188,  187, 1284, 1283
 824,  187,  186, 1285, 1284
 825,  186,  185, 1286, 1285
 826,  185,  184, 1287, 1286
 827,  184,  183, 1288, 1287
 828,  183,  182, 1289, 1288
 829,  182,  181, 1290, 1289
 830,  181,  180, 1291, 1290
 831,  180,  179, 1292, 1291
 832,  179,  178, 1293, 1292
 833,  178,  177, 1294, 1293
 834,  177,  176, 1295, 1294
 835,  176,  175, 1296, 1295
 836,  175,  174, 1297, 1296
 837,  174,  173, 1298, 1297
 838,  173,  172, 1299, 1298
 839,  172,  171, 1300, 1299
 840,  171,  170, 1301, 1300
 841,  170,  169, 1302, 1301
 842,  169,  168, 1303, 1302
 843,  168,  167, 1304, 1303
 844,  167,  166, 1305, 1304
 845,  166,  165, 1306, 1305
 846,  165,  164, 1307, 1306
 847,  164,  163, 1308, 1307
 848,  163,  162, 1309, 1308
 849,  162,  161, 1310, 1309
 850,  161,  160, 1311, 1310
 851,  160,  159, 1312, 1311
 852,  159,  158, 1313, 1312
 853,  158,  157, 1314, 1313
 854,  157,  156, 1315, 1314
 855,  156,  155, 1316, 1315
 856,  155,  154, 1317, 1316
 857,  154,  153, 1318, 1317
 858,  153,  152, 1319, 1318
 859,  152,  151, 1320, 1319
 860,  151,  150, 1321, 1320
 861,  150,  149, 1322, 1321
 862,  149,  148, 1323, 1322
 863,  148,  147, 1324, 1323
 864,  147,  146, 1325, 1324
 865,  146,  145, 1144, 1325
 866, 1266, 1281, 1326, 1265
 867, 1281, 1282, 1327, 1326
 868, 1282, 1283, 1328, 1327
 869, 1283, 1284, 1329, 1328
 870, 1284, 1285, 1330, 1329
 871, 1285, 1286, 1331, 1330
 872, 1286, 1287, 1332, 1331
 873, 1287, 1288, 1333, 1332
 874, 1288, 1289, 1334, 1333
 875, 1289, 1290, 1335, 1334
 876, 1290, 1291, 1336, 1335
 877, 1291, 1292, 1337, 1336
 878, 1292, 1293, 1338, 1337
 879, 1293, 1294, 1339, 1338
 880, 1294, 1295, 1340, 1339
 881, 1295, 1296, 1341, 1340
 882, 1296, 1297, 1342, 1341
 883, 1297, 1298, 1343, 1342
 884, 1298, 1299, 1344, 1343
 885, 1299, 1300, 1345, 1344
 886, 1300, 1301, 1346, 1345
 887, 1301, 1302, 1347, 1346
 888, 1302, 1303, 1348, 1347
 889, 1303, 1304, 1349, 1348
 890, 1304, 1305, 1350, 1349
 891, 1305, 1306, 1351, 1350
 892, 1306, 1307, 1352, 1351
 893, 1307, 1308, 1353, 1352
 894, 1308, 1309, 1354, 1353
 895, 1309, 1310, 1355, 1354
 896, 1310, 1311, 1356, 1355
 897, 1311, 1312, 1357, 1356
 898, 1312, 1313, 1358, 1357
 899, 1313, 1314, 1359, 1358
 900, 1314, 1315, 1360, 1359
 901, 1315, 1316, 1361, 1360
 902, 1316, 1317, 1362, 1361
 903, 1317, 1318, 1363, 1362
 904, 1318, 1319, 1364, 1363
 905, 1319, 1320, 1365, 1364
 906, 1320, 1321, 1366, 1365
 907, 1321, 1322, 1367, 1366
 908, 1322, 1323, 1368, 1367
 909, 1323, 1324, 1369, 1368
 910, 1324, 1325, 1370, 1369
 911, 1325, 1144, 1145, 1370
 912, 1265, 1326, 1371, 1264
 913, 1326, 1327, 1372, 1371
 914, 1327, 1328, 1373, 1372
 915, 1328, 1329, 1374, 1373
 916, 1329, 1330, 1375, 1374
 917, 1330, 1331, 1376, 1375
 918, 1331, 1332, 1377, 1376
 919, 1332, 1333, 1378, 1377
 920, 1333, 1334, 1379, 1378
 921, 1334, 1335, 1380, 1379
 922, 1335, 1336, 1381, 1380
 923, 1336, 1337, 1382, 1381
 924, 1337, 1338, 1383, 1382
 925, 1338, 1339, 1384, 1383
 926, 1339, 1340, 1385, 1384
 927, 1340, 1341, 1386, 1385
 928, 1341, 1342, 1387, 1386
 929, 1342, 1343, 1388, 1387
 930, 1343, 1344, 1389, 1388
 931, 1344, 1345, 1390, 1389
 932, 1345, 1346, 1391, 1390
 933, 1346, 1347, 1392, 1391
 934, 1347, 1348, 1393, 1392
 935, 1348, 1349, 1394, 1393
 936, 1349, 1350, 1395, 1394
 937, 1350, 1351, 1396, 1395
 938, 1351, 1352, 1397, 1396
 939, 1352, 1353, 1398, 1397
 940, 1353, 1354, 1399, 1398
 941, 1354, 1355, 1400, 1399
 942, 1355, 1356, 1401, 1400
 943, 1356, 1357, 1402, 1401
 944, 1357, 1358, 1403, 1402
 945, 1358, 1359, 1404, 1403
 946, 1359, 1360, 1405, 1404
 947, 1360, 1361, 1406, 1405
 948, 1361, 1362, 1407, 1406
 949, 1362, 1363, 1408, 1407
 950, 1363, 1364, 1409, 1408
 951, 1364, 1365, 1410, 1409
 952, 1365, 1366, 1411, 1410
 953, 1366, 1367, 1412, 1411
 954, 1367, 1368, 1413, 1412
 955, 1368, 1369, 1414, 1413
 956, 1369, 1370, 1415, 1414
 957, 1370, 1145, 1146, 1415
 958, 1264, 1371, 1416, 1263
 959, 1371, 1372, 1417, 1416
 960, 1372, 1373, 1418, 1417
 961, 1373, 1374, 1419, 1418
 962, 1374, 1375, 1420, 1419
 963, 1375, 1376, 1421, 1420
 964, 1376, 1377, 1422, 1421
 965, 1377, 1378, 1423, 1422
 966, 1378, 1379, 1424, 1423
 967, 1379, 1380, 1425, 1424
 968, 1380, 1381, 1426, 1425
 969, 1381, 1382, 1427, 1426
 970, 1382, 1383, 1428, 1427
 971, 1383, 1384, 1429, 1428
 972, 1384, 1385, 1430, 1429
 973, 1385, 1386, 1431, 1430
 974, 1386, 1387, 1432, 1431
 975, 1387, 1388, 1433, 1432
 976, 1388, 1389, 1434, 1433
 977, 1389, 1390, 1435, 1434
 978, 1390, 1391, 1436, 1435
 979, 1391, 1392, 1437, 1436
 980, 1392, 1393, 1438, 1437
 981, 1393, 1394, 1439, 1438
 982, 1394, 1395, 1440, 1439
 983, 1395, 1396, 1441, 1440
 984, 1396, 1397, 1442, 1441
 985, 1397, 1398, 1443, 1442
 986, 1398, 1399, 1444, 1443
 987, 1399, 1400, 1445, 1444
 988, 1400, 1401, 1446, 1445
 989, 1401, 1402, 1447, 1446
 990, 1402, 1403, 1448, 1447
 991, 1403, 1404, 1449, 1448
 992, 1404, 1405, 1450, 1449
 993, 1405, 1406, 1451, 1450
 994, 1406, 1407, 1452, 1451
 995, 1407, 1408, 1453, 1452
 996, 1408, 1409, 1454, 1453
 997, 1409, 1410, 1455, 1454
 998, 1410, 1411, 1456, 1455
 999, 1411, 1412, 1457, 1456
1000, 1412, 1413, 1458, 1457
1001, 1413, 1414, 1459, 1458
1002, 1414, 1415, 1460, 1459
1003, 1415, 1146, 1147, 1460
1004, 1263, 1416, 1461, 1262
1005, 1416, 1417, 1462, 1461
1006, 1417, 1418, 1463, 1462
1007, 1418, 1419, 1464, 1463
1008, 1419, 1420, 1465, 1464
1009, 1420, 1421, 1466, 1465
1010, 1421, 1422, 1467, 1466
1011, 1422, 1423, 1468, 1467
1012, 1423, 1424, 1469, 1468
1013, 1424, 1425, 1470, 1469
1014, 1425, 1426, 1471, 1470
1015, 1426, 1427, 1472, 1471
1016, 1427, 1428, 1473, 1472
1017, 1428, 1429, 1474, 1473
1018, 1429, 1430, 1475, 1474
1019, 1430, 1431, 1476, 1475
1020, 1431, 1432, 1477, 1476
1021, 1432, 1433, 1478, 1477
1022, 1433, 1434, 1479, 1478
1023, 1434, 1435, 1480, 1479
1024, 1435, 1436, 1481, 1480
1025, 1436, 1437, 1482, 1481
1026, 1437, 1438, 1483, 1482
1027, 1438, 1439, 1484, 1483
1028, 1439, 1440, 1485, 1484
1029, 1440, 1441, 1486, 1485
1030, 1441, 1442, 1487, 1486
1031, 1442, 1443, 1488, 1487
1032, 1443, 1444, 1489, 1488
1033, 1444, 1445, 1490, 1489
1034, 1445, 1446, 1491, 1490
1035, 1446, 1447, 1492, 1491
1036, 1447, 1448, 1493, 1492
1037, 1448, 1449, 1494, 1493
1038, 1449, 1450, 1495, 1494
1039, 1450, 1451, 1496, 1495
1040, 1451, 1452, 1497, 1496
1041, 1452, 1453, 1498, 1497
1042, 1453, 1454, 1499, 1498
1043, 1454, 1455, 1500, 1499
1044, 1455, 1456, 1501, 1500
1045, 1456, 1457, 1502, 1501
1046, 1457, 1458, 1503, 1502
1047, 1458, 1459, 1504, 1503
1048, 1459, 1460, 1505, 1504
1049, 1460, 1147, 1148, 1505
1050, 1262, 1461, 1506, 1261
1051, 1461, 1462, 1507, 1506
1052, 1462, 1463, 1508, 1507
1053, 1463, 1464, 1509, 1508
1054, 1464, 1465, 1510, 1509
1055, 1465, 1466, 1511, 1510
1056, 1466, 1467, 1512, 1511
1057, 1467, 1468, 1513, 1512
1058, 1468, 1469, 1514, 1513
1059, 1469, 1470, 1515, 1514
1060, 1470, 1471, 1516, 1515
1061, 1471, 1472, 1517, 1516
1062, 1472, 1473, 1518, 1517
1063, 1473, 1474, 1519, 1518
1064, 1474, 1475, 1520, 1519
1065, 1475, 1476, 1521, 1520
1066, 1476, 1477, 1522, 1521
1067, 1477, 1478, 1523, 1522
1068, 1478, 1479, 1524, 1523
1069, 1479, 1480, 1525, 1524
1070, 1480, 1481, 1526, 1525
1071, 1481, 1482, 1527, 1526
1072, 1482, 1483, 1528, 1527
1073, 1483, 1484, 1529, 1528
1074, 1484, 1485, 1530, 1529
1075, 1485, 1486, 1531, 1530
1076, 1486, 1487, 1532, 1531
1077, 1487, 1488, 1533, 1532
1078, 1488, 1489, 1534, 1533
1079, 1489, 1490, 1535, 1534
1080, 1490, 1491, 1536, 1535
1081, 1491, 1492, 1537, 1536
1082, 1492, 1493, 1538, 1537
1083, 1493, 1494, 1539, 1538
1084, 1494, 1495, 1540, 1539
1085, 1495, 1496, 1541, 1540
1086, 1496, 1497, 1542, 1541
1087, 1497, 1498, 1543, 1542
1088, 1498, 1499, 1544, 1543
1089, 1499, 1500, 1545, 1544
1090, 1500, 1501, 1546, 1545
1091, 1501, 1502, 1547, 1546
1092, 1502, 1503, 1548, 1547
1093, 1503, 1504, 1549, 1548
1094, 1504, 1505, 1550, 1549
1095, 1505, 1148, 1149, 1550
1096, 1261, 1506, 1551, 1260
1097, 1506, 1507, 1552, 1551
1098, 1507, 1508, 1553, 1552
1099, 1508, 1509, 1554, 1553
1100, 1509, 1510, 1555, 1554
1101, 1510, 1511, 1556, 1555
1102, 1511, 1512, 1557, 1556
1103, 1512, 1513, 1558, 1557
1104, 1513, 1514, 1559, 1558
1105, 1514, 1515, 1560, 1559
1106, 1515, 1516, 1561, 1560
1107, 1516, 1517, 1562, 1561
1108, 1517, 1518, 1563, 1562
1109, 1518, 1519, 1564, 1563
1110, 1519, 1520, 1565, 1564
1111, 1520, 1521, 1566, 1565
1112, 1521, 1522, 1567, 1566
1113, 1522, 1523, 1568, 1567
1114, 1523, 1524, 1569, 1568
1115, 1524, 1525, 1570, 1569
1116, 1525, 1526, 1571, 1570
1117, 1526, 1527, 1572, 1571
1118, 1527, 1528, 1573, 1572
1119, 1528, 1529, 1574, 1573
1120, 1529, 1530, 1575, 1574
1121, 1530, 1531, 1576, 1575
1122, 1531, 1532, 1577, 1576
1123, 1532, 1533, 1578, 1577
1124, 1533, 1534, 1579, 1578
1125, 1534, 1535, 1580, 1579
1126, 1535, 1536, 1581, 1580
1127, 1536, 1537, 1582, 1581
1128, 1537, 1538, 1583, 1582
1129, 1538, 1539, 1584, 1583
1130, 1539, 1540, 1585, 1584
1131, 1540, 1541, 1586, 1585
1132, 1541, 1542, 1587, 1586
1133, 1542, 1543, 1588, 1587
1134, 1543, 1544, 1589, 1588
1135, 1544, 1545, 1590, 1589
1136, 1545, 1546, 1591, 1590
1137, 1546, 1547, 1592, 1591
1138, 1547, 1548, 1593, 1592
1139, 1548, 1549, 1594, 1593
1140, 1549, 1550, 1595, 1594
1141, 1550, 1149, 1150, 1595
1142, 1260, 1551, 1596, 1259
1143, 1551, 1552, 1597, 1596
1144, 1552, 1553, 1598, 1597
1145, 1553, 1554, 1599, 1598
1146, 1554, 1555, 1600, 1599
1147, 1555, 1556, 1601, 1600
1148, 1556, 1557, 1602, 1601
1149, 1557, 1558, 1603, 1602
1150, 1558, 1559, 1604, 1603
1151, 1559, 1560, 1605, 1604
1152, 1560, 1561, 1606, 1605
1153, 1561, 1562, 1607, 1606
1154, 1562, 1563, 1608, 1607
1155, 1563, 1564, 1609, 1608
1156, 1564, 1565, 1610, 1609
1157, 1565, 1566, 1611, 1610
1158, 1566, 1567, 1612, 1611
1159, 1567, 1568, 1613, 1612
1160, 1568, 1569, 1614, 1613
1161, 1569, 1570, 1615, 1614
1162, 1570, 1571, 1616, 1615
1163, 1571, 1572, 1617, 1616
1164, 1572, 1573, 1618, 1617
1165, 1573, 1574, 1619, 1618
1166, 1574, 1575, 1620, 1619
1167, 1575, 1576, 1621, 1620
1168, 1576, 1577, 1622, 1621
1169, 1577, 1578, 1623, 1622
1170, 1578, 1579, 1624, 1623
1171, 1579, 1580, 1625, 1624
1172, 1580, 1581, 1626, 1625
1173, 1581, 1582, 1627, 1626
1174, 1582, 1583, 1628, 1627
1175, 1583, 1584, 1629, 1628
1176, 1584, 1585, 1630, 1629
1177, 1585, 1586, 1631, 1630
1178, 1586, 1587, 1632, 1631
1179, 1587, 1588, 1633, 1632
1180, 1588, 1589, 1634, 1633
1181, 1589, 1590, 1635, 1634
1182, 1590, 1591, 1636, 1635
1183, 1591, 1592, 1637, 1636
1184, 1592, 1593, 1638, 1637
1185, 1593, 1594, 1639, 1638
1186, 1594, 1595, 1640, 1639
1187, 1595, 1150, 1151, 1640
1188, 1259, 1596, 1641, 1258
1189, 1596, 1597, 1642, 1641
1190, 1597, 1598, 1643, 1642
1191, 1598, 1599, 1644, 1643
1192, 1599, 1600, 1645, 1644
1193, 1600, 1601, 1646, 1645
1194, 1601, 1602, 1647, 1646
1195, 1602, 1603, 1648, 1647
1196, 1603, 1604, 1649, 1648
1197, 1604, 1605, 1650, 1649
1198, 1605, 1606, 1651, 1650
1199, 1606, 1607, 1652, 1651
1200, 1607, 1608, 1653, 1652
1201, 1608, 1609, 1654, 1653
1202, 1609, 1610, 1655, 1654
1203, 1610, 1611, 1656, 1655
1204, 1611, 1612, 1657, 1656
1205, 1612, 1613, 1658, 1657
1206, 1613, 1614, 1659, 1658
1207, 1614, 1615, 1660, 1659
1208, 1615, 1616, 1661, 1660
1209, 1616, 1617, 1662, 1661
1210, 1617, 1618, 1663, 1662
1211, 1618, 1619, 1664, 1663
1212, 1619, 1620, 1665, 1664
1213, 1620, 1621, 1666, 1665
1214, 1621, 1622, 1667, 1666
1215, 1622, 1623, 1668, 1667
1216, 1623, 1624, 1669, 1668
1217, 1624, 1625, 1670, 1669
1218, 1625, 1626, 1671, 1670
1219, 1626, 1627, 1672, 1671
1220, 1627, 1628, 1673, 1672
1221, 1628, 1629, 1674, 1673
1222, 1629, 1630, 1675, 1674
1223, 1630, 1631, 1676, 1675
1224, 1631, 1632, 1677, 1676
1225, 1632, 1633, 1678, 1677
1226, 1633, 1634, 1679, 1678
1227, 1634, 1635, 1680, 1679
1228, 1635, 1636, 1681, 1680
1229, 1636, 1637, 1682, 1681
1230, 1637, 1638, 1683, 1682
1231, 1638, 1639, 1684, 1683
1232, 1639, 1640, 1685, 1684
1233, 1640, 1151, 1152, 1685
1234, 1258, 1641, 1686, 1257
1235, 1641, 1642, 1687, 1686
1236, 1642, 1643, 1688, 1687
1237, 1643, 1644, 1689, 1688
1238, 1644, 1645, 1690, 1689
1239, 1645, 1646, 1691, 1690
1240, 1646, 1647, 1692, 1691
1241, 1647, 1648, 1693, 1692
1242, 1648, 1649, 1694, 1693
1243, 1649, 1650, 1695, 1694
1244, 1650, 1651, 1696, 1695
1245, 1651, 1652, 1697, 1696
1246, 1652, 1653, 1698, 1697
1247, 1653, 1654, 1699, 1698
1248, 1654, 1655, 1700, 1699
1249, 1655, 1656, 1701, 1700
1250, 1656, 1657, 1702, 1701
1251, 1657, 1658, 1703, 1702
1252, 1658, 1659, 1704, 1703
1253, 1659, 1660, 1705, 1704
1254, 1660, 1661, 1706, 1705
1255, 1661, 1662, 1707, 1706
1256, 1662, 1663, 1708, 1707
1257, 1663, 1664, 1709, 1708
1258, 1664, 1665, 1710, 1709
1259, 1665, 1666, 1711, 1710
1260, 1666, 1667, 1712, 1711
1261, 1667, 1668, 1713, 1712
1262, 1668, 1669, 1714, 1713
1263, 1669, 1670, 1715, 1714
1264, 1670, 1671, 1716, 1715
1265, 1671, 1672, 1717, 1716
1266, 1672, 1673, 1718, 1717
1267, 1673, 1674, 1719, 1718
1268, 1674, 1675, 1720, 1719
1269, 1675, 1676, 1721, 1720
1270, 1676, 1677, 1722, 1721
1271, 1677, 1678, 1723, 1722
1272, 1678, 1679, 1724, 1723
1273, 1679, 1680, 1725, 1724
1274, 1680, 1681, 1726, 1725
1275, 1681, 1682, 1727, 1726
1276, 1682, 1683, 1728, 1727
1277, 1683, 1684, 1729, 1728
1278, 1684, 1685, 1730, 1729
1279, 1685, 1152, 1153, 1730
1280, 1257, 1686, 1731, 1256
1281, 1686, 1687, 1732, 1731
1282, 1687, 1688, 1733, 1732
1283, 1688, 1689, 1734, 1733
1284, 1689, 1690, 1735, 1734
1285, 1690, 1691, 1736, 1735
1286, 1691, 1692, 1737, 1736
1287, 1692, 1693, 1738, 1737
1288, 1693, 1694, 1739, 1738
1289, 1694, 1695, 1740, 1739
1290, 1695, 1696, 1741, 1740
1291, 1696, 1697, 1742, 1741
1292, 1697, 1698, 1743, 1742
1293, 1698, 1699, 1744, 1743
1294, 1699, 1700, 1745, 1744
1295, 1700, 1701, 1746, 1745
1296, 1701, 1702, 1747, 1746
1297, 1702, 1703, 1748, 1747
1298, 1703, 1704, 1749, 1748
1299, 1704, 1705, 1750, 1749
1300, 1705, 1706, 1751, 1750
1301, 1706, 1707, 1752, 1751
1302, 1707, 1708, 1753, 1752
1303, 1708, 1709, 1754, 1753
1304, 1709, 1710, 1755, 1754
1305, 1710, 1711, 1756, 1755
1306, 1711, 1712, 1757, 1756
1307, 1712, 1713, 1758, 1757
1308, 1713, 1714, 1759, 1758
1309, 1714, 1715, 1760, 1759
1310, 1715, 1716, 1761, 1760
1311, 1716, 1717, 1762, 1761
1312, 1717, 1718, 1763, 1762
1313, 1718, 1719, 1764, 1763
1314, 1719, 1720, 1765, 1764
1315, 1720, 1721, 1766, 1765
1316, 1721, 1722, 1767, 1766
1317, 1722, 1723, 1768, 1767
1318, 1723, 1724, 1769, 1768
1319, 1724, 1725, 1770, 1769
1320, 1725, 1726, 1771, 1770
1321, 1726, 1727, 1772, 1771
1322, 1727, 1728, 1773, 1772
1323, 1728, 1729, 1774, 1773
1324, 1729, 1730, 1775, 1774
1325, 1730, 1153, 1154, 1775
1326, 1256, 1731, 1776, 1255
1327, 1731, 1732, 1777, 1776
1328, 1732, 1733, 1778, 1777
1329, 1733, 1734, 1779, 1778
1330, 1734, 1735, 1780, 1779
1331, 1735, 1736, 1781, 1780
1332, 1736, 1737, 1782, 1781
1333, 1737, 1738, 1783, 1782
1334, 1738, 1739, 1784, 1783
1335, 1739, 1740, 1785, 1784
1336, 1740, 1741, 1786, 1785
1337, 1741, 1742, 1787, 1786
1338, 1742, 1743, 1788, 1787
1339, 1743, 1744, 1789, 1788
1340, 1744, 1745, 1790, 1789
1341, 1745, 1746, 1791, 1790
1342, 1746, 1747, 1792, 1791
1343, 1747, 1748, 1793, 1792
1344, 1748, 1749, 1794, 1793
1345, 1749, 1750, 1795, 1794
1346, 1750, 1751, 1796, 1795
1347, 1751, 1752, 1797, 1796
1348, 1752, 1753, 1798, 1797
1349, 1753, 1754, 1799, 1798
1350, 1754, 1755, 1800, 1799
1351, 1755, 1756, 1801, 1800
1352, 1756, 1757, 1802, 1801
1353, 1757, 1758, 1803, 1802
1354, 1758, 1759, 1804, 1803
1355, 1759, 1760, 1805, 1804
1356, 1760, 1761, 1806, 1805
1357, 1761, 1762, 1807, 1806
1358, 1762, 1763, 1808, 1807
1359, 1763, 1764, 1809, 1808
1360, 1764, 1765, 1810, 1809
1361, 1765, 1766, 1811, 1810
1362, 1766, 1767, 1812, 1811
1363, 1767, 1768, 1813, 1812
1364, 1768, 1769, 1814, 1813
1365, 1769, 1770, 1815, 1814
1366, 1770, 1771, 1816, 1815
1367, 1771, 1772, 1817, 1816
1368, 1772, 1773, 1818, 1817
1369, 1773, 1774, 1819, 1818
1370, 1774, 1775, 1820, 1819
1371, 1775, 1154, 1155, 1820
1372, 1255, 1776, 1821, 1254
1373, 1776, 1777, 1822, 1821
1374, 1777, 1778, 1823, 1822
1375, 1778, 1779, 1824, 1823
1376, 1779, 1780, 1825, 1824
1377, 1780, 1781, 1826, 1825
1378, 1781, 1782, 1827, 1826
1379, 1782, 1783, 1828, 1827
1380, 1783, 1784, 1829, 1828
1381, 1784, 1785, 1830, 1829
1382, 1785, 1786, 1831, 1830
1383, 1786, 1787, 1832, 1831
1384, 1787, 1788, 1833, 1832
1385, 1788, 1789, 1834, 1833
1386, 1789, 1790, 1835, 1834
1387, 1790, 1791, 1836, 1835
1388, 1791, 1792, 1837, 1836
1389, 1792, 1793, 1838, 1837
1390, 1793, 1794, 1839, 1838
1391, 1794, 1795, 1840, 1839
1392, 1795, 1796, 1841, 1840
1393, 1796, 1797, 1842, 1841
1394, 1797, 1798, 1843, 1842
1395, 1798, 1799, 1844, 1843
1396, 1799, 1800, 1845, 1844
1397, 1800, 1801, 1846, 1845
1398, 1801, 1802, 1847, 1846
1399, 1802, 1803, 1848, 1847
1400, 1803, 1804, 1849, 1848
1401, 1804, 1805, 1850, 1849
1402, 1805, 1806, 1851, 1850
1403, 1806, 1807, 1852, 1851
1404, 1807, 1808, 1853, 1852
1405, 1808, 1809, 1854, 1853
1406, 1809, 1810, 1855, 1854
1407, 1810, 1811, 1856, 1855
1408, 1811, 1812, 1857, 1856
1409, 1812, 1813, 1858, 1857
1410, 1813, 1814, 1859, 1858
1411, 1814, 1815, 1860, 1859
1412, 1815, 1816, 1861, 1860
1413, 1816, 1817, 1862, 1861
1414, 1817, 1818, 1863, 1862
1415, 1818, 1819, 1864, 1863
1416, 1819, 1820, 1865, 1864
1417, 1820, 1155, 1156, 1865
1418, 1254, 1821, 1866, 1253
1419, 1821, 1822, 1867, 1866
1420, 1822, 1823, 1868, 1867
1421, 1823, 1824, 1869, 1868
1422, 1824, 1825, 1870, 1869
1423, 1825, 1826, 1871, 1870
1424, 1826, 1827, 1872, 1871
1425, 1827, 1828, 1873, 1872
1426, 1828, 1829, 1874, 1873
1427, 1829, 1830, 1875, 1874
1428, 1830, 1831, 1876, 1875
1429, 1831, 1832, 1877, 1876
1430, 1832, 1833, 1878, 1877
1431, 1833, 1834, 1879, 1878
1432, 1834, 1835, 1880, 1879
1433, 1835, 1836, 1881, 1880
1434, 1836, 1837, 1882, 1881
1435, 1837, 1838, 1883, 1882
1436, 1838, 1839, 1884, 1883
1437, 1839, 1840, 1885, 1884
1438, 1840, 1841, 1886, 1885
1439, 1841, 1842, 1887, 1886
1440, 1842, 1843, 1888, 1887
1441, 1843, 1844, 1889, 1888
1442, 1844, 1845, 1890, 1889
1443, 1845, 1846, 1891, 1890
1444, 1846, 1847, 1892, 1891
1445, 1847, 1848, 1893, 1892
1446, 1848, 1849, 1894, 1893
1447, 1849, 1850, 1895, 1894
1448, 1850, 1851, 1896, 1895
1449, 1851, 1852, 1897, 1896
1450, 1852, 1853, 1898, 1897
1451, 1853, 1854, 1899, 1898
1452, 1854, 1855, 1900, 1899
1453, 1855, 1856, 1901, 1900
1454, 1856, 1857, 1902, 1901
1455, 1857, 1858, 1903, 1902
1456, 1858, 1859, 1904, 1903
1457, 1859, 1860, 1905, 1904
1458, 1860, 1861, 1906, 1905
1459, 1861, 1862, 1907, 1906
1460, 1862, 1863, 1908, 1907
1461, 1863, 1864, 1909, 1908
1462, 1864, 1865, 1910, 1909
1463, 1865, 1156, 1157, 1910
1464, 1253, 1866, 1911, 1252
1465, 1866, 1867, 1912, 1911
1466, 1867, 1868, 1913, 1912
1467, 1868, 1869, 1914, 1913
1468, 1869, 1870, 1915, 1914
1469, 1870, 1871, 1916, 1915
1470, 1871, 1872, 1917, 1916
1471, 1872, 1873, 1918, 1917
1472, 1873, 1874, 1919, 1918
1473, 1874, 1875, 1920, 1919
1474, 1875, 1876, 1921, 1920
1475, 1876, 1877, 1922, 1921
1476, 1877, 1878, 1923, 1922
1477, 1878, 1879, 1924, 1923
1478, 1879, 1880, 1925, 1924
1479, 1880, 1881, 1926, 1925
1480, 1881, 1882, 1927, 1926
1481, 1882, 1883, 1928, 1927
1482, 1883, 1884, 1929, 1928
1483, 1884, 1885, 1930, 1929
1484, 1885, 1886, 1931, 1930
1485, 1886, 1887, 1932, 1931
1486, 1887, 1888, 1933, 1932
1487, 1888, 1889, 1934, 1933
1488, 1889, 1890, 1935, 1934
1489, 1890, 1891, 1936, 1935
1490, 1891, 1892, 1937, 1936
1491, 1892, 1893, 1938, 1937
1492, 1893, 1894, 1939, 1938
1493, 1894, 1895, 1940, 1939
1494, 1895, 1896, 1941, 1940
1495, 1896, 1897, 1942, 1941
1496, 1897, 1898, 1943, 1942
1497, 1898, 1899, 1944, 1943
1498, 1899, 1900, 1945, 1944
1499, 1900, 1901, 1946, 1945
1500, 1901, 1902, 1947, 1946
1501, 1902, 1903, 1948, 1947
1502, 1903, 1904, 1949, 1948
1503, 1904, 1905, 1950, 1949
1504, 1905, 1906, 1951, 1950
1505, 1906, 1907, 1952, 1951
1506, 1907, 1908, 1953, 1952
1507, 1908, 1909, 1954, 1953
1508, 1909, 1910, 1955, 1954
1509, 1910, 1157, 1158, 1955
1510, 1252, 1911, 1956, 1251
1511, 1911, 1912, 1957, 1956
1512, 1912, 1913, 1958, 1957
1513, 1913, 1914, 1959, 1958
1514, 1914, 1915, 1960, 1959
1515, 1915, 1916, 1961, 1960
1516, 1916, 1917, 1962, 1961
1517, 1917, 1918, 1963, 1962
1518, 1918, 1919, 1964, 1963
1519, 1919, 1920, 1965, 1964
1520, 1920, 1921, 1966, 1965
1521, 1921, 1922, 1967, 1966
1522, 1922, 1923, 1968, 1967
1523, 1923, 1924, 1969, 1968
1524, 1924, 1925, 1970, 1969
1525, 1925, 1926, 1971, 1970
1526, 1926, 1927, 1972, 1971
1527, 1927, 1928, 1973, 1972
1528, 1928, 1929, 1974, 1973
1529, 1929, 1930, 1975, 1974
1530, 1930, 1931, 1976, 1975
1531, 1931, 1932, 1977, 1976
1532, 1932, 1933, 1978, 1977
1533, 1933, 1934, 1979, 1978
1534, 1934, 1935, 1980, 1979
1535, 1935, 1936, 1981, 1980
1536, 1936, 1937, 1982, 1981
1537, 1937, 1938, 1983, 1982
1538, 1938, 1939, 1984, 1983
1539, 1939, 1940, 1985, 1984
1540, 1940, 1941, 1986, 1985
1541, 1941, 1942, 1987, 1986
1542, 1942, 1943, 1988, 1987
1543, 1943, 1944, 1989, 1988
1544, 1944, 1945, 1990, 1989
1545, 1945, 1946, 1991, 1990
1546, 1946, 1947, 1992, 1991
1547, 1947, 1948, 1993, 1992
1548, 1948, 1949, 1994, 1993
1549, 1949, 1950, 1995, 1994
1550, 1950, 1951, 1996, 1995
1551, 1951, 1952, 1997, 1996
1552, 1952, 1953, 1998, 1997
1553, 1953, 1954, 1999, 1998
1554, 1954, 1955, 2000, 1999
1555, 1955, 1158, 1159, 2000
1556, 1251, 1956, 2001, 1250
1557, 1956, 1957, 2002, 2001
1558, 1957, 1958, 2003, 2002
1559, 1958, 1959, 2004, 2003
1560, 1959, 1960, 2005, 2004
1561, 1960, 1961, 2006, 2005
1562, 1961, 1962, 2007, 2006
1563, 1962, 1963, 2008, 2007
1564, 1963, 1964, 2009, 2008
1565, 1964, 1965, 2010, 2009
1566, 1965, 1966, 2011, 2010
1567, 1966, 1967, 2012, 2011
1568, 1967, 1968, 2013, 2012
1569, 1968, 1969, 2014, 2013
1570, 1969, 1970, 2015, 2014
1571, 1970, 1971, 2016, 2015
1572, 1971, 1972, 2017, 2016
1573, 1972, 1973, 2018, 2017
1574, 1973, 1974, 2019, 2018
1575, 1974, 1975, 2020, 2019
1576, 1975, 1976, 2021, 2020
1577, 1976, 1977, 2022, 2021
1578, 1977, 1978, 2023, 2022
1579, 1978, 1979, 2024, 2023
1580, 1979, 1980, 2025, 2024
1581, 1980, 1981, 2026, 2025
1582, 1981, 1982, 2027, 2026
1583, 1982, 1983, 2028, 2027
1584, 1983, 1984, 2029, 2028
1585, 1984, 1985, 2030, 2029
1586, 1985, 1986, 2031, 2030
1587, 1986, 1987, 2032, 2031
1588, 1987, 1988, 2033, 2032
1589, 1988, 1989, 2034, 2033
1590, 1989, 1990, 2035, 2034
1591, 1990, 1991, 2036, 2035
1592, 1991, 1992, 2037, 2036
1593, 1992, 1993, 2038, 2037
1594, 1993, 1994, 2039, 2038
1595, 1994, 1995, 2040, 2039
1596, 1995, 1996, 2041, 2040
1597, 1996, 1997, 2042, 2041
1598, 1997, 1998, 2043, 2042
1599, 1998, 1999, 2044, 2043
1600, 1999, 2000, 2045, 2044
1601, 2000, 1159, 1160, 2045
1602, 1250, 2001, 2046, 1249
1603, 2001, 2002, 2047, 2046
1604, 2002, 2003, 2048, 2047
1605, 2003, 2004, 2049, 2048
1606, 2004, 2005, 2050, 2049
1607, 2005, 2006, 2051, 2050
1608, 2006, 2007, 2052, 2051
1609, 2007, 2008, 2053, 2052
1610, 2008, 2009, 2054, 2053
1611, 2009, 2010, 2055, 2054
1612, 2010, 2011, 2056, 2055
1613, 2011, 2012, 2057, 2056
1614, 2012, 2013, 2058, 2057
1615, 2013, 2014, 2059, 2058
1616, 2014, 2015, 2060, 2059
1617, 2015, 2016, 2061, 2060
1618, 2016, 2017, 2062, 2061
1619, 2017, 2018, 2063, 2062
1620, 2018, 2019, 2064, 2063
1621, 2019, 2020, 2065, 2064
1622, 2020, 2021, 2066, 2065
1623, 2021, 2022, 2067, 2066
1624, 2022, 2023, 2068, 2067
1625, 2023, 2024, 2069, 2068
1626, 2024, 2025, 2070, 2069
1627, 2025, 2026, 2071, 2070
1628, 2026, 2027, 2072, 2071
1629, 2027, 2028, 2073, 2072
1630, 2028, 2029, 2074, 2073
1631, 2029, 2030, 2075, 2074
1632, 2030, 2031, 2076, 2075
1633, 2031, 2032, 2077, 2076
1634, 2032, 2033, 2078, 2077
1635, 2033, 2034, 2079, 2078
1636, 2034, 2035, 2080, 2079
1637, 2035, 2036, 2081, 2080
1638, 2036, 2037, 2082, 2081
1639, 2037, 2038, 2083, 2082
1640, 2038, 2039, 2084, 2083
1641, 2039, 2040, 2085, 2084
1642, 2040, 2041, 2086, 2085
1643, 2041, 2042, 2087, 2086
1644, 2042, 2043, 2088, 2087
1645, 2043, 2044, 2089, 2088
1646, 2044, 2045, 2090, 2089
1647, 2045, 1160, 1161, 2090
1648, 1249, 2046, 2091, 1248
1649, 2046, 2047, 2092, 2091
1650, 2047, 2048, 2093, 2092
1651, 2048, 2049, 2094, 2093
1652, 2049, 2050, 2095, 2094
1653, 2050, 2051, 2096, 2095
1654, 2051, 2052, 2097, 2096
1655, 2052, 2053, 2098, 2097
1656, 2053, 2054, 2099, 2098
1657, 2054, 2055, 2100, 2099
1658, 2055, 2056, 2101, 2100
1659, 2056, 2057, 2102, 2101
1660, 2057, 2058, 2103, 2102
1661, 2058, 2059, 2104, 2103
1662, 2059, 2060, 2105, 2104
1663, 2060, 2061, 2106, 2105
1664, 2061, 2062, 2107, 2106
1665, 2062, 2063, 2108, 2107
1666, 2063, 2064, 2109, 2108
1667, 2064, 2065, 2110, 2109
1668, 2065, 2066, 2111, 2110
1669, 2066, 2067, 2112, 2111
1670, 2067, 2068, 2113, 2112
1671, 2068, 2069, 2114, 2113
1672, 2069, 2070, 2115, 2114
1673, 2070, 2071, 2116, 2115
1674, 2071, 2072, 2117, 2116
1675, 2072, 2073, 2118, 2117
1676, 2073, 2074, 2119, 2118
1677, 2074, 2075, 2120, 2119
1678, 2075, 2076, 2121, 2120
1679, 2076, 2077, 2122, 2121
1680, 2077, 2078, 2123, 2122
1681, 2078, 2079, 2124, 2123
1682, 2079, 2080, 2125, 2124
1683, 2080, 2081, 2126, 2125
1684, 2081, 2082, 2127, 2126
1685, 2082, 2083, 2128, 2127
1686, 2083, 2084, 2129, 2128
1687, 2084, 2085, 2130, 2129
1688, 2085, 2086, 2131, 2130
1689, 2086, 2087, 2132, 2131
1690, 2087, 2088, 2133, 2132
1691, 2088, 2089, 2134, 2133
1692, 2089, 2090, 2135, 2134
1693, 2090, 1161, 1162, 2135
1694, 1248, 2091, 2136, 1247
1695, 2091, 2092, 2137, 2136
1696, 2092, 2093, 2138, 2137
1697, 2093, 2094, 2139, 2138
1698, 2094, 2095, 2140, 2139
1699, 2095, 2096, 2141, 2140
1700, 2096, 2097, 2142, 2141
1701, 2097, 2098, 2143, 2142
1702, 2098, 2099, 2144, 2143
1703, 2099, 2100, 2145, 2144
1704, 2100, 2101, 2146, 2145
1705, 2101, 2102, 2147, 2146
1706, 2102, 2103, 2148, 2147
1707, 2103, 2104, 2149, 2148
1708, 2104, 2105, 2150, 2149
1709, 2105, 2106, 2151, 2150
1710, 2106, 2107, 2152, 2151
1711, 2107, 2108, 2153, 2152
1712, 2108, 2109, 2154, 2153
1713, 2109, 2110, 2155, 2154
1714, 2110, 2111, 2156, 2155
1715, 2111, 2112, 2157, 2156
1716, 2112, 2113, 2158, 2157
1717, 2113, 2114, 2159, 2158
1718, 2114, 2115, 2160, 2159
1719, 2115, 2116, 2161, 2160
1720, 2116, 2117, 2162, 2161
1721, 2117, 2118, 2163, 2162
1722, 2118, 2119, 2164, 2163
1723, 2119, 2120, 2165, 2164
1724, 2120, 2121, 2166, 2165
1725, 2121, 2122, 2167, 2166
1726, 2122, 2123, 2168, 2167
1727, 2123, 2124, 2169, 2168
1728, 2124, 2125, 2170, 2169
1729, 2125, 2126, 2171, 2170
1730, 2126, 2127, 2172, 2171
1731, 2127, 2128, 2173, 2172
1732, 2128, 2129, 2174, 2173
1733, 2129, 2130, 2175, 2174
1734, 2130, 2131, 2176, 2175
1735, 2131, 2132, 2177, 2176
1736, 2132, 2133, 2178, 2177
1737, 2133, 2134, 2179, 2178
1738, 2134, 2135, 2180, 2179
1739, 2135, 1162, 1163, 2180
1740, 1247, 2136, 2181, 1246
1741, 2136, 2137, 2182, 2181
1742, 2137, 2138, 2183, 2182
1743, 2138, 2139, 2184, 2183
1744, 2139, 2140, 2185, 2184
1745, 2140, 2141, 2186, 2185
1746, 2141, 2142, 2187, 2186
1747, 2142, 2143, 2188, 2187
1748, 2143, 2144, 2189, 2188
1749, 2144, 2145, 2190, 2189
1750, 2145, 2146, 2191, 2190
1751, 2146, 2147, 2192, 2191
1752, 2147, 2148, 2193, 2192
1753, 2148, 2149, 2194, 2193
1754, 2149, 2150, 2195, 2194
1755, 2150, 2151, 2196, 2195
1756, 2151, 2152, 2197, 2196
1757, 2152, 2153, 2198, 2197
1758, 2153, 2154, 2199, 2198
1759, 2154, 2155, 2200, 2199
1760, 2155, 2156, 2201, 2200
1761, 2156, 2157, 2202, 2201
1762, 2157, 2158, 2203, 2202
1763, 2158, 2159, 2204, 2203
1764, 2159, 2160, 2205, 2204
1765, 2160, 2161, 2206, 2205
1766, 2161, 2162, 2207, 2206
1767, 2162, 2163, 2208, 2207
1768, 2163, 2164, 2209, 2208
1769, 2164, 2165, 2210, 2209
1770, 2165, 2166, 2211, 2210
1771, 2166, 2167, 2212, 2211
1772, 2167, 2168, 2213, 2212
1773, 2168, 2169, 2214, 2213
1774, 2169, 2170, 2215, 2214
1775, 2170, 2171, 2216, 2215
1776, 2171, 2172, 2217, 2216
1777, 2172, 2173, 2218, 2217
1778, 2173, 2174, 2219, 2218
1779, 2174, 2175, 2220, 2219
1780, 2175, 2176, 2221, 2220
1781, 2176, 2177, 2222, 2221
1782, 2177, 2178, 2223, 2222
1783, 2178, 2179, 2224, 2223
1784, 2179, 2180, 2225, 2224
1785, 2180, 1163, 1164, 2225
1786, 1246, 2181, 2226, 1245
1787, 2181, 2182, 2227, 2226
1788, 2182, 2183, 2228, 2227
1789, 2183, 2184, 2229, 2228
1790, 2184, 2185, 2230, 2229
1791, 2185, 2186, 2231, 2230
1792, 2186, 2187, 2232, 2231
1793, 2187, 2188, 2233, 2232
1794, 2188, 2189, 2234, 2233
1795, 2189, 2190, 2235, 2234
1796, 2190, 2191, 2236, 2235
1797, 2191, 2192, 2237, 2236
1798, 2192, 2193, 2238, 2237
1799, 2193, 2194, 2239, 2238
1800, 2194, 2195, 2240, 2239
1801, 2195, 2196, 2241, 2240
1802, 2196, 2197, 2242, 2241
1803, 2197, 2198, 2243, 2242
1804, 2198, 2199, 2244, 2243
1805, 2199, 2200, 2245, 2244
1806, 2200, 2201, 2246, 2245
1807, 2201, 2202, 2247, 2246
1808, 2202, 2203, 2248, 2247
1809, 2203, 2204, 2249, 2248
1810, 2204, 2205, 2250, 2249
1811, 2205, 2206, 2251, 2250
1812, 2206, 2207, 2252, 2251
1813, 2207, 2208, 2253, 2252
1814, 2208, 2209, 2254, 2253
1815, 2209, 2210, 2255, 2254
1816, 2210, 2211, 2256, 2255
1817, 2211, 2212, 2257, 2256
1818, 2212, 2213, 2258, 2257
1819, 2213, 2214, 2259, 2258
1820, 2214, 2215, 2260, 2259
1821, 2215, 2216, 2261, 2260
1822, 2216, 2217, 2262, 2261
1823, 2217, 2218, 2263, 2262
1824, 2218, 2219, 2264, 2263
1825, 2219, 2220, 2265, 2264
1826, 2220, 2221, 2266, 2265
1827, 2221, 2222, 2267, 2266
1828, 2222, 2223, 2268, 2267
1829, 2223, 2224, 2269, 2268
1830, 2224, 2225, 2270, 2269
1831, 2225, 1164, 1165, 2270
1832, 1245, 2226, 2271, 1244
1833, 2226, 2227, 2272, 2271
1834, 2227, 2228, 2273, 2272
1835, 2228, 2229, 2274, 2273
1836, 2229, 2230, 2275, 2274
1837, 2230, 2231, 2276, 2275
1838, 2231, 2232, 2277, 2276
1839, 2232, 2233, 2278, 2277
1840, 2233, 2234, 2279, 2278
1841, 2234, 2235, 2280, 2279
1842, 2235, 2236, 2281, 2280
1843, 2236, 2237, 2282, 2281
1844, 2237, 2238, 2283, 2282
1845, 2238, 2239, 2284, 2283
1846, 2239, 2240, 2285, 2284
1847, 2240, 2241, 2286, 2285
1848, 2241, 2242, 2287, 2286
1849, 2242, 2243, 2288, 2287
1850, 2243, 2244, 2289, 2288
1851, 2244, 2245, 2290, 2289
1852, 2245, 2246, 2291, 2290
1853, 2246, 2247, 2292, 2291
1854, 2247, 2248, 2293, 2292
1855, 2248, 2249, 2294, 2293
1856, 2249, 2250, 2295, 2294
1857, 2250, 2251, 2296, 2295
1858, 2251, 2252, 2297, 2296
1859, 2252, 2253, 2298, 2297
1860, 2253, 2254, 2299, 2298
1861, 2254, 2255, 2300, 2299
1862, 2255, 2256, 2301, 2300
1863, 2256, 2257, 2302, 2301
1864, 2257, 2258, 2303, 2302
1865, 2258, 2259, 2304, 2303
1866, 2259, 2260, 2305, 2304
1867, 2260, 2261, 2306, 2305
1868, 2261, 2262, 2307, 2306
1869, 2262, 2263, 2308, 2307
1870, 2263, 2264, 2309, 2308
1871, 2264, 2265, 2310, 2309
1872, 2265, 2266, 2311, 2310
1873, 2266, 2267, 2312, 2311
1874, 2267, 2268, 2313, 2312
1875, 2268, 2269, 2314, 2313
1876, 2269, 2270, 2315, 2314
1877, 2270, 1165, 1166, 2315
1878, 1244, 2271, 2316, 1243
1879, 2271, 2272, 2317, 2316
1880, 2272, 2273, 2318, 2317
1881, 2273, 2274, 2319, 2318
1882, 2274, 2275, 2320, 2319
1883, 2275, 2276, 2321, 2320
1884, 2276, 2277, 2322, 2321
1885, 2277, 2278, 2323, 2322
1886, 2278, 2279, 2324, 2323
1887, 2279, 2280, 2325, 2324
1888, 2280, 2281, 2326, 2325
1889, 2281, 2282, 2327, 2326
1890, 2282, 2283, 2328, 2327
1891, 2283, 2284, 2329, 2328
1892, 2284, 2285, 2330, 2329
1893, 2285, 2286, 2331, 2330
1894, 2286, 2287, 2332, 2331
1895, 2287, 2288, 2333, 2332
1896, 2288, 2289, 2334, 2333
1897, 2289, 2290, 2335, 2334
1898, 2290, 2291, 2336, 2335
1899, 2291, 2292, 2337, 2336
1900, 2292, 2293, 2338, 2337
1901, 2293, 2294, 2339, 2338
1902, 2294, 2295, 2340, 2339
1903, 2295, 2296, 2341, 2340
1904, 2296, 2297, 2342, 2341
1905, 2297, 2298, 2343, 2342
1906, 2298, 2299, 2344, 2343
1907, 2299, 2300, 2345, 2344
1908, 2300, 2301, 2346, 2345
1909, 2301, 2302, 2347, 2346
1910, 2302, 2303, 2348, 2347
1911, 2303, 2304, 2349, 2348
1912, 2304, 2305, 2350, 2349
1913, 2305, 2306, 2351, 2350
1914, 2306, 2307, 2352, 2351
1915, 2307, 2308, 2353, 2352
1916, 2308, 2309, 2354, 2353
1917, 2309, 2310, 2355, 2354
1918, 2310, 2311, 2356, 2355
1919, 2311, 2312, 2357, 2356
1920, 2312, 2313, 2358, 2357
1921, 2313, 2314, 2359, 2358
1922, 2314, 2315, 2360, 2359
1923, 2315, 1166, 1167, 2360
1924, 1243, 2316, 1242, 1197
1925, 2316, 2317, 1241, 1242
1926, 2317, 2318, 1240, 1241
1927, 2318, 2319, 1239, 1240
1928, 2319, 2320, 1238, 1239
1929, 2320, 2321, 1237, 1238
1930, 2321, 2322, 1236, 1237
1931, 2322, 2323, 1235, 1236
1932, 2323, 2324, 1234, 1235
1933, 2324, 2325, 1233, 1234
1934, 2325, 2326, 1232, 1233
1935, 2326, 2327, 1231, 1232
1936, 2327, 2328, 1230, 1231
1937, 2328, 2329, 1229, 1230
1938, 2329, 2330, 1228, 1229
1939, 2330, 2331, 1227, 1228
1940, 2331, 2332, 1226, 1227
1941, 2332, 2333, 1225, 1226
1942, 2333, 2334, 1224, 1225
1943, 2334, 2335, 1223, 1224
1944, 2335, 2336, 1222, 1223
1945, 2336, 2337, 1221, 1222
1946, 2337, 2338, 1220, 1221
1947, 2338, 2339, 1219, 1220
1948, 2339, 2340, 1218, 1219
1949, 2340, 2341, 1217, 1218
1950, 2341, 2342, 1216, 1217
1951, 2342, 2343, 1215, 1216
1952, 2343, 2344, 1214, 1215
1953, 2344, 2345, 1213, 1214
1954, 2345, 2346, 1212, 1213
1955, 2346, 2347, 1211, 1212
1956, 2347, 2348, 1210, 1211
1957, 2348, 2349, 1209, 1210
1958, 2349, 2350, 1208, 1209
1959, 2350, 2351, 1207, 1208
1960, 2351, 2352, 1206, 1207
1961, 2352, 2353, 1205, 1206
1962, 2353, 2354, 1204, 1205
1963, 2354, 2355, 1203, 1204
1964, 2355, 2356, 1202, 1203
1965, 2356, 2357, 1201, 1202
1966, 2357, 2358, 1200, 1201
1967, 2358, 2359, 1199, 1200
1968, 2359, 2360, 1198, 1199
1969, 2360, 1167, 1168, 1198
1970, 1168, 1169, 2361, 1198
1971, 1169, 1170, 2362, 2361
1972, 1170, 1171, 2363, 2362
1973, 1171, 1172, 2364, 2363
1974, 1172, 1173, 2365, 2364
1975, 1173, 1174, 2366, 2365
1976, 1174, 1175, 2367, 2366
1977, 1175, 1176, 2368, 2367
1978, 1176, 1177, 2369, 2368
1979, 1177, 1178, 2370, 2369
1980, 1178, 1179, 2371, 2370
1981, 1179, 1180, 2372, 2371
1982, 1180, 1181, 2373, 2372
1983, 1181, 1182, 2374, 2373
1984, 1182,  382,  383, 2374
1985, 1198, 2361, 2375, 1199
1986, 2361, 2362, 2376, 2375
1987, 2362, 2363, 2377, 2376
1988, 2363, 2364, 2378, 2377
1989, 2364, 2365, 2379, 2378
1990, 2365, 2366, 2380, 2379
1991, 2366, 2367, 2381, 2380
1992, 2367, 2368, 2382, 2381
1993, 2368, 2369, 2383, 2382
1994, 2369, 2370, 2384, 2383
1995, 2370, 2371, 2385, 2384
1996, 2371, 2372, 2386, 2385
1997, 2372, 2373, 2387, 2386
1998, 2373, 2374, 2388, 2387
1999, 2374,  383,  384, 2388
2000, 1199, 2375, 2389, 1200
2001, 2375, 2376, 2390, 2389
2002, 2376, 2377, 2391, 2390
2003, 2377, 2378, 2392, 2391
2004, 2378, 2379, 2393, 2392
2005, 2379, 2380, 2394, 2393
2006, 2380, 2381, 2395, 2394
2007, 2381, 2382, 2396, 2395
2008, 2382, 2383, 2397, 2396
2009, 2383, 2384, 2398, 2397
2010, 2384, 2385, 2399, 2398
2011, 2385, 2386, 2400, 2399
2012, 2386, 2387, 2401, 2400
2013, 2387, 2388, 2402, 2401
2014, 2388,  384,  385, 2402
2015, 1200, 2389, 2403, 1201
2016, 2389, 2390, 2404, 2403
2017, 2390, 2391, 2405, 2404
2018, 2391, 2392, 2406, 2405
2019, 2392, 2393, 2407, 2406
2020, 2393, 2394, 2408, 2407
2021, 2394, 2395, 2409, 2408
2022, 2395, 2396, 2410, 2409
2023, 2396, 2397, 2411, 2410
2024, 2397, 2398, 2412, 2411
2025, 2398, 2399, 2413, 2412
2026, 2399, 2400, 2414, 2413
2027, 2400, 2401, 2415, 2414
2028, 2401, 2402, 2416, 2415
2029, 2402,  385,  386, 2416
2030, 1201, 2403, 2417, 1202
2031, 2403, 2404, 2418, 2417
2032, 2404, 2405, 2419, 2418
2033, 2405, 2406, 2420, 2419
2034, 2406, 2407, 2421, 2420
2035, 2407, 2408, 2422, 2421
2036, 2408, 2409, 2423, 2422
2037, 2409, 2410, 2424, 2423
2038, 2410, 2411, 2425, 2424
2039, 2411, 2412, 2426, 2425
2040, 2412, 2413, 2427, 2426
2041, 2413, 2414, 2428, 2427
2042, 2414, 2415, 2429, 2428
2043, 2415, 2416, 2430, 2429
2044, 2416,  386,  387, 2430
2045, 1202, 2417, 2431, 1203
2046, 2417, 2418, 2432, 2431
2047, 2418, 2419, 2433, 2432
2048, 2419, 2420, 2434, 2433
2049, 2420, 2421, 2435, 2434
2050, 2421, 2422, 2436, 2435
2051, 2422, 2423, 2437, 2436
2052, 2423, 2424, 2438, 2437
2053, 2424, 2425, 2439, 2438
2054, 2425, 2426, 2440, 2439
2055, 2426, 2427, 2441, 2440
2056, 2427, 2428, 2442, 2441
2057, 2428, 2429, 2443, 2442
2058, 2429, 2430, 2444, 2443
2059, 2430,  387,  388, 2444
2060, 1203, 2431, 2445, 1204
2061, 2431, 2432, 2446, 2445
2062, 2432, 2433, 2447, 2446
2063, 2433, 2434, 2448, 2447
2064, 2434, 2435, 2449, 2448
2065, 2435, 2436, 2450, 2449
2066, 2436, 2437, 2451, 2450
2067, 2437, 2438, 2452, 2451
2068, 2438, 2439, 2453, 2452
2069, 2439, 2440, 2454, 2453
2070, 2440, 2441, 2455, 2454
2071, 2441, 2442, 2456, 2455
2072, 2442, 2443, 2457, 2456
2073, 2443, 2444, 2458, 2457
2074, 2444,  388,  389, 2458
2075, 1204, 2445, 2459, 1205
2076, 2445, 2446, 2460, 2459
2077, 2446, 2447, 2461, 2460
2078, 2447, 2448, 2462, 2461
2079, 2448, 2449, 2463, 2462
2080, 2449, 2450, 2464, 2463
2081, 2450, 2451, 2465, 2464
2082, 2451, 2452, 2466, 2465
2083, 2452, 2453, 2467, 2466
2084, 2453, 2454, 2468, 2467
2085, 2454, 2455, 2469, 2468
2086, 2455, 2456, 2470, 2469
2087, 2456, 2457, 2471, 2470
2088, 2457, 2458, 2472, 2471
2089, 2458,  389,  390, 2472
2090, 1205, 2459, 2473, 1206
2091, 2459, 2460, 2474, 2473
2092, 2460, 2461, 2475, 2474
2093, 2461, 2462, 2476, 2475
2094, 2462, 2463, 2477, 2476
2095, 2463, 2464, 2478, 2477
2096, 2464, 2465, 2479, 2478
2097, 2465, 2466, 2480, 2479
2098, 2466, 2467, 2481, 2480
2099, 2467, 2468, 2482, 2481
2100, 2468, 2469, 2483, 2482
2101, 2469, 2470, 2484, 2483
2102, 2470, 2471, 2485, 2484
2103, 2471, 2472, 2486, 2485
2104, 2472,  390,  391, 2486
2105, 1206, 2473, 2487, 1207
2106, 2473, 2474, 2488, 2487
2107, 2474, 2475, 2489, 2488
2108, 2475, 2476, 2490, 2489
2109, 2476, 2477, 2491, 2490
2110, 2477, 2478, 2492, 2491
2111, 2478, 2479, 2493, 2492
2112, 2479, 2480, 2494, 2493
2113, 2480, 2481, 2495, 2494
2114, 2481, 2482, 2496, 2495
2115, 2482, 2483, 2497, 2496
2116, 2483, 2484, 2498, 2497
2117, 2484, 2485, 2499, 2498
2118, 2485, 2486, 2500, 2499
2119, 2486,  391,  392, 2500
2120, 1207, 2487, 2501, 1208
2121, 2487, 2488, 2502, 2501
2122, 2488, 2489, 2503, 2502
2123, 2489, 2490, 2504, 2503
2124, 2490, 2491, 2505, 2504
2125, 2491, 2492, 2506, 2505
2126, 2492, 2493, 2507, 2506
2127, 2493, 2494, 2508, 2507
2128, 2494, 2495, 2509, 2508
2129, 2495, 2496, 2510, 2509
2130, 2496, 2497, 2511, 2510
2131, 2497, 2498, 2512, 2511
2132, 2498, 2499, 2513, 2512
2133, 2499, 2500, 2514, 2513
2134, 2500,  392,  393, 2514
2135, 1208, 2501, 2515, 1209
2136, 2501, 2502, 2516, 2515
2137, 2502, 2503, 2517, 2516
2138, 2503, 2504, 2518, 2517
2139, 2504, 2505, 2519, 2518
2140, 2505, 2506, 2520, 2519
2141, 2506, 2507, 2521, 2520
2142, 2507, 2508, 2522, 2521
2143, 2508, 2509, 2523, 2522
2144, 2509, 2510, 2524, 2523
2145, 2510, 2511, 2525, 2524
2146, 2511, 2512, 2526, 2525
2147, 2512, 2513, 2527, 2526
2148, 2513, 2514, 2528, 2527
2149, 2514,  393,  394, 2528
2150, 1209, 2515, 2529, 1210
2151, 2515, 2516, 2530, 2529
2152, 2516, 2517, 2531, 2530
2153, 2517, 2518, 2532, 2531
2154, 2518, 2519, 2533, 2532
2155, 2519, 2520, 2534, 2533
2156, 2520, 2521, 2535, 2534
2157, 2521, 2522, 2536, 2535
2158, 2522, 2523, 2537, 2536
2159, 2523, 2524, 2538, 2537
2160, 2524, 2525, 2539, 2538
2161, 2525, 2526, 2540, 2539
2162, 2526, 2527, 2541, 2540
2163, 2527, 2528, 2542, 2541
2164, 2528,  394,  395, 2542
2165, 1210, 2529, 2543, 1211
2166, 2529, 2530, 2544, 2543
2167, 2530, 2531, 2545, 2544
2168, 2531, 2532, 2546, 2545
2169, 2532, 2533, 2547, 2546
2170, 2533, 2534, 2548, 2547
2171, 2534, 2535, 2549, 2548
2172, 2535, 2536, 2550, 2549
2173, 2536, 2537, 2551, 2550
2174, 2537, 2538, 2552, 2551
2175, 2538, 2539, 2553, 2552
2176, 2539, 2540, 2554, 2553
2177, 2540, 2541, 2555, 2554
2178, 2541, 2542, 2556, 2555
2179, 2542,  395,  396, 2556
2180, 1211, 2543, 2557, 1212
2181, 2543, 2544, 2558, 2557
2182, 2544, 2545, 2559, 2558
2183, 2545, 2546, 2560, 2559
2184, 2546, 2547, 2561, 2560
2185, 2547, 2548, 2562, 2561
2186, 2548, 2549, 2563, 2562
2187, 2549, 2550, 2564, 2563
2188, 2550, 2551, 2565, 2564
2189, 2551, 2552, 2566, 2565
2190, 2552, 2553, 2567, 2566
2191, 2553, 2554, 2568, 2567
2192, 2554, 2555, 2569, 2568
2193, 2555, 2556, 2570, 2569
2194, 2556,  396,  397, 2570
2195, 1212, 2557, 2571, 1213
2196, 2557, 2558, 2572, 2571
2197, 2558, 2559, 2573, 2572
2198, 2559, 2560, 2574, 2573
2199, 2560, 2561, 2575, 2574
2200, 2561, 2562, 2576, 2575
2201, 2562, 2563, 2577, 2576
2202, 2563, 2564, 2578, 2577
2203, 2564, 2565, 2579, 2578
2204, 2565, 2566, 2580, 2579
2205, 2566, 2567, 2581, 2580
2206, 2567, 2568, 2582, 2581
2207, 2568, 2569, 2583, 2582
2208, 2569, 2570, 2584, 2583
2209, 2570,  397,  398, 2584
2210, 1213, 2571, 2585, 1214
2211, 2571, 2572, 2586, 2585
2212, 2572, 2573, 2587, 2586
2213, 2573, 2574, 2588, 2587
2214, 2574, 2575, 2589, 2588
2215, 2575, 2576, 2590, 2589
2216, 2576, 2577, 2591, 2590
2217, 2577, 2578, 2592, 2591
2218, 2578, 2579, 2593, 2592
2219, 2579, 2580, 2594, 2593
2220, 2580, 2581, 2595, 2594
2221, 2581, 2582, 2596, 2595
2222, 2582, 2583, 2597, 2596
2223, 2583, 2584, 2598, 2597
2224, 2584,  398,  399, 2598
2225, 1214, 2585, 2599, 1215
2226, 2585, 2586, 2600, 2599
2227, 2586, 2587, 2601, 2600
2228, 2587, 2588, 2602, 2601
2229, 2588, 2589, 2603, 2602
2230, 2589, 2590, 2604, 2603
2231, 2590, 2591, 2605, 2604
2232, 2591, 2592, 2606, 2605
2233, 2592, 2593, 2607, 2606
2234, 2593, 2594, 2608, 2607
2235, 2594, 2595, 2609, 2608
2236, 2595, 2596, 2610, 2609
2237, 2596, 2597, 2611, 2610
2238, 2597, 2598, 2612, 2611
2239, 2598,  399,  400, 2612
2240, 1215, 2599, 2613, 1216
2241, 2599, 2600, 2614, 2613
2242, 2600, 2601, 2615, 2614
2243, 2601, 2602, 2616, 2615
2244, 2602, 2603, 2617, 2616
2245, 2603, 2604, 2618, 2617
2246, 2604, 2605, 2619, 2618
2247, 2605, 2606, 2620, 2619
2248, 2606, 2607, 2621, 2620
2249, 2607, 2608, 2622, 2621
2250, 2608, 2609, 2623, 2622
2251, 2609, 2610, 2624, 2623
2252, 2610, 2611, 2625, 2624
2253, 2611, 2612, 2626, 2625
2254, 2612,  400,  401, 2626
2255, 1216, 2613, 2627, 1217
2256, 2613, 2614, 2628, 2627
2257, 2614, 2615, 2629, 2628
2258, 2615, 2616, 2630, 2629
2259, 2616, 2617, 2631, 2630
2260, 2617, 2618, 2632, 2631
2261, 2618, 2619, 2633, 2632
2262, 2619, 2620, 2634, 2633
2263, 2620, 2621, 2635, 2634
2264, 2621, 2622, 2636, 2635
2265, 2622, 2623, 2637, 2636
2266, 2623, 2624, 2638, 2637
2267, 2624, 2625, 2639, 2638
2268, 2625, 2626, 2640, 2639
2269, 2626,  401,  402, 2640
2270, 1217, 2627, 2641, 1218
2271, 2627, 2628, 2642, 2641
2272, 2628, 2629, 2643, 2642
2273, 2629, 2630, 2644, 2643
2274, 2630, 2631, 2645, 2644
2275, 2631, 2632, 2646, 2645
2276, 2632, 2633, 2647, 2646
2277, 2633, 2634, 2648, 2647
2278, 2634, 2635, 2649, 2648
2279, 2635, 2636, 2650, 2649
2280, 2636, 2637, 2651, 2650
2281, 2637, 2638, 2652, 2651
2282, 2638, 2639, 2653, 2652
2283, 2639, 2640, 2654, 2653
2284, 2640,  402,  403, 2654
2285, 1218, 2641, 2655, 1219
2286, 2641, 2642, 2656, 2655
2287, 2642, 2643, 2657, 2656
2288, 2643, 2644, 2658, 2657
2289, 2644, 2645, 2659, 2658
2290, 2645, 2646, 2660, 2659
2291, 2646, 2647, 2661, 2660
2292, 2647, 2648, 2662, 2661
2293, 2648, 2649, 2663, 2662
2294, 2649, 2650, 2664, 2663
2295, 2650, 2651, 2665, 2664
2296, 2651, 2652, 2666, 2665
2297, 2652, 2653, 2667, 2666
2298, 2653, 2654, 2668, 2667
2299, 2654,  403,  404, 2668
2300, 1219, 2655, 2669, 1220
2301, 2655, 2656, 2670, 2669
2302, 2656, 2657, 2671, 2670
2303, 2657, 2658, 2672, 2671
2304, 2658, 2659, 2673, 2672
2305, 2659, 2660, 2674, 2673
2306, 2660, 2661, 2675, 2674
2307, 2661, 2662, 2676, 2675
2308, 2662, 2663, 2677, 2676
2309, 2663, 2664, 2678, 2677
2310, 2664, 2665, 2679, 2678
2311, 2665, 2666, 2680, 2679
2312, 2666, 2667, 2681, 2680
2313, 2667, 2668, 2682, 2681
2314, 2668,  404,  405, 2682
2315, 1220, 2669, 2683, 1221
2316, 2669, 2670, 2684, 2683
2317, 2670, 2671, 2685, 2684
2318, 2671, 2672, 2686, 2685
2319, 2672, 2673, 2687, 2686
2320, 2673, 2674, 2688, 2687
2321, 2674, 2675, 2689, 2688
2322, 2675, 2676, 2690, 2689
2323, 2676, 2677, 2691, 2690
2324, 2677, 2678, 2692, 2691
2325, 2678, 2679, 2693, 2692
2326, 2679, 2680, 2694, 2693
2327, 2680, 2681, 2695, 2694
2328, 2681, 2682, 2696, 2695
2329, 2682,  405,  406, 2696
2330, 1221, 2683, 2697, 1222
2331, 2683, 2684, 2698, 2697
2332, 2684, 2685, 2699, 2698
2333, 2685, 2686, 2700, 2699
2334, 2686, 2687, 2701, 2700
2335, 2687, 2688, 2702, 2701
2336, 2688, 2689, 2703, 2702
2337, 2689, 2690, 2704, 2703
2338, 2690, 2691, 2705, 2704
2339, 2691, 2692, 2706, 2705
2340, 2692, 2693, 2707, 2706
2341, 2693, 2694, 2708, 2707
2342, 2694, 2695, 2709, 2708
2343, 2695, 2696, 2710, 2709
2344, 2696,  406,  407, 2710
2345, 1222, 2697, 2711, 1223
2346, 2697, 2698, 2712, 2711
2347, 2698, 2699, 2713, 2712
2348, 2699, 2700, 2714, 2713
2349, 2700, 2701, 2715, 2714
2350, 2701, 2702, 2716, 2715
2351, 2702, 2703, 2717, 2716
2352, 2703, 2704, 2718, 2717
2353, 2704, 2705, 2719, 2718
2354, 2705, 2706, 2720, 2719
2355, 2706, 2707, 2721, 2720
2356, 2707, 2708, 2722, 2721
2357, 2708, 2709, 2723, 2722
2358, 2709, 2710, 2724, 2723
2359, 2710,  407,  408, 2724
2360, 1223, 2711, 2725, 1224
2361, 2711, 2712, 2726, 2725
2362, 2712, 2713, 2727, 2726
2363, 2713, 2714, 2728, 2727
2364, 2714, 2715, 2729, 2728
2365, 2715, 2716, 2730, 2729
2366, 2716, 2717, 2731, 2730
2367, 2717, 2718, 2732, 2731
2368, 2718, 2719, 2733, 2732
2369, 2719, 2720, 2734, 2733
2370, 2720, 2721, 2735, 2734
2371, 2721, 2722, 2736, 2735
2372, 2722, 2723, 2737, 2736
2373, 2723, 2724, 2738, 2737
2374, 2724,  408,  409, 2738
2375, 1224, 2725, 2739, 1225
2376, 2725, 2726, 2740, 2739
2377, 2726, 2727, 2741, 2740
2378, 2727, 2728, 2742, 2741
2379, 2728, 2729, 2743, 2742
2380, 2729, 2730, 2744, 2743
2381, 2730, 2731, 2745, 2744
2382, 2731, 2732, 2746, 2745
2383, 2732, 2733, 2747, 2746
2384, 2733, 2734, 2748, 2747
2385, 2734, 2735, 2749, 2748
2386, 2735, 2736, 2750, 2749
2387, 2736, 2737, 2751, 2750
2388, 2737, 2738, 2752, 2751
2389, 2738,  409,  410, 2752
2390, 1225, 2739, 2753, 1226
2391, 2739, 2740, 2754, 2753
2392, 2740, 2741, 2755, 2754
2393, 2741, 2742, 2756, 2755
2394, 2742, 2743, 2757, 2756
2395, 2743, 2744, 2758, 2757
2396, 2744, 2745, 2759, 2758
2397, 2745, 2746, 2760, 2759
2398, 2746, 2747, 2761, 2760
2399, 2747, 2748, 2762, 2761
2400, 2748, 2749, 2763, 2762
2401, 2749, 2750, 2764, 2763
2402, 2750, 2751, 2765, 2764
2403, 2751, 2752, 2766, 2765
2404, 2752,  410,  411, 2766
2405, 1226, 2753, 2767, 1227
2406, 2753, 2754, 2768, 2767
2407, 2754, 2755, 2769, 2768
2408, 2755, 2756, 2770, 2769
2409, 2756, 2757, 2771, 2770
2410, 2757, 2758, 2772, 2771
2411, 2758, 2759, 2773, 2772
2412, 2759, 2760, 2774, 2773
2413, 2760, 2761, 2775, 2774
2414, 2761, 2762, 2776, 2775
2415, 2762, 2763, 2777, 2776
2416, 2763, 2764, 2778, 2777
2417, 2764, 2765, 2779, 2778
2418, 2765, 2766, 2780, 2779
2419, 2766,  411,  412, 2780
2420, 1227, 2767, 2781, 1228
2421, 2767, 2768, 2782, 2781
2422, 2768, 2769, 2783, 2782
2423, 2769, 2770, 2784, 2783
2424, 2770, 2771, 2785, 2784
2425, 2771, 2772, 2786, 2785
2426, 2772, 2773, 2787, 2786
2427, 2773, 2774, 2788, 2787
2428, 2774, 2775, 2789, 2788
2429, 2775, 2776, 2790, 2789
2430, 2776, 2777, 2791, 2790
2431, 2777, 2778, 2792, 2791
2432, 2778, 2779, 2793, 2792
2433, 2779, 2780, 2794, 2793
2434, 2780,  412,  413, 2794
2435, 1228, 2781, 2795, 1229
2436, 2781, 2782, 2796, 2795
2437, 2782, 2783, 2797, 2796
2438, 2783, 2784, 2798, 2797
2439, 2784, 2785, 2799, 2798
2440, 2785, 2786, 2800, 2799
2441, 2786, 2787, 2801, 2800
2442, 2787, 2788, 2802, 2801
2443, 2788, 2789, 2803, 2802
2444, 2789, 2790, 2804, 2803
2445, 2790, 2791, 2805, 2804
2446, 2791, 2792, 2806, 2805
2447, 2792, 2793, 2807, 2806
2448, 2793, 2794, 2808, 2807
2449, 2794,  413,  414, 2808
2450, 1229, 2795, 2809, 1230
2451, 2795, 2796, 2810, 2809
2452, 2796, 2797, 2811, 2810
2453, 2797, 2798, 2812, 2811
2454, 2798, 2799, 2813, 2812
2455, 2799, 2800, 2814, 2813
2456, 2800, 2801, 2815, 2814
2457, 2801, 2802, 2816, 2815
2458, 2802, 2803, 2817, 2816
2459, 2803, 2804, 2818, 2817
2460, 2804, 2805, 2819, 2818
2461, 2805, 2806, 2820, 2819
2462, 2806, 2807, 2821, 2820
2463, 2807, 2808, 2822, 2821
2464, 2808,  414,  415, 2822
2465, 1230, 2809, 2823, 1231
2466, 2809, 2810, 2824, 2823
2467, 2810, 2811, 2825, 2824
2468, 2811, 2812, 2826, 2825
2469, 2812, 2813, 2827, 2826
2470, 2813, 2814, 2828, 2827
2471, 2814, 2815, 2829, 2828
2472, 2815, 2816, 2830, 2829
2473, 2816, 2817, 2831, 2830
2474, 2817, 2818, 2832, 2831
2475, 2818, 2819, 2833, 2832
2476, 2819, 2820, 2834, 2833
2477, 2820, 2821, 2835, 2834
2478, 2821, 2822, 2836, 2835
2479, 2822,  415,  416, 2836
2480, 1231, 2823, 2837, 1232
2481, 2823, 2824, 2838, 2837
2482, 2824, 2825, 2839, 2838
2483, 2825, 2826, 2840, 2839
2484, 2826, 2827, 2841, 2840
2485, 2827, 2828, 2842, 2841
2486, 2828, 2829, 2843, 2842
2487, 2829, 2830, 2844, 2843
2488, 2830, 2831, 2845, 2844
2489, 2831, 2832, 2846, 2845
2490, 2832, 2833, 2847, 2846
2491, 2833, 2834, 2848, 2847
2492, 2834, 2835, 2849, 2848
2493, 2835, 2836, 2850, 2849
2494, 2836,  416,  417, 2850
2495, 1232, 2837, 2851, 1233
2496, 2837, 2838, 2852, 2851
2497, 2838, 2839, 2853, 2852
2498, 2839, 2840, 2854, 2853
2499, 2840, 2841, 2855, 2854
2500, 2841, 2842, 2856, 2855
2501, 2842, 2843, 2857, 2856
2502, 2843, 2844, 2858, 2857
2503, 2844, 2845, 2859, 2858
2504, 2845, 2846, 2860, 2859
2505, 2846, 2847, 2861, 2860
2506, 2847, 2848, 2862, 2861
2507, 2848, 2849, 2863, 2862
2508, 2849, 2850, 2864, 2863
2509, 2850,  417,  418, 2864
2510, 1233, 2851, 2865, 1234
2511, 2851, 2852, 2866, 2865
2512, 2852, 2853, 2867, 2866
2513, 2853, 2854, 2868, 2867
2514, 2854, 2855, 2869, 2868
2515, 2855, 2856, 2870, 2869
2516, 2856, 2857, 2871, 2870
2517, 2857, 2858, 2872, 2871
2518, 2858, 2859, 2873, 2872
2519, 2859, 2860, 2874, 2873
2520, 2860, 2861, 2875, 2874
2521, 2861, 2862, 2876, 2875
2522, 2862, 2863, 2877, 2876
2523, 2863, 2864, 2878, 2877
2524, 2864,  418,  419, 2878
2525, 1234, 2865, 2879, 1235
2526, 2865, 2866, 2880, 2879
2527, 2866, 2867, 2881, 2880
2528, 2867, 2868, 2882, 2881
2529, 2868, 2869, 2883, 2882
2530, 2869, 2870, 2884, 2883
2531, 2870, 2871, 2885, 2884
2532, 2871, 2872, 2886, 2885
2533, 2872, 2873, 2887, 2886
2534, 2873, 2874, 2888, 2887
2535, 2874, 2875, 2889, 2888
2536, 2875, 2876, 2890, 2889
2537, 2876, 2877, 2891, 2890
2538, 2877, 2878, 2892, 2891
2539, 2878,  419,  420, 2892
2540, 1235, 2879, 2893, 1236
2541, 2879, 2880, 2894, 2893
2542, 2880, 2881, 2895, 2894
2543, 2881, 2882, 2896, 2895
2544, 2882, 2883, 2897, 2896
2545, 2883, 2884, 2898, 2897
2546, 2884, 2885, 2899, 2898
2547, 2885, 2886, 2900, 2899
2548, 2886, 2887, 2901, 2900
2549, 2887, 2888, 2902, 2901
2550, 2888, 2889, 2903, 2902
2551, 2889, 2890, 2904, 2903
2552, 2890, 2891, 2905, 2904
2553, 2891, 2892, 2906, 2905
2554, 2892,  420,  421, 2906
2555, 1236, 2893, 2907, 1237
2556, 2893, 2894, 2908, 2907
2557, 2894, 2895, 2909, 2908
2558, 2895, 2896, 2910, 2909
2559, 2896, 2897, 2911, 2910
2560, 2897, 2898, 2912, 2911
2561, 2898, 2899, 2913, 2912
2562, 2899, 2900, 2914, 2913
2563, 2900, 2901, 2915, 2914
2564, 2901, 2902, 2916, 2915
2565, 2902, 2903, 2917, 2916
2566, 2903, 2904, 2918, 2917
2567, 2904, 2905, 2919, 2918
2568, 2905, 2906, 2920, 2919
2569, 2906,  421,  422, 2920
2570, 1237, 2907, 2921, 1238
2571, 2907, 2908, 2922, 2921
2572, 2908, 2909, 2923, 2922
2573, 2909, 2910, 2924, 2923
2574, 2910, 2911, 2925, 2924
2575, 2911, 2912, 2926, 2925
2576, 2912, 2913, 2927, 2926
2577, 2913, 2914, 2928, 2927
2578, 2914, 2915, 2929, 2928
2579, 2915, 2916, 2930, 2929
2580, 2916, 2917, 2931, 2930
2581, 2917, 2918, 2932, 2931
2582, 2918, 2919, 2933, 2932
2583, 2919, 2920, 2934, 2933
2584, 2920,  422,  423, 2934
2585, 1238, 2921, 2935, 1239
2586, 2921, 2922, 2936, 2935
2587, 2922, 2923, 2937, 2936
2588, 2923, 2924, 2938, 2937
2589, 2924, 2925, 2939, 2938
2590, 2925, 2926, 2940, 2939
2591, 2926, 2927, 2941, 2940
2592, 2927, 2928, 2942, 2941
2593, 2928, 2929, 2943, 2942
2594, 2929, 2930, 2944, 2943
2595, 2930, 2931, 2945, 2944
2596, 2931, 2932, 2946, 2945
2597, 2932, 2933, 2947, 2946
2598, 2933, 2934, 2948, 2947
2599, 2934,  423,  424, 2948
2600, 1239, 2935, 2949, 1240
2601, 2935, 2936, 2950, 2949
2602, 2936, 2937, 2951, 2950
2603, 2937, 2938, 2952, 2951
2604, 2938, 2939, 2953, 2952
2605, 2939, 2940, 2954, 2953
2606, 2940, 2941, 2955, 2954
2607, 2941, 2942, 2956, 2955
2608, 2942, 2943, 2957, 2956
2609, 2943, 2944, 2958, 2957
2610, 2944, 2945, 2959, 2958
2611, 2945, 2946, 2960, 2959
2612, 2946, 2947, 2961, 2960
2613, 2947, 2948, 2962, 2961
2614, 2948,  424,  425, 2962
2615, 1240, 2949, 2963, 1241
2616, 2949, 2950, 2964, 2963
2617, 2950, 2951, 2965, 2964
2618, 2951, 2952, 2966, 2965
2619, 2952, 2953, 2967, 2966
2620, 2953, 2954, 2968, 2967
2621, 2954, 2955, 2969, 2968
2622, 2955, 2956, 2970, 2969
2623, 2956, 2957, 2971, 2970
2624, 2957, 2958, 2972, 2971
2625, 2958, 2959, 2973, 2972
2626, 2959, 2960, 2974, 2973
2627, 2960, 2961, 2975, 2974
2628, 2961, 2962, 2976, 2975
2629, 2962,  425,  426, 2976
2630, 1241, 2963, 2977, 1242
2631, 2963, 2964, 2978, 2977
2632, 2964, 2965, 2979, 2978
2633, 2965, 2966, 2980, 2979
2634, 2966, 2967, 2981, 2980
2635, 2967, 2968, 2982, 2981
2636, 2968, 2969, 2983, 2982
2637, 2969, 2970, 2984, 2983
2638, 2970, 2971, 2985, 2984
2639, 2971, 2972, 2986, 2985
2640, 2972, 2973, 2987, 2986
2641, 2973, 2974, 2988, 2987
2642, 2974, 2975, 2989, 2988
2643, 2975, 2976, 2990, 2989
2644, 2976,  426,  427, 2990
2645, 1242, 2977, 1280, 1197
2646, 2977, 2978, 1279, 1280
2647, 2978, 2979, 1278, 1279
2648, 2979, 2980, 1277, 1278
2649, 2980, 2981, 1276, 1277
2650, 2981, 2982, 1275, 1276
2651, 2982, 2983, 1274, 1275
2652, 2983, 2984, 1273, 1274
2653, 2984, 2985, 1272, 1273
2654, 2985, 2986, 1271, 1272
2655, 2986, 2987, 1270, 1271
2656, 2987, 2988, 1269, 1270
2657, 2988, 2989, 1268, 1269
2658, 2989, 2990, 1267, 1268
2659, 2990,  427,  428, 1267
2660,  428,  429, 2991, 1267
2661,  429,  430, 2992, 2991
2662,  430,  431, 2993, 2992
2663,  431,  432, 2994, 2993
2664,  432,  433, 2995, 2994
2665,  433,  434, 2996, 2995
2666,  434,  435, 2997, 2996
2667,  435,  436, 2998, 2997
2668,  436,  437, 2999, 2998
2669,  437,  438, 3000, 2999
2670,  438,  439, 3001, 3000
2671,  439,  440, 3002, 3001
2672,  440,  441, 3003, 3002
2673,  441,  442, 3004, 3003
2674,  442,  443, 3005, 3004
2675,  443,  444, 3006, 3005
2676,  444,  445, 3007, 3006
2677,  445,  446, 3008, 3007
2678,  446,  447, 3009, 3008
2679,  447,  448, 3010, 3009
2680,  448,  449, 3011, 3010
2681,  449,  450, 3012, 3011
2682,  450,  451, 3013, 3012
2683,  451,  452, 3014, 3013
2684,  452,    6,  205, 3014
2685, 1267, 2991, 3015, 1268
2686, 2991, 2992, 3016, 3015
2687, 2992, 2993, 3017, 3016
2688, 2993, 2994, 3018, 3017
2689, 2994, 2995, 3019, 3018
2690, 2995, 2996, 3020, 3019
2691, 2996, 2997, 3021, 3020
2692, 2997, 2998, 3022, 3021
2693, 2998, 2999, 3023, 3022
2694, 2999, 3000, 3024, 3023
2695, 3000, 3001, 3025, 3024
2696, 3001, 3002, 3026, 3025
2697, 3002, 3003, 3027, 3026
2698, 3003, 3004, 3028, 3027
2699, 3004, 3005, 3029, 3028
2700, 3005, 3006, 3030, 3029
2701, 3006, 3007, 3031, 3030
2702, 3007, 3008, 3032, 3031
2703, 3008, 3009, 3033, 3032
2704, 3009, 3010, 3034, 3033
2705, 3010, 3011, 3035, 3034
2706, 3011, 3012, 3036, 3035
2707, 3012, 3013, 3037, 3036
2708, 3013, 3014, 3038, 3037
2709, 3014,  205,  204, 3038
2710, 1268, 3015, 3039, 1269
2711, 3015, 3016, 3040, 3039
2712, 3016, 3017, 3041, 3040
2713, 3017, 3018, 3042, 3041
2714, 3018, 3019, 3043, 3042
2715, 3019, 3020, 3044, 3043
2716, 3020, 3021, 3045, 3044
2717, 3021, 3022, 3046, 3045
2718, 3022, 3023, 3047, 3046
2719, 3023, 3024, 3048, 3047
2720, 3024, 3025, 3049, 3048
2721, 3025, 3026, 3050, 3049
2722, 3026, 3027, 3051, 3050
2723, 3027, 3028, 3052, 3051
2724, 3028, 3029, 3053, 3052
2725, 3029, 3030, 3054, 3053
2726, 3030, 3031, 3055, 3054
2727, 3031, 3032, 3056, 3055
2728, 3032, 3033, 3057, 3056
2729, 3033, 3034, 3058, 3057
2730, 3034, 3035, 3059, 3058
2731, 3035, 3036, 3060, 3059
2732, 3036, 3037, 3061, 3060
2733, 3037, 3038, 3062, 3061
2734, 3038,  204,  203, 3062
2735, 1269, 3039, 3063, 1270
2736, 3039, 3040, 3064, 3063
2737, 3040, 3041, 3065, 3064
2738, 3041, 3042, 3066, 3065
2739, 3042, 3043, 3067, 3066
2740, 3043, 3044, 3068, 3067
2741, 3044, 3045, 3069, 3068
2742, 3045, 3046, 3070, 3069
2743, 3046, 3047, 3071, 3070
2744, 3047, 3048, 3072, 3071
2745, 3048, 3049, 3073, 3072
2746, 3049, 3050, 3074, 3073
2747, 3050, 3051, 3075, 3074
2748, 3051, 3052, 3076, 3075
2749, 3052, 3053, 3077, 3076
2750, 3053, 3054, 3078, 3077
2751, 3054, 3055, 3079, 3078
2752, 3055, 3056, 3080, 3079
2753, 3056, 3057, 3081, 3080
2754, 3057, 3058, 3082, 3081
2755, 3058, 3059, 3083, 3082
2756, 3059, 3060, 3084, 3083
2757, 3060, 3061, 3085, 3084
2758, 3061, 3062, 3086, 3085
2759, 3062,  203,  202, 3086
2760, 1270, 3063, 3087, 1271
2761, 3063, 3064, 3088, 3087
2762, 3064, 3065, 3089, 3088
2763, 3065, 3066, 3090, 3089
2764, 3066, 3067, 3091, 3090
2765, 3067, 3068, 3092, 3091
2766, 3068, 3069, 3093, 3092
2767, 3069, 3070, 3094, 3093
2768, 3070, 3071, 3095, 3094
2769, 3071, 3072, 3096, 3095
2770, 3072, 3073, 3097, 3096
2771, 3073, 3074, 3098, 3097
2772, 3074, 3075, 3099, 3098
2773, 3075, 3076, 3100, 3099
2774, 3076, 3077, 3101, 3100
2775, 3077, 3078, 3102, 3101
2776, 3078, 3079, 3103, 3102
2777, 3079, 3080, 3104, 3103
2778, 3080, 3081, 3105, 3104
2779, 3081, 3082, 3106, 3105
2780, 3082, 3083, 3107, 3106
2781, 3083, 3084, 3108, 3107
2782, 3084, 3085, 3109, 3108
2783, 3085, 3086, 3110, 3109
2784, 3086,  202,  201, 3110
2785, 1271, 3087, 3111, 1272
2786, 3087, 3088, 3112, 3111
2787, 3088, 3089, 3113, 3112
2788, 3089, 3090, 3114, 3113
2789, 3090, 3091, 3115, 3114
2790, 3091, 3092, 3116, 3115
2791, 3092, 3093, 3117, 3116
2792, 3093, 3094, 3118, 3117
2793, 3094, 3095, 3119, 3118
2794, 3095, 3096, 3120, 3119
2795, 3096, 3097, 3121, 3120
2796, 3097, 3098, 3122, 3121
2797, 3098, 3099, 3123, 3122
2798, 3099, 3100, 3124, 3123
2799, 3100, 3101, 3125, 3124
2800, 3101, 3102, 3126, 3125
2801, 3102, 3103, 3127, 3126
2802, 3103, 3104, 3128, 3127
2803, 3104, 3105, 3129, 3128
2804, 3105, 3106, 3130, 3129
2805, 3106, 3107, 3131, 3130
2806, 3107, 3108, 3132, 3131
2807, 3108, 3109, 3133, 3132
2808, 3109, 3110, 3134, 3133
2809, 3110,  201,  200, 3134
2810, 1272, 3111, 3135, 1273
2811, 3111, 3112, 3136, 3135
2812, 3112, 3113, 3137, 3136
2813, 3113, 3114, 3138, 3137
2814, 3114, 3115, 3139, 3138
2815, 3115, 3116, 3140, 3139
2816, 3116, 3117, 3141, 3140
2817, 3117, 3118, 3142, 3141
2818, 3118, 3119, 3143, 3142
2819, 3119, 3120, 3144, 3143
2820, 3120, 3121, 3145, 3144
2821, 3121, 3122, 3146, 3145
2822, 3122, 3123, 3147, 3146
2823, 3123, 3124, 3148, 3147
2824, 3124, 3125, 3149, 3148
2825, 3125, 3126, 3150, 3149
2826, 3126, 3127, 3151, 3150
2827, 3127, 3128, 3152, 3151
2828, 3128, 3129, 3153, 3152
2829, 3129, 3130, 3154, 3153
2830, 3130, 3131, 3155, 3154
2831, 3131, 3132, 3156, 3155
2832, 3132, 3133, 3157, 3156
2833, 3133, 3134, 3158, 3157
2834, 3134,  200,  199, 3158
2835, 1273, 3135, 3159, 1274
2836, 3135, 3136, 3160, 3159
2837, 3136, 3137, 3161, 3160
2838, 3137, 3138, 3162, 3161
2839, 3138, 3139, 3163, 3162
2840, 3139, 3140, 3164, 3163
2841, 3140, 3141, 3165, 3164
2842, 3141, 3142, 3166, 3165
2843, 3142, 3143, 3167, 3166
2844, 3143, 3144, 3168, 3167
2845, 3144, 3145, 3169, 3168
2846, 3145, 3146, 3170, 3169
2847, 3146, 3147, 3171, 3170
2848, 3147, 3148, 3172, 3171
2849, 3148, 3149, 3173, 3172
2850, 3149, 3150, 3174, 3173
2851, 3150, 3151, 3175, 3174
2852, 3151, 3152, 3176, 3175
2853, 3152, 3153, 3177, 3176
2854, 3153, 3154, 3178, 3177
2855, 3154, 3155, 3179, 3178
2856, 3155, 3156, 3180, 3179
2857, 3156, 3157, 3181, 3180
2858, 3157, 3158, 3182, 3181
2859, 3158,  199,  198, 3182
2860, 1274, 3159, 3183, 1275
2861, 3159, 3160, 3184, 3183
2862, 3160, 3161, 3185, 3184
2863, 3161, 3162, 3186, 3185
2864, 3162, 3163, 3187, 3186
2865, 3163, 3164, 3188, 3187
2866, 3164, 3165, 3189, 3188
2867, 3165, 3166, 3190, 3189
2868, 3166, 3167, 3191, 3190
2869, 3167, 3168, 3192, 3191
2870, 3168, 3169, 3193, 3192
2871, 3169, 3170, 3194, 3193
2872, 3170, 3171, 3195, 3194
2873, 3171, 3172, 3196, 3195
2874, 3172, 3173, 3197, 3196
2875, 3173, 3174, 3198, 3197
2876, 3174, 3175, 3199, 3198
2877, 3175, 3176, 3200, 3199
2878, 3176, 3177, 3201, 3200
2879, 3177, 3178, 3202, 3201
2880, 3178, 3179, 3203, 3202
2881, 3179, 3180, 3204, 3203
2882, 3180, 3181, 3205, 3204
2883, 3181, 3182, 3206, 3205
2884, 3182,  198,  197, 3206
2885, 1275, 3183, 3207, 1276
2886, 3183, 3184, 3208, 3207
2887, 3184, 3185, 3209, 3208
2888, 3185, 3186, 3210, 3209
2889, 3186, 3187, 3211, 3210
2890, 3187, 3188, 3212, 3211
2891, 3188, 3189, 3213, 3212
2892, 3189, 3190, 3214, 3213
2893, 3190, 3191, 3215, 3214
2894, 3191, 3192, 3216, 3215
2895, 3192, 3193, 3217, 3216
2896, 3193, 3194, 3218, 3217
2897, 3194, 3195, 3219, 3218
2898, 3195, 3196, 3220, 3219
2899, 3196, 3197, 3221, 3220
2900, 3197, 3198, 3222, 3221
2901, 3198, 3199, 3223, 3222
2902, 3199, 3200, 3224, 3223
2903, 3200, 3201, 3225, 3224
2904, 3201, 3202, 3226, 3225
2905, 3202, 3203, 3227, 3226
2906, 3203, 3204, 3228, 3227
2907, 3204, 3205, 3229, 3228
2908, 3205, 3206, 3230, 3229
2909, 3206,  197,  196, 3230
2910, 1276, 3207, 3231, 1277
2911, 3207, 3208, 3232, 3231
2912, 3208, 3209, 3233, 3232
2913, 3209, 3210, 3234, 3233
2914, 3210, 3211, 3235, 3234
2915, 3211, 3212, 3236, 3235
2916, 3212, 3213, 3237, 3236
2917, 3213, 3214, 3238, 3237
2918, 3214, 3215, 3239, 3238
2919, 3215, 3216, 3240, 3239
2920, 3216, 3217, 3241, 3240
2921, 3217, 3218, 3242, 3241
2922, 3218, 3219, 3243, 3242
2923, 3219, 3220, 3244, 3243
2924, 3220, 3221, 3245, 3244
2925, 3221, 3222, 3246, 3245
2926, 3222, 3223, 3247, 3246
2927, 3223, 3224, 3248, 3247
2928, 3224, 3225, 3249, 3248
2929, 3225, 3226, 3250, 3249
2930, 3226, 3227, 3251, 3250
2931, 3227, 3228, 3252, 3251
2932, 3228, 3229, 3253, 3252
2933, 3229, 3230, 3254, 3253
2934, 3230,  196,  195, 3254
2935, 1277, 3231, 3255, 1278
2936, 3231, 3232, 3256, 3255
2937, 3232, 3233, 3257, 3256
2938, 3233, 3234, 3258, 3257
2939, 3234, 3235, 3259, 3258
2940, 3235, 3236, 3260, 3259
2941, 3236, 3237, 3261, 3260
2942, 3237, 3238, 3262, 3261
2943, 3238, 3239, 3263, 3262
2944, 3239, 3240, 3264, 3263
2945, 3240, 3241, 3265, 3264
2946, 3241, 3242, 3266, 3265
2947, 3242, 3243, 3267, 3266
2948, 3243, 3244, 3268, 3267
2949, 3244, 3245, 3269, 3268
2950, 3245, 3246, 3270, 3269
2951, 3246, 3247, 3271, 3270
2952, 3247, 3248, 3272, 3271
2953, 3248, 3249, 3273, 3272
2954, 3249, 3250, 3274, 3273
2955, 3250, 3251, 3275, 3274
2956, 3251, 3252, 3276, 3275
2957, 3252, 3253, 3277, 3276
2958, 3253, 3254, 3278, 3277
2959, 3254,  195,  194, 3278
2960, 1278, 3255, 3279, 1279
2961, 3255, 3256, 3280, 3279
2962, 3256, 3257, 3281, 3280
2963, 3257, 3258, 3282, 3281
2964, 3258, 3259, 3283, 3282
2965, 3259, 3260, 3284, 3283
2966, 3260, 3261, 3285, 3284
2967, 3261, 3262, 3286, 3285
2968, 3262, 3263, 3287, 3286
2969, 3263, 3264, 3288, 3287
2970, 3264, 3265, 3289, 3288
2971, 3265, 3266, 3290, 3289
2972, 3266, 3267, 3291, 3290
2973, 3267, 3268, 3292, 3291
2974, 3268, 3269, 3293, 3292
2975, 3269, 3270, 3294, 3293
2976, 3270, 3271, 3295, 3294
2977, 3271, 3272, 3296, 3295
2978, 3272, 3273, 3297, 3296
2979, 3273, 3274, 3298, 3297
2980, 3274, 3275, 3299, 3298
2981, 3275, 3276, 3300, 3299
2982, 3276, 3277, 3301, 3300
2983, 3277, 3278, 3302, 3301
2984, 3278,  194,  193, 3302
2985, 1279, 3279, 3303, 1280
2986, 3279, 3280, 3304, 3303
2987, 3280, 3281, 3305, 3304
2988, 3281, 3282, 3306, 3305
2989, 3282, 3283, 3307, 3306
2990, 3283, 3284, 3308, 3307
2991, 3284, 3285, 3309, 3308
2992, 3285, 3286, 3310, 3309
2993, 3286, 3287, 3311, 3310
2994, 3287, 3288, 3312, 3311
2995, 3288, 3289, 3313, 3312
2996, 3289, 3290, 3314, 3313
2997, 3290, 3291, 3315, 3314
2998, 3291, 3292, 3316, 3315
2999, 3292, 3293, 3317, 3316
3000, 3293, 3294, 3318, 3317
3001, 3294, 3295, 3319, 3318
3002, 3295, 3296, 3320, 3319
3003, 3296, 3297, 3321, 3320
3004, 3297, 3298, 3322, 3321
3005, 3298, 3299, 3323, 3322
3006, 3299, 3300, 3324, 3323
3007, 3300, 3301, 3325, 3324
3008, 3301, 3302, 3326, 3325
3009, 3302,  193,  192, 3326
3010, 1280, 3303, 1243, 1197
3011, 3303, 3304, 1244, 1243
3012, 3304, 3305, 1245, 1244
3013, 3305, 3306, 1246, 1245
3014, 3306, 3307, 1247, 1246
3015, 3307, 3308, 1248, 1247
3016, 3308, 3309, 1249, 1248
3017, 3309, 3310, 1250, 1249
3018, 3310, 3311, 1251, 1250
3019, 3311, 3312, 1252, 1251
3020, 3312, 3313, 1253, 1252
3021, 3313, 3314, 1254, 1253
3022, 3314, 3315, 1255, 1254
3023, 3315, 3316, 1256, 1255
3024, 3316, 3317, 1257, 1256
3025, 3317, 3318, 1258, 1257
3026, 3318, 3319, 1259, 1258
3027, 3319, 3320, 1260, 1259
3028, 3320, 3321, 1261, 1260
3029, 3321, 3322, 1262, 1261
3030, 3322, 3323, 1263, 1262
3031, 3323, 3324, 1264, 1263
3032, 3324, 3325, 1265, 1264
3033, 3325, 3326, 1266, 1265
3034, 3326,  192,  191, 1266
3035,  382, 1182, 3327,  381
3036, 1182, 1181, 3328, 3327
3037, 1181, 1180, 3329, 3328
3038, 1180, 1179, 3330, 3329
3039, 1179, 1178, 3331, 3330
3040, 1178, 1177, 3332, 3331
3041, 1177, 1176, 3333, 3332
3042, 1176, 1175, 3334, 3333
3043, 1175, 1174, 3335, 3334
3044, 1174, 1173, 3336, 3335
3045, 1173, 1172, 3337, 3336
3046, 1172, 1171, 3338, 3337
3047, 1171, 1170, 3339, 3338
3048, 1170, 1169, 3340, 3339
3049, 1169, 1168, 3341, 3340
3050, 1168, 1167, 3342, 3341
3051, 1167, 1166, 3343, 3342
3052, 1166, 1165, 3344, 3343
3053, 1165, 1164, 3345, 3344
3054, 1164, 1163, 3346, 3345
3055, 1163, 1162, 3347, 3346
3056, 1162, 1161, 3348, 3347
3057, 1161, 1160, 3349, 3348
3058, 1160, 1159, 3350, 3349
3059, 1159, 1158, 3351, 3350
3060, 1158, 1157, 3352, 3351
3061, 1157, 1156, 3353, 3352
3062, 1156, 1155, 3354, 3353
3063, 1155, 1154, 3355, 3354
3064, 1154, 1153, 3356, 3355
3065, 1153, 1152, 3357, 3356
3066, 1152, 1151, 3358, 3357
3067, 1151, 1150, 3359, 3358
3068, 1150, 1149, 3360, 3359
3069, 1149, 1148, 3361, 3360
3070, 1148, 1147, 3362, 3361
3071, 1147, 1146, 3363, 3362
3072, 1146, 1145, 3364, 3363
3073, 1145, 1144, 3365, 3364
3074, 1144,  145,  144, 3365
3075,  381, 3327, 3366,  380
3076, 3327, 3328, 3367, 3366
3077, 3328, 3329, 3368, 3367
3078, 3329, 3330, 3369, 3368
3079, 3330, 3331, 3370, 3369
3080, 3331, 3332, 3371, 3370
3081, 3332, 3333, 3372, 3371
3082, 3333, 3334, 3373, 3372
3083, 3334, 3335, 3374, 3373
3084, 3335, 3336, 3375, 3374
3085, 3336, 3337, 3376, 3375
3086, 3337, 3338, 3377, 3376
3087, 3338, 3339, 3378, 3377
3088, 3339, 3340, 3379, 3378
3089, 3340, 3341, 3380, 3379
3090, 3341, 3342, 3381, 3380
3091, 3342, 3343, 3382, 3381
3092, 3343, 3344, 3383, 3382
3093, 3344, 3345, 3384, 3383
3094, 3345, 3346, 3385, 3384
3095, 3346, 3347, 3386, 3385
3096, 3347, 3348, 3387, 3386
3097, 3348, 3349, 3388, 3387
3098, 3349, 3350, 3389, 3388
3099, 3350, 3351, 3390, 3389
3100, 3351, 3352, 3391, 3390
3101, 3352, 3353, 3392, 3391
3102, 3353, 3354, 3393, 3392
3103, 3354, 3355, 3394, 3393
3104, 3355, 3356, 3395, 3394
3105, 3356, 3357, 3396, 3395
3106, 3357, 3358, 3397, 3396
3107, 3358, 3359, 3398, 3397
3108, 3359, 3360, 3399, 3398
3109, 3360, 3361, 3400, 3399
3110, 3361, 3362, 3401, 3400
3111, 3362, 3363, 3402, 3401
3112, 3363, 3364, 3403, 3402
3113, 3364, 3365, 3404, 3403
3114, 3365,  144,  143, 3404
3115,  380, 3366, 3405,  379
3116, 3366, 3367, 3406, 3405
3117, 3367, 3368, 3407, 3406
3118, 3368, 3369, 3408, 3407
3119, 3369, 3370, 3409, 3408
3120, 3370, 3371, 3410, 3409
3121, 3371, 3372, 3411, 3410
3122, 3372, 3373, 3412, 3411
3123, 3373, 3374, 3413, 3412
3124, 3374, 3375, 3414, 3413
3125, 3375, 3376, 3415, 3414
3126, 3376, 3377, 3416, 3415
3127, 3377, 3378, 3417, 3416
3128, 3378, 3379, 3418, 3417
3129, 3379, 3380, 3419, 3418
3130, 3380, 3381, 3420, 3419
3131, 3381, 3382, 3421, 3420
3132, 3382, 3383, 3422, 3421
3133, 3383, 3384, 3423, 3422
3134, 3384, 3385, 3424, 3423
3135, 3385, 3386, 3425, 3424
3136, 3386, 3387, 3426, 3425
3137, 3387, 3388, 3427, 3426
3138, 3388, 3389, 3428, 3427
3139, 3389, 3390, 3429, 3428
3140, 3390, 3391, 3430, 3429
3141, 3391, 3392, 3431, 3430
3142, 3392, 3393, 3432, 3431
3143, 3393, 3394, 3433, 3432
3144, 3394, 3395, 3434, 3433
3145, 3395, 3396, 3435, 3434
3146, 3396, 3397, 3436, 3435
3147, 3397, 3398, 3437, 3436
3148, 3398, 3399, 3438, 3437
3149, 3399, 3400, 3439, 3438
3150, 3400, 3401, 3440, 3439
3151, 3401, 3402, 3441, 3440
3152, 3402, 3403, 3442, 3441
3153, 3403, 3404, 3443, 3442
3154, 3404,  143,  142, 3443
3155,  379, 3405, 3444,  378
3156, 3405, 3406, 3445, 3444
3157, 3406, 3407, 3446, 3445
3158, 3407, 3408, 3447, 3446
3159, 3408, 3409, 3448, 3447
3160, 3409, 3410, 3449, 3448
3161, 3410, 3411, 3450, 3449
3162, 3411, 3412, 3451, 3450
3163, 3412, 3413, 3452, 3451
3164, 3413, 3414, 3453, 3452
3165, 3414, 3415, 3454, 3453
3166, 3415, 3416, 3455, 3454
3167, 3416, 3417, 3456, 3455
3168, 3417, 3418, 3457, 3456
3169, 3418, 3419, 3458, 3457
3170, 3419, 3420, 3459, 3458
3171, 3420, 3421, 3460, 3459
3172, 3421, 3422, 3461, 3460
3173, 3422, 3423, 3462, 3461
3174, 3423, 3424, 3463, 3462
3175, 3424, 3425, 3464, 3463
3176, 3425, 3426, 3465, 3464
3177, 3426, 3427, 3466, 3465
3178, 3427, 3428, 3467, 3466
3179, 3428, 3429, 3468, 3467
3180, 3429, 3430, 3469, 3468
3181, 3430, 3431, 3470, 3469
3182, 3431, 3432, 3471, 3470
3183, 3432, 3433, 3472, 3471
3184, 3433, 3434, 3473, 3472
3185, 3434, 3435, 3474, 3473
3186, 3435, 3436, 3475, 3474
3187, 3436, 3437, 3476, 3475
3188, 3437, 3438, 3477, 3476
3189, 3438, 3439, 3478, 3477
3190, 3439, 3440, 3479, 3478
3191, 3440, 3441, 3480, 3479
3192, 3441, 3442, 3481, 3480
3193, 3442, 3443, 3482, 3481
3194, 3443,  142,  141, 3482
3195,  378, 3444, 3483,  377
3196, 3444, 3445, 3484, 3483
3197, 3445, 3446, 3485, 3484
3198, 3446, 3447, 3486, 3485
3199, 3447, 3448, 3487, 3486
3200, 3448, 3449, 3488, 3487
3201, 3449, 3450, 3489, 3488
3202, 3450, 3451, 3490, 3489
3203, 3451, 3452, 3491, 3490
3204, 3452, 3453, 3492, 3491
3205, 3453, 3454, 3493, 3492
3206, 3454, 3455, 3494, 3493
3207, 3455, 3456, 3495, 3494
3208, 3456, 3457, 3496, 3495
3209, 3457, 3458, 3497, 3496
3210, 3458, 3459, 3498, 3497
3211, 3459, 3460, 3499, 3498
3212, 3460, 3461, 3500, 3499
3213, 3461, 3462, 3501, 3500
3214, 3462, 3463, 3502, 3501
3215, 3463, 3464, 3503, 3502
3216, 3464, 3465, 3504, 3503
3217, 3465, 3466, 3505, 3504
3218, 3466, 3467, 3506, 3505
3219, 3467, 3468, 3507, 3506
3220, 3468, 3469, 3508, 3507
3221, 3469, 3470, 3509, 3508
3222, 3470, 3471, 3510, 3509
3223, 3471, 3472, 3511, 3510
3224, 3472, 3473, 3512, 3511
3225, 3473, 3474, 3513, 3512
3226, 3474, 3475, 3514, 3513
3227, 3475, 3476, 3515, 3514
3228, 3476, 3477, 3516, 3515
3229, 3477, 3478, 3517, 3516
3230, 3478, 3479, 3518, 3517
3231, 3479, 3480, 3519, 3518
3232, 3480, 3481, 3520, 3519
3233, 3481, 3482, 3521, 3520
3234, 3482,  141,  140, 3521
3235,  377, 3483, 3522,  376
3236, 3483, 3484, 3523, 3522
3237, 3484, 3485, 3524, 3523
3238, 3485, 3486, 3525, 3524
3239, 3486, 3487, 3526, 3525
3240, 3487, 3488, 3527, 3526
3241, 3488, 3489, 3528, 3527
3242, 3489, 3490, 3529, 3528
3243, 3490, 3491, 3530, 3529
3244, 3491, 3492, 3531, 3530
3245, 3492, 3493, 3532, 3531
3246, 3493, 3494, 3533, 3532
3247, 3494, 3495, 3534, 3533
3248, 3495, 3496, 3535, 3534
3249, 3496, 3497, 3536, 3535
3250, 3497, 3498, 3537, 3536
3251, 3498, 3499, 3538, 3537
3252, 3499, 3500, 3539, 3538
3253, 3500, 3501, 3540, 3539
3254, 3501, 3502, 3541, 3540
3255, 3502, 3503, 3542, 3541
3256, 3503, 3504, 3543, 3542
3257, 3504, 3505, 3544, 3543
3258, 3505, 3506, 3545, 3544
3259, 3506, 3507, 3546, 3545
3260, 3507, 3508, 3547, 3546
3261, 3508, 3509, 3548, 3547
3262, 3509, 3510, 3549, 3548
3263, 3510, 3511, 3550, 3549
3264, 3511, 3512, 3551, 3550
3265, 3512, 3513, 3552, 3551
3266, 3513, 3514, 3553, 3552
3267, 3514, 3515, 3554, 3553
3268, 3515, 3516, 3555, 3554
3269, 3516, 3517, 3556, 3555
3270, 3517, 3518, 3557, 3556
3271, 3518, 3519, 3558, 3557
3272, 3519, 3520, 3559, 3558
3273, 3520, 3521, 3560, 3559
3274, 3521,  140,  139, 3560
3275,  376, 3522, 3561,  375
3276, 3522, 3523, 3562, 3561
3277, 3523, 3524, 3563, 3562
3278, 3524, 3525, 3564, 3563
3279, 3525, 3526, 3565, 3564
3280, 3526, 3527, 3566, 3565
3281, 3527, 3528, 3567, 3566
3282, 3528, 3529, 3568, 3567
3283, 3529, 3530, 3569, 3568
3284, 3530, 3531, 3570, 3569
3285, 3531, 3532, 3571, 3570
3286, 3532, 3533, 3572, 3571
3287, 3533, 3534, 3573, 3572
3288, 3534, 3535, 3574, 3573
3289, 3535, 3536, 3575, 3574
3290, 3536, 3537, 3576, 3575
3291, 3537, 3538, 3577, 3576
3292, 3538, 3539, 3578, 3577
3293, 3539, 3540, 3579, 3578
3294, 3540, 3541, 3580, 3579
3295, 3541, 3542, 3581, 3580
3296, 3542, 3543, 3582, 3581
3297, 3543, 3544, 3583, 3582
3298, 3544, 3545, 3584, 3583
3299, 3545, 3546, 3585, 3584
3300, 3546, 3547, 3586, 3585
3301, 3547, 3548, 3587, 3586
3302, 3548, 3549, 3588, 3587
3303, 3549, 3550, 3589, 3588
3304, 3550, 3551, 3590, 3589
3305, 3551, 3552, 3591, 3590
3306, 3552, 3553, 3592, 3591
3307, 3553, 3554, 3593, 3592
3308, 3554, 3555, 3594, 3593
3309, 3555, 3556, 3595, 3594
3310, 3556, 3557, 3596, 3595
3311, 3557, 3558, 3597, 3596
3312, 3558, 3559, 3598, 3597
3313, 3559, 3560, 3599, 3598
3314, 3560,  139,  138, 3599
3315,  375, 3561, 3600,  374
3316, 3561, 3562, 3601, 3600
3317, 3562, 3563, 3602, 3601
3318, 3563, 3564, 3603, 3602
3319, 3564, 3565, 3604, 3603
3320, 3565, 3566, 3605, 3604
3321, 3566, 3567, 3606, 3605
3322, 3567, 3568, 3607, 3606
3323, 3568, 3569, 3608, 3607
3324, 3569, 3570, 3609, 3608
3325, 3570, 3571, 3610, 3609
3326, 3571, 3572, 3611, 3610
3327, 3572, 3573, 3612, 3611
3328, 3573, 3574, 3613, 3612
3329, 3574, 3575, 3614, 3613
3330, 3575, 3576, 3615, 3614
3331, 3576, 3577, 3616, 3615
3332, 3577, 3578, 3617, 3616
3333, 3578, 3579, 3618, 3617
3334, 3579, 3580, 3619, 3618
3335, 3580, 3581, 3620, 3619
3336, 3581, 3582, 3621, 3620
3337, 3582, 3583, 3622, 3621
3338, 3583, 3584, 3623, 3622
3339, 3584, 3585, 3624, 3623
3340, 3585, 3586, 3625, 3624
3341, 3586, 3587, 3626, 3625
3342, 3587, 3588, 3627, 3626
3343, 3588, 3589, 3628, 3627
3344, 3589, 3590, 3629, 3628
3345, 3590, 3591, 3630, 3629
3346, 3591, 3592, 3631, 3630
3347, 3592, 3593, 3632, 3631
3348, 3593, 3594, 3633, 3632
3349, 3594, 3595, 3634, 3633
3350, 3595, 3596, 3635, 3634
3351, 3596, 3597, 3636, 3635
3352, 3597, 3598, 3637, 3636
3353, 3598, 3599, 3638, 3637
3354, 3599,  138,  137, 3638
3355,  374, 3600, 3639,  373
3356, 3600, 3601, 3640, 3639
3357, 3601, 3602, 3641, 3640
3358, 3602, 3603, 3642, 3641
3359, 3603, 3604, 3643, 3642
3360, 3604, 3605, 3644, 3643
3361, 3605, 3606, 3645, 3644
3362, 3606, 3607, 3646, 3645
3363, 3607, 3608, 3647, 3646
3364, 3608, 3609, 3648, 3647
3365, 3609, 3610, 3649, 3648
3366, 3610, 3611, 3650, 3649
3367, 3611, 3612, 3651, 3650
3368, 3612, 3613, 3652, 3651
3369, 3613, 3614, 3653, 3652
3370, 3614, 3615, 3654, 3653
3371, 3615, 3616, 3655, 3654
3372, 3616, 3617, 3656, 3655
3373, 3617, 3618, 3657, 3656
3374, 3618, 3619, 3658, 3657
3375, 3619, 3620, 3659, 3658
3376, 3620, 3621, 3660, 3659
3377, 3621, 3622, 3661, 3660
3378, 3622, 3623, 3662, 3661
3379, 3623, 3624, 3663, 3662
3380, 3624, 3625, 3664, 3663
3381, 3625, 3626, 3665, 3664
3382, 3626, 3627, 3666, 3665
3383, 3627, 3628, 3667, 3666
3384, 3628, 3629, 3668, 3667
3385, 3629, 3630, 3669, 3668
3386, 3630, 3631, 3670, 3669
3387, 3631, 3632, 3671, 3670
3388, 3632, 3633, 3672, 3671
3389, 3633, 3634, 3673, 3672
3390, 3634, 3635, 3674, 3673
3391, 3635, 3636, 3675, 3674
3392, 3636, 3637, 3676, 3675
3393, 3637, 3638, 3677, 3676
3394, 3638,  137,  136, 3677
3395,  373, 3639, 3678,  372
3396, 3639, 3640, 3679, 3678
3397, 3640, 3641, 3680, 3679
3398, 3641, 3642, 3681, 3680
3399, 3642, 3643, 3682, 3681
3400, 3643, 3644, 3683, 3682
3401, 3644, 3645, 3684, 3683
3402, 3645, 3646, 3685, 3684
3403, 3646, 3647, 3686, 3685
3404, 3647, 3648, 3687, 3686
3405, 3648, 3649, 3688, 3687
3406, 3649, 3650, 3689, 3688
3407, 3650, 3651, 3690, 3689
3408, 3651, 3652, 3691, 3690
3409, 3652, 3653, 3692, 3691
3410, 3653, 3654, 3693, 3692
3411, 3654, 3655, 3694, 3693
3412, 3655, 3656, 3695, 3694
3413, 3656, 3657, 3696, 3695
3414, 3657, 3658, 3697, 3696
3415, 3658, 3659, 3698, 3697
3416, 3659, 3660, 3699, 3698
3417, 3660, 3661, 3700, 3699
3418, 3661, 3662, 3701, 3700
3419, 3662, 3663, 3702, 3701
3420, 3663, 3664, 3703, 3702
3421, 3664, 3665, 3704, 3703
3422, 3665, 3666, 3705, 3704
3423, 3666, 3667, 3706, 3705
3424, 3667, 3668, 3707, 3706
3425, 3668, 3669, 3708, 3707
3426, 3669, 3670, 3709, 3708
3427, 3670, 3671, 3710, 3709
3428, 3671, 3672, 3711, 3710
3429, 3672, 3673, 3712, 3711
3430, 3673, 3674, 3713, 3712
3431, 3674, 3675, 3714, 3713
3432, 3675, 3676, 3715, 3714
3433, 3676, 3677, 3716, 3715
3434, 3677,  136,  135, 3716
3435,  372, 3678, 3717,  371
3436, 3678, 3679, 3718, 3717
3437, 3679, 3680, 3719, 3718
3438, 3680, 3681, 3720, 3719
3439, 3681, 3682, 3721, 3720
3440, 3682, 3683, 3722, 3721
3441, 3683, 3684, 3723, 3722
3442, 3684, 3685, 3724, 3723
3443, 3685, 3686, 3725, 3724
3444, 3686, 3687, 3726, 3725
3445, 3687, 3688, 3727, 3726
3446, 3688, 3689, 3728, 3727
3447, 3689, 3690, 3729, 3728
3448, 3690, 3691, 3730, 3729
3449, 3691, 3692, 3731, 3730
3450, 3692, 3693, 3732, 3731
3451, 3693, 3694, 3733, 3732
3452, 3694, 3695, 3734, 3733
3453, 3695, 3696, 3735, 3734
3454, 3696, 3697, 3736, 3735
3455, 3697, 3698, 3737, 3736
3456, 3698, 3699, 3738, 3737
3457, 3699, 3700, 3739, 3738
3458, 3700, 3701, 3740, 3739
3459, 3701, 3702, 3741, 3740
3460, 3702, 3703, 3742, 3741
3461, 3703, 3704, 3743, 3742
3462, 3704, 3705, 3744, 3743
3463, 3705, 3706, 3745, 3744
3464, 3706, 3707, 3746, 3745
3465, 3707, 3708, 3747, 3746
3466, 3708, 3709, 3748, 3747
3467, 3709, 3710, 3749, 3748
3468, 3710, 3711, 3750, 3749
3469, 3711, 3712, 3751, 3750
3470, 3712, 3713, 3752, 3751
3471, 3713, 3714, 3753, 3752
3472, 3714, 3715, 3754, 3753
3473, 3715, 3716, 3755, 3754
3474, 3716,  135,  134, 3755
3475,  371, 3717, 3756,  370
3476, 3717, 3718, 3757, 3756
3477, 3718, 3719, 3758, 3757
3478, 3719, 3720, 3759, 3758
3479, 3720, 3721, 3760, 3759
3480, 3721, 3722, 3761, 3760
3481, 3722, 3723, 3762, 3761
3482, 3723, 3724, 3763, 3762
3483, 3724, 3725, 3764, 3763
3484, 3725, 3726, 3765, 3764
3485, 3726, 3727, 3766, 3765
3486, 3727, 3728, 3767, 3766
3487, 3728, 3729, 3768, 3767
3488, 3729, 3730, 3769, 3768
3489, 3730, 3731, 3770, 3769
3490, 3731, 3732, 3771, 3770
3491, 3732, 3733, 3772, 3771
3492, 3733, 3734, 3773, 3772
3493, 3734, 3735, 3774, 3773
3494, 3735, 3736, 3775, 3774
3495, 3736, 3737, 3776, 3775
3496, 3737, 3738, 3777, 3776
3497, 3738, 3739, 3778, 3777
3498, 3739, 3740, 3779, 3778
3499, 3740, 3741, 3780, 3779
3500, 3741, 3742, 3781, 3780
3501, 3742, 3743, 3782, 3781
3502, 3743, 3744, 3783, 3782
3503, 3744, 3745, 3784, 3783
3504, 3745, 3746, 3785, 3784
3505, 3746, 3747, 3786, 3785
3506, 3747, 3748, 3787, 3786
3507, 3748, 3749, 3788, 3787
3508, 3749, 3750, 3789, 3788
3509, 3750, 3751, 3790, 3789
3510, 3751, 3752, 3791, 3790
3511, 3752, 3753, 3792, 3791
3512, 3753, 3754, 3793, 3792
3513, 3754, 3755, 3794, 3793
3514, 3755,  134,  133, 3794
3515,  370, 3756, 3795,  369
3516, 3756, 3757, 3796, 3795
3517, 3757, 3758, 3797, 3796
3518, 3758, 3759, 3798, 3797
3519, 3759, 3760, 3799, 3798
3520, 3760, 3761, 3800, 3799
3521, 3761, 3762, 3801, 3800
3522, 3762, 3763, 3802, 3801
3523, 3763, 3764, 3803, 3802
3524, 3764, 3765, 3804, 3803
3525, 3765, 3766, 3805, 3804
3526, 3766, 3767, 3806, 3805
3527, 3767, 3768, 3807, 3806
3528, 3768, 3769, 3808, 3807
3529, 3769, 3770, 3809, 3808
3530, 3770, 3771, 3810, 3809
3531, 3771, 3772, 3811, 3810
3532, 3772, 3773, 3812, 3811
3533, 3773, 3774, 3813, 3812
3534, 3774, 3775, 3814, 3813
3535, 3775, 3776, 3815, 3814
3536, 3776, 3777, 3816, 3815
3537, 3777, 3778, 3817, 3816
3538, 3778, 3779, 3818, 3817
3539, 3779, 3780, 3819, 3818
3540, 3780, 3781, 3820, 3819
3541, 3781, 3782, 3821, 3820
3542, 3782, 3783, 3822, 3821
3543, 3783, 3784, 3823, 3822
3544, 3784, 3785, 3824, 3823
3545, 3785, 3786, 3825, 3824
3546, 3786, 3787, 3826, 3825
3547, 3787, 3788, 3827, 3826
3548, 3788, 3789, 3828, 3827
3549, 3789, 3790, 3829, 3828
3550, 3790, 3791, 3830, 3829
3551, 3791, 3792, 3831, 3830
3552, 3792, 3793, 3832, 3831
3553, 3793, 3794, 3833, 3832
3554, 3794,  133,  132, 3833
3555,  369, 3795, 3834,  368
3556, 3795, 3796, 3835, 3834
3557, 3796, 3797, 3836, 3835
3558, 3797, 3798, 3837, 3836
3559, 3798, 3799, 3838, 3837
3560, 3799, 3800, 3839, 3838
3561, 3800, 3801, 3840, 3839
3562, 3801, 3802, 3841, 3840
3563, 3802, 3803, 3842, 3841
3564, 3803, 3804, 3843, 3842
3565, 3804, 3805, 3844, 3843
3566, 3805, 3806, 3845, 3844
3567, 3806, 3807, 3846, 3845
3568, 3807, 3808, 3847, 3846
3569, 3808, 3809, 3848, 3847
3570, 3809, 3810, 3849, 3848
3571, 3810, 3811, 3850, 3849
3572, 3811, 3812, 3851, 3850
3573, 3812, 3813, 3852, 3851
3574, 3813, 3814, 3853, 3852
3575, 3814, 3815, 3854, 3853
3576, 3815, 3816, 3855, 3854
3577, 3816, 3817, 3856, 3855
3578, 3817, 3818, 3857, 3856
3579, 3818, 3819, 3858, 3857
3580, 3819, 3820, 3859, 3858
3581, 3820, 3821, 3860, 3859
3582, 3821, 3822, 3861, 3860
3583, 3822, 3823, 3862, 3861
3584, 3823, 3824, 3863, 3862
3585, 3824, 3825, 3864, 3863
3586, 3825, 3826, 3865, 3864
3587, 3826, 3827, 3866, 3865
3588, 3827, 3828, 3867, 3866
3589, 3828, 3829, 3868, 3867
3590, 3829, 3830, 3869, 3868
3591, 3830, 3831, 3870, 3869
3592, 3831, 3832, 3871, 3870
3593, 3832, 3833, 3872, 3871
3594, 3833,  132,  131, 3872
3595,  368, 3834, 3873,  367
3596, 3834, 3835, 3874, 3873
3597, 3835, 3836, 3875, 3874
3598, 3836, 3837, 3876, 3875
3599, 3837, 3838, 3877, 3876
3600, 3838, 3839, 3878, 3877
3601, 3839, 3840, 3879, 3878
3602, 3840, 3841, 3880, 3879
3603, 3841, 3842, 3881, 3880
3604, 3842, 3843, 3882, 3881
3605, 3843, 3844, 3883, 3882
3606, 3844, 3845, 3884, 3883
3607, 3845, 3846, 3885, 3884
3608, 3846, 3847, 3886, 3885
3609, 3847, 3848, 3887, 3886
3610, 3848, 3849, 3888, 3887
3611, 3849, 3850, 3889, 3888
3612, 3850, 3851, 3890, 3889
3613, 3851, 3852, 3891, 3890
3614, 3852, 3853, 3892, 3891
3615, 3853, 3854, 3893, 3892
3616, 3854, 3855, 3894, 3893
3617, 3855, 3856, 3895, 3894
3618, 3856, 3857, 3896, 3895
3619, 3857, 3858, 3897, 3896
3620, 3858, 3859, 3898, 3897
3621, 3859, 3860, 3899, 3898
3622, 3860, 3861, 3900, 3899
3623, 3861, 3862, 3901, 3900
3624, 3862, 3863, 3902, 3901
3625, 3863, 3864, 3903, 3902
3626, 3864, 3865, 3904, 3903
3627, 3865, 3866, 3905, 3904
3628, 3866, 3867, 3906, 3905
3629, 3867, 3868, 3907, 3906
3630, 3868, 3869, 3908, 3907
3631, 3869, 3870, 3909, 3908
3632, 3870, 3871, 3910, 3909
3633, 3871, 3872, 3911, 3910
3634, 3872,  131,  130, 3911
3635,  367, 3873, 3912,  366
3636, 3873, 3874, 3913, 3912
3637, 3874, 3875, 3914, 3913
3638, 3875, 3876, 3915, 3914
3639, 3876, 3877, 3916, 3915
3640, 3877, 3878, 3917, 3916
3641, 3878, 3879, 3918, 3917
3642, 3879, 3880, 3919, 3918
3643, 3880, 3881, 3920, 3919
3644, 3881, 3882, 3921, 3920
3645, 3882, 3883, 3922, 3921
3646, 3883, 3884, 3923, 3922
3647, 3884, 3885, 3924, 3923
3648, 3885, 3886, 3925, 3924
3649, 3886, 3887, 3926, 3925
3650, 3887, 3888, 3927, 3926
3651, 3888, 3889, 3928, 3927
3652, 3889, 3890, 3929, 3928
3653, 3890, 3891, 3930, 3929
3654, 3891, 3892, 3931, 3930
3655, 3892, 3893, 3932, 3931
3656, 3893, 3894, 3933, 3932
3657, 3894, 3895, 3934, 3933
3658, 3895, 3896, 3935, 3934
3659, 3896, 3897, 3936, 3935
3660, 3897, 3898, 3937, 3936
3661, 3898, 3899, 3938, 3937
3662, 3899, 3900, 3939, 3938
3663, 3900, 3901, 3940, 3939
3664, 3901, 3902, 3941, 3940
3665, 3902, 3903, 3942, 3941
3666, 3903, 3904, 3943, 3942
3667, 3904, 3905, 3944, 3943
3668, 3905, 3906, 3945, 3944
3669, 3906, 3907, 3946, 3945
3670, 3907, 3908, 3947, 3946
3671, 3908, 3909, 3948, 3947
3672, 3909, 3910, 3949, 3948
3673, 3910, 3911, 3950, 3949
3674, 3911,  130,  129, 3950
3675,  366, 3912, 3951,  365
3676, 3912, 3913, 3952, 3951
3677, 3913, 3914, 3953, 3952
3678, 3914, 3915, 3954, 3953
3679, 3915, 3916, 3955, 3954
3680, 3916, 3917, 3956, 3955
3681, 3917, 3918, 3957, 3956
3682, 3918, 3919, 3958, 3957
3683, 3919, 3920, 3959, 3958
3684, 3920, 3921, 3960, 3959
3685, 3921, 3922, 3961, 3960
3686, 3922, 3923, 3962, 3961
3687, 3923, 3924, 3963, 3962
3688, 3924, 3925, 3964, 3963
3689, 3925, 3926, 3965, 3964
3690, 3926, 3927, 3966, 3965
3691, 3927, 3928, 3967, 3966
3692, 3928, 3929, 3968, 3967
3693, 3929, 3930, 3969, 3968
3694, 3930, 3931, 3970, 3969
3695, 3931, 3932, 3971, 3970
3696, 3932, 3933, 3972, 3971
3697, 3933, 3934, 3973, 3972
3698, 3934, 3935, 3974, 3973
3699, 3935, 3936, 3975, 3974
3700, 3936, 3937, 3976, 3975
3701, 3937, 3938, 3977, 3976
3702, 3938, 3939, 3978, 3977
3703, 3939, 3940, 3979, 3978
3704, 3940, 3941, 3980, 3979
3705, 3941, 3942, 3981, 3980
3706, 3942, 3943, 3982, 3981
3707, 3943, 3944, 3983, 3982
3708, 3944, 3945, 3984, 3983
3709, 3945, 3946, 3985, 3984
3710, 3946, 3947, 3986, 3985
3711, 3947, 3948, 3987, 3986
3712, 3948, 3949, 3988, 3987
3713, 3949, 3950, 3989, 3988
3714, 3950,  129,  128, 3989
3715,  365, 3951, 3990,  364
3716, 3951, 3952, 3991, 3990
3717, 3952, 3953, 3992, 3991
3718, 3953, 3954, 3993, 3992
3719, 3954, 3955, 3994, 3993
3720, 3955, 3956, 3995, 3994
3721, 3956, 3957, 3996, 3995
3722, 3957, 3958, 3997, 3996
3723, 3958, 3959, 3998, 3997
3724, 3959, 3960, 3999, 3998
3725, 3960, 3961, 4000, 3999
3726, 3961, 3962, 4001, 4000
3727, 3962, 3963, 4002, 4001
3728, 3963, 3964, 4003, 4002
3729, 3964, 3965, 4004, 4003
3730, 3965, 3966, 4005, 4004
3731, 3966, 3967, 4006, 4005
3732, 3967, 3968, 4007, 4006
3733, 3968, 3969, 4008, 4007
3734, 3969, 3970, 4009, 4008
3735, 3970, 3971, 4010, 4009
3736, 3971, 3972, 4011, 4010
3737, 3972, 3973, 4012, 4011
3738, 3973, 3974, 4013, 4012
3739, 3974, 3975, 4014, 4013
3740, 3975, 3976, 4015, 4014
3741, 3976, 3977, 4016, 4015
3742, 3977, 3978, 4017, 4016
3743, 3978, 3979, 4018, 4017
3744, 3979, 3980, 4019, 4018
3745, 3980, 3981, 4020, 4019
3746, 3981, 3982, 4021, 4020
3747, 3982, 3983, 4022, 4021
3748, 3983, 3984, 4023, 4022
3749, 3984, 3985, 4024, 4023
3750, 3985, 3986, 4025, 4024
3751, 3986, 3987, 4026, 4025
3752, 3987, 3988, 4027, 4026
3753, 3988, 3989, 4028, 4027
3754, 3989,  128,  127, 4028
3755,  364, 3990, 4029,  363
3756, 3990, 3991, 4030, 4029
3757, 3991, 3992, 4031, 4030
3758, 3992, 3993, 4032, 4031
3759, 3993, 3994, 4033, 4032
3760, 3994, 3995, 4034, 4033
3761, 3995, 3996, 4035, 4034
3762, 3996, 3997, 4036, 4035
3763, 3997, 3998, 4037, 4036
3764, 3998, 3999, 4038, 4037
3765, 3999, 4000, 4039, 4038
3766, 4000, 4001, 4040, 4039
3767, 4001, 4002, 4041, 4040
3768, 4002, 4003, 4042, 4041
3769, 4003, 4004, 4043, 4042
3770, 4004, 4005, 4044, 4043
3771, 4005, 4006, 4045, 4044
3772, 4006, 4007, 4046, 4045
3773, 4007, 4008, 4047, 4046
3774, 4008, 4009, 4048, 4047
3775, 4009, 4010, 4049, 4048
3776, 4010, 4011, 4050, 4049
3777, 4011, 4012, 4051, 4050
3778, 4012, 4013, 4052, 4051
3779, 4013, 4014, 4053, 4052
3780, 4014, 4015, 4054, 4053
3781, 4015, 4016, 4055, 4054
3782, 4016, 4017, 4056, 4055
3783, 4017, 4018, 4057, 4056
3784, 4018, 4019, 4058, 4057
3785, 4019, 4020, 4059, 4058
3786, 4020, 4021, 4060, 4059
3787, 4021, 4022, 4061, 4060
3788, 4022, 4023, 4062, 4061
3789, 4023, 4024, 4063, 4062
3790, 4024, 4025, 4064, 4063
3791, 4025, 4026, 4065, 4064
3792, 4026, 4027, 4066, 4065
3793, 4027, 4028, 4067, 4066
3794, 4028,  127,  126, 4067
3795,  363, 4029, 4068,  362
3796, 4029, 4030, 4069, 4068
3797, 4030, 4031, 4070, 4069
3798, 4031, 4032, 4071, 4070
3799, 4032, 4033, 4072, 4071
3800, 4033, 4034, 4073, 4072
3801, 4034, 4035, 4074, 4073
3802, 4035, 4036, 4075, 4074
3803, 4036, 4037, 4076, 4075
3804, 4037, 4038, 4077, 4076
3805, 4038, 4039, 4078, 4077
3806, 4039, 4040, 4079, 4078
3807, 4040, 4041, 4080, 4079
3808, 4041, 4042, 4081, 4080
3809, 4042, 4043, 4082, 4081
3810, 4043, 4044, 4083, 4082
3811, 4044, 4045, 4084, 4083
3812, 4045, 4046, 4085, 4084
3813, 4046, 4047, 4086, 4085
3814, 4047, 4048, 4087, 4086
3815, 4048, 4049, 4088, 4087
3816, 4049, 4050, 4089, 4088
3817, 4050, 4051, 4090, 4089
3818, 4051, 4052, 4091, 4090
3819, 4052, 4053, 4092, 4091
3820, 4053, 4054, 4093, 4092
3821, 4054, 4055, 4094, 4093
3822, 4055, 4056, 4095, 4094
3823, 4056, 4057, 4096, 4095
3824, 4057, 4058, 4097, 4096
3825, 4058, 4059, 4098, 4097
3826, 4059, 4060, 4099, 4098
3827, 4060, 4061, 4100, 4099
3828, 4061, 4062, 4101, 4100
3829, 4062, 4063, 4102, 4101
3830, 4063, 4064, 4103, 4102
3831, 4064, 4065, 4104, 4103
3832, 4065, 4066, 4105, 4104
3833, 4066, 4067, 4106, 4105
3834, 4067,  126,  125, 4106
3835,  362, 4068, 4107,  361
3836, 4068, 4069, 4108, 4107
3837, 4069, 4070, 4109, 4108
3838, 4070, 4071, 4110, 4109
3839, 4071, 4072, 4111, 4110
3840, 4072, 4073, 4112, 4111
3841, 4073, 4074, 4113, 4112
3842, 4074, 4075, 4114, 4113
3843, 4075, 4076, 4115, 4114
3844, 4076, 4077, 4116, 4115
3845, 4077, 4078, 4117, 4116
3846, 4078, 4079, 4118, 4117
3847, 4079, 4080, 4119, 4118
3848, 4080, 4081, 4120, 4119
3849, 4081, 4082, 4121, 4120
3850, 4082, 4083, 4122, 4121
3851, 4083, 4084, 4123, 4122
3852, 4084, 4085, 4124, 4123
3853, 4085, 4086, 4125, 4124
3854, 4086, 4087, 4126, 4125
3855, 4087, 4088, 4127, 4126
3856, 4088, 4089, 4128, 4127
3857, 4089, 4090, 4129, 4128
3858, 4090, 4091, 4130, 4129
3859, 4091, 4092, 4131, 4130
3860, 4092, 4093, 4132, 4131
3861, 4093, 4094, 4133, 4132
3862, 4094, 4095, 4134, 4133
3863, 4095, 4096, 4135, 4134
3864, 4096, 4097, 4136, 4135
3865, 4097, 4098, 4137, 4136
3866, 4098, 4099, 4138, 4137
3867, 4099, 4100, 4139, 4138
3868, 4100, 4101, 4140, 4139
3869, 4101, 4102, 4141, 4140
3870, 4102, 4103, 4142, 4141
3871, 4103, 4104, 4143, 4142
3872, 4104, 4105, 4144, 4143
3873, 4105, 4106, 4145, 4144
3874, 4106,  125,  124, 4145
3875,  361, 4107, 4146,  360
3876, 4107, 4108, 4147, 4146
3877, 4108, 4109, 4148, 4147
3878, 4109, 4110, 4149, 4148
3879, 4110, 4111, 4150, 4149
3880, 4111, 4112, 4151, 4150
3881, 4112, 4113, 4152, 4151
3882, 4113, 4114, 4153, 4152
3883, 4114, 4115, 4154, 4153
3884, 4115, 4116, 4155, 4154
3885, 4116, 4117, 4156, 4155
3886, 4117, 4118, 4157, 4156
3887, 4118, 4119, 4158, 4157
3888, 4119, 4120, 4159, 4158
3889, 4120, 4121, 4160, 4159
3890, 4121, 4122, 4161, 4160
3891, 4122, 4123, 4162, 4161
3892, 4123, 4124, 4163, 4162
3893, 4124, 4125, 4164, 4163
3894, 4125, 4126, 4165, 4164
3895, 4126, 4127, 4166, 4165
3896, 4127, 4128, 4167, 4166
3897, 4128, 4129, 4168, 4167
3898, 4129, 4130, 4169, 4168
3899, 4130, 4131, 4170, 4169
3900, 4131, 4132, 4171, 4170
3901, 4132, 4133, 4172, 4171
3902, 4133, 4134, 4173, 4172
3903, 4134, 4135, 4174, 4173
3904, 4135, 4136, 4175, 4174
3905, 4136, 4137, 4176, 4175
3906, 4137, 4138, 4177, 4176
3907, 4138, 4139, 4178, 4177
3908, 4139, 4140, 4179, 4178
3909, 4140, 4141, 4180, 4179
3910, 4141, 4142, 4181, 4180
3911, 4142, 4143, 4182, 4181
3912, 4143, 4144, 4183, 4182
3913, 4144, 4145, 4184, 4183
3914, 4145,  124,  123, 4184
3915,  360, 4146, 4185,  359
3916, 4146, 4147, 4186, 4185
3917, 4147, 4148, 4187, 4186
3918, 4148, 4149, 4188, 4187
3919, 4149, 4150, 4189, 4188
3920, 4150, 4151, 4190, 4189
3921, 4151, 4152, 4191, 4190
3922, 4152, 4153, 4192, 4191
3923, 4153, 4154, 4193, 4192
3924, 4154, 4155, 4194, 4193
3925, 4155, 4156, 4195, 4194
3926, 4156, 4157, 4196, 4195
3927, 4157, 4158, 4197, 4196
3928, 4158, 4159, 4198, 4197
3929, 4159, 4160, 4199, 4198
3930, 4160, 4161, 4200, 4199
3931, 4161, 4162, 4201, 4200
3932, 4162, 4163, 4202, 4201
3933, 4163, 4164, 4203, 4202
3934, 4164, 4165, 4204, 4203
3935, 4165, 4166, 4205, 4204
3936, 4166, 4167, 4206, 4205
3937, 4167, 4168, 4207, 4206
3938, 4168, 4169, 4208, 4207
3939, 4169, 4170, 4209, 4208
3940, 4170, 4171, 4210, 4209
3941, 4171, 4172, 4211, 4210
3942, 4172, 4173, 4212, 4211
3943, 4173, 4174, 4213, 4212
3944, 4174, 4175, 4214, 4213
3945, 4175, 4176, 4215, 4214
3946, 4176, 4177, 4216, 4215
3947, 4177, 4178, 4217, 4216
3948, 4178, 4179, 4218, 4217
3949, 4179, 4180, 4219, 4218
3950, 4180, 4181, 4220, 4219
3951, 4181, 4182, 4221, 4220
3952, 4182, 4183, 4222, 4221
3953, 4183, 4184, 4223, 4222
3954, 4184,  123,  122, 4223
3955,  359, 4185, 4224,  358
3956, 4185, 4186, 4225, 4224
3957, 4186, 4187, 4226, 4225
3958, 4187, 4188, 4227, 4226
3959, 4188, 4189, 4228, 4227
3960, 4189, 4190, 4229, 4228
3961, 4190, 4191, 4230, 4229
3962, 4191, 4192, 4231, 4230
3963, 4192, 4193, 4232, 4231
3964, 4193, 4194, 4233, 4232
3965, 4194, 4195, 4234, 4233
3966, 4195, 4196, 4235, 4234
3967, 4196, 4197, 4236, 4235
3968, 4197, 4198, 4237, 4236
3969, 4198, 4199, 4238, 4237
3970, 4199, 4200, 4239, 4238
3971, 4200, 4201, 4240, 4239
3972, 4201, 4202, 4241, 4240
3973, 4202, 4203, 4242, 4241
3974, 4203, 4204, 4243, 4242
3975, 4204, 4205, 4244, 4243
3976, 4205, 4206, 4245, 4244
3977, 4206, 4207, 4246, 4245
3978, 4207, 4208, 4247, 4246
3979, 4208, 4209, 4248, 4247
3980, 4209, 4210, 4249, 4248
3981, 4210, 4211, 4250, 4249
3982, 4211, 4212, 4251, 4250
3983, 4212, 4213, 4252, 4251
3984, 4213, 4214, 4253, 4252
3985, 4214, 4215, 4254, 4253
3986, 4215, 4216, 4255, 4254
3987, 4216, 4217, 4256, 4255
3988, 4217, 4218, 4257, 4256
3989, 4218, 4219, 4258, 4257
3990, 4219, 4220, 4259, 4258
3991, 4220, 4221, 4260, 4259
3992, 4221, 4222, 4261, 4260
3993, 4222, 4223, 4262, 4261
3994, 4223,  122,  121, 4262
3995,  358, 4224, 4263,  357
3996, 4224, 4225, 4264, 4263
3997, 4225, 4226, 4265, 4264
3998, 4226, 4227, 4266, 4265
3999, 4227, 4228, 4267, 4266
4000, 4228, 4229, 4268, 4267
4001, 4229, 4230, 4269, 4268
4002, 4230, 4231, 4270, 4269
4003, 4231, 4232, 4271, 4270
4004, 4232, 4233, 4272, 4271
4005, 4233, 4234, 4273, 4272
4006, 4234, 4235, 4274, 4273
4007, 4235, 4236, 4275, 4274
4008, 4236, 4237, 4276, 4275
4009, 4237, 4238, 4277, 4276
4010, 4238, 4239, 4278, 4277
4011, 4239, 4240, 4279, 4278
4012, 4240, 4241, 4280, 4279
4013, 4241, 4242, 4281, 4280
4014, 4242, 4243, 4282, 4281
4015, 4243, 4244, 4283, 4282
4016, 4244, 4245, 4284, 4283
4017, 4245, 4246, 4285, 4284
4018, 4246, 4247, 4286, 4285
4019, 4247, 4248, 4287, 4286
4020, 4248, 4249, 4288, 4287
4021, 4249, 4250, 4289, 4288
4022, 4250, 4251, 4290, 4289
4023, 4251, 4252, 4291, 4290
4024, 4252, 4253, 4292, 4291
4025, 4253, 4254, 4293, 4292
4026, 4254, 4255, 4294, 4293
4027, 4255, 4256, 4295, 4294
4028, 4256, 4257, 4296, 4295
4029, 4257, 4258, 4297, 4296
4030, 4258, 4259, 4298, 4297
4031, 4259, 4260, 4299, 4298
4032, 4260, 4261, 4300, 4299
4033, 4261, 4262, 4301, 4300
4034, 4262,  121,  120, 4301
4035,  357, 4263, 4302,  356
4036, 4263, 4264, 4303, 4302
4037, 4264, 4265, 4304, 4303
4038, 4265, 4266, 4305, 4304
4039, 4266, 4267, 4306, 4305
4040, 4267, 4268, 4307, 4306
4041, 4268, 4269, 4308, 4307
4042, 4269, 4270, 4309, 4308
4043, 4270, 4271, 4310, 4309
4044, 4271, 4272, 4311, 4310
4045, 4272, 4273, 4312, 4311
4046, 4273, 4274, 4313, 4312
4047, 4274, 4275, 4314, 4313
4048, 4275, 4276, 4315, 4314
4049, 4276, 4277, 4316, 4315
4050, 4277, 4278, 4317, 4316
4051, 4278, 4279, 4318, 4317
4052, 4279, 4280, 4319, 4318
4053, 4280, 4281, 4320, 4319
4054, 4281, 4282, 4321, 4320
4055, 4282, 4283, 4322, 4321
4056, 4283, 4284, 4323, 4322
4057, 4284, 4285, 4324, 4323
4058, 4285, 4286, 4325, 4324
4059, 4286, 4287, 4326, 4325
4060, 4287, 4288, 4327, 4326
4061, 4288, 4289, 4328, 4327
4062, 4289, 4290, 4329, 4328
4063, 4290, 4291, 4330, 4329
4064, 4291, 4292, 4331, 4330
4065, 4292, 4293, 4332, 4331
4066, 4293, 4294, 4333, 4332
4067, 4294, 4295, 4334, 4333
4068, 4295, 4296, 4335, 4334
4069, 4296, 4297, 4336, 4335
4070, 4297, 4298, 4337, 4336
4071, 4298, 4299, 4338, 4337
4072, 4299, 4300, 4339, 4338
4073, 4300, 4301, 4340, 4339
4074, 4301,  120,  119, 4340
4075,  356, 4302, 4341,  355
4076, 4302, 4303, 4342, 4341
4077, 4303, 4304, 4343, 4342
4078, 4304, 4305, 4344, 4343
4079, 4305, 4306, 4345, 4344
4080, 4306, 4307, 4346, 4345
4081, 4307, 4308, 4347, 4346
4082, 4308, 4309, 4348, 4347
4083, 4309, 4310, 4349, 4348
4084, 4310, 4311, 4350, 4349
4085, 4311, 4312, 4351, 4350
4086, 4312, 4313, 4352, 4351
4087, 4313, 4314, 4353, 4352
4088, 4314, 4315, 4354, 4353
4089, 4315, 4316, 4355, 4354
4090, 4316, 4317, 4356, 4355
4091, 4317, 4318, 4357, 4356
4092, 4318, 4319, 4358, 4357
4093, 4319, 4320, 4359, 4358
4094, 4320, 4321, 4360, 4359
4095, 4321, 4322, 4361, 4360
4096, 4322, 4323, 4362, 4361
4097, 4323, 4324, 4363, 4362
4098, 4324, 4325, 4364, 4363
4099, 4325, 4326, 4365, 4364
4100, 4326, 4327, 4366, 4365
4101, 4327, 4328, 4367, 4366
4102, 4328, 4329, 4368, 4367
4103, 4329, 4330, 4369, 4368
4104, 4330, 4331, 4370, 4369
4105, 4331, 4332, 4371, 4370
4106, 4332, 4333, 4372, 4371
4107, 4333, 4334, 4373, 4372
4108, 4334, 4335, 4374, 4373
4109, 4335, 4336, 4375, 4374
4110, 4336, 4337, 4376, 4375
4111, 4337, 4338, 4377, 4376
4112, 4338, 4339, 4378, 4377
4113, 4339, 4340, 4379, 4378
4114, 4340,  119,  118, 4379
4115,  355, 4341, 4380,  354
4116, 4341, 4342, 4381, 4380
4117, 4342, 4343, 4382, 4381
4118, 4343, 4344, 4383, 4382
4119, 4344, 4345, 4384, 4383
4120, 4345, 4346, 4385, 4384
4121, 4346, 4347, 4386, 4385
4122, 4347, 4348, 4387, 4386
4123, 4348, 4349, 4388, 4387
4124, 4349, 4350, 4389, 4388
4125, 4350, 4351, 4390, 4389
4126, 4351, 4352, 4391, 4390
4127, 4352, 4353, 4392, 4391
4128, 4353, 4354, 4393, 4392
4129, 4354, 4355, 4394, 4393
4130, 4355, 4356, 4395, 4394
4131, 4356, 4357, 4396, 4395
4132, 4357, 4358, 4397, 4396
4133, 4358, 4359, 4398, 4397
4134, 4359, 4360, 4399, 4398
4135, 4360, 4361, 4400, 4399
4136, 4361, 4362, 4401, 4400
4137, 4362, 4363, 4402, 4401
4138, 4363, 4364, 4403, 4402
4139, 4364, 4365, 4404, 4403
4140, 4365, 4366, 4405, 4404
4141, 4366, 4367, 4406, 4405
4142, 4367, 4368, 4407, 4406
4143, 4368, 4369, 4408, 4407
4144, 4369, 4370, 4409, 4408
4145, 4370, 4371, 4410, 4409
4146, 4371, 4372, 4411, 4410
4147, 4372, 4373, 4412, 4411
4148, 4373, 4374, 4413, 4412
4149, 4374, 4375, 4414, 4413
4150, 4375, 4376, 4415, 4414
4151, 4376, 4377, 4416, 4415
4152, 4377, 4378, 4417, 4416
4153, 4378, 4379, 4418, 4417
4154, 4379,  118,  117, 4418
4155,  354, 4380, 4419,  353
4156, 4380, 4381, 4420, 4419
4157, 4381, 4382, 4421, 4420
4158, 4382, 4383, 4422, 4421
4159, 4383, 4384, 4423, 4422
4160, 4384, 4385, 4424, 4423
4161, 4385, 4386, 4425, 4424
4162, 4386, 4387, 4426, 4425
4163, 4387, 4388, 4427, 4426
4164, 4388, 4389, 4428, 4427
4165, 4389, 4390, 4429, 4428
4166, 4390, 4391, 4430, 4429
4167, 4391, 4392, 4431, 4430
4168, 4392, 4393, 4432, 4431
4169, 4393, 4394, 4433, 4432
4170, 4394, 4395, 4434, 4433
4171, 4395, 4396, 4435, 4434
4172, 4396, 4397, 4436, 4435
4173, 4397, 4398, 4437, 4436
4174, 4398, 4399, 4438, 4437
4175, 4399, 4400, 4439, 4438
4176, 4400, 4401, 4440, 4439
4177, 4401, 4402, 4441, 4440
4178, 4402, 4403, 4442, 4441
4179, 4403, 4404, 4443, 4442
4180, 4404, 4405, 4444, 4443
4181, 4405, 4406, 4445, 4444
4182, 4406, 4407, 4446, 4445
4183, 4407, 4408, 4447, 4446
4184, 4408, 4409, 4448, 4447
4185, 4409, 4410, 4449, 4448
4186, 4410, 4411, 4450, 4449
4187, 4411, 4412, 4451, 4450
4188, 4412, 4413, 4452, 4451
4189, 4413, 4414, 4453, 4452
4190, 4414, 4415, 4454, 4453
4191, 4415, 4416, 4455, 4454
4192, 4416, 4417, 4456, 4455
4193, 4417, 4418, 4457, 4456
4194, 4418,  117,  116, 4457
4195,  353, 4419, 4458,  352
4196, 4419, 4420, 4459, 4458
4197, 4420, 4421, 4460, 4459
4198, 4421, 4422, 4461, 4460
4199, 4422, 4423, 4462, 4461
4200, 4423, 4424, 4463, 4462
4201, 4424, 4425, 4464, 4463
4202, 4425, 4426, 4465, 4464
4203, 4426, 4427, 4466, 4465
4204, 4427, 4428, 4467, 4466
4205, 4428, 4429, 4468, 4467
4206, 4429, 4430, 4469, 4468
4207, 4430, 4431, 4470, 4469
4208, 4431, 4432, 4471, 4470
4209, 4432, 4433, 4472, 4471
4210, 4433, 4434, 4473, 4472
4211, 4434, 4435, 4474, 4473
4212, 4435, 4436, 4475, 4474
4213, 4436, 4437, 4476, 4475
4214, 4437, 4438, 4477, 4476
4215, 4438, 4439, 4478, 4477
4216, 4439, 4440, 4479, 4478
4217, 4440, 4441, 4480, 4479
4218, 4441, 4442, 4481, 4480
4219, 4442, 4443, 4482, 4481
4220, 4443, 4444, 4483, 4482
4221, 4444, 4445, 4484, 4483
4222, 4445, 4446, 4485, 4484
4223, 4446, 4447, 4486, 4485
4224, 4447, 4448, 4487, 4486
4225, 4448, 4449, 4488, 4487
4226, 4449, 4450, 4489, 4488
4227, 4450, 4451, 4490, 4489
4228, 4451, 4452, 4491, 4490
4229, 4452, 4453, 4492, 4491
4230, 4453, 4454, 4493, 4492
4231, 4454, 4455, 4494, 4493
4232, 4455, 4456, 4495, 4494
4233, 4456, 4457, 4496, 4495
4234, 4457,  116,  115, 4496
4235,  352, 4458, 4497,  351
4236, 4458, 4459, 4498, 4497
4237, 4459, 4460, 4499, 4498
4238, 4460, 4461, 4500, 4499
4239, 4461, 4462, 4501, 4500
4240, 4462, 4463, 4502, 4501
4241, 4463, 4464, 4503, 4502
4242, 4464, 4465, 4504, 4503
4243, 4465, 4466, 4505, 4504
4244, 4466, 4467, 4506, 4505
4245, 4467, 4468, 4507, 4506
4246, 4468, 4469, 4508, 4507
4247, 4469, 4470, 4509, 4508
4248, 4470, 4471, 4510, 4509
4249, 4471, 4472, 4511, 4510
4250, 4472, 4473, 4512, 4511
4251, 4473, 4474, 4513, 4512
4252, 4474, 4475, 4514, 4513
4253, 4475, 4476, 4515, 4514
4254, 4476, 4477, 4516, 4515
4255, 4477, 4478, 4517, 4516
4256, 4478, 4479, 4518, 4517
4257, 4479, 4480, 4519, 4518
4258, 4480, 4481, 4520, 4519
4259, 4481, 4482, 4521, 4520
4260, 4482, 4483, 4522, 4521
4261, 4483, 4484, 4523, 4522
4262, 4484, 4485, 4524, 4523
4263, 4485, 4486, 4525, 4524
4264, 4486, 4487, 4526, 4525
4265, 4487, 4488, 4527, 4526
4266, 4488, 4489, 4528, 4527
4267, 4489, 4490, 4529, 4528
4268, 4490, 4491, 4530, 4529
4269, 4491, 4492, 4531, 4530
4270, 4492, 4493, 4532, 4531
4271, 4493, 4494, 4533, 4532
4272, 4494, 4495, 4534, 4533
4273, 4495, 4496, 4535, 4534
4274, 4496,  115,  114, 4535
4275,  351, 4497, 4536,  350
4276, 4497, 4498, 4537, 4536
4277, 4498, 4499, 4538, 4537
4278, 4499, 4500, 4539, 4538
4279, 4500, 4501, 4540, 4539
4280, 4501, 4502, 4541, 4540
4281, 4502, 4503, 4542, 4541
4282, 4503, 4504, 4543, 4542
4283, 4504, 4505, 4544, 4543
4284, 4505, 4506, 4545, 4544
4285, 4506, 4507, 4546, 4545
4286, 4507, 4508, 4547, 4546
4287, 4508, 4509, 4548, 4547
4288, 4509, 4510, 4549, 4548
4289, 4510, 4511, 4550, 4549
4290, 4511, 4512, 4551, 4550
4291, 4512, 4513, 4552, 4551
4292, 4513, 4514, 4553, 4552
4293, 4514, 4515, 4554, 4553
4294, 4515, 4516, 4555, 4554
4295, 4516, 4517, 4556, 4555
4296, 4517, 4518, 4557, 4556
4297, 4518, 4519, 4558, 4557
4298, 4519, 4520, 4559, 4558
4299, 4520, 4521, 4560, 4559
4300, 4521, 4522, 4561, 4560
4301, 4522, 4523, 4562, 4561
4302, 4523, 4524, 4563, 4562
4303, 4524, 4525, 4564, 4563
4304, 4525, 4526, 4565, 4564
4305, 4526, 4527, 4566, 4565
4306, 4527, 4528, 4567, 4566
4307, 4528, 4529, 4568, 4567
4308, 4529, 4530, 4569, 4568
4309, 4530, 4531, 4570, 4569
4310, 4531, 4532, 4571, 4570
4311, 4532, 4533, 4572, 4571
4312, 4533, 4534, 4573, 4572
4313, 4534, 4535, 4574, 4573
4314, 4535,  114,  113, 4574
4315,  350, 4536, 4575,  349
4316, 4536, 4537, 4576, 4575
4317, 4537, 4538, 4577, 4576
4318, 4538, 4539, 4578, 4577
4319, 4539, 4540, 4579, 4578
4320, 4540, 4541, 4580, 4579
4321, 4541, 4542, 4581, 4580
4322, 4542, 4543, 4582, 4581
4323, 4543, 4544, 4583, 4582
4324, 4544, 4545, 4584, 4583
4325, 4545, 4546, 4585, 4584
4326, 4546, 4547, 4586, 4585
4327, 4547, 4548, 4587, 4586
4328, 4548, 4549, 4588, 4587
4329, 4549, 4550, 4589, 4588
4330, 4550, 4551, 4590, 4589
4331, 4551, 4552, 4591, 4590
4332, 4552, 4553, 4592, 4591
4333, 4553, 4554, 4593, 4592
4334, 4554, 4555, 4594, 4593
4335, 4555, 4556, 4595, 4594
4336, 4556, 4557, 4596, 4595
4337, 4557, 4558, 4597, 4596
4338, 4558, 4559, 4598, 4597
4339, 4559, 4560, 4599, 4598
4340, 4560, 4561, 4600, 4599
4341, 4561, 4562, 4601, 4600
4342, 4562, 4563, 4602, 4601
4343, 4563, 4564, 4603, 4602
4344, 4564, 4565, 4604, 4603
4345, 4565, 4566, 4605, 4604
4346, 4566, 4567, 4606, 4605
4347, 4567, 4568, 4607, 4606
4348, 4568, 4569, 4608, 4607
4349, 4569, 4570, 4609, 4608
4350, 4570, 4571, 4610, 4609
4351, 4571, 4572, 4611, 4610
4352, 4572, 4573, 4612, 4611
4353, 4573, 4574, 4613, 4612
4354, 4574,  113,  112, 4613
4355,  349, 4575, 4614,  348
4356, 4575, 4576, 4615, 4614
4357, 4576, 4577, 4616, 4615
4358, 4577, 4578, 4617, 4616
4359, 4578, 4579, 4618, 4617
4360, 4579, 4580, 4619, 4618
4361, 4580, 4581, 4620, 4619
4362, 4581, 4582, 4621, 4620
4363, 4582, 4583, 4622, 4621
4364, 4583, 4584, 4623, 4622
4365, 4584, 4585, 4624, 4623
4366, 4585, 4586, 4625, 4624
4367, 4586, 4587, 4626, 4625
4368, 4587, 4588, 4627, 4626
4369, 4588, 4589, 4628, 4627
4370, 4589, 4590, 4629, 4628
4371, 4590, 4591, 4630, 4629
4372, 4591, 4592, 4631, 4630
4373, 4592, 4593, 4632, 4631
4374, 4593, 4594, 4633, 4632
4375, 4594, 4595, 4634, 4633
4376, 4595, 4596, 4635, 4634
4377, 4596, 4597, 4636, 4635
4378, 4597, 4598, 4637, 4636
4379, 4598, 4599, 4638, 4637
4380, 4599, 4600, 4639, 4638
4381, 4600, 4601, 4640, 4639
4382, 4601, 4602, 4641, 4640
4383, 4602, 4603, 4642, 4641
4384, 4603, 4604, 4643, 4642
4385, 4604, 4605, 4644, 4643
4386, 4605, 4606, 4645, 4644
4387, 4606, 4607, 4646, 4645
4388, 4607, 4608, 4647, 4646
4389, 4608, 4609, 4648, 4647
4390, 4609, 4610, 4649, 4648
4391, 4610, 4611, 4650, 4649
4392, 4611, 4612, 4651, 4650
4393, 4612, 4613, 4652, 4651
4394, 4613,  112,  111, 4652
4395,  348, 4614, 4653,  347
4396, 4614, 4615, 4654, 4653
4397, 4615, 4616, 4655, 4654
4398, 4616, 4617, 4656, 4655
4399, 4617, 4618, 4657, 4656
4400, 4618, 4619, 4658, 4657
4401, 4619, 4620, 4659, 4658
4402, 4620, 4621, 4660, 4659
4403, 4621, 4622, 4661, 4660
4404, 4622, 4623, 4662, 4661
4405, 4623, 4624, 4663, 4662
4406, 4624, 4625, 4664, 4663
4407, 4625, 4626, 4665, 4664
4408, 4626, 4627, 4666, 4665
4409, 4627, 4628, 4667, 4666
4410, 4628, 4629, 4668, 4667
4411, 4629, 4630, 4669, 4668
4412, 4630, 4631, 4670, 4669
4413, 4631, 4632, 4671, 4670
4414, 4632, 4633, 4672, 4671
4415, 4633, 4634, 4673, 4672
4416, 4634, 4635, 4674, 4673
4417, 4635, 4636, 4675, 4674
4418, 4636, 4637, 4676, 4675
4419, 4637, 4638, 4677, 4676
4420, 4638, 4639, 4678, 4677
4421, 4639, 4640, 4679, 4678
4422, 4640, 4641, 4680, 4679
4423, 4641, 4642, 4681, 4680
4424, 4642, 4643, 4682, 4681
4425, 4643, 4644, 4683, 4682
4426, 4644, 4645, 4684, 4683
4427, 4645, 4646, 4685, 4684
4428, 4646, 4647, 4686, 4685
4429, 4647, 4648, 4687, 4686
4430, 4648, 4649, 4688, 4687
4431, 4649, 4650, 4689, 4688
4432, 4650, 4651, 4690, 4689
4433, 4651, 4652, 4691, 4690
4434, 4652,  111,  110, 4691
4435,  347, 4653, 4692,  346
4436, 4653, 4654, 4693, 4692
4437, 4654, 4655, 4694, 4693
4438, 4655, 4656, 4695, 4694
4439, 4656, 4657, 4696, 4695
4440, 4657, 4658, 4697, 4696
4441, 4658, 4659, 4698, 4697
4442, 4659, 4660, 4699, 4698
4443, 4660, 4661, 4700, 4699
4444, 4661, 4662, 4701, 4700
4445, 4662, 4663, 4702, 4701
4446, 4663, 4664, 4703, 4702
4447, 4664, 4665, 4704, 4703
4448, 4665, 4666, 4705, 4704
4449, 4666, 4667, 4706, 4705
4450, 4667, 4668, 4707, 4706
4451, 4668, 4669, 4708, 4707
4452, 4669, 4670, 4709, 4708
4453, 4670, 4671, 4710, 4709
4454, 4671, 4672, 4711, 4710
4455, 4672, 4673, 4712, 4711
4456, 4673, 4674, 4713, 4712
4457, 4674, 4675, 4714, 4713
4458, 4675, 4676, 4715, 4714
4459, 4676, 4677, 4716, 4715
4460, 4677, 4678, 4717, 4716
4461, 4678, 4679, 4718, 4717
4462, 4679, 4680, 4719, 4718
4463, 4680, 4681, 4720, 4719
4464, 4681, 4682, 4721, 4720
4465, 4682, 4683, 4722, 4721
4466, 4683, 4684, 4723, 4722
4467, 4684, 4685, 4724, 4723
4468, 4685, 4686, 4725, 4724
4469, 4686, 4687, 4726, 4725
4470, 4687, 4688, 4727, 4726
4471, 4688, 4689, 4728, 4727
4472, 4689, 4690, 4729, 4728
4473, 4690, 4691, 4730, 4729
4474, 4691,  110,  109, 4730
4475,  346, 4692, 4731,  345
4476, 4692, 4693, 4732, 4731
4477, 4693, 4694, 4733, 4732
4478, 4694, 4695, 4734, 4733
4479, 4695, 4696, 4735, 4734
4480, 4696, 4697, 4736, 4735
4481, 4697, 4698, 4737, 4736
4482, 4698, 4699, 4738, 4737
4483, 4699, 4700, 4739, 4738
4484, 4700, 4701, 4740, 4739
4485, 4701, 4702, 4741, 4740
4486, 4702, 4703, 4742, 4741
4487, 4703, 4704, 4743, 4742
4488, 4704, 4705, 4744, 4743
4489, 4705, 4706, 4745, 4744
4490, 4706, 4707, 4746, 4745
4491, 4707, 4708, 4747, 4746
4492, 4708, 4709, 4748, 4747
4493, 4709, 4710, 4749, 4748
4494, 4710, 4711, 4750, 4749
4495, 4711, 4712, 4751, 4750
4496, 4712, 4713, 4752, 4751
4497, 4713, 4714, 4753, 4752
4498, 4714, 4715, 4754, 4753
4499, 4715, 4716, 4755, 4754
4500, 4716, 4717, 4756, 4755
4501, 4717, 4718, 4757, 4756
4502, 4718, 4719, 4758, 4757
4503, 4719, 4720, 4759, 4758
4504, 4720, 4721, 4760, 4759
4505, 4721, 4722, 4761, 4760
4506, 4722, 4723, 4762, 4761
4507, 4723, 4724, 4763, 4762
4508, 4724, 4725, 4764, 4763
4509, 4725, 4726, 4765, 4764
4510, 4726, 4727, 4766, 4765
4511, 4727, 4728, 4767, 4766
4512, 4728, 4729, 4768, 4767
4513, 4729, 4730, 4769, 4768
4514, 4730,  109,  108, 4769
4515,  345, 4731, 4770,  344
4516, 4731, 4732, 4771, 4770
4517, 4732, 4733, 4772, 4771
4518, 4733, 4734, 4773, 4772
4519, 4734, 4735, 4774, 4773
4520, 4735, 4736, 4775, 4774
4521, 4736, 4737, 4776, 4775
4522, 4737, 4738, 4777, 4776
4523, 4738, 4739, 4778, 4777
4524, 4739, 4740, 4779, 4778
4525, 4740, 4741, 4780, 4779
4526, 4741, 4742, 4781, 4780
4527, 4742, 4743, 4782, 4781
4528, 4743, 4744, 4783, 4782
4529, 4744, 4745, 4784, 4783
4530, 4745, 4746, 4785, 4784
4531, 4746, 4747, 4786, 4785
4532, 4747, 4748, 4787, 4786
4533, 4748, 4749, 4788, 4787
4534, 4749, 4750, 4789, 4788
4535, 4750, 4751, 4790, 4789
4536, 4751, 4752, 4791, 4790
4537, 4752, 4753, 4792, 4791
4538, 4753, 4754, 4793, 4792
4539, 4754, 4755, 4794, 4793
4540, 4755, 4756, 4795, 4794
4541, 4756, 4757, 4796, 4795
4542, 4757, 4758, 4797, 4796
4543, 4758, 4759, 4798, 4797
4544, 4759, 4760, 4799, 4798
4545, 4760, 4761, 4800, 4799
4546, 4761, 4762, 4801, 4800
4547, 4762, 4763, 4802, 4801
4548, 4763, 4764, 4803, 4802
4549, 4764, 4765, 4804, 4803
4550, 4765, 4766, 4805, 4804
4551, 4766, 4767, 4806, 4805
4552, 4767, 4768, 4807, 4806
4553, 4768, 4769, 4808, 4807
4554, 4769,  108,  107, 4808
4555,  344, 4770, 4809,  343
4556, 4770, 4771, 4810, 4809
4557, 4771, 4772, 4811, 4810
4558, 4772, 4773, 4812, 4811
4559, 4773, 4774, 4813, 4812
4560, 4774, 4775, 4814, 4813
4561, 4775, 4776, 4815, 4814
4562, 4776, 4777, 4816, 4815
4563, 4777, 4778, 4817, 4816
4564, 4778, 4779, 4818, 4817
4565, 4779, 4780, 4819, 4818
4566, 4780, 4781, 4820, 4819
4567, 4781, 4782, 4821, 4820
4568, 4782, 4783, 4822, 4821
4569, 4783, 4784, 4823, 4822
4570, 4784, 4785, 4824, 4823
4571, 4785, 4786, 4825, 4824
4572, 4786, 4787, 4826, 4825
4573, 4787, 4788, 4827, 4826
4574, 4788, 4789, 4828, 4827
4575, 4789, 4790, 4829, 4828
4576, 4790, 4791, 4830, 4829
4577, 4791, 4792, 4831, 4830
4578, 4792, 4793, 4832, 4831
4579, 4793, 4794, 4833, 4832
4580, 4794, 4795, 4834, 4833
4581, 4795, 4796, 4835, 4834
4582, 4796, 4797, 4836, 4835
4583, 4797, 4798, 4837, 4836
4584, 4798, 4799, 4838, 4837
4585, 4799, 4800, 4839, 4838
4586, 4800, 4801, 4840, 4839
4587, 4801, 4802, 4841, 4840
4588, 4802, 4803, 4842, 4841
4589, 4803, 4804, 4843, 4842
4590, 4804, 4805, 4844, 4843
4591, 4805, 4806, 4845, 4844
4592, 4806, 4807, 4846, 4845
4593, 4807, 4808, 4847, 4846
4594, 4808,  107,  106, 4847
4595,  343, 4809, 4848,  342
4596, 4809, 4810, 4849, 4848
4597, 4810, 4811, 4850, 4849
4598, 4811, 4812, 4851, 4850
4599, 4812, 4813, 4852, 4851
4600, 4813, 4814, 4853, 4852
4601, 4814, 4815, 4854, 4853
4602, 4815, 4816, 4855, 4854
4603, 4816, 4817, 4856, 4855
4604, 4817, 4818, 4857, 4856
4605, 4818, 4819, 4858, 4857
4606, 4819, 4820, 4859, 4858
4607, 4820, 4821, 4860, 4859
4608, 4821, 4822, 4861, 4860
4609, 4822, 4823, 4862, 4861
4610, 4823, 4824, 4863, 4862
4611, 4824, 4825, 4864, 4863
4612, 4825, 4826, 4865, 4864
4613, 4826, 4827, 4866, 4865
4614, 4827, 4828, 4867, 4866
4615, 4828, 4829, 4868, 4867
4616, 4829, 4830, 4869, 4868
4617, 4830, 4831, 4870, 4869
4618, 4831, 4832, 4871, 4870
4619, 4832, 4833, 4872, 4871
4620, 4833, 4834, 4873, 4872
4621, 4834, 4835, 4874, 4873
4622, 4835, 4836, 4875, 4874
4623, 4836, 4837, 4876, 4875
4624, 4837, 4838, 4877, 4876
4625, 4838, 4839, 4878, 4877
4626, 4839, 4840, 4879, 4878
4627, 4840, 4841, 4880, 4879
4628, 4841, 4842, 4881, 4880
4629, 4842, 4843, 4882, 4881
4630, 4843, 4844, 4883, 4882
4631, 4844, 4845, 4884, 4883
4632, 4845, 4846, 4885, 4884
4633, 4846, 4847, 4886, 4885
4634, 4847,  106,  105, 4886
4635,  342, 4848, 4887,  341
4636, 4848, 4849, 4888, 4887
4637, 4849, 4850, 4889, 4888
4638, 4850, 4851, 4890, 4889
4639, 4851, 4852, 4891, 4890
4640, 4852, 4853, 4892, 4891
4641, 4853, 4854, 4893, 4892
4642, 4854, 4855, 4894, 4893
4643, 4855, 4856, 4895, 4894
4644, 4856, 4857, 4896, 4895
4645, 4857, 4858, 4897, 4896
4646, 4858, 4859, 4898, 4897
4647, 4859, 4860, 4899, 4898
4648, 4860, 4861, 4900, 4899
4649, 4861, 4862, 4901, 4900
4650, 4862, 4863, 4902, 4901
4651, 4863, 4864, 4903, 4902
4652, 4864, 4865, 4904, 4903
4653, 4865, 4866, 4905, 4904
4654, 4866, 4867, 4906, 4905
4655, 4867, 4868, 4907, 4906
4656, 4868, 4869, 4908, 4907
4657, 4869, 4870, 4909, 4908
4658, 4870, 4871, 4910, 4909
4659, 4871, 4872, 4911, 4910
4660, 4872, 4873, 4912, 4911
4661, 4873, 4874, 4913, 4912
4662, 4874, 4875, 4914, 4913
4663, 4875, 4876, 4915, 4914
4664, 4876, 4877, 4916, 4915
4665, 4877, 4878, 4917, 4916
4666, 4878, 4879, 4918, 4917
4667, 4879, 4880, 4919, 4918
4668, 4880, 4881, 4920, 4919
4669, 4881, 4882, 4921, 4920
4670, 4882, 4883, 4922, 4921
4671, 4883, 4884, 4923, 4922
4672, 4884, 4885, 4924, 4923
4673, 4885, 4886, 4925, 4924
4674, 4886,  105,    5, 4925
4675,  341, 4887, 4926,  340
4676, 4887, 4888, 4927, 4926
4677, 4888, 4889, 4928, 4927
4678, 4889, 4890, 4929, 4928
4679, 4890, 4891, 4930, 4929
4680, 4891, 4892, 4931, 4930
4681, 4892, 4893, 4932, 4931
4682, 4893, 4894, 4933, 4932
4683, 4894, 4895, 4934, 4933
4684, 4895, 4896, 4935, 4934
4685, 4896, 4897, 4936, 4935
4686, 4897, 4898, 4937, 4936
4687, 4898, 4899, 4938, 4937
4688, 4899, 4900, 4939, 4938
4689, 4900, 4901, 4940, 4939
4690, 4901, 4902, 4941, 4940
4691, 4902, 4903, 4942, 4941
4692, 4903, 4904, 4943, 4942
4693, 4904, 4905, 4944, 4943
4694, 4905, 4906, 4945, 4944
4695, 4906, 4907, 4946, 4945
4696, 4907, 4908, 4947, 4946
4697, 4908, 4909, 4948, 4947
4698, 4909, 4910, 4949, 4948
4699, 4910, 4911, 4950, 4949
4700, 4911, 4912, 4951, 4950
4701, 4912, 4913, 4952, 4951
4702, 4913, 4914, 4953, 4952
4703, 4914, 4915, 4954, 4953
4704, 4915, 4916, 4955, 4954
4705, 4916, 4917, 4956, 4955
4706, 4917, 4918, 4957, 4956
4707, 4918, 4919, 4958, 4957
4708, 4919, 4920, 4959, 4958
4709, 4920, 4921, 4960, 4959
4710, 4921, 4922, 4961, 4960
4711, 4922, 4923, 4962, 4961
4712, 4923, 4924, 4963, 4962
4713, 4924, 4925, 4964, 4963
4714, 4925,    5, 1183, 4964
4715,  340, 4926, 4965,  339
4716, 4926, 4927, 4966, 4965
4717, 4927, 4928, 4967, 4966
4718, 4928, 4929, 4968, 4967
4719, 4929, 4930, 4969, 4968
4720, 4930, 4931, 4970, 4969
4721, 4931, 4932, 4971, 4970
4722, 4932, 4933, 4972, 4971
4723, 4933, 4934, 4973, 4972
4724, 4934, 4935, 4974, 4973
4725, 4935, 4936, 4975, 4974
4726, 4936, 4937, 4976, 4975
4727, 4937, 4938, 4977, 4976
4728, 4938, 4939, 4978, 4977
4729, 4939, 4940, 4979, 4978
4730, 4940, 4941, 4980, 4979
4731, 4941, 4942, 4981, 4980
4732, 4942, 4943, 4982, 4981
4733, 4943, 4944, 4983, 4982
4734, 4944, 4945, 4984, 4983
4735, 4945, 4946, 4985, 4984
4736, 4946, 4947, 4986, 4985
4737, 4947, 4948, 4987, 4986
4738, 4948, 4949, 4988, 4987
4739, 4949, 4950, 4989, 4988
4740, 4950, 4951, 4990, 4989
4741, 4951, 4952, 4991, 4990
4742, 4952, 4953, 4992, 4991
4743, 4953, 4954, 4993, 4992
4744, 4954, 4955, 4994, 4993
4745, 4955, 4956, 4995, 4994
4746, 4956, 4957, 4996, 4995
4747, 4957, 4958, 4997, 4996
4748, 4958, 4959, 4998, 4997
4749, 4959, 4960, 4999, 4998
4750, 4960, 4961, 5000, 4999
4751, 4961, 4962, 5001, 5000
4752, 4962, 4963, 5002, 5001
4753, 4963, 4964, 5003, 5002
4754, 4964, 1183, 1184, 5003
4755,  339, 4965, 5004,  338
4756, 4965, 4966, 5005, 5004
4757, 4966, 4967, 5006, 5005
4758, 4967, 4968, 5007, 5006
4759, 4968, 4969, 5008, 5007
4760, 4969, 4970, 5009, 5008
4761, 4970, 4971, 5010, 5009
4762, 4971, 4972, 5011, 5010
4763, 4972, 4973, 5012, 5011
4764, 4973, 4974, 5013, 5012
4765, 4974, 4975, 5014, 5013
4766, 4975, 4976, 5015, 5014
4767, 4976, 4977, 5016, 5015
4768, 4977, 4978, 5017, 5016
4769, 4978, 4979, 5018, 5017
4770, 4979, 4980, 5019, 5018
4771, 4980, 4981, 5020, 5019
4772, 4981, 4982, 5021, 5020
4773, 4982, 4983, 5022, 5021
4774, 4983, 4984, 5023, 5022
4775, 4984, 4985, 5024, 5023
4776, 4985, 4986, 5025, 5024
4777, 4986, 4987, 5026, 5025
4778, 4987, 4988, 5027, 5026
4779, 4988, 4989, 5028, 5027
4780, 4989, 4990, 5029, 5028
4781, 4990, 4991, 5030, 5029
4782, 4991, 4992, 5031, 5030
4783, 4992, 4993, 5032, 5031
4784, 4993, 4994, 5033, 5032
4785, 4994, 4995, 5034, 5033
4786, 4995, 4996, 5035, 5034
4787, 4996, 4997, 5036, 5035
4788, 4997, 4998, 5037, 5036
4789, 4998, 4999, 5038, 5037
4790, 4999, 5000, 5039, 5038
4791, 5000, 5001, 5040, 5039
4792, 5001, 5002, 5041, 5040
4793, 5002, 5003, 5042, 5041
4794, 5003, 1184, 1185, 5042
4795,  338, 5004, 5043,  337
4796, 5004, 5005, 5044, 5043
4797, 5005, 5006, 5045, 5044
4798, 5006, 5007, 5046, 5045
4799, 5007, 5008, 5047, 5046
4800, 5008, 5009, 5048, 5047
4801, 5009, 5010, 5049, 5048
4802, 5010, 5011, 5050, 5049
4803, 5011, 5012, 5051, 5050
4804, 5012, 5013, 5052, 5051
4805, 5013, 5014, 5053, 5052
4806, 5014, 5015, 5054, 5053
4807, 5015, 5016, 5055, 5054
4808, 5016, 5017, 5056, 5055
4809, 5017, 5018, 5057, 5056
4810, 5018, 5019, 5058, 5057
4811, 5019, 5020, 5059, 5058
4812, 5020, 5021, 5060, 5059
4813, 5021, 5022, 5061, 5060
4814, 5022, 5023, 5062, 5061
4815, 5023, 5024, 5063, 5062
4816, 5024, 5025, 5064, 5063
4817, 5025, 5026, 5065, 5064
4818, 5026, 5027, 5066, 5065
4819, 5027, 5028, 5067, 5066
4820, 5028, 5029, 5068, 5067
4821, 5029, 5030, 5069, 5068
4822, 5030, 5031, 5070, 5069
4823, 5031, 5032, 5071, 5070
4824, 5032, 5033, 5072, 5071
4825, 5033, 5034, 5073, 5072
4826, 5034, 5035, 5074, 5073
4827, 5035, 5036, 5075, 5074
4828, 5036, 5037, 5076, 5075
4829, 5037, 5038, 5077, 5076
4830, 5038, 5039, 5078, 5077
4831, 5039, 5040, 5079, 5078
4832, 5040, 5041, 5080, 5079
4833, 5041, 5042, 5081, 5080
4834, 5042, 1185, 1186, 5081
4835,  337, 5043, 5082,  336
4836, 5043, 5044, 5083, 5082
4837, 5044, 5045, 5084, 5083
4838, 5045, 5046, 5085, 5084
4839, 5046, 5047, 5086, 5085
4840, 5047, 5048, 5087, 5086
4841, 5048, 5049, 5088, 5087
4842, 5049, 5050, 5089, 5088
4843, 5050, 5051, 5090, 5089
4844, 5051, 5052, 5091, 5090
4845, 5052, 5053, 5092, 5091
4846, 5053, 5054, 5093, 5092
4847, 5054, 5055, 5094, 5093
4848, 5055, 5056, 5095, 5094
4849, 5056, 5057, 5096, 5095
4850, 5057, 5058, 5097, 5096
4851, 5058, 5059, 5098, 5097
4852, 5059, 5060, 5099, 5098
4853, 5060, 5061, 5100, 5099
4854, 5061, 5062, 5101, 5100
4855, 5062, 5063, 5102, 5101
4856, 5063, 5064, 5103, 5102
4857, 5064, 5065, 5104, 5103
4858, 5065, 5066, 5105, 5104
4859, 5066, 5067, 5106, 5105
4860, 5067, 5068, 5107, 5106
4861, 5068, 5069, 5108, 5107
4862, 5069, 5070, 5109, 5108
4863, 5070, 5071, 5110, 5109
4864, 5071, 5072, 5111, 5110
4865, 5072, 5073, 5112, 5111
4866, 5073, 5074, 5113, 5112
4867, 5074, 5075, 5114, 5113
4868, 5075, 5076, 5115, 5114
4869, 5076, 5077, 5116, 5115
4870, 5077, 5078, 5117, 5116
4871, 5078, 5079, 5118, 5117
4872, 5079, 5080, 5119, 5118
4873, 5080, 5081, 5120, 5119
4874, 5081, 1186, 1187, 5120
4875,  336, 5082, 5121,  335
4876, 5082, 5083, 5122, 5121
4877, 5083, 5084, 5123, 5122
4878, 5084, 5085, 5124, 5123
4879, 5085, 5086, 5125, 5124
4880, 5086, 5087, 5126, 5125
4881, 5087, 5088, 5127, 5126
4882, 5088, 5089, 5128, 5127
4883, 5089, 5090, 5129, 5128
4884, 5090, 5091, 5130, 5129
4885, 5091, 5092, 5131, 5130
4886, 5092, 5093, 5132, 5131
4887, 5093, 5094, 5133, 5132
4888, 5094, 5095, 5134, 5133
4889, 5095, 5096, 5135, 5134
4890, 5096, 5097, 5136, 5135
4891, 5097, 5098, 5137, 5136
4892, 5098, 5099, 5138, 5137
4893, 5099, 5100, 5139, 5138
4894, 5100, 5101, 5140, 5139
4895, 5101, 5102, 5141, 5140
4896, 5102, 5103, 5142, 5141
4897, 5103, 5104, 5143, 5142
4898, 5104, 5105, 5144, 5143
4899, 5105, 5106, 5145, 5144
4900, 5106, 5107, 5146, 5145
4901, 5107, 5108, 5147, 5146
4902, 5108, 5109, 5148, 5147
4903, 5109, 5110, 5149, 5148
4904, 5110, 5111, 5150, 5149
4905, 5111, 5112, 5151, 5150
4906, 5112, 5113, 5152, 5151
4907, 5113, 5114, 5153, 5152
4908, 5114, 5115, 5154, 5153
4909, 5115, 5116, 5155, 5154
4910, 5116, 5117, 5156, 5155
4911, 5117, 5118, 5157, 5156
4912, 5118, 5119, 5158, 5157
4913, 5119, 5120, 5159, 5158
4914, 5120, 1187, 1188, 5159
4915,  335, 5121, 5160,  334
4916, 5121, 5122, 5161, 5160
4917, 5122, 5123, 5162, 5161
4918, 5123, 5124, 5163, 5162
4919, 5124, 5125, 5164, 5163
4920, 5125, 5126, 5165, 5164
4921, 5126, 5127, 5166, 5165
4922, 5127, 5128, 5167, 5166
4923, 5128, 5129, 5168, 5167
4924, 5129, 5130, 5169, 5168
4925, 5130, 5131, 5170, 5169
4926, 5131, 5132, 5171, 5170
4927, 5132, 5133, 5172, 5171
4928, 5133, 5134, 5173, 5172
4929, 5134, 5135, 5174, 5173
4930, 5135, 5136, 5175, 5174
4931, 5136, 5137, 5176, 5175
4932, 5137, 5138, 5177, 5176
4933, 5138, 5139, 5178, 5177
4934, 5139, 5140, 5179, 5178
4935, 5140, 5141, 5180, 5179
4936, 5141, 5142, 5181, 5180
4937, 5142, 5143, 5182, 5181
4938, 5143, 5144, 5183, 5182
4939, 5144, 5145, 5184, 5183
4940, 5145, 5146, 5185, 5184
4941, 5146, 5147, 5186, 5185
4942, 5147, 5148, 5187, 5186
4943, 5148, 5149, 5188, 5187
4944, 5149, 5150, 5189, 5188
4945, 5150, 5151, 5190, 5189
4946, 5151, 5152, 5191, 5190
4947, 5152, 5153, 5192, 5191
4948, 5153, 5154, 5193, 5192
4949, 5154, 5155, 5194, 5193
4950, 5155, 5156, 5195, 5194
4951, 5156, 5157, 5196, 5195
4952, 5157, 5158, 5197, 5196
4953, 5158, 5159, 5198, 5197
4954, 5159, 1188, 1189, 5198
4955,  334, 5160,  333,    9
4956, 5160, 5161,  332,  333
4957, 5161, 5162,  331,  332
4958, 5162, 5163,  330,  331
4959, 5163, 5164,  329,  330
4960, 5164, 5165,  328,  329
4961, 5165, 5166,  327,  328
4962, 5166, 5167,  326,  327
4963, 5167, 5168,  325,  326
4964, 5168, 5169,  324,  325
4965, 5169, 5170,  323,  324
4966, 5170, 5171,  322,  323
4967, 5171, 5172,  321,  322
4968, 5172, 5173,  320,  321
4969, 5173, 5174,  319,  320
4970, 5174, 5175,  318,  319
4971, 5175, 5176,  317,  318
4972, 5176, 5177,  316,  317
4973, 5177, 5178,  315,  316
4974, 5178, 5179,  314,  315
4975, 5179, 5180,  313,  314
4976, 5180, 5181,  312,  313
4977, 5181, 5182,  311,  312
4978, 5182, 5183,  310,  311
4979, 5183, 5184,  309,  310
4980, 5184, 5185,  308,  309
4981, 5185, 5186,  307,  308
4982, 5186, 5187,  306,  307
4983, 5187, 5188,  305,  306
4984, 5188, 5189,  304,  305
4985, 5189, 5190,  303,  304
4986, 5190, 5191,  302,  303
4987, 5191, 5192,  301,  302
4988, 5192, 5193,  300,  301
4989, 5193, 5194,  299,  300
4990, 5194, 5195,  298,  299
4991, 5195, 5196,  297,  298
4992, 5196, 5197,  296,  297
4993, 5197, 5198,  295,  296
4994, 5198, 1189,  294,  295
4995,    8, 1190, 5199,  220
4996, 1190, 1191, 5200, 5199
4997, 1191, 1192, 5201, 5200
4998, 1192, 1193, 5202, 5201
4999, 1193, 1194, 5203, 5202
5000, 1194, 1195, 5204, 5203
5001, 1195, 1196, 5205, 5204
5002, 1196,  279,  280, 5205
5003,  220, 5199, 5206,  221
5004, 5199, 5200, 5207, 5206
5005, 5200, 5201, 5208, 5207
5006, 5201, 5202, 5209, 5208
5007, 5202, 5203, 5210, 5209
5008, 5203, 5204, 5211, 5210
5009, 5204, 5205, 5212, 5211
5010, 5205,  280,  281, 5212
5011,  221, 5206, 5213,  222
5012, 5206, 5207, 5214, 5213
5013, 5207, 5208, 5215, 5214
5014, 5208, 5209, 5216, 5215
5015, 5209, 5210, 5217, 5216
5016, 5210, 5211, 5218, 5217
5017, 5211, 5212, 5219, 5218
5018, 5212,  281,  282, 5219
5019,  222, 5213, 5220,  223
5020, 5213, 5214, 5221, 5220
5021, 5214, 5215, 5222, 5221
5022, 5215, 5216, 5223, 5222
5023, 5216, 5217, 5224, 5223
5024, 5217, 5218, 5225, 5224
5025, 5218, 5219, 5226, 5225
5026, 5219,  282,  283, 5226
5027,  223, 5220, 5227,  224
5028, 5220, 5221, 5228, 5227
5029, 5221, 5222, 5229, 5228
5030, 5222, 5223, 5230, 5229
5031, 5223, 5224, 5231, 5230
5032, 5224, 5225, 5232, 5231
5033, 5225, 5226, 5233, 5232
5034, 5226,  283,  284, 5233
5035,  224, 5227, 5234,  225
5036, 5227, 5228, 5235, 5234
5037, 5228, 5229, 5236, 5235
5038, 5229, 5230, 5237, 5236
5039, 5230, 5231, 5238, 5237
5040, 5231, 5232, 5239, 5238
5041, 5232, 5233, 5240, 5239
5042, 5233,  284,  285, 5240
5043,  225, 5234, 5241,  226
5044, 5234, 5235, 5242, 5241
5045, 5235, 5236, 5243, 5242
5046, 5236, 5237, 5244, 5243
5047, 5237, 5238, 5245, 5244
5048, 5238, 5239, 5246, 5245
5049, 5239, 5240, 5247, 5246
5050, 5240,  285,  286, 5247
5051,  226, 5241, 5248,  227
5052, 5241, 5242, 5249, 5248
5053, 5242, 5243, 5250, 5249
5054, 5243, 5244, 5251, 5250
5055, 5244, 5245, 5252, 5251
5056, 5245, 5246, 5253, 5252
5057, 5246, 5247, 5254, 5253
5058, 5247,  286,  287, 5254
5059,  227, 5248, 5255,  228
5060, 5248, 5249, 5256, 5255
5061, 5249, 5250, 5257, 5256
5062, 5250, 5251, 5258, 5257
5063, 5251, 5252, 5259, 5258
5064, 5252, 5253, 5260, 5259
5065, 5253, 5254, 5261, 5260
5066, 5254,  287,  288, 5261
5067,  228, 5255, 5262,  229
5068, 5255, 5256, 5263, 5262
5069, 5256, 5257, 5264, 5263
5070, 5257, 5258, 5265, 5264
5071, 5258, 5259, 5266, 5265
5072, 5259, 5260, 5267, 5266
5073, 5260, 5261, 5268, 5267
5074, 5261,  288,  289, 5268
5075,  229, 5262, 5269,  230
5076, 5262, 5263, 5270, 5269
5077, 5263, 5264, 5271, 5270
5078, 5264, 5265, 5272, 5271
5079, 5265, 5266, 5273, 5272
5080, 5266, 5267, 5274, 5273
5081, 5267, 5268, 5275, 5274
5082, 5268,  289,  290, 5275
5083,  230, 5269, 5276,  231
5084, 5269, 5270, 5277, 5276
5085, 5270, 5271, 5278, 5277
5086, 5271, 5272, 5279, 5278
5087, 5272, 5273, 5280, 5279
5088, 5273, 5274, 5281, 5280
5089, 5274, 5275, 5282, 5281
5090, 5275,  290,  291, 5282
5091,  231, 5276, 5283,  232
5092, 5276, 5277, 5284, 5283
5093, 5277, 5278, 5285, 5284
5094, 5278, 5279, 5286, 5285
5095, 5279, 5280, 5287, 5286
5096, 5280, 5281, 5288, 5287
5097, 5281, 5282, 5289, 5288
5098, 5282,  291,  292, 5289
5099,  232, 5283, 5290,  233
5100, 5283, 5284, 5291, 5290
5101, 5284, 5285, 5292, 5291
5102, 5285, 5286, 5293, 5292
5103, 5286, 5287, 5294, 5293
5104, 5287, 5288, 5295, 5294
5105, 5288, 5289, 5296, 5295
5106, 5289,  292,  293, 5296
5107,  233, 5290, 1183,    5
5108, 5290, 5291, 1184, 1183
5109, 5291, 5292, 1185, 1184
5110, 5292, 5293, 1186, 1185
5111, 5293, 5294, 1187, 1186
5112, 5294, 5295, 1188, 1187
5113, 5295, 5296, 1189, 1188
5114, 5296,  293,  294, 1189
5115,  279, 1196, 5297,  278
5116, 1196, 1195, 5298, 5297
5117, 1195, 1194, 5299, 5298
5118, 1194, 1193, 5300, 5299
5119, 1193, 1192, 5301, 5300
5120, 1192, 1191, 5302, 5301
5121, 1191, 1190, 5303, 5302
5122, 1190,    8, 5304, 5303
5123,    8,  219, 5305, 5304
5124,  219,  218, 5306, 5305
5125,  218,  217, 5307, 5306
5126,  217,    2,   44, 5307
5127,  278, 5297, 5308,  277
5128, 5297, 5298, 5309, 5308
5129, 5298, 5299, 5310, 5309
5130, 5299, 5300, 5311, 5310
5131, 5300, 5301, 5312, 5311
5132, 5301, 5302, 5313, 5312
5133, 5302, 5303, 5314, 5313
5134, 5303, 5304, 5315, 5314
5135, 5304, 5305, 5316, 5315
5136, 5305, 5306, 5317, 5316
5137, 5306, 5307, 5318, 5317
5138, 5307,   44,   43, 5318
5139,  277, 5308, 5319,  276
5140, 5308, 5309, 5320, 5319
5141, 5309, 5310, 5321, 5320
5142, 5310, 5311, 5322, 5321
5143, 5311, 5312, 5323, 5322
5144, 5312, 5313, 5324, 5323
5145, 5313, 5314, 5325, 5324
5146, 5314, 5315, 5326, 5325
5147, 5315, 5316, 5327, 5326
5148, 5316, 5317, 5328, 5327
5149, 5317, 5318, 5329, 5328
5150, 5318,   43,   42, 5329
5151,  276, 5319, 5330,  275
5152, 5319, 5320, 5331, 5330
5153, 5320, 5321, 5332, 5331
5154, 5321, 5322, 5333, 5332
5155, 5322, 5323, 5334, 5333
5156, 5323, 5324, 5335, 5334
5157, 5324, 5325, 5336, 5335
5158, 5325, 5326, 5337, 5336
5159, 5326, 5327, 5338, 5337
5160, 5327, 5328, 5339, 5338
5161, 5328, 5329, 5340, 5339
5162, 5329,   42,   41, 5340
5163,  275, 5330, 5341,  274
5164, 5330, 5331, 5342, 5341
5165, 5331, 5332, 5343, 5342
5166, 5332, 5333, 5344, 5343
5167, 5333, 5334, 5345, 5344
5168, 5334, 5335, 5346, 5345
5169, 5335, 5336, 5347, 5346
5170, 5336, 5337, 5348, 5347
5171, 5337, 5338, 5349, 5348
5172, 5338, 5339, 5350, 5349
5173, 5339, 5340, 5351, 5350
5174, 5340,   41,   40, 5351
5175,  274, 5341, 5352,  273
5176, 5341, 5342, 5353, 5352
5177, 5342, 5343, 5354, 5353
5178, 5343, 5344, 5355, 5354
5179, 5344, 5345, 5356, 5355
5180, 5345, 5346, 5357, 5356
5181, 5346, 5347, 5358, 5357
5182, 5347, 5348, 5359, 5358
5183, 5348, 5349, 5360, 5359
5184, 5349, 5350, 5361, 5360
5185, 5350, 5351, 5362, 5361
5186, 5351,   40,   39, 5362
5187,  273, 5352, 5363,  272
5188, 5352, 5353, 5364, 5363
5189, 5353, 5354, 5365, 5364
5190, 5354, 5355, 5366, 5365
5191, 5355, 5356, 5367, 5366
5192, 5356, 5357, 5368, 5367
5193, 5357, 5358, 5369, 5368
5194, 5358, 5359, 5370, 5369
5195, 5359, 5360, 5371, 5370
5196, 5360, 5361, 5372, 5371
5197, 5361, 5362, 5373, 5372
5198, 5362,   39,   38, 5373
5199,  272, 5363, 5374,  271
5200, 5363, 5364, 5375, 5374
5201, 5364, 5365, 5376, 5375
5202, 5365, 5366, 5377, 5376
5203, 5366, 5367, 5378, 5377
5204, 5367, 5368, 5379, 5378
5205, 5368, 5369, 5380, 5379
5206, 5369, 5370, 5381, 5380
5207, 5370, 5371, 5382, 5381
5208, 5371, 5372, 5383, 5382
5209, 5372, 5373, 5384, 5383
5210, 5373,   38,   37, 5384
5211,  271, 5374, 5385,  270
5212, 5374, 5375, 5386, 5385
5213, 5375, 5376, 5387, 5386
5214, 5376, 5377, 5388, 5387
5215, 5377, 5378, 5389, 5388
5216, 5378, 5379, 5390, 5389
5217, 5379, 5380, 5391, 5390
5218, 5380, 5381, 5392, 5391
5219, 5381, 5382, 5393, 5392
5220, 5382, 5383, 5394, 5393
5221, 5383, 5384, 5395, 5394
5222, 5384,   37,   36, 5395
5223,  270, 5385, 5396,  269
5224, 5385, 5386, 5397, 5396
5225, 5386, 5387, 5398, 5397
5226, 5387, 5388, 5399, 5398
5227, 5388, 5389, 5400, 5399
5228, 5389, 5390, 5401, 5400
5229, 5390, 5391, 5402, 5401
5230, 5391, 5392, 5403, 5402
5231, 5392, 5393, 5404, 5403
5232, 5393, 5394, 5405, 5404
5233, 5394, 5395, 5406, 5405
5234, 5395,   36,   35, 5406
5235,  269, 5396, 5407,  268
5236, 5396, 5397, 5408, 5407
5237, 5397, 5398, 5409, 5408
5238, 5398, 5399, 5410, 5409
5239, 5399, 5400, 5411, 5410
5240, 5400, 5401, 5412, 5411
5241, 5401, 5402, 5413, 5412
5242, 5402, 5403, 5414, 5413
5243, 5403, 5404, 5415, 5414
5244, 5404, 5405, 5416, 5415
5245, 5405, 5406, 5417, 5416
5246, 5406,   35,   34, 5417
5247,  268, 5407, 5418,  267
5248, 5407, 5408, 5419, 5418
5249, 5408, 5409, 5420, 5419
5250, 5409, 5410, 5421, 5420
5251, 5410, 5411, 5422, 5421
5252, 5411, 5412, 5423, 5422
5253, 5412, 5413, 5424, 5423
5254, 5413, 5414, 5425, 5424
5255, 5414, 5415, 5426, 5425
5256, 5415, 5416, 5427, 5426
5257, 5416, 5417, 5428, 5427
5258, 5417,   34,   33, 5428
5259,  267, 5418, 5429,  266
5260, 5418, 5419, 5430, 5429
5261, 5419, 5420, 5431, 5430
5262, 5420, 5421, 5432, 5431
5263, 5421, 5422, 5433, 5432
5264, 5422, 5423, 5434, 5433
5265, 5423, 5424, 5435, 5434
5266, 5424, 5425, 5436, 5435
5267, 5425, 5426, 5437, 5436
5268, 5426, 5427, 5438, 5437
5269, 5427, 5428, 5439, 5438
5270, 5428,   33,   32, 5439
5271,  266, 5429, 5440,  265
5272, 5429, 5430, 5441, 5440
5273, 5430, 5431, 5442, 5441
5274, 5431, 5432, 5443, 5442
5275, 5432, 5433, 5444, 5443
5276, 5433, 5434, 5445, 5444
5277, 5434, 5435, 5446, 5445
5278, 5435, 5436, 5447, 5446
5279, 5436, 5437, 5448, 5447
5280, 5437, 5438, 5449, 5448
5281, 5438, 5439, 5450, 5449
5282, 5439,   32,   31, 5450
5283,  265, 5440, 5451,  264
5284, 5440, 5441, 5452, 5451
5285, 5441, 5442, 5453, 5452
5286, 5442, 5443, 5454, 5453
5287, 5443, 5444, 5455, 5454
5288, 5444, 5445, 5456, 5455
5289, 5445, 5446, 5457, 5456
5290, 5446, 5447, 5458, 5457
5291, 5447, 5448, 5459, 5458
5292, 5448, 5449, 5460, 5459
5293, 5449, 5450, 5461, 5460
5294, 5450,   31,   30, 5461
5295,  264, 5451, 5462,  263
5296, 5451, 5452, 5463, 5462
5297, 5452, 5453, 5464, 5463
5298, 5453, 5454, 5465, 5464
5299, 5454, 5455, 5466, 5465
5300, 5455, 5456, 5467, 5466
5301, 5456, 5457, 5468, 5467
5302, 5457, 5458, 5469, 5468
5303, 5458, 5459, 5470, 5469
5304, 5459, 5460, 5471, 5470
5305, 5460, 5461, 5472, 5471
5306, 5461,   30,   29, 5472
5307,  263, 5462, 5473,  262
5308, 5462, 5463, 5474, 5473
5309, 5463, 5464, 5475, 5474
5310, 5464, 5465, 5476, 5475
5311, 5465, 5466, 5477, 5476
5312, 5466, 5467, 5478, 5477
5313, 5467, 5468, 5479, 5478
5314, 5468, 5469, 5480, 5479
5315, 5469, 5470, 5481, 5480
5316, 5470, 5471, 5482, 5481
5317, 5471, 5472, 5483, 5482
5318, 5472,   29,   28, 5483
5319,  262, 5473, 5484,  261
5320, 5473, 5474, 5485, 5484
5321, 5474, 5475, 5486, 5485
5322, 5475, 5476, 5487, 5486
5323, 5476, 5477, 5488, 5487
5324, 5477, 5478, 5489, 5488
5325, 5478, 5479, 5490, 5489
5326, 5479, 5480, 5491, 5490
5327, 5480, 5481, 5492, 5491
5328, 5481, 5482, 5493, 5492
5329, 5482, 5483, 5494, 5493
5330, 5483,   28,   27, 5494
5331,  261, 5484, 5495,  260
5332, 5484, 5485, 5496, 5495
5333, 5485, 5486, 5497, 5496
5334, 5486, 5487, 5498, 5497
5335, 5487, 5488, 5499, 5498
5336, 5488, 5489, 5500, 5499
5337, 5489, 5490, 5501, 5500
5338, 5490, 5491, 5502, 5501
5339, 5491, 5492, 5503, 5502
5340, 5492, 5493, 5504, 5503
5341, 5493, 5494, 5505, 5504
5342, 5494,   27,   26, 5505
5343,  260, 5495, 5506,  259
5344, 5495, 5496, 5507, 5506
5345, 5496, 5497, 5508, 5507
5346, 5497, 5498, 5509, 5508
5347, 5498, 5499, 5510, 5509
5348, 5499, 5500, 5511, 5510
5349, 5500, 5501, 5512, 5511
5350, 5501, 5502, 5513, 5512
5351, 5502, 5503, 5514, 5513
5352, 5503, 5504, 5515, 5514
5353, 5504, 5505, 5516, 5515
5354, 5505,   26,   25, 5516
5355,  259, 5506, 5517,  258
5356, 5506, 5507, 5518, 5517
5357, 5507, 5508, 5519, 5518
5358, 5508, 5509, 5520, 5519
5359, 5509, 5510, 5521, 5520
5360, 5510, 5511, 5522, 5521
5361, 5511, 5512, 5523, 5522
5362, 5512, 5513, 5524, 5523
5363, 5513, 5514, 5525, 5524
5364, 5514, 5515, 5526, 5525
5365, 5515, 5516, 5527, 5526
5366, 5516,   25,   24, 5527
5367,  258, 5517, 5528,  257
5368, 5517, 5518, 5529, 5528
5369, 5518, 5519, 5530, 5529
5370, 5519, 5520, 5531, 5530
5371, 5520, 5521, 5532, 5531
5372, 5521, 5522, 5533, 5532
5373, 5522, 5523, 5534, 5533
5374, 5523, 5524, 5535, 5534
5375, 5524, 5525, 5536, 5535
5376, 5525, 5526, 5537, 5536
5377, 5526, 5527, 5538, 5537
5378, 5527,   24,   23, 5538
5379,  257, 5528, 5539,  256
5380, 5528, 5529, 5540, 5539
5381, 5529, 5530, 5541, 5540
5382, 5530, 5531, 5542, 5541
5383, 5531, 5532, 5543, 5542
5384, 5532, 5533, 5544, 5543
5385, 5533, 5534, 5545, 5544
5386, 5534, 5535, 5546, 5545
5387, 5535, 5536, 5547, 5546
5388, 5536, 5537, 5548, 5547
5389, 5537, 5538, 5549, 5548
5390, 5538,   23,   22, 5549
5391,  256, 5539, 5550,  255
5392, 5539, 5540, 5551, 5550
5393, 5540, 5541, 5552, 5551
5394, 5541, 5542, 5553, 5552
5395, 5542, 5543, 5554, 5553
5396, 5543, 5544, 5555, 5554
5397, 5544, 5545, 5556, 5555
5398, 5545, 5546, 5557, 5556
5399, 5546, 5547, 5558, 5557
5400, 5547, 5548, 5559, 5558
5401, 5548, 5549, 5560, 5559
5402, 5549,   22,   21, 5560
5403,  255, 5550, 5561,  254
5404, 5550, 5551, 5562, 5561
5405, 5551, 5552, 5563, 5562
5406, 5552, 5553, 5564, 5563
5407, 5553, 5554, 5565, 5564
5408, 5554, 5555, 5566, 5565
5409, 5555, 5556, 5567, 5566
5410, 5556, 5557, 5568, 5567
5411, 5557, 5558, 5569, 5568
5412, 5558, 5559, 5570, 5569
5413, 5559, 5560, 5571, 5570
5414, 5560,   21,   20, 5571
5415,  254, 5561, 5572,  253
5416, 5561, 5562, 5573, 5572
5417, 5562, 5563, 5574, 5573
5418, 5563, 5564, 5575, 5574
5419, 5564, 5565, 5576, 5575
5420, 5565, 5566, 5577, 5576
5421, 5566, 5567, 5578, 5577
5422, 5567, 5568, 5579, 5578
5423, 5568, 5569, 5580, 5579
5424, 5569, 5570, 5581, 5580
5425, 5570, 5571, 5582, 5581
5426, 5571,   20,   19, 5582
5427,  253, 5572, 5583,  252
5428, 5572, 5573, 5584, 5583
5429, 5573, 5574, 5585, 5584
5430, 5574, 5575, 5586, 5585
5431, 5575, 5576, 5587, 5586
5432, 5576, 5577, 5588, 5587
5433, 5577, 5578, 5589, 5588
5434, 5578, 5579, 5590, 5589
5435, 5579, 5580, 5591, 5590
5436, 5580, 5581, 5592, 5591
5437, 5581, 5582, 5593, 5592
5438, 5582,   19,   18, 5593
5439,  252, 5583, 5594,  251
5440, 5583, 5584, 5595, 5594
5441, 5584, 5585, 5596, 5595
5442, 5585, 5586, 5597, 5596
5443, 5586, 5587, 5598, 5597
5444, 5587, 5588, 5599, 5598
5445, 5588, 5589, 5600, 5599
5446, 5589, 5590, 5601, 5600
5447, 5590, 5591, 5602, 5601
5448, 5591, 5592, 5603, 5602
5449, 5592, 5593, 5604, 5603
5450, 5593,   18,   17, 5604
5451,  251, 5594, 5605,  250
5452, 5594, 5595, 5606, 5605
5453, 5595, 5596, 5607, 5606
5454, 5596, 5597, 5608, 5607
5455, 5597, 5598, 5609, 5608
5456, 5598, 5599, 5610, 5609
5457, 5599, 5600, 5611, 5610
5458, 5600, 5601, 5612, 5611
5459, 5601, 5602, 5613, 5612
5460, 5602, 5603, 5614, 5613
5461, 5603, 5604, 5615, 5614
5462, 5604,   17,   16, 5615
5463,  250, 5605, 5616,  249
5464, 5605, 5606, 5617, 5616
5465, 5606, 5607, 5618, 5617
5466, 5607, 5608, 5619, 5618
5467, 5608, 5609, 5620, 5619
5468, 5609, 5610, 5621, 5620
5469, 5610, 5611, 5622, 5621
5470, 5611, 5612, 5623, 5622
5471, 5612, 5613, 5624, 5623
5472, 5613, 5614, 5625, 5624
5473, 5614, 5615, 5626, 5625
5474, 5615,   16,   15, 5626
5475,  249, 5616, 5627,  248
5476, 5616, 5617, 5628, 5627
5477, 5617, 5618, 5629, 5628
5478, 5618, 5619, 5630, 5629
5479, 5619, 5620, 5631, 5630
5480, 5620, 5621, 5632, 5631
5481, 5621, 5622, 5633, 5632
5482, 5622, 5623, 5634, 5633
5483, 5623, 5624, 5635, 5634
5484, 5624, 5625, 5636, 5635
5485, 5625, 5626, 5637, 5636
5486, 5626,   15,   14, 5637
5487,  248, 5627, 5638,  247
5488, 5627, 5628, 5639, 5638
5489, 5628, 5629, 5640, 5639
5490, 5629, 5630, 5641, 5640
5491, 5630, 5631, 5642, 5641
5492, 5631, 5632, 5643, 5642
5493, 5632, 5633, 5644, 5643
5494, 5633, 5634, 5645, 5644
5495, 5634, 5635, 5646, 5645
5496, 5635, 5636, 5647, 5646
5497, 5636, 5637, 5648, 5647
5498, 5637,   14,   13, 5648
5499,  247, 5638, 5649,  246
5500, 5638, 5639, 5650, 5649
5501, 5639, 5640, 5651, 5650
5502, 5640, 5641, 5652, 5651
5503, 5641, 5642, 5653, 5652
5504, 5642, 5643, 5654, 5653
5505, 5643, 5644, 5655, 5654
5506, 5644, 5645, 5656, 5655
5507, 5645, 5646, 5657, 5656
5508, 5646, 5647, 5658, 5657
5509, 5647, 5648, 5659, 5658
5510, 5648,   13,   12, 5659
5511,  246, 5649, 5660,  245
5512, 5649, 5650, 5661, 5660
5513, 5650, 5651, 5662, 5661
5514, 5651, 5652, 5663, 5662
5515, 5652, 5653, 5664, 5663
5516, 5653, 5654, 5665, 5664
5517, 5654, 5655, 5666, 5665
5518, 5655, 5656, 5667, 5666
5519, 5656, 5657, 5668, 5667
5520, 5657, 5658, 5669, 5668
5521, 5658, 5659, 5670, 5669
5522, 5659,   12,   11, 5670
5523,  245, 5660,  244,   10
5524, 5660, 5661,  243,  244
5525, 5661, 5662,  242,  243
5526, 5662, 5663,  241,  242
5527, 5663, 5664,  240,  241
5528, 5664, 5665,  239,  240
5529, 5665, 5666,  238,  239
5530, 5666, 5667,  237,  238
5531, 5667, 5668,  236,  237
5532, 5668, 5669,  235,  236
5533, 5669, 5670,  234,  235
5534, 5670,   11,    1,  234
*Elset, elset=Whole_Callus, generate
  820,  5534,     1
*Elset, elset=CALLUS-1
 820
*Elset, elset=CALLUS-2
 821
*Elset, elset=CALLUS-3
 822
*Elset, elset=CALLUS-4
 823
*Elset, elset=CALLUS-5
 824
*Elset, elset=CALLUS-6
 825
*Elset, elset=CALLUS-7
 826
*Elset, elset=CALLUS-8
 827
*Elset, elset=CALLUS-9
 828
*Elset, elset=CALLUS-10
 829
*Elset, elset=CALLUS-11
 830
*Elset, elset=CALLUS-12
 831
*Elset, elset=CALLUS-13
 832
*Elset, elset=CALLUS-14
 833
*Elset, elset=CALLUS-15
 834
*Elset, elset=CALLUS-16
 835
*Elset, elset=CALLUS-17
 836
*Elset, elset=CALLUS-18
 837
*Elset, elset=CALLUS-19
 838
*Elset, elset=CALLUS-20
 839
*Elset, elset=CALLUS-21
 840
*Elset, elset=CALLUS-22
 841
*Elset, elset=CALLUS-23
 842
*Elset, elset=CALLUS-24
 843
*Elset, elset=CALLUS-25
 844
*Elset, elset=CALLUS-26
 845
*Elset, elset=CALLUS-27
 846
*Elset, elset=CALLUS-28
 847
*Elset, elset=CALLUS-29
 848
*Elset, elset=CALLUS-30
 849
*Elset, elset=CALLUS-31
 850
*Elset, elset=CALLUS-32
 851
*Elset, elset=CALLUS-33
 852
*Elset, elset=CALLUS-34
 853
*Elset, elset=CALLUS-35
 854
*Elset, elset=CALLUS-36
 855
*Elset, elset=CALLUS-37
 856
*Elset, elset=CALLUS-38
 857
*Elset, elset=CALLUS-39
 858
*Elset, elset=CALLUS-40
 859
*Elset, elset=CALLUS-41
 860
*Elset, elset=CALLUS-42
 861
*Elset, elset=CALLUS-43
 862
*Elset, elset=CALLUS-44
 863
*Elset, elset=CALLUS-45
 864
*Elset, elset=CALLUS-46
 865
*Elset, elset=CALLUS-47
 866
*Elset, elset=CALLUS-48
 867
*Elset, elset=CALLUS-49
 868
*Elset, elset=CALLUS-50
 869
*Elset, elset=CALLUS-51
 870
*Elset, elset=CALLUS-52
 871
*Elset, elset=CALLUS-53
 872
*Elset, elset=CALLUS-54
 873
*Elset, elset=CALLUS-55
 874
*Elset, elset=CALLUS-56
 875
*Elset, elset=CALLUS-57
 876
*Elset, elset=CALLUS-58
 877
*Elset, elset=CALLUS-59
 878
*Elset, elset=CALLUS-60
 879
*Elset, elset=CALLUS-61
 880
*Elset, elset=CALLUS-62
 881
*Elset, elset=CALLUS-63
 882
*Elset, elset=CALLUS-64
 883
*Elset, elset=CALLUS-65
 884
*Elset, elset=CALLUS-66
 885
*Elset, elset=CALLUS-67
 886
*Elset, elset=CALLUS-68
 887
*Elset, elset=CALLUS-69
 888
*Elset, elset=CALLUS-70
 889
*Elset, elset=CALLUS-71
 890
*Elset, elset=CALLUS-72
 891
*Elset, elset=CALLUS-73
 892
*Elset, elset=CALLUS-74
 893
*Elset, elset=CALLUS-75
 894
*Elset, elset=CALLUS-76
 895
*Elset, elset=CALLUS-77
 896
*Elset, elset=CALLUS-78
 897
*Elset, elset=CALLUS-79
 898
*Elset, elset=CALLUS-80
 899
*Elset, elset=CALLUS-81
 900
*Elset, elset=CALLUS-82
 901
*Elset, elset=CALLUS-83
 902
*Elset, elset=CALLUS-84
 903
*Elset, elset=CALLUS-85
 904
*Elset, elset=CALLUS-86
 905
*Elset, elset=CALLUS-87
 906
*Elset, elset=CALLUS-88
 907
*Elset, elset=CALLUS-89
 908
*Elset, elset=CALLUS-90
 909
*Elset, elset=CALLUS-91
 910
*Elset, elset=CALLUS-92
 911
*Elset, elset=CALLUS-93
 912
*Elset, elset=CALLUS-94
 913
*Elset, elset=CALLUS-95
 914
*Elset, elset=CALLUS-96
 915
*Elset, elset=CALLUS-97
 916
*Elset, elset=CALLUS-98
 917
*Elset, elset=CALLUS-99
 918
*Elset, elset=CALLUS-100
 919
*Elset, elset=CALLUS-101
 920
*Elset, elset=CALLUS-102
 921
*Elset, elset=CALLUS-103
 922
*Elset, elset=CALLUS-104
 923
*Elset, elset=CALLUS-105
 924
*Elset, elset=CALLUS-106
 925
*Elset, elset=CALLUS-107
 926
*Elset, elset=CALLUS-108
 927
*Elset, elset=CALLUS-109
 928
*Elset, elset=CALLUS-110
 929
*Elset, elset=CALLUS-111
 930
*Elset, elset=CALLUS-112
 931
*Elset, elset=CALLUS-113
 932
*Elset, elset=CALLUS-114
 933
*Elset, elset=CALLUS-115
 934
*Elset, elset=CALLUS-116
 935
*Elset, elset=CALLUS-117
 936
*Elset, elset=CALLUS-118
 937
*Elset, elset=CALLUS-119
 938
*Elset, elset=CALLUS-120
 939
*Elset, elset=CALLUS-121
 940
*Elset, elset=CALLUS-122
 941
*Elset, elset=CALLUS-123
 942
*Elset, elset=CALLUS-124
 943
*Elset, elset=CALLUS-125
 944
*Elset, elset=CALLUS-126
 945
*Elset, elset=CALLUS-127
 946
*Elset, elset=CALLUS-128
 947
*Elset, elset=CALLUS-129
 948
*Elset, elset=CALLUS-130
 949
*Elset, elset=CALLUS-131
 950
*Elset, elset=CALLUS-132
 951
*Elset, elset=CALLUS-133
 952
*Elset, elset=CALLUS-134
 953
*Elset, elset=CALLUS-135
 954
*Elset, elset=CALLUS-136
 955
*Elset, elset=CALLUS-137
 956
*Elset, elset=CALLUS-138
 957
*Elset, elset=CALLUS-139
 958
*Elset, elset=CALLUS-140
 959
*Elset, elset=CALLUS-141
 960
*Elset, elset=CALLUS-142
 961
*Elset, elset=CALLUS-143
 962
*Elset, elset=CALLUS-144
 963
*Elset, elset=CALLUS-145
 964
*Elset, elset=CALLUS-146
 965
*Elset, elset=CALLUS-147
 966
*Elset, elset=CALLUS-148
 967
*Elset, elset=CALLUS-149
 968
*Elset, elset=CALLUS-150
 969
*Elset, elset=CALLUS-151
 970
*Elset, elset=CALLUS-152
 971
*Elset, elset=CALLUS-153
 972
*Elset, elset=CALLUS-154
 973
*Elset, elset=CALLUS-155
 974
*Elset, elset=CALLUS-156
 975
*Elset, elset=CALLUS-157
 976
*Elset, elset=CALLUS-158
 977
*Elset, elset=CALLUS-159
 978
*Elset, elset=CALLUS-160
 979
*Elset, elset=CALLUS-161
 980
*Elset, elset=CALLUS-162
 981
*Elset, elset=CALLUS-163
 982
*Elset, elset=CALLUS-164
 983
*Elset, elset=CALLUS-165
 984
*Elset, elset=CALLUS-166
 985
*Elset, elset=CALLUS-167
 986
*Elset, elset=CALLUS-168
 987
*Elset, elset=CALLUS-169
 988
*Elset, elset=CALLUS-170
 989
*Elset, elset=CALLUS-171
 990
*Elset, elset=CALLUS-172
 991
*Elset, elset=CALLUS-173
 992
*Elset, elset=CALLUS-174
 993
*Elset, elset=CALLUS-175
 994
*Elset, elset=CALLUS-176
 995
*Elset, elset=CALLUS-177
 996
*Elset, elset=CALLUS-178
 997
*Elset, elset=CALLUS-179
 998
*Elset, elset=CALLUS-180
 999
*Elset, elset=CALLUS-181
 1000
*Elset, elset=CALLUS-182
 1001
*Elset, elset=CALLUS-183
 1002
*Elset, elset=CALLUS-184
 1003
*Elset, elset=CALLUS-185
 1004
*Elset, elset=CALLUS-186
 1005
*Elset, elset=CALLUS-187
 1006
*Elset, elset=CALLUS-188
 1007
*Elset, elset=CALLUS-189
 1008
*Elset, elset=CALLUS-190
 1009
*Elset, elset=CALLUS-191
 1010
*Elset, elset=CALLUS-192
 1011
*Elset, elset=CALLUS-193
 1012
*Elset, elset=CALLUS-194
 1013
*Elset, elset=CALLUS-195
 1014
*Elset, elset=CALLUS-196
 1015
*Elset, elset=CALLUS-197
 1016
*Elset, elset=CALLUS-198
 1017
*Elset, elset=CALLUS-199
 1018
*Elset, elset=CALLUS-200
 1019
*Elset, elset=CALLUS-201
 1020
*Elset, elset=CALLUS-202
 1021
*Elset, elset=CALLUS-203
 1022
*Elset, elset=CALLUS-204
 1023
*Elset, elset=CALLUS-205
 1024
*Elset, elset=CALLUS-206
 1025
*Elset, elset=CALLUS-207
 1026
*Elset, elset=CALLUS-208
 1027
*Elset, elset=CALLUS-209
 1028
*Elset, elset=CALLUS-210
 1029
*Elset, elset=CALLUS-211
 1030
*Elset, elset=CALLUS-212
 1031
*Elset, elset=CALLUS-213
 1032
*Elset, elset=CALLUS-214
 1033
*Elset, elset=CALLUS-215
 1034
*Elset, elset=CALLUS-216
 1035
*Elset, elset=CALLUS-217
 1036
*Elset, elset=CALLUS-218
 1037
*Elset, elset=CALLUS-219
 1038
*Elset, elset=CALLUS-220
 1039
*Elset, elset=CALLUS-221
 1040
*Elset, elset=CALLUS-222
 1041
*Elset, elset=CALLUS-223
 1042
*Elset, elset=CALLUS-224
 1043
*Elset, elset=CALLUS-225
 1044
*Elset, elset=CALLUS-226
 1045
*Elset, elset=CALLUS-227
 1046
*Elset, elset=CALLUS-228
 1047
*Elset, elset=CALLUS-229
 1048
*Elset, elset=CALLUS-230
 1049
*Elset, elset=CALLUS-231
 1050
*Elset, elset=CALLUS-232
 1051
*Elset, elset=CALLUS-233
 1052
*Elset, elset=CALLUS-234
 1053
*Elset, elset=CALLUS-235
 1054
*Elset, elset=CALLUS-236
 1055
*Elset, elset=CALLUS-237
 1056
*Elset, elset=CALLUS-238
 1057
*Elset, elset=CALLUS-239
 1058
*Elset, elset=CALLUS-240
 1059
*Elset, elset=CALLUS-241
 1060
*Elset, elset=CALLUS-242
 1061
*Elset, elset=CALLUS-243
 1062
*Elset, elset=CALLUS-244
 1063
*Elset, elset=CALLUS-245
 1064
*Elset, elset=CALLUS-246
 1065
*Elset, elset=CALLUS-247
 1066
*Elset, elset=CALLUS-248
 1067
*Elset, elset=CALLUS-249
 1068
*Elset, elset=CALLUS-250
 1069
*Elset, elset=CALLUS-251
 1070
*Elset, elset=CALLUS-252
 1071
*Elset, elset=CALLUS-253
 1072
*Elset, elset=CALLUS-254
 1073
*Elset, elset=CALLUS-255
 1074
*Elset, elset=CALLUS-256
 1075
*Elset, elset=CALLUS-257
 1076
*Elset, elset=CALLUS-258
 1077
*Elset, elset=CALLUS-259
 1078
*Elset, elset=CALLUS-260
 1079
*Elset, elset=CALLUS-261
 1080
*Elset, elset=CALLUS-262
 1081
*Elset, elset=CALLUS-263
 1082
*Elset, elset=CALLUS-264
 1083
*Elset, elset=CALLUS-265
 1084
*Elset, elset=CALLUS-266
 1085
*Elset, elset=CALLUS-267
 1086
*Elset, elset=CALLUS-268
 1087
*Elset, elset=CALLUS-269
 1088
*Elset, elset=CALLUS-270
 1089
*Elset, elset=CALLUS-271
 1090
*Elset, elset=CALLUS-272
 1091
*Elset, elset=CALLUS-273
 1092
*Elset, elset=CALLUS-274
 1093
*Elset, elset=CALLUS-275
 1094
*Elset, elset=CALLUS-276
 1095
*Elset, elset=CALLUS-277
 1096
*Elset, elset=CALLUS-278
 1097
*Elset, elset=CALLUS-279
 1098
*Elset, elset=CALLUS-280
 1099
*Elset, elset=CALLUS-281
 1100
*Elset, elset=CALLUS-282
 1101
*Elset, elset=CALLUS-283
 1102
*Elset, elset=CALLUS-284
 1103
*Elset, elset=CALLUS-285
 1104
*Elset, elset=CALLUS-286
 1105
*Elset, elset=CALLUS-287
 1106
*Elset, elset=CALLUS-288
 1107
*Elset, elset=CALLUS-289
 1108
*Elset, elset=CALLUS-290
 1109
*Elset, elset=CALLUS-291
 1110
*Elset, elset=CALLUS-292
 1111
*Elset, elset=CALLUS-293
 1112
*Elset, elset=CALLUS-294
 1113
*Elset, elset=CALLUS-295
 1114
*Elset, elset=CALLUS-296
 1115
*Elset, elset=CALLUS-297
 1116
*Elset, elset=CALLUS-298
 1117
*Elset, elset=CALLUS-299
 1118
*Elset, elset=CALLUS-300
 1119
*Elset, elset=CALLUS-301
 1120
*Elset, elset=CALLUS-302
 1121
*Elset, elset=CALLUS-303
 1122
*Elset, elset=CALLUS-304
 1123
*Elset, elset=CALLUS-305
 1124
*Elset, elset=CALLUS-306
 1125
*Elset, elset=CALLUS-307
 1126
*Elset, elset=CALLUS-308
 1127
*Elset, elset=CALLUS-309
 1128
*Elset, elset=CALLUS-310
 1129
*Elset, elset=CALLUS-311
 1130
*Elset, elset=CALLUS-312
 1131
*Elset, elset=CALLUS-313
 1132
*Elset, elset=CALLUS-314
 1133
*Elset, elset=CALLUS-315
 1134
*Elset, elset=CALLUS-316
 1135
*Elset, elset=CALLUS-317
 1136
*Elset, elset=CALLUS-318
 1137
*Elset, elset=CALLUS-319
 1138
*Elset, elset=CALLUS-320
 1139
*Elset, elset=CALLUS-321
 1140
*Elset, elset=CALLUS-322
 1141
*Elset, elset=CALLUS-323
 1142
*Elset, elset=CALLUS-324
 1143
*Elset, elset=CALLUS-325
 1144
*Elset, elset=CALLUS-326
 1145
*Elset, elset=CALLUS-327
 1146
*Elset, elset=CALLUS-328
 1147
*Elset, elset=CALLUS-329
 1148
*Elset, elset=CALLUS-330
 1149
*Elset, elset=CALLUS-331
 1150
*Elset, elset=CALLUS-332
 1151
*Elset, elset=CALLUS-333
 1152
*Elset, elset=CALLUS-334
 1153
*Elset, elset=CALLUS-335
 1154
*Elset, elset=CALLUS-336
 1155
*Elset, elset=CALLUS-337
 1156
*Elset, elset=CALLUS-338
 1157
*Elset, elset=CALLUS-339
 1158
*Elset, elset=CALLUS-340
 1159
*Elset, elset=CALLUS-341
 1160
*Elset, elset=CALLUS-342
 1161
*Elset, elset=CALLUS-343
 1162
*Elset, elset=CALLUS-344
 1163
*Elset, elset=CALLUS-345
 1164
*Elset, elset=CALLUS-346
 1165
*Elset, elset=CALLUS-347
 1166
*Elset, elset=CALLUS-348
 1167
*Elset, elset=CALLUS-349
 1168
*Elset, elset=CALLUS-350
 1169
*Elset, elset=CALLUS-351
 1170
*Elset, elset=CALLUS-352
 1171
*Elset, elset=CALLUS-353
 1172
*Elset, elset=CALLUS-354
 1173
*Elset, elset=CALLUS-355
 1174
*Elset, elset=CALLUS-356
 1175
*Elset, elset=CALLUS-357
 1176
*Elset, elset=CALLUS-358
 1177
*Elset, elset=CALLUS-359
 1178
*Elset, elset=CALLUS-360
 1179
*Elset, elset=CALLUS-361
 1180
*Elset, elset=CALLUS-362
 1181
*Elset, elset=CALLUS-363
 1182
*Elset, elset=CALLUS-364
 1183
*Elset, elset=CALLUS-365
 1184
*Elset, elset=CALLUS-366
 1185
*Elset, elset=CALLUS-367
 1186
*Elset, elset=CALLUS-368
 1187
*Elset, elset=CALLUS-369
 1188
*Elset, elset=CALLUS-370
 1189
*Elset, elset=CALLUS-371
 1190
*Elset, elset=CALLUS-372
 1191
*Elset, elset=CALLUS-373
 1192
*Elset, elset=CALLUS-374
 1193
*Elset, elset=CALLUS-375
 1194
*Elset, elset=CALLUS-376
 1195
*Elset, elset=CALLUS-377
 1196
*Elset, elset=CALLUS-378
 1197
*Elset, elset=CALLUS-379
 1198
*Elset, elset=CALLUS-380
 1199
*Elset, elset=CALLUS-381
 1200
*Elset, elset=CALLUS-382
 1201
*Elset, elset=CALLUS-383
 1202
*Elset, elset=CALLUS-384
 1203
*Elset, elset=CALLUS-385
 1204
*Elset, elset=CALLUS-386
 1205
*Elset, elset=CALLUS-387
 1206
*Elset, elset=CALLUS-388
 1207
*Elset, elset=CALLUS-389
 1208
*Elset, elset=CALLUS-390
 1209
*Elset, elset=CALLUS-391
 1210
*Elset, elset=CALLUS-392
 1211
*Elset, elset=CALLUS-393
 1212
*Elset, elset=CALLUS-394
 1213
*Elset, elset=CALLUS-395
 1214
*Elset, elset=CALLUS-396
 1215
*Elset, elset=CALLUS-397
 1216
*Elset, elset=CALLUS-398
 1217
*Elset, elset=CALLUS-399
 1218
*Elset, elset=CALLUS-400
 1219
*Elset, elset=CALLUS-401
 1220
*Elset, elset=CALLUS-402
 1221
*Elset, elset=CALLUS-403
 1222
*Elset, elset=CALLUS-404
 1223
*Elset, elset=CALLUS-405
 1224
*Elset, elset=CALLUS-406
 1225
*Elset, elset=CALLUS-407
 1226
*Elset, elset=CALLUS-408
 1227
*Elset, elset=CALLUS-409
 1228
*Elset, elset=CALLUS-410
 1229
*Elset, elset=CALLUS-411
 1230
*Elset, elset=CALLUS-412
 1231
*Elset, elset=CALLUS-413
 1232
*Elset, elset=CALLUS-414
 1233
*Elset, elset=CALLUS-415
 1234
*Elset, elset=CALLUS-416
 1235
*Elset, elset=CALLUS-417
 1236
*Elset, elset=CALLUS-418
 1237
*Elset, elset=CALLUS-419
 1238
*Elset, elset=CALLUS-420
 1239
*Elset, elset=CALLUS-421
 1240
*Elset, elset=CALLUS-422
 1241
*Elset, elset=CALLUS-423
 1242
*Elset, elset=CALLUS-424
 1243
*Elset, elset=CALLUS-425
 1244
*Elset, elset=CALLUS-426
 1245
*Elset, elset=CALLUS-427
 1246
*Elset, elset=CALLUS-428
 1247
*Elset, elset=CALLUS-429
 1248
*Elset, elset=CALLUS-430
 1249
*Elset, elset=CALLUS-431
 1250
*Elset, elset=CALLUS-432
 1251
*Elset, elset=CALLUS-433
 1252
*Elset, elset=CALLUS-434
 1253
*Elset, elset=CALLUS-435
 1254
*Elset, elset=CALLUS-436
 1255
*Elset, elset=CALLUS-437
 1256
*Elset, elset=CALLUS-438
 1257
*Elset, elset=CALLUS-439
 1258
*Elset, elset=CALLUS-440
 1259
*Elset, elset=CALLUS-441
 1260
*Elset, elset=CALLUS-442
 1261
*Elset, elset=CALLUS-443
 1262
*Elset, elset=CALLUS-444
 1263
*Elset, elset=CALLUS-445
 1264
*Elset, elset=CALLUS-446
 1265
*Elset, elset=CALLUS-447
 1266
*Elset, elset=CALLUS-448
 1267
*Elset, elset=CALLUS-449
 1268
*Elset, elset=CALLUS-450
 1269
*Elset, elset=CALLUS-451
 1270
*Elset, elset=CALLUS-452
 1271
*Elset, elset=CALLUS-453
 1272
*Elset, elset=CALLUS-454
 1273
*Elset, elset=CALLUS-455
 1274
*Elset, elset=CALLUS-456
 1275
*Elset, elset=CALLUS-457
 1276
*Elset, elset=CALLUS-458
 1277
*Elset, elset=CALLUS-459
 1278
*Elset, elset=CALLUS-460
 1279
*Elset, elset=CALLUS-461
 1280
*Elset, elset=CALLUS-462
 1281
*Elset, elset=CALLUS-463
 1282
*Elset, elset=CALLUS-464
 1283
*Elset, elset=CALLUS-465
 1284
*Elset, elset=CALLUS-466
 1285
*Elset, elset=CALLUS-467
 1286
*Elset, elset=CALLUS-468
 1287
*Elset, elset=CALLUS-469
 1288
*Elset, elset=CALLUS-470
 1289
*Elset, elset=CALLUS-471
 1290
*Elset, elset=CALLUS-472
 1291
*Elset, elset=CALLUS-473
 1292
*Elset, elset=CALLUS-474
 1293
*Elset, elset=CALLUS-475
 1294
*Elset, elset=CALLUS-476
 1295
*Elset, elset=CALLUS-477
 1296
*Elset, elset=CALLUS-478
 1297
*Elset, elset=CALLUS-479
 1298
*Elset, elset=CALLUS-480
 1299
*Elset, elset=CALLUS-481
 1300
*Elset, elset=CALLUS-482
 1301
*Elset, elset=CALLUS-483
 1302
*Elset, elset=CALLUS-484
 1303
*Elset, elset=CALLUS-485
 1304
*Elset, elset=CALLUS-486
 1305
*Elset, elset=CALLUS-487
 1306
*Elset, elset=CALLUS-488
 1307
*Elset, elset=CALLUS-489
 1308
*Elset, elset=CALLUS-490
 1309
*Elset, elset=CALLUS-491
 1310
*Elset, elset=CALLUS-492
 1311
*Elset, elset=CALLUS-493
 1312
*Elset, elset=CALLUS-494
 1313
*Elset, elset=CALLUS-495
 1314
*Elset, elset=CALLUS-496
 1315
*Elset, elset=CALLUS-497
 1316
*Elset, elset=CALLUS-498
 1317
*Elset, elset=CALLUS-499
 1318
*Elset, elset=CALLUS-500
 1319
*Elset, elset=CALLUS-501
 1320
*Elset, elset=CALLUS-502
 1321
*Elset, elset=CALLUS-503
 1322
*Elset, elset=CALLUS-504
 1323
*Elset, elset=CALLUS-505
 1324
*Elset, elset=CALLUS-506
 1325
*Elset, elset=CALLUS-507
 1326
*Elset, elset=CALLUS-508
 1327
*Elset, elset=CALLUS-509
 1328
*Elset, elset=CALLUS-510
 1329
*Elset, elset=CALLUS-511
 1330
*Elset, elset=CALLUS-512
 1331
*Elset, elset=CALLUS-513
 1332
*Elset, elset=CALLUS-514
 1333
*Elset, elset=CALLUS-515
 1334
*Elset, elset=CALLUS-516
 1335
*Elset, elset=CALLUS-517
 1336
*Elset, elset=CALLUS-518
 1337
*Elset, elset=CALLUS-519
 1338
*Elset, elset=CALLUS-520
 1339
*Elset, elset=CALLUS-521
 1340
*Elset, elset=CALLUS-522
 1341
*Elset, elset=CALLUS-523
 1342
*Elset, elset=CALLUS-524
 1343
*Elset, elset=CALLUS-525
 1344
*Elset, elset=CALLUS-526
 1345
*Elset, elset=CALLUS-527
 1346
*Elset, elset=CALLUS-528
 1347
*Elset, elset=CALLUS-529
 1348
*Elset, elset=CALLUS-530
 1349
*Elset, elset=CALLUS-531
 1350
*Elset, elset=CALLUS-532
 1351
*Elset, elset=CALLUS-533
 1352
*Elset, elset=CALLUS-534
 1353
*Elset, elset=CALLUS-535
 1354
*Elset, elset=CALLUS-536
 1355
*Elset, elset=CALLUS-537
 1356
*Elset, elset=CALLUS-538
 1357
*Elset, elset=CALLUS-539
 1358
*Elset, elset=CALLUS-540
 1359
*Elset, elset=CALLUS-541
 1360
*Elset, elset=CALLUS-542
 1361
*Elset, elset=CALLUS-543
 1362
*Elset, elset=CALLUS-544
 1363
*Elset, elset=CALLUS-545
 1364
*Elset, elset=CALLUS-546
 1365
*Elset, elset=CALLUS-547
 1366
*Elset, elset=CALLUS-548
 1367
*Elset, elset=CALLUS-549
 1368
*Elset, elset=CALLUS-550
 1369
*Elset, elset=CALLUS-551
 1370
*Elset, elset=CALLUS-552
 1371
*Elset, elset=CALLUS-553
 1372
*Elset, elset=CALLUS-554
 1373
*Elset, elset=CALLUS-555
 1374
*Elset, elset=CALLUS-556
 1375
*Elset, elset=CALLUS-557
 1376
*Elset, elset=CALLUS-558
 1377
*Elset, elset=CALLUS-559
 1378
*Elset, elset=CALLUS-560
 1379
*Elset, elset=CALLUS-561
 1380
*Elset, elset=CALLUS-562
 1381
*Elset, elset=CALLUS-563
 1382
*Elset, elset=CALLUS-564
 1383
*Elset, elset=CALLUS-565
 1384
*Elset, elset=CALLUS-566
 1385
*Elset, elset=CALLUS-567
 1386
*Elset, elset=CALLUS-568
 1387
*Elset, elset=CALLUS-569
 1388
*Elset, elset=CALLUS-570
 1389
*Elset, elset=CALLUS-571
 1390
*Elset, elset=CALLUS-572
 1391
*Elset, elset=CALLUS-573
 1392
*Elset, elset=CALLUS-574
 1393
*Elset, elset=CALLUS-575
 1394
*Elset, elset=CALLUS-576
 1395
*Elset, elset=CALLUS-577
 1396
*Elset, elset=CALLUS-578
 1397
*Elset, elset=CALLUS-579
 1398
*Elset, elset=CALLUS-580
 1399
*Elset, elset=CALLUS-581
 1400
*Elset, elset=CALLUS-582
 1401
*Elset, elset=CALLUS-583
 1402
*Elset, elset=CALLUS-584
 1403
*Elset, elset=CALLUS-585
 1404
*Elset, elset=CALLUS-586
 1405
*Elset, elset=CALLUS-587
 1406
*Elset, elset=CALLUS-588
 1407
*Elset, elset=CALLUS-589
 1408
*Elset, elset=CALLUS-590
 1409
*Elset, elset=CALLUS-591
 1410
*Elset, elset=CALLUS-592
 1411
*Elset, elset=CALLUS-593
 1412
*Elset, elset=CALLUS-594
 1413
*Elset, elset=CALLUS-595
 1414
*Elset, elset=CALLUS-596
 1415
*Elset, elset=CALLUS-597
 1416
*Elset, elset=CALLUS-598
 1417
*Elset, elset=CALLUS-599
 1418
*Elset, elset=CALLUS-600
 1419
*Elset, elset=CALLUS-601
 1420
*Elset, elset=CALLUS-602
 1421
*Elset, elset=CALLUS-603
 1422
*Elset, elset=CALLUS-604
 1423
*Elset, elset=CALLUS-605
 1424
*Elset, elset=CALLUS-606
 1425
*Elset, elset=CALLUS-607
 1426
*Elset, elset=CALLUS-608
 1427
*Elset, elset=CALLUS-609
 1428
*Elset, elset=CALLUS-610
 1429
*Elset, elset=CALLUS-611
 1430
*Elset, elset=CALLUS-612
 1431
*Elset, elset=CALLUS-613
 1432
*Elset, elset=CALLUS-614
 1433
*Elset, elset=CALLUS-615
 1434
*Elset, elset=CALLUS-616
 1435
*Elset, elset=CALLUS-617
 1436
*Elset, elset=CALLUS-618
 1437
*Elset, elset=CALLUS-619
 1438
*Elset, elset=CALLUS-620
 1439
*Elset, elset=CALLUS-621
 1440
*Elset, elset=CALLUS-622
 1441
*Elset, elset=CALLUS-623
 1442
*Elset, elset=CALLUS-624
 1443
*Elset, elset=CALLUS-625
 1444
*Elset, elset=CALLUS-626
 1445
*Elset, elset=CALLUS-627
 1446
*Elset, elset=CALLUS-628
 1447
*Elset, elset=CALLUS-629
 1448
*Elset, elset=CALLUS-630
 1449
*Elset, elset=CALLUS-631
 1450
*Elset, elset=CALLUS-632
 1451
*Elset, elset=CALLUS-633
 1452
*Elset, elset=CALLUS-634
 1453
*Elset, elset=CALLUS-635
 1454
*Elset, elset=CALLUS-636
 1455
*Elset, elset=CALLUS-637
 1456
*Elset, elset=CALLUS-638
 1457
*Elset, elset=CALLUS-639
 1458
*Elset, elset=CALLUS-640
 1459
*Elset, elset=CALLUS-641
 1460
*Elset, elset=CALLUS-642
 1461
*Elset, elset=CALLUS-643
 1462
*Elset, elset=CALLUS-644
 1463
*Elset, elset=CALLUS-645
 1464
*Elset, elset=CALLUS-646
 1465
*Elset, elset=CALLUS-647
 1466
*Elset, elset=CALLUS-648
 1467
*Elset, elset=CALLUS-649
 1468
*Elset, elset=CALLUS-650
 1469
*Elset, elset=CALLUS-651
 1470
*Elset, elset=CALLUS-652
 1471
*Elset, elset=CALLUS-653
 1472
*Elset, elset=CALLUS-654
 1473
*Elset, elset=CALLUS-655
 1474
*Elset, elset=CALLUS-656
 1475
*Elset, elset=CALLUS-657
 1476
*Elset, elset=CALLUS-658
 1477
*Elset, elset=CALLUS-659
 1478
*Elset, elset=CALLUS-660
 1479
*Elset, elset=CALLUS-661
 1480
*Elset, elset=CALLUS-662
 1481
*Elset, elset=CALLUS-663
 1482
*Elset, elset=CALLUS-664
 1483
*Elset, elset=CALLUS-665
 1484
*Elset, elset=CALLUS-666
 1485
*Elset, elset=CALLUS-667
 1486
*Elset, elset=CALLUS-668
 1487
*Elset, elset=CALLUS-669
 1488
*Elset, elset=CALLUS-670
 1489
*Elset, elset=CALLUS-671
 1490
*Elset, elset=CALLUS-672
 1491
*Elset, elset=CALLUS-673
 1492
*Elset, elset=CALLUS-674
 1493
*Elset, elset=CALLUS-675
 1494
*Elset, elset=CALLUS-676
 1495
*Elset, elset=CALLUS-677
 1496
*Elset, elset=CALLUS-678
 1497
*Elset, elset=CALLUS-679
 1498
*Elset, elset=CALLUS-680
 1499
*Elset, elset=CALLUS-681
 1500
*Elset, elset=CALLUS-682
 1501
*Elset, elset=CALLUS-683
 1502
*Elset, elset=CALLUS-684
 1503
*Elset, elset=CALLUS-685
 1504
*Elset, elset=CALLUS-686
 1505
*Elset, elset=CALLUS-687
 1506
*Elset, elset=CALLUS-688
 1507
*Elset, elset=CALLUS-689
 1508
*Elset, elset=CALLUS-690
 1509
*Elset, elset=CALLUS-691
 1510
*Elset, elset=CALLUS-692
 1511
*Elset, elset=CALLUS-693
 1512
*Elset, elset=CALLUS-694
 1513
*Elset, elset=CALLUS-695
 1514
*Elset, elset=CALLUS-696
 1515
*Elset, elset=CALLUS-697
 1516
*Elset, elset=CALLUS-698
 1517
*Elset, elset=CALLUS-699
 1518
*Elset, elset=CALLUS-700
 1519
*Elset, elset=CALLUS-701
 1520
*Elset, elset=CALLUS-702
 1521
*Elset, elset=CALLUS-703
 1522
*Elset, elset=CALLUS-704
 1523
*Elset, elset=CALLUS-705
 1524
*Elset, elset=CALLUS-706
 1525
*Elset, elset=CALLUS-707
 1526
*Elset, elset=CALLUS-708
 1527
*Elset, elset=CALLUS-709
 1528
*Elset, elset=CALLUS-710
 1529
*Elset, elset=CALLUS-711
 1530
*Elset, elset=CALLUS-712
 1531
*Elset, elset=CALLUS-713
 1532
*Elset, elset=CALLUS-714
 1533
*Elset, elset=CALLUS-715
 1534
*Elset, elset=CALLUS-716
 1535
*Elset, elset=CALLUS-717
 1536
*Elset, elset=CALLUS-718
 1537
*Elset, elset=CALLUS-719
 1538
*Elset, elset=CALLUS-720
 1539
*Elset, elset=CALLUS-721
 1540
*Elset, elset=CALLUS-722
 1541
*Elset, elset=CALLUS-723
 1542
*Elset, elset=CALLUS-724
 1543
*Elset, elset=CALLUS-725
 1544
*Elset, elset=CALLUS-726
 1545
*Elset, elset=CALLUS-727
 1546
*Elset, elset=CALLUS-728
 1547
*Elset, elset=CALLUS-729
 1548
*Elset, elset=CALLUS-730
 1549
*Elset, elset=CALLUS-731
 1550
*Elset, elset=CALLUS-732
 1551
*Elset, elset=CALLUS-733
 1552
*Elset, elset=CALLUS-734
 1553
*Elset, elset=CALLUS-735
 1554
*Elset, elset=CALLUS-736
 1555
*Elset, elset=CALLUS-737
 1556
*Elset, elset=CALLUS-738
 1557
*Elset, elset=CALLUS-739
 1558
*Elset, elset=CALLUS-740
 1559
*Elset, elset=CALLUS-741
 1560
*Elset, elset=CALLUS-742
 1561
*Elset, elset=CALLUS-743
 1562
*Elset, elset=CALLUS-744
 1563
*Elset, elset=CALLUS-745
 1564
*Elset, elset=CALLUS-746
 1565
*Elset, elset=CALLUS-747
 1566
*Elset, elset=CALLUS-748
 1567
*Elset, elset=CALLUS-749
 1568
*Elset, elset=CALLUS-750
 1569
*Elset, elset=CALLUS-751
 1570
*Elset, elset=CALLUS-752
 1571
*Elset, elset=CALLUS-753
 1572
*Elset, elset=CALLUS-754
 1573
*Elset, elset=CALLUS-755
 1574
*Elset, elset=CALLUS-756
 1575
*Elset, elset=CALLUS-757
 1576
*Elset, elset=CALLUS-758
 1577
*Elset, elset=CALLUS-759
 1578
*Elset, elset=CALLUS-760
 1579
*Elset, elset=CALLUS-761
 1580
*Elset, elset=CALLUS-762
 1581
*Elset, elset=CALLUS-763
 1582
*Elset, elset=CALLUS-764
 1583
*Elset, elset=CALLUS-765
 1584
*Elset, elset=CALLUS-766
 1585
*Elset, elset=CALLUS-767
 1586
*Elset, elset=CALLUS-768
 1587
*Elset, elset=CALLUS-769
 1588
*Elset, elset=CALLUS-770
 1589
*Elset, elset=CALLUS-771
 1590
*Elset, elset=CALLUS-772
 1591
*Elset, elset=CALLUS-773
 1592
*Elset, elset=CALLUS-774
 1593
*Elset, elset=CALLUS-775
 1594
*Elset, elset=CALLUS-776
 1595
*Elset, elset=CALLUS-777
 1596
*Elset, elset=CALLUS-778
 1597
*Elset, elset=CALLUS-779
 1598
*Elset, elset=CALLUS-780
 1599
*Elset, elset=CALLUS-781
 1600
*Elset, elset=CALLUS-782
 1601
*Elset, elset=CALLUS-783
 1602
*Elset, elset=CALLUS-784
 1603
*Elset, elset=CALLUS-785
 1604
*Elset, elset=CALLUS-786
 1605
*Elset, elset=CALLUS-787
 1606
*Elset, elset=CALLUS-788
 1607
*Elset, elset=CALLUS-789
 1608
*Elset, elset=CALLUS-790
 1609
*Elset, elset=CALLUS-791
 1610
*Elset, elset=CALLUS-792
 1611
*Elset, elset=CALLUS-793
 1612
*Elset, elset=CALLUS-794
 1613
*Elset, elset=CALLUS-795
 1614
*Elset, elset=CALLUS-796
 1615
*Elset, elset=CALLUS-797
 1616
*Elset, elset=CALLUS-798
 1617
*Elset, elset=CALLUS-799
 1618
*Elset, elset=CALLUS-800
 1619
*Elset, elset=CALLUS-801
 1620
*Elset, elset=CALLUS-802
 1621
*Elset, elset=CALLUS-803
 1622
*Elset, elset=CALLUS-804
 1623
*Elset, elset=CALLUS-805
 1624
*Elset, elset=CALLUS-806
 1625
*Elset, elset=CALLUS-807
 1626
*Elset, elset=CALLUS-808
 1627
*Elset, elset=CALLUS-809
 1628
*Elset, elset=CALLUS-810
 1629
*Elset, elset=CALLUS-811
 1630
*Elset, elset=CALLUS-812
 1631
*Elset, elset=CALLUS-813
 1632
*Elset, elset=CALLUS-814
 1633
*Elset, elset=CALLUS-815
 1634
*Elset, elset=CALLUS-816
 1635
*Elset, elset=CALLUS-817
 1636
*Elset, elset=CALLUS-818
 1637
*Elset, elset=CALLUS-819
 1638
*Elset, elset=CALLUS-820
 1639
*Elset, elset=CALLUS-821
 1640
*Elset, elset=CALLUS-822
 1641
*Elset, elset=CALLUS-823
 1642
*Elset, elset=CALLUS-824
 1643
*Elset, elset=CALLUS-825
 1644
*Elset, elset=CALLUS-826
 1645
*Elset, elset=CALLUS-827
 1646
*Elset, elset=CALLUS-828
 1647
*Elset, elset=CALLUS-829
 1648
*Elset, elset=CALLUS-830
 1649
*Elset, elset=CALLUS-831
 1650
*Elset, elset=CALLUS-832
 1651
*Elset, elset=CALLUS-833
 1652
*Elset, elset=CALLUS-834
 1653
*Elset, elset=CALLUS-835
 1654
*Elset, elset=CALLUS-836
 1655
*Elset, elset=CALLUS-837
 1656
*Elset, elset=CALLUS-838
 1657
*Elset, elset=CALLUS-839
 1658
*Elset, elset=CALLUS-840
 1659
*Elset, elset=CALLUS-841
 1660
*Elset, elset=CALLUS-842
 1661
*Elset, elset=CALLUS-843
 1662
*Elset, elset=CALLUS-844
 1663
*Elset, elset=CALLUS-845
 1664
*Elset, elset=CALLUS-846
 1665
*Elset, elset=CALLUS-847
 1666
*Elset, elset=CALLUS-848
 1667
*Elset, elset=CALLUS-849
 1668
*Elset, elset=CALLUS-850
 1669
*Elset, elset=CALLUS-851
 1670
*Elset, elset=CALLUS-852
 1671
*Elset, elset=CALLUS-853
 1672
*Elset, elset=CALLUS-854
 1673
*Elset, elset=CALLUS-855
 1674
*Elset, elset=CALLUS-856
 1675
*Elset, elset=CALLUS-857
 1676
*Elset, elset=CALLUS-858
 1677
*Elset, elset=CALLUS-859
 1678
*Elset, elset=CALLUS-860
 1679
*Elset, elset=CALLUS-861
 1680
*Elset, elset=CALLUS-862
 1681
*Elset, elset=CALLUS-863
 1682
*Elset, elset=CALLUS-864
 1683
*Elset, elset=CALLUS-865
 1684
*Elset, elset=CALLUS-866
 1685
*Elset, elset=CALLUS-867
 1686
*Elset, elset=CALLUS-868
 1687
*Elset, elset=CALLUS-869
 1688
*Elset, elset=CALLUS-870
 1689
*Elset, elset=CALLUS-871
 1690
*Elset, elset=CALLUS-872
 1691
*Elset, elset=CALLUS-873
 1692
*Elset, elset=CALLUS-874
 1693
*Elset, elset=CALLUS-875
 1694
*Elset, elset=CALLUS-876
 1695
*Elset, elset=CALLUS-877
 1696
*Elset, elset=CALLUS-878
 1697
*Elset, elset=CALLUS-879
 1698
*Elset, elset=CALLUS-880
 1699
*Elset, elset=CALLUS-881
 1700
*Elset, elset=CALLUS-882
 1701
*Elset, elset=CALLUS-883
 1702
*Elset, elset=CALLUS-884
 1703
*Elset, elset=CALLUS-885
 1704
*Elset, elset=CALLUS-886
 1705
*Elset, elset=CALLUS-887
 1706
*Elset, elset=CALLUS-888
 1707
*Elset, elset=CALLUS-889
 1708
*Elset, elset=CALLUS-890
 1709
*Elset, elset=CALLUS-891
 1710
*Elset, elset=CALLUS-892
 1711
*Elset, elset=CALLUS-893
 1712
*Elset, elset=CALLUS-894
 1713
*Elset, elset=CALLUS-895
 1714
*Elset, elset=CALLUS-896
 1715
*Elset, elset=CALLUS-897
 1716
*Elset, elset=CALLUS-898
 1717
*Elset, elset=CALLUS-899
 1718
*Elset, elset=CALLUS-900
 1719
*Elset, elset=CALLUS-901
 1720
*Elset, elset=CALLUS-902
 1721
*Elset, elset=CALLUS-903
 1722
*Elset, elset=CALLUS-904
 1723
*Elset, elset=CALLUS-905
 1724
*Elset, elset=CALLUS-906
 1725
*Elset, elset=CALLUS-907
 1726
*Elset, elset=CALLUS-908
 1727
*Elset, elset=CALLUS-909
 1728
*Elset, elset=CALLUS-910
 1729
*Elset, elset=CALLUS-911
 1730
*Elset, elset=CALLUS-912
 1731
*Elset, elset=CALLUS-913
 1732
*Elset, elset=CALLUS-914
 1733
*Elset, elset=CALLUS-915
 1734
*Elset, elset=CALLUS-916
 1735
*Elset, elset=CALLUS-917
 1736
*Elset, elset=CALLUS-918
 1737
*Elset, elset=CALLUS-919
 1738
*Elset, elset=CALLUS-920
 1739
*Elset, elset=CALLUS-921
 1740
*Elset, elset=CALLUS-922
 1741
*Elset, elset=CALLUS-923
 1742
*Elset, elset=CALLUS-924
 1743
*Elset, elset=CALLUS-925
 1744
*Elset, elset=CALLUS-926
 1745
*Elset, elset=CALLUS-927
 1746
*Elset, elset=CALLUS-928
 1747
*Elset, elset=CALLUS-929
 1748
*Elset, elset=CALLUS-930
 1749
*Elset, elset=CALLUS-931
 1750
*Elset, elset=CALLUS-932
 1751
*Elset, elset=CALLUS-933
 1752
*Elset, elset=CALLUS-934
 1753
*Elset, elset=CALLUS-935
 1754
*Elset, elset=CALLUS-936
 1755
*Elset, elset=CALLUS-937
 1756
*Elset, elset=CALLUS-938
 1757
*Elset, elset=CALLUS-939
 1758
*Elset, elset=CALLUS-940
 1759
*Elset, elset=CALLUS-941
 1760
*Elset, elset=CALLUS-942
 1761
*Elset, elset=CALLUS-943
 1762
*Elset, elset=CALLUS-944
 1763
*Elset, elset=CALLUS-945
 1764
*Elset, elset=CALLUS-946
 1765
*Elset, elset=CALLUS-947
 1766
*Elset, elset=CALLUS-948
 1767
*Elset, elset=CALLUS-949
 1768
*Elset, elset=CALLUS-950
 1769
*Elset, elset=CALLUS-951
 1770
*Elset, elset=CALLUS-952
 1771
*Elset, elset=CALLUS-953
 1772
*Elset, elset=CALLUS-954
 1773
*Elset, elset=CALLUS-955
 1774
*Elset, elset=CALLUS-956
 1775
*Elset, elset=CALLUS-957
 1776
*Elset, elset=CALLUS-958
 1777
*Elset, elset=CALLUS-959
 1778
*Elset, elset=CALLUS-960
 1779
*Elset, elset=CALLUS-961
 1780
*Elset, elset=CALLUS-962
 1781
*Elset, elset=CALLUS-963
 1782
*Elset, elset=CALLUS-964
 1783
*Elset, elset=CALLUS-965
 1784
*Elset, elset=CALLUS-966
 1785
*Elset, elset=CALLUS-967
 1786
*Elset, elset=CALLUS-968
 1787
*Elset, elset=CALLUS-969
 1788
*Elset, elset=CALLUS-970
 1789
*Elset, elset=CALLUS-971
 1790
*Elset, elset=CALLUS-972
 1791
*Elset, elset=CALLUS-973
 1792
*Elset, elset=CALLUS-974
 1793
*Elset, elset=CALLUS-975
 1794
*Elset, elset=CALLUS-976
 1795
*Elset, elset=CALLUS-977
 1796
*Elset, elset=CALLUS-978
 1797
*Elset, elset=CALLUS-979
 1798
*Elset, elset=CALLUS-980
 1799
*Elset, elset=CALLUS-981
 1800
*Elset, elset=CALLUS-982
 1801
*Elset, elset=CALLUS-983
 1802
*Elset, elset=CALLUS-984
 1803
*Elset, elset=CALLUS-985
 1804
*Elset, elset=CALLUS-986
 1805
*Elset, elset=CALLUS-987
 1806
*Elset, elset=CALLUS-988
 1807
*Elset, elset=CALLUS-989
 1808
*Elset, elset=CALLUS-990
 1809
*Elset, elset=CALLUS-991
 1810
*Elset, elset=CALLUS-992
 1811
*Elset, elset=CALLUS-993
 1812
*Elset, elset=CALLUS-994
 1813
*Elset, elset=CALLUS-995
 1814
*Elset, elset=CALLUS-996
 1815
*Elset, elset=CALLUS-997
 1816
*Elset, elset=CALLUS-998
 1817
*Elset, elset=CALLUS-999
 1818
*Elset, elset=CALLUS-1000
 1819
*Elset, elset=CALLUS-1001
 1820
*Elset, elset=CALLUS-1002
 1821
*Elset, elset=CALLUS-1003
 1822
*Elset, elset=CALLUS-1004
 1823
*Elset, elset=CALLUS-1005
 1824
*Elset, elset=CALLUS-1006
 1825
*Elset, elset=CALLUS-1007
 1826
*Elset, elset=CALLUS-1008
 1827
*Elset, elset=CALLUS-1009
 1828
*Elset, elset=CALLUS-1010
 1829
*Elset, elset=CALLUS-1011
 1830
*Elset, elset=CALLUS-1012
 1831
*Elset, elset=CALLUS-1013
 1832
*Elset, elset=CALLUS-1014
 1833
*Elset, elset=CALLUS-1015
 1834
*Elset, elset=CALLUS-1016
 1835
*Elset, elset=CALLUS-1017
 1836
*Elset, elset=CALLUS-1018
 1837
*Elset, elset=CALLUS-1019
 1838
*Elset, elset=CALLUS-1020
 1839
*Elset, elset=CALLUS-1021
 1840
*Elset, elset=CALLUS-1022
 1841
*Elset, elset=CALLUS-1023
 1842
*Elset, elset=CALLUS-1024
 1843
*Elset, elset=CALLUS-1025
 1844
*Elset, elset=CALLUS-1026
 1845
*Elset, elset=CALLUS-1027
 1846
*Elset, elset=CALLUS-1028
 1847
*Elset, elset=CALLUS-1029
 1848
*Elset, elset=CALLUS-1030
 1849
*Elset, elset=CALLUS-1031
 1850
*Elset, elset=CALLUS-1032
 1851
*Elset, elset=CALLUS-1033
 1852
*Elset, elset=CALLUS-1034
 1853
*Elset, elset=CALLUS-1035
 1854
*Elset, elset=CALLUS-1036
 1855
*Elset, elset=CALLUS-1037
 1856
*Elset, elset=CALLUS-1038
 1857
*Elset, elset=CALLUS-1039
 1858
*Elset, elset=CALLUS-1040
 1859
*Elset, elset=CALLUS-1041
 1860
*Elset, elset=CALLUS-1042
 1861
*Elset, elset=CALLUS-1043
 1862
*Elset, elset=CALLUS-1044
 1863
*Elset, elset=CALLUS-1045
 1864
*Elset, elset=CALLUS-1046
 1865
*Elset, elset=CALLUS-1047
 1866
*Elset, elset=CALLUS-1048
 1867
*Elset, elset=CALLUS-1049
 1868
*Elset, elset=CALLUS-1050
 1869
*Elset, elset=CALLUS-1051
 1870
*Elset, elset=CALLUS-1052
 1871
*Elset, elset=CALLUS-1053
 1872
*Elset, elset=CALLUS-1054
 1873
*Elset, elset=CALLUS-1055
 1874
*Elset, elset=CALLUS-1056
 1875
*Elset, elset=CALLUS-1057
 1876
*Elset, elset=CALLUS-1058
 1877
*Elset, elset=CALLUS-1059
 1878
*Elset, elset=CALLUS-1060
 1879
*Elset, elset=CALLUS-1061
 1880
*Elset, elset=CALLUS-1062
 1881
*Elset, elset=CALLUS-1063
 1882
*Elset, elset=CALLUS-1064
 1883
*Elset, elset=CALLUS-1065
 1884
*Elset, elset=CALLUS-1066
 1885
*Elset, elset=CALLUS-1067
 1886
*Elset, elset=CALLUS-1068
 1887
*Elset, elset=CALLUS-1069
 1888
*Elset, elset=CALLUS-1070
 1889
*Elset, elset=CALLUS-1071
 1890
*Elset, elset=CALLUS-1072
 1891
*Elset, elset=CALLUS-1073
 1892
*Elset, elset=CALLUS-1074
 1893
*Elset, elset=CALLUS-1075
 1894
*Elset, elset=CALLUS-1076
 1895
*Elset, elset=CALLUS-1077
 1896
*Elset, elset=CALLUS-1078
 1897
*Elset, elset=CALLUS-1079
 1898
*Elset, elset=CALLUS-1080
 1899
*Elset, elset=CALLUS-1081
 1900
*Elset, elset=CALLUS-1082
 1901
*Elset, elset=CALLUS-1083
 1902
*Elset, elset=CALLUS-1084
 1903
*Elset, elset=CALLUS-1085
 1904
*Elset, elset=CALLUS-1086
 1905
*Elset, elset=CALLUS-1087
 1906
*Elset, elset=CALLUS-1088
 1907
*Elset, elset=CALLUS-1089
 1908
*Elset, elset=CALLUS-1090
 1909
*Elset, elset=CALLUS-1091
 1910
*Elset, elset=CALLUS-1092
 1911
*Elset, elset=CALLUS-1093
 1912
*Elset, elset=CALLUS-1094
 1913
*Elset, elset=CALLUS-1095
 1914
*Elset, elset=CALLUS-1096
 1915
*Elset, elset=CALLUS-1097
 1916
*Elset, elset=CALLUS-1098
 1917
*Elset, elset=CALLUS-1099
 1918
*Elset, elset=CALLUS-1100
 1919
*Elset, elset=CALLUS-1101
 1920
*Elset, elset=CALLUS-1102
 1921
*Elset, elset=CALLUS-1103
 1922
*Elset, elset=CALLUS-1104
 1923
*Elset, elset=CALLUS-1105
 1924
*Elset, elset=CALLUS-1106
 1925
*Elset, elset=CALLUS-1107
 1926
*Elset, elset=CALLUS-1108
 1927
*Elset, elset=CALLUS-1109
 1928
*Elset, elset=CALLUS-1110
 1929
*Elset, elset=CALLUS-1111
 1930
*Elset, elset=CALLUS-1112
 1931
*Elset, elset=CALLUS-1113
 1932
*Elset, elset=CALLUS-1114
 1933
*Elset, elset=CALLUS-1115
 1934
*Elset, elset=CALLUS-1116
 1935
*Elset, elset=CALLUS-1117
 1936
*Elset, elset=CALLUS-1118
 1937
*Elset, elset=CALLUS-1119
 1938
*Elset, elset=CALLUS-1120
 1939
*Elset, elset=CALLUS-1121
 1940
*Elset, elset=CALLUS-1122
 1941
*Elset, elset=CALLUS-1123
 1942
*Elset, elset=CALLUS-1124
 1943
*Elset, elset=CALLUS-1125
 1944
*Elset, elset=CALLUS-1126
 1945
*Elset, elset=CALLUS-1127
 1946
*Elset, elset=CALLUS-1128
 1947
*Elset, elset=CALLUS-1129
 1948
*Elset, elset=CALLUS-1130
 1949
*Elset, elset=CALLUS-1131
 1950
*Elset, elset=CALLUS-1132
 1951
*Elset, elset=CALLUS-1133
 1952
*Elset, elset=CALLUS-1134
 1953
*Elset, elset=CALLUS-1135
 1954
*Elset, elset=CALLUS-1136
 1955
*Elset, elset=CALLUS-1137
 1956
*Elset, elset=CALLUS-1138
 1957
*Elset, elset=CALLUS-1139
 1958
*Elset, elset=CALLUS-1140
 1959
*Elset, elset=CALLUS-1141
 1960
*Elset, elset=CALLUS-1142
 1961
*Elset, elset=CALLUS-1143
 1962
*Elset, elset=CALLUS-1144
 1963
*Elset, elset=CALLUS-1145
 1964
*Elset, elset=CALLUS-1146
 1965
*Elset, elset=CALLUS-1147
 1966
*Elset, elset=CALLUS-1148
 1967
*Elset, elset=CALLUS-1149
 1968
*Elset, elset=CALLUS-1150
 1969
*Elset, elset=CALLUS-1151
 1970
*Elset, elset=CALLUS-1152
 1971
*Elset, elset=CALLUS-1153
 1972
*Elset, elset=CALLUS-1154
 1973
*Elset, elset=CALLUS-1155
 1974
*Elset, elset=CALLUS-1156
 1975
*Elset, elset=CALLUS-1157
 1976
*Elset, elset=CALLUS-1158
 1977
*Elset, elset=CALLUS-1159
 1978
*Elset, elset=CALLUS-1160
 1979
*Elset, elset=CALLUS-1161
 1980
*Elset, elset=CALLUS-1162
 1981
*Elset, elset=CALLUS-1163
 1982
*Elset, elset=CALLUS-1164
 1983
*Elset, elset=CALLUS-1165
 1984
*Elset, elset=CALLUS-1166
 1985
*Elset, elset=CALLUS-1167
 1986
*Elset, elset=CALLUS-1168
 1987
*Elset, elset=CALLUS-1169
 1988
*Elset, elset=CALLUS-1170
 1989
*Elset, elset=CALLUS-1171
 1990
*Elset, elset=CALLUS-1172
 1991
*Elset, elset=CALLUS-1173
 1992
*Elset, elset=CALLUS-1174
 1993
*Elset, elset=CALLUS-1175
 1994
*Elset, elset=CALLUS-1176
 1995
*Elset, elset=CALLUS-1177
 1996
*Elset, elset=CALLUS-1178
 1997
*Elset, elset=CALLUS-1179
 1998
*Elset, elset=CALLUS-1180
 1999
*Elset, elset=CALLUS-1181
 2000
*Elset, elset=CALLUS-1182
 2001
*Elset, elset=CALLUS-1183
 2002
*Elset, elset=CALLUS-1184
 2003
*Elset, elset=CALLUS-1185
 2004
*Elset, elset=CALLUS-1186
 2005
*Elset, elset=CALLUS-1187
 2006
*Elset, elset=CALLUS-1188
 2007
*Elset, elset=CALLUS-1189
 2008
*Elset, elset=CALLUS-1190
 2009
*Elset, elset=CALLUS-1191
 2010
*Elset, elset=CALLUS-1192
 2011
*Elset, elset=CALLUS-1193
 2012
*Elset, elset=CALLUS-1194
 2013
*Elset, elset=CALLUS-1195
 2014
*Elset, elset=CALLUS-1196
 2015
*Elset, elset=CALLUS-1197
 2016
*Elset, elset=CALLUS-1198
 2017
*Elset, elset=CALLUS-1199
 2018
*Elset, elset=CALLUS-1200
 2019
*Elset, elset=CALLUS-1201
 2020
*Elset, elset=CALLUS-1202
 2021
*Elset, elset=CALLUS-1203
 2022
*Elset, elset=CALLUS-1204
 2023
*Elset, elset=CALLUS-1205
 2024
*Elset, elset=CALLUS-1206
 2025
*Elset, elset=CALLUS-1207
 2026
*Elset, elset=CALLUS-1208
 2027
*Elset, elset=CALLUS-1209
 2028
*Elset, elset=CALLUS-1210
 2029
*Elset, elset=CALLUS-1211
 2030
*Elset, elset=CALLUS-1212
 2031
*Elset, elset=CALLUS-1213
 2032
*Elset, elset=CALLUS-1214
 2033
*Elset, elset=CALLUS-1215
 2034
*Elset, elset=CALLUS-1216
 2035
*Elset, elset=CALLUS-1217
 2036
*Elset, elset=CALLUS-1218
 2037
*Elset, elset=CALLUS-1219
 2038
*Elset, elset=CALLUS-1220
 2039
*Elset, elset=CALLUS-1221
 2040
*Elset, elset=CALLUS-1222
 2041
*Elset, elset=CALLUS-1223
 2042
*Elset, elset=CALLUS-1224
 2043
*Elset, elset=CALLUS-1225
 2044
*Elset, elset=CALLUS-1226
 2045
*Elset, elset=CALLUS-1227
 2046
*Elset, elset=CALLUS-1228
 2047
*Elset, elset=CALLUS-1229
 2048
*Elset, elset=CALLUS-1230
 2049
*Elset, elset=CALLUS-1231
 2050
*Elset, elset=CALLUS-1232
 2051
*Elset, elset=CALLUS-1233
 2052
*Elset, elset=CALLUS-1234
 2053
*Elset, elset=CALLUS-1235
 2054
*Elset, elset=CALLUS-1236
 2055
*Elset, elset=CALLUS-1237
 2056
*Elset, elset=CALLUS-1238
 2057
*Elset, elset=CALLUS-1239
 2058
*Elset, elset=CALLUS-1240
 2059
*Elset, elset=CALLUS-1241
 2060
*Elset, elset=CALLUS-1242
 2061
*Elset, elset=CALLUS-1243
 2062
*Elset, elset=CALLUS-1244
 2063
*Elset, elset=CALLUS-1245
 2064
*Elset, elset=CALLUS-1246
 2065
*Elset, elset=CALLUS-1247
 2066
*Elset, elset=CALLUS-1248
 2067
*Elset, elset=CALLUS-1249
 2068
*Elset, elset=CALLUS-1250
 2069
*Elset, elset=CALLUS-1251
 2070
*Elset, elset=CALLUS-1252
 2071
*Elset, elset=CALLUS-1253
 2072
*Elset, elset=CALLUS-1254
 2073
*Elset, elset=CALLUS-1255
 2074
*Elset, elset=CALLUS-1256
 2075
*Elset, elset=CALLUS-1257
 2076
*Elset, elset=CALLUS-1258
 2077
*Elset, elset=CALLUS-1259
 2078
*Elset, elset=CALLUS-1260
 2079
*Elset, elset=CALLUS-1261
 2080
*Elset, elset=CALLUS-1262
 2081
*Elset, elset=CALLUS-1263
 2082
*Elset, elset=CALLUS-1264
 2083
*Elset, elset=CALLUS-1265
 2084
*Elset, elset=CALLUS-1266
 2085
*Elset, elset=CALLUS-1267
 2086
*Elset, elset=CALLUS-1268
 2087
*Elset, elset=CALLUS-1269
 2088
*Elset, elset=CALLUS-1270
 2089
*Elset, elset=CALLUS-1271
 2090
*Elset, elset=CALLUS-1272
 2091
*Elset, elset=CALLUS-1273
 2092
*Elset, elset=CALLUS-1274
 2093
*Elset, elset=CALLUS-1275
 2094
*Elset, elset=CALLUS-1276
 2095
*Elset, elset=CALLUS-1277
 2096
*Elset, elset=CALLUS-1278
 2097
*Elset, elset=CALLUS-1279
 2098
*Elset, elset=CALLUS-1280
 2099
*Elset, elset=CALLUS-1281
 2100
*Elset, elset=CALLUS-1282
 2101
*Elset, elset=CALLUS-1283
 2102
*Elset, elset=CALLUS-1284
 2103
*Elset, elset=CALLUS-1285
 2104
*Elset, elset=CALLUS-1286
 2105
*Elset, elset=CALLUS-1287
 2106
*Elset, elset=CALLUS-1288
 2107
*Elset, elset=CALLUS-1289
 2108
*Elset, elset=CALLUS-1290
 2109
*Elset, elset=CALLUS-1291
 2110
*Elset, elset=CALLUS-1292
 2111
*Elset, elset=CALLUS-1293
 2112
*Elset, elset=CALLUS-1294
 2113
*Elset, elset=CALLUS-1295
 2114
*Elset, elset=CALLUS-1296
 2115
*Elset, elset=CALLUS-1297
 2116
*Elset, elset=CALLUS-1298
 2117
*Elset, elset=CALLUS-1299
 2118
*Elset, elset=CALLUS-1300
 2119
*Elset, elset=CALLUS-1301
 2120
*Elset, elset=CALLUS-1302
 2121
*Elset, elset=CALLUS-1303
 2122
*Elset, elset=CALLUS-1304
 2123
*Elset, elset=CALLUS-1305
 2124
*Elset, elset=CALLUS-1306
 2125
*Elset, elset=CALLUS-1307
 2126
*Elset, elset=CALLUS-1308
 2127
*Elset, elset=CALLUS-1309
 2128
*Elset, elset=CALLUS-1310
 2129
*Elset, elset=CALLUS-1311
 2130
*Elset, elset=CALLUS-1312
 2131
*Elset, elset=CALLUS-1313
 2132
*Elset, elset=CALLUS-1314
 2133
*Elset, elset=CALLUS-1315
 2134
*Elset, elset=CALLUS-1316
 2135
*Elset, elset=CALLUS-1317
 2136
*Elset, elset=CALLUS-1318
 2137
*Elset, elset=CALLUS-1319
 2138
*Elset, elset=CALLUS-1320
 2139
*Elset, elset=CALLUS-1321
 2140
*Elset, elset=CALLUS-1322
 2141
*Elset, elset=CALLUS-1323
 2142
*Elset, elset=CALLUS-1324
 2143
*Elset, elset=CALLUS-1325
 2144
*Elset, elset=CALLUS-1326
 2145
*Elset, elset=CALLUS-1327
 2146
*Elset, elset=CALLUS-1328
 2147
*Elset, elset=CALLUS-1329
 2148
*Elset, elset=CALLUS-1330
 2149
*Elset, elset=CALLUS-1331
 2150
*Elset, elset=CALLUS-1332
 2151
*Elset, elset=CALLUS-1333
 2152
*Elset, elset=CALLUS-1334
 2153
*Elset, elset=CALLUS-1335
 2154
*Elset, elset=CALLUS-1336
 2155
*Elset, elset=CALLUS-1337
 2156
*Elset, elset=CALLUS-1338
 2157
*Elset, elset=CALLUS-1339
 2158
*Elset, elset=CALLUS-1340
 2159
*Elset, elset=CALLUS-1341
 2160
*Elset, elset=CALLUS-1342
 2161
*Elset, elset=CALLUS-1343
 2162
*Elset, elset=CALLUS-1344
 2163
*Elset, elset=CALLUS-1345
 2164
*Elset, elset=CALLUS-1346
 2165
*Elset, elset=CALLUS-1347
 2166
*Elset, elset=CALLUS-1348
 2167
*Elset, elset=CALLUS-1349
 2168
*Elset, elset=CALLUS-1350
 2169
*Elset, elset=CALLUS-1351
 2170
*Elset, elset=CALLUS-1352
 2171
*Elset, elset=CALLUS-1353
 2172
*Elset, elset=CALLUS-1354
 2173
*Elset, elset=CALLUS-1355
 2174
*Elset, elset=CALLUS-1356
 2175
*Elset, elset=CALLUS-1357
 2176
*Elset, elset=CALLUS-1358
 2177
*Elset, elset=CALLUS-1359
 2178
*Elset, elset=CALLUS-1360
 2179
*Elset, elset=CALLUS-1361
 2180
*Elset, elset=CALLUS-1362
 2181
*Elset, elset=CALLUS-1363
 2182
*Elset, elset=CALLUS-1364
 2183
*Elset, elset=CALLUS-1365
 2184
*Elset, elset=CALLUS-1366
 2185
*Elset, elset=CALLUS-1367
 2186
*Elset, elset=CALLUS-1368
 2187
*Elset, elset=CALLUS-1369
 2188
*Elset, elset=CALLUS-1370
 2189
*Elset, elset=CALLUS-1371
 2190
*Elset, elset=CALLUS-1372
 2191
*Elset, elset=CALLUS-1373
 2192
*Elset, elset=CALLUS-1374
 2193
*Elset, elset=CALLUS-1375
 2194
*Elset, elset=CALLUS-1376
 2195
*Elset, elset=CALLUS-1377
 2196
*Elset, elset=CALLUS-1378
 2197
*Elset, elset=CALLUS-1379
 2198
*Elset, elset=CALLUS-1380
 2199
*Elset, elset=CALLUS-1381
 2200
*Elset, elset=CALLUS-1382
 2201
*Elset, elset=CALLUS-1383
 2202
*Elset, elset=CALLUS-1384
 2203
*Elset, elset=CALLUS-1385
 2204
*Elset, elset=CALLUS-1386
 2205
*Elset, elset=CALLUS-1387
 2206
*Elset, elset=CALLUS-1388
 2207
*Elset, elset=CALLUS-1389
 2208
*Elset, elset=CALLUS-1390
 2209
*Elset, elset=CALLUS-1391
 2210
*Elset, elset=CALLUS-1392
 2211
*Elset, elset=CALLUS-1393
 2212
*Elset, elset=CALLUS-1394
 2213
*Elset, elset=CALLUS-1395
 2214
*Elset, elset=CALLUS-1396
 2215
*Elset, elset=CALLUS-1397
 2216
*Elset, elset=CALLUS-1398
 2217
*Elset, elset=CALLUS-1399
 2218
*Elset, elset=CALLUS-1400
 2219
*Elset, elset=CALLUS-1401
 2220
*Elset, elset=CALLUS-1402
 2221
*Elset, elset=CALLUS-1403
 2222
*Elset, elset=CALLUS-1404
 2223
*Elset, elset=CALLUS-1405
 2224
*Elset, elset=CALLUS-1406
 2225
*Elset, elset=CALLUS-1407
 2226
*Elset, elset=CALLUS-1408
 2227
*Elset, elset=CALLUS-1409
 2228
*Elset, elset=CALLUS-1410
 2229
*Elset, elset=CALLUS-1411
 2230
*Elset, elset=CALLUS-1412
 2231
*Elset, elset=CALLUS-1413
 2232
*Elset, elset=CALLUS-1414
 2233
*Elset, elset=CALLUS-1415
 2234
*Elset, elset=CALLUS-1416
 2235
*Elset, elset=CALLUS-1417
 2236
*Elset, elset=CALLUS-1418
 2237
*Elset, elset=CALLUS-1419
 2238
*Elset, elset=CALLUS-1420
 2239
*Elset, elset=CALLUS-1421
 2240
*Elset, elset=CALLUS-1422
 2241
*Elset, elset=CALLUS-1423
 2242
*Elset, elset=CALLUS-1424
 2243
*Elset, elset=CALLUS-1425
 2244
*Elset, elset=CALLUS-1426
 2245
*Elset, elset=CALLUS-1427
 2246
*Elset, elset=CALLUS-1428
 2247
*Elset, elset=CALLUS-1429
 2248
*Elset, elset=CALLUS-1430
 2249
*Elset, elset=CALLUS-1431
 2250
*Elset, elset=CALLUS-1432
 2251
*Elset, elset=CALLUS-1433
 2252
*Elset, elset=CALLUS-1434
 2253
*Elset, elset=CALLUS-1435
 2254
*Elset, elset=CALLUS-1436
 2255
*Elset, elset=CALLUS-1437
 2256
*Elset, elset=CALLUS-1438
 2257
*Elset, elset=CALLUS-1439
 2258
*Elset, elset=CALLUS-1440
 2259
*Elset, elset=CALLUS-1441
 2260
*Elset, elset=CALLUS-1442
 2261
*Elset, elset=CALLUS-1443
 2262
*Elset, elset=CALLUS-1444
 2263
*Elset, elset=CALLUS-1445
 2264
*Elset, elset=CALLUS-1446
 2265
*Elset, elset=CALLUS-1447
 2266
*Elset, elset=CALLUS-1448
 2267
*Elset, elset=CALLUS-1449
 2268
*Elset, elset=CALLUS-1450
 2269
*Elset, elset=CALLUS-1451
 2270
*Elset, elset=CALLUS-1452
 2271
*Elset, elset=CALLUS-1453
 2272
*Elset, elset=CALLUS-1454
 2273
*Elset, elset=CALLUS-1455
 2274
*Elset, elset=CALLUS-1456
 2275
*Elset, elset=CALLUS-1457
 2276
*Elset, elset=CALLUS-1458
 2277
*Elset, elset=CALLUS-1459
 2278
*Elset, elset=CALLUS-1460
 2279
*Elset, elset=CALLUS-1461
 2280
*Elset, elset=CALLUS-1462
 2281
*Elset, elset=CALLUS-1463
 2282
*Elset, elset=CALLUS-1464
 2283
*Elset, elset=CALLUS-1465
 2284
*Elset, elset=CALLUS-1466
 2285
*Elset, elset=CALLUS-1467
 2286
*Elset, elset=CALLUS-1468
 2287
*Elset, elset=CALLUS-1469
 2288
*Elset, elset=CALLUS-1470
 2289
*Elset, elset=CALLUS-1471
 2290
*Elset, elset=CALLUS-1472
 2291
*Elset, elset=CALLUS-1473
 2292
*Elset, elset=CALLUS-1474
 2293
*Elset, elset=CALLUS-1475
 2294
*Elset, elset=CALLUS-1476
 2295
*Elset, elset=CALLUS-1477
 2296
*Elset, elset=CALLUS-1478
 2297
*Elset, elset=CALLUS-1479
 2298
*Elset, elset=CALLUS-1480
 2299
*Elset, elset=CALLUS-1481
 2300
*Elset, elset=CALLUS-1482
 2301
*Elset, elset=CALLUS-1483
 2302
*Elset, elset=CALLUS-1484
 2303
*Elset, elset=CALLUS-1485
 2304
*Elset, elset=CALLUS-1486
 2305
*Elset, elset=CALLUS-1487
 2306
*Elset, elset=CALLUS-1488
 2307
*Elset, elset=CALLUS-1489
 2308
*Elset, elset=CALLUS-1490
 2309
*Elset, elset=CALLUS-1491
 2310
*Elset, elset=CALLUS-1492
 2311
*Elset, elset=CALLUS-1493
 2312
*Elset, elset=CALLUS-1494
 2313
*Elset, elset=CALLUS-1495
 2314
*Elset, elset=CALLUS-1496
 2315
*Elset, elset=CALLUS-1497
 2316
*Elset, elset=CALLUS-1498
 2317
*Elset, elset=CALLUS-1499
 2318
*Elset, elset=CALLUS-1500
 2319
*Elset, elset=CALLUS-1501
 2320
*Elset, elset=CALLUS-1502
 2321
*Elset, elset=CALLUS-1503
 2322
*Elset, elset=CALLUS-1504
 2323
*Elset, elset=CALLUS-1505
 2324
*Elset, elset=CALLUS-1506
 2325
*Elset, elset=CALLUS-1507
 2326
*Elset, elset=CALLUS-1508
 2327
*Elset, elset=CALLUS-1509
 2328
*Elset, elset=CALLUS-1510
 2329
*Elset, elset=CALLUS-1511
 2330
*Elset, elset=CALLUS-1512
 2331
*Elset, elset=CALLUS-1513
 2332
*Elset, elset=CALLUS-1514
 2333
*Elset, elset=CALLUS-1515
 2334
*Elset, elset=CALLUS-1516
 2335
*Elset, elset=CALLUS-1517
 2336
*Elset, elset=CALLUS-1518
 2337
*Elset, elset=CALLUS-1519
 2338
*Elset, elset=CALLUS-1520
 2339
*Elset, elset=CALLUS-1521
 2340
*Elset, elset=CALLUS-1522
 2341
*Elset, elset=CALLUS-1523
 2342
*Elset, elset=CALLUS-1524
 2343
*Elset, elset=CALLUS-1525
 2344
*Elset, elset=CALLUS-1526
 2345
*Elset, elset=CALLUS-1527
 2346
*Elset, elset=CALLUS-1528
 2347
*Elset, elset=CALLUS-1529
 2348
*Elset, elset=CALLUS-1530
 2349
*Elset, elset=CALLUS-1531
 2350
*Elset, elset=CALLUS-1532
 2351
*Elset, elset=CALLUS-1533
 2352
*Elset, elset=CALLUS-1534
 2353
*Elset, elset=CALLUS-1535
 2354
*Elset, elset=CALLUS-1536
 2355
*Elset, elset=CALLUS-1537
 2356
*Elset, elset=CALLUS-1538
 2357
*Elset, elset=CALLUS-1539
 2358
*Elset, elset=CALLUS-1540
 2359
*Elset, elset=CALLUS-1541
 2360
*Elset, elset=CALLUS-1542
 2361
*Elset, elset=CALLUS-1543
 2362
*Elset, elset=CALLUS-1544
 2363
*Elset, elset=CALLUS-1545
 2364
*Elset, elset=CALLUS-1546
 2365
*Elset, elset=CALLUS-1547
 2366
*Elset, elset=CALLUS-1548
 2367
*Elset, elset=CALLUS-1549
 2368
*Elset, elset=CALLUS-1550
 2369
*Elset, elset=CALLUS-1551
 2370
*Elset, elset=CALLUS-1552
 2371
*Elset, elset=CALLUS-1553
 2372
*Elset, elset=CALLUS-1554
 2373
*Elset, elset=CALLUS-1555
 2374
*Elset, elset=CALLUS-1556
 2375
*Elset, elset=CALLUS-1557
 2376
*Elset, elset=CALLUS-1558
 2377
*Elset, elset=CALLUS-1559
 2378
*Elset, elset=CALLUS-1560
 2379
*Elset, elset=CALLUS-1561
 2380
*Elset, elset=CALLUS-1562
 2381
*Elset, elset=CALLUS-1563
 2382
*Elset, elset=CALLUS-1564
 2383
*Elset, elset=CALLUS-1565
 2384
*Elset, elset=CALLUS-1566
 2385
*Elset, elset=CALLUS-1567
 2386
*Elset, elset=CALLUS-1568
 2387
*Elset, elset=CALLUS-1569
 2388
*Elset, elset=CALLUS-1570
 2389
*Elset, elset=CALLUS-1571
 2390
*Elset, elset=CALLUS-1572
 2391
*Elset, elset=CALLUS-1573
 2392
*Elset, elset=CALLUS-1574
 2393
*Elset, elset=CALLUS-1575
 2394
*Elset, elset=CALLUS-1576
 2395
*Elset, elset=CALLUS-1577
 2396
*Elset, elset=CALLUS-1578
 2397
*Elset, elset=CALLUS-1579
 2398
*Elset, elset=CALLUS-1580
 2399
*Elset, elset=CALLUS-1581
 2400
*Elset, elset=CALLUS-1582
 2401
*Elset, elset=CALLUS-1583
 2402
*Elset, elset=CALLUS-1584
 2403
*Elset, elset=CALLUS-1585
 2404
*Elset, elset=CALLUS-1586
 2405
*Elset, elset=CALLUS-1587
 2406
*Elset, elset=CALLUS-1588
 2407
*Elset, elset=CALLUS-1589
 2408
*Elset, elset=CALLUS-1590
 2409
*Elset, elset=CALLUS-1591
 2410
*Elset, elset=CALLUS-1592
 2411
*Elset, elset=CALLUS-1593
 2412
*Elset, elset=CALLUS-1594
 2413
*Elset, elset=CALLUS-1595
 2414
*Elset, elset=CALLUS-1596
 2415
*Elset, elset=CALLUS-1597
 2416
*Elset, elset=CALLUS-1598
 2417
*Elset, elset=CALLUS-1599
 2418
*Elset, elset=CALLUS-1600
 2419
*Elset, elset=CALLUS-1601
 2420
*Elset, elset=CALLUS-1602
 2421
*Elset, elset=CALLUS-1603
 2422
*Elset, elset=CALLUS-1604
 2423
*Elset, elset=CALLUS-1605
 2424
*Elset, elset=CALLUS-1606
 2425
*Elset, elset=CALLUS-1607
 2426
*Elset, elset=CALLUS-1608
 2427
*Elset, elset=CALLUS-1609
 2428
*Elset, elset=CALLUS-1610
 2429
*Elset, elset=CALLUS-1611
 2430
*Elset, elset=CALLUS-1612
 2431
*Elset, elset=CALLUS-1613
 2432
*Elset, elset=CALLUS-1614
 2433
*Elset, elset=CALLUS-1615
 2434
*Elset, elset=CALLUS-1616
 2435
*Elset, elset=CALLUS-1617
 2436
*Elset, elset=CALLUS-1618
 2437
*Elset, elset=CALLUS-1619
 2438
*Elset, elset=CALLUS-1620
 2439
*Elset, elset=CALLUS-1621
 2440
*Elset, elset=CALLUS-1622
 2441
*Elset, elset=CALLUS-1623
 2442
*Elset, elset=CALLUS-1624
 2443
*Elset, elset=CALLUS-1625
 2444
*Elset, elset=CALLUS-1626
 2445
*Elset, elset=CALLUS-1627
 2446
*Elset, elset=CALLUS-1628
 2447
*Elset, elset=CALLUS-1629
 2448
*Elset, elset=CALLUS-1630
 2449
*Elset, elset=CALLUS-1631
 2450
*Elset, elset=CALLUS-1632
 2451
*Elset, elset=CALLUS-1633
 2452
*Elset, elset=CALLUS-1634
 2453
*Elset, elset=CALLUS-1635
 2454
*Elset, elset=CALLUS-1636
 2455
*Elset, elset=CALLUS-1637
 2456
*Elset, elset=CALLUS-1638
 2457
*Elset, elset=CALLUS-1639
 2458
*Elset, elset=CALLUS-1640
 2459
*Elset, elset=CALLUS-1641
 2460
*Elset, elset=CALLUS-1642
 2461
*Elset, elset=CALLUS-1643
 2462
*Elset, elset=CALLUS-1644
 2463
*Elset, elset=CALLUS-1645
 2464
*Elset, elset=CALLUS-1646
 2465
*Elset, elset=CALLUS-1647
 2466
*Elset, elset=CALLUS-1648
 2467
*Elset, elset=CALLUS-1649
 2468
*Elset, elset=CALLUS-1650
 2469
*Elset, elset=CALLUS-1651
 2470
*Elset, elset=CALLUS-1652
 2471
*Elset, elset=CALLUS-1653
 2472
*Elset, elset=CALLUS-1654
 2473
*Elset, elset=CALLUS-1655
 2474
*Elset, elset=CALLUS-1656
 2475
*Elset, elset=CALLUS-1657
 2476
*Elset, elset=CALLUS-1658
 2477
*Elset, elset=CALLUS-1659
 2478
*Elset, elset=CALLUS-1660
 2479
*Elset, elset=CALLUS-1661
 2480
*Elset, elset=CALLUS-1662
 2481
*Elset, elset=CALLUS-1663
 2482
*Elset, elset=CALLUS-1664
 2483
*Elset, elset=CALLUS-1665
 2484
*Elset, elset=CALLUS-1666
 2485
*Elset, elset=CALLUS-1667
 2486
*Elset, elset=CALLUS-1668
 2487
*Elset, elset=CALLUS-1669
 2488
*Elset, elset=CALLUS-1670
 2489
*Elset, elset=CALLUS-1671
 2490
*Elset, elset=CALLUS-1672
 2491
*Elset, elset=CALLUS-1673
 2492
*Elset, elset=CALLUS-1674
 2493
*Elset, elset=CALLUS-1675
 2494
*Elset, elset=CALLUS-1676
 2495
*Elset, elset=CALLUS-1677
 2496
*Elset, elset=CALLUS-1678
 2497
*Elset, elset=CALLUS-1679
 2498
*Elset, elset=CALLUS-1680
 2499
*Elset, elset=CALLUS-1681
 2500
*Elset, elset=CALLUS-1682
 2501
*Elset, elset=CALLUS-1683
 2502
*Elset, elset=CALLUS-1684
 2503
*Elset, elset=CALLUS-1685
 2504
*Elset, elset=CALLUS-1686
 2505
*Elset, elset=CALLUS-1687
 2506
*Elset, elset=CALLUS-1688
 2507
*Elset, elset=CALLUS-1689
 2508
*Elset, elset=CALLUS-1690
 2509
*Elset, elset=CALLUS-1691
 2510
*Elset, elset=CALLUS-1692
 2511
*Elset, elset=CALLUS-1693
 2512
*Elset, elset=CALLUS-1694
 2513
*Elset, elset=CALLUS-1695
 2514
*Elset, elset=CALLUS-1696
 2515
*Elset, elset=CALLUS-1697
 2516
*Elset, elset=CALLUS-1698
 2517
*Elset, elset=CALLUS-1699
 2518
*Elset, elset=CALLUS-1700
 2519
*Elset, elset=CALLUS-1701
 2520
*Elset, elset=CALLUS-1702
 2521
*Elset, elset=CALLUS-1703
 2522
*Elset, elset=CALLUS-1704
 2523
*Elset, elset=CALLUS-1705
 2524
*Elset, elset=CALLUS-1706
 2525
*Elset, elset=CALLUS-1707
 2526
*Elset, elset=CALLUS-1708
 2527
*Elset, elset=CALLUS-1709
 2528
*Elset, elset=CALLUS-1710
 2529
*Elset, elset=CALLUS-1711
 2530
*Elset, elset=CALLUS-1712
 2531
*Elset, elset=CALLUS-1713
 2532
*Elset, elset=CALLUS-1714
 2533
*Elset, elset=CALLUS-1715
 2534
*Elset, elset=CALLUS-1716
 2535
*Elset, elset=CALLUS-1717
 2536
*Elset, elset=CALLUS-1718
 2537
*Elset, elset=CALLUS-1719
 2538
*Elset, elset=CALLUS-1720
 2539
*Elset, elset=CALLUS-1721
 2540
*Elset, elset=CALLUS-1722
 2541
*Elset, elset=CALLUS-1723
 2542
*Elset, elset=CALLUS-1724
 2543
*Elset, elset=CALLUS-1725
 2544
*Elset, elset=CALLUS-1726
 2545
*Elset, elset=CALLUS-1727
 2546
*Elset, elset=CALLUS-1728
 2547
*Elset, elset=CALLUS-1729
 2548
*Elset, elset=CALLUS-1730
 2549
*Elset, elset=CALLUS-1731
 2550
*Elset, elset=CALLUS-1732
 2551
*Elset, elset=CALLUS-1733
 2552
*Elset, elset=CALLUS-1734
 2553
*Elset, elset=CALLUS-1735
 2554
*Elset, elset=CALLUS-1736
 2555
*Elset, elset=CALLUS-1737
 2556
*Elset, elset=CALLUS-1738
 2557
*Elset, elset=CALLUS-1739
 2558
*Elset, elset=CALLUS-1740
 2559
*Elset, elset=CALLUS-1741
 2560
*Elset, elset=CALLUS-1742
 2561
*Elset, elset=CALLUS-1743
 2562
*Elset, elset=CALLUS-1744
 2563
*Elset, elset=CALLUS-1745
 2564
*Elset, elset=CALLUS-1746
 2565
*Elset, elset=CALLUS-1747
 2566
*Elset, elset=CALLUS-1748
 2567
*Elset, elset=CALLUS-1749
 2568
*Elset, elset=CALLUS-1750
 2569
*Elset, elset=CALLUS-1751
 2570
*Elset, elset=CALLUS-1752
 2571
*Elset, elset=CALLUS-1753
 2572
*Elset, elset=CALLUS-1754
 2573
*Elset, elset=CALLUS-1755
 2574
*Elset, elset=CALLUS-1756
 2575
*Elset, elset=CALLUS-1757
 2576
*Elset, elset=CALLUS-1758
 2577
*Elset, elset=CALLUS-1759
 2578
*Elset, elset=CALLUS-1760
 2579
*Elset, elset=CALLUS-1761
 2580
*Elset, elset=CALLUS-1762
 2581
*Elset, elset=CALLUS-1763
 2582
*Elset, elset=CALLUS-1764
 2583
*Elset, elset=CALLUS-1765
 2584
*Elset, elset=CALLUS-1766
 2585
*Elset, elset=CALLUS-1767
 2586
*Elset, elset=CALLUS-1768
 2587
*Elset, elset=CALLUS-1769
 2588
*Elset, elset=CALLUS-1770
 2589
*Elset, elset=CALLUS-1771
 2590
*Elset, elset=CALLUS-1772
 2591
*Elset, elset=CALLUS-1773
 2592
*Elset, elset=CALLUS-1774
 2593
*Elset, elset=CALLUS-1775
 2594
*Elset, elset=CALLUS-1776
 2595
*Elset, elset=CALLUS-1777
 2596
*Elset, elset=CALLUS-1778
 2597
*Elset, elset=CALLUS-1779
 2598
*Elset, elset=CALLUS-1780
 2599
*Elset, elset=CALLUS-1781
 2600
*Elset, elset=CALLUS-1782
 2601
*Elset, elset=CALLUS-1783
 2602
*Elset, elset=CALLUS-1784
 2603
*Elset, elset=CALLUS-1785
 2604
*Elset, elset=CALLUS-1786
 2605
*Elset, elset=CALLUS-1787
 2606
*Elset, elset=CALLUS-1788
 2607
*Elset, elset=CALLUS-1789
 2608
*Elset, elset=CALLUS-1790
 2609
*Elset, elset=CALLUS-1791
 2610
*Elset, elset=CALLUS-1792
 2611
*Elset, elset=CALLUS-1793
 2612
*Elset, elset=CALLUS-1794
 2613
*Elset, elset=CALLUS-1795
 2614
*Elset, elset=CALLUS-1796
 2615
*Elset, elset=CALLUS-1797
 2616
*Elset, elset=CALLUS-1798
 2617
*Elset, elset=CALLUS-1799
 2618
*Elset, elset=CALLUS-1800
 2619
*Elset, elset=CALLUS-1801
 2620
*Elset, elset=CALLUS-1802
 2621
*Elset, elset=CALLUS-1803
 2622
*Elset, elset=CALLUS-1804
 2623
*Elset, elset=CALLUS-1805
 2624
*Elset, elset=CALLUS-1806
 2625
*Elset, elset=CALLUS-1807
 2626
*Elset, elset=CALLUS-1808
 2627
*Elset, elset=CALLUS-1809
 2628
*Elset, elset=CALLUS-1810
 2629
*Elset, elset=CALLUS-1811
 2630
*Elset, elset=CALLUS-1812
 2631
*Elset, elset=CALLUS-1813
 2632
*Elset, elset=CALLUS-1814
 2633
*Elset, elset=CALLUS-1815
 2634
*Elset, elset=CALLUS-1816
 2635
*Elset, elset=CALLUS-1817
 2636
*Elset, elset=CALLUS-1818
 2637
*Elset, elset=CALLUS-1819
 2638
*Elset, elset=CALLUS-1820
 2639
*Elset, elset=CALLUS-1821
 2640
*Elset, elset=CALLUS-1822
 2641
*Elset, elset=CALLUS-1823
 2642
*Elset, elset=CALLUS-1824
 2643
*Elset, elset=CALLUS-1825
 2644
*Elset, elset=CALLUS-1826
 2645
*Elset, elset=CALLUS-1827
 2646
*Elset, elset=CALLUS-1828
 2647
*Elset, elset=CALLUS-1829
 2648
*Elset, elset=CALLUS-1830
 2649
*Elset, elset=CALLUS-1831
 2650
*Elset, elset=CALLUS-1832
 2651
*Elset, elset=CALLUS-1833
 2652
*Elset, elset=CALLUS-1834
 2653
*Elset, elset=CALLUS-1835
 2654
*Elset, elset=CALLUS-1836
 2655
*Elset, elset=CALLUS-1837
 2656
*Elset, elset=CALLUS-1838
 2657
*Elset, elset=CALLUS-1839
 2658
*Elset, elset=CALLUS-1840
 2659
*Elset, elset=CALLUS-1841
 2660
*Elset, elset=CALLUS-1842
 2661
*Elset, elset=CALLUS-1843
 2662
*Elset, elset=CALLUS-1844
 2663
*Elset, elset=CALLUS-1845
 2664
*Elset, elset=CALLUS-1846
 2665
*Elset, elset=CALLUS-1847
 2666
*Elset, elset=CALLUS-1848
 2667
*Elset, elset=CALLUS-1849
 2668
*Elset, elset=CALLUS-1850
 2669
*Elset, elset=CALLUS-1851
 2670
*Elset, elset=CALLUS-1852
 2671
*Elset, elset=CALLUS-1853
 2672
*Elset, elset=CALLUS-1854
 2673
*Elset, elset=CALLUS-1855
 2674
*Elset, elset=CALLUS-1856
 2675
*Elset, elset=CALLUS-1857
 2676
*Elset, elset=CALLUS-1858
 2677
*Elset, elset=CALLUS-1859
 2678
*Elset, elset=CALLUS-1860
 2679
*Elset, elset=CALLUS-1861
 2680
*Elset, elset=CALLUS-1862
 2681
*Elset, elset=CALLUS-1863
 2682
*Elset, elset=CALLUS-1864
 2683
*Elset, elset=CALLUS-1865
 2684
*Elset, elset=CALLUS-1866
 2685
*Elset, elset=CALLUS-1867
 2686
*Elset, elset=CALLUS-1868
 2687
*Elset, elset=CALLUS-1869
 2688
*Elset, elset=CALLUS-1870
 2689
*Elset, elset=CALLUS-1871
 2690
*Elset, elset=CALLUS-1872
 2691
*Elset, elset=CALLUS-1873
 2692
*Elset, elset=CALLUS-1874
 2693
*Elset, elset=CALLUS-1875
 2694
*Elset, elset=CALLUS-1876
 2695
*Elset, elset=CALLUS-1877
 2696
*Elset, elset=CALLUS-1878
 2697
*Elset, elset=CALLUS-1879
 2698
*Elset, elset=CALLUS-1880
 2699
*Elset, elset=CALLUS-1881
 2700
*Elset, elset=CALLUS-1882
 2701
*Elset, elset=CALLUS-1883
 2702
*Elset, elset=CALLUS-1884
 2703
*Elset, elset=CALLUS-1885
 2704
*Elset, elset=CALLUS-1886
 2705
*Elset, elset=CALLUS-1887
 2706
*Elset, elset=CALLUS-1888
 2707
*Elset, elset=CALLUS-1889
 2708
*Elset, elset=CALLUS-1890
 2709
*Elset, elset=CALLUS-1891
 2710
*Elset, elset=CALLUS-1892
 2711
*Elset, elset=CALLUS-1893
 2712
*Elset, elset=CALLUS-1894
 2713
*Elset, elset=CALLUS-1895
 2714
*Elset, elset=CALLUS-1896
 2715
*Elset, elset=CALLUS-1897
 2716
*Elset, elset=CALLUS-1898
 2717
*Elset, elset=CALLUS-1899
 2718
*Elset, elset=CALLUS-1900
 2719
*Elset, elset=CALLUS-1901
 2720
*Elset, elset=CALLUS-1902
 2721
*Elset, elset=CALLUS-1903
 2722
*Elset, elset=CALLUS-1904
 2723
*Elset, elset=CALLUS-1905
 2724
*Elset, elset=CALLUS-1906
 2725
*Elset, elset=CALLUS-1907
 2726
*Elset, elset=CALLUS-1908
 2727
*Elset, elset=CALLUS-1909
 2728
*Elset, elset=CALLUS-1910
 2729
*Elset, elset=CALLUS-1911
 2730
*Elset, elset=CALLUS-1912
 2731
*Elset, elset=CALLUS-1913
 2732
*Elset, elset=CALLUS-1914
 2733
*Elset, elset=CALLUS-1915
 2734
*Elset, elset=CALLUS-1916
 2735
*Elset, elset=CALLUS-1917
 2736
*Elset, elset=CALLUS-1918
 2737
*Elset, elset=CALLUS-1919
 2738
*Elset, elset=CALLUS-1920
 2739
*Elset, elset=CALLUS-1921
 2740
*Elset, elset=CALLUS-1922
 2741
*Elset, elset=CALLUS-1923
 2742
*Elset, elset=CALLUS-1924
 2743
*Elset, elset=CALLUS-1925
 2744
*Elset, elset=CALLUS-1926
 2745
*Elset, elset=CALLUS-1927
 2746
*Elset, elset=CALLUS-1928
 2747
*Elset, elset=CALLUS-1929
 2748
*Elset, elset=CALLUS-1930
 2749
*Elset, elset=CALLUS-1931
 2750
*Elset, elset=CALLUS-1932
 2751
*Elset, elset=CALLUS-1933
 2752
*Elset, elset=CALLUS-1934
 2753
*Elset, elset=CALLUS-1935
 2754
*Elset, elset=CALLUS-1936
 2755
*Elset, elset=CALLUS-1937
 2756
*Elset, elset=CALLUS-1938
 2757
*Elset, elset=CALLUS-1939
 2758
*Elset, elset=CALLUS-1940
 2759
*Elset, elset=CALLUS-1941
 2760
*Elset, elset=CALLUS-1942
 2761
*Elset, elset=CALLUS-1943
 2762
*Elset, elset=CALLUS-1944
 2763
*Elset, elset=CALLUS-1945
 2764
*Elset, elset=CALLUS-1946
 2765
*Elset, elset=CALLUS-1947
 2766
*Elset, elset=CALLUS-1948
 2767
*Elset, elset=CALLUS-1949
 2768
*Elset, elset=CALLUS-1950
 2769
*Elset, elset=CALLUS-1951
 2770
*Elset, elset=CALLUS-1952
 2771
*Elset, elset=CALLUS-1953
 2772
*Elset, elset=CALLUS-1954
 2773
*Elset, elset=CALLUS-1955
 2774
*Elset, elset=CALLUS-1956
 2775
*Elset, elset=CALLUS-1957
 2776
*Elset, elset=CALLUS-1958
 2777
*Elset, elset=CALLUS-1959
 2778
*Elset, elset=CALLUS-1960
 2779
*Elset, elset=CALLUS-1961
 2780
*Elset, elset=CALLUS-1962
 2781
*Elset, elset=CALLUS-1963
 2782
*Elset, elset=CALLUS-1964
 2783
*Elset, elset=CALLUS-1965
 2784
*Elset, elset=CALLUS-1966
 2785
*Elset, elset=CALLUS-1967
 2786
*Elset, elset=CALLUS-1968
 2787
*Elset, elset=CALLUS-1969
 2788
*Elset, elset=CALLUS-1970
 2789
*Elset, elset=CALLUS-1971
 2790
*Elset, elset=CALLUS-1972
 2791
*Elset, elset=CALLUS-1973
 2792
*Elset, elset=CALLUS-1974
 2793
*Elset, elset=CALLUS-1975
 2794
*Elset, elset=CALLUS-1976
 2795
*Elset, elset=CALLUS-1977
 2796
*Elset, elset=CALLUS-1978
 2797
*Elset, elset=CALLUS-1979
 2798
*Elset, elset=CALLUS-1980
 2799
*Elset, elset=CALLUS-1981
 2800
*Elset, elset=CALLUS-1982
 2801
*Elset, elset=CALLUS-1983
 2802
*Elset, elset=CALLUS-1984
 2803
*Elset, elset=CALLUS-1985
 2804
*Elset, elset=CALLUS-1986
 2805
*Elset, elset=CALLUS-1987
 2806
*Elset, elset=CALLUS-1988
 2807
*Elset, elset=CALLUS-1989
 2808
*Elset, elset=CALLUS-1990
 2809
*Elset, elset=CALLUS-1991
 2810
*Elset, elset=CALLUS-1992
 2811
*Elset, elset=CALLUS-1993
 2812
*Elset, elset=CALLUS-1994
 2813
*Elset, elset=CALLUS-1995
 2814
*Elset, elset=CALLUS-1996
 2815
*Elset, elset=CALLUS-1997
 2816
*Elset, elset=CALLUS-1998
 2817
*Elset, elset=CALLUS-1999
 2818
*Elset, elset=CALLUS-2000
 2819
*Elset, elset=CALLUS-2001
 2820
*Elset, elset=CALLUS-2002
 2821
*Elset, elset=CALLUS-2003
 2822
*Elset, elset=CALLUS-2004
 2823
*Elset, elset=CALLUS-2005
 2824
*Elset, elset=CALLUS-2006
 2825
*Elset, elset=CALLUS-2007
 2826
*Elset, elset=CALLUS-2008
 2827
*Elset, elset=CALLUS-2009
 2828
*Elset, elset=CALLUS-2010
 2829
*Elset, elset=CALLUS-2011
 2830
*Elset, elset=CALLUS-2012
 2831
*Elset, elset=CALLUS-2013
 2832
*Elset, elset=CALLUS-2014
 2833
*Elset, elset=CALLUS-2015
 2834
*Elset, elset=CALLUS-2016
 2835
*Elset, elset=CALLUS-2017
 2836
*Elset, elset=CALLUS-2018
 2837
*Elset, elset=CALLUS-2019
 2838
*Elset, elset=CALLUS-2020
 2839
*Elset, elset=CALLUS-2021
 2840
*Elset, elset=CALLUS-2022
 2841
*Elset, elset=CALLUS-2023
 2842
*Elset, elset=CALLUS-2024
 2843
*Elset, elset=CALLUS-2025
 2844
*Elset, elset=CALLUS-2026
 2845
*Elset, elset=CALLUS-2027
 2846
*Elset, elset=CALLUS-2028
 2847
*Elset, elset=CALLUS-2029
 2848
*Elset, elset=CALLUS-2030
 2849
*Elset, elset=CALLUS-2031
 2850
*Elset, elset=CALLUS-2032
 2851
*Elset, elset=CALLUS-2033
 2852
*Elset, elset=CALLUS-2034
 2853
*Elset, elset=CALLUS-2035
 2854
*Elset, elset=CALLUS-2036
 2855
*Elset, elset=CALLUS-2037
 2856
*Elset, elset=CALLUS-2038
 2857
*Elset, elset=CALLUS-2039
 2858
*Elset, elset=CALLUS-2040
 2859
*Elset, elset=CALLUS-2041
 2860
*Elset, elset=CALLUS-2042
 2861
*Elset, elset=CALLUS-2043
 2862
*Elset, elset=CALLUS-2044
 2863
*Elset, elset=CALLUS-2045
 2864
*Elset, elset=CALLUS-2046
 2865
*Elset, elset=CALLUS-2047
 2866
*Elset, elset=CALLUS-2048
 2867
*Elset, elset=CALLUS-2049
 2868
*Elset, elset=CALLUS-2050
 2869
*Elset, elset=CALLUS-2051
 2870
*Elset, elset=CALLUS-2052
 2871
*Elset, elset=CALLUS-2053
 2872
*Elset, elset=CALLUS-2054
 2873
*Elset, elset=CALLUS-2055
 2874
*Elset, elset=CALLUS-2056
 2875
*Elset, elset=CALLUS-2057
 2876
*Elset, elset=CALLUS-2058
 2877
*Elset, elset=CALLUS-2059
 2878
*Elset, elset=CALLUS-2060
 2879
*Elset, elset=CALLUS-2061
 2880
*Elset, elset=CALLUS-2062
 2881
*Elset, elset=CALLUS-2063
 2882
*Elset, elset=CALLUS-2064
 2883
*Elset, elset=CALLUS-2065
 2884
*Elset, elset=CALLUS-2066
 2885
*Elset, elset=CALLUS-2067
 2886
*Elset, elset=CALLUS-2068
 2887
*Elset, elset=CALLUS-2069
 2888
*Elset, elset=CALLUS-2070
 2889
*Elset, elset=CALLUS-2071
 2890
*Elset, elset=CALLUS-2072
 2891
*Elset, elset=CALLUS-2073
 2892
*Elset, elset=CALLUS-2074
 2893
*Elset, elset=CALLUS-2075
 2894
*Elset, elset=CALLUS-2076
 2895
*Elset, elset=CALLUS-2077
 2896
*Elset, elset=CALLUS-2078
 2897
*Elset, elset=CALLUS-2079
 2898
*Elset, elset=CALLUS-2080
 2899
*Elset, elset=CALLUS-2081
 2900
*Elset, elset=CALLUS-2082
 2901
*Elset, elset=CALLUS-2083
 2902
*Elset, elset=CALLUS-2084
 2903
*Elset, elset=CALLUS-2085
 2904
*Elset, elset=CALLUS-2086
 2905
*Elset, elset=CALLUS-2087
 2906
*Elset, elset=CALLUS-2088
 2907
*Elset, elset=CALLUS-2089
 2908
*Elset, elset=CALLUS-2090
 2909
*Elset, elset=CALLUS-2091
 2910
*Elset, elset=CALLUS-2092
 2911
*Elset, elset=CALLUS-2093
 2912
*Elset, elset=CALLUS-2094
 2913
*Elset, elset=CALLUS-2095
 2914
*Elset, elset=CALLUS-2096
 2915
*Elset, elset=CALLUS-2097
 2916
*Elset, elset=CALLUS-2098
 2917
*Elset, elset=CALLUS-2099
 2918
*Elset, elset=CALLUS-2100
 2919
*Elset, elset=CALLUS-2101
 2920
*Elset, elset=CALLUS-2102
 2921
*Elset, elset=CALLUS-2103
 2922
*Elset, elset=CALLUS-2104
 2923
*Elset, elset=CALLUS-2105
 2924
*Elset, elset=CALLUS-2106
 2925
*Elset, elset=CALLUS-2107
 2926
*Elset, elset=CALLUS-2108
 2927
*Elset, elset=CALLUS-2109
 2928
*Elset, elset=CALLUS-2110
 2929
*Elset, elset=CALLUS-2111
 2930
*Elset, elset=CALLUS-2112
 2931
*Elset, elset=CALLUS-2113
 2932
*Elset, elset=CALLUS-2114
 2933
*Elset, elset=CALLUS-2115
 2934
*Elset, elset=CALLUS-2116
 2935
*Elset, elset=CALLUS-2117
 2936
*Elset, elset=CALLUS-2118
 2937
*Elset, elset=CALLUS-2119
 2938
*Elset, elset=CALLUS-2120
 2939
*Elset, elset=CALLUS-2121
 2940
*Elset, elset=CALLUS-2122
 2941
*Elset, elset=CALLUS-2123
 2942
*Elset, elset=CALLUS-2124
 2943
*Elset, elset=CALLUS-2125
 2944
*Elset, elset=CALLUS-2126
 2945
*Elset, elset=CALLUS-2127
 2946
*Elset, elset=CALLUS-2128
 2947
*Elset, elset=CALLUS-2129
 2948
*Elset, elset=CALLUS-2130
 2949
*Elset, elset=CALLUS-2131
 2950
*Elset, elset=CALLUS-2132
 2951
*Elset, elset=CALLUS-2133
 2952
*Elset, elset=CALLUS-2134
 2953
*Elset, elset=CALLUS-2135
 2954
*Elset, elset=CALLUS-2136
 2955
*Elset, elset=CALLUS-2137
 2956
*Elset, elset=CALLUS-2138
 2957
*Elset, elset=CALLUS-2139
 2958
*Elset, elset=CALLUS-2140
 2959
*Elset, elset=CALLUS-2141
 2960
*Elset, elset=CALLUS-2142
 2961
*Elset, elset=CALLUS-2143
 2962
*Elset, elset=CALLUS-2144
 2963
*Elset, elset=CALLUS-2145
 2964
*Elset, elset=CALLUS-2146
 2965
*Elset, elset=CALLUS-2147
 2966
*Elset, elset=CALLUS-2148
 2967
*Elset, elset=CALLUS-2149
 2968
*Elset, elset=CALLUS-2150
 2969
*Elset, elset=CALLUS-2151
 2970
*Elset, elset=CALLUS-2152
 2971
*Elset, elset=CALLUS-2153
 2972
*Elset, elset=CALLUS-2154
 2973
*Elset, elset=CALLUS-2155
 2974
*Elset, elset=CALLUS-2156
 2975
*Elset, elset=CALLUS-2157
 2976
*Elset, elset=CALLUS-2158
 2977
*Elset, elset=CALLUS-2159
 2978
*Elset, elset=CALLUS-2160
 2979
*Elset, elset=CALLUS-2161
 2980
*Elset, elset=CALLUS-2162
 2981
*Elset, elset=CALLUS-2163
 2982
*Elset, elset=CALLUS-2164
 2983
*Elset, elset=CALLUS-2165
 2984
*Elset, elset=CALLUS-2166
 2985
*Elset, elset=CALLUS-2167
 2986
*Elset, elset=CALLUS-2168
 2987
*Elset, elset=CALLUS-2169
 2988
*Elset, elset=CALLUS-2170
 2989
*Elset, elset=CALLUS-2171
 2990
*Elset, elset=CALLUS-2172
 2991
*Elset, elset=CALLUS-2173
 2992
*Elset, elset=CALLUS-2174
 2993
*Elset, elset=CALLUS-2175
 2994
*Elset, elset=CALLUS-2176
 2995
*Elset, elset=CALLUS-2177
 2996
*Elset, elset=CALLUS-2178
 2997
*Elset, elset=CALLUS-2179
 2998
*Elset, elset=CALLUS-2180
 2999
*Elset, elset=CALLUS-2181
 3000
*Elset, elset=CALLUS-2182
 3001
*Elset, elset=CALLUS-2183
 3002
*Elset, elset=CALLUS-2184
 3003
*Elset, elset=CALLUS-2185
 3004
*Elset, elset=CALLUS-2186
 3005
*Elset, elset=CALLUS-2187
 3006
*Elset, elset=CALLUS-2188
 3007
*Elset, elset=CALLUS-2189
 3008
*Elset, elset=CALLUS-2190
 3009
*Elset, elset=CALLUS-2191
 3010
*Elset, elset=CALLUS-2192
 3011
*Elset, elset=CALLUS-2193
 3012
*Elset, elset=CALLUS-2194
 3013
*Elset, elset=CALLUS-2195
 3014
*Elset, elset=CALLUS-2196
 3015
*Elset, elset=CALLUS-2197
 3016
*Elset, elset=CALLUS-2198
 3017
*Elset, elset=CALLUS-2199
 3018
*Elset, elset=CALLUS-2200
 3019
*Elset, elset=CALLUS-2201
 3020
*Elset, elset=CALLUS-2202
 3021
*Elset, elset=CALLUS-2203
 3022
*Elset, elset=CALLUS-2204
 3023
*Elset, elset=CALLUS-2205
 3024
*Elset, elset=CALLUS-2206
 3025
*Elset, elset=CALLUS-2207
 3026
*Elset, elset=CALLUS-2208
 3027
*Elset, elset=CALLUS-2209
 3028
*Elset, elset=CALLUS-2210
 3029
*Elset, elset=CALLUS-2211
 3030
*Elset, elset=CALLUS-2212
 3031
*Elset, elset=CALLUS-2213
 3032
*Elset, elset=CALLUS-2214
 3033
*Elset, elset=CALLUS-2215
 3034
*Elset, elset=CALLUS-2216
 3035
*Elset, elset=CALLUS-2217
 3036
*Elset, elset=CALLUS-2218
 3037
*Elset, elset=CALLUS-2219
 3038
*Elset, elset=CALLUS-2220
 3039
*Elset, elset=CALLUS-2221
 3040
*Elset, elset=CALLUS-2222
 3041
*Elset, elset=CALLUS-2223
 3042
*Elset, elset=CALLUS-2224
 3043
*Elset, elset=CALLUS-2225
 3044
*Elset, elset=CALLUS-2226
 3045
*Elset, elset=CALLUS-2227
 3046
*Elset, elset=CALLUS-2228
 3047
*Elset, elset=CALLUS-2229
 3048
*Elset, elset=CALLUS-2230
 3049
*Elset, elset=CALLUS-2231
 3050
*Elset, elset=CALLUS-2232
 3051
*Elset, elset=CALLUS-2233
 3052
*Elset, elset=CALLUS-2234
 3053
*Elset, elset=CALLUS-2235
 3054
*Elset, elset=CALLUS-2236
 3055
*Elset, elset=CALLUS-2237
 3056
*Elset, elset=CALLUS-2238
 3057
*Elset, elset=CALLUS-2239
 3058
*Elset, elset=CALLUS-2240
 3059
*Elset, elset=CALLUS-2241
 3060
*Elset, elset=CALLUS-2242
 3061
*Elset, elset=CALLUS-2243
 3062
*Elset, elset=CALLUS-2244
 3063
*Elset, elset=CALLUS-2245
 3064
*Elset, elset=CALLUS-2246
 3065
*Elset, elset=CALLUS-2247
 3066
*Elset, elset=CALLUS-2248
 3067
*Elset, elset=CALLUS-2249
 3068
*Elset, elset=CALLUS-2250
 3069
*Elset, elset=CALLUS-2251
 3070
*Elset, elset=CALLUS-2252
 3071
*Elset, elset=CALLUS-2253
 3072
*Elset, elset=CALLUS-2254
 3073
*Elset, elset=CALLUS-2255
 3074
*Elset, elset=CALLUS-2256
 3075
*Elset, elset=CALLUS-2257
 3076
*Elset, elset=CALLUS-2258
 3077
*Elset, elset=CALLUS-2259
 3078
*Elset, elset=CALLUS-2260
 3079
*Elset, elset=CALLUS-2261
 3080
*Elset, elset=CALLUS-2262
 3081
*Elset, elset=CALLUS-2263
 3082
*Elset, elset=CALLUS-2264
 3083
*Elset, elset=CALLUS-2265
 3084
*Elset, elset=CALLUS-2266
 3085
*Elset, elset=CALLUS-2267
 3086
*Elset, elset=CALLUS-2268
 3087
*Elset, elset=CALLUS-2269
 3088
*Elset, elset=CALLUS-2270
 3089
*Elset, elset=CALLUS-2271
 3090
*Elset, elset=CALLUS-2272
 3091
*Elset, elset=CALLUS-2273
 3092
*Elset, elset=CALLUS-2274
 3093
*Elset, elset=CALLUS-2275
 3094
*Elset, elset=CALLUS-2276
 3095
*Elset, elset=CALLUS-2277
 3096
*Elset, elset=CALLUS-2278
 3097
*Elset, elset=CALLUS-2279
 3098
*Elset, elset=CALLUS-2280
 3099
*Elset, elset=CALLUS-2281
 3100
*Elset, elset=CALLUS-2282
 3101
*Elset, elset=CALLUS-2283
 3102
*Elset, elset=CALLUS-2284
 3103
*Elset, elset=CALLUS-2285
 3104
*Elset, elset=CALLUS-2286
 3105
*Elset, elset=CALLUS-2287
 3106
*Elset, elset=CALLUS-2288
 3107
*Elset, elset=CALLUS-2289
 3108
*Elset, elset=CALLUS-2290
 3109
*Elset, elset=CALLUS-2291
 3110
*Elset, elset=CALLUS-2292
 3111
*Elset, elset=CALLUS-2293
 3112
*Elset, elset=CALLUS-2294
 3113
*Elset, elset=CALLUS-2295
 3114
*Elset, elset=CALLUS-2296
 3115
*Elset, elset=CALLUS-2297
 3116
*Elset, elset=CALLUS-2298
 3117
*Elset, elset=CALLUS-2299
 3118
*Elset, elset=CALLUS-2300
 3119
*Elset, elset=CALLUS-2301
 3120
*Elset, elset=CALLUS-2302
 3121
*Elset, elset=CALLUS-2303
 3122
*Elset, elset=CALLUS-2304
 3123
*Elset, elset=CALLUS-2305
 3124
*Elset, elset=CALLUS-2306
 3125
*Elset, elset=CALLUS-2307
 3126
*Elset, elset=CALLUS-2308
 3127
*Elset, elset=CALLUS-2309
 3128
*Elset, elset=CALLUS-2310
 3129
*Elset, elset=CALLUS-2311
 3130
*Elset, elset=CALLUS-2312
 3131
*Elset, elset=CALLUS-2313
 3132
*Elset, elset=CALLUS-2314
 3133
*Elset, elset=CALLUS-2315
 3134
*Elset, elset=CALLUS-2316
 3135
*Elset, elset=CALLUS-2317
 3136
*Elset, elset=CALLUS-2318
 3137
*Elset, elset=CALLUS-2319
 3138
*Elset, elset=CALLUS-2320
 3139
*Elset, elset=CALLUS-2321
 3140
*Elset, elset=CALLUS-2322
 3141
*Elset, elset=CALLUS-2323
 3142
*Elset, elset=CALLUS-2324
 3143
*Elset, elset=CALLUS-2325
 3144
*Elset, elset=CALLUS-2326
 3145
*Elset, elset=CALLUS-2327
 3146
*Elset, elset=CALLUS-2328
 3147
*Elset, elset=CALLUS-2329
 3148
*Elset, elset=CALLUS-2330
 3149
*Elset, elset=CALLUS-2331
 3150
*Elset, elset=CALLUS-2332
 3151
*Elset, elset=CALLUS-2333
 3152
*Elset, elset=CALLUS-2334
 3153
*Elset, elset=CALLUS-2335
 3154
*Elset, elset=CALLUS-2336
 3155
*Elset, elset=CALLUS-2337
 3156
*Elset, elset=CALLUS-2338
 3157
*Elset, elset=CALLUS-2339
 3158
*Elset, elset=CALLUS-2340
 3159
*Elset, elset=CALLUS-2341
 3160
*Elset, elset=CALLUS-2342
 3161
*Elset, elset=CALLUS-2343
 3162
*Elset, elset=CALLUS-2344
 3163
*Elset, elset=CALLUS-2345
 3164
*Elset, elset=CALLUS-2346
 3165
*Elset, elset=CALLUS-2347
 3166
*Elset, elset=CALLUS-2348
 3167
*Elset, elset=CALLUS-2349
 3168
*Elset, elset=CALLUS-2350
 3169
*Elset, elset=CALLUS-2351
 3170
*Elset, elset=CALLUS-2352
 3171
*Elset, elset=CALLUS-2353
 3172
*Elset, elset=CALLUS-2354
 3173
*Elset, elset=CALLUS-2355
 3174
*Elset, elset=CALLUS-2356
 3175
*Elset, elset=CALLUS-2357
 3176
*Elset, elset=CALLUS-2358
 3177
*Elset, elset=CALLUS-2359
 3178
*Elset, elset=CALLUS-2360
 3179
*Elset, elset=CALLUS-2361
 3180
*Elset, elset=CALLUS-2362
 3181
*Elset, elset=CALLUS-2363
 3182
*Elset, elset=CALLUS-2364
 3183
*Elset, elset=CALLUS-2365
 3184
*Elset, elset=CALLUS-2366
 3185
*Elset, elset=CALLUS-2367
 3186
*Elset, elset=CALLUS-2368
 3187
*Elset, elset=CALLUS-2369
 3188
*Elset, elset=CALLUS-2370
 3189
*Elset, elset=CALLUS-2371
 3190
*Elset, elset=CALLUS-2372
 3191
*Elset, elset=CALLUS-2373
 3192
*Elset, elset=CALLUS-2374
 3193
*Elset, elset=CALLUS-2375
 3194
*Elset, elset=CALLUS-2376
 3195
*Elset, elset=CALLUS-2377
 3196
*Elset, elset=CALLUS-2378
 3197
*Elset, elset=CALLUS-2379
 3198
*Elset, elset=CALLUS-2380
 3199
*Elset, elset=CALLUS-2381
 3200
*Elset, elset=CALLUS-2382
 3201
*Elset, elset=CALLUS-2383
 3202
*Elset, elset=CALLUS-2384
 3203
*Elset, elset=CALLUS-2385
 3204
*Elset, elset=CALLUS-2386
 3205
*Elset, elset=CALLUS-2387
 3206
*Elset, elset=CALLUS-2388
 3207
*Elset, elset=CALLUS-2389
 3208
*Elset, elset=CALLUS-2390
 3209
*Elset, elset=CALLUS-2391
 3210
*Elset, elset=CALLUS-2392
 3211
*Elset, elset=CALLUS-2393
 3212
*Elset, elset=CALLUS-2394
 3213
*Elset, elset=CALLUS-2395
 3214
*Elset, elset=CALLUS-2396
 3215
*Elset, elset=CALLUS-2397
 3216
*Elset, elset=CALLUS-2398
 3217
*Elset, elset=CALLUS-2399
 3218
*Elset, elset=CALLUS-2400
 3219
*Elset, elset=CALLUS-2401
 3220
*Elset, elset=CALLUS-2402
 3221
*Elset, elset=CALLUS-2403
 3222
*Elset, elset=CALLUS-2404
 3223
*Elset, elset=CALLUS-2405
 3224
*Elset, elset=CALLUS-2406
 3225
*Elset, elset=CALLUS-2407
 3226
*Elset, elset=CALLUS-2408
 3227
*Elset, elset=CALLUS-2409
 3228
*Elset, elset=CALLUS-2410
 3229
*Elset, elset=CALLUS-2411
 3230
*Elset, elset=CALLUS-2412
 3231
*Elset, elset=CALLUS-2413
 3232
*Elset, elset=CALLUS-2414
 3233
*Elset, elset=CALLUS-2415
 3234
*Elset, elset=CALLUS-2416
 3235
*Elset, elset=CALLUS-2417
 3236
*Elset, elset=CALLUS-2418
 3237
*Elset, elset=CALLUS-2419
 3238
*Elset, elset=CALLUS-2420
 3239
*Elset, elset=CALLUS-2421
 3240
*Elset, elset=CALLUS-2422
 3241
*Elset, elset=CALLUS-2423
 3242
*Elset, elset=CALLUS-2424
 3243
*Elset, elset=CALLUS-2425
 3244
*Elset, elset=CALLUS-2426
 3245
*Elset, elset=CALLUS-2427
 3246
*Elset, elset=CALLUS-2428
 3247
*Elset, elset=CALLUS-2429
 3248
*Elset, elset=CALLUS-2430
 3249
*Elset, elset=CALLUS-2431
 3250
*Elset, elset=CALLUS-2432
 3251
*Elset, elset=CALLUS-2433
 3252
*Elset, elset=CALLUS-2434
 3253
*Elset, elset=CALLUS-2435
 3254
*Elset, elset=CALLUS-2436
 3255
*Elset, elset=CALLUS-2437
 3256
*Elset, elset=CALLUS-2438
 3257
*Elset, elset=CALLUS-2439
 3258
*Elset, elset=CALLUS-2440
 3259
*Elset, elset=CALLUS-2441
 3260
*Elset, elset=CALLUS-2442
 3261
*Elset, elset=CALLUS-2443
 3262
*Elset, elset=CALLUS-2444
 3263
*Elset, elset=CALLUS-2445
 3264
*Elset, elset=CALLUS-2446
 3265
*Elset, elset=CALLUS-2447
 3266
*Elset, elset=CALLUS-2448
 3267
*Elset, elset=CALLUS-2449
 3268
*Elset, elset=CALLUS-2450
 3269
*Elset, elset=CALLUS-2451
 3270
*Elset, elset=CALLUS-2452
 3271
*Elset, elset=CALLUS-2453
 3272
*Elset, elset=CALLUS-2454
 3273
*Elset, elset=CALLUS-2455
 3274
*Elset, elset=CALLUS-2456
 3275
*Elset, elset=CALLUS-2457
 3276
*Elset, elset=CALLUS-2458
 3277
*Elset, elset=CALLUS-2459
 3278
*Elset, elset=CALLUS-2460
 3279
*Elset, elset=CALLUS-2461
 3280
*Elset, elset=CALLUS-2462
 3281
*Elset, elset=CALLUS-2463
 3282
*Elset, elset=CALLUS-2464
 3283
*Elset, elset=CALLUS-2465
 3284
*Elset, elset=CALLUS-2466
 3285
*Elset, elset=CALLUS-2467
 3286
*Elset, elset=CALLUS-2468
 3287
*Elset, elset=CALLUS-2469
 3288
*Elset, elset=CALLUS-2470
 3289
*Elset, elset=CALLUS-2471
 3290
*Elset, elset=CALLUS-2472
 3291
*Elset, elset=CALLUS-2473
 3292
*Elset, elset=CALLUS-2474
 3293
*Elset, elset=CALLUS-2475
 3294
*Elset, elset=CALLUS-2476
 3295
*Elset, elset=CALLUS-2477
 3296
*Elset, elset=CALLUS-2478
 3297
*Elset, elset=CALLUS-2479
 3298
*Elset, elset=CALLUS-2480
 3299
*Elset, elset=CALLUS-2481
 3300
*Elset, elset=CALLUS-2482
 3301
*Elset, elset=CALLUS-2483
 3302
*Elset, elset=CALLUS-2484
 3303
*Elset, elset=CALLUS-2485
 3304
*Elset, elset=CALLUS-2486
 3305
*Elset, elset=CALLUS-2487
 3306
*Elset, elset=CALLUS-2488
 3307
*Elset, elset=CALLUS-2489
 3308
*Elset, elset=CALLUS-2490
 3309
*Elset, elset=CALLUS-2491
 3310
*Elset, elset=CALLUS-2492
 3311
*Elset, elset=CALLUS-2493
 3312
*Elset, elset=CALLUS-2494
 3313
*Elset, elset=CALLUS-2495
 3314
*Elset, elset=CALLUS-2496
 3315
*Elset, elset=CALLUS-2497
 3316
*Elset, elset=CALLUS-2498
 3317
*Elset, elset=CALLUS-2499
 3318
*Elset, elset=CALLUS-2500
 3319
*Elset, elset=CALLUS-2501
 3320
*Elset, elset=CALLUS-2502
 3321
*Elset, elset=CALLUS-2503
 3322
*Elset, elset=CALLUS-2504
 3323
*Elset, elset=CALLUS-2505
 3324
*Elset, elset=CALLUS-2506
 3325
*Elset, elset=CALLUS-2507
 3326
*Elset, elset=CALLUS-2508
 3327
*Elset, elset=CALLUS-2509
 3328
*Elset, elset=CALLUS-2510
 3329
*Elset, elset=CALLUS-2511
 3330
*Elset, elset=CALLUS-2512
 3331
*Elset, elset=CALLUS-2513
 3332
*Elset, elset=CALLUS-2514
 3333
*Elset, elset=CALLUS-2515
 3334
*Elset, elset=CALLUS-2516
 3335
*Elset, elset=CALLUS-2517
 3336
*Elset, elset=CALLUS-2518
 3337
*Elset, elset=CALLUS-2519
 3338
*Elset, elset=CALLUS-2520
 3339
*Elset, elset=CALLUS-2521
 3340
*Elset, elset=CALLUS-2522
 3341
*Elset, elset=CALLUS-2523
 3342
*Elset, elset=CALLUS-2524
 3343
*Elset, elset=CALLUS-2525
 3344
*Elset, elset=CALLUS-2526
 3345
*Elset, elset=CALLUS-2527
 3346
*Elset, elset=CALLUS-2528
 3347
*Elset, elset=CALLUS-2529
 3348
*Elset, elset=CALLUS-2530
 3349
*Elset, elset=CALLUS-2531
 3350
*Elset, elset=CALLUS-2532
 3351
*Elset, elset=CALLUS-2533
 3352
*Elset, elset=CALLUS-2534
 3353
*Elset, elset=CALLUS-2535
 3354
*Elset, elset=CALLUS-2536
 3355
*Elset, elset=CALLUS-2537
 3356
*Elset, elset=CALLUS-2538
 3357
*Elset, elset=CALLUS-2539
 3358
*Elset, elset=CALLUS-2540
 3359
*Elset, elset=CALLUS-2541
 3360
*Elset, elset=CALLUS-2542
 3361
*Elset, elset=CALLUS-2543
 3362
*Elset, elset=CALLUS-2544
 3363
*Elset, elset=CALLUS-2545
 3364
*Elset, elset=CALLUS-2546
 3365
*Elset, elset=CALLUS-2547
 3366
*Elset, elset=CALLUS-2548
 3367
*Elset, elset=CALLUS-2549
 3368
*Elset, elset=CALLUS-2550
 3369
*Elset, elset=CALLUS-2551
 3370
*Elset, elset=CALLUS-2552
 3371
*Elset, elset=CALLUS-2553
 3372
*Elset, elset=CALLUS-2554
 3373
*Elset, elset=CALLUS-2555
 3374
*Elset, elset=CALLUS-2556
 3375
*Elset, elset=CALLUS-2557
 3376
*Elset, elset=CALLUS-2558
 3377
*Elset, elset=CALLUS-2559
 3378
*Elset, elset=CALLUS-2560
 3379
*Elset, elset=CALLUS-2561
 3380
*Elset, elset=CALLUS-2562
 3381
*Elset, elset=CALLUS-2563
 3382
*Elset, elset=CALLUS-2564
 3383
*Elset, elset=CALLUS-2565
 3384
*Elset, elset=CALLUS-2566
 3385
*Elset, elset=CALLUS-2567
 3386
*Elset, elset=CALLUS-2568
 3387
*Elset, elset=CALLUS-2569
 3388
*Elset, elset=CALLUS-2570
 3389
*Elset, elset=CALLUS-2571
 3390
*Elset, elset=CALLUS-2572
 3391
*Elset, elset=CALLUS-2573
 3392
*Elset, elset=CALLUS-2574
 3393
*Elset, elset=CALLUS-2575
 3394
*Elset, elset=CALLUS-2576
 3395
*Elset, elset=CALLUS-2577
 3396
*Elset, elset=CALLUS-2578
 3397
*Elset, elset=CALLUS-2579
 3398
*Elset, elset=CALLUS-2580
 3399
*Elset, elset=CALLUS-2581
 3400
*Elset, elset=CALLUS-2582
 3401
*Elset, elset=CALLUS-2583
 3402
*Elset, elset=CALLUS-2584
 3403
*Elset, elset=CALLUS-2585
 3404
*Elset, elset=CALLUS-2586
 3405
*Elset, elset=CALLUS-2587
 3406
*Elset, elset=CALLUS-2588
 3407
*Elset, elset=CALLUS-2589
 3408
*Elset, elset=CALLUS-2590
 3409
*Elset, elset=CALLUS-2591
 3410
*Elset, elset=CALLUS-2592
 3411
*Elset, elset=CALLUS-2593
 3412
*Elset, elset=CALLUS-2594
 3413
*Elset, elset=CALLUS-2595
 3414
*Elset, elset=CALLUS-2596
 3415
*Elset, elset=CALLUS-2597
 3416
*Elset, elset=CALLUS-2598
 3417
*Elset, elset=CALLUS-2599
 3418
*Elset, elset=CALLUS-2600
 3419
*Elset, elset=CALLUS-2601
 3420
*Elset, elset=CALLUS-2602
 3421
*Elset, elset=CALLUS-2603
 3422
*Elset, elset=CALLUS-2604
 3423
*Elset, elset=CALLUS-2605
 3424
*Elset, elset=CALLUS-2606
 3425
*Elset, elset=CALLUS-2607
 3426
*Elset, elset=CALLUS-2608
 3427
*Elset, elset=CALLUS-2609
 3428
*Elset, elset=CALLUS-2610
 3429
*Elset, elset=CALLUS-2611
 3430
*Elset, elset=CALLUS-2612
 3431
*Elset, elset=CALLUS-2613
 3432
*Elset, elset=CALLUS-2614
 3433
*Elset, elset=CALLUS-2615
 3434
*Elset, elset=CALLUS-2616
 3435
*Elset, elset=CALLUS-2617
 3436
*Elset, elset=CALLUS-2618
 3437
*Elset, elset=CALLUS-2619
 3438
*Elset, elset=CALLUS-2620
 3439
[truncated: 1,148,595 more chars]
